# Supplementary material for: Benchmarking of SpCas9 variants enables deeper base editor screens of BRCA1 and BCL2
Source: Nat Commun. 2022 Mar 14;13:1318. doi: 10.1038/s41467-022-28884-7 (PMC8921519; doi:10.1038/s41467-022-28884-7)
Supplement: Supplementary file 5 — Supplementary Dataset 1 [file 41467_2022_28884_MOESM5_ESM.xlsx]

## Sheet: PanPAM counts
Cell line	pDNA	A375	A375	A375	A375	A375	A375	A375	A375	A375	A375	A375	A375	A375	A375	A375	A375	A375	A375	A375	A375
Cas	pDNA	WT-Cas9	WT-Cas9	Cas9-HF1	Cas9-HF1	eCas9-1.1	eCas9-1.1	evoCas9	evoCas9	HypaCas9	HypaCas9	xCas9-3.7	xCas9-3.7	Cas9-VQR	Cas9-VQR	Cas9-VRER	Cas9-VRER	Cas9-NG	Cas9-NG	SpG	SpG
sgRNA sequence	pDNA	RepA	RepB	RepA	RepB	RepA	RepB	RepA	RepB	RepA	RepB	RepA	RepB	RepA	RepB	RepA	RepB	RepA	RepB	RepA	RepB
AAAAAAAGAATCCTTACCGC	2110	608	408	1327	983	345	227	77	309	712	1117	891	796	391	747	424	440	1241	1187	1441	720
AAAAAAATACCGAAAGACCA	811	217	86	188	251	110	237	40	161	213	434	336	264	306	528	194	175	920	663	613	386
AAAAAACGCTTACTTGGGAT	1349	323	367	485	650	224	326	49	132	478	685	282	346	278	597	724	179	1599	1034	1145	537
AAAAAACGGCTCTCTCAACG	2460	811	634	992	996	321	539	88	395	993	944	996	913	639	1053	438	384	1556	1749	1921	793
AAAAAAGAATCCTTACCGCT	848	246	194	164	363	76	219	52	65	239	299	227	510	159	261	186	145	613	1020	496	302
AAAAAAGATGCCCGCGCTGA	2475	872	615	1322	1280	275	541	110	429	1122	1124	1397	628	844	650	622	671	1680	1795	1417	819
AAAAACAGCGTCGCCTTGCG	2588	828	353	816	981	397	611	133	348	623	961	750	786	678	890	600	278	1428	1203	1259	544
AAAAACCTACGCTCAGGTAG	948	383	177	686	298	97	195	25	131	251	467	505	483	262	499	350	227	762	743	926	377
AAAAACCTTATGTGAATGCG	2821	768	390	639	717	270	487	118	350	781	1016	774	804	441	736	556	371	1646	1466	1776	860
AAAAACGCTTACTTGGGATC	1120	513	169	422	405	191	206	31	163	395	306	243	236	184	257	244	132	614	571	472	251
AAAAAGAATCCTTACCGCTG	2018	1123	424	578	921	274	372	74	374	838	759	663	594	419	788	503	460	1502	2222	1802	626
AAAAAGACGACCAACGTGTT	2496	599	639	960	1102	387	433	129	372	778	1666	1127	539	409	926	718	398	2177	1457	2074	837
AAAAAGCAACCGTGGAGCCA	2295	1033	473	874	1158	402	600	80	365	891	1261	482	650	772	1086	400	545	3593	1885	2034	896
AAAAAGCAATCTAACCTGTG	2662	683	324	1030	770	534	527	109	355	871	851	1002	881	618	681	508	429	1924	1417	1177	633
AAAAAGCCCACCTTGAGAAC	1339	512	238	944	605	303	269	70	199	589	561	746	396	253	737	258	319	1136	576	1003	476
AAAAAGCTTCCGCCTGATGG	2754	873	467	1315	831	293	456	128	434	977	1649	1063	995	602	920	712	408	1767	2007	1921	905
AAAAAGGCTCCACATACTTC	2546	950	400	818	1170	453	724	144	345	958	1110	1051	996	748	936	617	480	2203	1879	1678	963
AAAAAGTGGTGGTATACGAG	1803	367	288	741	473	269	435	108	287	710	951	473	420	362	459	541	197	877	894	910	577
AAAAATACTTCCTCGTGTTG	2272	629	420	853	738	268	286	89	223	557	797	765	719	243	1143	597	384	1428	1135	1278	446
AAAAATATTAGTGTCGCCAA	1733	579	463	514	636	157	243	37	291	488	625	601	503	102	273	346	215	1138	724	460	127
AAAAATGATAGATTTATCGC	831	168	110	342	319	149	89	20	39	334	266	204	180	133	307	174	80	227	213	469	164
AAAAATGGGTTACGTACTTG	1708	465	294	774	934	213	213	87	231	505	559	704	492	343	584	365	267	1485	1805	1328	571
AAAACAACACATGGGCTATG	1882	681	444	808	842	293	441	138	418	772	788	574	497	407	840	389	374	1753	2088	1097	466
AAAACAACGTTGGCACGGAA	2282	796	255	1515	1037	428	743	206	636	1129	1284	801	604	606	776	305	380	1230	1775	880	441
AAAACAAGACGGCCGTGGTT	2279	690	279	802	799	334	616	155	375	703	1078	1063	762	416	716	473	406	1093	1664	1133	488
AAAACACTTGTCTTGCGTTG	1623	493	185	898	704	240	328	106	232	637	479	459	331	264	572	349	204	728	603	645	236
AAAACACTTGTCTTGCGTTT	3480	857	599	1247	1429	544	487	146	521	1264	1626	858	973	623	663	618	475	3908	2058	1726	1012
AAAACAGCGGGCCAGACAGG	2605	329	258	1302	887	517	491	354	619	863	820	963	1173	107	142	1009	551	526	402	301	145
AAAACAGCGTCGCCTTGCAA	2102	710	292	928	760	458	361	116	359	899	1124	418	779	393	609	348	600	1933	1408	1245	537
AAAACAGCTAGATACCAGCT	1124	379	132	471	494	136	238	59	100	377	531	496	188	172	450	338	243	1053	1455	574	430
AAAACAGGACGATGTGCGGC	1608	475	288	488	401	194	384	145	323	498	797	550	541	252	560	334	192	1132	1308	922	471
AAAACATCCCTGAGTTCACC	1821	841	372	617	868	201	376	153	380	612	1155	747	994	360	893	639	187	1767	1886	1195	731
AAAACATCGACCGAAAGCGT	898	171	67	327	364	192	252	79	190	271	502	563	376	244	527	285	95	1083	358	519	314
AAAACCAGGACGAAAGACAA	1853	969	496	973	1144	403	786	223	487	509	1323	653	826	623	674	656	424	1441	1457	1944	664
AAAACCCCAAGGGACTAATT	1699	478	476	985	790	286	333	125	302	572	722	368	550	479	636	390	247	1116	1047	1410	451
AAAACCCGACCTAGAAAAAT	1105	336	159	631	466	143	201	78	248	287	628	373	637	140	263	261	176	904	606	903	308
AAAACCTATCGGAAGAAGGC	1720	300	291	755	740	306	314	111	288	449	524	362	384	359	585	706	327	820	1289	926	414
AAAACCTTATGTGAATGCGT	1953	289	189	786	474	172	272	115	343	677	808	631	442	464	474	342	328	922	1068	1156	528
AAAACGAAAGCTGAACCTAT	2374	521	278	1277	876	463	422	185	433	856	955	1081	596	560	676	546	328	1420	1654	1075	596
AAAACGCCAAAGGGAGTTGG	2010	707	336	727	808	424	408	198	656	626	1533	660	892	401	824	540	255	1572	1793	1238	978
AAAACGCGAGGAAGAGCTAC	2733	518	489	1496	976	697	780	249	823	1767	1407	896	1003	642	905	659	633	2708	3015	1530	683
AAAACGCTTACTTGGGATCA	2660	837	425	1134	1165	420	797	124	581	1082	1028	1196	991	500	1040	670	457	2304	1305	1686	1101
AAAACGGAGCAAATGACTGG	1176	546	326	456	785	188	419	102	358	404	546	407	507	241	564	252	207	935	943	521	262
AAAACGTTGAGCTGTTGCCA	3495	996	649	1336	2187	711	798	182	741	1603	1709	1293	1103	865	1182	784	729	2503	2668	1536	1161
AAAACTGTCCGAGAGCGTTT	1740	602	336	833	625	329	429	83	235	481	891	530	489	28	14	379	144	220	185	136	17
AAAACTTATGTGACCCCGCG	1606	630	224	541	852	185	278	86	209	648	994	476	389	382	639	201	267	958	1162	396	350
AAAAGAAAACTGTCCGAGAG	1152	531	178	727	533	176	296	68	240	555	711	648	327	345	494	327	236	653	872	674	508
AAAAGAATCCTTACCGCTGT	1337	390	252	446	518	214	259	77	237	534	574	470	553	287	491	250	287	1061	753	738	301
AAAAGACAGAGGTACCTGAA	1931	537	569	919	965	447	413	208	359	885	814	944	913	433	786	508	390	968	2449	1535	518
AAAAGACGTCTGTCTACATT	1658	606	216	585	609	211	432	147	272	707	864	422	566	542	788	329	284	1146	1669	1660	560
AAAAGAGCACCAGCGGATCG	1856	571	344	717	1125	406	436	156	464	1007	897	649	640	457	891	659	218	1126	1451	1049	679
AAAAGAGGCCTTCGACAACG	1866	522	506	1221	1003	449	687	177	586	786	995	1231	737	450	719	503	329	1440	1630	1629	627
AAAAGAGTACGAGAAGCACA	3027	948	646	1432	1336	794	843	394	804	1414	1500	1222	1272	827	1645	886	718	3279	2850	2298	952
AAAAGAGTACGAGAAGCACG	2178	535	523	1243	924	359	655	135	462	890	930	763	638	574	964	643	368	372	379	334	151
AAAAGCAACCGTGGAGCCAA	2656	882	663	1400	1382	459	619	295	618	1112	1662	1154	925	574	1257	874	455	2509	2295	1715	1035
AAAAGCAATCTAACCTGTGT	1950	705	469	860	523	336	448	139	336	985	1092	703	660	347	922	489	401	948	1535	1811	672
AAAAGCCCGTACTGCATTTC	788	175	99	336	441	141	309	58	110	349	379	230	316	191	333	234	176	1506	780	383	196
AAAAGGACCAACCATAGGAG	1364	585	320	521	737	446	451	123	500	581	624	649	461	357	437	666	277	1350	1243	828	510
AAAAGGAGAATGTAGAACGA	2834	903	749	2289	1247	621	828	300	688	1416	1604	1035	917	568	980	789	555	2726	2274	2073	767
AAAAGGATCCTCACTCGACA	1686	543	371	579	909	261	314	150	368	941	727	637	569	398	740	385	247	1752	1299	1293	576
AAAAGGCCAATTGCCAAGCG	1851	579	561	805	1174	310	676	171	405	795	1141	760	740	487	1003	438	397	1623	1492	1444	629
AAAAGGCTATGGGTTCATGG	3673	1241	762	2226	2022	767	761	353	552	1395	1666	1611	1065	344	858	1094	761	2455	2041	1227	713
AAAAGGGAGCCAGTTGCAGA	1355	420	213	620	540	279	452	215	370	829	738	741	559	435	418	474	263	1160	1590	426	525
AAAAGGTAGCGAAACTTCTG	1715	321	219	787	838	301	365	127	289	680	873	500	308	389	566	575	367	1559	1159	834	415
AAAAGTAATCTGTCAGTACG	1599	397	295	469	843	207	382	93	322	587	642	682	374	408	640	371	207	1778	1415	1201	466
AAAAGTCTCCACCCATGGTG	2803	947	392	1344	1358	549	732	165	438	1126	1351	1072	1119	722	1237	563	457	2335	2350	1389	889
AAAAGTCTGCCCCTTGTGAT	1980	531	420	947	634	226	274	103	389	623	948	654	575	362	711	597	235	1369	1420	1142	659
AAAAGTCTGTCAATGTACTC	2296	723	349	1136	833	465	399	173	337	1150	816	781	582	363	801	515	338	1826	1995	1655	565
AAAAGTGGTGGTATACGATA	3547	297	138	1555	2328	691	703	241	512	1316	1284	1097	1161	612	1390	792	585	703	816	346	370
AAAAGTTACTCCTATGGTTG	2659	739	555	1089	1204	315	612	111	479	750	1329	1069	542	708	710	682	349	2353	1890	1981	755
AAAATACACCTGAGTGAGGC	1917	804	356	889	782	246	325	122	301	876	621	688	447	404	692	450	216	1587	1741	995	466
AAAATACGGCGGTATAAATC	1683	543	207	683	815	242	355	51	175	457	757	433	514	454	637	204	302	1034	896	694	504
AAAATACTGCTATACGTACT	1709	479	206	647	467	251	347	73	232	356	729	586	419	273	674	521	193	1468	554	652	595
AAAATAGCAGTAAACTCAAC	1687	421	284	486	282	304	225	66	263	371	681	575	424	377	376	193	439	1671	878	1004	264
AAAATATCATACCCGTCTTC	3510	1004	444	1341	1344	339	469	139	345	1073	1347	1034	713	630	949	309	502	3208	2075	1635	922
AAAATCGAATGATGGCCATT	2245	620	264	914	939	258	525	120	265	841	724	942	472	610	542	388	397	2173	1380	1770	647
AAAATCGATGGGCTGAATCT	2266	434	543	837	743	267	406	113	433	799	1171	656	817	445	500	533	237	1597	1887	2031	737
AAAATCGGACATCTCCTTGA	1463	660	253	799	848	172	182	73	362	560	661	490	562	283	394	130	189	1078	984	821	360
AAAATCTGTCCAGGTATCAG	2966	1296	786	1202	1358	333	555	152	544	1685	1552	935	1083	472	1066	926	544	2120	2311	1962	911
AAAATGAACCAGCAGCGTTC	2159	466	558	783	686	297	568	122	398	731	908	702	606	341	529	427	435	2163	1537	1276	626
AAAATGATAGATTTATCGCT	410	298	64	274	136	26	42	7	15	52	133	158	186	93	38	103	68	298	60	363	20
AAAATGATGGAACCGTTTAC	1856	429	275	881	529	213	216	65	197	758	533	535	745	297	498	467	306	995	1666	1223	242
AAAATGCAACCACAAACCTG	2289	838	438	1067	1567	355	601	166	484	793	1281	953	754	622	1315	921	547	2035	1762	1380	731
AAAATGCAATCGGGTGGTAG	1175	257	310	673	624	223	197	111	255	361	499	490	331	205	451	183	198	610	876	431	342
AAAATGGCTCAGATCCAACT	3235	1367	533	1507	1521	475	767	155	695	1392	1604	1410	897	578	1145	756	811	2631	2390	2796	1119
AAAATGGGTTCGTTTACACA	2043	738	361	845	404	374	348	74	308	807	899	919	612	506	568	549	202	2425	1688	965	656
AAAATGTCCGGCAGGCTGAT	1387	694	376	458	417	166	264	61	211	651	591	423	521	266	555	298	312	716	964	719	396
AAAATTATCGGAAACGGTAG	2845	842	540	1339	1209	386	578	114	516	1050	1034	893	1073	797	1145	535	459	2361	2102	2051	813
AAAATTGACGTCCCTGCCAA	1815	554	586	656	979	398	336	133	267	744	1103	733	651	743	577	498	437	2550	1872	722	751
AAAATTGTCCGTGCCTCCAA	1654	1	6	452	683	197	258	86	271	607	550	467	785	299	432	443	237	314	211	283	80
AAACAACAACGTGAGACTAA	1492	496	314	809	435	472	407	220	414	615	960	403	526	394	538	357	313	1941	1027	1004	467
AAACAACGGCCTTCATACTT	2249	784	413	1162	931	383	605	246	499	859	1641	735	740	442	774	864	418	1482	1463	1083	769
AAACAACGTTGGCACGGAAG	1343	579	193	696	675	459	466	141	514	495	892	434	482	392	717	379	206	941	1122	762	389
AAACAACTACATTATGCGAT	1226	575	181	396	371	201	253	75	257	457	374	169	318	209	276	170	165	1115	837	1479	318
AAACAAGAGGGGTTCAGAAG	1995	95	32	1195	754	338	512	204	332	908	1088	541	227	542	710	580	363	1880	1239	1471	841
AAACAAGTTCTACGCCCACG	2535	735	600	1611	1111	473	538	239	438	1100	1416	947	969	504	859	642	383	1466	1660	2216	471
AAACACCTGTCAACGCTCAC	1199	540	203	606	775	313	436	85	326	749	676	369	549	440	358	327	170	1475	1301	749	476
AAACACTGCTCCACTTAGTC	1883	577	477	880	1026	442	323	144	381	738	837	726	518	517	533	504	371	886	1043	1125	397
AAACAGACTTGACTTGTGTA	1941	329	333	874	738	406	606	166	479	977	851	474	583	375	676	515	449	1167	1238	1234	569
AAACAGCGTCGCCTTGCAAC	2080	726	365	664	1352	454	397	183	443	708	737	562	570	340	862	586	411	1134	1555	981	492
AAACAGCTAGATACCAGCTG	1680	421	314	908	803	506	588	142	465	1135	827	656	459	389	565	413	308	672	717	578	253
AAACAGGCGCAGCACGTTGG	2606	706	441	1106	1177	595	893	331	707	1286	1667	820	1056	529	1527	547	558	2097	2225	1949	773
AAACAGTCACGTCCATAGAA	1912	80	35	888	752	563	545	145	608	842	1013	841	779	606	719	568	294	122	93	428	318
AAACAGTCCAGCATGACGGT	1680	906	485	943	685	401	608	216	468	975	1020	1288	724	454	581	693	396	334	676	1589	474
AAACATATCTCTTCGGGAGC	2426	513	466	824	772	354	578	89	361	809	1250	810	435	541	734	448	514	1253	2035	1247	628
AAACATCTCCGATGGTCATG	1624	531	228	990	325	308	398	99	196	645	774	768	1042	356	549	407	256	1442	937	1292	479
AAACATGTAATGATAGGCGG	1084	85	124	262	194	237	140	79	177	263	341	309	404	198	304	151	116	564	708	731	398
AAACATGTTCAAGCTCGAGG	2654	863	611	1493	924	405	619	244	467	1021	1373	736	522	610	762	736	424	1355	2007	1978	847
AAACCAACCCCTTGGGCTGA	2268	744	486	1048	1127	642	612	252	701	1237	1641	1037	770	560	859	575	349	1724	1841	1674	767
AAACCAAGCTACATATTGCA	3029	966	545	1453	1572	881	969	369	839	1170	1494	1322	1045	831	1130	699	584	2128	1891	2417	1132
AAACCACCAAACCCGATGTG	2115	919	493	1297	1047	425	515	218	386	1129	1186	695	700	481	780	501	548	1827	1383	823	757
AAACCACTAGAACAACTTAT	2995	88	8	1215	1208	401	506	238	679	1502	1671	1904	886	760	1186	941	842	1864	1113	380	186
AAACCAGACTTGTTCAGCTG	2436	673	376	1360	1281	454	673	375	559	1210	1413	176	62	686	986	583	433	1735	2597	262	91
AAACCAGGACGAAAGACAAA	1483	585	298	811	361	293	487	115	360	490	1031	734	508	488	615	614	257	1646	997	923	457
AAACCATGGTAGAGTTCTTG	2415	917	438	841	1217	466	734	254	706	959	915	1144	657	623	887	392	395	1442	2383	1332	1075
AAACCATTCTGCACGGGGGC	1479	456	398	574	1180	260	454	166	231	742	615	734	570	488	698	357	322	728	1053	796	483
AAACCCACACCACGTGCACG	934	242	223	975	326	313	87	158	267	313	484	370	412	190	396	232	224	467	835	382	308
AAACCCAGTGCGTCCTGAGC	2318	871	514	876	1121	539	864	188	510	900	1262	1066	751	394	848	589	420	1560	1814	1446	682
AAACCCCAAGGGACTAATTC	919	250	102	398	330	182	128	81	152	502	407	156	368	150	261	237	84	592	572	503	463
AAACCCGACCTAGAAAAATC	1739	495	286	883	930	309	394	163	546	819	954	400	540	350	747	510	279	1508	1009	1487	431
AAACCCTATGCCCAAATGAG	1551	421	201	677	810	286	406	162	346	564	621	841	323	467	597	330	385	1697	956	936	500
AAACCGAGCTGTACTTTACC	3791	969	917	2038	1473	914	864	356	787	1664	1666	1313	1387	1020	1574	749	654	2783	2457	2087	1130
AAACCGTGCCAAAAGACTTG	2645	725	409	1180	1461	578	689	208	579	1069	1569	1033	659	458	1386	650	562	1949	1788	2265	629
AAACCTACGCTCAGGTAGGC	1694	214	67	717	855	259	418	142	423	924	943	536	427	464	542	403	297	1352	1375	1227	602
AAACCTAGCCCCAATACTTA	3287	1074	809	1384	974	590	786	353	548	1404	1902	824	870	723	1157	1084	804	2520	2682	2178	895
AAACCTATCGGAAGAAGGCA	1879	767	476	1024	1042	410	578	129	386	988	1078	572	778	589	658	539	394	1322	1542	382	312
AAACCTCCTGATGAAGGACC	990	297	246	522	312	250	325	61	208	388	466	311	497	270	394	130	194	976	511	886	282
AAACCTCGCCAGCGCCTGGT	2119	657	636	1136	994	583	659	171	604	1033	1027	716	669	346	811	639	382	1710	2035	1390	879
AAACCTGAGACCCTTACCCA	2856	464	368	1265	1355	512	957	247	721	1719	1756	952	1123	533	978	787	509	2885	2108	1884	1024
AAACCTGCAGACGGCTGGCA	1719	558	352	599	489	282	572	169	309	602	964	606	898	314	771	572	193	1341	1910	1177	355
AAACCTTATGTGAATGCGTG	1377	381	221	623	164	152	205	97	132	427	400	253	373	472	416	250	116	1139	963	867	466
AAACCTTCACGAAACTCTTC	1110	261	358	458	369	336	343	68	127	489	649	454	415	163	404	251	213	1256	657	637	526
AAACCTTGTGCATGAACACA	1608	347	459	881	614	327	462	102	410	709	621	507	658	337	544	496	250	1273	1041	1049	343
AAACGAAAATTATGGCAGGT	1097	363	275	442	490	305	350	93	263	505	1022	288	285	246	366	348	124	1431	780	829	570
AAACGAAATCAGAGGGTGCT	1798	872	429	926	833	363	476	215	485	788	934	585	654	479	653	634	375	1599	1422	809	538
AAACGACGCGCTGGACGGGC	1343	592	192	491	633	234	292	113	371	679	858	598	342	256	769	320	232	874	1098	749	313
AAACGAGAAAACTCAATGCT	3261	685	644	1477	1161	359	757	382	806	1795	1460	1326	1018	576	1284	746	596	2935	2046	1605	931
AAACGAGACCAGCAGCTACG	936	430	137	589	609	127	335	159	285	375	593	394	269	171	220	433	192	705	329	637	342
AAACGAGAGCTCTTCTCATA	2328	674	498	1235	725	454	1040	119	508	1170	1281	762	694	578	1035	597	378	1407	2151	1476	662
AAACGAGAGCTCTTCTCATG	3362	629	578	1456	1483	715	932	336	865	1461	1280	1190	1080	624	1070	800	575	1554	1630	1982	981
AAACGAGATCGAGAAAGGTA	2189	705	524	1122	1139	470	1034	216	635	1120	990	1041	825	719	966	522	495	1780	1431	1202	646
AAACGATCAGCTATGTAATA	2883	631	573	1296	1055	409	708	272	542	1048	1408	888	1053	743	931	553	471	1590	2181	1480	1058
AAACGCCACCCACAGAGTGT	1478	0	0	146	68	14	32	145	307	392	522	434	516	292	656	376	277	414	298	92	25
AAACGCTCGTCGTTCACCAG	2067	2	3	94	199	12	35	162	429	692	813	192	123	313	707	349	359	536	538	751	189
AAACGCTCTATCAAGAGATG	2008	995	415	1055	1036	338	376	110	423	680	1305	584	621	661	740	460	284	1048	1399	991	483
AAACGCTGATGAATGTGAAA	2883	892	675	1268	870	878	888	276	771	1054	1546	1052	1058	627	897	724	483	2303	1428	1797	801
AAACGCTTACTTGGGATCAA	2535	980	438	986	1173	489	578	180	639	1154	1283	842	688	480	984	541	439	1129	1235	1716	675
AAACGGAAGTTTGCTGGCCT	1188	320	207	465	489	244	496	132	250	583	778	474	437	327	475	301	152	1172	798	929	372
AAACGGACTTGCTATTTACG	1038	127	197	433	241	214	239	92	261	593	445	663	514	222	286	247	133	309	537	116	81
AAACGGAGCAAATGACTGGC	1792	508	461	687	1074	350	650	139	437	603	963	662	393	409	432	424	397	1462	1619	976	610
AAACGGAGCAGAATGGTCAA	1658	538	333	796	936	391	435	208	455	919	1052	773	599	401	581	445	395	1689	1691	1500	425
AAACGGCTCTCTCAACCTAA	1511	289	159	962	450	416	515	98	410	747	849	674	560	358	625	341	452	1327	1243	910	394
AAACGGGCTGTGTAGTTTAG	2720	907	385	1331	1507	615	634	185	629	1191	1218	946	637	763	1074	622	479	2557	1919	1463	663
AAACGGGTCACAGACTTCCA	1238	115	50	265	177	109	80	132	300	433	634	276	278	178	386	316	247	357	387	255	135
AAACGGTACGACAGCGTGTG	990	160	362	315	311	156	365	67	122	239	364	305	133	125	426	171	232	698	821	725	223
AAACGTAGAAATAGGGGCAA	1635	451	228	798	742	308	426	125	249	451	790	417	510	366	730	395	670	1004	945	990	325
AAACGTTGAGCTGTTGCCAC	1172	294	121	354	348	214	427	93	220	355	478	557	256	246	322	232	123	1344	719	816	179
AAACTACACAGCCCGTTTCA	1628	646	375	542	700	374	437	165	547	712	961	512	479	403	1029	383	326	1568	1269	960	680
AAACTACAGTCACCAGAGGT	2121	785	676	984	1488	567	709	251	514	1273	1163	974	785	690	1262	774	357	1054	1375	1533	846
AAACTAGTAGGATATTGTTC	2603	605	531	873	896	440	331	136	394	922	934	1164	570	391	874	518	349	1911	1404	1394	342
AAACTCAAGGGCCAGAAGAT	1989	931	650	954	929	340	526	207	505	944	1106	721	690	389	883	535	397	489	378	387	194
AAACTCCTGGGCCGCGTGAG	2194	3	12	108	66	25	21	141	470	934	929	132	26	387	649	484	418	215	659	95	13
AAACTCGTATTAGGAGATAT	2478	894	480	956	681	308	589	167	460	1068	1110	960	921	417	619	420	428	2028	1355	1189	636
AAACTCGTCAGGTGTACTGC	3243	1011	597	1758	1309	537	672	258	824	1215	1441	913	997	806	1225	772	503	1856	2183	1129	1046
AAACTCTGAGTTCCCGAACT	3024	1065	434	1490	1399	390	634	272	508	1175	1600	983	897	674	1172	877	366	2144	2072	2795	894
AAACTCTGGTACCGATACCT	3515	997	619	2324	1487	657	617	251	560	1584	1925	1326	763	801	942	974	501	2571	3052	2210	1133
AAACTGATCTGTACTATCCG	2824	619	386	949	1104	340	580	177	370	718	1439	915	671	437	843	406	418	1764	1458	1206	644
AAACTGATTTCATCCCTGGT	2237	670	632	1522	1133	502	494	206	372	901	1262	798	866	650	627	480	467	2377	2526	1534	759
AAACTGGACTCATTACTCCG	2127	748	450	1225	1005	451	501	236	554	853	1238	586	727	450	843	493	474	1578	1532	974	874
AAACTGTAGTGCAGGGTCAG	1655	629	478	1091	772	452	605	92	434	561	1039	820	607	424	679	468	331	1802	2129	1280	668
AAACTTACCGTGACCTCGCT	2309	652	278	1217	1134	386	573	162	480	1017	1118	1011	555	657	517	442	427	1613	1031	1590	700
AAACTTATGTGACCCCGCGG	2236	691	549	689	833	369	401	107	289	546	963	650	645	498	591	700	538	897	800	166	64
AAACTTCAATCTATATCGAG	1913	744	235	752	495	229	349	65	280	703	697	648	295	516	771	307	383	1154	901	1457	420
AAACTTCCGTTTAATTTCAA	2100	660	308	703	1007	271	375	47	320	854	641	782	501	484	675	702	507	2041	1852	1442	499
AAACTTGCATTGAAAGTCTC	1418	447	248	516	563	157	264	96	263	474	910	623	437	200	305	395	225	620	1484	354	543
AAACTTGGCAAACGCCACCC	2117	718	280	792	886	252	575	153	334	1011	978	973	930	561	934	397	332	1233	1100	1147	629
AAACTTTCAGTCCCACGGAG	1295	365	369	483	567	112	239	104	254	375	678	500	508	328	292	297	199	786	958	1052	375
AAAGAAAACTGTCCGAGAGC	1560	530	274	803	784	290	326	110	374	816	722	710	544	393	750	225	279	1017	1229	1266	322
AAAGAAAGAGGAATAGTAGC	2784	813	577	1242	995	574	729	208	557	1459	1188	1114	797	490	1254	558	460	1148	1263	1635	624
AAAGAACAATACGAGCAGAT	2463	575	624	997	848	478	590	266	511	1170	1259	1180	1268	492	922	370	543	2195	2164	2779	950
AAAGAACGCCAGCGACTAGA	2075	804	450	936	1049	471	680	189	660	1148	1025	921	924	636	587	555	237	1711	2154	1430	886
AAAGAACGGCGAAGATCCCG	2164	675	582	1013	867	455	716	173	631	1078	1223	985	546	522	812	533	371	1548	1370	1278	443
AAAGAACTTCAAGAACGCCG	1016	532	317	289	516	133	235	95	236	403	669	729	257	303	425	347	115	750	1179	819	427
AAAGAAGAACGCAGGATAAC	2211	562	427	1011	905	496	655	174	439	972	1272	887	1025	506	773	472	469	873	1846	1573	647
AAAGAAGCCCATGAACCGCT	2211	541	578	910	823	367	502	235	494	1076	868	921	786	550	992	473	464	1329	724	763	258
AAAGACCGTGAGGAAAGGAG	1627	335	135	926	821	400	416	162	407	909	645	608	514	127	227	450	274	1063	1246	523	196
AAAGACCTTTACAATTGGCT	2374	791	561	1198	1220	448	643	136	492	1134	1175	809	794	395	790	813	523	2163	2109	1094	550
AAAGACGATGGAGTGTAGAT	2227	558	472	1015	905	414	760	239	497	1042	1005	908	730	648	1017	403	300	1673	1373	2033	815
AAAGACGGTACAACTTCCTT	3000	794	612	1237	1204	583	698	252	510	1039	793	1146	718	216	366	493	448	673	1006	278	292
AAAGACTTGCTCCAAAACAC	1629	519	358	706	831	140	445	117	259	688	614	553	766	495	545	355	353	830	1089	1156	495
AAAGACTTGCTTGGTACTAT	2284	563	482	669	1242	331	426	138	552	704	859	1001	772	433	843	395	220	2221	2115	830	802
AAAGAGACTTACCCCCATGC	2378	580	488	712	1245	358	679	141	369	787	1235	809	724	552	691	571	451	1640	1566	1388	771
AAAGAGAGGTCACCTGACTA	1436	373	320	838	715	323	259	74	359	969	961	572	473	299	692	348	284	1196	956	952	494
AAAGAGAGTCCGAACTATGT	3259	1118	671	1375	1491	646	604	223	822	1548	1358	1224	1143	763	1102	1114	495	2234	2629	1623	1122
AAAGAGCACCAGCGGATCCT	1129	397	156	654	583	410	542	134	406	586	463	254	334	178	528	377	286	890	838	364	153
AAAGAGCCTGCCATACTGCC	2486	938	610	1147	1323	570	425	172	661	1370	1316	839	907	443	987	979	445	1433	1775	1413	803
AAAGAGCGCCTTGAGAGTCT	2691	388	317	1374	967	647	639	209	438	868	1429	719	965	752	1031	710	414	1882	1759	1509	985
AAAGAGCTTCTCATACTCCG	2867	654	539	1461	1091	555	814	183	574	1090	1249	835	1026	751	1071	609	389	2079	1754	2052	886
AAAGAGGCCTTCGACAACTG	1214	412	348	603	356	261	352	142	258	552	902	415	290	440	347	265	234	785	1401	1253	568
AAAGAGTTCACTCCAAATCG	1647	470	346	950	513	218	371	92	240	580	896	353	492	257	616	451	236	892	1052	883	492
AAAGAGTTGATGTCATGGCC	3212	590	549	1379	1114	436	476	189	607	1037	1084	661	742	625	999	857	387	2793	1806	1334	925
AAAGATATAGCAAATTATGG	2844	954	517	1485	901	398	415	165	444	1044	1561	1519	793	632	1035	722	470	1772	2235	3263	872
AAAGATCAAACCATTCGAAT	2285	508	406	791	970	353	413	177	291	917	865	506	668	720	888	528	356	1265	1322	1648	654
AAAGATCAAAGAACCTACTC	2487	940	462	921	966	487	441	122	352	756	1016	902	861	630	805	417	472	921	958	808	558
AAAGATCAATCTTACCTCGG	1531	549	232	812	396	231	266	82	279	652	667	686	454	347	518	375	330	752	841	827	518
AAAGATCGGTGTTGCCAATC	1432	694	233	515	447	251	410	101	264	673	613	479	525	217	318	360	258	1140	881	1229	346
AAAGATCGTAGCATTTCTCC	1175	212	237	353	495	127	222	90	194	443	741	491	464	245	359	283	138	782	545	891	472
AAAGATCTGTAGAGAGTAGC	2903	1111	552	1019	941	433	675	157	513	959	1245	774	657	758	1072	750	392	2074	1580	1768	698
AAAGATGATGATGCCCCGGG	2985	839	392	1273	1320	591	545	215	540	1014	1416	1102	771	618	1166	744	519	1505	2057	1737	838
AAAGATGCCGCCGAGCTTCT	3521	814	356	1317	982	380	721	200	510	1392	1457	1010	672	548	1217	948	516	2954	2090	1477	841
AAAGCAACCGTGGAGCCAAA	2131	711	359	422	919	609	729	268	423	818	1421	927	862	694	894	545	449	1449	2117	1483	726
AAAGCAATCTAACCTGTGTC	1608	350	248	881	826	340	394	131	346	605	670	429	389	264	412	274	201	774	1329	720	482
AAAGCAGACACGAGATGAGA	1771	489	352	858	947	573	512	230	374	688	822	775	690	389	669	432	241	1688	1187	1311	769
AAAGCAGCGGATACAACCTC	2358	785	335	1251	1095	692	556	177	524	1121	1236	1086	815	597	1119	641	413	2480	1734	1497	782
AAAGCAGGGTGGAGCCAATA	2218	850	459	1303	918	544	938	201	697	1050	1255	1010	898	560	953	488	366	1263	1521	1893	809
AAAGCATGATCAGGAATCCG	2704	1183	717	1452	1476	696	977	256	559	1221	1573	1030	687	453	1027	655	478	1793	849	1473	928
AAAGCCAGGCTGTATGCAAG	2267	580	398	1614	1001	449	764	295	745	1115	1393	990	889	499	1185	464	404	1911	1414	1717	772
AAAGCCCACATTCCCCCGGA	1268	315	457	439	475	199	448	98	304	486	524	428	271	300	437	286	115	473	734	555	387
AAAGCCCATTTCAGGCCCGG	223	23	46	60	109	101	10	25	28	115	238	69	32	15	53	36	53	212	420	83	52
AAAGCCCCTAAACCCCACTT	1102	242	302	593	485	217	362	75	290	636	921	533	561	372	325	272	175	912	694	1068	466
AAAGCCTTTGCTCCTGAGCG	1189	228	365	573	539	182	461	62	320	408	493	292	411	293	563	358	108	687	938	674	483
AAAGCGACGTAGGCATACTT	3440	794	580	2225	1582	968	912	381	860	1629	2052	1652	1400	715	1297	680	547	1988	2640	2392	942
AAAGCGCCAGTCATTTGCTC	2184	524	571	935	874	527	727	201	515	654	1259	767	589	590	948	769	327	1743	1605	1109	505
AAAGCGTAAAAGGAGACCTA	2576	921	724	1072	1846	568	921	224	529	1269	1199	693	798	844	1099	822	376	1995	2051	1463	710
AAAGCGTAAAGGTCCGAGGG	2932	784	825	1714	1676	668	716	277	807	1158	1438	1294	1046	590	1080	632	546	1325	1195	1643	836
AAAGCGTCCTTCAGATATCA	2490	779	598	1273	1181	442	526	241	540	1170	1283	1118	1166	753	945	784	476	1795	2039	1682	1091
AAAGCTCGATCAGCCCATGT	2801	936	651	1538	1341	654	615	224	858	1387	1556	1399	1045	715	1290	766	487	1881	2220	1221	839
AAAGCTGAACCTATAAGCAG	2811	826	385	1485	1292	620	594	312	858	1179	1329	632	946	622	1094	979	529	2015	1890	1929	1355
AAAGCTGCACGGCAGTCTGT	1156	406	210	411	514	325	342	66	219	509	387	326	236	398	587	286	329	948	992	508	374
AAAGCTGGAATCGATTGATG	2808	1242	636	1605	1739	643	971	269	806	1252	1404	1466	1071	543	1070	686	589	2892	2253	2226	904
AAAGCTTCCTGTGGAGTCGA	870	236	186	298	593	145	224	92	135	441	579	328	117	151	317	256	173	705	519	725	361
AAAGCTTCCTGTGGAGTCGG	2005	643	601	669	976	342	375	159	457	848	879	606	508	316	523	473	275	3310	1292	703	575
AAAGGACCAACCATAGGAGT	2003	701	597	979	1011	488	644	203	586	1149	1253	1091	718	479	676	430	387	2559	1498	1387	586
AAAGGACCTGGATATCATCA	2659	1085	486	1053	1557	679	780	220	735	1213	1519	965	916	640	1060	718	744	1601	1217	1750	1066
AAAGGAGATCTCAAAGGTGT	2825	627	394	1274	1272	529	664	304	712	1453	1305	832	860	815	949	722	500	1883	2773	1962	944
AAAGGCAGTATTTCGATCCA	3381	1123	697	1956	1796	557	965	376	798	1616	2116	1397	1223	789	1077	924	518	2906	2054	2523	1163
AAAGGCAGTCGAGGGGCTGG	2892	456	393	1500	1146	541	923	253	830	1499	1664	1040	986	781	1009	750	602	1948	2196	2306	735
AAAGGCATAGAAGTCGCAGG	1765	741	386	1147	1161	386	530	273	523	732	995	595	779	335	637	523	220	1051	1331	884	621
AAAGGCATAGAAGTCGCAGT	1745	499	693	826	1006	607	697	188	444	890	1127	942	820	434	633	536	363	2041	1711	804	743
AAAGGCCAATTGCCAAGCGG	1273	481	315	497	404	478	354	119	422	386	608	331	299	451	531	398	98	921	1342	1460	475
AAAGGCCAGTACCCAGACGG	2306	645	464	1281	979	774	772	271	562	1094	1323	846	689	509	964	628	544	1276	2571	1068	641
AAAGGCCCTCTTATGATGTA	2489	934	490	1436	1331	745	667	257	703	1179	1095	1120	821	666	1001	823	415	1706	2199	1963	851
AAAGGCCTATGCATGGAATG	2502	753	670	870	951	669	958	259	693	967	1540	1060	787	648	795	521	397	2141	1364	1273	724
AAAGGCGCCAAGATTCACTT	1303	610	413	823	924	397	386	176	302	535	1058	576	546	396	646	388	251	1282	1019	1001	614
AAAGGCGCTCTTTAACAGTT	1958	127	70	713	558	274	404	155	375	830	970	633	509	546	483	499	292	895	618	723	325
AAAGGCGCTGCGCGCCTGCG	848	218	145	133	90	8	28	2	15	152	94	412	134	188	207	263	171	682	680	253	101
AAAGGCGTAGAACCGACCTT	1278	176	177	728	369	373	309	93	332	500	685	448	303	194	503	208	145	642	319	590	183
AAAGGCTCCACATACTTCAC	1836	565	427	759	736	347	435	183	337	790	986	604	634	658	586	521	266	829	937	978	622
AAAGGCTCTTGAAGTATGGA	3353	1146	571	2013	1219	508	825	228	675	1490	2068	1296	1148	684	1184	858	697	3693	1837	1432	983
AAAGGCTGGTAGTGCATCAA	3104	1193	823	1402	1797	766	812	396	651	1270	2162	1106	1027	641	1170	909	374	2161	1400	1538	801
AAAGGCTGTCGCAAGGAGGA	2156	76	33	953	608	332	437	175	477	842	1391	812	695	600	732	480	382	678	485	342	134
AAAGGCTTTCCACGGGCCTG	2622	775	638	1535	1087	601	745	228	721	1264	1441	759	1135	584	1168	708	416	2408	1866	2464	973
AAAGGGAACTATCGCCAAGT	1237	363	379	522	827	316	246	121	297	414	690	482	423	465	556	483	229	1075	910	808	303
AAAGGGAGAAAGAACGGCGA	1503	153	283	843	725	286	402	157	471	824	749	809	518	457	599	472	421	957	621	339	214
AAAGGGAGAAAGAACGGCGG	1682	159	46	613	694	253	310	199	303	530	520	398	218	388	514	482	268	686	832	888	395
AAAGGGATATAACGTTAAGG	2038	469	288	687	861	338	382	188	441	806	1013	662	730	392	559	539	301	1271	1065	1312	512
AAAGGGCGAAGAGGCAGCCC	692	257	178	310	439	136	264	60	149	366	357	459	322	205	288	217	171	319	190	310	52
AAAGGGCTAGGACTCCTGCT	2073	535	415	982	825	549	549	208	679	662	1067	753	423	527	604	858	183	2000	1356	958	460
AAAGGGCTGCAAATGGCTAC	1709	537	364	973	683	344	863	131	562	722	1184	677	647	513	546	495	316	1727	1378	1178	592
AAAGGGGACTCGAAGCGTCC	2096	188	189	482	450	330	283	205	322	781	945	348	695	321	744	583	233	1040	1372	918	482
AAAGGTAGCGAAACTTCTGT	2793	1035	503	1263	801	460	842	194	712	1279	1407	1329	819	631	851	829	502	2698	1635	1612	641
AAAGGTCCGAGGGGCAGAGA	2119	338	125	1176	1356	307	600	192	414	702	1281	773	562	482	1013	482	368	1402	1076	1189	380
AAAGGTGGGGTCCTCCACGG	1018	95	90	642	982	278	208	103	178	562	526	498	238	243	385	320	162	1065	637	737	153
AAAGTAAGAACTAGCAAGAC	1146	110	314	639	552	311	383	111	241	376	577	654	373	337	489	425	263	753	999	638	193
AAAGTACAGCTCGGTTTGAA	2046	773	290	732	896	349	418	131	341	590	1252	779	772	393	807	520	308	1756	1184	1247	708
AAAGTACTCACTGATCCAGC	2770	728	531	1333	1269	450	731	223	601	1322	1214	1099	651	427	978	715	371	2187	1883	1300	937
AAAGTAGGTATAGGTTTGTG	3271	1115	373	1591	1197	841	931	243	683	1152	1430	1094	944	767	1117	745	489	2595	2529	1613	1388
AAAGTATCGCTGTCATGTCG	1395	393	132	746	252	138	327	96	222	405	383	319	470	93	497	224	200	482	995	633	316
AAAGTATCGCTGTCATGTCT	3139	1141	542	1272	887	484	553	162	488	753	1468	1413	767	532	1179	505	338	1778	1627	1780	879
AAAGTATCTCGTTACTGGAA	2412	780	430	704	782	243	503	161	266	861	967	688	733	437	999	438	356	2276	1036	823	497
AAAGTCAAACTTGTGCAGGA	2900	461	425	1089	1406	493	668	180	633	1513	1019	1001	847	876	1121	725	431	3053	1843	1975	784
AAAGTCACGAGGGTAAAGAC	1516	409	333	646	911	289	407	198	345	526	1316	483	614	299	473	284	290	1189	1046	1339	752
AAAGTCAGTTCCCGTGCATT	1755	481	319	637	334	226	435	133	286	743	864	675	313	367	591	386	343	1620	1344	1224	539
AAAGTCCCTTAGCCTCGCCT	3306	912	677	2092	1004	492	691	199	562	1387	1828	1317	1281	605	1100	837	573	2938	2365	2675	1059
AAAGTCCTGCAACTTGTTAC	2132	753	541	933	1190	329	544	108	360	723	980	639	1266	664	609	778	378	1317	1748	1343	750
AAAGTCTACCTGAGCCGGCC	1741	475	319	779	460	256	307	131	410	736	624	496	723	500	803	560	390	1030	1356	1302	444
AAAGTCTCGGAGAAAATCGT	1749	573	215	657	621	245	272	91	257	873	604	635	471	573	727	422	292	1479	1075	698	548
AAAGTCTGCACGTGAGGGAG	3251	1157	556	2058	1127	594	941	284	802	1645	1473	1489	1226	955	1082	922	726	2376	2489	2382	1437
AAAGTCTGGTAGAGCTCCTC	2734	0	11	411	289	59	141	197	388	773	881	139	81	639	787	482	487	67	103	26	3
AAAGTGAATCTTGGCGCCTG	1906	319	202	485	661	316	320	204	296	663	833	629	486	351	527	553	285	1505	1592	595	405
AAAGTGAATCTTGGCGCCTT	1973	507	328	1023	715	268	527	115	422	738	1089	449	237	414	539	433	340	1374	1741	919	472
AAAGTGCATCCGGGTGGCCG	1722	570	214	508	801	354	440	135	481	670	762	749	440	387	563	432	174	1334	1532	1568	370
AAAGTGGCGTCAACTTGGTA	2746	987	482	1529	1414	472	646	186	602	827	1535	834	929	416	1040	584	577	2990	1943	1584	754
AAAGTGGCGTCAACTTGGTG	1718	690	400	815	643	370	296	114	493	831	987	679	534	388	873	431	429	864	1870	379	248
AAAGTGGTCTCCGTGGAGGG	2322	513	361	1121	1052	441	655	135	611	1164	1179	796	822	380	854	566	315	1265	1093	1118	523
AAAGTGGTGGTATACGATAT	2719	39	90	766	1263	157	118	158	356	1022	796	599	368	482	849	422	434	440	771	354	205
AAAGTTGGTCTCTGTGCAAG	3343	839	525	1239	1841	376	816	183	578	1147	1671	1349	894	795	1031	800	554	1899	2522	1475	1060
AAAGTTGTGCAGTCGTACGT	2659	782	371	955	1154	514	576	195	488	1045	1281	661	661	610	872	607	371	1514	1601	989	610
AAATAACATCTGAGGGGTTA	1720	534	469	924	789	292	491	139	319	763	1288	685	660	460	700	473	444	1535	1290	1147	368
AAATAACTCAGGGTGGCCAT	1815	360	313	859	1014	424	259	127	316	846	893	722	817	420	553	312	363	1268	980	970	780
AAATAAGGTTTACTCACCGA	3042	766	470	1174	1254	488	605	178	546	993	1343	1046	760	608	949	610	609	295	365	500	150
AAATAAGGTTTACTCACCGG	1010	148	96	394	317	175	275	60	131	412	361	203	290	169	149	172	91	611	551	609	209
AAATAATATGCATCTCTCGA	3461	1021	641	1856	1178	483	619	140	417	1251	1307	1285	1011	505	1135	758	765	1880	2537	1662	1009
AAATACAAGCTATAGCGATA	1114	247	131	414	769	125	200	30	257	476	433	196	715	163	354	240	212	535	976	843	292
AAATACATGAGAGTAGCATC	1855	461	417	535	933	279	529	107	397	619	846	790	828	421	786	363	382	678	1073	903	730
AAATACCCCCATAAGTTGTG	1823	401	261	423	697	189	444	102	262	767	680	783	435	332	592	289	226	1195	1356	1384	542
AAATACGTGGCAAAGAATTC	1505	295	266	433	568	351	287	94	248	746	808	595	403	419	406	444	260	883	819	680	439
AAATACTAAGGAACTTCATG	1285	248	145	645	345	214	294	88	214	417	464	413	273	351	441	468	173	849	1028	905	390
AAATACTGCTACTCTCTACG	2978	835	555	1474	1507	524	977	257	628	951	1380	1540	924	555	1145	795	609	1280	732	651	111
AAATAGACTTACTGGCCAGT	3312	870	679	1158	1353	488	602	205	550	1310	1493	965	1499	617	772	659	489	2222	2537	2205	823
AAATAGCAAGTCCGTTTCAT	1923	575	302	673	785	429	451	152	292	760	959	932	491	382	779	500	192	1256	1507	970	539
AAATAGCTTTGACGACTGTG	1760	272	308	566	504	246	288	96	368	441	866	524	471	391	463	252	285	797	743	626	389
AAATAGTGACTTACATTGTG	1927	482	486	781	683	224	400	114	194	731	812	505	430	470	632	369	274	1420	881	1168	421
AAATATACATCATAAGAGGG	1468	378	353	749	548	226	166	60	141	644	971	646	561	289	598	434	261	756	759	893	433
AAATATACTGCTGCCAGTAG	1714	796	526	574	684	217	405	58	275	559	784	442	524	352	866	323	473	1965	1303	1112	531
AAATATCATACCCGTCTTCA	2876	538	468	1230	954	307	539	177	437	937	1201	1111	698	688	615	665	362	1192	1718	1553	674
AAATATCGAGTGGTGTACAC	2032	745	480	839	796	447	547	147	461	644	1124	953	789	357	674	343	320	1236	962	738	334
AAATATCGTGACTTTACCTT	1789	327	351	666	474	214	238	90	219	562	807	972	366	508	711	496	293	943	1050	775	500
AAATATCGTGGCCAGGACAG	2957	466	380	1493	1406	761	665	206	568	1090	1830	1408	1279	706	1569	843	662	2129	2731	2086	1182
AAATCAGAGGGTGCTAATGG	2850	756	551	1281	1266	554	805	259	644	973	1442	1306	934	705	715	649	358	1952	1257	1914	749
AAATCAGCAAGCTCACCTCA	3126	1348	764	2052	1656	689	894	394	911	1554	1521	958	1205	939	1741	443	853	1694	1304	1538	615
AAATCAGGGAACTAACCAAA	1085	86	11	27	165	35	25	109	233	67	55	186	120	557	291	206	172	449	200	355	70
AAATCATACACCTTGCCCCC	1771	634	205	633	565	349	529	119	277	697	754	504	528	339	781	453	280	748	1994	1451	559
AAATCATCTCTCCGAAAAAC	2008	530	488	846	791	288	419	79	435	581	812	984	828	528	633	598	300	2386	1541	813	628
AAATCATGGGTACCAATGGC	1925	521	450	640	876	285	416	120	290	730	820	652	478	335	685	457	391	918	2008	1833	676
AAATCCAAGCGCTCTAATAT	1761	400	277	568	621	327	367	123	269	526	841	499	589	486	622	535	297	944	1612	1051	468
AAATCCAGGCGCTGTCCGAG	962	257	200	504	506	228	123	79	244	454	538	418	164	300	340	228	117	779	403	606	273
AAATCCGGACCCTGGTCAAG	2453	748	299	872	1043	489	739	240	535	956	1133	624	768	374	1020	772	379	1343	891	265	150
AAATCCGGGAGGAAGCCTTT	2680	536	452	1344	945	467	680	256	490	721	1388	826	886	614	870	610	529	1516	2331	1254	895
AAATCCTCCTTCAAATCGCG	2260	962	379	1075	801	244	380	86	343	486	753	977	572	280	835	502	339	1894	1175	1176	494
AAATCGCATCTGCCGGCTTG	3870	1051	594	1552	1560	737	851	283	774	1167	1914	780	1481	622	1039	795	646	3163	3519	1684	987
AAATCGGATACCTCTAGTAA	2204	731	590	1401	1372	396	667	205	370	931	1305	896	912	319	570	606	487	927	653	579	218
AAATCGTTCTACATTCTCCT	2102	854	223	533	1075	349	515	129	327	873	1130	804	846	532	1039	644	323	1925	1288	1004	679
AAATCTACAAATACGACAAG	2334	801	405	949	832	337	420	104	422	1044	979	828	880	645	673	684	486	2006	1832	1245	423
AAATCTAGACGGGATACCCC	1173	624	207	449	313	234	349	73	164	421	395	455	532	229	540	289	287	652	1002	495	187
AAATCTAGGTAAAATACGGC	2081	305	283	788	711	182	302	112	222	447	679	836	281	427	550	412	359	884	1374	1116	537
AAATCTGGGGGGCATGATGG	3178	430	440	1420	1188	532	482	198	481	974	1410	1486	1176	456	695	727	419	2516	2174	2368	775
AAATCTTATAATCGCTCCAT	3912	1093	663	1859	1254	516	672	120	381	1435	1534	1468	1125	620	1339	741	613	2564	1725	2365	1059
AAATGAACTAGACCTTGCGT	3092	912	598	819	1253	309	503	143	406	1164	1404	675	733	522	857	596	436	1711	2708	1623	743
AAATGACGGGAAGTCCTTCA	1769	562	365	857	763	309	450	115	387	941	1171	617	857	455	598	291	222	2024	1183	1004	469
AAATGACTCTTTGGCGACAC	2616	628	308	879	1068	239	457	119	454	1044	1271	1182	752	653	847	452	477	1626	1307	1774	555
AAATGACTGGCGCTTTGAAA	2752	699	439	1199	883	287	784	138	534	922	1137	988	981	586	807	543	375	2006	1699	1531	941
AAATGAGACCATACTTAGGG	1104	352	165	600	531	258	409	87	228	296	618	630	297	294	424	257	235	642	458	602	331
AAATGAGGACCAATCGGAGC	1477	654	459	1020	761	317	328	154	310	686	861	878	515	486	527	421	262	1915	979	625	465
AAATGATACTGATCCATTAG	1387	567	201	574	344	295	354	61	264	515	673	517	392	269	580	435	225	986	466	991	354
AAATGATAGATTTATCGCTT	2706	728	560	1146	1004	384	699	123	310	1141	880	898	924	537	875	391	422	2610	1166	1160	677
AAATGATATTATACTTACGC	994	340	67	240	334	82	92	26	120	431	416	281	254	82	175	167	145	1321	438	447	187
AAATGATGTGGAGTTTGATA	2974	1326	544	1061	1414	519	470	188	458	1076	968	938	881	611	1043	560	338	2071	1627	1927	878
AAATGCAAGGATCTGCTCGT	2627	938	441	665	957	588	435	182	358	895	1108	633	882	587	960	711	562	1952	1679	1707	644
AAATGCAAGTGGTAGCATCA	1341	331	259	773	901	341	348	118	135	536	846	666	482	373	495	313	303	1425	889	1103	418
AAATGCAATCGGGTGGTATC	3055	925	558	1357	1323	352	594	239	640	1165	1247	1106	1137	666	1091	694	542	1797	2331	1912	795
AAATGCAATTGACCGTTTGG	1761	361	303	645	645	288	364	129	318	757	837	606	549	371	544	380	205	1207	1408	822	531
AAATGCACAGATCGCTGATC	1549	538	212	670	637	281	360	106	248	510	812	629	630	305	558	384	193	870	689	839	357
AAATGCCAGCCATACCATTC	1383	436	206	629	871	344	236	157	277	602	633	760	279	310	524	370	250	894	1486	780	425
AAATGCCGGAGCTCCTCCCT	1606	618	367	692	866	346	308	158	202	585	696	546	476	187	485	329	270	713	1054	1103	480
AAATGCTCCAATCTGACTCG	1428	253	235	573	641	228	386	63	339	420	752	490	247	349	617	279	213	810	622	724	372
AAATGCTCGCCTGTCATCAG	1570	744	431	878	809	348	488	193	353	843	930	831	724	435	717	392	439	1496	911	1133	916
AAATGGCCGCTGCGGATGTA	2322	519	576	1232	1215	546	607	272	575	999	1182	889	1046	527	803	637	337	1010	1573	1347	655
AAATGGGCCCTAGTTCCTGG	1720	467	242	500	751	334	492	120	286	855	713	565	630	515	661	495	271	1393	2528	1477	396
AAATGGGCTTTCCCGGTCAG	1403	493	389	763	771	238	262	103	191	728	768	721	645	340	421	368	151	1021	1634	1103	547
AAATGGTCATCTACCCGGGA	538	138	141	244	288	100	215	34	144	161	415	249	58	114	168	189	116	247	224	407	187
AAATGGTGCCAACCTCCGAC	996	459	149	379	537	210	211	73	176	325	488	240	207	283	450	152	222	807	874	656	399
AAATGTACGCTCACCTTATA	2495	707	460	945	1316	325	668	121	642	754	1019	1395	677	658	1145	524	449	2369	954	1710	837
AAATGTAGGTCCTCGGGCCC	1942	754	400	783	498	272	460	159	386	925	947	754	357	614	704	447	436	1345	1027	1337	545
AAATGTGGCGTGTTCTTGCT	3291	631	435	1142	1151	385	627	206	481	1004	1156	625	981	613	867	833	377	1940	1894	1069	947
AAATGTTCTGGAGTACGTAT	2955	807	402	1376	1117	446	643	110	330	1137	1055	1070	1354	593	747	494	386	1013	770	704	438
AAATTAAACGGAAGTTTGCG	1170	97	55	288	272	107	119	61	237	285	395	313	303	170	298	177	162	560	509	632	410
AAATTACCAACGGGAATGCG	1511	267	333	651	679	229	354	90	238	688	581	576	591	407	583	583	234	346	310	200	131
AAATTACTTGGGGCACACAG	2022	494	344	778	761	222	441	138	348	923	1186	926	825	541	585	569	401	1986	824	1282	411
AAATTCACCAGGTTCTCAAG	2963	982	669	1163	1609	564	744	204	522	1224	1467	1240	1120	588	1120	607	1507	2029	1670	2481	1064
AAATTCACGAAAAGAGCACC	1687	347	336	534	688	320	285	99	185	510	781	611	567	310	530	357	272	725	582	760	199
AAATTCAGGCGTGCTGCAAG	2365	1029	601	1077	732	439	633	120	397	1034	1239	871	635	471	702	579	374	1600	1564	1718	740
AAATTCATGATCGCATCAAG	2335	569	501	1049	837	384	240	103	443	1004	1079	786	393	581	907	803	466	1657	2522	1624	655
AAATTCCGTCGGAAAGTTGG	2726	645	448	836	854	357	335	119	300	742	1062	757	692	488	952	530	455	1865	1208	816	612
AAATTGAACTCACCTAAATT	1379	419	340	710	544	152	195	67	297	506	1117	865	507	327	710	481	172	1031	1305	925	529
AAATTGAAGAACGAGAACGG	2691	806	388	1186	1028	444	672	131	581	1462	1405	1167	1237	641	1109	570	364	554	583	1206	442
AAATTGACGTCCCTGCCAAT	2862	864	697	1347	1395	783	654	216	603	1152	1583	1226	948	548	858	707	471	1754	1826	538	206
AAATTGATAGTTGTTCTAGC	1790	361	333	878	434	179	397	71	318	434	707	845	605	355	582	318	278	1013	1190	937	428
AAATTGCTCCAACCGCTCTC	2771	476	285	1305	654	461	552	145	422	1044	1065	1168	1091	495	952	765	442	1761	2006	1647	674
AAATTGGACCTAAGAGTCCT	1408	448	275	596	519	155	193	61	269	344	562	369	487	370	467	390	247	1045	834	781	337
AAATTGGCTTTCGTTCGTGC	1427	653	117	581	404	124	199	46	111	382	714	517	404	264	475	213	178	829	1057	442	304
AAATTGTAAGTTGCAACCAG	1756	782	351	1084	1190	249	461	116	325	868	947	558	910	452	532	405	348	1514	1187	1349	729
AAATTGTATTCTCCGAGTCA	2772	626	304	1438	1008	344	403	136	376	894	1126	810	635	800	906	399	570	2217	1753	1471	949
AAATTGTATTCTCCGAGTCG	1857	346	206	939	296	140	314	77	230	516	478	498	439	129	281	326	211	1125	870	286	62
AAATTGTCACACAGTTTACG	2395	605	492	1140	974	486	768	152	494	1006	1457	1110	980	427	705	769	467	2351	1645	1261	558
AAATTGTCCGTGCCTCCAAT	1560	413	239	761	563	255	206	84	283	510	581	527	383	286	624	325	312	2	0	252	18
AAATTTGGTGCTTATTGATC	2808	1047	515	947	767	251	525	95	365	893	867	818	719	483	792	610	303	1905	1270	1516	613
AAATTTGTTAAAGCCATCGT	994	382	101	390	284	114	140	30	182	323	252	343	208	296	228	147	175	644	911	663	338
AACAAACCTGAGATGCATGA	1608	678	244	293	720	316	465	176	403	684	717	685	601	552	793	516	213	1423	1036	1000	478
AACAACCATGAATTAGTCCC	1526	406	353	495	678	337	429	212	340	573	892	423	335	441	807	421	264	1383	1042	1215	412
AACAACGGCCTTCATACTTG	1808	804	417	715	654	535	420	287	574	991	1038	509	551	463	729	350	172	1436	1299	1479	559
AACAACGTCAAGCTACAGCG	1812	678	556	815	1114	429	408	315	373	992	1253	758	735	565	723	566	332	1120	1629	1288	588
AACAACTACACTACTCTGTA	2235	814	388	1265	915	462	725	248	631	833	1403	771	647	719	656	517	432	739	609	990	747
AACAACTACATTATGCGATG	4099	609	642	1564	1304	840	1046	322	877	1235	1658	1156	1271	848	1044	1037	550	2711	2228	1803	958
AACAACTCGAGGTTTAAGAG	3004	320	185	1048	1385	754	847	328	743	1285	1393	1081	1346	683	1468	587	571	2023	1696	2128	772
AACAACTGCTCCCTTGATTG	2771	974	348	1168	1070	621	1089	416	775	1174	1625	1060	1129	775	1090	782	387	2218	1808	1124	1109
AACAACTTATGGGGGTATTG	2670	849	502	1824	1730	515	697	302	510	1250	1027	1107	737	557	1122	580	543	1791	1752	2912	712
AACAAGAACAATATCCGCAG	2500	1348	612	1297	1355	778	907	347	839	1133	1837	1030	826	686	847	713	504	2137	1781	934	613
AACAAGACGGCCGTGGTTGT	2507	2	1	966	1712	290	322	236	703	1192	1429	559	890	503	557	386	356	451	37	32	5
AACAAGCTAGAAATATACCG	2126	590	430	1099	1290	439	499	247	371	1066	1148	787	808	542	1009	641	441	1064	1148	1503	752
AACAAGTTCTACGCCCACAA	1281	367	296	766	740	316	594	259	401	739	604	579	476	416	625	424	364	787	689	906	471
AACAATACCCAAGTGCTCAT	3381	1007	592	1116	1508	768	808	321	787	1417	1794	1000	1119	843	1005	686	618	1963	2032	2296	1002
AACAATACGAGCAGATCCTG	4053	704	735	1375	1676	1110	1043	347	797	1603	2049	1454	1256	870	1862	1109	573	1322	1191	345	78
AACAATACTGCCAATGTAGG	1878	482	353	1001	828	417	535	189	488	988	1409	1045	842	598	893	998	369	1014	1132	959	551
AACAATATCCGCAGGGAAAG	2504	929	418	1274	1285	697	1017	242	803	1291	1544	1137	1211	706	838	611	451	2179	1480	1604	547
AACAATCCATGTAGTTGGCT	1660	447	336	701	818	397	478	165	364	793	821	805	361	313	438	332	313	1374	1336	1272	617
AACAATCTTGATGATGGGCC	1784	826	381	549	698	379	501	114	260	749	992	776	505	256	598	460	448	1332	862	1147	393
AACAATGCAGTCATTTACGT	1775	761	325	515	804	712	481	172	512	557	630	1035	742	240	575	288	254	1042	682	932	324
AACAATTCCGCAGGACAAAG	1688	679	404	1224	906	767	624	163	433	1084	992	705	454	384	762	463	340	2062	1440	1235	526
AACACAAGCTAAACTAGTAG	1991	771	309	924	658	461	532	255	447	1048	1223	753	776	372	1022	417	427	2339	994	1017	507
AACACCCCAGATCGTCATCA	2073	629	395	1049	830	803	803	398	873	1043	1670	1116	645	437	916	852	405	2723	1328	1568	724
AACACCCCATGCCGCCCCCG	2235	385	410	1158	1070	815	610	281	509	1295	1201	888	646	549	869	541	165	1181	2151	1195	613
AACACCTATGAAGACAATGG	4145	1177	647	2383	1904	1240	1345	575	1390	1998	2517	1675	1499	424	1132	1309	674	2186	2133	2051	987
AACACCTGTGTGAAGTCCCG	3105	1145	815	1630	1464	982	1324	451	848	1562	1867	1176	835	861	1253	789	550	2584	1962	1677	1052
AACACGCCCCGCGCTCCCGG	1923	779	340	774	940	703	565	220	466	738	873	610	571	369	624	295	321	1121	1257	938	599
AACACGGGGTTAATGTCACT	2798	405	370	1051	1593	593	653	454	924	1118	1709	1050	844	855	1042	630	466	1230	946	970	530
AACACTACTAGGTCTTCAAG	2772	1163	554	1274	1494	741	878	257	905	1771	1614	831	992	654	1121	789	496	1898	1889	1711	865
AACACTACTCCAGTTAGGGA	3079	1007	834	1058	1279	864	844	398	1198	1607	1677	1211	945	654	1394	938	359	1765	1736	1558	1000
AACACTAGCAGCATACATAA	2279	311	144	1241	1658	790	619	450	752	1557	1554	840	754	481	839	801	500	918	1082	976	265
AACACTCCCAGTCACTCCGC	2314	159	60	146	396	142	124	301	596	655	730	352	333	631	545	552	298	505	480	316	383
AACACTGCCTGTAAGACTCC	2257	530	509	793	978	492	575	317	916	1146	1362	859	965	537	1062	492	434	1579	1059	1012	681
AACACTGTATTCGTTGACAG	2674	944	373	1766	762	651	1162	300	519	1076	1311	1395	697	424	874	532	454	2307	1936	1410	822
AACAGAAGTTTCGCTACCTG	1662	499	352	609	792	328	464	216	480	633	796	1034	840	474	585	388	306	1752	1030	1123	505
AACAGACGCCGTGGGTCCTG	1540	495	297	1001	938	421	513	222	518	760	748	297	625	225	465	384	291	996	1261	769	391
AACAGATATGCGCATGCAAA	1163	316	172	503	459	305	402	139	417	560	675	380	309	393	500	449	137	922	774	847	266
AACAGATTAAAACCCGACCT	3158	1217	708	1285	1177	641	700	355	663	1450	1335	1026	749	545	1165	575	535	2509	1748	1841	897
AACAGCAGGGGACGCCCTTC	1219	224	121	699	939	479	671	210	366	627	744	578	429	372	792	455	162	652	1164	896	386
AACAGCGAGATGCCGCGCTG	2587	651	440	1262	934	651	771	302	599	924	1311	886	499	538	955	440	366	12	4	157	74
AACAGCGAGTCCAACATCTC	1277	443	420	1049	563	455	537	188	375	812	852	529	373	297	317	448	264	422	543	745	224
AACAGCGGGCCAGACAGGGA	1849	384	216	812	945	720	652	414	642	937	972	671	1076	173	271	679	356	250	134	120	77
AACAGCGTCGCCTTGCAACA	2691	651	486	1252	1014	484	1005	301	822	1199	1587	961	570	565	1156	592	364	1589	1706	1982	805
AACAGCGTGGCCATCCACTA	3396	995	500	2648	1651	1116	1143	537	1224	1735	2266	1327	1308	1195	1150	1116	713	1367	1650	2065	1144
AACAGCTCCAGATTCGAATG	3690	1613	659	1712	1786	903	1122	533	1085	1730	2270	1495	1150	626	1454	874	667	2107	2490	1421	1067
AACAGCTCCGTCCGCTTCTT	2284	701	303	1012	822	490	583	282	384	877	1110	559	699	411	617	320	372	1437	1869	1433	482
AACAGGAAACGTGACTAAAG	2930	795	645	2355	2076	1355	1007	508	1017	1593	1713	1409	746	809	1181	656	473	1631	1951	2034	618
AACAGGACAGTAAACTGATA	2780	986	507	1648	1171	809	1333	510	717	1060	1754	1514	1085	737	1186	876	452	85	112	172	68
AACAGGACTATGGATACAAC	2281	777	515	1148	874	731	687	363	655	1142	1363	612	484	35	76	423	473	277	217	130	72
AACAGGAGCTTCGTAAGTTC	1725	554	240	545	944	446	293	168	357	695	825	509	567	659	870	321	195	1247	959	631	454
AACAGGCACCTTTATGTACT	2225	643	535	1499	1645	802	647	345	512	1176	1409	846	506	551	610	812	392	1319	1955	1577	993
AACAGGCGTACGAGCGCGGC	2350	613	321	1178	1347	543	526	309	692	800	851	966	498	521	714	298	455	1411	1565	974	703
AACAGGTCATCAGGTGTCTC	1804	634	491	930	952	566	779	311	734	923	1491	786	559	227	496	461	519	759	700	371	239
AACAGTACACCAGCATCGTG	4019	1240	785	1711	1919	901	1309	701	1276	1953	2157	1540	1262	1023	1356	1446	758	3758	2937	2681	1235
AACAGTACAGATGAACTGCC	2532	563	465	1175	1406	676	811	263	840	1195	1432	917	813	587	981	719	373	1946	2075	1576	764
AACAGTAGCATGTCTAACAG	1996	882	477	841	1183	543	427	375	631	1036	1411	1058	695	417	569	517	357	1629	1143	1331	527
AACAGTCAGTGCAACAGTGT	2166	658	422	843	1207	735	838	201	675	740	945	951	842	753	639	578	314	1925	1326	1521	654
AACAGTTAACTGCTACTAAA	2435	598	648	1199	941	585	689	317	496	1114	1575	1179	905	698	1029	607	334	1284	2140	1669	475
AACAGTTAACTGCTACTAAG	2219	632	411	1042	937	505	585	156	594	683	1134	1052	750	375	708	449	404	2173	1965	1465	633
AACAGTTGTAGATACCTCTG	3001	485	379	1900	1257	853	914	326	718	1810	1714	1154	1263	745	970	448	639	2036	1139	1323	833
AACATAAGAATCGAATGTCA	1801	602	292	871	472	545	572	165	444	803	711	614	647	297	352	406	236	763	369	888	367
AACATAAGAATCGAATGTCG	1284	164	308	611	353	116	487	128	138	449	479	355	301	400	370	193	155	513	523	668	382
AACATACTGCAAGTGTTTAC	2227	807	356	948	878	450	642	211	524	997	1063	1230	819	528	617	563	492	1252	1633	1302	755
AACATATCTCTTCGGGAGCA	3320	1164	767	1755	1499	966	787	328	898	1717	1800	1359	1233	706	1106	898	682	2674	2373	1902	880
AACATCATCGGCGTGCGAGG	3256	842	697	1510	1279	496	929	356	820	1161	1592	1288	1147	666	1182	871	394	2296	2128	2317	776
AACATCCCGAAGGCAGACGA	1114	498	224	653	499	241	489	107	340	586	758	328	352	589	558	333	231	601	1111	627	331
AACATCCGTCAAGAAGCTTA	3106	923	579	1670	1417	725	1080	377	633	1512	2057	1794	1071	1036	1367	942	635	2530	2287	1994	863
AACATCTCGTTAGGGGTATC	2464	956	547	679	923	440	635	335	553	1025	1354	729	556	562	997	474	360	1282	1134	1477	553
AACATCTGAGGGGTTATATG	1660	644	232	866	960	370	362	159	504	776	941	796	519	433	610	396	212	787	644	1640	601
AACATCTGGTGGGACCAAAG	2054	783	279	861	1141	319	625	234	621	1126	1180	927	557	724	961	604	477	933	869	1118	596
AACATGCAGCTCAACAATGG	2165	665	308	1238	1193	539	615	306	457	707	1163	573	1148	581	668	493	441	1493	1385	1020	460
AACATGCGGGTGATGAAGTT	2114	619	422	579	941	665	659	241	468	1024	986	750	780	368	723	509	220	1228	1342	1700	694
AACATGGCACTTCAGAGGGT	2386	538	290	1071	1067	473	760	281	620	745	1993	1079	730	848	945	747	402	1565	1151	720	597
AACATGGCATAGTTGATGAC	1207	454	243	565	738	349	284	146	226	323	684	545	531	317	367	261	105	809	1245	605	370
AACATTACATTGGTCTCCTC	3300	993	498	896	1463	610	958	270	441	1258	1844	1109	1028	871	1124	805	542	2608	1666	1862	882
AACATTCAAGCAGAACTAGG	1308	338	258	744	578	417	611	135	175	579	710	563	537	351	638	354	227	1128	938	839	538
AACATTCAAGTCTCTTTCGA	2934	695	441	1072	960	545	662	221	596	911	1458	1115	884	660	1102	835	595	2179	1624	2336	581
AACATTCCATAGGCGATAGG	1441	405	181	985	601	447	352	149	500	711	711	534	696	472	464	310	275	402	546	844	371
AACATTGACTGGATAATCCC	2143	740	363	910	932	477	413	245	487	755	938	600	542	588	736	363	344	1181	1219	1259	374
AACATTGATGCCAAACATTA	3560	1253	665	1518	1422	865	1183	394	842	1768	1835	1602	1312	773	1104	549	527	2263	2555	1997	1107
AACCAAACGGTCAATTGCAT	2789	1233	475	1418	1415	702	1130	439	976	1185	1421	978	1109	641	1295	782	356	2493	2502	1594	840
AACCAAAGGCGCTCTTTAAC	3244	772	812	1504	1253	778	913	313	1005	1436	1599	1168	1022	645	1212	912	529	2495	2210	1538	1189
AACCAAAGTACGGCAATCAA	2230	848	506	869	1323	536	916	313	764	1162	1477	1134	722	625	697	602	484	1903	1547	1318	735
AACCAACTTTGTCCTTAACG	1759	714	374	846	619	377	376	159	476	983	945	707	693	421	738	619	314	1511	1433	1478	552
AACCAAGGAAGGTTGCTTAG	3305	995	620	1433	1267	1207	1356	526	1269	1774	2690	1668	1173	710	1560	1078	840	3342	2505	2568	1060
AACCACGGCATTGAGAGGTG	2012	543	439	909	899	575	702	382	409	1165	915	778	815	412	795	452	284	1329	903	1270	660
AACCACGTGAAATGGCAGCT	2443	976	508	1663	1224	748	762	402	457	1469	1307	1032	1169	806	1365	893	442	1922	1676	1644	1196
AACCACTAGAACAACTTATG	1684	9	25	783	665	317	820	126	516	1046	802	643	539	498	916	520	307	169	134	79	36
AACCACTTCAGCAGCTTCGA	2646	737	613	1115	1056	635	784	358	666	1198	1652	862	995	590	944	837	454	1971	1812	2175	1195
AACCAGACATGTGATCACGA	1843	544	358	692	922	591	592	336	554	715	1386	1128	616	446	963	286	484	1282	1553	1325	650
AACCAGAGCTGACATTATCC	2129	521	422	1072	1215	446	513	251	415	1030	1588	668	572	388	1311	676	221	1422	1020	1580	655
AACCAGCAGCGTTCAAGGAG	2623	1035	455	1161	1336	760	971	373	1161	1338	1712	813	884	842	1060	663	536	52	36	36	13
AACCAGGCGCTGGCGAGGTT	2569	954	476	1415	1156	640	711	319	744	1047	1284	774	922	661	725	818	469	2741	1824	2073	749
AACCAGGTGCATTTGTTAAC	2793	1112	470	1627	1523	714	762	418	731	1521	1696	849	920	666	1517	889	395	2143	2044	1525	884
AACCATATCCCTCCGAATTG	3578	997	687	1719	2222	860	1058	305	1026	1449	2070	1365	1221	873	1153	790	775	2586	2462	2196	1281
AACCATCAAAGTACTCGGCC	1177	87	10	301	529	262	414	189	246	413	446	261	274	269	301	258	118	757	1034	502	354
AACCCAGCTCTATGAATATC	995	421	122	439	261	202	369	177	247	447	571	592	387	294	485	214	155	750	231	470	409
AACCCCAACTACGAAATCAT	2927	1001	621	1871	1496	1132	955	463	941	1300	1203	1134	768	621	932	455	542	1730	1953	2064	734
AACCCCAAGGGACTAATTCA	1407	213	13	891	795	123	216	144	268	711	534	310	253	271	430	384	284	105	471	168	132
AACCCCTTCGCCCGCCTGGA	1788	437	308	704	1061	512	585	207	581	853	915	1104	531	431	693	545	339	1549	733	1220	697
AACCCGAAAATCCTTCCTTG	2790	1071	580	1634	1185	706	979	306	908	2188	1372	1284	812	453	1028	645	244	1690	1740	1915	979
AACCCGAAGCGGCCCGCGGC	1192	467	210	651	812	229	682	129	326	840	916	239	327	300	401	311	139	1085	923	638	367
AACCCGACCAACTTCTGCTG	1873	664	282	1050	980	658	773	150	711	728	1159	836	867	418	842	388	345	2514	1406	1258	573
AACCCGAGTAAATGCTCAGG	1948	445	532	1128	1066	571	798	300	657	883	1438	580	824	452	972	565	330	1457	1557	1397	420
AACCCGCACTCGTTCGTGTG	1486	408	268	815	768	620	428	136	425	771	802	738	481	358	452	291	324	936	919	939	448
AACCCGTTCAATGGCGGCTA	2098	727	378	962	1302	381	489	179	617	1015	1432	903	640	609	700	710	546	1117	1171	1375	794
AACCCTATCAGTGTAAGACA	3153	1175	751	1360	1307	712	884	245	848	1124	1895	1414	1114	740	1049	867	571	1684	2067	2140	774
AACCCTTCCGGGGTTTAATA	2510	1159	578	1234	756	400	615	157	542	1034	958	958	842	448	974	495	409	1266	2126	2271	685
AACCCTTCTTGCCGCAATAC	2402	841	495	891	1312	542	655	218	600	977	1078	854	744	496	560	556	251	1604	1638	1066	716
AACCGAACTTTACCATTATG	2223	902	295	1159	854	588	615	382	347	1157	1379	624	646	464	579	475	431	2061	1048	1530	582
AACCGAACTTTACCATTATT	2160	751	418	889	774	546	512	234	362	905	1105	529	918	5	23	528	343	112	279	167	44
AACCGAAGAGAGTCCGCATC	2200	642	529	1362	1083	659	1085	329	988	1572	919	1287	700	363	965	498	355	136	122	18	77
AACCGAATGTACAATTGCAG	2590	1035	488	1204	1271	723	1133	369	815	904	1398	785	703	659	1020	899	323	1778	1871	1864	750
AACCGACAATCATGACAGCA	1322	496	207	1083	797	354	530	170	294	565	669	660	252	320	468	261	321	1562	810	543	364
AACCGACCGCGGGTCGCCGC	750	122	88	101	294	163	218	55	87	253	294	158	260	113	109	140	274	793	362	173	62
AACCGACCTTTGTCGGAGGG	1154	223	134	664	396	142	416	81	238	751	552	554	494	377	201	289	346	454	665	834	373
AACCGACCTTTGTCGGAGGT	1239	7	6	559	610	350	302	70	176	567	618	577	570	208	406	395	187	923	478	871	445
AACCGCATCTCACCTCAGCC	1658	341	197	769	745	410	604	311	541	683	1087	524	574	580	567	345	336	1031	978	947	517
AACCGCATTCTGCTCTACGG	1899	0	1	50	5	0	38	34	57	21	26	9	8	370	750	633	278	220	83	49	34
AACCGCCGTAGTCCGGGTAC	1160	315	243	591	310	445	408	165	347	379	613	334	276	160	541	265	183	1064	550	672	430
AACCGCTGAGGGACCACAGC	2408	889	553	1285	1013	554	683	281	605	1241	1220	1080	837	550	926	595	430	1530	1822	980	770
AACCGCTGGCAGTAGCTGAG	3384	1113	762	1289	2268	1272	1285	390	930	1739	1984	1364	1022	886	1326	783	456	1374	1039	458	246
AACCGCTGGCAGTAGCTGAT	1257	286	295	711	657	321	344	147	392	862	596	350	519	291	559	490	160	1152	1117	485	440
AACCGGAATTGCAGCAGTAG	1667	485	444	879	845	661	558	213	698	735	1482	508	519	241	248	642	360	106	41	20	12
AACCGGAATTGCAGCAGTAT	2385	944	521	1279	1385	927	723	230	694	1026	1311	1009	736	542	911	447	502	1418	2432	1337	792
AACCGGCTCAGGTCCTCAAG	2269	674	451	1385	1221	489	895	252	600	1475	1654	847	691	638	646	412	478	1569	1643	1656	916
AACCGGTCACCCTCCTGCAC	2101	584	334	1380	638	593	568	248	522	857	878	601	728	428	711	829	422	2208	1075	1249	689
AACCGTTTACAATATTGGTA	2951	775	461	1764	1136	620	852	226	538	872	974	872	605	533	1055	878	470	1892	1344	1565	794
AACCTAGCCCCGGACGAGAA	2983	1265	520	1127	1689	797	1071	368	701	1392	1196	1245	1434	649	779	964	489	2180	2196	3021	834
AACCTAGTCCTGGGATATTA	1564	423	446	378	933	390	283	111	441	503	668	293	649	243	447	362	202	939	1042	941	523
AACCTATACCTACTTTGATC	3549	980	517	1235	1212	695	910	307	658	1377	1425	987	886	820	1184	861	715	2042	1670	2279	670
AACCTCAAAAGACGTCTGTC	1451	464	252	573	605	446	359	203	355	513	554	270	642	265	624	424	240	1219	1327	764	230
AACCTCATTGACTCCCCCGG	2003	281	308	511	1172	505	614	219	460	1152	997	1088	436	441	764	397	158	1270	631	919	626
AACCTCCGACAAAGGTCGGT	1092	350	278	468	259	241	323	106	289	338	459	384	272	282	442	278	168	695	672	383	307
AACCTCGAGGCCTATGCCGC	2224	666	449	1341	1024	546	798	245	605	724	1268	830	389	797	651	398	487	2423	1571	1368	522
AACCTCGAGTTGTTGGAGAT	1577	392	210	635	738	462	261	185	381	618	692	560	654	346	517	436	106	938	1420	1151	356
AACCTCTACTCCTCGAAAGT	1882	338	250	1219	1058	423	610	168	576	752	814	681	490	361	674	438	317	1216	1142	1063	506
AACCTCTGCACAGCGTTGGG	2238	656	408	1150	824	479	589	255	501	841	971	911	610	409	795	467	494	2339	1093	1577	564
AACCTGAAGACTGTCATAGG	2311	920	518	1384	1281	740	649	251	537	1207	1511	1001	1003	510	953	478	430	1595	1464	1442	619
AACCTGACAGTATGAACTCG	1259	127	85	256	220	65	27	180	332	506	633	403	315	436	388	311	179	494	350	502	224
AACCTGAGTACGGAACAGAA	3150	1185	509	1438	1473	1036	1379	337	905	1413	1827	1071	1152	760	1069	925	734	2273	2051	1554	1170
AACCTGATCGTGATGAGCGG	3730	1086	934	1777	1302	858	1111	446	905	1901	1373	1092	1025	670	1046	803	778	2647	1522	2165	726
AACCTGATCGTGATGAGCGT	2094	451	302	818	906	630	379	166	339	589	544	552	389	678	560	237	403	1433	803	731	552
AACCTGCACTTTGGGCCGGG	2604	643	494	1552	1202	614	984	259	777	1299	1260	775	516	499	1333	739	492	1999	2163	1591	1013
AACCTTATGTGAATGCGTGC	2302	386	243	765	583	266	380	132	314	827	557	633	378	354	424	309	193	1235	1249	628	479
AACCTTCGAGAAGCAGACCA	1882	512	340	1067	1190	506	624	218	497	955	985	856	602	448	778	710	232	1679	1886	1815	661
AACCTTCTGAGTCGTCGGCT	1623	220	265	609	855	430	357	210	391	534	781	704	444	373	493	490	197	1154	1161	1015	355
AACCTTCTGCATATGGTACG	2175	683	457	1339	1016	413	667	229	504	916	1359	773	826	626	901	492	440	1665	1541	1699	836
AACCTTGGACTTCACGCCTT	3042	895	425	1041	1234	785	1063	281	657	1293	1512	1101	1122	778	908	563	367	2591	1482	1443	1121
AACGAAAATTATGGCAGGTT	1532	553	174	921	627	377	293	185	292	606	611	766	445	341	717	316	176	1589	1298	1227	404
AACGAAATCAGAGGGTGCTA	2510	726	697	1375	1438	764	820	335	811	1308	1573	1050	746	636	891	777	442	1777	1463	2549	731
AACGAACATTCAGACCAGCT	1652	409	359	685	387	477	341	181	378	803	584	693	415	378	875	268	293	2067	959	640	399
AACGAATACAGTGTTTGTCA	2587	632	353	978	785	559	814	237	601	1211	1036	807	1008	670	836	621	492	349	471	1555	659
AACGAATTCCTCTCATAAGT	1359	260	233	677	398	278	309	109	150	480	568	597	462	318	479	305	314	1124	979	1026	496
AACGACATGCTAAACTCATG	2754	737	408	1622	981	593	755	294	697	1236	1835	1079	1000	642	981	1185	613	1404	1770	1218	817
AACGACCATGCAAGAGCATC	2233	863	449	1153	768	538	867	402	558	675	878	1228	732	559	977	704	293	1335	1777	1452	894
AACGACCGACGCGTACCTTA	1419	34	53	333	707	397	390	154	275	493	920	308	436	266	382	459	221	715	522	73	56
AACGACGAGCGTTTCGTGTC	1082	328	194	133	540	147	319	80	154	321	385	435	533	347	294	152	211	762	467	523	313
AACGACGAGCGTTTCGTGTG	754	153	209	326	389	335	285	146	315	331	424	303	191	274	404	170	128	516	451	575	191
AACGACTGAAACGGGCTGTG	2968	601	429	1535	1309	608	642	386	527	1107	1434	1017	634	607	833	731	433	2070	1172	1292	613
AACGAGAAAACTCAATGCTC	1779	506	220	716	910	556	347	172	511	886	766	1111	439	364	621	399	323	1000	1169	926	505
AACGAGAAGACCATGAACCT	1838	752	178	1207	867	608	472	208	558	825	1296	713	366	637	705	535	354	917	1081	479	192
AACGAGCATGGCCTCGTCTG	2481	828	478	761	1414	600	720	261	664	1030	1298	977	812	474	1026	789	466	2006	1630	1176	850
AACGAGGAGTCTGACTTTGA	3220	266	209	1355	2158	900	919	338	951	1053	1197	794	703	743	1371	675	551	1716	1425	1076	476
AACGAGTGCGGGTTCGCGGC	846	324	34	146	142	86	89	109	139	239	310	115	134	90	192	70	100	458	343	375	229
AACGAGTGCGGGTTCGCGGG	2699	582	463	700	1460	550	531	253	559	1219	1106	890	592	550	694	516	336	1333	1423	1626	532
AACGAGTTGGAGAGGAGCTT	2512	349	222	928	1346	482	779	225	780	1260	1123	740	889	474	995	656	463	1283	1037	944	673
AACGAGTTGGTGTACCAGTT	3483	946	714	1338	1203	838	1100	289	950	1391	1760	1354	1252	669	1253	850	600	2482	1713	2151	968
AACGATATAGTTGGGAGTCA	2911	1037	704	1347	1450	405	824	377	528	1552	1425	1204	966	797	1328	821	496	2457	2299	1631	1081
AACGATCAGCTATGTAATAG	1692	438	357	904	720	426	559	244	272	834	1239	401	565	404	597	570	211	1094	1284	988	412
AACGCACAGGGAGACTCCCA	2216	348	130	1305	1556	839	967	413	841	973	1273	1216	606	418	769	701	598	458	799	512	359
AACGCAGGATAACATACTAG	2189	688	353	1402	1185	533	499	466	788	679	1516	779	795	361	540	520	551	441	593	1424	490
AACGCAGGATAACATACTAT	1241	298	79	597	570	256	375	113	238	480	1094	353	298	9	55	280	153	62	158	113	5
AACGCAGGCGCAGCAGAAGG	2018	721	461	1558	1110	616	987	426	1001	985	1471	1183	783	471	1010	612	509	1100	1560	1123	681
AACGCATCGGCCGGGACTCC	2519	995	551	1135	1257	691	1126	358	855	989	1043	598	942	643	945	725	335	1560	2496	1435	783
AACGCATTGGTGTAGACCAC	2210	517	437	753	983	640	762	326	653	1200	1268	913	946	537	727	566	290	921	1047	1335	659
AACGCATTGGTGTAGACCAG	2248	667	496	1105	823	714	828	299	793	1049	1058	879	727	491	675	578	328	493	305	494	331
AACGCCAAGGAGCGTGAGCG	1601	447	322	717	981	435	703	299	497	763	645	1223	987	326	634	411	232	1147	1425	924	496
AACGCCACCCACAGAGTGTG	2801	1	3	1363	1671	518	743	398	970	1002	1751	999	833	654	1112	670	425	1848	2199	2321	587
AACGCCAGCGACTAGAGCGT	1903	245	182	1057	1343	591	422	328	583	831	760	574	726	431	650	274	382	703	840	1188	356
AACGCCCGGGGCATCATCAT	1432	522	343	707	717	553	802	150	364	817	431	463	389	376	510	303	397	949	662	1051	615
AACGCCGGAGACCCCGGGCA	1658	654	243	702	594	275	483	140	214	602	824	552	538	381	517	604	292	1506	1481	1180	373
AACGCCTAAAGAATCAAGAA	2437	489	613	1271	1207	917	779	297	814	1261	1434	776	914	478	766	478	456	2017	1932	1229	807
AACGCCTAAAGAATCAAGAG	1183	473	391	731	476	251	378	108	266	482	663	514	516	233	343	345	262	916	832	805	252
AACGCCTCTTGCATTCATCA	1952	597	520	793	703	544	902	259	432	982	1081	585	614	639	793	466	413	1246	1455	1391	719
AACGCGAGGAAGAGCTACGA	1767	231	147	800	904	656	645	279	477	906	1117	561	900	494	695	456	258	371	765	775	651
AACGCGAGTCCGGTGGCTAG	2236	702	527	1312	794	558	690	253	707	1060	1321	997	537	628	544	675	323	1829	1477	1771	1004
AACGCTCGGAGGAGCTCAAG	2426	588	459	918	968	567	823	286	577	1283	1154	1052	665	331	841	693	466	231	413	333	264
AACGCTGCTTACATGCCAGG	1912	541	466	1303	887	509	411	299	586	908	808	782	483	366	601	521	365	1500	1496	1127	553
AACGCTGTCGTACGTGTATA	2667	748	393	861	998	687	530	209	510	768	1075	812	819	524	734	705	334	2410	1362	1252	750
AACGCTTACTTGGGATCAAC	2213	670	420	837	761	667	477	232	474	999	1194	857	632	632	600	571	198	870	213	410	146
AACGGAAAAGGCAGCGTAAG	1676	599	333	933	683	539	699	284	412	659	1120	462	870	214	288	484	391	881	409	408	215
AACGGAAACATAAAGACAGT	1077	313	155	372	704	347	619	188	321	469	377	684	433	225	694	224	260	633	745	508	338
AACGGACAGCTGGACGATGT	1908	318	244	904	875	487	857	302	573	538	1172	659	497	363	560	517	352	937	829	688	526
AACGGACTTGCTATTTACTG	1752	504	365	722	423	303	339	114	298	684	703	716	435	206	395	282	218	1271	1247	1112	509
AACGGAGGACCTACAGGACA	2641	817	421	1565	1771	814	745	487	936	1246	1610	1262	1680	750	997	407	508	2552	2550	1667	868
AACGGCCCAAGATTGTTCTG	2655	692	575	1613	1178	910	1210	476	825	1337	1611	1109	679	531	939	511	473	2042	1598	1328	804
AACGGCGAAGATCCCGAAGG	1964	511	631	1478	994	831	1043	404	656	1101	1614	1178	806	642	1202	793	592	1003	1401	1177	673
AACGGCGAAGATCCCGAAGT	2024	798	309	1452	1647	734	700	375	752	1206	1466	889	444	591	904	553	474	1450	1762	1057	758
AACGGCGTAGAGAGGAAGAG	2257	492	482	1069	945	809	464	292	679	1153	971	992	677	339	509	683	403	829	972	493	282
AACGGCTCTCTCAACCTAAG	2397	960	517	1285	1617	689	685	202	546	1001	1094	1146	748	482	1487	709	597	1894	1314	1771	866
AACGGGAATGCTGTAGCACA	2629	823	571	1225	1493	768	999	297	796	1430	1853	1255	892	655	1022	942	632	2214	2006	828	370
AACGGGCATGACCACTGCAG	2059	349	204	780	1103	1394	1134	453	729	1052	1382	1111	746	445	790	493	439	622	545	422	280
AACGGGTCACAGACTTCCAG	2405	250	130	1048	1295	521	782	367	622	1522	1738	799	485	693	1107	446	377	1913	979	1208	616
AACGGTGGCATAGTTCCCTG	3706	1437	673	1907	2364	1436	972	539	1087	1565	2319	1965	1063	954	1552	794	501	2002	1733	1836	717
AACGTACGACTGCACAACTT	3070	731	700	1228	885	553	693	376	1151	1010	1609	934	509	773	992	978	450	2522	1487	1940	731
AACGTAGAAATAGGGGCAAA	2134	530	284	1109	1181	641	500	306	541	717	982	662	808	556	606	731	260	1781	1334	1103	700
AACGTAGGATCAGACGAGGC	1590	436	265	631	762	612	525	131	445	602	1018	531	295	331	830	426	321	684	358	1054	548
AACGTCATCATCTCCACCTA	3812	122	13	1940	2279	1141	1032	413	1023	1931	2370	367	373	1226	1271	1020	743	930	1174	1946	648
AACGTCTGCGTTCAACATGG	3299	370	263	1758	2003	832	1310	388	848	1234	1646	1416	943	938	989	1181	594	2240	3069	1642	766
AACGTGCTGACGATGCGGGC	1119	204	237	376	228	322	477	79	225	406	541	271	241	443	237	303	160	666	537	1059	490
AACGTGGTGGTGAACTTCAC	2750	761	351	1271	1148	635	805	279	796	1403	1153	906	594	624	1106	466	454	2096	1668	1352	828
AACGTGTTGTAGGAGGCAAA	2489	619	565	1185	1266	516	1080	345	700	1024	1216	1015	984	481	722	543	331	1161	1462	1190	537
AACGTTACAGGCTCCTCGTC	2379	549	446	1125	720	370	674	225	580	593	908	693	508	431	931	516	390	989	1508	1043	755
AACGTTCCCTCTTGAGGATG	3950	1266	690	1180	1552	835	962	283	812	1576	1563	1740	914	652	1418	921	785	2221	2813	1916	1126
AACGTTCCCTCTTGAGGATT	3067	1422	432	1446	1132	754	849	282	761	1124	1277	1353	1092	583	1078	564	583	2490	1927	2386	824
AACGTTGAGCTGTTGCCACC	1893	691	471	1198	654	584	417	166	402	1103	542	602	729	273	710	609	247	1522	1401	1027	382
AACTAACCAAACGGAGCAGG	1331	439	377	793	490	409	439	136	358	582	728	690	465	357	441	265	200	761	1001	674	384
AACTAAGGGTGGGTGGTGTA	2410	914	408	1068	1009	770	746	308	467	1218	1281	936	1239	539	1094	550	372	1222	1355	1859	890
AACTAATCACCATGCTCTGG	2257	581	362	1221	955	401	654	166	568	1133	861	769	892	354	672	485	388	1838	1573	1789	865
AACTAATTAACTGTTCAGCC	2432	580	497	952	1142	424	690	163	485	829	1257	649	801	560	702	540	499	1509	1529	1644	744
AACTACAAGTAAAAGTATCG	1869	770	336	869	725	260	674	171	574	821	748	575	752	357	615	374	265	1568	1033	1306	624
AACTACATTATGCGATGTAG	2397	669	392	838	856	295	493	211	654	1048	1350	846	695	501	924	441	406	1677	816	1068	735
AACTACTCCTCCCGGACGGA	3202	1116	729	1308	1764	806	811	240	758	1421	1762	1015	1096	775	1393	753	595	2216	2146	2211	1021
AACTAGAATAGGCGGGCTTG	2313	635	360	1143	714	602	647	203	585	808	1182	655	622	481	623	609	472	1673	1499	1169	643
AACTAGACCTTGCGTGTGGA	3022	776	415	1361	944	776	1003	370	587	1000	1259	1338	724	723	752	561	431	1216	1702	1091	889
AACTAGCCCGAGCAGCTTCG	1151	496	335	404	368	387	294	131	204	641	540	459	313	284	472	227	235	853	570	972	484
AACTATGCCACCGTTATCTG	3271	1037	743	1635	1982	722	972	272	915	1491	1924	1346	1072	820	1409	829	869	2158	2265	1740	775
AACTATGTGTCCACGCTGGG	4209	1278	810	2352	2072	1156	1068	521	749	1341	1557	2065	1315	1030	1396	937	673	2356	2561	2813	1170
AACTATTTCTCACCAAGAGC	1596	473	261	589	697	327	372	126	314	681	673	444	393	272	512	342	315	1144	1128	592	581
AACTCAAACTTATGAAGCTT	1394	532	197	573	540	318	415	99	356	393	804	539	615	218	427	332	174	1123	815	927	465
AACTCAAGGGCCAGAAGATC	1614	484	232	854	845	619	534	302	435	697	897	478	586	570	490	494	244	1527	1823	1020	674
AACTCACAATGGCCAGCCTA	2092	593	334	1354	966	852	591	224	764	1071	1281	592	766	585	781	509	402	1716	1366	1904	684
AACTCAGAGTTTGACCCCCG	1201	39	5	558	691	71	133	175	173	897	670	517	294	276	359	139	186	737	369	822	249
AACTCAGGGTCCGAGAAGTG	3683	1525	881	1651	1988	910	1119	543	1169	1833	2424	2050	1633	121	180	1091	873	197	650	91	131
AACTCCGAGGGCACATGCAA	2630	1025	685	1304	1459	1056	1155	345	720	1153	1566	1454	1091	711	1022	716	534	2274	1874	2225	1138
AACTCCTGGGCCGCGTGAAG	2468	963	747	1374	1241	622	630	335	392	1231	1409	706	727	742	724	791	331	1556	2892	1737	778
AACTCCTTCACAATGTGCCG	3032	1368	448	1293	1486	791	830	371	715	969	1890	1048	1128	771	943	800	488	1859	1390	1851	1010
AACTCGAATTAAATATCCAC	1433	354	244	517	521	238	343	64	319	667	797	350	296	197	345	238	156	491	608	1033	504
AACTCGAATTAAATATCCAG	1710	720	238	1160	909	483	320	120	221	561	913	444	518	460	528	439	220	791	662	1025	622
AACTCGAGGTTTAAGAGAAG	2760	955	536	1105	1234	773	770	318	754	1222	1831	1008	829	672	846	805	476	2064	1364	1981	810
AACTCGTCCACCTGGAAGCG	2713	736	551	1272	1081	452	739	331	846	823	1445	1265	1031	576	807	766	476	2106	2020	2218	709
AACTCTCCCCGGCATCGCTC	3124	585	386	1443	1108	513	722	278	758	1084	1226	1022	768	460	971	564	610	2299	1605	1652	704
AACTCTCTACACCATAAAGG	1978	802	326	1348	713	427	515	149	397	873	1177	557	585	570	772	508	461	1536	1224	1364	571
AACTCTGGTACCGATACCTG	1390	245	142	284	566	252	258	149	243	544	673	612	423	308	427	287	224	404	1030	584	292
AACTCTGTGAGCGAGTCACA	2971	117	150	1622	1475	534	811	254	574	1580	1414	1071	1303	721	1022	655	552	803	804	683	476
AACTGAAGACCTCTTGGATC	2372	1039	338	1155	1377	783	669	379	978	1370	1889	1084	959	527	922	727	406	2226	2083	2204	960
AACTGAATTCATGGACAATC	3009	1047	712	1157	1541	528	639	289	659	956	1562	745	1061	548	1063	725	634	2355	2215	1407	866
AACTGACCCAGATTATCGCG	1048	255	95	536	439	196	461	83	214	440	407	307	293	298	378	197	168	879	494	261	212
AACTGATGATGTGCGGGTTC	2871	19	16	1370	1158	725	838	267	546	1013	1417	705	628	489	905	677	368	2006	2058	1746	577
AACTGCATGAAGTAGCCGGG	2647	850	442	1354	1793	489	924	289	736	1271	1693	784	796	429	1053	641	566	1844	1618	1664	722
AACTGCCACGCAGGAGTTGG	4166	1441	903	2196	2192	1072	1141	400	1243	1755	2023	1623	1389	1007	2157	1132	741	3111	2197	3259	1323
AACTGCCGCAACAATAAGAA	2082	664	329	1122	765	481	564	289	650	870	1251	830	1054	618	893	447	384	1473	1720	1371	907
AACTGCGTCTGGACAACAGC	2784	791	399	1295	1505	669	800	327	715	1209	1342	737	884	589	1050	637	328	1683	1536	2010	766
AACTGCTAAGGTCCACAACG	2166	585	459	1058	1268	637	815	293	449	974	1140	629	679	397	619	420	328	1077	1361	1196	724
AACTGCTAGATGAACCCATC	2199	673	204	1157	885	701	624	268	597	1036	1306	463	828	589	550	555	515	1627	2201	1084	678
AACTGCTAGATGAACCCATG	2360	330	293	755	1137	366	774	206	739	821	1539	816	624	480	777	658	453	842	793	995	544
AACTGCTGCTCGTGCATGCG	2008	471	384	864	917	664	662	174	644	865	1491	933	709	494	728	497	278	1508	1232	2006	700
AACTGCTGGAGGATCATCCG	1868	762	244	1159	1153	396	617	234	533	1324	1080	915	550	566	731	640	458	1501	921	1089	490
AACTGCTGGAGGATCATCCT	3140	783	546	1922	1305	850	981	450	774	1520	1579	1299	646	628	1444	822	607	3070	2968	2073	723
AACTGGACAGCGAGGACAAG	3502	1243	729	1533	1865	1403	1263	420	825	1999	2003	1607	1153	877	1599	1027	808	2673	2700	2598	1164
AACTGGCAGTAATCTAGCCG	1497	339	230	593	714	299	385	91	371	701	646	532	353	319	465	233	169	706	808	982	499
AACTGGCCCGTGTGAATGCC	1944	449	331	1051	680	484	453	182	679	790	1259	605	529	298	488	427	424	1459	622	1020	668
AACTGGGCTGAACAGTTAAT	1835	731	222	686	1207	454	581	266	640	907	910	659	506	358	577	742	323	1404	1552	1098	785
AACTGGGTGCCAAAGCATTG	1417	421	188	819	625	385	613	166	356	477	607	722	423	455	643	388	316	1331	1118	1118	350
AACTGTCAGATCAGCGTGCT	2602	569	491	908	755	581	666	220	779	1251	1238	1225	830	526	892	467	511	2257	1552	2002	696
AACTGTTAAAGAGCGCCTTT	2024	418	285	730	851	318	409	90	371	771	1140	565	462	494	491	295	280	1898	841	989	535
AACTGTTGCAATGGGATCTG	2953	1037	681	1599	1502	597	1011	278	587	1282	1542	1241	958	709	1153	706	618	1832	1719	1943	614
AACTTACGAAGCTCCTGTTA	2303	553	508	1029	844	330	686	164	521	1116	1101	965	897	504	741	490	286	1815	1402	1423	692
AACTTACGCAGGAGATATTC	2989	929	401	1167	893	492	496	200	650	834	1178	1161	1106	600	629	572	399	2077	1717	1203	663
AACTTATGAGAGGAATTCGT	3148	752	423	1207	783	512	524	205	766	1177	1604	1386	867	667	859	679	571	1596	2158	1771	667
AACTTATGTGACCCCGCGGA	2240	560	538	1180	767	429	378	163	335	731	1023	1127	782	329	708	558	439	1894	1452	540	220
AACTTCAAGAACGCCTAAAG	1348	473	190	831	774	370	379	133	385	715	667	440	668	433	581	400	313	1481	1448	943	440
AACTTCCAGTAACGAGATAC	3188	958	634	1219	1044	502	856	249	581	1381	1675	1336	1254	802	1252	754	363	2760	2312	1968	897
AACTTCGTGTGAAAGTGGCG	1233	206	296	492	364	254	181	79	193	597	678	349	204	296	383	322	118	840	1344	982	185
AACTTCTCCTCGGCCAACCG	2109	530	346	784	696	470	544	158	561	792	1484	642	609	502	643	737	293	999	1356	1252	269
AACTTGAATTCCCGTCGCAG	3209	1183	637	1379	745	547	856	162	681	1152	1649	1060	1159	647	973	607	454	3068	1934	1758	762
AACTTGACCAAGACATATCG	1343	50	58	65	48	60	22	47	89	86	126	149	163	275	322	318	250	88	248	66	47
AACTTGACTCACAGGCGTAA	1333	360	242	849	542	428	345	200	322	627	585	473	626	335	607	371	260	1215	1239	1108	382
AACTTGCCGTTGGCTGGGTG	2442	930	535	1604	1093	518	931	240	551	1134	1363	1331	770	714	698	729	386	1793	1935	1672	870
AACTTGGACAGCGCGCAGTC	1629	693	238	412	686	481	474	141	438	569	854	592	377	362	383	459	252	1159	1430	848	347
AACTTGGACAGCGCGCAGTG	4006	1161	630	1475	1756	899	854	305	653	1409	1723	1281	1175	857	1125	914	662	3450	3422	2831	959
AACTTGGCAAACGCCACCCA	2304	821	422	917	1166	539	919	217	619	921	1460	1296	757	726	952	680	458	2020	2025	1194	871
AACTTGGGTAGAGGGGCCAG	1367	300	158	679	684	346	365	178	395	492	620	575	474	259	461	397	154	681	656	453	221
AACTTGGGTCATCAAGCTTA	1774	733	371	951	992	492	579	164	441	631	1062	699	534	336	765	425	329	1493	1198	1354	653
AACTTGTGACTAGCTCTTCA	2041	371	220	1398	637	451	569	162	323	941	1158	901	544	511	427	551	320	1366	987	1277	542
AACTTTATATTACGGAGAAC	2637	746	438	583	872	312	485	102	250	750	1209	803	553	462	856	465	313	1872	1936	1094	555
AACTTTCAGTATGGATGGAC	2732	587	579	1037	1003	336	553	128	362	860	1023	612	873	540	708	625	459	1788	1310	1438	885
AACTTTCCGACGGAATTTCT	1707	536	284	784	484	326	393	99	315	377	1263	920	557	265	544	507	210	1024	1306	798	405
AACTTTGTCCATAGGTACAG	3110	984	600	1481	1445	554	565	272	640	1501	1354	1075	811	730	1060	917	699	2433	1864	2100	1008
AAGAAACTCCTGGGCCGCGT	2547	532	479	893	833	438	602	159	584	942	1066	930	710	621	908	728	605	2276	1729	1563	741
AAGAAAGAGAAGAAGCATCG	2531	981	505	1296	1251	502	658	305	625	1344	1376	1202	1190	756	1256	718	594	2097	1393	1339	666
AAGAAAGGCATAATCGATTG	2904	846	516	995	1449	888	807	254	536	1523	1555	641	764	721	870	603	603	990	1057	755	627
AAGAAAGGTACAATTCAACC	1441	374	404	874	966	278	320	113	258	505	868	829	424	415	504	306	272	885	956	658	305
AAGAAAGTGTCCCAGTTGGT	1469	441	245	594	633	217	302	126	324	685	895	570	764	311	611	294	278	1179	942	749	360
AAGAAATATGCAATAGGGGT	2566	610	488	909	1101	439	536	133	559	1212	1109	1066	939	542	825	520	488	1836	965	1483	654
AAGAACAATACCCAAGTGCT	2504	469	445	1174	691	443	509	242	534	1221	1182	1170	1438	526	1347	661	577	2130	2418	1743	782
AAGAACAATACGAGCAGATC	1052	541	266	1003	517	219	315	42	208	313	464	588	430	398	382	251	92	407	472	509	276
AAGAACAATATCCTACTAGG	1499	849	260	762	799	413	410	141	285	521	918	674	673	444	468	302	253	1329	1086	601	532
AAGAACAATATCCTACTAGT	2296	735	539	739	1567	481	715	178	422	807	1321	1149	691	438	941	668	396	2159	1379	1487	594
AAGAACAGCATCAGTTGGCG	1200	475	287	450	789	394	355	132	188	693	761	278	230	443	438	222	338	496	443	470	298
AAGAACAGGCTTCACCTAAA	2911	1284	776	1354	1126	771	901	317	640	1407	2114	1187	1222	833	1129	648	604	2249	2049	1977	1295
AAGAACAGTTAACTGCTACT	1915	509	506	770	723	549	491	129	517	880	911	683	605	552	669	380	367	1266	887	799	535
AAGAACCAACTTTGTCCTTA	3147	904	638	2062	1352	570	897	219	708	1200	1770	1287	1229	822	1511	757	479	2574	2079	1602	799
AAGAACCCGGCTGACCTGCC	1316	506	330	764	656	370	372	142	376	747	588	679	318	354	589	265	285	1010	1146	1211	389
AAGAACCGAAGAACCTGATC	2589	1099	656	1283	1227	618	732	323	803	1053	1372	1185	838	897	1201	773	627	3235	1729	1580	947
AAGAACCTGATCGTGATGAG	2492	1210	395	1078	1245	238	593	145	518	931	1259	698	981	667	1099	519	430	1708	1681	1578	651
AAGAACGAGAACGGCGTAGG	2502	588	361	1676	1003	515	719	261	483	975	1319	927	836	88	58	537	415	202	26	165	8
AAGAACGCAGGATAACATAC	1431	395	260	725	693	325	517	211	366	457	739	412	247	407	545	390	246	518	824	703	455
AAGAACGCAGGATAACATAG	2508	769	606	1315	1158	467	515	312	632	866	1724	1549	968	571	847	929	577	1965	1134	1640	824
AAGAACGCCAGCGACTAGAG	2907	1360	934	2113	2108	786	1164	333	880	1611	1879	1566	1204	679	1290	876	548	1152	1182	1252	661
AAGAACGCCTAAAGAATCAA	2559	887	814	1701	1526	494	599	209	748	1328	1843	1241	1143	714	1267	657	657	2143	3140	1669	1041
AAGAACGGAAAAGGCAGCGG	2789	644	618	1225	1480	854	993	281	673	1223	1768	1542	780	504	878	707	576	2870	1419	1823	779
AAGAACGGCGAAGATCCCGA	2619	1011	610	1365	1577	635	897	334	972	1390	1635	1182	1021	677	1396	1042	784	1747	2471	1702	809
AAGAACTATGCCTCTGCCAA	1047	316	180	284	654	267	207	101	232	500	497	268	324	216	437	363	195	1033	502	832	298
AAGAACTTCAAGAACGCCTA	2490	464	540	1002	1113	453	643	204	530	1042	1255	1208	615	768	1012	645	562	811	794	1213	765
AAGAACTTGGGTAGAGGGGC	1994	589	585	763	1087	465	471	162	376	942	1059	395	671	438	498	437	527	1475	1373	1011	620
AAGAAGAACGCAGGATAACA	3303	1179	814	1805	1285	711	907	426	857	1477	1834	1620	1125	798	1511	1086	633	2134	2402	1740	1303
AAGAAGAATTGGGGATGATG	4801	1101	1186	2383	1448	843	1210	289	1198	1854	2169	1989	1318	1095	1743	1140	712	3262	3741	2797	1776
AAGAAGACCCGTGTGAAGCT	3310	1273	722	2036	1416	629	963	415	956	1544	1608	1935	1417	1125	1378	1060	708	2703	3048	2792	1110
AAGAAGACTTCTCTACATGG	2333	748	574	1091	1034	535	670	224	546	1167	1402	949	683	587	856	537	365	1484	1649	1356	1050
AAGAAGCATATCAGGACTAG	1726	790	369	1050	919	466	341	134	532	976	1035	543	596	452	919	531	199	1048	1279	1051	330
AAGAAGCATCGAGTGAGCAG	2717	979	528	1250	1235	578	699	370	733	1113	1725	896	793	672	1240	759	549	2176	2375	1436	956
AAGAAGCGCAAAAAGACGAC	1412	259	295	629	676	150	557	179	417	661	656	1069	275	232	584	319	274	948	664	809	513
AAGAAGGCAAGCCTCCCCAA	1394	915	284	620	447	266	327	126	419	662	600	539	502	323	586	448	294	644	588	885	452
AAGAAGGGCCGTACCCGAAA	3187	1204	624	1198	1151	634	839	231	687	1171	1524	1129	822	611	1349	792	701	2760	1452	1727	700
AAGAAGGTATCCCCATTTGT	2351	762	309	1045	1257	510	555	166	504	778	1123	732	1023	522	853	547	415	752	689	683	197
AAGAAGTAGTTCAGACTGTG	2072	598	385	748	916	313	616	177	279	785	1037	779	762	460	735	356	412	1360	1279	1215	402
AAGAAGTAGTTCAGACTGTT	1526	578	344	457	1011	383	352	106	300	571	985	491	409	445	361	328	264	376	700	682	540
AAGAAGTCATAGCGTGTGGA	2677	703	491	802	960	640	542	314	587	899	1106	964	831	411	750	756	398	1752	1859	808	646
AAGAAGTTCGGGAACTCAGA	2733	838	376	1345	953	414	740	240	657	1010	1742	1026	935	727	910	529	502	1908	1775	1833	701
AAGAATCCTTACCGCTGTAA	1474	482	366	838	545	220	361	82	447	530	698	732	721	329	740	370	247	1063	1246	582	410
AAGAATCGAATGTCACGAAT	2626	974	501	963	1160	584	706	238	748	992	1158	990	927	615	882	480	523	2362	1885	1642	1062
AAGAATCTGAACGGTAGAAG	2873	1011	653	1774	1154	501	730	245	671	1318	1848	1687	996	688	1219	741	498	3513	2256	1568	1163
AAGAATGGAAGTCGGTGACG	1944	519	271	998	588	336	565	120	358	897	777	929	661	636	629	572	253	1404	1158	949	585
AAGAATGGCAAGTGAGCGTC	1623	441	318	547	617	259	354	120	293	515	803	856	594	552	521	440	202	843	1061	888	444
AAGAATTAGGCACGGTTACT	1954	691	389	879	919	328	485	152	390	753	1025	764	558	342	617	544	365	1496	1783	1710	382
AAGACAAACAACAGTTGGTA	2433	781	734	1293	1329	747	741	272	557	1302	1420	737	771	720	992	591	412	1884	2022	1379	877
AAGACAAATATCGAGTGGTG	3573	1384	446	1565	1296	740	973	324	908	1765	1619	934	1196	1123	1224	980	617	2711	2322	2259	1080
AAGACAACAAGTGGTGGAAC	1184	123	155	881	579	276	337	190	333	323	727	505	402	210	277	214	241	593	623	775	125
AAGACAACTTCACCATGGAG	1274	555	271	646	583	417	418	128	267	985	552	447	433	261	302	337	235	863	973	548	341
AAGACAAGGAGAACCGCATG	2609	269	289	2356	1278	491	707	428	594	1498	1599	1152	759	824	1066	729	395	1600	1884	1702	611
AAGACAAGGAGAACCGCATT	1534	590	259	622	562	408	352	206	417	864	910	404	509	259	535	467	192	1136	682	1008	422
AAGACACTCAGGATCGTACG	1574	61	139	473	407	183	256	254	569	450	956	71	74	60	120	428	392	783	392	139	16
AAGACAGAAATGTCGCCTGC	2400	508	370	881	845	773	379	250	547	836	828	1194	794	556	746	516	314	1551	2235	1242	592
AAGACAGAGATTTATTCGTA	2440	527	587	1293	1189	677	682	256	587	784	1154	973	991	571	505	704	514	1506	1257	1858	709
AAGACATAGTGGTCTTCCTC	2528	724	332	883	1148	454	489	281	781	1084	1327	1021	954	542	1198	770	433	1783	3395	1188	547
AAGACATCTCCTACATGGGG	3621	1530	945	2039	1756	795	1124	345	846	1519	2326	1462	1168	1105	1561	1155	798	1545	913	645	628
AAGACCACCTTGGCGAGGGG	1715	472	239	908	715	317	423	295	309	986	808	686	360	551	675	492	267	1202	681	713	450
AAGACCATCACTGTGCTGGA	2288	1039	485	1034	1287	656	851	271	718	875	1342	1082	1097	426	762	834	494	2404	925	1395	430
AAGACCCACCGAGGCCTGCG	1316	290	265	652	698	342	270	196	388	682	679	329	509	448	286	522	323	565	1160	635	368
AAGACCCATGGCCCTCCCGA	1907	585	292	769	1047	515	693	203	521	799	841	684	1004	187	475	333	460	1205	710	764	137
AAGACCCATGGCCCTCCCGG	3407	305	254	1800	1974	1125	801	393	807	1431	1889	1114	1136	897	885	744	475	2043	2302	1069	571
AAGACCCCGGCGCTCACCGG	2297	845	543	1109	1249	484	639	259	617	1104	1205	1159	585	538	822	660	333	20	110	69	26
AAGACCTACCACGAGGTGGT	1731	899	516	1014	884	419	540	242	412	898	1066	751	389	426	834	534	380	1426	1073	1265	673
AAGACCTAGTAGTGTTGCAA	3292	1083	599	1335	1695	875	1073	343	733	1370	1442	880	830	813	1113	808	643	226	260	199	119
AAGACCTGAAGTCCTCGAAC	1896	706	454	912	967	625	630	286	550	932	925	868	722	439	840	560	439	1963	1491	1758	927
AAGACGACCAACGTGTTCCG	2567	1358	763	1741	1740	700	942	431	898	1246	1826	1120	995	829	1078	808	569	1932	1446	1233	832
AAGACGAGCCGCTTCGCAAT	2597	703	510	1604	1409	578	775	446	669	1127	1676	690	831	602	797	697	403	716	1217	1241	797
AAGACGCGAGGAGAAGCAAG	1934	351	176	606	455	270	467	190	361	515	580	821	634	347	518	477	347	781	560	453	266
AAGACGCGAGGAGAAGCAAT	2337	437	508	831	701	474	374	333	789	658	731	919	693	606	982	543	638	2233	1040	1262	640
AAGACGCGTCGGTGGCCGAC	1262	364	111	560	660	405	530	148	437	608	725	566	473	271	503	336	334	937	1177	727	414
AAGACGGTACAACTTCCTTG	4258	1176	991	1345	1909	853	1457	588	962	1314	1803	1834	1039	913	1435	979	598	4016	2434	2697	985
AAGACGGTGGCCGTCCCGGT	783	233	86	273	244	83	155	42	145	245	220	129	201	157	210	207	47	719	503	397	198
AAGACGTCTGTCTACATTGA	1691	784	416	682	971	443	551	238	473	751	639	564	436	430	563	387	296	1646	1003	806	680
AAGACTATCGGCAAGTTCAG	3058	951	805	1505	1496	934	757	291	865	1581	1524	1030	1055	958	1161	866	560	2303	2191	2073	1036
AAGACTATGCTCAGTTCTGA	1961	573	460	956	950	524	274	258	355	861	889	769	701	550	611	533	387	1418	1109	2139	662
AAGACTCGAGCCGCCACCAG	2516	1036	582	973	2205	752	1168	392	771	1284	1601	1073	796	795	1019	765	470	1590	1919	2234	824
AAGACTTCACACCCTTGAGG	2893	808	648	970	1419	655	651	186	741	1428	1571	1260	999	735	1372	672	373	665	685	982	512
AAGAGAACTTATCTAGTGAG	1392	375	302	480	601	272	517	152	358	871	557	620	715	492	755	392	360	428	392	770	416
AAGAGAAGCGAGTCCTCGGG	2534	750	646	1297	1398	600	825	369	682	1069	1833	778	1081	708	1045	558	538	1969	1370	1819	853
AAGAGAAGTCCCATCAATCA	3453	917	718	1647	1933	906	1047	410	937	1621	1766	1199	1215	1159	1322	1161	504	4333	2570	2665	1323
AAGAGAGGTCACCTGACTAA	3121	650	570	1702	1565	874	926	360	839	1711	2355	1129	1015	811	1263	849	503	2226	2425	1411	838
AAGAGAGTCCGAACTATGTT	2660	763	481	914	1366	393	553	244	612	1009	810	868	851	739	888	498	345	1154	2141	1620	685
AAGAGAGTCCGCATCTGCTC	2715	876	525	775	1142	623	775	325	753	1168	1571	1267	702	13	15	728	444	148	63	106	4
AAGAGATACTTTGGCTCCAC	3427	1321	624	1630	1814	676	729	314	520	1451	1686	1366	1239	760	1376	634	672	2082	2042	1907	743
AAGAGATCACATCTAGGCCA	1119	372	315	505	406	232	288	79	342	669	545	317	419	331	357	246	327	640	653	541	164
AAGAGATGAACCACCTCTGC	1310	650	261	570	672	415	413	116	394	656	769	554	322	312	558	440	260	1046	908	797	472
AAGAGCAGCCTCGACAGAGG	2310	986	430	1610	1285	758	588	400	551	1483	1092	466	302	607	961	556	470	13	36	8	17
AAGAGCATGGCCGGAAGGCA	2047	697	327	1163	1014	664	611	208	601	701	1324	960	462	648	824	655	459	2076	1640	2250	554
AAGAGCCAAACGTTTGGAAG	1787	471	575	1198	716	551	462	255	651	922	1151	673	588	435	736	397	412	1417	1287	1630	974
AAGAGCCACCACGTTGCCAT	1766	710	409	943	1197	370	516	217	412	646	847	691	623	428	829	644	271	1453	1333	1578	556
AAGAGCCTGCCATACTGCCC	1759	616	350	764	908	434	596	161	462	905	1093	1181	584	378	677	386	242	207	260	135	57
AAGAGCCTTTAAGTGTATCC	1316	229	345	836	503	251	437	106	350	504	662	576	259	366	555	369	228	852	1374	737	384
AAGAGCGAATCGATTTCGTG	2465	974	321	1095	1036	550	443	298	395	755	958	854	748	506	685	646	445	2073	1372	1120	679
AAGAGCGCCTTGAGAGTCTG	3160	952	640	1690	1633	828	832	275	803	1427	1414	1288	1073	933	1148	900	562	2163	1818	1579	871
AAGAGCGCCTTTGGTTGACA	1612	620	401	760	1097	484	404	146	464	679	859	412	325	427	420	328	317	1020	987	1110	290
AAGAGCGGGCTCTCCTGAGC	2725	683	350	1110	1154	606	537	219	565	1165	1626	1309	643	542	856	843	361	2344	1831	1648	552
AAGAGCTGAAGCTGATCGGT	1005	194	173	495	408	387	231	141	301	431	459	430	241	232	405	246	110	784	501	366	419
AAGAGCTGCTTGAACCGTTG	1662	530	249	545	636	414	581	174	379	604	708	303	711	311	493	152	338	1526	1276	975	493
AAGAGGCGCAGTTCGTCGAG	812	210	121	273	434	221	343	99	303	224	358	364	193	199	361	146	69	825	796	315	244
AAGAGGGCGCCAGAGCCAAG	1814	299	295	602	512	170	269	164	339	840	802	861	554	340	626	626	366	635	910	422	263
AAGAGGGGGCTCTCGATGAT	3277	928	536	1321	1312	444	625	221	704	1477	1477	1287	615	725	1283	938	595	1992	1604	2219	821
AAGAGGTAGAAGCCGCGGGG	2372	860	618	984	1236	580	833	257	673	1181	1313	993	1210	540	1000	795	460	1514	1689	1453	753
AAGAGGTGAAAAGGAGTCGC	819	171	77	274	243	234	190	51	173	328	517	313	122	175	286	139	58	440	359	621	188
AAGAGTACGAGAAGCACAGT	1584	559	349	1049	996	413	570	116	501	823	1130	826	622	588	419	489	412	1554	1079	1320	629
AAGAGTAGTAGACGCCCGGG	3340	1288	594	1700	1721	732	720	300	825	1581	1716	1368	1315	622	1386	1074	693	1537	1333	2084	728
AAGAGTCCTGGCCCACATCG	3095	758	307	1805	2168	731	814	296	552	1218	1894	851	921	593	993	957	520	1865	2753	1193	790
AAGAGTTCACTCCAAATCAG	1459	494	463	666	551	367	357	147	415	505	875	730	618	262	525	332	324	764	971	889	380
AAGAGTTGATGTCATGGCCA	1889	573	251	459	821	407	492	191	534	556	655	863	865	457	752	505	380	1542	1180	1194	447
AAGATAACAGGGCCACTGGA	2161	736	398	1166	1241	498	556	167	422	975	795	1107	805	391	560	680	417	232	254	126	54
AAGATACATCATCTATGCCC	3719	736	630	1852	1380	763	804	277	743	1471	1502	1532	1312	856	1532	929	905	1887	1576	1580	666
AAGATACCGTTAATAAGGCG	2129	450	404	900	696	347	517	167	334	667	1135	540	539	376	574	413	337	1338	1299	1429	392
AAGATAGGGCAAATTGATGT	1872	417	343	854	987	622	617	174	342	736	835	672	603	384	832	521	349	1664	1325	1176	557
AAGATAGTACCAAGCAAGTC	1666	546	360	601	733	244	552	120	432	668	524	501	387	406	516	418	353	1561	2381	923	558
AAGATAGTACCAAGCAAGTG	2956	687	759	1147	1448	682	654	360	649	1044	1445	1131	909	805	1299	999	617	2387	1946	1811	888
AAGATATTCACGGGCTATTC	3298	755	486	1313	1201	501	706	165	646	1246	1429	791	746	731	1043	748	434	3070	2004	1655	880
AAGATCAAGAGCATGGCCGG	2654	777	543	1347	1154	469	769	291	627	1244	1470	1088	952	743	1020	585	383	1340	1413	1580	805
AAGATCACATCGGGTTTGGT	2884	1123	604	939	1379	790	871	298	755	1054	1338	917	994	750	1216	872	618	1496	1673	1379	754
AAGATCACTGAGAACCTGTA	1183	268	148	312	409	237	332	110	245	540	484	343	323	278	452	438	163	497	394	853	450
AAGATCAGCAATGGGGTCAA	1578	731	457	888	720	452	316	158	440	769	1139	690	445	436	724	296	345	1964	1290	1253	778
AAGATCCAAGAGGTCTTCAG	2569	653	371	918	1217	506	879	257	551	996	979	1203	666	607	1150	514	438	3271	2081	1849	917
AAGATCCGGCCGTCCTGCAG	1356	244	249	669	403	301	393	125	289	614	1049	358	464	3	15	461	187	3	0	100	13
AAGATCGACGAACTGCGCCT	2323	755	503	1075	741	468	692	260	533	1015	1351	773	727	731	576	532	494	1362	1646	1450	874
AAGATCGATATGACAGCTTC	2229	618	430	705	744	434	596	174	407	975	1492	744	677	426	938	688	259	1778	2334	1370	794
AAGATCGCTTCACGTTGAGG	2676	759	521	1209	1138	540	676	169	498	1295	1247	1456	696	674	1070	647	425	1580	2616	1865	702
AAGATCGGTGTTGCCAATCA	2255	756	545	721	674	506	684	235	504	837	1029	1004	781	527	883	652	560	2357	1698	1338	410
AAGATCGTAGCATTTCTCCA	2711	494	248	1165	765	718	506	179	723	1272	1451	1320	1132	643	1067	656	526	911	977	1350	686
AAGATCTACCTCATCGGGGT	3541	915	469	1379	1615	541	1272	238	706	1616	1538	1468	995	813	1432	1016	620	1340	1356	1669	912
AAGATCTATAACATTCTGGC	3112	706	383	886	1050	443	599	180	437	807	1473	1018	883	37	140	977	429	1432	1496	239	148
AAGATCTCAGTCCTGGAGCC	2208	895	687	1209	992	593	662	192	510	1387	1115	596	895	619	644	664	466	2855	1394	1726	1048
AAGATCTGAAGTAGAGAGCG	3501	732	912	991	1722	542	857	370	619	1361	1237	1315	1117	990	1146	655	641	2774	2900	1906	894
AAGATGAGGGATCATGAACG	2969	1024	687	1681	1670	835	807	265	513	836	1797	1039	737	783	1215	587	442	1819	1914	1658	763
AAGATGCAAATGCATACCCA	1803	610	406	714	654	312	441	146	438	858	985	493	538	375	629	378	302	835	1129	895	505
AAGATGCCCGCGCTGAGAAT	2496	686	578	1148	1517	533	776	194	491	820	1340	847	934	496	705	949	554	1785	1970	1313	696
AAGATGCTCCCGATCCTCTG	2212	601	371	1185	1414	471	730	161	435	1072	1221	843	524	672	619	581	357	2399	1910	1391	617
AAGATGCTCCGATTGGTCCT	1954	423	524	823	801	468	598	232	513	827	943	887	618	445	834	584	408	870	1579	1066	616
AAGATGGACCGCGCCCTGCT	1631	659	452	1542	654	354	597	253	446	721	1221	669	745	5	5	586	394	4	88	6	20
AAGATGGAGACCGCCTCGGA	1648	407	343	773	636	466	610	269	408	1099	1318	771	801	513	981	598	619	1680	1246	1415	665
AAGATGGGCGAGACCAACCT	1974	644	377	743	1182	339	508	196	436	776	1189	848	722	626	824	352	350	1432	1753	1318	513
AAGATTACCAGTGTGGCGTG	1774	449	428	645	581	329	582	125	398	599	733	577	458	282	610	485	282	1061	1288	1064	487
AAGATTGAAGAATTAGGGTC	2154	534	403	888	1050	519	638	135	419	799	1232	1127	994	414	514	623	384	1378	1725	1030	726
AAGATTGAGTGAGCACCCCG	2780	1024	588	1557	1159	687	834	220	672	1267	1758	1167	666	560	1031	635	509	95	310	119	85
AAGATTGATTGCCGTACTTT	2199	754	291	436	705	311	561	143	367	617	944	617	602	259	495	335	405	1263	952	1064	381
AAGATTTAGTAGCCATTGGG	3235	875	526	1702	1751	640	658	179	452	1462	1393	1314	942	508	1036	872	538	2583	2317	2028	742
AAGCAACATCATTGGCATCA	2487	957	593	1795	1433	522	722	303	880	1300	1586	1250	578	715	970	1058	385	3381	2393	2262	1183
AAGCAACCTTCCTTGGTTGG	2523	679	402	1578	1756	673	974	223	787	1089	1279	1071	896	629	1217	393	506	1663	1711	1408	942
AAGCAATGACCATCGGAGAT	2531	635	296	1075	1560	812	973	278	761	1146	1664	1359	887	557	1278	623	584	2179	1965	1824	878
AAGCAATGGGATCCGGACAG	1213	590	198	844	700	433	421	203	255	599	874	555	421	266	479	306	162	773	789	668	336
AAGCAATTTGAAGGTACAGT	3087	700	420	1435	1275	574	1078	399	651	1511	2030	1065	905	845	1243	719	599	2360	2462	1652	967
AAGCACAAACCTTCTGCATA	2508	90	104	1451	959	569	820	364	664	1066	1452	872	894	551	1115	644	537	1787	2348	1167	427
AAGCACATACATCTTGATTC	1505	330	377	401	450	279	472	118	346	955	806	512	515	513	443	367	407	1003	1326	900	302
AAGCACATGCATGGGGGGTC	2039	705	417	1168	561	493	653	310	598	951	1346	507	451	383	928	515	314	1984	1667	1821	931
AAGCACCGGAGGAACCGCAG	1570	498	534	704	785	308	451	277	790	732	806	536	535	528	420	394	362	1228	1012	1122	510
AAGCACCGTAAAGGCGCTGC	1186	503	285	677	477	309	315	158	415	378	414	477	460	220	445	325	187	652	1046	569	510
AAGCACCGTAAAGGCGCTGG	1914	833	335	984	922	614	529	167	351	857	931	987	930	421	620	479	385	586	697	75	34
AAGCACCTAAAAAGAATAGG	1839	540	432	1132	1171	458	539	126	428	856	792	997	784	477	804	429	360	1108	1218	1221	750
AAGCACGGGAGCCGGAATTA	2120	835	341	1243	1724	651	569	306	576	912	1433	1106	715	568	885	477	392	1661	2580	1609	578
AAGCACGTCCTCCATTTGTG	3818	1297	853	2264	1843	847	1411	356	840	1901	2001	1535	1197	775	1362	1248	667	3041	2859	2458	1410
AAGCACTAGTCCGTATGATG	1568	578	274	731	716	374	504	174	366	770	962	429	637	355	560	415	365	1026	879	1068	491
AAGCACTTCTAGACTATCAG	2482	778	663	1760	1360	775	751	264	793	1342	1115	1133	658	510	850	599	357	1689	1610	1920	775
AAGCAGAGCAAGGACGGTGC	1590	31	13	719	717	302	281	227	388	823	990	382	398	415	736	381	429	1002	1414	1051	499
AAGCAGATACCAGCCTTCCA	3298	1612	613	1898	1332	871	942	390	905	1889	2068	1670	1388	958	1256	1090	575	2079	2481	1965	799
AAGCAGCACAATAGCCGACT	2684	1001	690	1054	1272	665	959	385	506	1223	1435	1214	948	269	593	663	456	1609	1183	1054	649
AAGCAGCAGTCGAGAAGCAG	2056	553	435	1053	1249	531	608	303	704	914	1513	1090	673	652	772	818	483	1959	1488	1010	765
AAGCAGCGGATACAACCTCA	1999	695	381	1603	1022	541	713	199	673	1024	1397	966	823	631	1040	469	329	873	775	914	555
AAGCAGCGGTACTACAAGAA	1820	637	301	1460	814	479	436	334	523	849	988	608	741	484	891	627	350	690	1200	898	449
AAGCAGCGGTACTACAAGAG	1810	533	294	857	882	390	525	390	612	751	1111	860	930	533	621	747	359	809	813	870	446
AAGCAGCGGTCCAGAAGGCC	2015	306	307	799	1083	465	320	277	493	990	1505	674	709	514	736	455	343	1879	1857	1949	998
AAGCAGGAGGGCCGAAATAT	2205	596	505	1329	879	591	567	202	579	951	1153	1094	546	6	66	680	264	325	496	36	55
AAGCAGGATCTCCCATGAGC	1493	399	294	1081	680	450	630	232	364	725	870	446	774	275	650	590	278	1136	1419	666	499
AAGCAGGATGTGCCACAGAT	4101	1298	924	2530	2454	1350	1529	488	1218	1999	2303	1599	1434	1112	1555	1059	695	2502	2859	2641	1306
AAGCATACGATATCAACATT	1959	607	347	828	1066	399	457	179	522	697	1178	907	500	549	974	653	287	1748	2123	1211	469
AAGCATCCAGCGTAGGAGAT	1497	602	325	929	932	354	453	104	474	1255	820	504	611	318	616	431	387	1339	578	652	555
AAGCATCCGCCCATCAGTGG	3074	874	587	1541	934	818	979	290	606	1352	1084	1211	1061	680	1019	897	542	1004	2117	2164	812
AAGCATCGCTGTGTGACCGA	3316	953	582	1390	1200	793	820	358	856	1129	1493	1414	992	556	1071	718	381	2624	2278	1656	1154
AAGCATGATCAGGAATCCGA	3117	852	641	1257	1638	505	618	350	763	1412	2045	1371	1081	649	1123	742	306	2488	2361	2249	955
AAGCATTCACAGCTCTGATG	1883	175	144	636	639	547	658	182	246	1142	1201	810	483	485	580	416	362	492	448	316	123
AAGCCACTTACCGCGCCACA	1795	597	367	822	684	564	697	222	358	783	893	634	609	399	800	495	263	1410	1140	1779	520
AAGCCAGCTCAAGCAATATG	2760	914	537	1828	1315	950	1013	424	914	1346	1538	951	1024	664	923	1075	551	1646	1524	2268	1084
AAGCCATCTTACGTTCATAG	2356	915	1010	1190	1104	874	748	206	737	991	1480	796	839	518	1005	566	541	1587	2000	1380	959
AAGCCATTGTATAACTCCAG	1614	657	260	836	997	392	429	206	529	861	1005	444	689	510	455	296	225	1120	1165	1059	450
AAGCCCAGCCGCACGTCCAG	1726	736	501	930	908	495	614	259	494	1030	1557	1032	740	513	779	541	393	1014	1309	1570	358
AAGCCCATGAACCGCTGGCA	2061	672	390	1105	1325	655	1039	272	609	828	1253	1175	671	639	621	666	260	1107	932	2000	808
AAGCCCATGAACCGCTGGCG	645	168	126	268	182	161	202	57	126	347	399	147	303	29	231	101	127	194	215	156	45
AAGCCCATGGTGGCTATACC	1051	416	117	392	480	356	317	68	200	471	652	422	260	227	293	367	146	1206	690	905	254
AAGCCCCACCGACACGAATT	2123	742	244	995	1038	673	721	242	571	1036	1161	852	673	640	982	724	359	1870	1570	454	163
AAGCCGAAGGAAGATAAACT	1502	364	279	697	769	267	464	210	432	679	818	636	430	475	632	501	305	1390	994	1311	412
AAGCCGATGGTCTGGAAGTT	3371	1417	721	1673	2011	930	1284	303	952	1428	2186	1261	1188	747	1104	710	603	1803	1821	2566	848
AAGCCGGAACTCTCTACACC	2668	1059	626	1366	1403	655	813	443	995	1210	1488	829	1006	557	1010	902	423	2612	3117	1574	1094
AAGCCGGCAGATGCGATTTG	2577	865	620	1525	1241	555	934	285	650	1176	1483	1215	951	645	991	641	562	2383	1852	1537	1164
AAGCCGGCGCAGCAGTCCCG	2460	754	685	1473	1794	827	806	318	619	1212	1556	1342	805	646	989	523	422	1514	1425	606	384
AAGCCGGGGCTCTGAAGTAA	3353	1072	758	1801	1602	901	1010	404	1022	1518	2031	1859	1355	609	1684	746	782	3575	2225	2493	969
AAGCCGTCCTTACCCACAGA	3263	958	666	1576	1600	1028	1250	362	964	1510	1949	1049	854	735	1470	964	632	2071	2243	1747	898
AAGCCGTGCTCCAACTAATT	2335	828	473	828	925	617	681	344	530	1128	1431	766	739	514	967	840	358	1693	1187	1790	718
AAGCCTACCCCTACATTGGC	1038	288	231	605	298	295	209	123	196	390	386	427	245	244	529	184	179	754	1086	968	181
AAGCCTCATGAGGATCACTG	1468	506	242	654	805	333	294	152	480	629	842	478	588	283	677	421	346	887	675	1343	400
AAGCCTCCAACGAGTTGGTG	1984	610	624	952	776	510	429	204	620	892	826	1185	625	499	760	527	293	1678	1518	969	617
AAGCCTCCCACTTGTTGCCG	1819	539	482	752	1175	492	354	211	262	724	765	640	834	369	688	463	199	1189	892	681	612
AAGCCTGCAGTGATATTAAC	1577	367	277	646	995	431	350	108	430	515	677	505	491	302	476	283	257	860	729	813	413
AAGCCTGTACAGACAGTTAA	2648	896	471	1369	1608	646	679	295	769	1213	1681	1235	1396	784	1251	854	510	1907	2333	2054	1326
AAGCCTGTGCTGATGATGAA	3784	1296	728	1767	2175	1055	1469	413	1045	1729	2074	1512	1362	934	1190	1145	579	1862	2422	2782	1012
AAGCCTTGGCCACTCACCGG	2011	453	294	764	644	538	415	238	611	776	993	561	685	482	776	736	214	1162	1091	821	495
AAGCCTTTGACATCAACAAA	2103	854	506	886	1203	426	644	203	550	1436	1683	1194	576	538	1201	694	471	2049	1765	954	853
AAGCGAATACCCACGAAGCG	696	47	14	178	195	14	35	42	190	384	205	149	78	255	363	166	72	520	600	140	263
AAGCGACAGGCTGTCACCAA	2581	1045	516	1821	1538	968	818	418	1017	1151	1733	952	1022	796	882	693	538	2388	2296	1686	892
AAGCGAGTCCTCGGTCTGGG	2483	668	530	926	1047	837	730	269	556	1094	1349	1244	908	590	848	708	483	833	890	84	93
AAGCGATAAATCTATCATTG	2092	506	359	868	945	459	473	104	445	885	1212	582	514	634	613	437	385	1471	1680	1051	478
AAGCGATAAATCTATCATTT	2269	635	399	862	770	359	502	158	331	640	1294	796	757	300	915	540	382	1495	1048	918	618
AAGCGATCTTCAGTGGAATG	2073	440	281	919	1056	548	584	216	454	817	1032	659	704	456	724	504	268	1591	1341	1067	530
AAGCGCAAAAAGACGACCAA	1835	537	398	1226	847	291	428	183	365	759	1059	650	734	509	886	454	259	964	1285	622	496
AAGCGCAAAAAGACGACCAG	2536	704	622	891	1422	742	930	331	782	1177	1653	1019	1072	980	1097	602	434	1931	1026	1964	632
AAGCGCAGATACAGGGGCCG	2111	600	419	1159	971	683	662	284	848	1104	960	619	697	512	1065	739	500	2495	1594	1295	925
AAGCGCATACTGTGCTGCCG	1547	519	341	484	950	323	418	258	549	479	875	713	526	259	386	418	282	1048	792	1094	456
AAGCGCATACTGTGCTGCCT	2282	997	649	1125	1171	547	620	284	552	934	1296	1072	635	653	724	655	283	1999	1831	1293	578
AAGCGCATGAATATGCCTGG	2188	585	337	812	994	640	533	227	556	838	894	736	728	375	703	423	186	1152	1624	949	673
AAGCGCCATTCAGGCCCATG	2089	758	560	1085	1438	366	640	229	440	828	1614	838	484	417	593	602	446	1182	1265	1324	829
AAGCGCCATTCAGGCCCATT	3421	1262	733	1685	1518	916	765	230	758	1572	1784	1083	1544	786	1205	874	467	1989	2843	2340	817
AAGCGCCGATAGCCTCGCAC	1512	423	221	449	532	323	575	206	256	522	457	288	342	223	420	243	174	908	834	370	122
AAGCGCGTCCGGTGGCGCTG	1896	327	321	708	640	361	404	184	409	704	862	740	499	489	730	372	254	877	964	1452	518
AAGCGCGTCGTCCAGGGAAA	3312	936	489	1614	1101	679	1106	409	658	1262	1635	1234	746	696	1091	762	533	1350	1484	1322	406
AAGCGCTCAGTGTAAGAAGG	2054	354	372	993	894	561	446	205	611	844	945	526	814	596	893	351	394	1406	1156	1308	617
AAGCGCTCTAATATATGGAG	2240	781	410	1066	966	423	812	162	370	1060	1228	706	567	571	803	890	378	412	550	528	192
AAGCGCTCTTTATCAAAGGA	2109	583	562	947	895	418	652	263	525	644	799	793	775	575	777	503	349	1605	1629	1749	616
AAGCGCTGCCTCCTCATCGA	2266	709	529	1589	1142	570	594	305	524	857	1340	880	642	408	651	785	379	1751	1555	1627	725
AAGCGGAAAACAACGTTGGC	1751	521	437	578	744	472	826	373	587	883	1088	722	455	675	1015	351	371	1440	1556	1235	458
AAGCGGAACGCATTGGTGTA	1263	428	367	522	837	241	371	185	392	414	678	489	400	389	423	327	298	852	1198	455	396
AAGCGGAACGCATTGGTGTG	755	208	98	330	142	199	202	72	183	360	382	205	148	115	198	212	155	158	273	156	48
AAGCGGAAGGTCGTGGTGGC	1768	862	307	671	617	615	523	186	448	894	945	831	664	276	649	437	284	1623	1295	1704	654
AAGCGGAAGGTCGTGGTGGG	2058	449	183	917	633	578	501	357	410	818	1537	829	879	521	810	464	377	1530	1646	1519	589
AAGCGGACGGAGCTGTTCAT	1898	485	301	910	670	473	261	230	375	751	1338	845	447	452	604	446	187	788	679	453	186
AAGCGGCCCGCGGCTACGGC	2259	623	438	927	986	651	674	264	627	1143	1149	1033	690	506	881	626	394	1944	1609	1704	560
AAGCGGCCCGCGGCTACGGG	1479	633	407	723	429	379	370	171	348	1126	839	548	727	230	521	437	267	1597	1212	1137	409
AAGCGGCTGGCCAAGTCCGG	1405	455	298	1114	622	459	390	134	396	677	810	561	435	439	563	384	362	1892	1151	591	593
AAGCGGGCACACATGACAAG	3172	1180	844	1596	1998	860	975	373	925	1474	1437	1478	1206	920	1080	841	665	2725	2561	1946	1427
AAGCGGGTGGCAGCTCCAAA	1225	536	333	666	783	234	318	112	453	554	697	682	266	277	598	419	199	684	811	763	528
AAGCGGTACCCGTCACAGGC	1058	558	258	367	292	212	270	94	291	430	853	336	268	231	312	287	248	730	973	619	240
AAGCGGTGTCAATATTTGCG	1387	419	145	658	355	318	225	97	291	371	629	360	214	308	501	194	154	436	865	408	226
AAGCGGTTGTACTTGCGGAT	2376	676	528	539	785	412	533	216	346	837	871	408	543	517	614	474	317	1000	848	1064	444
AAGCGTCCATCGGCCTGGAG	1214	386	364	608	390	486	423	128	276	590	882	881	632	185	360	433	160	1163	500	519	444
AAGCGTGTCGCCCTGCACCA	3780	50	26	1402	1435	159	214	468	907	1720	2436	502	108	560	1269	1106	651	567	252	189	136
AAGCGTGTGGTGTCAGTGCG	3353	880	657	1210	1381	857	944	284	846	1411	1404	746	616	382	877	901	364	2446	2356	1995	727
AAGCGTTGGCTGCGCTGGCA	2831	736	532	873	1252	641	870	218	634	1315	1066	924	984	537	728	791	558	2187	1514	1758	1001
AAGCTAGAAATATACCGGAC	1928	635	317	740	874	384	343	95	317	802	1015	533	422	316	557	281	241	1027	1154	1043	383
AAGCTATCCAAACGTGAAAA	2414	935	484	910	1079	393	627	166	601	941	1330	634	677	454	1009	558	227	1856	1159	1266	706
AAGCTATGAAAAGAGTACGA	1632	600	317	808	525	195	467	85	341	403	1015	554	632	153	445	492	163	733	371	384	186
AAGCTCAAAAGGTACAGCCC	2153	761	492	1221	717	523	662	162	549	1117	1248	1057	892	606	1156	471	217	2251	1762	1608	789
AAGCTCAAAAGGTACAGCCG	2172	427	333	908	1282	670	745	247	555	1079	1153	730	780	358	733	560	407	1727	1461	1627	611
AAGCTCAGAGTATCGATGAG	2487	852	470	1284	755	512	830	332	568	1129	1164	1417	739	678	1093	705	504	1295	1859	1190	672
AAGCTCATTGACAAGGGCAG	2184	899	464	1182	1002	458	704	234	509	1001	1034	866	655	512	657	472	358	1687	1895	2019	893
AAGCTCCCGCGGTACTACAA	2686	718	669	1118	1321	935	860	299	530	1445	1354	587	561	693	897	799	483	382	307	128	82
AAGCTCCTCTCCAACTCGTG	2888	858	573	1546	1455	687	750	217	690	1248	1314	760	1487	381	553	766	610	700	1423	1043	434
AAGCTCGATCAGCCCATGTG	3611	1014	1131	2033	1465	815	1057	435	942	2031	2314	1819	1241	735	1304	968	497	2696	2453	1827	937
AAGCTCGTTCCTTGCTTCCC	2668	988	415	1039	1273	526	752	194	536	1235	1031	1011	610	705	796	552	473	1762	2292	1365	795
AAGCTCTCCTCGAAGTACTG	2364	708	546	1170	877	368	476	209	502	929	1054	1057	656	473	1165	651	527	234	237	330	137
AAGCTCTGGTGTTCTCTCGC	1689	309	305	873	739	412	350	85	369	610	768	488	417	381	425	320	305	1492	1060	898	388
AAGCTCTGTCAACGAATACA	1682	668	350	1309	779	331	440	188	375	626	744	776	654	325	600	641	312	866	1270	1121	582
AAGCTCTGTTTCCGAAAGAA	3139	803	637	1665	1387	620	800	224	674	1230	1537	1341	1062	848	1073	733	486	1852	1727	1962	1099
AAGCTGAACCTATAAGCAGC	1056	307	281	391	469	183	309	138	331	463	353	608	302	250	487	303	147	676	970	571	240
AAGCTGATGCGCCTCCCAGG	3416	54	67	1364	994	172	160	309	767	1119	1499	1327	852	549	884	939	610	73	31	232	44
AAGCTGCACGGCAGTCTGTT	1852	419	392	1105	815	236	465	142	395	795	1048	782	659	412	895	595	287	1233	1111	1202	513
AAGCTGTACCGGGAGGAAGG	2120	6	12	130	49	25	42	38	109	90	113	304	102	418	654	595	297	152	134	58	67
AAGCTGTCATATCGATCTTT	3372	766	714	1031	1264	728	574	277	679	990	1551	1613	1054	674	958	761	579	2364	1960	2166	847
AAGCTGTTGAGTACCAGGAG	3031	1	7	1405	1461	659	748	215	739	1449	1499	1283	848	732	1023	908	563	402	293	249	139
AAGCTTAGTGGAGAAGCCTT	1834	581	357	969	658	374	385	137	485	545	840	681	594	409	725	565	184	1345	1139	309	71
AAGCTTATGAGTACTGTTGA	2305	744	507	741	1004	254	598	212	474	849	923	1284	820	454	812	948	349	1333	1733	1002	792
AAGCTTCAACTTCCAGATCC	2825	889	621	1168	1695	653	720	298	574	1051	1417	1375	857	573	976	456	567	1818	1175	1743	994
AAGCTTCCCTATACTACATT	970	281	98	398	414	103	163	53	196	435	494	337	294	265	394	244	122	711	487	836	310
AAGCTTGTGAATACCATTAG	1651	578	390	634	724	311	372	146	384	697	845	551	593	428	771	269	314	958	1213	641	583
AAGGAAAAAACGCCAAAGGG	1362	646	316	739	840	502	502	171	263	794	905	605	454	258	649	336	238	150	69	250	44
AAGGAAACGCTGACTACGCA	1085	185	143	501	378	276	396	155	222	358	802	489	227	328	298	353	140	876	415	756	252
AAGGAACAGAAGCTATCCAA	2657	499	455	1914	1159	788	987	332	649	1112	1420	1191	1044	701	1102	594	484	289	439	1360	850
AAGGAACCCATGACACTGAT	1917	481	459	917	671	556	467	187	325	734	1162	607	554	551	870	568	341	667	1115	1425	562
AAGGAACCGGAATTGCAGCA	2038	710	597	658	989	422	688	263	681	865	1232	966	653	506	822	462	270	2132	1289	2132	514
AAGGAACGTTCCCTCTTGAG	1260	450	201	735	601	307	360	115	335	502	646	693	209	225	377	414	132	415	367	1525	354
AAGGAAGACTATCGGCAAGT	1233	322	320	858	452	363	323	185	331	659	555	328	396	200	519	273	298	1278	807	1008	548
AAGGAAGGCGGTGACTCCCG	1987	112	81	811	879	608	675	275	534	936	1136	740	441	585	560	494	237	1226	867	581	276
AAGGAATTTCTTCCAAACGT	1860	654	223	927	1002	296	480	131	466	825	864	656	635	470	736	315	303	1406	1007	1380	328
AAGGACAAAGTTGGTTCTTC	1493	331	197	608	630	285	329	217	378	647	763	403	534	191	571	438	159	1176	743	1114	455
AAGGACAGGACCAGCGAGCG	1330	565	295	859	768	399	565	209	342	780	786	630	320	475	517	496	244	926	1085	1153	496
AAGGACCCACGGCGTCTGTG	1344	315	274	558	512	335	242	209	331	574	848	631	266	208	616	485	199	619	456	1005	372
AAGGACCCCACAGAGTGGCA	1887	824	464	1193	784	508	458	340	692	977	1071	506	530	401	864	386	626	641	785	723	392
AAGGACCGAAAGGTTCGGCG	637	107	103	193	199	190	90	64	122	320	317	298	118	93	238	265	31	269	593	350	271
AAGGACCGCGAGGCCTTCCA	2408	147	176	832	1339	680	669	313	710	936	1287	1199	907	639	981	725	344	159	326	496	135
AAGGACCGCGAGGCCTTCCG	1447	453	447	730	560	319	257	198	384	786	574	571	381	1	7	254	216	524	476	5	43
AAGGACCTCCTGGTGATGGT	3617	1424	791	2121	1741	1067	1155	526	1248	1777	2532	1938	1480	882	1747	1261	784	2784	3096	2858	1242
AAGGACCTGGATATCATCAC	2873	1434	607	1620	1354	1007	1005	468	694	1495	1647	828	895	598	1351	837	433	1138	1325	1774	703
AAGGACGACACCATTGCTAT	2300	641	567	1117	850	840	764	222	614	986	1237	875	535	466	905	536	456	1444	1725	1080	602
AAGGACTATCGCTCCATGCG	2204	683	234	1376	890	396	533	332	597	1153	855	645	230	357	603	502	459	1637	1264	1243	601
AAGGACTGCGTGGCAGTGGC	2768	534	420	1205	1308	692	593	245	891	1248	1362	963	757	423	793	673	309	1597	2270	1038	685
AAGGACTGCGTGGCAGTGGG	1900	200	130	718	677	314	527	154	612	834	901	470	493	388	716	864	271	1392	1469	787	335
AAGGACTGGAATATGGAGAG	1354	580	243	1008	445	207	375	169	437	520	645	653	469	289	710	287	227	779	735	1162	422
AAGGACTTAATAGTATCTGG	1476	479	209	675	509	343	298	86	192	408	587	355	292	66	58	444	301	132	176	21	75
AAGGAGAAAACGCGCAGATG	2943	772	577	1012	1462	713	717	538	486	1149	1215	794	740	657	914	816	406	1567	1248	1601	930
AAGGAGAACCGCATTCTGCT	2509	886	697	1567	1235	589	595	310	504	1325	1069	923	814	365	917	407	439	2285	1847	1412	734
AAGGAGAAGCTCCCGCGGTA	1981	452	482	1298	1016	613	558	146	541	1107	1257	1027	466	538	841	716	419	2178	1501	964	742
AAGGAGACCCACGGTTGGTG	1410	444	332	622	560	440	391	188	453	514	761	809	330	375	540	465	120	891	1211	663	538
AAGGAGAGCTTAGCAGGAGT	3667	1109	498	1654	1874	1083	1283	536	1316	1710	2342	1013	1292	789	1330	831	700	2635	2609	2547	1010
AAGGAGCCGTCAGGTTGCTT	1973	475	440	1049	886	585	685	214	610	840	1094	867	620	537	599	503	524	1847	604	1158	639
AAGGAGCGTATCTTACAGGA	1775	758	400	871	822	392	491	282	630	1135	974	543	804	379	729	349	182	698	1142	908	391
AAGGAGCGTATCTTACAGGG	2207	810	362	1225	989	723	826	219	632	1085	947	840	449	595	702	845	562	1738	1327	1262	719
AAGGAGGGGTTATACCAGTA	3002	950	775	1430	1528	631	1028	386	954	1533	1817	1732	1051	544	792	870	630	686	434	609	260
AAGGAGGTCATCAACGGAAA	975	505	255	357	202	351	350	83	267	371	502	210	333	361	439	353	124	828	1034	537	366
AAGGAGGTGGCCCGACATGA	2376	764	528	1325	1456	824	910	309	702	1096	1491	1051	723	402	998	624	424	1517	1465	1070	651
AAGGAGTCAATCAGCGAAAG	1241	437	244	759	708	319	605	193	396	630	750	381	357	269	527	535	237	687	655	1194	247
AAGGAGTTCATCACCTCGAT	1501	307	281	604	702	617	485	242	415	664	1019	618	480	338	406	375	310	1451	1125	629	628
AAGGAGTTTGTCGTTGGCGG	3572	1024	524	1654	1144	842	853	287	602	1506	1578	1105	924	812	1213	878	489	1889	2756	1450	1036
AAGGATCTGCTCGTATTGTT	3054	690	437	1076	807	641	588	265	634	1001	1298	1156	1365	606	888	786	593	2198	2152	1801	821
AAGGATGTGCCTATAAGGCC	1092	293	281	515	376	208	434	148	385	284	547	449	337	285	353	364	189	823	995	559	322
AAGGATGTTCTGTCAAACCT	3375	1118	749	1393	1593	887	816	244	772	1255	1256	729	742	607	1140	856	618	1455	1921	705	396
AAGGCAAACCCCTGCTGAAG	1710	429	375	626	1447	388	572	190	475	717	908	646	659	281	577	405	322	1414	1540	1357	689
AAGGCAAAGTGGACTTCCCG	1637	496	303	1052	754	542	543	227	550	1045	928	781	283	221	496	472	233	1100	894	611	356
AAGGCAATTTACTGGATCCT	2775	1152	624	1255	1519	826	917	422	837	1164	1384	996	814	676	964	801	565	3065	1482	2161	684
AAGGCACATCCTCGATGGGC	1804	676	416	695	813	491	509	271	470	854	932	1068	301	422	641	646	517	1244	1322	918	655
AAGGCAGACGAAATCCGGAC	1590	579	309	707	797	455	743	380	725	641	1141	714	689	502	501	467	284	1348	1936	707	477
AAGGCATAATCGATTGGAAG	3071	700	414	1360	1333	599	1162	461	680	1108	1860	1216	936	677	1409	800	526	1844	3140	1425	813
AAGGCCACAACTGAAGGGGT	1532	454	342	795	893	418	603	168	496	807	1001	717	361	262	720	309	214	31	32	34	33
AAGGCCACAGGGTAATTCCG	2019	471	329	1066	940	694	759	235	744	890	1281	842	687	457	631	511	362	1094	1882	1279	754
AAGGCCACGGCGCTGCCTGG	912	169	187	467	259	178	310	140	217	314	349	173	270	126	540	221	195	945	1012	480	438
AAGGCCAGTACCCAGACGGC	1298	399	175	541	789	410	566	404	558	630	546	440	425	300	350	311	235	865	585	767	313
AAGGCCCACCCGTGGAGGCC	1211	310	245	508	535	385	262	109	305	506	728	415	520	292	521	266	186	908	850	711	306
AAGGCCCGCGGGACTTACGC	529	121	159	323	216	83	101	42	115	173	305	457	277	115	139	194	82	438	297	352	126
AAGGCCCGTAGCTGGCATTG	1793	294	194	913	750	534	433	269	447	736	872	772	437	421	745	327	256	970	1566	785	505
AAGGCCCTCTTATGATGTAT	1757	762	530	1086	884	534	474	236	479	846	1066	623	293	279	631	459	292	1286	1190	1140	522
AAGGCCCTTTCGGTTCTCAT	3025	1127	632	1464	1537	782	862	351	787	1459	1693	901	1221	779	1325	821	555	2962	2233	2082	1128
AAGGCCGCCCGGGAACTGCT	1972	441	321	839	1072	685	467	261	498	995	924	838	726	427	680	519	400	136	171	82	63
AAGGCCGGGTGGACGCAGGG	2247	19	15	726	383	407	311	222	436	611	371	708	494	494	622	638	587	655	1144	704	303
AAGGCCTATGCATGGAATGC	952	177	106	597	395	359	434	204	338	385	326	308	207	161	352	209	155	970	619	781	413
AAGGCCTCATCGTAGTTCTC	4205	1237	968	2063	1662	1097	1364	558	1381	1780	2142	1616	1147	886	1538	908	677	3600	2969	2384	1302
AAGGCCTGATGTAGGTCTCC	1809	632	497	1002	871	495	498	164	557	953	750	691	422	373	654	408	325	1411	1811	1127	586
AAGGCCTGATGTAGGTCTCG	1815	379	391	704	666	775	546	281	627	870	771	686	588	487	678	506	322	898	1163	1168	733
AAGGCGACGACAGGATGTTG	4200	1505	541	2495	2360	1071	1610	689	1247	1770	2347	1398	1213	989	1751	906	692	2891	3439	3142	1027
AAGGCGCGCGAATGTGGCAG	3902	1022	673	1386	1599	1056	864	373	834	1331	1788	1108	1115	712	1074	834	490	2749	3002	1870	1307
AAGGCGCGTCGGGCACAGGT	2270	750	243	919	710	630	523	263	735	765	1164	432	466	204	360	466	287	135	176	79	34
AAGGCGCTCTTTAACAGTTG	2079	704	284	967	898	569	556	221	501	841	1265	601	472	480	980	595	282	1289	1449	1571	505
AAGGCGGAGAAGATCTCATT	1301	358	250	651	956	307	492	149	380	532	656	609	384	397	591	168	273	901	1089	629	338
AAGGCGGGCATCATCGCCTC	1275	582	204	690	925	511	472	206	355	628	795	183	572	436	356	492	243	1032	799	400	97
AAGGCGTAGAACCGACCTTT	2781	934	642	1565	1078	626	715	350	561	1167	1574	1012	710	559	907	661	505	1724	2344	1724	678
AAGGCGTCGTCCTCGTCCCC	1344	475	186	455	513	414	394	158	415	399	477	413	343	313	431	286	247	990	722	440	307
AAGGCGTGACTTTGAACTGG	2912	478	451	1151	1076	866	835	313	794	1482	1471	1003	1039	736	941	705	454	2086	2271	1641	981
AAGGCTACACGAGCAGGATG	2550	1039	470	1395	1188	989	985	503	1033	1550	1561	1154	962	570	1361	856	467	1636	1818	1656	618
AAGGCTAGGATTGACAAATT	1384	455	251	760	706	462	244	172	292	751	824	384	645	338	690	272	314	1274	1009	1609	512
AAGGCTATGGGTTCATGGAC	2132	581	485	1447	962	574	684	273	507	690	1186	855	450	413	1015	491	348	1460	2397	1650	786
AAGGCTCCACATACTTCACA	3325	955	724	1571	1686	993	1054	353	845	1477	1966	1538	1099	761	1264	842	521	3343	2838	2308	1005
AAGGCTGAATTCCGTAAACT	2673	778	467	1426	1478	817	524	351	764	1174	1305	876	769	513	719	475	485	1891	1719	1678	765
AAGGCTGGTAGTGCATCAAA	2707	821	362	1608	1576	672	938	289	774	1411	1583	774	755	678	1081	599	485	1395	1965	1813	613
AAGGCTGTCACAACTCCGAG	1361	707	227	744	412	237	553	109	290	572	591	647	368	246	483	446	384	943	954	787	343
AAGGCTTCAAAGGCTGTCGG	2395	643	388	1017	1163	803	935	282	789	1174	1249	561	726	630	1112	678	509	1894	1192	1348	580
AAGGCTTCCTCCCGGATTTC	2068	598	496	702	1491	618	560	237	380	1229	1339	760	828	615	739	475	400	1657	1105	1250	649
AAGGCTTTCCACGGGCCTGC	1778	777	307	1106	1279	376	438	137	313	861	976	508	945	459	598	372	298	2023	1302	1260	533
AAGGGAGAAAGAACGGCGAA	1310	550	226	667	872	415	216	134	343	778	772	768	364	275	491	378	326	1358	781	888	428
AAGGGATTGTCTTACAGCAG	3043	790	661	1151	1151	794	883	350	762	1511	2074	1012	962	855	1145	887	650	1687	1013	1596	943
AAGGGCAAATGCAGCGACTC	1802	879	451	1139	954	592	301	313	623	903	1137	412	334	403	529	382	304	1151	1200	1190	336
AAGGGCAAATTTATGACCCT	1445	447	264	679	457	514	573	143	427	828	1119	545	586	340	603	531	452	1185	923	445	407
AAGGGCGTGCCCTGCGTTGT	2241	449	398	1213	946	622	702	286	480	1103	1401	916	659	729	691	506	478	1650	1103	1354	709
AAGGGCTAGGACTCCTGCTA	2459	284	335	1203	966	523	826	320	770	1049	1719	916	683	518	1052	784	284	1885	680	592	355
AAGGGCTGCAAATGGCTACA	3266	1421	697	1724	1824	918	1333	604	1126	1698	1861	1695	1237	725	1063	884	648	2282	2054	1788	1139
AAGGGGCAAGCCCTGTGTAC	2073	395	377	539	1416	580	554	165	381	959	1014	686	648	218	783	379	367	1352	1084	1451	531
AAGGGGTTCCTCCGAGCAGC	1471	383	325	412	743	297	498	192	473	617	858	499	513	353	572	241	283	806	941	959	773
AAGGGTCGCAGCGAGGCCAA	2573	697	296	1538	1480	852	919	378	831	952	1483	1123	641	525	814	608	382	2391	2497	1734	533
AAGGGTCGGGCGCTCCCTCC	1389	434	259	909	389	442	335	122	330	420	646	331	378	238	349	249	210	1335	909	854	390
AAGGGTCTCCGCGGGGTCAC	1636	436	404	759	581	452	468	178	302	609	756	328	583	215	582	349	259	1229	1758	1021	513
AAGGGTGGGTGGTGTAGCTA	2100	739	361	966	906	367	726	175	507	802	860	841	474	508	771	559	478	1938	1788	1463	429
AAGGTAATGTAAAGGCAGCA	2951	1022	690	2165	1747	810	761	321	954	1268	1541	924	1113	54	77	844	582	433	333	213	174
AAGGTACAGTCCCTCAATGT	2365	380	461	1052	1045	522	585	301	611	1115	1255	141	74	513	642	653	334	701	465	61	39
AAGGTACTAGTGAAATCACC	1469	475	264	745	578	427	399	234	296	690	839	607	372	438	967	324	337	1124	1183	763	447
AAGGTAGCATTAAATCCTGG	3589	527	326	721	639	421	350	133	454	816	951	697	723	823	1199	751	695	1430	1129	1377	621
AAGGTAGCGAAACTTCTGTT	2806	716	335	766	950	561	1005	391	733	1383	1110	1058	667	736	1025	717	668	1203	1705	1913	753
AAGGTATACCTGAGAGTTCA	2593	515	321	837	1254	523	759	255	467	1121	1199	843	889	782	914	590	455	1662	1261	1537	611
AAGGTATAGCCACCATGGGC	2255	630	584	1206	1075	554	713	318	735	1040	1990	1192	670	530	878	694	626	1561	1694	2069	676
AAGGTATAGGTAAGTGGCGG	2470	647	380	1258	1540	539	715	437	577	1472	1381	1039	1262	876	1512	574	587	2192	2663	1361	849
AAGGTCAAGGTGGGGCCTCC	2707	62	25	1153	868	489	857	330	748	960	1148	1285	980	569	1006	673	548	478	694	302	160
AAGGTCCTTCATCAGGAGGT	1327	235	196	798	567	379	372	151	389	619	969	864	482	309	511	315	263	1116	1055	793	471
AAGGTCTCTGGATTAATCTT	3295	720	496	899	1241	439	815	264	709	1260	1461	825	851	764	1457	549	468	1784	1302	2071	871
AAGGTCTGGTCCATGCTCGC	2013	824	412	696	950	285	632	186	459	687	1178	799	513	427	640	579	226	1825	977	623	583
AAGGTCTGGTCCATGCTCGG	1890	619	462	1044	608	527	505	196	557	894	732	657	415	377	792	495	338	1567	1194	1929	757
AAGGTGAACTTCAAGCAGGT	2574	534	483	1074	1229	402	724	219	786	1177	1170	945	646	805	1284	674	642	1108	2196	980	522
AAGGTGAATGAGATGATCGT	2503	588	330	793	975	617	579	245	515	874	1331	1014	811	459	916	459	330	1389	1265	1034	577
AAGGTGCCAATGAAGATCCG	3144	981	874	1501	1288	653	998	340	889	1440	1858	1473	1030	750	1345	929	705	2622	2118	1847	810
AAGGTGCCTGTTACCGATGC	1923	347	222	662	618	347	331	193	475	577	951	495	541	465	625	339	305	1338	1621	1349	420
AAGGTGCGTGGCAGCTTCTT	2452	613	352	990	902	437	579	226	545	1090	1359	1051	568	518	707	611	215	976	1266	1348	595
AAGGTGGACCTCACTCGCTA	3516	875	676	1598	1785	1005	891	488	969	1471	1671	1218	1180	721	1108	1116	457	2917	2785	2317	1270
AAGGTGGCATTGGCGGGGTA	3479	1046	774	1677	1286	787	945	325	650	1275	2083	1466	999	744	930	650	624	3588	3099	2157	777
AAGGTGGCCTGCTCTAACAC	1336	209	178	633	660	329	352	111	354	731	698	686	496	478	335	356	275	1042	717	736	420
AAGGTGGGTCACATTTATGC	2782	467	359	977	1013	686	714	276	551	1182	1502	615	861	516	870	551	480	1436	1998	1365	803
AAGGTGGTCTTCCGGGATCC	1491	409	273	723	777	300	647	114	228	688	626	901	657	387	600	467	285	1192	951	608	420
AAGGTGGTTGAACTTGTAAG	1771	456	372	755	892	421	569	237	417	589	944	424	492	439	516	521	286	1234	963	634	544
AAGGTGTATCCAAAGGCAGT	2868	660	626	1519	1451	604	970	276	665	1108	1503	979	1132	618	1028	501	539	2233	2217	1881	960
AAGGTGTGGATACTGACCGG	2722	620	334	924	579	628	692	328	574	991	1161	797	719	495	1004	691	456	1672	2249	1186	952
AAGGTGTTCTCCAGACTGCA	2430	744	694	1222	752	532	619	211	547	1056	1162	1101	745	689	1168	613	549	2271	2202	1766	885
AAGGTTCGAGGTGTTGGAAC	2006	1	15	1001	632	279	503	247	551	725	941	471	495	291	611	554	265	598	961	666	183
AAGGTTCGTATTGATCACAC	2518	583	397	1219	933	511	650	176	529	1217	1237	739	736	351	865	548	276	1607	803	1253	487
AAGGTTGCTACTTAGCCACT	3482	874	348	1118	1220	662	810	296	713	1466	1497	1667	1049	638	934	906	576	1755	2158	746	257
AAGTAAAACTCAGTGATCAC	1866	599	322	459	988	201	490	201	403	956	1041	569	338	451	569	390	330	983	1221	1225	573
AAGTAAAAGACATGACAGCG	1233	370	197	450	462	307	262	51	412	458	579	640	357	311	478	141	156	705	1048	475	301
AAGTAAATGGGCCCGACAAA	1341	734	365	702	836	401	438	136	363	577	757	625	475	522	383	436	254	1210	950	685	424
AAGTAAGGCGACGACAGGAT	2774	794	425	1214	1258	754	915	291	747	1070	955	786	1069	633	933	724	440	1256	1213	1440	735
AAGTAATTAAGCTTACCGGT	2493	698	536	1241	853	515	708	184	597	1137	1186	790	1375	914	1019	753	346	2116	1898	1426	854
AAGTACAACCAAATGCCAGT	565	249	119	230	259	141	158	30	92	215	299	362	110	200	164	187	98	496	270	251	95
AAGTACGGCAATCAATCTTA	2346	920	450	921	887	503	345	212	600	1167	1003	927	863	390	847	560	450	1906	1447	1535	708
AAGTACTCACCCCACGACAG	2665	867	680	1340	1152	613	868	267	749	1309	1355	1165	1063	703	1147	524	560	1131	1443	1474	449
AAGTACTCACTGATCCAGCA	1482	353	345	1243	692	498	452	256	366	781	637	723	469	418	478	298	234	988	981	1462	473
AAGTACTTCGAGGAGAGCTT	3673	1168	696	1945	1877	819	788	390	949	1394	1811	2125	904	807	1438	924	522	2434	2008	2175	1089
AAGTACTTGTAGATCTTCTC	2347	938	274	1178	926	327	373	149	483	945	971	797	599	510	822	489	399	1646	1635	1425	623
AAGTACTTGTGCTCCTCCAG	2491	372	335	1173	1489	454	770	208	716	946	1219	734	345	6	13	476	353	94	111	11	13
AAGTAGAACGTAGGATCAGA	2940	752	513	855	1654	781	672	236	761	1570	1406	975	834	29	34	862	397	222	446	385	80
AAGTAGAACGTAGGATCAGG	2236	867	528	987	1078	803	885	221	537	582	986	1071	795	273	306	1028	350	1028	1437	809	559
AAGTAGCCAGTAATCCGAGA	3540	1022	810	1970	1671	692	762	412	1072	2202	1981	1197	1160	953	1323	924	788	2590	1736	1852	1108
AAGTAGGGCACGAGGAAGGC	1990	506	340	662	963	274	517	209	611	713	931	584	563	625	583	507	355	1654	1609	1281	584
AAGTAGGTTCCAGTACTAAG	2638	658	607	1324	1513	549	409	260	580	1638	1569	908	697	551	810	558	589	2057	2544	1587	802
AAGTATCGCAAAAAATCTCT	1534	351	328	983	863	359	378	121	233	665	805	620	365	354	584	304	229	831	1270	857	488
AAGTATCGCTGTCATGTCTT	2571	515	346	744	963	311	569	131	307	831	727	628	424	413	623	527	259	872	1192	1338	515
AAGTATCGTTCTTTCCGAGC	1858	437	319	791	688	287	443	75	269	579	552	476	278	272	434	286	288	1369	872	1150	415
AAGTATCTCGTTACTGGAAG	2207	652	345	1389	1041	349	461	166	547	602	519	764	750	606	950	540	269	1443	1237	1124	635
AAGTATGCACCAGCTGTCAT	3606	958	593	1832	1860	877	897	321	745	1437	1878	1274	1222	679	1083	953	593	3366	2466	2411	970
AAGTATTGACCGGGGGTTAG	2829	861	396	1387	1395	470	757	176	455	1098	1095	1186	795	478	807	537	371	2028	1285	2490	796
AAGTCACATCCCAAGCGCGT	2250	466	254	629	864	532	576	221	343	911	866	1103	439	393	655	656	393	1598	714	806	654
AAGTCACCGACTTCCATTCG	3454	1105	697	1772	1465	893	1172	336	797	1574	1607	1257	1182	805	1413	736	681	2689	2816	1837	1155
AAGTCACTGAAGGTCTGGTC	2880	601	503	1063	927	677	688	238	654	751	1225	1183	654	630	805	676	361	2124	1894	1341	837
AAGTCAGACTCCTCGTTCGA	3367	1192	801	2137	1985	770	1185	394	896	1230	1520	1206	1286	670	1323	1249	716	3231	3258	2394	1205
AAGTCATACCTCTGTTGCAT	2034	713	401	825	1007	589	559	191	399	697	893	915	512	662	661	655	293	1329	1013	906	599
AAGTCATTCTCCGAGAGCTC	2405	513	428	788	1438	314	540	229	455	1181	1258	899	786	546	960	633	376	1697	1282	1314	660
AAGTCCATCCACCACGCTCG	1723	500	293	948	992	387	584	175	444	881	1076	959	728	611	721	527	389	96	230	134	46
AAGTCCCGCACGGTCATCAC	2117	590	342	920	1017	569	596	234	574	865	1282	743	753	377	862	624	291	209	196	604	181
AAGTCCCTGCCTCAGGAATT	3219	851	558	1472	1508	677	943	342	971	942	1549	1035	1091	784	1154	778	637	2534	2617	2155	1024
AAGTCCCTTAGCCTCGCCTT	1778	522	374	954	802	319	402	153	294	634	998	610	405	344	581	275	373	1527	1282	1024	339
AAGTCCGACCCCATGGTGCA	2123	897	433	1115	684	547	789	318	500	932	1813	733	830	516	737	645	583	190	239	243	180
AAGTCCTCGATGCCCAGGTA	2652	1350	662	2216	1581	755	846	284	854	1397	1937	1343	1375	558	1074	986	711	2799	1993	2243	960
AAGTCCTCTTGCAGATCGTG	2473	553	760	1183	1255	535	606	195	648	1119	1062	759	787	710	712	738	398	710	374	561	226
AAGTCCTGCAACTTGTTACA	1047	541	229	503	495	209	358	83	261	349	562	673	341	283	350	409	239	599	573	867	382
AAGTCCTTCAACGTACGACT	2724	900	574	1149	1521	409	719	247	636	1362	1498	937	910	603	964	716	506	2256	2389	2799	958
AAGTCCTTCAGACAGACTCG	2058	1154	575	1198	690	364	574	167	416	1007	1306	1211	649	421	954	860	411	1857	2401	1290	942
AAGTCGACAGGCCGGGATCC	1570	749	433	793	623	603	574	142	257	616	704	692	601	400	760	414	269	97	322	123	106
AAGTCGACATGCCCGGGGGA	1622	916	338	946	874	320	511	194	388	611	830	523	499	492	735	516	261	1125	1073	961	586
AAGTCGACATGCCCGGGGGG	1468	652	209	696	688	402	410	158	409	642	685	299	320	373	634	506	455	165	254	230	170
AAGTCGAGCAATATCCGTAG	2409	597	320	1134	891	548	760	344	693	1218	1184	411	265	123	287	175	270	42	15	78	41
AAGTCGCTCACCATCTGCTG	3472	1024	512	1805	1990	708	1248	413	720	1915	2016	1274	1151	844	997	844	684	2243	1819	2097	840
AAGTCGCTGTCGGGGGACGC	1477	325	210	560	499	217	455	117	230	608	800	474	243	272	296	307	290	945	775	771	340
AAGTCGGTGACTTCACCCCG	1431	777	235	423	351	316	332	161	419	763	727	622	600	309	516	298	209	1545	1199	1071	561
AAGTCGTGATAGGAAAGGGG	2841	682	621	1360	1314	639	784	328	583	1444	1333	820	623	564	1023	629	556	826	690	1211	898
AAGTCTACAGTTGGATAGTT	1924	396	312	1218	589	262	535	159	317	652	972	474	921	461	827	369	300	1397	1836	1092	810
AAGTCTACCTGAGCCGGCCC	2268	772	568	1224	895	488	525	210	491	956	817	942	648	730	925	439	480	1894	1714	1048	725
AAGTCTAGGAGTCGGCGACG	2667	1107	529	1212	1059	705	833	273	732	1236	1345	1041	853	706	990	766	537	2413	1822	1864	764
AAGTCTCGGAGAAAATCGTC	1452	266	339	1206	834	402	412	143	245	435	672	582	445	271	573	276	273	950	635	711	310
AAGTCTCTTGGGGGTACTGG	2930	907	413	1169	828	470	847	210	543	1089	1464	1048	1035	668	1042	589	563	3069	1936	1755	1067
AAGTCTGAAATCGGATACCT	2195	594	490	1102	1241	703	746	175	405	836	1029	1571	660	526	1033	560	388	2075	1301	1256	689
AAGTCTGAAGCAAATGGTGC	1367	533	227	520	429	189	223	92	210	350	394	437	346	291	534	301	193	1092	965	649	222
AAGTCTGGTAGAGCTCCTCG	2664	753	594	1114	1346	610	600	224	371	1022	1299	641	459	618	985	560	501	25	150	61	28
AAGTCTGTGACCCGTTTATG	2950	817	341	1229	897	446	882	244	683	882	1391	1245	682	427	1148	527	491	2458	1594	1981	890
AAGTCTTCTTGGTCTTACAA	2904	1107	507	1372	1016	388	895	178	569	942	1115	1271	855	595	839	869	512	2557	1667	1811	941
AAGTCTTCTTGGTCTTACAG	1633	462	406	506	417	232	250	103	352	523	533	515	486	421	580	305	227	1081	694	769	667
AAGTCTTGATGCTCCTCGCT	3546	1088	701	1678	1358	828	779	325	735	1383	1985	1454	1054	709	1230	841	518	2389	2759	1944	1125
AAGTGAACTTGATGCTCAGT	2718	1072	424	517	885	386	636	283	591	967	1544	691	483	465	875	507	538	1849	1413	1220	783
AAGTGACAGATGGGCAGGCG	1580	606	383	682	792	222	323	143	289	544	723	380	608	427	787	394	249	1341	993	1253	672
AAGTGACCGGCTGGATGAGG	3356	1279	606	2153	1671	761	905	350	891	1276	1956	1381	1502	773	994	943	476	2541	2346	2414	971
AAGTGACGGTGTCATGCGGG	1315	387	148	473	536	338	305	165	263	473	405	486	360	410	562	195	273	969	762	503	264
AAGTGATGGGTCTGATGCTA	3562	833	552	1605	1564	807	777	417	869	1546	1857	1129	878	189	443	845	640	1362	798	457	196
AAGTGATTGACCTCATTGGG	2501	889	279	1228	841	529	563	178	531	1000	1143	903	800	434	1147	438	364	993	1184	1331	812
AAGTGCACCACGGCAAAGAG	1831	659	425	880	1032	540	650	243	728	870	1180	626	390	425	773	586	403	888	683	1060	713
AAGTGCGGAATTTCCATATT	1542	357	317	626	450	300	379	131	349	875	922	465	544	302	547	341	294	924	1379	998	350
AAGTGCTCATCAACTGCCGC	2906	919	500	939	1084	529	690	207	628	1179	1197	1004	1145	637	1136	584	622	1767	1907	1222	1022
AAGTGGAACCAAATGATACT	3878	816	485	1744	1620	831	947	387	895	1514	1830	1594	976	925	1447	788	688	1354	1556	1871	965
AAGTGGAACTCGAGCAATAC	1290	157	240	807	656	238	148	186	343	577	625	376	355	353	483	396	285	941	353	700	209
AAGTGGAAGCTTGATAAACG	2557	513	452	955	1102	547	698	277	702	1137	1240	1067	921	552	987	757	451	2400	1409	1707	827
AAGTGGAATAGTCTGGTACT	3045	733	595	1075	874	829	839	291	604	1467	1180	1286	949	681	1010	890	528	2263	1922	1794	759
AAGTGGCGTCAACTTGGTAA	2722	1176	1057	2849	2755	1106	1408	436	1076	2315	2650	1908	1188	1085	1711	1051	889	3940	2949	2231	1109
AAGTGGGATTGTATGACACC	2434	1003	383	777	1188	713	522	214	787	977	1221	1070	909	625	642	657	486	1534	1099	1679	554
AAGTGGGGTTGAGGCCTTCG	2202	546	356	1256	892	386	729	193	384	680	1007	742	719	387	858	790	456	2085	1981	1126	615
AAGTGGTCAACGTATTCTTG	2021	601	476	1137	597	300	650	142	436	814	688	586	709	163	245	477	223	1025	820	661	321
AAGTGGTGGTATACGATATG	3201	742	427	1431	1319	862	729	218	654	887	1409	1195	914	852	1157	481	441	208	262	338	136
AAGTGGTTATGTCAATCTGC	2141	461	509	632	691	350	424	86	414	591	830	636	620	316	832	585	249	1207	1721	638	625
AAGTGTCCAAATCATGGGTA	1366	439	230	580	734	323	585	156	633	553	827	533	418	285	485	479	446	1192	1494	897	300
AAGTGTGTGCATAGCAGGGT	3082	1047	664	1069	1243	638	677	328	605	1109	1484	1081	823	521	1385	553	488	1702	2921	2327	925
AAGTTAACCACAGTCGGGAA	1348	656	192	518	520	261	552	125	304	536	791	637	308	432	490	261	239	1279	996	1574	504
AAGTTACCTTTGGGTATGTC	2524	660	439	990	667	371	553	130	493	721	1025	663	575	597	771	481	283	1594	1644	2025	549
AAGTTACTAAGGTATACCTG	2319	582	289	759	814	302	420	141	325	966	979	1013	789	125	284	592	348	592	668	616	219
AAGTTACTCCTATGGTTGGT	3189	1024	467	1425	1357	630	776	265	555	1324	1867	1073	1336	693	1147	886	573	2248	2444	1686	889
AAGTTAGCACTCTAGGGAAG	1586	725	427	912	778	357	468	113	347	670	900	667	732	311	505	347	286	1976	1467	1091	491
AAGTTATTCATAGGCTTCGA	2230	815	374	1048	835	258	353	122	405	882	1034	916	819	505	665	378	402	1677	1996	1338	710
AAGTTATTCATAGGCTTCGG	1832	8	15	110	11	17	7	111	389	277	402	611	389	554	593	594	339	1140	999	684	244
AAGTTCAGCGTCAGCCCTGT	1692	648	365	591	835	406	445	165	315	771	826	176	163	341	623	471	203	929	824	895	283
AAGTTCCCCAACATGAGCCG	1127	357	230	639	412	219	352	94	325	477	643	391	408	319	438	319	238	1009	1013	689	428
AAGTTCGGGAACTCAGAGTG	1169	193	205	578	465	268	165	88	206	467	451	981	603	240	464	286	220	533	602	516	237
AAGTTCGGGAACTCAGAGTT	1970	928	382	688	1007	421	453	159	442	657	916	700	493	546	868	468	112	650	895	382	310
AAGTTCGTAGCTGTGGGCTC	1430	717	133	580	342	222	235	104	311	562	540	570	161	302	379	385	133	646	833	702	413
AAGTTGACGCCACTTTCACA	2750	668	574	1139	1295	556	693	258	586	1183	1846	1100	743	491	803	1081	405	1842	1708	916	460
AAGTTGCCCTCGGCCAGAAT	2673	913	711	1205	1524	571	706	225	554	1184	1451	1027	838	685	1354	672	594	2513	2230	2064	1011
AAGTTGCGAAAGCTCAAGAA	2563	904	569	1007	867	527	684	218	555	1285	1310	1025	733	787	947	656	510	2475	1576	1671	1078
AAGTTGCTTGAACTTGGAGC	1718	301	481	352	493	269	518	139	280	948	767	450	545	468	885	377	334	1177	777	1050	361
AAGTTGGATCTGAGCCATTG	2323	683	492	1060	1315	401	536	158	467	694	1113	686	881	561	900	747	365	2130	2079	1188	603
AAGTTGGTCGGGTTTGGACA	2892	696	714	1311	1014	593	670	219	702	944	1221	851	931	774	1038	805	402	2227	1901	1911	925
AAGTTGGTCTCTGTGCAAGC	3126	936	482	1520	1205	544	652	209	678	1209	1280	1107	837	662	862	694	519	1849	2275	2109	892
AAGTTGTACCGTCTTTGGCG	2377	489	410	677	477	353	470	145	362	535	638	496	350	617	614	646	311	1748	1115	864	629
AAGTTTACTAAAGATCGATA	1160	201	85	821	407	152	157	44	120	385	370	397	295	147	236	243	104	748	543	70	25
AAGTTTAGCGCTGATAAAGT	1774	255	354	688	635	306	387	93	336	625	621	351	185	342	508	353	270	283	419	17	12
AAGTTTGGATCAGTCATATG	4017	898	630	1603	1314	699	818	242	652	1630	2016	2141	1083	786	1089	843	547	2573	2515	2983	1086
AAGTTTGGGAGCTCGCCCGG	2029	335	255	619	621	274	268	176	286	691	662	443	585	491	505	425	289	1010	1345	279	331
AAGTTTGTTCTACTTACTCC	2291	785	335	641	982	247	305	119	293	687	880	519	386	476	820	686	298	1753	1799	1653	661
AATAAAAGCCCCTAAACCCC	2387	745	317	1294	1318	534	759	182	556	1317	1427	1062	667	693	1075	548	470	1811	1389	1498	655
AATAAACGGGTCACAGACTT	1605	640	294	731	753	381	365	126	350	526	715	530	388	248	442	358	332	1006	1136	762	524
AATAACATCTGAGGGGTTAT	1641	801	306	1010	899	368	433	160	236	661	1028	656	195	375	629	258	239	1269	1358	691	522
AATAAGAAACTCCTGGGCCG	2602	699	550	914	1123	496	648	197	457	988	1488	1039	997	694	726	583	404	1263	665	1358	543
AATAAGCCGGGGCTCTGAAG	1884	564	370	1040	779	307	447	152	505	710	839	716	573	585	875	443	263	1313	826	1070	367
AATAAGGCAACTTATTGCAG	2389	901	364	1194	911	591	700	257	722	1279	1495	1215	663	430	1255	685	448	2415	2293	1533	722
AATAAGGCCAATTCGTGTCG	3090	592	654	1093	1227	715	851	216	703	1501	1964	1150	1119	626	1162	687	706	1927	2485	1838	1058
AATAAGGTTTACTCACCGAC	971	341	84	493	326	169	89	115	197	336	364	255	157	171	274	153	99	893	499	528	251
AATAATATCCCAGGACTAGG	1867	481	362	796	813	431	367	123	305	873	898	865	704	446	481	495	271	1220	1280	1090	687
AATAATATCTCACTATAGAC	1578	374	277	585	860	211	353	64	221	428	621	675	277	436	438	325	272	605	934	827	455
AATAATGACCCTGGGTGGAA	2230	687	369	980	1165	451	412	146	531	988	1328	917	492	372	794	444	395	1819	1288	1735	848
AATACACAAACTGGCCCGTG	1239	226	178	615	409	356	458	123	227	455	624	252	284	165	317	284	181	700	699	666	368
AATACACCTCGGAGACCCCC	2131	651	435	986	795	653	560	228	801	1207	942	594	890	401	661	684	370	530	1091	1154	782
AATACACGCGTAAGGCTGAA	2344	724	286	1099	438	445	691	232	437	1035	1338	615	602	842	750	385	264	912	1117	1393	641
AATACACGGTCCAAACCTGG	1985	814	406	1114	924	493	402	324	450	924	1209	1043	436	304	516	611	404	1322	884	998	406
AATACACGTTCTGATCTTGG	2823	623	418	1088	1067	575	739	243	606	981	1127	1032	956	657	688	596	465	1768	1938	1410	711
AATACATGAGAGTAGCATCA	1787	475	258	1200	860	653	620	185	464	836	1117	682	763	419	810	409	444	1824	1336	1095	556
AATACCAACTGTTGTTTGTC	1310	192	190	605	421	293	189	96	189	649	616	441	281	304	185	269	270	1181	1105	910	321
AATACCCACGAAGCCCGGCT	1708	567	255	860	821	522	532	281	550	883	762	643	480	494	661	364	243	663	1184	447	303
AATACCCCCATAAGTTGTTC	1221	254	229	478	391	255	362	95	231	506	370	357	407	216	469	319	178	846	731	424	398
AATACGAGGGAACAGTGGTA	2496	637	707	989	1469	606	770	393	869	1201	1586	1329	893	536	1127	908	496	2122	1763	1784	857
AATACGAGTTTCACATCTGA	3492	196	123	1269	1344	900	961	311	894	1702	1821	1508	1231	965	1234	791	592	3380	2527	2055	1347
AATACGGCGGTATAAATCGA	1682	495	218	641	535	329	538	213	269	469	1054	388	305	378	436	316	312	1228	1348	841	627
AATACTGCAGATTATGTAGG	2424	1231	619	641	1037	562	990	227	627	1193	1246	1046	955	673	999	656	530	1687	1702	2041	826
AATACTGGAGCCCACTTCAT	2841	499	328	1340	944	490	793	234	709	977	997	1110	699	713	885	588	435	1941	2254	1840	833
AATACTTCCTCGTGTTGATA	1974	646	427	703	643	369	368	137	279	678	836	692	752	94	271	467	228	1480	923	270	250
AATACTTCGGGATCTTCGCC	1250	366	226	692	303	434	120	89	173	467	552	397	282	285	582	154	232	912	565	815	300
AATAGAATCACTCGAAAAAG	1190	261	115	551	731	223	467	93	339	583	528	201	420	250	457	289	185	540	982	573	246
AATAGCAAGTCCGTTTCATC	3143	822	820	1337	1421	817	1013	326	583	1022	1861	1146	1010	700	891	887	348	1219	2328	1648	762
AATAGCCCATCTGGAAAGGG	1865	449	458	1174	989	683	504	281	538	620	1373	512	652	541	723	501	313	1020	569	996	526
AATAGCCCGTGAATATCTTC	3238	1177	488	1823	1297	614	1153	287	788	1517	1631	883	1214	657	949	789	545	2345	2286	1524	912
AATAGCCCGTGAATATCTTG	3822	817	673	1276	1321	722	1211	362	887	1381	2101	1041	1189	1243	1397	904	629	1505	1984	1470	518
AATAGCCGCTTAAAAGAAGG	442	242	180	236	188	115	109	60	128	98	214	151	55	172	163	17	106	299	559	280	96
AATAGCGAAGGCATTTAGCA	2270	492	473	967	1205	719	755	306	647	1137	1281	1067	545	630	1011	705	487	1659	1939	1016	657
AATAGTACCTGGGCTGTACC	1394	478	169	520	806	231	275	173	299	621	753	341	744	486	661	412	270	1279	539	771	475
AATAGTATTGAGCTCCACTG	2736	717	356	824	1346	492	754	226	557	1008	1082	975	660	637	985	504	441	1465	1400	1309	686
AATAGTGAAGACTATGCTCA	3091	854	623	1490	1010	909	737	259	651	1694	1410	1326	967	830	1107	918	435	2029	2216	2010	1016
AATATAACCAGTAGTCCGTG	1885	659	269	801	858	350	361	141	483	685	859	630	578	238	555	496	347	954	1324	1188	766
AATATACCGGACGAACACAG	926	236	191	424	222	143	207	88	185	430	1162	410	297	244	448	175	134	418	403	588	222
AATATAGATGTGCACGGCAA	2729	988	431	1319	1062	618	964	178	696	1056	1001	954	866	685	717	798	549	2339	2130	1854	584
AATATCATACCCGTCTTCAC	946	291	291	364	248	120	280	21	126	230	507	417	181	131	295	210	103	393	369	461	238
AATATCATGGTACAGGCGCT	1795	365	179	704	589	379	369	152	319	885	1115	628	328	476	518	445	211	1167	1360	730	501
AATATCCCGACGTTGTGGCG	2337	428	144	732	847	409	444	177	459	703	859	671	968	342	626	458	326	888	1541	1276	667
AATATCCGCAGGGAAAGTGA	2840	1312	937	1860	1574	620	853	313	928	1534	1578	947	1279	781	1297	845	758	2290	1561	2709	1004
AATATCCGTACGCTCAGGAG	2771	791	425	1141	789	302	761	347	462	751	1306	650	756	504	948	558	328	2095	1162	1642	560
AATATCCTACTAGTTTAGCT	2601	746	643	885	1359	394	701	195	558	681	1404	1109	690	467	842	598	447	396	243	488	203
AATATCGAACCCAGCTCTAT	2068	437	411	975	833	476	602	138	510	609	881	682	898	325	1094	359	307	1325	1515	1370	483
AATATCGAGGTGATGAACTC	2252	804	364	983	766	518	530	181	426	948	1170	1124	675	339	851	581	363	2782	2433	1497	522
AATATGAAGTTGACCCGTGG	1093	263	207	538	697	240	293	180	344	401	376	438	116	146	393	246	192	342	589	498	365
AATATGCCCTAACAACATCC	2191	741	459	983	1082	588	711	235	556	887	908	1143	634	527	793	393	329	1604	1156	935	894
AATATGGAAATTCCGCACTT	3684	1043	726	1366	1314	838	633	232	520	1449	1578	1519	917	849	1368	847	505	2082	2354	1727	968
AATATTAGTGTCGCCAAAGA	2968	952	630	1334	976	425	599	182	778	884	967	891	910	703	1128	676	489	2099	2089	2497	708
AATATTGACACCGCTTCAGG	2737	878	540	1645	1167	615	910	334	585	1184	1748	997	1252	507	818	658	431	3078	2090	1825	1111
AATATTTCTTCCCTGACTCG	1760	530	280	714	579	245	347	98	418	513	769	365	559	350	389	319	265	1262	1195	856	696
AATATTTGGCTCGGCTGCGC	2671	643	407	680	939	569	500	88	489	1127	1110	580	514	590	517	423	218	1593	1321	1167	560
AATCAAGTATTCAGTTCCAC	2278	741	535	915	1285	627	804	220	610	821	1361	1065	860	540	691	446	392	1776	1670	1760	719
AATCAATGGTCTAGAGCGGG	2323	529	378	1009	857	509	672	253	539	967	1143	775	697	424	948	660	482	1339	1409	1927	572
AATCAGAAGGACTATCGCTC	3029	561	501	1605	1013	625	1106	296	613	1082	1443	1054	1006	838	1018	695	392	117	195	1644	853
AATCAGATCAAGGGTTGGAG	1652	309	171	648	703	298	515	126	230	938	827	437	455	286	564	346	301	666	871	814	475
AATCAGCTATACGAGCGGGC	889	225	141	623	344	144	298	108	212	395	548	100	152	122	210	304	110	402	620	575	387
AATCATACACCTTGCCCCCA	1939	475	263	1012	933	275	483	138	427	816	992	678	424	383	435	532	263	1057	1078	1003	500
AATCATAGGGTGTATTGAGG	2291	698	411	973	1082	582	539	320	632	880	1608	1055	810	523	792	580	345	1880	1421	2059	681
AATCATCCCGGTCCGTCCTT	1927	823	389	963	948	431	663	163	368	870	1233	1181	1000	541	958	516	335	1205	1231	1252	822
AATCATGACTAGGTTTGACA	3800	1283	696	1711	2087	587	748	360	859	1597	2030	1611	1561	936	1712	965	589	3408	2872	1785	1028
AATCATGCACATGATCGAAG	1754	605	311	453	579	287	617	161	512	744	933	669	281	425	518	454	303	788	1091	655	421
AATCATTCTATACAGGGTAG	3605	1196	707	1855	1798	727	886	205	629	1701	1827	1341	1347	733	1230	872	632	3189	2823	2132	1277
AATCCAAATGGGTTGGAAGG	1779	177	337	819	584	359	468	159	497	444	937	667	449	512	787	357	318	1505	681	1027	513
AATCCAAGCGCTCTAATATA	2322	17	1	1008	611	259	304	225	402	716	1064	634	594	528	821	668	406	217	85	115	39
AATCCAGAAGTGCTGTCGCG	928	127	176	564	303	334	228	70	231	408	385	179	382	205	397	159	156	799	791	584	225
AATCCATCCATTTGTGAACG	1391	401	202	475	1006	354	549	159	435	417	742	402	613	208	398	333	197	990	1882	921	588
AATCCCAGTGAGCATCCACG	1971	493	330	839	1367	299	988	301	523	854	1229	775	501	497	693	456	372	1152	1088	1358	507
AATCCCCATCCTGAGGACGA	3328	1028	530	1990	1205	661	1113	378	791	1720	1642	1239	1174	574	1417	1001	564	2393	3177	2764	940
AATCCCGCCTTGAAACAAGT	2363	838	542	1097	1186	576	549	198	541	991	1177	553	831	595	1228	813	519	1783	1716	2005	525
AATCCGCATCTGGGGCACGG	2058	18	10	70	131	53	41	159	189	167	206	165	58	99	219	343	323	61	444	58	52
AATCCGGACAAGGTACAGTC	2086	705	483	1203	1052	737	634	282	752	759	944	685	787	470	936	572	592	1813	1473	1690	719
AATCCGGGAGGAAGCCTTTG	1979	715	368	736	1135	473	704	262	495	846	890	746	739	470	769	403	408	1143	1340	1243	589
AATCCTGAAGGTGCGGACAA	2676	970	572	1515	1391	688	757	303	712	1262	1041	1250	941	728	1224	923	571	2067	2575	1529	1014
AATCCTTACCGCTGTAACCT	3252	4	55	930	1039	166	201	374	764	1313	1479	1128	1275	864	1400	692	603	1183	1348	428	142
AATCGAATGATGGCCATTGC	1974	942	268	727	766	588	489	257	456	624	959	927	672	456	624	317	248	1717	1632	714	595
AATCGAATGTCACGAATGCT	1784	421	319	950	520	493	415	244	463	556	510	499	478	308	476	428	283	1717	1212	815	572
AATCGACTCGAACTTCGTGT	2010	413	217	903	777	448	616	269	465	959	1360	788	720	534	729	377	357	2277	1400	1263	471
AATCGATTCCAGCTTTACAG	3694	603	582	2450	1590	766	1099	388	879	1660	2156	1382	1150	1043	1228	1043	748	906	932	1964	791
AATCGATTGGAAGAACGGAA	1749	77	16	698	786	422	470	276	350	794	1137	761	472	311	769	494	272	305	308	623	401
AATCGCAGGTATCCCAGAGC	2340	362	227	1717	1538	840	638	281	903	1432	1414	874	739	568	1154	732	406	2699	1643	2361	698
AATCGCCTGGATACTCACAA	2275	454	383	1232	988	546	603	185	626	1162	1043	1047	581	12	27	505	317	9	11	59	14
AATCGGACATCTCCTTGAAT	3288	1369	677	1639	1429	710	964	364	716	1417	1279	1464	1176	641	996	900	600	2989	2146	1438	782
AATCGGAGCATCTTCTCGAG	1362	337	284	650	619	322	274	95	308	593	729	492	589	340	472	370	191	700	1002	1078	353
AATCGGCTCTTCAAGCTGGG	3820	1227	527	2155	1155	821	842	358	1043	1330	1822	1325	1124	611	1360	752	467	2255	1542	2219	1092
AATCGTCTGACTGGGTACCT	1158	359	279	538	415	234	299	90	236	554	730	512	200	291	378	477	227	822	879	1174	240
AATCGTTCTACATTCTCCTT	4165	1267	545	2024	1766	744	871	297	664	1740	2121	1677	1332	1132	1212	981	678	2326	2460	2208	1315
AATCTAGGTAAAATACGGCG	1702	503	134	565	787	274	318	159	298	480	913	585	353	233	556	307	176	1303	658	985	501
AATCTCTAACGATGGCAAAT	2268	634	474	1026	791	327	527	213	368	799	1086	728	519	571	865	415	454	1647	1396	1323	600
AATCTCTGAATATCGAACCC	1420	332	192	650	380	135	404	95	172	504	890	623	475	223	417	399	218	238	406	31	45
AATCTGGCAAAACCACGGTT	1157	225	198	455	863	254	418	65	309	579	597	598	473	263	322	341	217	1145	678	1081	195
AATCTGTAGACTGAGCGTGC	2278	579	277	614	843	348	710	98	241	725	835	527	755	350	745	422	159	1864	1739	624	552
AATCTGTATATATTTGCGGA	2925	691	378	673	643	286	519	77	327	797	1109	864	590	321	745	585	298	1643	1334	1809	649
AATCTGTCAGTACGATCCTG	1357	394	293	743	487	294	354	141	335	443	635	489	472	333	263	257	272	96	35	44	115
AATCTTACTCGTCCTCCTTG	2933	858	520	1409	1673	506	841	212	509	1031	1474	1091	911	809	1056	772	428	2336	2210	1615	990
AATCTTATCATGATCAGTAG	1256	405	260	430	518	205	201	78	190	522	471	380	270	206	362	285	249	816	760	996	522
AATCTTCACCTGCTGACCGG	2624	914	389	872	1265	656	565	249	669	743	1332	694	1274	478	1110	471	497	2715	1426	1731	752
AATCTTGATAGACTGGGCAA	2493	763	419	1487	888	632	633	206	375	906	1323	1136	841	575	1394	685	476	1990	2344	1764	698
AATCTTGATGATGGGCCGCT	1632	466	283	562	438	347	420	120	310	487	922	518	468	209	570	372	136	1621	1221	719	288
AATCTTGCTAAATGCCTTCG	1728	679	445	574	800	274	471	114	369	559	762	812	692	259	598	531	325	1865	1197	825	376
AATCTTGGCCGTATGCCCTG	1161	450	229	328	518	198	263	67	166	490	462	202	445	22	31	261	153	341	260	19	4
AATCTTGGCGCCTTTAGGAC	1579	426	355	898	468	257	326	122	262	355	499	526	473	299	482	303	254	1530	967	1033	403
AATGAAACATCTCCGATGGT	1625	632	296	375	909	296	628	139	396	434	1197	869	470	409	616	494	226	1337	1277	1181	760
AATGAACCAGCAGCGTTCAA	2382	768	456	738	1109	609	680	240	581	1230	1233	930	817	30	120	560	376	1565	997	64	42
AATGAAGCTGTCATATCGAT	2983	922	473	1402	1349	634	838	233	753	1480	1443	1097	738	681	1178	813	560	2066	2131	1425	723
AATGAAGTAGGTTCCAGTAC	1927	535	428	1060	830	459	828	139	685	1130	1133	719	461	332	560	315	276	1183	836	1559	529
AATGAAGTGGGCTCCAGTAT	1845	337	436	672	853	418	378	189	440	655	1065	884	712	295	599	478	444	1600	1256	1331	735
AATGAATGCCCCATCGATTG	2585	783	516	1554	795	506	776	288	620	644	1295	818	739	694	768	600	414	1883	1572	1583	540
AATGACCATCGGAGATGTTT	1353	361	269	539	990	274	373	181	299	280	629	818	540	218	409	253	216	1064	1170	585	462
AATGACTCCACCCGGGACTG	2180	642	470	1677	1200	551	683	236	500	1013	1051	1002	433	400	647	427	363	1570	1181	1339	641
AATGACTCTTTGGCGACACT	2761	777	445	1123	1079	394	649	238	650	870	1563	1176	917	587	943	698	430	1361	1964	1299	680
AATGACTGAATAAGGGGACT	1288	376	243	559	384	271	262	86	268	379	732	582	454	257	382	301	201	1240	859	658	336
AATGACTGGCGCTTTGAAAC	2263	552	405	713	977	551	606	193	390	901	783	582	529	381	643	572	287	1812	1390	777	714
AATGAGACCATACTTAGGGG	2589	480	479	1507	1361	393	924	193	678	1258	1334	953	911	512	934	740	450	1265	770	1227	793
AATGAGATCTTCTCCGCCTG	3101	424	312	805	814	215	554	248	567	594	959	891	979	509	1112	761	332	1686	1990	840	491
AATGAGATCTTCTCCGCCTT	3090	431	289	1006	1012	687	591	230	585	1153	1261	785	1247	891	840	655	593	2051	1946	2329	791
AATGATCTAAGAAGCGCTCA	1965	548	466	567	809	487	435	202	370	465	1057	503	608	333	559	581	300	1049	1045	964	683
AATGATGGAACCGTTTACAA	2682	322	337	919	1303	483	669	256	741	928	1127	1011	909	372	814	725	364	2558	2214	1196	718
AATGCAACCACAAACCTGCA	2597	812	767	917	1063	1581	527	382	771	1270	1695	847	878	641	1195	700	518	1609	2174	1949	1026
AATGCAAGAGGCGTTTCTAG	2944	805	667	1391	1242	883	1104	373	787	1585	1556	1205	965	449	920	626	547	1966	1060	1689	588
AATGCAATCGGGTGGTATCA	2957	919	569	1446	1351	755	689	578	725	1337	1297	1199	945	704	1042	708	473	1941	1510	1535	753
AATGCAATTGACCGTTTGGT	1521	385	254	690	541	302	353	113	343	723	803	417	485	348	778	360	140	956	659	964	281
AATGCACGGGAACTGACTTT	2030	607	295	1069	666	529	748	184	462	1045	961	471	509	477	439	527	320	1141	800	1358	327
AATGCACTTATCGCAGATTG	3437	724	427	1159	1468	643	747	330	723	1675	1648	1535	996	673	1073	851	613	2951	2378	1987	810
AATGCAGTCATTTACGTGCA	4408	1556	946	2137	2599	876	1313	584	1127	2130	2276	1337	1338	929	1571	1117	643	4202	3168	2165	1374
AATGCAGTCTGTATGAGATT	3709	1052	691	1836	1237	810	837	428	918	1362	1526	994	981	752	1185	924	555	1894	2043	2201	1043
AATGCATATTTACTGCGTTA	3516	803	563	1415	860	512	839	231	740	1126	1659	780	791	594	917	562	388	2883	1896	1853	559
AATGCATTGTGCATCATTGG	2789	776	435	1141	1473	808	563	314	911	1060	1532	816	1135	562	857	646	634	1862	1973	2004	847
AATGCCAAACGAGCATGGCC	1607	629	348	658	794	387	761	198	371	944	1033	788	524	343	449	373	240	1257	1197	1102	569
AATGCCCCATCGATTGGTCA	1979	653	421	868	973	397	556	299	454	866	1114	900	434	406	784	872	284	1967	1406	1185	488
AATGCCCGCAGCCTTCATCC	2241	724	415	1023	1217	498	608	266	557	857	941	793	874	577	844	578	513	1157	847	748	467
AATGCCCGCAGCCTTCATCG	2169	900	541	988	1329	489	867	243	706	1414	1480	790	794	560	615	698	441	1382	1919	1435	742
AATGCCCTCGGCGGCAATGA	1641	400	265	949	697	502	307	153	438	658	1031	569	581	340	583	402	250	964	1083	915	617
AATGCCCTTGTTAATGTCTA	1378	271	264	361	416	296	446	122	376	603	551	292	376	380	389	378	253	1382	846	640	332
AATGCCGAAGGTGCCAGAAC	1411	366	296	656	949	331	356	182	312	655	704	719	621	316	447	465	235	1115	985	583	278
AATGCCGGCCAAGCGACAGG	2079	691	538	843	1240	785	1009	281	797	898	1280	1060	931	541	651	632	397	1583	1476	2103	994
AATGCCTCGTAACAACCTGC	2114	836	445	1160	668	380	393	208	512	856	1004	992	1032	419	760	332	290	1944	1874	1171	591
AATGCGACTCAAAGCTGCAC	2032	722	455	1118	844	619	535	298	740	1006	1094	657	619	478	795	641	449	1105	939	887	341
AATGCGAGTGTATCCGCAGT	3654	1197	726	1663	1516	844	845	422	920	1465	1655	1159	1189	873	1461	986	582	2280	2554	2269	1034
AATGCGGAACTGTCGCCAGA	2751	850	367	837	1635	882	692	389	803	978	1531	688	778	538	857	720	643	2144	1654	1343	827
AATGCGGACCAGCCGCCGCA	1798	437	431	850	644	350	381	79	421	730	843	962	540	654	792	300	305	1559	1184	1706	667
AATGCGTGCTACATTCATCA	2162	583	426	1046	625	521	568	207	527	667	1081	531	909	520	726	487	256	1182	1220	1193	592
AATGCGTGCTACATTCATCG	3461	1193	584	1292	1452	883	1109	324	846	1353	1348	1081	1194	659	900	692	482	1395	2639	1684	965
AATGCGTTCCGCTTCCTCTG	1812	10	26	261	78	37	82	135	295	301	529	212	57	330	411	287	222	413	450	159	76
AATGCTGTAAAGCTCATTGA	2722	486	464	1069	1147	543	531	243	696	956	1239	941	1027	426	918	471	369	1528	1461	1142	764
AATGCTGTAGCACAAGCTCG	1917	410	312	786	987	507	463	144	425	1057	710	485	388	379	595	372	331	1097	791	518	230
AATGGAAGCAGCAGTCGAGA	1939	669	434	1003	1180	590	852	285	736	848	1208	935	755	622	597	453	516	911	1682	343	70
AATGGAAGTCGGTGACTTCA	2269	818	371	1097	1097	478	644	183	502	917	1440	668	502	531	1445	447	387	1474	1193	1847	750
AATGGACACGGAGAATGCAA	3298	394	231	1708	1796	843	967	514	1303	1057	1466	1111	967	721	1231	959	576	2434	1706	2276	1043
AATGGAGGACTCTCGTTGGG	2022	176	192	863	850	325	424	247	538	798	826	478	543	432	721	327	338	909	651	1001	466
AATGGAGTACAAGGGCTATC	1660	18	2	27	10	32	1	102	278	73	45	82	99	309	652	422	363	6	16	48	14
AATGGAGTGTCAACCAAAGG	1923	420	492	794	632	429	653	228	479	819	946	823	296	465	851	477	402	671	427	142	59
AATGGATACTTTCCTACTGG	2673	853	440	1112	1326	653	576	274	574	1199	1155	1037	919	518	845	375	471	2568	2736	1944	1158
AATGGCCACCCTGAGTTATT	2476	354	189	1257	1225	797	729	215	743	1078	1380	1013	769	600	873	725	538	1765	1500	1288	781
AATGGCCAGCCTACCATTCA	2492	1050	544	1062	1373	681	732	241	573	1260	1712	941	1020	632	998	525	369	2847	4025	1703	1000
AATGGCCGCTGCGGATGTAG	2228	804	360	1008	962	493	639	236	587	798	1366	827	776	524	886	438	414	1608	1379	893	672
AATGGCGGTACCTGCGAGAA	1404	459	276	729	960	411	455	155	234	666	638	487	389	333	368	271	225	1441	1065	92	6
AATGGCTACGCGCCCGGAGG	1464	505	304	453	682	335	327	191	299	725	677	678	702	411	773	573	198	597	852	1060	442
AATGGGACTTACCTGTGGTA	2552	803	364	943	993	861	904	205	717	965	1535	852	759	639	1073	700	330	1628	2410	1679	640
AATGGGGAACGTCCACCTGG	2560	903	453	1621	1163	694	617	300	511	1245	1267	1217	661	675	959	643	352	2104	1807	1861	888
AATGGGGGAAACTCATCTAG	964	59	234	533	391	254	278	138	314	382	663	259	209	171	230	202	144	311	300	311	172
AATGGGTGACAAGCCGGCAG	2971	720	715	1235	1351	903	956	311	1011	1170	1688	1276	613	839	936	662	506	2115	2100	1982	1430
AATGGGTTGCCGGGAGTAAA	1130	286	153	488	353	195	265	126	289	741	471	346	299	222	195	246	138	617	752	633	397
AATGGTAAAGTTCGGTTCAT	2146	340	365	970	890	643	740	268	436	903	967	1091	664	272	724	481	435	1745	1234	1028	548
AATGGTAGGCTGGCCATTGG	1966	232	248	710	896	368	521	169	440	772	881	608	660	125	205	434	227	1074	1110	408	291
AATGTACGCTCACCTTATAT	1665	480	413	796	572	399	225	97	268	655	617	533	489	292	538	323	232	841	1029	799	377
AATGTAGCACGCATTCACAG	1956	539	338	743	1157	523	390	251	454	829	925	642	572	403	777	441	378	1103	1280	1294	583
AATGTAGGTGTTTGATGCGA	2028	389	246	1124	813	381	609	223	333	658	821	648	489	354	673	460	285	1457	1818	882	808
AATGTCACGAATGCTTGAAG	1867	460	503	862	837	575	603	155	305	958	1012	658	615	510	640	467	359	1301	1934	1619	599
AATGTCCATGGTCGTGATCG	1667	285	182	704	1205	381	463	134	181	584	884	333	270	362	652	350	189	1089	648	580	260
AATGTCCGGCAGGCTGATAT	1546	395	201	730	690	327	501	134	352	655	984	1055	431	350	449	448	317	786	1085	935	411
AATGTCGGGGCAAAACCGGT	2132	615	371	838	967	745	704	209	536	881	1267	1073	1022	626	897	500	500	1055	1841	1505	626
AATGTCTCCCCGAGCGCTAG	3046	1406	718	1656	1552	676	852	242	925	1381	1372	1533	1053	844	901	690	580	3023	2398	1731	1101
AATGTGACGGATCTAAGAAG	1332	386	274	427	169	323	333	136	312	345	517	392	298	293	548	270	290	1119	1025	1434	331
AATGTGTCCATTCGAGGGCG	3212	728	827	1145	1358	633	765	297	834	1233	1770	1150	966	573	927	945	479	2124	2272	1698	1021
AATGTGTGTTGTAGTCCGCA	2337	699	479	929	1214	465	591	237	613	1387	1173	1073	630	559	1057	582	393	1822	2231	1890	733
AATGTTATAGATCTTGTGGG	4324	589	360	1944	1421	853	1067	346	801	1361	1755	1857	1093	1018	1319	936	585	1838	1317	896	360
AATGTTCCTCTCTCACGTCG	2729	806	576	1161	1026	549	501	170	575	828	1217	1147	676	526	754	658	456	1833	2249	2288	1014
AATGTTCTGGAGTACGTATA	3848	1054	633	1341	1199	562	886	252	728	1603	2063	1134	1188	849	1295	1163	816	1760	2334	1918	977
AATTAAGCGAAAAGCAGAAG	1949	406	382	815	1017	438	639	208	467	890	1101	1111	659	704	829	395	425	1448	1638	1194	625
AATTAAGCTTACCGGTTTCG	1898	509	400	689	813	206	284	118	438	643	701	391	460	234	666	587	369	1674	1629	680	431
AATTACCAACGGGAATGCTG	3293	1010	662	1327	1239	501	874	232	774	1345	1776	1367	1288	652	1336	785	582	1995	2160	1729	918
AATTACCGCAGGGGGACCAG	1817	510	383	1220	698	490	499	204	402	1517	965	911	664	605	652	520	254	1886	2123	906	435
AATTAGCCGTAATAACATTA	3103	556	442	1385	1531	534	750	199	439	1356	1468	1339	1242	677	1273	576	530	1414	1838	2166	929
AATTAGCTTACCGAAAGGAG	1430	271	252	417	509	347	506	118	281	516	627	550	391	242	538	413	229	419	358	556	401
AATTAGTTGGAGCACGGCTT	2817	757	329	1560	1113	467	455	129	640	922	1272	1021	865	624	755	694	676	1768	1730	1750	697
AATTATATGTTTACAGGTGG	2386	624	478	770	1185	300	361	98	301	783	1001	688	739	455	840	391	366	1576	2211	1326	612
AATTATGCTACTCGAGAAGA	1820	438	487	1004	638	341	277	137	309	674	888	527	542	372	659	382	421	1737	1540	952	409
AATTATGCTACTCGAGAAGG	3032	976	451	1402	973	395	538	165	495	1108	1173	907	552	520	1021	697	567	1064	1796	2203	838
AATTATGGCAGGTTGTTACG	1894	62	83	319	372	83	104	82	379	402	559	278	196	354	815	534	277	1204	917	692	190
AATTCAATGTAGACAGACGT	2977	624	331	1309	993	639	766	250	385	893	1170	697	784	594	836	831	503	1709	1721	2007	786
AATTCACTTACCAAGATCAG	1182	367	308	906	479	301	226	107	236	339	796	252	380	177	337	281	253	626	746	648	254
AATTCAGCCTTACGCGTGTA	3683	1232	483	1985	2026	893	1009	344	725	1852	1212	1646	1141	760	1157	764	614	2282	2812	2587	958
AATTCAGCCTTACGCGTGTG	2038	772	430	975	962	431	617	194	438	892	980	809	652	372	515	572	278	2116	1130	1248	434
AATTCATGATCGCATCAAAC	1856	304	205	694	417	188	402	119	286	562	742	672	337	400	620	470	228	908	960	971	282
AATTCCACTGAAGATCGCTT	1604	390	293	656	767	217	406	158	355	727	643	528	668	417	721	451	204	1701	1088	842	430
AATTCCAGCTACCGACAGCC	1583	536	492	806	931	254	480	181	338	829	793	480	650	381	754	245	325	1518	1732	1075	259
AATTCCCCTGCAGTGACCGA	2329	696	456	1141	1250	392	757	213	518	921	1113	749	685	458	914	791	355	2127	1191	1606	812
AATTCCCGTCGCAGTACTCT	1894	348	210	864	636	293	419	104	377	581	1062	589	514	370	726	471	281	1220	905	895	618
AATTCCGGACTGTCCAGACC	1820	360	377	835	585	341	553	171	499	670	926	803	855	329	1076	558	472	1159	1184	1778	425
AATTCCGTAAACTGTGTGAG	1995	523	315	646	667	320	509	128	330	876	806	804	605	374	664	651	284	1269	998	954	493
AATTCCTACAATCCACAACG	1176	680	178	458	661	269	483	121	312	739	503	698	542	322	307	319	364	1072	1404	745	562
AATTCCTGTGGGAGTCTTAC	952	1	1	354	180	159	85	113	191	370	556	9	14	354	279	128	161	335	102	14	38
AATTCCTTGGTAGCATTGGC	338	32	42	104	143	15	38	35	48	174	185	60	168	76	143	197	139	120	120	127	70
AATTCCTTTGATAAAGAGCG	1993	376	347	1041	705	392	386	92	284	744	1091	654	631	398	395	440	338	1073	899	969	600
AATTCGAGAGTGCTGCGTGA	1323	5	15	792	485	490	330	94	270	448	750	317	579	307	444	483	53	259	230	3	1
AATTCGAGTTCCATATTGCT	2693	675	557	1210	1299	538	484	255	616	744	1162	1061	518	653	659	484	458	1794	1830	1280	693
AATTCGGAGGGATATGGTTT	1994	263	396	664	1037	368	469	137	457	631	867	994	643	444	671	362	452	1864	913	980	427
AATTCTAGAGTAGAGCGCCT	2972	1053	591	993	1269	509	632	152	475	909	867	1037	693	606	1037	717	528	1643	1768	1608	841
AATTCTCACGATGATAATGG	3324	956	910	1587	1339	693	671	240	570	1180	1694	943	726	574	1082	769	594	2172	1776	1589	990
AATTCTGCCTCCAATACACG	2335	669	527	1079	1012	361	495	131	465	736	1083	1023	632	677	833	713	363	914	938	1322	508
AATTGACCGTTTGGTTAACA	2739	624	464	1427	1185	377	654	216	349	1272	1742	900	767	660	1112	431	565	2114	1351	1250	624
AATTGACGTCCCTGCCAATA	2729	900	429	1334	1079	668	772	303	774	933	1588	1324	1105	707	1211	954	635	1842	2523	1818	945
AATTGAGCACGGGTCAACTT	2346	707	409	983	1041	475	454	184	401	695	866	475	557	480	666	634	342	715	1982	1597	776
AATTGAGCTATCTGATGGCC	1588	321	420	462	409	252	299	184	488	575	687	355	150	264	588	424	175	1829	942	627	437
AATTGAGCTATCTGATGGCG	2905	661	647	1417	710	366	575	201	380	917	1033	859	358	489	1138	651	454	1534	1664	942	676
AATTGATAATGGAAGCTGGC	1070	457	164	461	288	74	268	59	166	327	403	437	277	286	307	141	192	663	603	840	220
AATTGATAGTTGTTCTAGCA	1098	282	92	268	270	194	136	49	142	354	343	511	424	232	302	281	117	1188	1079	248	236
AATTGCAGCCCTACCTGTCG	994	428	147	302	406	197	328	140	327	446	484	346	290	176	412	237	200	428	592	345	352
AATTGCATCATGCCCCCCAG	2516	831	684	1144	942	625	598	176	570	1067	1260	956	916	662	976	688	418	1753	1924	1512	829
AATTGCATTCTCCGTGTCCA	1957	527	318	841	766	386	403	107	472	823	1164	517	582	497	928	351	312	1594	1140	1650	787
AATTGGAGAAAAAACGGCTC	1748	847	276	875	845	277	533	150	434	832	1304	639	487	344	561	349	237	1072	1788	1241	637
AATTGTACAACGATCTCTGA	2823	956	511	1250	1416	418	573	229	650	1105	1341	1032	819	669	770	780	524	2650	2451	1169	695
AATTGTATTCTCCGAGTCAG	1666	500	291	647	762	229	376	127	185	531	745	783	357	332	411	249	293	476	1274	1072	516
AATTGTCACACAGTTTACGG	1397	373	329	634	508	218	303	109	267	611	778	523	312	337	410	356	259	1081	1244	1074	534
AATTGTCCGTGCCTCCAATG	3047	806	373	1527	949	491	737	287	754	1083	1717	1123	945	794	1208	668	393	1043	1233	1475	515
AATTGTGGACTTGTGGGACA	1870	479	236	575	891	337	299	159	440	669	779	900	610	140	221	451	237	636	840	502	210
AATTGTGGATATTTAATTCG	2185	485	297	1102	854	333	338	142	458	696	1069	481	666	306	751	464	247	1341	2013	1405	733
AATTTAACACCGGTCCACTC	1871	433	294	403	686	370	414	200	440	949	1103	671	668	486	805	572	286	1632	1380	1298	877
AATTTAAGCTTCGTAACTGG	3060	620	455	1161	972	495	380	136	524	949	1302	706	865	585	991	678	397	2432	1482	2282	636
AATTTACCTGGGTGCAAAGA	1349	472	329	1053	656	223	223	106	331	676	508	442	364	344	466	371	279	1024	673	643	430
AATTTATCGTCAACATTAAT	1566	334	177	678	571	217	312	68	269	489	943	380	387	405	499	352	370	848	808	1061	318
AATTTCCGAGGACATCGAGG	2166	759	376	948	1311	432	577	194	390	1025	938	1168	699	502	732	720	472	1312	1490	1706	786
AATTTGATTGGCAACACCGA	1914	743	285	1180	937	235	412	135	477	775	1120	579	679	344	989	664	385	1442	1135	1315	723
AATTTGGGGCTTCGGATACA	3155	778	743	1496	1415	613	938	257	582	1201	1286	1036	778	703	1186	798	512	2183	2442	1902	750
AATTTGGTCCCACCAGATGT	1870	402	187	437	718	419	458	162	399	506	726	364	528	398	664	377	446	1783	1722	858	613
AATTTGGTGCTTATTGATCA	3752	1639	768	1670	1249	802	751	198	680	1044	1960	1004	1029	999	1575	825	603	3546	2756	1686	1112
ACAAAAAACTACGGTGATTA	1710	853	313	984	709	444	567	97	386	1080	820	927	497	507	601	446	318	1688	2527	1141	612
ACAAAAAAGATGCCCGCGCT	1967	616	474	1878	882	484	627	177	412	870	829	883	598	420	643	440	398	2297	1368	1137	692
ACAAAAATCATCTCTCCGAG	2145	766	283	1343	799	386	733	215	387	777	1230	1087	1005	440	718	938	455	1838	1539	1199	506
ACAAAATGCCGTGCGTCAAT	2630	842	430	948	1321	524	514	157	396	980	978	850	546	404	894	449	537	1104	1401	1479	805
ACAAACACTGTATTCGTTGG	3360	792	472	1946	1143	799	988	224	600	1382	1840	1439	1134	695	1433	728	788	2175	2251	1406	965
ACAAACGACCTTGAGCAGGG	3181	1328	601	1647	1549	902	813	202	739	1159	1830	1204	817	751	1202	713	783	1615	1131	1882	1090
ACAAACGATGACAGCTGGTG	2855	914	572	1229	1521	763	946	240	692	937	1238	1089	1042	654	1010	610	494	1927	1119	1752	828
ACAAACGTAGAAATAGGGGC	2608	758	571	1472	1070	438	469	241	594	1126	1294	1486	785	444	847	785	452	2275	2038	1279	650
ACAAACGTGAGGTCTGGAGG	2811	1406	469	1552	1160	689	841	235	726	1115	1487	1346	1241	636	1078	755	606	2260	1314	1769	905
ACAAACTCTGGTACCGATAC	2082	619	210	942	763	372	325	221	415	948	750	777	622	423	473	660	279	1618	1305	1138	635
ACAAACTTGATCCTTTCGCT	3004	1111	547	1521	1471	580	838	233	597	1225	1437	1455	961	826	1300	658	512	1815	2245	2262	698
ACAAAGATCGCATGGCATAC	1931	518	516	1190	961	325	677	141	296	879	1178	474	869	358	452	630	278	1121	1033	1246	734
ACAAAGCAGCGGATACAACC	1595	964	340	671	570	479	493	194	394	727	758	837	628	573	615	693	234	1113	1018	836	429
ACAAAGCAGTCGACCTCGAT	3015	1039	661	1278	1282	705	966	261	652	1652	1566	1574	1045	565	1756	733	570	2871	1823	1521	809
ACAAAGGTCGGTTCTACGCC	2036	707	359	739	922	417	456	73	349	520	857	508	359	504	500	478	228	1227	1402	1390	644
ACAAAGGTCGGTTCTACGCG	1018	308	176	532	337	286	210	70	184	242	378	385	178	105	316	245	119	441	603	569	287
ACAAATATCCTTGCCCCTGC	1761	770	267	631	762	427	380	67	310	784	761	611	677	582	545	409	405	1520	1427	646	578
ACAAATCTTATAATCGCTCG	3087	1099	871	1520	1292	435	571	127	443	1041	1215	929	1001	717	1001	848	451	2459	2694	1629	945
ACAACACCTAGGTGGAAGTC	2019	867	554	1938	1688	597	808	363	607	1004	1562	1190	832	574	761	648	614	1635	1616	791	675
ACAACACGTTTCACCAGAAC	2725	1220	661	1645	1586	701	929	205	679	1516	2456	1177	1164	730	1724	706	457	1856	1916	2567	882
ACAACATCCCGAAGGCAGAG	1904	873	394	1224	867	597	758	356	642	1036	876	636	902	525	775	568	366	993	1238	982	868
ACAACATGCGGGTGATGAAG	2202	572	369	1332	820	511	1333	284	651	1233	1460	1319	612	737	1180	634	450	1580	1456	1658	706
ACAACATGGTTGAGTGCAAT	2943	981	699	1687	1322	963	686	444	825	1244	2033	1194	928	658	1190	717	656	2645	2515	2865	976
ACAACCCGAACGTGATGAAA	2943	1137	479	1474	1772	973	819	373	677	758	1691	1405	1358	700	1560	889	671	1950	1283	562	200
ACAACCCGAACGTGATGAAG	2065	625	270	1601	1238	647	591	291	629	925	1325	920	717	665	906	587	371	813	731	991	395
ACAACCCGTTCAATGGCGGC	1758	591	457	1094	898	517	822	319	498	626	951	817	407	560	484	468	346	1563	2280	1242	564
ACAACCGAATGTGGACACTC	2950	905	534	1488	1190	931	1080	471	766	1548	1288	1156	935	706	1176	791	510	1828	1282	1150	610
ACAACCGACCGCGGGTCGCC	1564	440	383	669	816	325	687	108	441	588	740	314	231	262	568	521	211	1369	1120	973	392
ACAACCTCAAAAGACGTCTG	3070	1160	461	1845	1274	974	1032	410	830	1918	2027	1438	1348	844	1177	1071	380	2089	2146	2341	865
ACAACGGACAGCTGGACGAG	3413	1255	802	1265	1655	1055	1208	593	1308	1553	2124	1122	1415	708	1220	819	925	2086	1988	1595	707
ACAACGGACAGCTGGACGAT	1289	588	294	608	541	382	402	221	463	706	838	494	364	440	405	228	197	1066	544	1024	300
ACAACGGTTCAAGCAGCTCT	3080	985	495	1996	2100	948	1325	376	996	1391	2248	1298	971	981	1267	1075	616	3368	2005	2056	1039
ACAACGTCAAGCTACAGCGT	1622	794	579	715	809	541	775	208	439	777	929	920	378	416	560	513	368	1142	1107	817	524
ACAACGTCATTCTCAGCGCG	1308	341	289	712	525	381	303	121	344	605	672	473	196	324	470	215	241	679	896	383	405
ACAACTACACTACTCTGTAA	2775	943	612	1405	1604	1022	889	364	652	1962	1988	1340	991	596	1399	605	563	1368	1499	1839	1298
ACAACTACCTAGACCACCTG	3803	1670	997	2361	2004	1055	1526	552	1121	1934	2612	1711	1203	862	1652	1236	609	2412	2474	1513	767
ACAACTGACAGATGCCTATG	2436	31	115	221	99	24	41	234	466	88	277	206	100	648	1287	638	561	585	322	97	64
ACAAGACGCCAGGCGCTGGC	1368	535	276	770	538	247	323	150	290	691	1127	615	458	447	464	275	283	930	973	705	457
ACAAGAGCGTCCCCTCACAA	1067	230	300	556	592	266	470	158	403	376	563	294	257	245	407	310	171	515	456	508	93
ACAAGATCACGCACGAAGTG	2294	409	361	1533	1183	502	829	286	762	1449	1075	1047	904	762	1120	792	276	2076	922	1158	434
ACAAGCCGGCAGATGCGATG	2631	706	410	1490	1416	744	1059	326	688	1060	1616	1158	918	724	1148	839	556	1827	1636	1935	903
ACAAGCCGGCAGATGCGATT	2192	713	422	1683	1098	612	758	207	612	1344	2052	1264	790	468	784	586	579	1903	1548	1512	637
ACAAGCGTGTCGCCCTGCAC	1917	423	288	1176	959	397	781	307	450	732	854	902	519	475	807	724	372	1779	1239	807	881
ACAAGCTACCCTCCCTGTTC	3790	1343	911	1895	2610	1061	1323	522	1076	1841	1766	1609	1141	1173	1064	957	534	4368	3059	1848	1123
ACAAGCTAGAAATATACCGG	1640	653	313	1218	792	520	271	164	411	692	929	713	621	268	457	353	290	1164	489	771	574
ACAAGGAGAACCGCATTCTG	3022	973	715	1313	1847	976	976	421	631	1783	1937	1262	1776	985	1607	818	481	1739	2452	1473	797
ACAAGGAGAATAGCCCGTGA	2797	828	625	1799	1516	993	1251	320	842	1671	1519	1322	1232	774	1053	907	731	2822	1935	2864	986
ACAAGGAGAATAGCCCGTGG	3534	1155	653	1602	1639	1104	1533	433	1308	1390	2095	1234	1253	861	1463	843	573	3097	1985	2337	1208
ACAAGGATACGCTGGGGCCC	1643	777	328	1025	919	548	649	147	504	794	1013	575	485	419	629	383	383	1548	1229	1600	483
ACAAGGGGCACATCGCTCTA	1544	678	274	859	798	260	307	122	502	1246	1020	912	848	491	658	292	340	1147	666	1017	515
ACAAGTACTTCGAGGAGAGC	2085	584	597	925	1038	561	837	255	739	1320	1627	742	932	568	858	381	411	1778	2243	1998	792
ACAAGTACTTGTAGATCTTG	1942	518	415	832	824	408	562	129	552	870	1037	728	336	533	604	598	324	1092	1116	860	500
ACAAGTCGCTCACCATCTGC	1889	515	327	851	1255	523	616	236	658	551	1225	982	552	384	514	444	328	539	562	918	338
ACAAGTTCCTCAACGCAAAT	1709	640	452	934	644	401	380	174	379	846	988	364	488	476	630	576	330	2045	1266	1044	590
ACAAGTTCTACGCCCACAAG	1668	739	508	930	855	428	849	189	342	763	1247	948	843	374	693	465	416	1844	907	867	686
ACAATACGAGCAGATCCTTG	2266	970	517	903	1055	585	862	284	707	1090	1482	1007	1026	574	702	486	408	1290	1578	1128	470
ACAATAGTACCTGGGCTGTA	3548	1127	701	2328	1587	1069	817	400	953	2102	2331	1341	1523	897	1968	813	693	2284	1738	2512	944
ACAATATAGTCCTGATATGC	2971	675	372	1169	966	549	648	247	623	1295	1596	1232	986	581	996	899	340	2967	2024	1673	677
ACAATATCCGCAGGGAAAGT	1955	851	473	1328	1007	684	614	183	509	1238	1224	913	779	636	1190	532	459	1497	1582	1309	725
ACAATCTTGATGATGGGCCG	2337	609	521	1273	1341	557	484	187	374	1168	1055	724	916	719	674	570	526	1693	1513	1691	916
ACAATGCATTGACTGCTGCA	1719	503	336	475	906	397	483	166	336	1029	872	533	929	534	640	364	354	1269	1075	745	543
ACAATGTGGTTATGGTGCAT	4310	1113	736	2036	2297	739	878	362	945	2008	2096	1431	1409	1036	1362	1052	825	5056	2276	2698	1080
ACAATTAGCCGTAATAACAT	2126	559	446	870	1022	399	476	146	412	853	921	953	464	376	673	509	309	1311	930	1127	531
ACAATTTCCTATGACGCCTG	2500	803	416	809	873	347	808	143	511	1142	1424	1017	576	646	613	617	490	1521	2239	1164	254
ACACAAACTGGCCCGTGTGA	2165	772	535	1121	1142	829	694	277	641	1316	981	760	741	663	1079	508	529	2320	1517	1167	515
ACACAAGGGGCACATCGCTC	2617	732	590	2122	1350	858	1014	307	864	1039	1587	1147	1004	558	1131	988	316	1835	1634	1598	822
ACACAAGGGGCACATCGCTG	2159	788	380	883	1036	819	680	295	741	736	1280	656	901	472	1054	738	510	935	1231	1257	680
ACACAATAGTACCTGGGCTG	2047	603	300	498	736	826	624	316	662	821	1302	716	670	386	773	435	318	2143	1593	1253	654
ACACACACCCGCCGCACCTT	2136	522	247	730	450	573	419	234	507	736	779	768	556	291	768	325	318	1012	1098	590	454
ACACACCATTCTCAACAGGT	1276	634	339	476	630	435	508	172	481	727	878	689	591	324	472	399	267	1106	792	921	468
ACACACCCGCCGCACCTTCG	1668	516	192	508	481	350	326	180	211	636	452	230	427	335	608	372	408	957	1229	927	648
ACACAGCCCCCTACAGATCT	2579	1014	589	1245	1178	745	906	473	758	1925	1754	1372	1105	797	1489	650	561	2136	1995	1838	593
ACACAGCCGAATATCTCCTG	2882	866	491	1295	1725	1012	1084	455	948	1467	1560	1659	1410	706	1128	753	547	2039	2124	1619	743
ACACAGCGATGCTTCACCTG	2152	635	516	1258	908	825	716	329	661	1193	1025	557	1058	616	718	628	366	2247	2301	187	175
ACACAGGAGATCATATCTAT	3260	14	24	1511	1642	27	17	428	762	618	1055	14	23	928	1546	941	802	1151	851	400	239
ACACAGGATGTCAAGCATGT	3282	902	648	2264	1985	904	1338	499	912	1666	1998	1156	1081	821	1507	885	604	340	425	645	316
ACACAGGCACGAGGAGTACT	2709	818	672	1333	1947	982	982	325	1187	1409	1758	1066	1056	566	687	746	401	2289	1905	1674	1005
ACACAGGGGCGCGGGGCTGT	2368	6	23	774	843	51	172	246	606	1128	964	1000	732	469	677	738	304	2277	1690	1335	461
ACACAGTGAAGCTGTACCGG	1164	282	172	344	696	361	292	184	220	504	626	233	453	0	5	376	193	111	44	34	16
ACACATGGGCTATGCCAAAA	3215	709	926	1805	1799	555	947	305	863	1630	2244	1154	1336	711	1193	881	668	2248	1948	1616	760
ACACCAACTCGTTGGAGGCT	2196	597	499	1171	1096	582	804	377	759	1406	1361	1143	833	838	955	660	448	2254	1519	1504	750
ACACCACACGCTTGCCAGGG	3319	1901	918	2366	2499	1701	1475	597	1058	2126	2778	1451	1200	826	1728	1107	824	3212	2424	1607	1543
ACACCACCCACCCTTAGTTC	3116	1002	783	1596	1705	785	1334	493	945	1611	2092	1386	1013	752	1457	984	548	2748	2386	1999	1029
ACACCACTCGATATTTGTCT	2565	1135	606	1484	974	814	846	326	665	1311	1912	906	975	643	1438	626	420	1923	1946	1796	1062
ACACCAGCATCGTGGCGGAG	1853	706	430	1204	852	565	492	311	643	1343	1284	841	655	676	619	437	394	1626	1186	1289	762
ACACCAGGCCATTGCCGAAG	2001	831	480	1678	1105	482	934	451	772	1086	1458	887	1007	628	727	483	550	2026	1349	1081	624
ACACCAGGCTATGGAGTGGG	1811	205	192	831	932	507	694	238	512	629	1502	875	746	533	643	402	302	1191	896	899	406
ACACCATTCTCAACAGGTCC	2068	634	393	778	1428	608	586	294	544	1254	811	941	373	159	159	433	362	782	435	756	313
ACACCCAAAACATGTCTATA	1345	565	215	569	965	255	402	147	480	835	944	438	346	372	606	365	223	1022	800	649	549
ACACCCATTCTCATAACGGA	2206	544	507	1425	945	845	846	291	639	866	1653	834	1139	509	972	461	546	1568	1966	1553	521
ACACCCCAGATCGTCATCAA	1611	527	361	945	831	658	572	203	709	909	891	695	900	389	750	326	419	997	869	1457	544
ACACCCCATGCCGCCCCCGC	1597	520	286	735	713	340	621	188	290	547	694	674	423	429	838	400	226	1204	1849	1081	414
ACACCCGCCGCACCTTCGAC	2698	830	575	1116	677	505	485	271	581	883	1097	535	980	464	726	464	348	116	74	949	624
ACACCGAAGCACCTGTACGT	1939	583	215	897	1075	837	676	365	612	681	1008	605	715	453	512	589	361	1616	1049	1366	574
ACACCGATGCACCCCACGAT	1444	572	192	741	564	417	451	149	339	701	793	598	551	315	531	225	213	1944	1323	786	358
ACACCGGTCCACTCTCTGTG	2478	847	517	870	1082	405	988	199	538	829	1089	774	884	713	862	1100	462	2390	1583	771	687
ACACCGTTGTGGATCAAAGC	420	142	92	197	181	169	151	60	180	397	266	142	178	119	132	46	39	256	259	316	91
ACACCTGCTCGCGGGACACC	2540	1024	456	1264	1280	712	915	263	755	1261	1261	848	845	654	1035	477	412	1233	2626	1400	909
ACACCTGGCTGCTATAGAGA	3369	1208	695	2445	1816	1172	976	609	1112	1748	2107	1001	1841	938	1546	655	874	2633	2228	1823	1182
ACACCTGTGTGAAGTCCCGC	1330	353	303	784	1202	191	429	166	438	836	930	619	396	664	479	422	204	2299	680	547	338
ACACCTTGCCCCCATAAATC	3480	1061	956	2178	1523	784	1117	410	898	1649	1909	1317	1326	774	1169	955	731	1799	3258	1975	1227
ACACCTTGGTAGAAGAAGTC	2214	844	528	1237	962	653	413	259	478	1024	971	857	758	481	894	704	236	1619	1363	1279	498
ACACCTTTCTGCGTAGTCAG	3187	1316	693	2314	1443	1014	1100	415	949	1925	2336	1646	1565	938	1552	1109	687	3356	3033	2623	904
ACACGAAACGCTCGTCGTTC	1319	345	264	544	567	401	437	169	455	532	1040	389	328	135	765	247	292	745	1124	651	482
ACACGAAATATGAGATCCAC	2356	699	659	1404	1391	723	947	352	852	871	1473	1245	788	382	627	530	364	1275	1214	1052	505
ACACGAACGAGTGCGGGTTC	1205	466	347	335	696	417	577	174	429	460	950	558	280	249	210	262	176	1770	1102	428	357
ACACGAATTGGCCTTATTAA	1350	711	288	441	1007	486	452	137	460	632	1039	678	516	164	221	272	234	146	125	155	25
ACACGACGGGGGAGTGCTTG	3228	431	349	1192	1625	1024	931	466	1112	1430	2261	968	953	956	1387	584	515	1343	1334	1187	444
ACACGAGAACTACGATGAGG	3226	871	698	1281	1601	1241	1740	514	895	1921	2278	1540	693	815	1203	806	721	2214	2116	2290	1140
ACACGAGATGAGACTGGCAG	2195	652	174	692	1212	650	879	318	871	811	1424	907	867	749	953	923	293	2141	1872	1644	778
ACACGATCTTCTGGCCCTTG	3549	1210	740	1604	1617	988	984	438	1062	1939	2385	1392	1165	757	1323	1037	840	3791	2137	2076	919
ACACGATTGTACCCTCAGGC	2578	229	255	989	1162	858	666	339	678	1543	2079	1145	1120	497	633	645	452	1923	1303	1101	474
ACACGCAGTCCACCACCACC	1498	518	432	1077	1162	470	575	264	677	689	878	617	727	330	599	383	269	83	60	228	74
ACACGCCACATTTGTGCCCA	2551	989	551	1450	1988	904	1113	469	935	1646	1866	761	1148	807	1143	891	435	2488	1994	2036	812
ACACGCCGCCGCTCCAGCAC	1774	292	165	961	458	392	593	291	528	548	914	563	253	363	670	440	205	1141	1246	955	571
ACACGCGTAAGGCTGAATTC	1938	527	277	920	827	551	995	228	621	1328	1593	740	324	558	794	330	365	914	743	1153	807
ACACGCTTGCCAGGTCATCC	1171	479	162	532	534	408	431	127	409	854	654	441	503	334	595	298	209	581	1390	786	292
ACACGCTTGTGCCACTCGTG	1365	480	223	772	902	307	450	110	429	709	780	745	619	496	322	319	318	799	794	893	291
ACACGGACCACCAGCGGCTG	2916	794	692	1912	1691	980	1059	511	1016	1296	2146	1294	1171	838	1072	1039	629	3142	2714	2578	1070
ACACGGAGAATGCAATTGCC	1458	292	347	1023	730	343	527	166	366	738	632	484	250	459	622	320	217	1840	1048	867	337
ACACGGATCATGCCATCCCC	1897	600	306	1218	1361	674	552	221	424	1194	1163	899	702	633	960	544	305	615	558	613	439
ACACGGGACTGACCACACCC	1668	109	95	852	1060	395	440	198	760	1084	1085	675	517	598	512	502	401	530	369	911	347
ACACGGGCCAGTTTGTGTAT	3216	602	818	1601	1535	760	966	432	899	1205	2103	928	586	618	1105	644	554	1002	1260	115	37
ACACGGTCCAAACCTGAGTA	2535	557	444	1429	1824	607	935	420	986	1346	1953	1270	844	522	1305	872	438	2513	1272	2023	917
ACACGGTGTGCAGTACCTGA	1023	475	203	757	621	158	332	152	261	607	606	646	389	216	394	178	186	1034	614	688	145
ACACGTAGCCAAGATTGAGT	2641	281	368	1412	1302	484	449	519	1100	1005	1602	810	703	686	1344	560	703	2506	2018	2208	759
ACACGTCAAGCACACAGAGC	2770	1224	528	1180	1888	658	912	413	949	1159	1505	1676	817	663	1054	863	455	1669	2328	1328	563
ACACGTCCTCCAGCACCTCG	2446	949	588	1270	1252	861	808	285	718	1771	1455	1183	707	1033	967	750	421	2231	2229	1630	781
ACACGTCGGCGATAATCTGG	1329	117	239	445	555	408	240	121	478	688	650	48	32	226	444	348	199	776	1004	525	291
ACACGTGGTTCTCCTCCGTG	3367	1416	881	1296	1717	1034	1221	367	841	1552	1649	1163	1246	968	1316	1095	546	2320	1933	2079	1310
ACACGTGTTCTGCTTTGATT	4369	1385	778	1950	1760	1168	1146	445	1152	1489	1953	1678	1098	861	1750	1398	762	2813	2559	2911	1596
ACACGTTGGGCCACTTGAAC	1183	406	218	281	676	375	376	70	386	540	550	416	473	237	400	272	98	818	603	482	370
ACACGTTTCACCAGAACATC	2404	1006	674	1373	1414	591	864	432	751	1547	2197	1073	840	543	1424	656	532	2194	1774	2211	635
ACACTACTAGGTCTTCAAGC	1482	81	160	1082	791	526	316	99	417	712	898	504	559	481	223	244	338	676	769	809	277
ACACTCAACTCTAGCACGTT	2984	1002	954	1814	1205	941	796	377	616	1324	2002	1626	1224	674	1364	952	539	2308	2304	1997	937
ACACTCAGGATCGTACTGAC	2079	961	301	1346	694	451	603	265	606	806	915	558	649	42	35	438	401	18	3	23	1
ACACTCTGTGGGTGGCGTTT	3586	1044	746	2023	1967	780	1221	418	834	1383	1663	1320	1072	1090	1571	677	648	2508	2590	2067	794
ACACTGACACATTCATACTC	3699	1322	535	2323	2270	1006	942	318	1255	2039	2485	1278	1266	859	1650	1079	761	2645	2649	1756	1059
ACACTGAGAGGACCATTGCG	3357	71	49	758	817	316	229	313	443	951	1088	1464	1321	932	1325	913	725	2437	1937	1435	777
ACACTGCAGTGGTCATGCCC	1764	298	173	773	872	581	615	304	432	939	1009	1091	606	491	530	659	329	890	1014	1246	518
ACACTGGAGGCCCTCACAGC	1859	255	488	1362	1241	573	721	224	448	813	1055	687	923	629	565	490	441	1471	1192	904	503
ACACTGGTCTCGGGCCCGAG	2765	205	150	1541	1504	809	1362	445	852	1220	2123	1255	863	679	1034	589	451	229	109	173	200
ACACTGTATTCGTTGACAGA	2996	724	663	1270	1304	794	825	353	968	1792	1958	1368	1127	677	1355	745	668	1800	2010	2276	762
ACACTTTGTCGGGCCCATTG	3236	1198	673	1464	1810	687	914	266	635	1121	1550	1389	728	893	1386	976	660	2826	1922	1476	1174
ACAGAAATGTCGCCTGCTCC	2930	1184	806	1333	1946	683	1039	295	827	1536	1536	1362	692	792	941	1131	600	2736	2590	1773	965
ACAGAAGCGGAAAACAACGT	2665	584	418	760	1273	845	668	259	838	1213	927	801	757	730	1333	812	484	1632	1355	946	1003
ACAGACATGTTGAACGCAGG	3518	1400	821	1768	1333	841	1200	355	837	1812	1867	1268	1200	993	1622	810	821	3344	2698	2500	1194
ACAGACGACCCAGTGCTAGA	2744	1028	600	2001	1179	893	1128	350	939	1686	1803	1388	1212	351	760	945	649	1746	2439	1357	795
ACAGACGACCCAGTGCTAGG	2033	672	384	1351	1083	514	804	296	769	1181	1593	1075	819	510	832	702	458	1226	1778	1781	705
ACAGACGAGACTCACCTGGC	1236	455	276	596	463	291	571	135	259	812	679	482	141	375	365	207	280	651	765	494	316
ACAGACGCCGTGGGTCCTTC	1308	345	358	976	851	407	490	125	324	531	916	498	377	255	536	298	224	1309	959	395	217
ACAGACTGCCGTGCAGCTTT	2375	794	280	1237	1543	564	627	259	699	952	1632	1232	978	657	1009	499	502	1499	1442	1449	895
ACAGACTTGACTTGTGTAAA	3168	693	511	1303	1259	647	754	260	558	1541	1326	1101	974	500	1364	743	586	1465	1404	1153	384
ACAGAGAAGGCTACACGAGC	2913	16	7	1507	1553	296	486	358	806	1163	1480	959	752	849	1045	828	566	80	187	99	45
ACAGAGAGTCCTCTTCACCG	2901	33	0	4	0	0	2	175	456	6	25	408	477	716	809	1140	534	140	18	153	35
ACAGAGAGTGGACCGGTGTT	3278	1007	521	1308	1322	747	901	415	937	1521	1693	1236	1185	856	1175	979	687	1973	2408	2014	877
ACAGAGCGGGGACGAGGACG	2614	308	98	1472	1330	652	964	343	778	1196	1705	983	853	461	655	585	452	2825	2556	1108	769
ACAGAGCTTTGATAGTCGTA	1978	658	474	1314	1567	458	755	207	704	977	852	766	785	484	1004	604	414	1674	2015	1379	992
ACAGAGGAAGCGGAACGCAT	1889	52	40	258	501	14	24	166	291	34	190	321	303	555	723	404	480	186	303	168	95
ACAGAGGACAAGTACTTGTA	2587	852	504	1033	1213	611	1054	269	517	1070	1739	835	767	515	1080	787	383	1254	654	1784	1029
ACAGAGGACTTACCATGACT	1388	689	399	468	583	546	492	153	386	623	990	818	474	301	888	235	188	868	459	226	98
ACAGAGGCAGCATGGTCATG	2277	543	424	1280	961	764	681	306	795	915	1636	1104	846	831	925	562	551	1716	1213	1308	514
ACAGAGGTACCTGAATCAGC	1997	652	321	1297	1022	635	778	235	649	1306	1164	996	725	692	498	499	326	2018	1587	1461	560
ACAGAGTCTCCAAGGACGGC	1412	490	434	979	693	468	662	204	635	1179	1184	740	443	592	874	255	289	1551	1392	1035	425
ACAGAGTTCCGCTACCCTTC	1345	474	293	581	660	295	355	110	286	723	831	387	356	352	412	432	170	1199	920	608	404
ACAGATAATACAAGAGCGTC	1840	472	165	700	299	276	259	93	353	863	594	443	419	371	611	471	250	1278	988	953	347
ACAGATATGCGCATGCAAAT	1573	538	312	855	652	473	309	141	383	568	978	593	262	301	852	248	431	1227	1395	964	530
ACAGATCATAATTGCCCAAG	2086	625	377	1210	863	361	553	157	436	919	983	1057	447	540	804	575	311	2312	1232	1814	733
ACAGATCTGTAGGGGGCTGT	2053	929	397	1010	770	576	708	226	340	1119	1111	433	612	358	738	428	372	1644	1540	1175	623
ACAGATTGGCGCTGTTCCAC	812	57	2	174	399	113	67	80	273	168	253	285	220	135	371	225	217	753	492	445	113
ACAGATTTGGCACATACGGC	2210	650	512	1529	1343	690	703	166	633	866	1232	660	1090	430	897	798	293	2568	2046	1146	622
ACAGCAAAAGAGAGTCCGAA	2228	1010	536	1269	1257	607	903	420	779	1107	1483	664	566	612	835	924	526	2889	1974	1335	774
ACAGCAAAAGAGAGTCCGAG	2518	776	600	1608	1315	1254	1217	437	830	1362	1264	1119	1204	652	1186	670	422	2471	1858	1940	816
ACAGCACATACCTACCTGCA	2209	643	593	1252	1604	1018	1098	335	995	1231	1459	250	183	822	1090	598	461	218	310	124	59
ACAGCATCCTGAGACCTTCG	2654	521	346	828	650	331	556	457	831	795	1189	475	489	647	1550	785	556	2113	1420	1286	478
ACAGCCCCCTACAGATCTGT	3023	1	9	56	93	11	101	552	829	104	98	1044	578	682	712	555	505	201	296	48	87
ACAGCCCCGAATGGGTCATT	1539	541	460	1314	972	269	508	199	417	937	1141	875	514	444	632	320	263	1614	1188	1229	390
ACAGCCCGTTTCAGTCGTTT	2909	1037	542	1317	2236	854	719	366	787	1558	2321	1479	894	876	1269	726	598	3296	1982	1438	749
ACAGCCCTCACGAGCCCGAA	1516	343	278	1065	514	462	813	192	467	673	1094	994	419	408	1220	432	371	968	968	1131	668
ACAGCCTGTCGCTTGGCCGG	1175	571	223	748	749	240	533	124	340	503	862	710	549	254	372	462	284	741	908	772	402
ACAGCCTTCCCGCGAAGGGA	3892	1516	994	2360	1918	1039	1859	457	1222	1754	2652	2132	1470	1135	1416	1147	859	1728	1627	3183	1213
ACAGCCTTTGAAGCCTTCCG	2024	586	491	1349	1482	781	709	253	638	1170	1373	840	744	812	916	723	563	446	700	327	217
ACAGCGACTTGAGCTCGGCG	847	380	232	767	316	299	206	134	251	501	713	454	170	239	265	272	105	917	716	491	202
ACAGCGAGATGCCGCGCTCG	2150	653	387	1089	1120	464	714	184	607	969	1490	641	865	530	728	709	380	1705	1678	1215	684
ACAGCGAGGAGTCGCTGCAT	2409	1235	776	1650	1719	587	554	329	556	1299	1054	1169	659	502	902	583	351	1952	1089	1686	662
ACAGCGAGTCCAACATCTCC	2654	901	378	1856	1619	885	1009	493	856	1262	2213	1439	800	863	921	844	549	1914	2052	1436	762
ACAGCGATGCTTCACCTGTG	3329	1026	679	1793	2114	1149	1008	387	731	1353	1613	2066	744	662	1291	768	841	2514	2763	2360	842
ACAGCGCTCTCGTGTACTAT	1964	601	380	1406	1136	711	666	187	663	1159	1420	921	611	729	984	537	367	1461	2232	725	734
ACAGCGCTGGACCGTACAGG	1939	1131	600	1695	1679	658	761	363	911	1860	1666	1419	1468	807	943	763	522	1525	1532	1268	1081
ACAGCGGGCCAGACAGGGAT	3347	801	547	2483	2546	1729	1527	528	1148	2278	1988	1595	1189	888	1420	747	578	2247	2332	2412	1050
ACAGCGTCGCCTTGCAACAC	2772	908	657	1902	1509	924	813	281	706	1287	1266	1458	715	642	755	938	411	1070	2275	1616	693
ACAGCGTCTTGCTGCGCCAA	1831	521	406	919	1069	774	858	224	560	843	1347	725	602	585	735	627	332	2163	1505	748	545
ACAGCGTGGCCATCCACTAT	2653	282	380	1445	1147	650	965	431	803	1307	1261	1072	1363	642	1244	647	407	2158	2330	1211	902
ACAGCTAAGATACGTCCTTG	2256	635	553	1338	1373	627	624	230	699	1315	1437	677	1020	911	703	532	472	1309	1353	1209	720
ACAGCTAAGATACGTCCTTT	3866	1463	1072	2481	2615	1145	1582	576	1584	2676	2695	1842	1648	1410	2017	1279	750	2896	2340	2832	1367
ACAGCTACGCCCAGTTCGAG	2647	679	561	1141	1107	728	1184	346	1188	1792	1633	1139	1122	608	1105	741	497	2516	2701	1123	703
ACAGCTATTCACGATGGCTT	2213	726	492	1471	1071	796	852	244	788	706	1573	994	600	645	838	585	426	2229	1680	1438	592
ACAGCTCCGTCCGCTTCTTA	3651	1073	831	2242	2015	766	1654	350	723	1283	2079	856	1114	657	1111	822	582	2302	2730	1691	968
ACAGCTCGAATGTACTGCAG	3872	1160	791	1973	2080	960	1325	556	1077	1900	2819	1856	1306	1211	1429	1023	753	3202	2391	2600	1205
ACAGCTCTACGAGCTCAAGA	1531	350	251	784	426	247	305	121	366	642	595	408	468	378	501	389	394	1528	1340	968	538
ACAGCTCTCATATCTCCAAC	2487	744	597	1556	1592	483	1110	321	769	1212	1500	1278	969	603	1188	819	414	1927	2135	1329	583
ACAGCTGGTCACGTGGCAGG	4649	2335	1132	3658	3079	2203	1783	657	1452	2956	3095	2467	1753	1290	2295	1536	655	3323	4469	3344	1830
ACAGCTGTGCGAGGCTATCG	1731	597	446	870	1433	445	637	171	468	835	796	816	537	300	868	388	262	1344	1026	1517	510
ACAGCTTACCTTGGTACAAG	3175	771	574	2154	1572	914	1049	322	1040	1674	1913	1484	857	828	1238	1095	532	2602	2195	1988	1066
ACAGCTTCCTGTCAGCGTTT	1694	813	339	974	972	455	473	180	432	708	876	1219	479	375	598	511	348	1861	1574	1627	633
ACAGCTTGGAACTGCTAGAT	3237	988	677	1768	1880	860	874	411	774	1379	1904	1325	884	1221	1315	1017	714	2187	2630	2712	1024
ACAGGAAAGGGATATAACGT	1486	382	417	985	721	428	762	158	465	1120	842	599	460	381	596	539	156	1472	924	684	304
ACAGGAATGTAGCACTGGAT	1684	655	477	973	862	633	854	285	708	689	1189	740	209	364	648	416	418	1058	1200	1479	489
ACAGGACAGTAAACTGATAG	2141	1169	352	996	1010	632	807	308	609	1500	1196	1188	853	444	1073	830	478	2025	1793	1658	959
ACAGGACATCATCCACGACC	2297	10	14	0	43	23	16	363	887	63	109	506	414	878	867	822	499	33	289	105	68
ACAGGAGACCAGACAATCTC	1340	619	386	661	481	680	377	236	576	915	855	723	350	314	430	488	377	943	912	1037	517
ACAGGAGCTTCGTAAGTTCC	2195	805	480	1759	1200	672	880	316	516	998	1355	737	450	674	1038	884	585	1630	2065	1358	789
ACAGGCCAGCAAACTTCCGT	2016	825	603	721	1115	640	832	317	588	1166	1037	1140	900	629	644	504	220	1718	1674	910	777
ACAGGCCTCTTTGAGCCCGG	1315	420	316	564	494	393	666	250	309	597	855	430	315	428	545	283	229	886	926	441	577
ACAGGCGAGCATTTAATACA	1052	433	219	870	775	344	488	108	252	649	384	404	376	265	149	311	233	835	740	1005	496
ACAGGCGAGTTCCTGCGACA	2598	1100	569	1582	1634	816	1304	412	697	1328	1572	1331	1424	573	1020	938	709	2786	1756	1612	933
ACAGGCTCCTCGTCCATCCA	2142	879	624	1274	1511	567	966	444	836	1228	1771	1029	896	566	1105	1081	425	1759	1652	1652	714
ACAGGCTCGGGACGTGTACG	3883	6	37	2245	1941	65	143	489	1079	550	883	1911	1301	712	1367	1044	812	2268	2544	1278	547
ACAGGGAACCTCGAGTGGTT	2193	789	428	963	1345	815	722	343	823	1430	1153	1098	742	147	178	687	241	708	671	301	76
ACAGGGAGCTCACGTTGACT	3295	1058	819	2882	1944	1081	1074	441	1369	1452	2069	1095	1024	128	252	893	428	1006	988	339	194
ACAGGGGCACTTCCACGGGT	1796	837	433	859	1082	548	582	304	817	720	1090	524	606	408	620	407	428	1725	659	1071	451
ACAGGGGCTCTTCCCGGAGA	1607	390	159	792	1041	387	465	196	410	949	1148	556	451	467	515	467	325	985	1075	1081	342
ACAGGTCATCAGGTGTCTCA	2484	1090	732	1599	1405	915	786	294	841	1449	1573	1108	1146	755	963	936	657	2223	2889	1616	1024
ACAGGTGAAGCATCGCTGTG	4472	1161	711	2747	2141	1167	1512	779	1106	2093	2363	1631	1632	1073	1814	1501	679	2856	2391	680	494
ACAGGTGCCGGCTTTACTGG	3648	660	595	1074	1156	627	803	430	1056	1294	2070	1714	1047	666	1174	894	575	1396	2372	2188	836
ACAGGTGTTTGACAGCTACG	2132	891	533	715	1404	475	763	259	529	828	973	700	1048	611	775	474	402	1855	1249	1423	798
ACAGGTTACCAGCACAACTT	2322	961	396	1346	1353	1082	1141	218	1006	1248	1117	766	524	632	1077	856	634	1250	1317	530	631
ACAGGTTCCGCCGCTGGCCG	2320	657	191	1076	1136	620	660	315	610	1128	1267	565	668	525	680	681	355	1944	1653	1562	639
ACAGGTTCTTATTCATTGAC	2308	630	439	948	984	394	565	203	531	952	1023	772	689	480	570	429	191	1011	1126	949	525
ACAGGTTGGCCGAGGAGAAG	1868	397	358	1475	887	609	465	171	541	1187	1311	725	508	434	807	445	376	1406	1959	1207	602
ACAGTACGGTCATCACTACA	2040	467	490	997	1531	495	722	228	701	965	1076	260	330	568	1038	535	276	480	707	328	39
ACAGTAGAGGGACCTCCTCC	2459	820	508	1265	1182	644	854	274	774	980	1433	806	972	587	788	643	452	2119	1629	1223	984
ACAGTAGAGGGACCTCCTCG	1982	814	426	967	1042	708	589	220	542	1316	1312	895	795	324	1084	644	408	1092	1329	1265	429
ACAGTAGCATGTCTAACAGC	2787	1285	538	1801	1170	691	886	245	797	1187	1747	1173	1157	955	1331	1555	653	1917	2405	1545	1268
ACAGTCACCAGAGGTAACGC	2165	1112	407	1421	678	590	487	243	721	1453	1548	1196	1012	601	805	686	559	1793	2047	1601	715
ACAGTCACGTCCATAGAACA	2903	885	662	2093	1738	965	1286	317	985	1908	2072	1258	1073	108	200	1098	594	40	35	31	18
ACAGTCAGTGCAACAGTGTC	2359	330	450	1366	1310	807	710	374	619	1918	1008	936	693	521	592	593	410	1456	1147	1175	604
ACAGTCCAGCATGACGGTGA	3617	7	19	242	407	82	175	471	1363	517	473	173	266	1267	2118	1320	933	500	630	591	240
ACAGTCCCATCGTCGGAGCT	2574	986	719	1241	1624	733	659	349	565	1241	1912	1139	1066	433	922	691	459	1235	1379	1093	343
ACAGTCCGTACATTGAAAGG	2358	668	333	1324	1421	419	971	184	719	1098	1891	875	875	602	987	938	458	1719	1627	1364	912
ACAGTCTGAGGCCCGAGCAC	1271	535	169	504	723	334	341	149	270	598	790	462	288	343	420	353	216	1219	1250	1015	466
ACAGTCTTCAGGTTGTGCAG	3312	1096	581	1739	1877	781	1015	361	1093	1789	1659	1726	1414	768	1818	919	723	1548	1822	2149	1215
ACAGTGAACCGCAACTGGTA	4031	2077	1080	2553	2396	1112	1595	444	1190	2283	3002	1549	1585	1071	1806	1201	553	3710	2319	2293	1349
ACAGTGAAGCTGTACCGGGA	3488	722	991	1892	1354	1105	1339	371	914	1905	1887	1163	1143	59	124	1289	545	990	574	145	278
ACAGTGAGCACAATTAGCCG	2561	1269	581	1221	1974	657	902	324	805	1363	1580	1123	1199	650	891	866	337	2422	1993	1571	1077
ACAGTGATGACCGTGCGGGG	2269	491	441	975	1039	332	920	228	600	854	1213	731	703	407	716	635	523	1491	1384	1421	561
ACAGTGCCATGAACGATTCC	2858	879	600	1612	2025	740	613	401	831	1561	1767	859	1112	778	1302	1062	660	2566	2490	1545	796
ACAGTGCTGCGGCAGGCCAT	3229	1056	732	1173	1454	714	1037	331	1147	1504	2549	1150	985	797	1424	1039	442	2181	2406	1895	946
ACAGTGGATTCATGGCCCTC	2991	798	517	1691	1755	757	1098	277	996	1571	1677	909	1029	824	1375	780	594	2481	2442	1855	860
ACAGTGGCATTGGTGCTGAC	1033	278	158	351	364	408	430	148	218	569	437	261	239	214	416	325	139	595	838	800	291
ACAGTGGGCTCTACTCCGGC	1892	739	317	786	680	560	268	194	472	819	1107	975	612	316	475	318	266	961	672	1016	562
ACAGTGGTCCCCCCAAGACC	1418	369	189	687	521	367	443	210	432	626	940	495	450	349	469	550	295	1243	847	620	410
ACAGTGTGTAACCACTCTCG	2084	26	23	126	161	5	23	210	367	123	115	432	1016	527	804	440	381	132	186	45	32
ACAGTTCCGCATTCAACAGG	3130	931	644	1359	1482	966	988	443	834	1770	1414	1172	1191	734	1030	995	671	3225	2093	2155	1070
ACAGTTGTAGATACCTCTGA	4077	1155	1024	2405	1859	875	1168	247	913	1887	2069	1571	1211	907	1150	976	1002	3244	2279	1351	647
ACAGTTGTGACAGAACATGC	2258	718	585	880	941	530	622	150	712	958	895	981	497	467	784	565	388	2022	1521	906	835
ACAGTTTACGGAATTCAGCC	1900	870	269	635	1461	375	366	151	573	743	1704	286	487	304	757	664	620	964	617	1341	584
ACATAAATCCAAGCGCTCTA	3816	1465	728	1858	2010	863	1005	385	839	2580	1945	1380	1781	897	1488	1118	708	2681	2498	2290	1072
ACATAAATGTACGCTCACCT	2008	680	247	1333	517	513	380	219	525	859	930	474	657	449	575	240	296	1274	1248	1182	539
ACATAACCTAGTCCTGGGAT	1901	709	489	616	889	513	519	177	443	752	1223	669	581	488	898	569	524	1309	2680	1154	729
ACATAAGGCGACAAAATCAA	2003	585	432	951	985	486	648	204	510	739	1402	715	791	608	889	680	504	1232	1793	677	583
ACATAAGGGGAGTCCATCCA	2958	874	584	1581	1865	844	1329	434	1002	1214	2441	1104	1413	829	934	692	705	1882	1900	2482	721
ACATACCCCCCTGGTTCAGA	2503	896	550	1557	1439	579	851	253	678	924	1385	968	677	745	1100	460	361	2129	2655	1538	625
ACATACCTAATCTCTAACGA	1731	1	2	1219	945	310	335	151	394	792	769	208	78	314	692	386	378	1710	1055	1476	436
ACATACCTACCTGCAAGTCG	1452	568	407	628	1054	427	540	144	734	988	1004	494	380	349	789	282	308	1234	1054	1210	620
ACATACCTCACGAAGAACAT	2215	881	523	1548	762	278	591	230	759	1078	1145	956	665	404	732	775	426	1309	1624	1700	553
ACATACTGGATCCCGGCCTG	2806	1469	529	1475	1983	731	811	309	903	1697	1850	1283	1262	841	1271	771	612	2175	2202	2043	937
ACATAGCCACCTTGGAGTGC	2998	818	623	1548	1583	907	867	301	901	1504	1529	958	898	525	976	800	459	2261	1916	1628	1261
ACATAGCTGATCGTTTAAAT	2030	718	326	815	1053	342	532	148	400	833	1005	897	809	389	486	531	266	1120	1386	867	458
ACATAGCTGCCATTTCACGT	1417	407	334	648	764	603	369	136	380	671	742	553	590	385	598	307	388	145	79	106	109
ACATAGGGCTTCCGTTACAA	1097	525	210	404	345	189	233	143	219	487	459	499	384	82	439	324	178	118	113	238	308
ACATAGTCGACGGCTCGATT	746	203	176	200	354	178	202	67	163	151	344	310	184	158	233	315	206	705	275	511	211
ACATATGTTGTGCTGATCAG	2170	591	331	1102	840	439	592	134	506	1011	1461	674	801	492	557	409	294	1159	1252	1141	486
ACATCAAACTGGACAGCGAG	2808	1079	729	1673	1762	773	957	392	690	1380	2027	867	1257	533	1119	1136	655	1924	2268	2721	997
ACATCAATTTGCCCTATCTG	2598	1017	638	1097	1800	670	687	213	528	1318	1344	1243	618	590	833	707	504	2571	2399	1802	799
ACATCACAGCAAATGCGGCT	2086	1204	520	845	1174	671	605	292	612	836	1346	716	751	444	792	608	319	1364	1743	1410	566
ACATCACGATGTTATTGATG	2128	612	556	774	755	757	735	191	580	890	1326	962	794	572	1391	536	474	1814	1181	1346	733
ACATCACGCACCAGCGAGTA	2158	719	453	1282	1701	671	1152	273	616	1028	2090	1038	749	640	926	719	516	1845	1943	1546	1013
ACATCACTTTGCCCTCCCCG	1101	462	178	856	512	231	306	132	316	832	676	438	462	412	729	396	177	982	1139	1077	391
ACATCATAAGAGGGCCTTTG	1331	36	53	456	610	25	38	182	442	383	694	312	45	290	465	421	269	306	13	36	19
ACATCCCAAGCGCGTCGTCC	1827	262	180	597	867	261	260	261	317	848	1065	526	603	326	678	414	254	463	871	220	227
ACATCCCGAAGGCAGACGAA	657	314	138	502	478	239	151	121	238	231	782	308	551	176	437	352	179	712	649	528	361
ACATCCGCAAGTACAACCGC	2130	549	470	1000	1622	669	705	236	439	917	1242	763	406	569	951	561	342	1878	1837	1538	701
ACATCCGCCATAACAAGGAC	1349	535	392	327	561	351	301	186	362	340	863	585	678	315	470	463	249	1438	811	627	332
ACATCCTCCCGAAAATGCCG	2685	1318	625	1515	1303	594	696	208	581	1297	1065	1201	1058	880	711	790	455	1925	2146	1884	853
ACATCCTCGATGGGCTCCAC	2117	689	357	1040	1770	523	578	296	609	865	1253	957	769	582	947	718	380	517	359	1572	694
ACATCCTGCGTAGGATACGA	2168	8	0	662	779	262	165	231	618	928	1356	336	383	453	825	610	389	162	48	80	37
ACATCGAAAGCAGCAGAATG	4027	1550	834	2078	1813	1401	1639	601	1182	1991	2232	1378	1272	162	379	1406	753	343	644	576	228
ACATCGAAGGAGACTGCCGG	2404	968	530	1449	1482	618	801	262	828	1160	1160	823	714	308	439	640	414	1353	1065	1076	374
ACATCGAGGAAGTGAATGGG	3092	574	491	1532	1872	895	1109	402	943	1769	2239	1196	1181	601	1003	1220	705	711	1168	512	340
ACATCGAGGAAGTGAATGGT	2060	672	460	926	1230	683	800	367	767	965	1282	1171	566	563	473	508	425	1043	2265	1819	439
ACATCGAGGTCGACTGCTTT	1557	460	290	664	608	311	654	135	351	592	661	416	371	414	757	404	256	859	1137	1063	311
ACATCGAGTTCAAACAGGGC	2095	991	419	1343	1408	767	779	229	536	1469	1353	695	994	489	724	613	482	1400	1793	1098	520
ACATCGATCTGCATGACCTC	1321	275	308	584	891	280	273	120	944	547	608	481	359	234	462	312	328	1003	838	453	639
ACATCGCATAATGTAGTTGT	1712	586	319	294	600	348	506	200	358	863	867	666	494	590	558	450	272	954	1437	742	498
ACATCGCCGGCCAACACACC	1777	276	552	670	509	379	740	277	377	778	817	650	372	254	677	469	260	1717	1069	1200	657
ACATCGTCACTGACAGTGGT	1877	857	363	971	993	484	645	260	564	1191	977	627	733	403	809	736	239	158	316	339	159
ACATCGTCCAGCTGTCCGTT	3187	930	441	1764	1458	801	1562	377	888	1451	1536	1267	1235	738	801	1043	617	2090	2530	1707	1067
ACATCGTGAGGGCACTGGGA	1946	165	34	901	701	266	330	219	547	711	966	657	622	518	585	672	500	776	940	806	243
ACATCTCCTACATGGGGTGC	1848	408	259	1101	742	322	521	147	367	936	1193	752	684	709	687	505	300	1854	1716	1152	403
ACATCTCGGCAAACTGCTTC	2520	5	3	1592	1549	411	532	227	695	1268	1849	859	1137	517	970	433	348	1008	1130	209	28
ACATCTCTTAAGCACATAAC	1718	641	528	728	763	336	537	158	444	708	920	550	466	473	450	445	334	1322	681	1117	568
ACATCTGAGGGGTTATATGA	1786	719	433	863	947	612	634	180	471	982	946	950	536	492	872	546	386	1612	1338	1356	883
ACATCTGATGGCTCCCCGTC	3468	956	700	1475	1540	690	803	246	895	1507	1509	1454	1318	687	1006	801	548	2238	1891	1009	1042
ACATGAACCGAACTTTACCA	1572	842	229	986	673	259	368	106	302	869	897	532	635	440	890	509	278	974	1337	636	338
ACATGAAGTTAACCACAGTC	1230	95	35	636	1038	248	312	100	223	925	771	283	276	280	539	369	308	120	95	143	70
ACATGACAGCGATACTTTCC	2804	631	669	1271	1673	1002	482	208	823	1269	2173	1133	1365	791	888	988	454	2641	2327	1060	941
ACATGAGCCGCCTGCAGGAC	2085	620	423	952	1059	577	788	372	874	1137	1041	670	848	563	779	616	322	1519	2392	1655	669
ACATGAGGCCCACGCCCAAC	2527	804	483	1458	1342	819	816	446	688	1390	1557	1110	735	526	1111	599	598	1954	2595	2533	953
ACATGCAAAAATCTTCGAGC	1726	442	329	845	629	281	287	167	317	622	677	725	691	391	744	573	279	1333	1063	668	458
ACATGCAAGCCCTTGCTGAA	2642	1200	551	1670	1271	724	1048	415	752	1392	1769	797	964	645	920	724	570	3288	2379	2210	1092
ACATGCCCGGGGGAGTCAAT	2039	394	367	1277	735	357	499	135	478	841	935	603	440	419	830	647	437	397	467	532	362
ACATGCGGGTGATGAAGTTC	3191	1073	554	1132	1448	791	1011	310	707	1525	1706	948	937	683	1065	563	653	277	223	66	29
ACATGCTCGCCCACTTCTGC	2114	837	372	789	1114	472	501	251	469	781	1073	581	513	230	712	519	356	1784	1480	1311	358
ACATGGACACGCTCACAGTC	1216	208	213	696	673	310	428	220	304	634	781	145	439	438	394	423	295	1084	747	856	303
ACATGGCACTTCAGAGGGTA	2627	12	23	1631	1108	788	1068	335	771	1202	1656	1080	1210	739	1185	965	410	220	341	195	80
ACATGGCTAAGGATATTCCG	2498	529	395	1066	1052	528	1032	319	580	1043	1427	1191	589	544	1026	803	560	1089	1364	1814	719
ACATGGCTCTCAAGGCTCCC	2889	846	562	1433	1839	686	636	396	974	1633	2237	1112	1164	955	1511	687	603	872	1338	1129	194
ACATGGGGTGCTTGTCCCCA	2243	670	576	1013	1663	486	603	226	625	811	1616	1118	605	852	837	734	364	1211	1534	1293	845
ACATGGTTGAGTGCAATGAC	2458	879	627	1194	1010	446	443	208	605	1283	1702	1020	833	394	763	537	287	1556	1051	1343	941
ACATGTAAGGCACAGTGACC	3174	1307	550	1217	1478	800	820	404	910	1470	1691	1180	777	521	828	1170	604	2248	1481	1220	567
ACATGTAGCCCAGCACGGAG	1487	449	295	470	524	289	482	143	337	555	941	891	342	313	532	538	268	1037	822	1309	547
ACATGTCTCCGAGCCTCAAA	2615	1154	622	1608	1854	510	765	312	854	1314	1654	1081	501	546	1140	849	518	1635	1688	1659	718
ACATGTTCAAGCTCGAGGTC	1682	436	262	1069	719	359	570	166	272	816	1112	593	729	239	525	395	330	1105	1189	949	413
ACATGTTCTTGGGTGGGGCC	3832	1444	836	1982	2025	1034	1337	375	1029	1841	1745	1488	813	901	1421	821	557	2283	2143	2894	1318
ACATTAACAAGGGCATTGTC	2888	1093	513	1106	1341	683	768	283	935	1189	1505	862	918	529	713	752	302	1821	1068	2710	657
ACATTACATTGGTCTCCTCG	3738	1278	601	2063	2359	1018	1390	423	607	1435	1802	1346	1504	891	1280	1170	565	2432	2689	2537	1137
ACATTCAGATGACTCTCCCG	2801	848	367	1239	1553	574	736	236	706	1128	1613	881	764	588	1105	745	623	1138	1462	1510	953
ACATTCCCCCGGATATGAGG	3064	41	19	129	208	79	63	228	628	531	481	287	136	672	1304	893	432	773	783	1543	959
ACATTCGATTTATACCGCCG	2477	406	193	1187	1261	285	413	100	276	404	845	603	331	463	593	417	277	1507	890	798	299
ACATTCTAAGTCTAGGAGTC	2425	789	561	1156	990	444	848	154	407	860	1407	783	968	626	984	596	590	1921	1249	734	588
ACATTCTACACCTTTCTGCG	2863	854	538	1757	1265	448	845	225	607	1559	1491	900	1130	632	786	863	600	2010	1984	2343	887
ACATTGACGTGGATGCTCAC	3009	556	495	1453	1734	733	718	366	966	1661	1753	1334	624	627	740	1012	435	2062	1512	1191	819
ACATTGAGGGACTGTACCTT	1715	466	205	565	511	375	521	156	572	699	711	547	615	436	418	732	289	2059	845	1397	336
ACATTGATGCCAAACATTAC	1164	406	212	535	394	396	332	173	318	395	675	442	334	434	632	341	151	706	799	1072	486
ACATTGCCCTGCTTGCCGGA	2932	1118	681	1634	1306	671	1005	288	776	1512	2000	1062	1035	753	983	665	630	3719	2657	2990	1055
ACATTGGGTCCGGGGGGGTC	1276	309	272	500	409	257	241	76	292	536	497	495	463	293	455	478	198	614	1600	768	383
ACATTGTGGGCCTCGTGGGC	2437	683	438	1039	1272	811	1179	340	567	1037	1262	862	957	439	725	689	526	2362	1064	1375	744
ACATTTGTGCCCACGATGTT	2764	1062	643	1672	1045	512	772	236	581	1376	1282	1040	1035	832	962	715	587	2168	2484	2232	1095
ACCAAAAGCAGCCGACCATC	2626	1033	524	1914	1377	958	925	486	1209	1441	1995	1398	797	817	1161	785	480	2914	2383	1842	936
ACCAAACGGTCAATTGCATT	2810	753	481	1631	1203	882	698	275	874	1238	1166	1157	969	827	1195	552	581	3457	1545	2518	851
ACCAAAGGCGCTCTTTAACA	1883	962	440	1059	842	559	726	300	688	801	1230	635	817	551	917	491	424	1594	827	1507	767
ACCAAAGTGTCACTTGTTGA	2377	1085	525	1063	1156	515	734	438	567	1704	1149	955	665	732	934	572	398	2346	1677	968	698
ACCAACACGGGGTTAATGTC	1964	778	323	970	1632	706	929	283	449	1078	1522	1012	723	506	909	651	312	1496	2069	1379	665
ACCAACATCCTGTCGTCGCC	1735	476	408	951	594	571	773	254	499	840	978	720	623	472	777	366	236	1165	796	848	378
ACCAACATCCTGTCGTCGCG	1191	655	248	482	761	473	551	144	446	773	729	440	228	250	662	237	158	741	862	739	234
ACCAACCATAGGAGTAACTG	3676	1096	646	1498	2288	1375	1561	404	1254	2276	2480	1681	1374	1184	1938	932	659	2506	2581	1804	1292
ACCAACGGGAATGCTGTAGC	1027	286	396	856	643	373	388	137	256	552	429	364	319	235	310	345	215	1136	597	721	291
ACCAACTGCATCCTGCTTCG	3642	1385	760	2310	1540	1452	1608	513	1072	1813	2574	1405	1387	1151	1217	1121	503	3002	3161	2178	1522
ACCAAGACATATCAGGATCC	1421	546	354	1129	1080	443	637	221	350	873	529	741	467	330	377	261	307	740	739	480	535
ACCAAGATCAGAACGTGTAT	2489	795	516	1138	1253	797	907	297	538	1155	1130	1093	804	734	715	686	414	1604	1427	1807	833
ACCAAGCAGCACAATAGCCG	2604	1005	680	1489	1963	881	1274	554	1105	1532	2198	1563	1372	994	1089	1007	470	1493	2056	1768	805
ACCAAGCCCACGATGAGCAG	3437	1595	994	2149	2108	1532	1979	602	1602	2156	2924	1967	1256	981	1405	1207	649	3673	2751	3391	1213
ACCAAGCCGGAGCAACAGCA	1272	721	421	685	752	443	704	286	502	877	674	516	783	400	508	495	319	460	622	681	436
ACCAAGGCCGTGTACGACCG	2323	517	492	1250	1075	743	806	411	734	1166	1505	591	897	636	1031	779	527	1954	1913	1200	747
ACCAAGGCGCCGGGAGGCAC	2575	945	746	1611	1491	1139	1085	459	974	1264	2087	1028	967	768	874	670	491	2001	1447	170	308
ACCAAGGTATAGGTAAGTGG	1348	405	248	837	1400	396	574	290	833	957	864	813	720	491	834	486	332	1130	690	1619	529
ACCAAGTCTGAAATCGGATA	1972	775	422	1297	1205	831	558	335	740	1348	1160	549	816	584	850	668	446	1524	1219	1245	703
ACCAAGTGACATGGGGGGTA	2194	653	451	1090	968	664	718	279	647	965	1223	875	622	431	946	1012	452	1492	2294	1075	473
ACCAAGTTGACGCCACTTTC	2254	463	457	1453	901	892	560	362	908	875	1228	692	846	347	687	721	632	2216	1470	1038	633
ACCAATAAGCCGGGGCTCTG	2950	622	642	1177	1385	1009	1160	403	1118	1324	1534	1116	882	840	1330	676	565	1741	1952	1809	811
ACCAATCGATGGGGCATTCA	1945	547	373	974	1010	553	421	264	873	1173	992	1163	743	719	670	475	169	892	1736	1606	671
ACCAATCGATGGGGCATTCG	2875	640	542	2538	1792	817	1193	456	1214	1793	1761	936	977	742	1398	566	637	3975	2778	2133	963
ACCAATGAAACATCTCCGAT	1922	679	289	812	965	535	720	204	546	757	1387	630	690	620	944	597	496	867	957	1197	408
ACCAATGCGCCATCGGTGAC	1766	330	373	1057	1009	305	637	169	828	633	971	583	844	495	587	499	374	1235	1343	1067	499
ACCAATGGCGTGCTGGTGGT	2136	520	451	1099	1162	692	831	356	566	1026	1016	579	829	486	985	472	385	1207	806	771	596
ACCACAATATAGTCCTGATA	1636	584	315	1343	967	653	805	573	499	875	1398	634	589	430	789	366	327	832	1005	1074	453
ACCACACGCTTGCCAGGTCA	2103	1053	662	1539	1704	721	1570	438	703	1386	1302	915	978	556	1474	773	970	2373	2301	1066	1207
ACCACACTCTGGAGCAACCC	2052	511	435	1049	1490	1187	999	374	800	950	1439	456	566	605	850	535	380	1669	1003	667	386
ACCACACTTACCTATGCCCA	2754	811	584	1547	1562	1075	947	473	825	1702	2285	1320	1035	418	847	761	524	173	76	60	36
ACCACAGCCTTCCCGCGAAG	2432	120	140	1568	1358	698	878	455	875	1481	1715	1	17	89	253	910	521	221	245	23	23
ACCACAGCTTACCTTGGTAC	2866	194	137	2477	2301	1105	1124	481	1043	1647	1502	1227	877	663	1329	709	617	2025	2506	1604	1045
ACCACAGGCGAGTTCCTGCG	2689	884	857	891	1585	1223	1487	587	1083	1363	1665	1479	768	670	1103	980	371	1646	2060	1782	1051
ACCACAGTCGGGAAACAAGC	1215	249	384	645	487	611	650	220	295	761	792	263	413	212	376	262	237	885	954	873	327
ACCACATCAACAACGCGGAC	2040	491	699	1129	1103	393	606	528	762	1372	1307	835	1026	599	865	579	342	1488	1808	979	727
ACCACATCACGCACCAGCGA	2453	909	638	1664	1711	893	1071	731	1049	1275	1592	1221	1431	508	1280	749	508	2553	2143	2260	825
ACCACATCACGCACCAGCGG	2228	886	526	1162	1241	883	914	495	970	854	1418	1134	807	732	593	669	462	738	689	595	261
ACCACCAACTACTTAGTAGT	1550	168	312	1333	934	425	661	355	542	812	1088	719	405	571	728	406	219	934	2302	1049	576
ACCACCAATGCGCCATCGGT	1099	345	179	1036	545	444	501	136	540	837	637	272	434	158	278	303	136	861	389	279	212
ACCACCCACCCTTAGTTCTA	2840	922	640	1298	2374	971	1462	494	1533	1722	1972	1143	880	897	1369	642	495	1717	2868	3103	1030
ACCACCCGCTGCCCCTACAA	1864	822	428	1018	1186	607	737	541	822	1570	1760	535	767	130	88	552	155	111	104	87	37
ACCACCCTGGCGGTAGAGCT	2866	1060	576	1710	1687	1152	1381	501	1184	1818	2105	1063	965	802	801	927	532	2513	1740	959	841
ACCACCTCGTGGTAGGTCTT	2939	1355	570	1511	1848	705	1124	463	834	1756	1598	1150	781	683	1184	492	568	2679	2305	1329	714
ACCACCTTCGAGCACGCGCA	2185	840	517	972	1555	1088	757	424	1141	1032	1100	894	963	706	742	754	375	2557	1565	1409	397
ACCACGAGCAGTCAAGGACG	2500	692	387	1277	836	690	568	520	795	863	1023	761	554	558	536	710	232	1423	1758	1359	683
ACCACGAGGTGGTGGACGAG	3062	987	746	1384	1803	1017	1564	463	1132	1748	1870	957	984	1081	1156	850	408	1572	2375	2544	811
ACCACGGACAGGAGACCAGA	1469	689	329	721	1053	509	325	423	467	797	1096	576	480	131	311	889	447	893	407	467	223
ACCACGGCAAAGAGCCTGCC	1373	562	332	513	1076	614	404	171	466	1101	1018	781	415	450	345	650	275	1089	1584	666	460
ACCACGTACCCATGGCAGCC	1258	655	418	644	779	726	1168	266	266	1016	1236	504	528	454	497	360	258	671	794	791	562
ACCACGTAGCCCGAATGACA	3068	1875	819	2061	1947	1383	1687	609	1399	1798	2364	2337	837	685	1748	1351	808	2468	2347	2625	663
ACCACGTGCACGAGTGGCAC	1685	600	500	1262	1430	587	430	281	568	682	937	762	534	272	537	442	271	2683	1823	1406	573
ACCACGTGCTAAAATGAACC	2191	636	337	1321	1147	923	955	333	669	1060	1074	1153	660	545	876	642	485	1653	2832	518	455
ACCACGTTGACCTTGCCTTT	3066	1038	883	1686	1808	1281	886	600	999	1889	1279	1328	968	760	1070	974	666	3159	2548	1332	1001
ACCACTAATGAGATTCTTGT	1428	246	336	537	880	715	687	224	408	562	1005	686	491	338	414	356	262	1041	906	573	536
ACCACTATGCCATCCTTGTA	2427	700	884	1716	1571	925	1263	604	1382	1274	1753	1147	1079	581	1013	766	544	2319	2008	1530	852
ACCACTGAGAAGCGTGCAGC	2329	643	504	2187	1195	742	915	401	706	1066	1314	675	809	423	482	773	430	1312	1111	933	398
ACCACTGGATCCGCATGCGC	3285	1303	475	1102	1600	1543	1372	563	1467	1412	1479	1285	908	530	1300	725	428	2119	1890	1680	892
ACCACTGTCAGTGACGATGT	2393	791	481	1253	1089	876	1036	385	684	1566	1046	1097	1049	676	943	460	534	2371	1827	1217	731
ACCACTGTTCCCTCGTATTG	2482	257	273	1557	1007	768	814	408	708	1401	1614	1035	918	636	725	691	381	2032	1725	1527	1063
ACCACTTCCACCGAGGCATT	1547	597	229	900	1632	540	714	429	676	871	894	736	676	415	808	556	295	1166	1323	1002	558
ACCAGAAACCCCAACTACGA	2509	1252	505	2053	1259	941	995	452	974	1427	1506	1109	760	713	1029	523	488	2263	1751	1055	768
ACCAGACATGTGATCACGAG	3045	1122	697	1457	1295	1182	1267	609	1446	1824	2299	1380	1446	1006	1163	910	512	2327	2138	1504	955
ACCAGAGAGGATCCGCCCTC	2114	710	560	1314	1566	446	664	481	765	1357	1554	1123	1111	641	868	662	248	1390	2295	1362	548
ACCAGAGCATGGTGATTAGG	2976	597	667	2491	1852	1117	1249	492	969	1642	1957	1105	1315	766	1263	828	409	2152	1760	1589	866
ACCAGAGCCCGAAGAATGGA	2951	973	891	2500	1580	1606	1209	471	1236	1736	1947	1331	1124	780	1256	778	520	2524	3064	1520	1110
ACCAGAGGTAACGCAGTAAA	2228	828	546	1640	994	1062	1281	433	840	1375	1516	1364	1010	637	1001	624	672	825	1048	1751	844
ACCAGATCAACACTCACCAT	1752	425	487	826	1109	803	524	315	619	1026	1020	879	550	438	712	512	327	1576	1078	1084	362
ACCAGATGTTCCTGCGGTTG	2902	867	678	1887	1446	1249	888	540	1226	1631	2151	1415	1014	812	872	700	694	1984	2930	1705	821
ACCAGATTCTCCCCTCGCAG	2365	989	559	1586	1340	1025	972	520	791	1088	1520	923	804	605	812	888	351	2101	3071	1418	828
ACCAGCAGCTACATGATTCG	2790	693	617	1540	1884	1329	1408	555	858	1896	1864	1478	1050	929	1614	851	457	1807	1738	1482	1010
ACCAGCATCGTGGCGGAGCT	3073	1150	662	2583	1888	1147	1675	492	1406	1456	2197	952	1456	757	1108	1184	703	2894	3201	2207	940
ACCAGCGCGGCCAGGCCACA	1966	622	556	1211	875	1004	613	452	1096	1592	1494	1207	564	576	777	620	336	2207	1385	911	668
ACCAGCGGATCCTGGCTCGC	1905	716	419	1144	700	811	1062	240	530	942	1004	648	606	462	1051	319	399	1573	928	1007	582
ACCAGCTGTCATCGTTTGTC	2222	670	629	1115	1042	970	706	318	966	1235	1291	1013	910	693	700	669	350	2010	1855	1960	678
ACCAGCTGTGTTGGTTGATT	3495	945	690	1991	1535	1304	963	542	1091	1719	2059	1060	1344	1004	1636	851	513	2549	2276	1981	1066
ACCAGGAACTGGTCCACGCC	1585	697	289	616	753	364	326	222	696	671	1010	625	589	330	564	337	292	1087	936	1055	422
ACCAGGACAGTCCAGCTGAT	1884	983	449	1510	1407	915	865	340	580	817	1499	1226	813	406	718	805	335	1360	686	985	636
ACCAGGACGAAAGACAAATA	1984	561	488	957	1320	968	882	301	575	1169	1651	1272	711	550	845	788	463	1260	1125	1187	540
ACCAGGCCGCCCAAGGCCAA	2504	405	389	934	1416	560	803	447	934	1332	2046	895	541	646	1163	932	420	2116	2312	1432	781
ACCAGGCGAGTATGGGCTCC	1896	812	516	1106	1524	851	935	443	932	1069	1496	675	764	107	108	586	222	974	952	29	32
ACCAGGCGGCCAGCTGCTTC	1608	818	448	568	1335	590	706	307	450	844	1470	545	562	598	429	442	325	1784	1126	1139	478
ACCAGGCTACCTTCCGCACG	2916	1240	628	1334	1520	1133	1315	643	1029	1533	1718	1652	1019	742	1423	800	368	2286	2583	1264	918
ACCAGGGCGGCTCGGCGGGC	1674	618	245	834	998	479	374	208	431	848	855	823	758	298	739	476	223	1740	1108	860	471
ACCAGGGGCGCGTCACACAC	2166	915	391	1264	1117	809	717	375	478	1062	1314	579	739	382	707	348	522	1429	1242	955	876
ACCAGGGTCCGGATTTCGTC	2001	831	385	692	899	606	705	266	846	801	1061	416	739	586	712	356	489	1790	1451	1072	575
ACCAGGGTGTAGACTTCATG	3195	599	598	1975	2165	1485	894	469	846	1770	1900	1223	1042	808	1270	837	566	1780	1861	1703	816
ACCAGGGTTGTGGACTGTGA	2103	550	450	938	1315	580	1070	456	852	1375	1257	683	650	402	579	430	408	2130	1283	1237	1017
ACCAGTACCCCCCATGTCAC	1354	247	254	869	760	498	825	218	466	1106	930	921	335	312	687	513	330	1266	490	1116	397
ACCAGTAGTCCGTGCCCACT	1959	443	338	1296	1095	681	724	391	642	804	1356	803	700	530	718	478	493	1257	1190	2151	664
ACCATAACTGATGATGTGCG	1029	237	63	698	228	213	177	123	243	323	703	272	211	165	231	371	98	1	9	15	15
ACCATACTTAGGGGTATCCC	1703	489	374	618	777	553	797	231	517	652	941	1176	719	393	597	645	313	1755	1612	1219	627
ACCATACTTAGGGGTATCCG	2259	595	157	1122	992	503	576	326	560	740	1639	703	537	375	623	520	178	371	472	977	556
ACCATCAAAGTACTCGGCCC	2708	878	599	1394	1837	907	888	436	509	1053	2386	1387	1017	683	1270	819	477	1691	1744	1585	991
ACCATCACCACCTTCGAGCA	1527	471	282	845	1234	487	595	273	401	1181	1073	656	534	46	106	293	113	100	2	1	5
ACCATCAGTTCAGACTCCCG	3434	1267	647	2127	2738	1002	1404	541	1130	2334	2321	1135	1853	940	1857	1004	509	2342	1980	2852	824
ACCATCGCGGCCACGGAACC	1184	349	460	997	662	332	393	181	403	736	844	406	327	318	328	325	158	552	611	421	234
ACCATCGGAGATGTTTCATG	3072	500	370	1449	1842	539	526	350	659	1258	1692	1075	1218	659	956	644	504	2241	1991	1516	680
ACCATCGGCTTGAGTGCAGC	2109	618	775	935	1054	768	1014	455	889	1559	1677	924	1001	748	992	616	350	2548	1271	1087	591
ACCATGATATTGCCCAGCAA	2127	667	460	948	1151	883	896	292	769	1145	1297	971	708	518	773	393	432	528	230	704	242
ACCATGCCTTCGATGACAAA	1291	389	431	580	316	347	376	159	459	508	402	305	344	292	355	331	233	1185	777	708	402
ACCATGGCGTACCGTGGCCA	1407	3	22	108	56	88	82	244	504	145	182	436	178	334	463	322	231	373	194	46	72
ACCATGGGGTCGGACTTGGC	2092	588	362	1002	541	439	698	218	505	681	741	534	658	237	725	358	256	594	675	946	489
ACCATGGGTGGTGTCTCTAC	1717	464	316	936	1124	714	612	302	372	872	942	423	865	346	1061	450	181	321	152	1014	265
ACCATGTTCTACTTGTCGAA	2878	952	379	1333	1868	960	813	328	553	1576	1603	1005	585	802	1276	462	331	2146	1501	1819	721
ACCATGTTCTACTTGTCGAG	2787	951	573	1019	1529	820	1224	513	846	1096	1281	968	822	613	713	848	510	2548	1478	1367	897
ACCATTACAGAGCCCTACCG	2607	939	504	1723	1765	1051	901	437	959	1562	1671	670	968	691	1049	734	727	1693	1334	352	167
ACCATTCACTTCCTCGATGT	1762	514	404	927	845	475	689	284	464	786	946	663	675	525	469	373	382	1258	909	1052	331
ACCATTCTCTACATCGCATA	2781	828	723	1652	1439	835	626	359	1047	1878	1620	1214	1154	965	1203	753	500	1435	2983	2166	978
ACCATTCTGCTCCGTTTGGG	1898	531	228	946	950	575	665	309	598	654	1184	301	686	381	569	455	388	1338	2072	1826	356
ACCATTCTGCTCCGTTTGGT	1929	655	354	1733	826	634	662	166	542	836	1114	920	550	443	834	675	328	1307	1250	1226	597
ACCATTGAAGCGGACAGCTC	2729	681	808	1626	1199	681	1492	434	1025	1199	1498	912	1513	757	1108	671	495	2678	2307	1946	811
ACCATTGCAGTGGGCACGGG	3221	677	517	2122	1749	1122	1499	498	1092	2116	2046	1491	840	1054	1015	951	446	2022	1401	1143	448
ACCATTGCGAAGCGGCTCGT	1666	332	328	464	608	435	646	238	682	825	674	717	439	488	848	339	296	1828	775	861	343
ACCATTGGAGAAATGCTACG	1964	618	268	892	1235	688	644	356	798	890	1508	864	642	741	772	469	380	1189	1065	1079	816
ACCATTGGAGGCACGGACAA	2534	742	617	1902	1669	1310	802	486	900	1642	1420	1198	1060	452	1035	545	496	1820	1350	1437	550
ACCATTGTAGAGACACCACG	1720	718	268	946	861	891	668	260	796	951	1029	1077	636	473	772	452	264	888	1465	1259	421
ACCATTGTCATCCGCCGAGA	2262	703	498	1054	800	827	893	208	711	1248	1775	1130	897	498	857	645	343	1632	1362	1610	579
ACCATTGTCATCCGCCGAGG	3171	958	704	1670	1363	854	997	396	980	1546	2174	1484	1490	773	1189	944	465	2447	1832	1585	991
ACCCAAAGCCCACGGTACCG	1458	27	23	234	121	20	1	233	719	149	298	310	142	247	540	371	209	449	48	4	14
ACCCAACCAAGGAAGGTTGC	2039	733	280	1367	1226	717	698	313	599	1102	1743	848	769	715	589	617	315	1389	997	1498	533
ACCCAAGTTCTTGGTAAGCC	2591	860	575	1335	1783	1045	1295	517	1010	1463	1904	1444	918	833	1658	1040	561	3090	2835	1371	1021
ACCCAAGTTGCCCTCGGCCA	3553	1196	901	2152	2409	1320	1676	693	1364	2263	2165	1670	1142	1142	1377	1413	783	3215	2951	2776	1357
ACCCAATAGAATCACTCGAA	1651	944	218	1251	871	563	671	352	432	924	745	713	444	402	588	534	444	1413	1393	699	429
ACCCAATGTGGCGGAGCCGA	1539	572	286	1072	1332	822	908	314	635	922	1110	480	1012	419	808	614	298	2145	944	1003	440
ACCCAATTGTCCCCTTACCT	1792	673	229	1484	844	924	373	392	698	1137	1307	588	568	409	706	555	317	1019	819	908	265
ACCCACACCACGTGCACGAG	1237	41	46	561	563	364	428	312	575	962	1090	166	136	557	535	295	135	956	703	793	271
ACCCACATACCTCTCAGGAG	1897	560	332	1042	1381	700	846	362	595	957	1085	838	430	507	789	424	404	1369	1692	933	493
ACCCACCCTGCACTTACGAT	3097	1058	624	2444	1544	903	1212	593	939	1885	2163	2055	890	806	961	998	431	1540	2199	3072	1303
ACCCACCGAGGCCTGCGCAA	2396	728	640	1640	1242	969	941	438	951	1453	1939	803	975	540	591	743	386	157	35	28	66
ACCCACCTTGTGCACGTTGA	3034	18	10	1328	1357	1225	1277	568	1371	1509	2015	1002	976	740	799	883	405	1449	1349	1221	852
ACCCACGGCGTCTGTTCGAG	3398	9	0	2	15	23	22	41	59	39	29	35	45	695	1052	762	491	207	152	229	54
ACCCACTCTACCGTGACCCA	2022	302	488	1124	705	720	696	539	665	1433	1196	581	816	342	1232	431	221	1332	1550	846	616
ACCCAGACAACGAGTCTGTC	1208	497	285	900	652	399	376	123	407	840	1181	301	483	359	457	312	241	861	689	1064	301
ACCCAGATTATCGCCGACGG	3149	989	341	1544	1422	992	791	439	1283	1405	1807	915	749	557	938	445	530	1662	1177	2368	621
ACCCAGCACTCACCTATCGA	2637	16	9	2180	1108	943	1486	407	1064	1739	1877	449	523	689	1167	790	353	737	982	135	75
ACCCAGCACTCACCTATCGG	2745	1169	645	1630	1124	1017	1856	489	866	1850	1801	1130	758	709	1314	950	730	1985	2628	1766	969
ACCCAGGCATCACCATTGGA	1853	630	223	1022	1032	717	970	372	752	1297	1456	478	461	34	68	79	77	44	72	31	13
ACCCAGGGTTCCGCAGCAAC	2940	1019	688	1821	1781	1275	1355	450	1106	1443	2492	1135	1433	921	1278	737	438	2668	2669	1725	1125
ACCCAGTCATCAATGCTCCT	3517	1635	725	1872	2415	1888	1424	704	1416	1908	2110	1345	1332	964	1459	1085	768	3717	2501	2869	1437
ACCCAGTTCCGTTTGTACCT	2961	942	429	1314	998	752	1262	400	947	1465	1678	1223	1233	881	1231	642	429	1722	1996	2007	736
ACCCATATATGCTGCCGCAC	1314	194	161	325	781	302	249	317	210	572	720	372	319	400	599	204	212	1131	613	455	225
ACCCATCACTTGCTTTCGAG	2719	956	567	1386	2267	883	848	323	864	1151	1899	1064	766	529	955	610	581	1798	2045	1782	936
ACCCATGAGTTAAGTTTTCT	3067	634	565	1435	1386	1013	1207	558	795	1539	1876	908	1004	807	1151	982	505	2876	1957	2721	692
ACCCATGGCAGCCTCGTCGT	2514	630	636	1777	1283	668	1267	463	993	968	1863	541	530	387	768	736	462	1236	1932	1450	568
ACCCATGGCCCTCCCGATGA	3607	1214	767	2275	1592	1509	1486	560	1386	2357	2276	1179	1416	914	1374	746	738	2203	2368	1091	492
ACCCATTGAGAGTCGCCTGA	1942	458	395	1214	1726	748	613	360	934	859	1365	534	509	538	816	556	354	1441	2017	863	397
ACCCATTGTCTTCATAGGTG	4328	1575	1064	1966	2127	1621	1826	553	1099	2498	2979	1872	1604	954	1475	1613	784	4795	2933	3345	1398
ACCCCAATCATGTATGCTGC	2605	624	632	1983	1128	753	1077	295	757	1149	1483	744	809	539	946	589	295	1864	1656	1515	706
ACCCCAATCATGTATGCTGG	4055	1454	897	1942	2099	1129	1165	443	1354	1842	2370	1345	763	896	884	998	780	3031	3010	1497	739
ACCCCAATGCGGACCAGCCG	2054	784	567	1208	1137	780	533	281	763	1005	1627	825	598	750	874	695	489	3347	1239	1349	608
ACCCCACGATGACTGCGGCC	1315	418	286	602	498	376	529	142	580	694	791	753	861	329	465	326	122	1462	452	500	442
ACCCCACGTTGCCGCGGACG	1415	679	371	1218	961	480	411	302	703	749	896	762	535	5	24	486	192	1096	734	158	79
ACCCCCCATGCATGTGCTTA	2023	1061	397	1597	1511	701	1061	426	705	933	1107	1039	628	488	879	497	359	1288	1989	985	519
ACCCCCGCACAGCTCAACGA	2616	1238	555	1267	1670	1009	1186	495	1219	1170	1642	1327	998	758	1350	910	544	2811	1980	2110	818
ACCCCCGGTCAATACTTCGG	1909	376	347	987	821	754	713	297	446	1232	1307	575	619	494	779	373	427	1036	1365	1576	322
ACCCCGAGAACCAGGCGCTG	1881	668	358	1425	1052	774	873	297	842	1103	1449	636	434	360	823	541	391	2381	1737	986	505
ACCCCGAGCTGGTGCTGAAG	3619	1335	693	1899	2065	1211	1341	788	1021	1854	1680	1740	971	1164	1516	1389	635	3346	2557	2405	1102
ACCCCGAGGTCTGTGATGGT	1289	381	267	633	370	628	327	218	286	393	727	662	319	197	385	299	172	944	722	1135	345
ACCCCGATGAGGTAGATCTT	3730	1276	665	2433	1789	1059	1431	649	1277	2416	2106	1227	1238	934	2040	1319	540	3383	2283	2091	1199
ACCCCGCCAATGCCACCTTC	2069	685	353	1141	1257	856	1043	579	1220	1548	1458	1284	730	458	651	670	469	1175	1928	1400	878
ACCCCGCGGAGACCCTTCGA	1929	998	403	1608	999	833	657	254	949	1162	1531	479	646	695	769	450	272	1035	735	981	568
ACCCCGCGGAGACCCTTCGG	2704	1147	721	1477	2034	838	1133	525	677	1283	1994	1179	821	608	1303	851	469	1291	940	499	166
ACCCCTAAGTATGGTCTCAT	1771	720	412	758	803	387	520	315	703	602	869	586	457	518	468	434	342	1639	1910	620	535
ACCCCTAATCTAAGCATAGC	1489	298	534	764	818	403	527	208	450	687	953	550	236	309	727	338	347	1409	1379	714	570
ACCCCTACATTGGCAGTATT	4114	1171	876	2393	2285	1035	1631	777	1204	2507	1939	1457	1326	859	1722	1008	555	3841	3240	2818	1047
ACCCCTCGGACATCCACGTC	1090	409	222	650	684	380	484	167	485	337	1010	589	354	309	400	287	190	996	847	590	353
ACCCCTCGGTGTACTCGGCC	1148	281	314	605	743	430	484	188	363	573	496	549	425	372	355	195	217	382	937	183	140
ACCCCTTCGCCCGCCTGGAC	1139	374	258	729	445	336	330	81	553	349	579	380	470	329	641	336	199	960	597	356	277
ACCCGAAAATCCTTCCTTGG	2343	744	553	1337	1430	706	1228	398	1065	1442	1453	890	910	752	848	803	414	1976	2107	1263	986
ACCCGAACCAGCTCTGCATG	3290	514	351	644	681	634	788	179	442	544	1001	540	410	1081	1142	838	735	2761	1910	2357	901
ACCCGAACGTGATGAAAAGA	2386	569	490	1145	1619	605	560	289	629	1523	1490	968	863	424	979	656	299	2217	2857	1094	726
ACCCGACCTAGAAAAATCAA	963	363	141	402	344	396	299	119	432	401	868	468	189	238	470	309	197	925	485	547	468
ACCCGAGTGGCCAGCGCCTG	2148	442	204	1078	1028	613	944	443	1064	1240	1667	1319	578	378	1013	566	487	978	1372	895	475
ACCCGATAATAGCTACTGGT	2723	1016	703	1287	2187	632	781	497	1104	1536	2080	1733	970	741	1060	376	644	2035	1209	1781	966
ACCCGATGTGATCTTGAGGT	1614	253	135	1001	798	717	449	364	621	838	1245	604	585	583	458	646	306	827	1789	806	338
ACCCGCACATCATCAGTTAT	1860	567	384	1385	1015	592	747	451	759	1045	1414	690	771	450	901	761	456	146	132	151	101
ACCCGCACCACCCGGCCGCC	1214	313	223	757	428	394	400	192	414	585	455	380	244	316	313	237	139	1050	930	882	406
ACCCGCACCATGGCGTGCTG	2165	544	575	1272	1347	820	1089	303	797	1146	1394	747	553	676	676	417	522	2505	1384	1788	570
ACCCGCACTCGTTCGTGTTC	1439	166	183	757	360	546	424	161	612	447	591	554	334	228	777	368	177	885	1165	766	471
ACCCGCATCACCACCCGCAC	1928	674	246	999	914	484	598	292	1023	1017	1669	627	755	569	942	505	312	1665	1586	813	648
ACCCGCATGGAGGTAAGCAG	2113	1207	641	2155	1594	1280	1431	643	1096	1591	2634	1367	1538	1051	1489	1132	744	3186	3228	2274	1539
ACCCGCATGTTGTGCGCGTG	2172	725	281	824	1154	822	900	333	805	712	1337	751	614	301	436	419	232	1229	2008	1347	508
ACCCGCCGCACCTTCGACCG	1762	552	249	398	360	521	661	237	408	797	496	475	344	319	393	411	207	920	806	25	39
ACCCGCGGTCGGTTGTCCAG	1607	485	407	607	695	585	480	235	449	564	608	579	412	200	406	198	102	448	481	415	150
ACCCGCTCCTGATACTCTCG	3843	1390	723	2132	2575	1249	1217	531	1129	2233	2178	1008	1521	904	1513	994	660	2742	2806	2332	943
ACCCGCTGCCCCTACAAGGA	2376	661	389	1264	1372	907	823	316	736	1367	1112	1051	1000	906	821	594	312	1658	1919	1852	697
ACCCGGAAGGACGAGCAGGA	1467	496	287	588	664	701	721	162	702	914	951	720	683	367	749	438	299	1556	1763	1195	219
ACCCGGAAGGCTTCAAAGGC	2025	891	586	1235	1192	709	869	399	785	1455	1367	991	484	447	814	921	461	2086	1505	1506	859
ACCCGGAAGGCTTCAAAGGG	2539	168	314	1700	1888	1051	1013	412	736	991	848	714	693	369	533	661	489	1560	1501	872	371
ACCCGGACAAGCAGCCCGGG	1076	308	182	694	466	238	525	109	239	431	755	720	421	194	340	205	119	614	534	735	389
ACCCGGATGCACTTTCTGAA	1193	105	29	270	205	83	158	273	292	184	404	153	253	462	405	387	350	537	827	588	195
ACCCGGATGTGTACAGCCGT	2396	707	370	1294	1322	835	713	535	865	1017	1725	736	452	521	917	732	353	2423	1383	1779	544
ACCCGGCACTGTAGCCCATT	1353	309	239	625	517	345	750	193	281	813	914	429	485	165	427	340	212	752	393	628	316
ACCCGGCAGGTTACAACCGA	1789	507	591	1118	1175	412	705	331	404	667	1155	508	508	699	664	401	253	1793	888	1370	569
ACCCGGGACTGCAGGCTGGA	3675	1119	799	2129	1689	1634	1021	622	1303	2568	2498	1276	1670	982	1225	957	750	2392	2564	1882	915
ACCCGGGAGAAGAAGTCATA	2327	973	628	1309	1188	974	931	461	659	1568	1721	805	1396	492	903	900	518	2052	2199	1155	932
ACCCGGTCAGTATCCACACC	1082	423	193	770	469	236	595	198	552	662	764	378	293	313	460	226	419	942	528	794	292
ACCCGTCACAGGCCTCGCAG	1774	461	377	1188	657	507	722	402	753	955	1433	838	651	624	556	375	475	1092	1284	456	512
ACCCGTCTTCACGTACAGAA	1971	789	362	1137	999	379	597	233	609	905	1164	664	315	536	767	418	248	1389	1153	961	521
ACCCGTGGAAGTGCCCCTGT	2031	755	208	724	1016	643	585	229	723	1315	1677	736	726	407	597	472	300	475	494	381	65
ACCCGTGTGAAGCTGCCCTG	2838	636	664	1488	1125	1094	908	518	687	1640	2262	1118	992	661	1073	680	479	1505	1879	1776	937
ACCCGTTTATACACTGGAGC	522	129	29	189	260	106	170	43	229	283	193	128	156	121	149	103	115	341	222	162	100
ACCCTCACGGTCTTGGTCGT	884	229	65	687	490	270	198	87	255	373	591	313	308	205	455	224	105	542	731	902	360
ACCCTCACTGTCAACAGGTG	2298	1109	575	1485	1382	911	1118	447	849	1342	1689	713	998	749	678	840	504	1662	1694	1286	677
ACCCTCCAGACCTCACGTTT	3533	1241	720	2175	1918	1179	1305	658	1149	1497	2216	1595	1480	1040	1404	840	698	2922	2480	2413	1033
ACCCTCCGAATCGTAACGGA	2430	798	405	1002	896	470	550	400	511	1231	1363	1007	913	715	672	526	522	2241	1609	1171	888
ACCCTCCGTGCCCCAGATGC	1314	330	212	1042	1015	669	551	177	252	516	874	515	282	255	599	318	194	211	316	121	44
ACCCTCCTAGACCAACTCCA	2976	754	537	1692	1355	776	1063	478	749	1666	1763	1235	982	749	1265	1138	549	1504	1823	1880	835
ACCCTCCTCAATAACATTGT	2782	822	553	1307	1368	876	1012	322	680	943	1752	1456	741	844	788	694	423	1398	1754	2541	1353
ACCCTCGTCACCAATGGCGG	3093	1455	620	1439	1486	893	1099	484	942	2058	1749	1183	1167	881	1261	938	642	2697	1420	1344	1014
ACCCTCTCAGGGCATACGGG	1974	950	409	910	760	763	465	257	486	907	1149	1106	507	362	398	490	386	1184	1222	878	334
ACCCTCTCCGTGGAAAAGCC	1356	358	379	646	397	625	554	279	824	707	817	1097	464	546	604	337	340	872	1274	980	533
ACCCTGCACTTACGATGATC	3477	1241	569	2001	2052	1103	1378	654	1046	1819	1569	1670	859	713	1331	1117	678	3465	2501	2260	1047
ACCCTGGGCGGTACCATGGG	2848	971	650	1969	1405	755	827	464	1122	1418	1431	895	1064	822	975	812	375	306	337	550	433
ACCCTGGTTTACCCGTGGAA	3564	1398	897	1959	1644	848	1111	524	980	1563	2437	1490	944	797	1065	848	671	2776	2418	2218	1054
ACCCTTCGAGAAATCTCGTC	1887	482	359	1325	1280	470	532	277	722	1027	985	799	460	509	766	665	344	1064	1162	1202	736
ACCCTTCTTGCCGCAATACA	4010	1373	791	2272	2326	1082	1675	562	909	1581	1982	1642	1625	1061	1033	1015	736	2501	3256	2328	1065
ACCCTTGAGGCGGTACACAG	2526	935	514	1666	1257	817	1239	447	858	1521	1626	1027	897	42	39	21	15	15	49	62	4
ACCCTTGAGGGCCATGAATC	1175	305	369	715	818	360	349	178	397	683	649	483	650	380	339	335	277	661	575	867	479
ACCCTTTACCTGGGCAGATC	2976	1306	607	1840	1866	734	1082	374	971	1667	2203	1752	1470	832	1247	757	905	2624	2514	2600	856
ACCCTTTCGGCTCTAGAGTG	1566	791	326	746	1002	346	500	192	460	946	723	429	421	236	398	610	325	1273	892	234	237
ACCGAAAAGCTATCAACAAC	1427	362	348	640	786	512	573	212	362	1350	921	317	536	413	555	379	338	1037	1359	851	356
ACCGAAAGGGCCTTGCTCCC	2613	995	564	1877	873	881	1012	411	738	1489	1491	855	985	624	994	436	579	1447	2057	1147	806
ACCGAAGAACCTGATCGTGA	3354	1084	887	2225	2216	920	1804	559	1209	2550	2294	1037	1100	321	399	1096	484	1280	1224	616	259
ACCGACAGCCTATTCTAGTG	1536	694	407	706	642	643	510	236	569	598	928	719	534	308	470	321	375	1291	1284	1473	474
ACCGACCAGCTGGGCAAGCT	1911	746	278	833	749	530	941	250	554	776	917	841	585	563	709	945	386	978	1151	1404	551
ACCGACCCTGCCTATGAAGA	3290	1500	556	2297	2487	1196	1829	523	1125	1449	2345	1517	1342	1024	1218	1085	540	2580	2489	2315	1086
ACCGACCGCGGGTCGCCGCG	944	218	233	253	296	182	396	46	162	330	502	393	275	230	390	272	220	533	356	804	364
ACCGACCTTTGTCGGAGGTT	2629	849	621	1442	1888	816	667	314	829	1337	1872	1325	859	663	826	691	632	3779	1542	952	566
ACCGACGGGCTGTGCGCGTA	3919	611	354	1501	1556	1008	1213	534	1195	1887	2665	1388	1107	771	1137	808	711	2166	1647	1515	717
ACCGACGTTGTGGACCTTAG	2277	879	485	584	1252	1049	836	229	647	1029	1485	626	623	486	520	696	341	435	733	1120	672
ACCGAGAAAGGGGACTCGAG	2856	1097	391	1746	1704	941	1318	519	1045	1637	2255	1093	1137	597	1229	863	310	2027	1580	975	716
ACCGAGCTGTACTTTACCCC	2011	657	359	522	981	513	954	286	634	1223	1073	560	570	560	594	479	319	1945	896	1230	564
ACCGAGGACTCGCTTCTCTT	3278	1220	791	1743	1748	1119	1072	430	893	1646	1426	1357	842	955	966	595	479	2148	1622	1566	953
ACCGAGGCCTGCGCAAGGTG	2638	964	413	1335	1584	879	951	378	932	1191	1943	1054	629	594	1038	489	483	2489	1663	1581	957
ACCGAGGTAATCCAGGTGAC	1613	792	282	1507	922	609	626	347	616	874	1156	593	471	404	702	430	295	1909	1523	879	479
ACCGAGTCCCGAGTGCAGGT	3345	1515	960	2275	1885	1432	1499	571	1105	1633	2174	1119	1088	774	1282	818	743	2881	2318	1684	1204
ACCGATACGGATCCCGGAAG	2045	1161	552	1005	1470	676	888	401	807	1337	1028	1206	667	494	742	802	413	1729	1583	1304	756
ACCGATGGCGCATTGGTGGT	2451	887	605	1909	1506	1029	954	549	708	1222	1899	780	763	707	870	710	370	218	180	123	106
ACCGATTCAAGCCATCTTAG	2853	1196	681	1541	1817	855	937	335	910	1720	1398	1417	788	832	1189	887	534	1711	897	998	515
ACCGATTGTTGATATCAGAG	1795	528	322	1027	554	482	541	174	466	768	751	708	462	263	676	461	210	959	893	1289	379
ACCGCAAAAGGACGTATCTT	2029	699	360	1325	921	434	783	407	668	1229	822	305	707	585	621	623	194	691	960	118	124
ACCGCAACTGGTACTCAGAT	1793	542	331	584	916	691	733	484	513	859	899	653	456	311	642	490	367	1533	1187	1074	452
ACCGCACGTTGCTGCGCTTC	2733	615	389	1725	1429	1251	943	442	987	1366	1517	801	835	797	1003	641	499	2059	1668	2458	786
ACCGCAGCAGACACAACGTC	2273	916	413	1614	1000	987	1274	417	1000	1599	1814	1001	645	653	1728	856	435	2095	1476	1675	502
ACCGCAGGAACATCTGGTTC	1484	457	385	719	912	718	445	269	227	1075	1035	539	558	444	398	424	274	1458	803	587	502
ACCGCAGGGGGACCAGGCTA	1833	328	192	1087	1030	900	963	315	959	914	2336	868	714	493	1187	674	303	1199	891	866	437
ACCGCATCCTGGACCTGCGG	1647	706	254	743	788	689	748	212	713	735	735	684	553	533	745	476	330	1498	1556	1478	505
ACCGCATGCACGAGCAGCAG	1552	575	402	936	1416	642	676	237	778	981	1170	512	616	605	680	507	352	1017	1251	1175	790
ACCGCATTCTGCTCTACGCG	2851	919	562	2041	2042	760	1448	411	776	1589	1985	816	976	756	1019	732	622	1992	2044	2383	886
ACCGCCAGGGTGGTGTGAAT	1091	452	205	901	913	485	498	172	299	568	1157	285	327	273	284	537	282	869	1008	1008	393
[truncated: 16,771 more rows]

## Sheet: Library annotation
Construct Barcode	Construct IDs	PAM	Gene	G19	g20	G20	Context Sequence
AAAAAAAGAATCCTTACCGC	Essential	TGTA	GEMIN5	n	y	n	GCTCAAAAAAAGAATCCTTACCGCTGTAACC
AAAAAAATACCGAAAGACCA	BRCA2	AAAA	BRCA2	n	y	n	AGGAAAAAAAATACCGAAAGACCAAAAATCA
AAAAAACGCTTACTTGGGAT	Essential	CAAC	SRSF11	n	n	y	AAAGAAAAAACGCTTACTTGGGATCAACAGT
AAAAAACGGCTCTCTCAACG	Essential	CTAA	GEMIN5	y	y	n	TGGAGAAAAAACGGCTCTCTCAACCTAAGGC
AAAAAAGAATCCTTACCGCT	Essential	GTAA	GEMIN5	n	y	n	CTCAAAAAAAGAATCCTTACCGCTGTAACCT
AAAAAAGATGCCCGCGCTGA	NonEssential	GAAT	CACNG3	n	y	n	AGACAAAAAAGATGCCCGCGCTGAGAATGAC
AAAAACAGCGTCGCCTTGCG	Essential	AACA	EIF3A	y	y	n	AGTTGAAAAACAGCGTCGCCTTGCAACACTA
AAAAACCTACGCTCAGGTAG	NonEssential	GCGG	NOTO	n	y	n	GGGTAAAAACCTACGCTCAGGTAGGCGGGCA
AAAAACCTTATGTGAATGCG	BRCA2	TGCT	BRCA2	n	y	n	CAGCAAAAACCTTATGTGAATGCGTGCTACA
AAAAACGCTTACTTGGGATC	Essential	AACA	SRSF11	n	y	n	AAGAAAAAACGCTTACTTGGGATCAACAGTA
AAAAAGAATCCTTACCGCTG	Essential	TAAC	GEMIN5	n	y	n	TCAAAAAAAGAATCCTTACCGCTGTAACCTT
AAAAAGACGACCAACGTGTT	NonEssential	CCGT	OTP	n	y	n	GCGCAAAAAGACGACCAACGTGTTCCGTGCG
AAAAAGCAACCGTGGAGCCA	NonEssential	AAGT	SLC7A13	n	y	n	TTCAAAAAAGCAACCGTGGAGCCAAAGTATC
AAAAAGCAATCTAACCTGTG	Essential	TCTA	SRSF11	n	y	n	GACTAAAAAGCAATCTAACCTGTGTCTAGAA
AAAAAGCCCACCTTGAGAAC	Essential	TCCT	GEMIN5	n	n	y	GAAGAAAAAGCCCACCTTGAGAACTCCTGTA
AAAAAGCTTCCGCCTGATGG	Non-targeting Control
AAAAAGGCTCCACATACTTC	Essential	ACAA	LUC7L3	n	y	n	TATTAAAAAGGCTCCACATACTTCACAAACT
AAAAAGTGGTGGTATACGAG	BRCA1	TATG	BRCA1	y	n	y	ATGGGAAAAAGTGGTGGTATACGATATGGGT
AAAAATACTTCCTCGTGTTG	BRCA2	ATAA	BRCA2	n	y	n	TATCAAAAATACTTCCTCGTGTTGATAAGAG
AAAAATATTAGTGTCGCCAA	BRCA2	AGAG	BRCA2	n	n	y	TGGGAAAAATATTAGTGTCGCCAAAGAGTCA
AAAAATGATAGATTTATCGC	BRCA2	TTCT	BRCA2	n	n	y	GAAGAAAAATGATAGATTTATCGCTTCTGTG
AAAAATGGGTTACGTACTTG	Essential	TCTT	XRN2	n	y	n	TGACAAAAATGGGTTACGTACTTGTCTTCAG
AAAACAACACATGGGCTATG	Essential	CCAA	LUC7L3	n	n	y	TGGGAAAACAACACATGGGCTATGCCAAAAT
AAAACAACGTTGGCACGGAA	NonEssential	GGGT	ESX1	n	n	y	GCGGAAAACAACGTTGGCACGGAAGGGTCCG
AAAACAAGACGGCCGTGGTT	Essential	GTGG	RPL18	n	n	y	CGGGAAAACAAGACGGCCGTGGTTGTGGGGA
AAAACACTTGTCTTGCGTTG	BRCA2	TTGT	BRCA2	y	y	n	TTCAGAAAACACTTGTCTTGCGTTTTGTAAT
AAAACACTTGTCTTGCGTTT	BRCA2	TGTA	BRCA2	n	n	y	TCAGAAAACACTTGTCTTGCGTTTTGTAATG
AAAACAGCGGGCCAGACAGG	Essential	GGAT	PRPF38B	y	n	y	GCAGGAAAACAGCGGGCCAGACAGGGATGTG
AAAACAGCGTCGCCTTGCAA	Essential	CACT	EIF3A	n	y	n	TTGAAAAACAGCGTCGCCTTGCAACACTACT
AAAACAGCTAGATACCAGCT	Essential	GTGT	GEMIN5	n	y	n	ACCCAAAACAGCTAGATACCAGCTGTGTTGG
AAAACAGGACGATGTGCGGC	Non-targeting Control
AAAACATCCCTGAGTTCACC	Essential	ACCT	MRPL21	n	y	n	TCCTAAAACATCCCTGAGTTCACCACCTTGG
AAAACATCGACCGAAAGCGT	Non-targeting Control
AAAACCAGGACGAAAGACAA	NonEssential	ATAT	CDX2	n	n	y	AGTGAAAACCAGGACGAAAGACAAATATCGA
AAAACCCCAAGGGACTAATT	BRCA1	CATG	BRCA1	n	n	y	TTTGAAAACCCCAAGGGACTAATTCATGGTT
AAAACCCGACCTAGAAAAAT	Essential	CAAG	PRPF38B	n	y	n	GATTAAAACCCGACCTAGAAAAATCAAGAAA
AAAACCTATCGGAAGAAGGC	BRCA1	AAGC	BRCA1	n	n	y	TGGGAAAACCTATCGGAAGAAGGCAAGCCTC
AAAACCTTATGTGAATGCGT	BRCA2	GCTA	BRCA2	n	y	n	AGCAAAAACCTTATGTGAATGCGTGCTACAT
AAAACGAAAGCTGAACCTAT	BRCA1	AAGC	BRCA1	n	y	n	TTTCAAAACGAAAGCTGAACCTATAAGCAGC
AAAACGCCAAAGGGAGTTGG	Essential	AAAT	EIF3A	n	y	n	GGAAAAAACGCCAAAGGGAGTTGGAAATTGA
AAAACGCGAGGAAGAGCTAC	Essential	GAGA	EIF3A	n	y	n	GAGCAAAACGCGAGGAAGAGCTACGAGAGTA
AAAACGCTTACTTGGGATCA	Essential	ACAG	SRSF11	n	y	n	AGAAAAAACGCTTACTTGGGATCAACAGTAC
AAAACGGAGCAAATGACTGG	BRCA1	CGCT	BRCA1	n	n	y	TTTGAAAACGGAGCAAATGACTGGCGCTTTG
AAAACGTTGAGCTGTTGCCA	BRCA2	CCTG	BRCA2	n	y	n	TATAAAAACGTTGAGCTGTTGCCACCTGAAA
AAAACTGTCCGAGAGCGTTT	Essential	GGAG	EIF3A	n	n	y	AAAGAAAACTGTCCGAGAGCGTTTGGAGCAG
AAAACTTATGTGACCCCGCG	Essential	GAGA	RPS9	n	y	n	TCGCAAAACTTATGTGACCCCGCGGAGACCC
AAAAGAAAACTGTCCGAGAG	Essential	CGTT	EIF3A	n	y	n	ATCAAAAAGAAAACTGTCCGAGAGCGTTTGG
AAAAGAATCCTTACCGCTGT	Essential	AACC	GEMIN5	n	y	n	CAAAAAAAGAATCCTTACCGCTGTAACCTTG
AAAAGACAGAGGTACCTGAA	BRCA2	TCAG	BRCA2	n	y	n	AAAAAAAAGACAGAGGTACCTGAATCAGCAT
AAAAGACGTCTGTCTACATT	BRCA1	GAAT	BRCA1	n	y	n	CCTCAAAAGACGTCTGTCTACATTGAATTGG
AAAAGAGCACCAGCGGATCG	Essential	CTGG	EIF3A	y	y	n	TCACGAAAAGAGCACCAGCGGATCCTGGCTC
AAAAGAGGCCTTCGACAACG	Essential	TGAC	FNTB	y	y	n	ATCTGAAAAGAGGCCTTCGACAACTGACAGA
AAAAGAGTACGAGAAGCACA	Essential	GTCC	SRSF11	n	n	y	TATGAAAAGAGTACGAGAAGCACAGTCCCTA
AAAAGAGTACGAGAAGCACG	Essential	AGTC	SRSF11	y	y	n	CTATGAAAAGAGTACGAGAAGCACAGTCCCT
AAAAGCAACCGTGGAGCCAA	NonEssential	AGTA	SLC7A13	n	y	n	TCAAAAAAGCAACCGTGGAGCCAAAGTATCT
AAAAGCAATCTAACCTGTGT	Essential	CTAG	SRSF11	n	y	n	ACTAAAAAGCAATCTAACCTGTGTCTAGAAG
AAAAGCCCGTACTGCATTTC	NonEssential	ACCC	CLRN1	n	n	y	GTGGAAAAGCCCGTACTGCATTTCACCCATA
AAAAGGACCAACCATAGGAG	NonEssential	TAAC	CACNG3	n	y	n	AAATAAAAGGACCAACCATAGGAGTAACTTT
AAAAGGAGAATGTAGAACGA	NonEssential	TTTC	SLC7A13	n	y	n	GGGAAAAAGGAGAATGTAGAACGATTTCAGA
AAAAGGATCCTCACTCGACA	NonEssential	GAAC	DRD3	n	n	y	ACGGAAAAGGATCCTCACTCGACAGAACAGT
AAAAGGCCAATTGCCAAGCG	NonEssential	GATC	SEMG2	n	y	n	GATCAAAAGGCCAATTGCCAAGCGGATCTTC
AAAAGGCTATGGGTTCATGG	NonEssential	ACTA	SEMG2	n	y	n	AGAAAAAAGGCTATGGGTTCATGGACTAAGT
AAAAGGGAGCCAGTTGCAGA	NonEssential	AGGC	IFNW1	n	y	n	TGGTAAAAGGGAGCCAGTTGCAGAAGGCCCA
AAAAGGTAGCGAAACTTCTG	NonEssential	TTCC	MEP1A	n	n	y	CTGGAAAAGGTAGCGAAACTTCTGTTCCTCT
AAAAGTAATCTGTCAGTACG	Essential	ATCC	EIF3A	n	y	n	AGTTAAAAGTAATCTGTCAGTACGATCCTGA
AAAAGTCTCCACCCATGGTG	NonEssential	TACG	KIF2B	n	n	y	CCTGAAAAGTCTCCACCCATGGTGTACGTCT
AAAAGTCTGCCCCTTGTGAT	NonEssential	CCAT	C2orf71	n	n	y	CCAGAAAAGTCTGCCCCTTGTGATCCATGGG
AAAAGTCTGTCAATGTACTC	Essential	AAAA	XRN2	n	n	y	ACTGAAAAGTCTGTCAATGTACTCAAAAATT
AAAAGTGGTGGTATACGATA	BRCA1	TGGG	BRCA1	n	y	n	GGGAAAAAGTGGTGGTATACGATATGGGTTT
AAAAGTTACTCCTATGGTTG	NonEssential	GTCC	CACNG3	n	y	n	CAAAAAAAGTTACTCCTATGGTTGGTCCTTT
AAAATACACCTGAGTGAGGC	NonEssential	ACCC	OR7D4	n	y	n	TTAAAAAATACACCTGAGTGAGGCACCCCAT
AAAATACGGCGGTATAAATC	NonEssential	GAAT	NLRP8	n	y	n	AGGTAAAATACGGCGGTATAAATCGAATGTG
AAAATACTGCTATACGTACT	BRCA2	CCAG	BRCA2	n	n	y	GAAGAAAATACTGCTATACGTACTCCAGAAC
AAAATAGCAGTAAACTCAAC	Non-targeting Control
AAAATATCATACCCGTCTTC	NonEssential	ACGT	SEMG2	n	y	n	ACATAAAATATCATACCCGTCTTCACGTACA
AAAATCGAATGATGGCCATT	Essential	GCAC	NOP58	n	y	n	CTACAAAATCGAATGATGGCCATTGCACCCA
AAAATCGATGGGCTGAATCT	Non-targeting Control
AAAATCGGACATCTCCTTGA	BRCA2	ATAT	BRCA2	n	y	n	ATTTAAAATCGGACATCTCCTTGAATATAGA
AAAATCTGTCCAGGTATCAG	BRCA2	ATGC	BRCA2	n	n	y	GTGGAAAATCTGTCCAGGTATCAGATGCTTC
AAAATGAACCAGCAGCGTTC	Essential	AAGG	XRN2	n	y	n	TGCTAAAATGAACCAGCAGCGTTCAAGGAGG
AAAATGATAGATTTATCGCT	BRCA2	TCTG	BRCA2	n	y	n	AAGAAAAATGATAGATTTATCGCTTCTGTGA
AAAATGATGGAACCGTTTAC	NonEssential	AATA	RPE65	n	n	y	ATTGAAAATGATGGAACCGTTTACAATATTG
AAAATGCAACCACAAACCTG	Essential	CAAA	FARSB	n	n	y	AAAGAAAATGCAACCACAAACCTGCAAATAT
AAAATGCAATCGGGTGGTAG	Essential	TCAT	COPS5	y	y	n	CCTTGAAAATGCAATCGGGTGGTATCATAGC
AAAATGGCTCAGATCCAACT	NonEssential	TCAA	RPE65	n	y	n	TGGTAAAATGGCTCAGATCCAACTTCAAAGA
AAAATGGGTTCGTTTACACA	BRCA2	AGTC	BRCA2	n	n	y	CTTGAAAATGGGTTCGTTTACACAAGTCAAG
AAAATGTCCGGCAGGCTGAT	NonEssential	ATGC	PLA2G4E	n	y	n	ATGAAAAATGTCCGGCAGGCTGATATGCGTG
AAAATTATCGGAAACGGTAG	Non-targeting Control
AAAATTGACGTCCCTGCCAA	Essential	TAGA	FARSB	n	y	n	TTACAAAATTGACGTCCCTGCCAATAGATAT
AAAATTGTCCGTGCCTCCAA	Essential	TGGT	HSPA9	n	y	n	CTTTAAAATTGTCCGTGCCTCCAATGGTGAT
AAACAACAACGTGAGACTAA	NonEssential	AAAT	SEMG2	n	y	n	TAACAAACAACAACGTGAGACTAAAAATTCT
AAACAACGGCCTTCATACTT	NonEssential	GCAA	ADAM30	n	n	y	CCTGAAACAACGGCCTTCATACTTGCAAGGG
AAACAACGTTGGCACGGAAG	NonEssential	GGTC	ESX1	n	y	n	CGGAAAACAACGTTGGCACGGAAGGGTCCGT
AAACAACTACATTATGCGAT	Essential	GTAG	NOP58	n	y	n	AACTAAACAACTACATTATGCGATGTAGAGA
AAACAAGAGGGGTTCAGAAG	Essential	AGGC	SLC39A7	n	n	y	AAGGAAACAAGAGGGGTTCAGAAGAGGCGAG
AAACAAGTTCTACGCCCACG	NonEssential	AAGC	NLRP8	y	y	n	GCCAGAAACAAGTTCTACGCCCACAAGCGCT
AAACACCTGTCAACGCTCAC	NonEssential	TCAT	KIF2B	n	y	n	AGGCAAACACCTGTCAACGCTCACTCATCCA
AAACACTGCTCCACTTAGTC	NonEssential	GGTG	LYZL1	n	n	y	GAAGAAACACTGCTCCACTTAGTCGGTGACA
AAACAGACTTGACTTGTGTA	BRCA2	AACG	BRCA2	n	n	y	CATGAAACAGACTTGACTTGTGTAAACGAAC
AAACAGCGTCGCCTTGCAAC	Essential	ACTA	EIF3A	n	y	n	TGAAAAACAGCGTCGCCTTGCAACACTACTA
AAACAGCTAGATACCAGCTG	Essential	TGTT	GEMIN5	n	y	n	CCCAAAACAGCTAGATACCAGCTGTGTTGGT
AAACAGGCGCAGCACGTTGG	NonEssential	CGAC	GRM6	n	y	n	CCGCAAACAGGCGCAGCACGTTGGCGACCAT
AAACAGTCACGTCCATAGAA	Essential	CAGG	FNTB	n	n	y	GTGGAAACAGTCACGTCCATAGAACAGGTGA
AAACAGTCCAGCATGACGGT	Essential	GATG	VPS25	n	y	n	GCACAAACAGTCCAGCATGACGGTGATGGAA
AAACATATCTCTTCGGGAGC	NonEssential	AACA	ADAM30	n	y	n	TTTTAAACATATCTCTTCGGGAGCAACATGT
AAACATCTCCGATGGTCATG	NonEssential	TGCT	ASZ1	y	y	n	CAATGAAACATCTCCGATGGTCATTGCTTTC
AAACATGTAATGATAGGCGG	BRCA1	GACT	BRCA1	y	n	y	TAAGGAAACATGTAATGATAGGCGGACTCCC
AAACATGTTCAAGCTCGAGG	NonEssential	GTCT	AIPL1	y	n	y	ATCGGAAACATGTTCAAGCTCGAGGTCTGGG
AAACCAACCCCTTGGGCTGA	NonEssential	GGAA	SLC2A2	n	y	n	CCCAAAACCAACCCCTTGGGCTGAGGAAGAG
AAACCAAGCTACATATTGCA	BRCA2	GAAG	BRCA2	n	y	n	TAGAAAACCAAGCTACATATTGCAGAAGAGT
AAACCACCAAACCCGATGTG	NonEssential	ATCT	ZIM3	n	n	y	GGGGAAACCACCAAACCCGATGTGATCTTGA
AAACCACTAGAACAACTTAT	Essential	GGGG	XRN2	n	y	n	GTTTAAACCACTAGAACAACTTATGGGGGTA
AAACCAGACTTGTTCAGCTG	Essential	GGAC	EIF3A	y	n	y	TTTGGAAACCAGACTTGTTCAGCTGGACAGT
AAACCAGGACGAAAGACAAA	NonEssential	TATC	CDX2	n	y	n	GTGAAAACCAGGACGAAAGACAAATATCGAG
AAACCATGGTAGAGTTCTTG	BRCA2	AAAA	BRCA2	n	y	n	TATAAAACCATGGTAGAGTTCTTGAAAATGG
AAACCATTCTGCACGGGGGC	NonEssential	ACGG	AIPL1	n	y	n	AAGAAAACCATTCTGCACGGGGGCACGGGCG
AAACCCACACCACGTGCACG	Essential	AGTG	XAB2	n	y	n	GCCAAAACCCACACCACGTGCACGAGTGGCA
AAACCCAGTGCGTCCTGAGC	NonEssential	CCAT	ADAM30	n	y	n	TGCTAAACCCAGTGCGTCCTGAGCCCATGAT
AAACCCCAAGGGACTAATTC	BRCA1	ATGG	BRCA1	n	y	n	TTGAAAACCCCAAGGGACTAATTCATGGTTG
AAACCCGACCTAGAAAAATC	Essential	AAGA	PRPF38B	n	y	n	ATTAAAACCCGACCTAGAAAAATCAAGAAAG
AAACCCTATGCCCAAATGAG	Non-targeting Control
AAACCGAGCTGTACTTTACC	NonEssential	CCAA	OOSP2	n	y	n	TTTCAAACCGAGCTGTACTTTACCCCAAGGA
AAACCGTGCCAAAAGACTTG	BRCA1	CTAC	BRCA1	y	y	n	TACAGAAACCGTGCCAAAAGACTTCTACAGA
AAACCTACGCTCAGGTAGGC	NonEssential	GGGC	NOTO	n	y	n	GTAAAAACCTACGCTCAGGTAGGCGGGCAGC
AAACCTAGCCCCAATACTTA	Non-targeting Control
AAACCTATCGGAAGAAGGCA	BRCA1	AGCC	BRCA1	n	y	n	GGGAAAACCTATCGGAAGAAGGCAAGCCTCC
AAACCTCCTGATGAAGGACC	Essential	TTCT	COPS5	n	y	n	CTACAAACCTCCTGATGAAGGACCTTCTGAG
AAACCTCGCCAGCGCCTGGT	Essential	TCTC	RPP21	n	y	n	AGTAAAACCTCGCCAGCGCCTGGTTCTCGGG
AAACCTGAGACCCTTACCCA	BRCA1	ATTC	BRCA1	n	y	n	TAAAAAACCTGAGACCCTTACCCAATTCAAT
AAACCTGCAGACGGCTGGCA	Essential	GTGA	PPAN	n	y	n	GTACAAACCTGCAGACGGCTGGCAGTGAGCG
AAACCTTATGTGAATGCGTG	BRCA2	CTAC	BRCA2	n	y	n	GCAAAAACCTTATGTGAATGCGTGCTACATT
AAACCTTCACGAAACTCTTC	Essential	CTCG	ELP5	n	y	n	GTCAAAACCTTCACGAAACTCTTCCTCGCTC
AAACCTTGTGCATGAACACA	Essential	AAGG	XAB2	n	y	n	CCCCAAACCTTGTGCATGAACACAAAGGCCC
AAACGAAAATTATGGCAGGT	BRCA2	TGTT	BRCA2	n	y	n	TGCCAAACGAAAATTATGGCAGGTTGTTACG
AAACGAAATCAGAGGGTGCT	NonEssential	AATG	ESX1	n	n	y	GTGGAAACGAAATCAGAGGGTGCTAATGTTG
AAACGACGCGCTGGACGGGC	NonEssential	TGCG	BHLHE23	n	y	n	ACCTAAACGACGCGCTGGACGGGCTGCGAGC
AAACGAGAAAACTCAATGCT	Essential	CTGA	EIF3A	n	y	n	AGTCAAACGAGAAAACTCAATGCTCTGATAA
AAACGAGACCAGCAGCTACG	Essential	ATGA	SRSF11	y	y	n	TGGTGAAACGAGACCAGCAGCTACATGATTC
AAACGAGAGCTCTTCTCATA	Essential	CCTG	LUC7L3	n	n	y	CATGAAACGAGAGCTCTTCTCATACCTGGTA
AAACGAGAGCTCTTCTCATG	Essential	ACCT	LUC7L3	y	y	n	TCATGAAACGAGAGCTCTTCTCATACCTGGT
AAACGAGATCGAGAAAGGTA	Non-targeting Control
AAACGATCAGCTATGTAATA	Essential	GCGA	XRN2	n	y	n	ATTTAAACGATCAGCTATGTAATAGCGAAGG
AAACGCCACCCACAGAGTGT	Essential	GGGG	XAB2	n	y	n	TGGCAAACGCCACCCACAGAGTGTGGGGCTT
AAACGCTCGTCGTTCACCAG	Essential	CGGT	XAB2	y	y	n	ACACGAAACGCTCGTCGTTCACCACGGTGGC
AAACGCTCTATCAAGAGATG	NonEssential	GAAC	NLRP8	y	n	y	CAGGGAAACGCTCTATCAAGAGATGAACCAC
AAACGCTGATGAATGTGAAA	BRCA2	AATC	BRCA2	n	y	n	AAGCAAACGCTGATGAATGTGAAAAATCTAA
AAACGCTTACTTGGGATCAA	Essential	CAGT	SRSF11	n	y	n	GAAAAAACGCTTACTTGGGATCAACAGTACT
AAACGGAAGTTTGCTGGCCT	BRCA2	GTTG	BRCA2	n	y	n	AATTAAACGGAAGTTTGCTGGCCTGTTGAAA
AAACGGACTTGCTATTTACG	BRCA2	TGAT	BRCA2	y	y	n	AGATGAAACGGACTTGCTATTTACTGATCAG
AAACGGAGCAAATGACTGGC	BRCA1	GCTT	BRCA1	n	y	n	TTGAAAACGGAGCAAATGACTGGCGCTTTGA
AAACGGAGCAGAATGGTCAA	BRCA1	GTGA	BRCA1	n	y	n	AACCAAACGGAGCAGAATGGTCAAGTGATGA
AAACGGCTCTCTCAACCTAA	Essential	GGCA	GEMIN5	n	y	n	GAAAAAACGGCTCTCTCAACCTAAGGCAAAG
AAACGGGCTGTGTAGTTTAG	Essential	ATGT	POLR2D	y	y	n	GACTGAAACGGGCTGTGTAGTTTAATGTTTT
AAACGGGTCACAGACTTCCA	NonEssential	GGGG	SSX3	n	y	n	TAATAAACGGGTCACAGACTTCCAGGGGAAT
AAACGGTACGACAGCGTGTG	Non-targeting Control
AAACGTAGAAATAGGGGCAA	Essential	AGTT	DONSON	n	y	n	GTACAAACGTAGAAATAGGGGCAAAGTTTTG
AAACGTTGAGCTGTTGCCAC	BRCA2	CTGA	BRCA2	n	y	n	ATAAAAACGTTGAGCTGTTGCCACCTGAAAA
AAACTACACAGCCCGTTTCA	Essential	GTCG	POLR2D	n	y	n	CATTAAACTACACAGCCCGTTTCAGTCGTTT
AAACTACAGTCACCAGAGGT	NonEssential	AACG	SLC7A13	n	y	n	AAATAAACTACAGTCACCAGAGGTAACGCAG
AAACTAGTAGGATATTGTTC	BRCA2	TTCA	BRCA2	n	y	n	AGCTAAACTAGTAGGATATTGTTCTTCAATA
AAACTCAAGGGCCAGAAGAT	Essential	CGTG	EIF3G	n	y	n	GAACAAACTCAAGGGCCAGAAGATCGTGTCC
AAACTCCTGGGCCGCGTGAG	Essential	AGGC	SNRPD2	y	y	n	ATAAGAAACTCCTGGGCCGCGTGAAGGCCTT
AAACTCGTATTAGGAGATAT	Essential	CGAA	XRN2	n	n	y	TGTGAAACTCGTATTAGGAGATATCGAAGGA
AAACTCGTCAGGTGTACTGC	Essential	TCCC	EIF2S3	n	n	y	TAGGAAACTCGTCAGGTGTACTGCTCCCACA
AAACTCTGAGTTCCCGAACT	Essential	TCTT	EIF3G	n	y	n	GGTCAAACTCTGAGTTCCCGAACTTCTTCCA
AAACTCTGGTACCGATACCT	Essential	GAAG	XAB2	n	y	n	CTACAAACTCTGGTACCGATACCTGAAGGCG
AAACTGATCTGTACTATCCG	Essential	AACA	GEMIN5	y	y	n	ACCTGAAACTGATCTGTACTATCCAACAGCA
AAACTGATTTCATCCCTGGT	BRCA1	TCCT	BRCA1	n	y	n	ATCCAAACTGATTTCATCCCTGGTTCCTTGA
AAACTGGACTCATTACTCCG	BRCA1	AAAT	BRCA1	y	y	n	CAACGAAACTGGACTCATTACTCCAAATAAA
AAACTGTAGTGCAGGGTCAG	Non-targeting Control
AAACTTACCGTGACCTCGCT	NonEssential	GATG	ESX1	n	n	y	TGAGAAACTTACCGTGACCTCGCTGATGGCA
AAACTTATGTGACCCCGCGG	Essential	AGAC	RPS9	n	y	n	CGCAAAACTTATGTGACCCCGCGGAGACCCT
AAACTTCAATCTATATCGAG	Essential	ACAG	NOP58	n	y	n	CGCTAAACTTCAATCTATATCGAGACAGGCT
AAACTTCCGTTTAATTTCAA	BRCA2	CTGT	BRCA2	n	y	n	CAGCAAACTTCCGTTTAATTTCAACTGTACC
AAACTTGCATTGAAAGTCTC	BRCA2	TTTA	BRCA2	n	y	n	TGAAAAACTTGCATTGAAAGTCTCTTTAGGT
AAACTTGGCAAACGCCACCC	Essential	ACAG	XAB2	n	y	n	CATAAAACTTGGCAAACGCCACCCACAGAGT
AAACTTTCAGTCCCACGGAG	NonEssential	GAGT	C2orf71	y	y	n	TATTGAAACTTTCAGTCCCACGGAGAGTCTG
AAAGAAAACTGTCCGAGAGC	Essential	GTTT	EIF3A	n	y	n	TCAAAAAGAAAACTGTCCGAGAGCGTTTGGA
AAAGAAAGAGGAATAGTAGC	Non-targeting Control
AAAGAACAATACGAGCAGAT	Essential	CCTT	EIF2S3	n	y	n	GGCTAAAGAACAATACGAGCAGATCCTTGCA
AAAGAACGCCAGCGACTAGA	Essential	GCGT	PRPF38B	n	n	y	AGAGAAAGAACGCCAGCGACTAGAGCGTGAA
AAAGAACGGCGAAGATCCCG	Essential	GAAG	PRPF38B	y	y	n	GGGAGAAAGAACGGCGAAGATCCCGAAGTAT
AAAGAACTTCAAGAACGCCG	Essential	TAAA	EIF3A	y	y	n	AAAAGAAAGAACTTCAAGAACGCCTAAAGAA
AAAGAAGAACGCAGGATAAC	Essential	ATAC	EIF3A	n	y	n	GCGTAAAGAAGAACGCAGGATAACATACTAT
AAAGAAGCCCATGAACCGCT	Essential	GGCA	NOP58	n	y	n	AGTAAAAGAAGCCCATGAACCGCTGGCAGTA
AAAGACCGTGAGGAAAGGAG	NonEssential	ACGT	TMEM132D	n	y	n	TACCAAAGACCGTGAGGAAAGGAGACGTGCT
AAAGACCTTTACAATTGGCT	Essential	TGAA	EIF3A	n	n	y	AGTGAAAGACCTTTACAATTGGCTTGAAGTA
AAAGACGATGGAGTGTAGAT	Essential	GCAT	EIF3A	n	y	n	TGGTAAAGACGATGGAGTGTAGATGCATGAA
AAAGACGGTACAACTTCCTT	BRCA2	GGAG	BRCA2	n	y	n	GGCCAAAGACGGTACAACTTCCTTGGAGATT
AAAGACTTGCTCCAAAACAC	Non-targeting Control
AAAGACTTGCTTGGTACTAT	BRCA2	CTTC	BRCA2	n	y	n	TGGAAAAGACTTGCTTGGTACTATCTTCTAT
AAAGAGACTTACCCCCATGC	Essential	AATA	RPL7	n	y	n	GAGAAAAGAGACTTACCCCCATGCAATATAT
AAAGAGAGGTCACCTGACTA	Essential	ATTT	EIF2S3	n	y	n	AGCAAAAGAGAGGTCACCTGACTAATTTGAA
AAAGAGAGTCCGAACTATGT	NonEssential	TTAA	NOTO	n	y	n	AGCAAAAGAGAGTCCGAACTATGTTTAACTT
AAAGAGCACCAGCGGATCCT	Essential	GGCT	EIF3A	n	y	n	ACGAAAAGAGCACCAGCGGATCCTGGCTCGC
AAAGAGCCTGCCATACTGCC	Essential	CCGT	MRPL21	n	y	n	CGGCAAAGAGCCTGCCATACTGCCCCGTGAC
AAAGAGCGCCTTGAGAGTCT	Essential	GAAT	EIF3A	n	y	n	GAGAAAAGAGCGCCTTGAGAGTCTGAATATT
AAAGAGCTTCTCATACTCCG	NonEssential	TCCG	UROC1	n	y	n	AGGCAAAGAGCTTCTCATACTCCGTCCGGGA
AAAGAGGCCTTCGACAACTG	Essential	ACAG	FNTB	n	y	n	CTGAAAAGAGGCCTTCGACAACTGACAGATG
AAAGAGTTCACTCCAAATCG	BRCA1	AGTA	BRCA1	y	y	n	AAGTGAAAGAGTTCACTCCAAATCAGTAGAG
AAAGAGTTGATGTCATGGCC	NonEssential	AGTA	SLC7A13	n	y	n	GAGCAAAGAGTTGATGTCATGGCCAGTATGG
AAAGATATAGCAAATTATGG	Non-targeting Control
AAAGATCAAACCATTCGAAT	Essential	CTGG	GEMIN5	n	y	n	AAGCAAAGATCAAACCATTCGAATCTGGAGC
AAAGATCAAAGAACCTACTC	BRCA2	TATT	BRCA2	n	y	n	ATGAAAAGATCAAAGAACCTACTCTATTGGG
AAAGATCAATCTTACCTCGG	Essential	GCCT	GEMIN5	y	y	n	AAAAGAAAGATCAATCTTACCTCGGCCTCTA
AAAGATCGGTGTTGCCAATC	NonEssential	AAAT	ADAM30	n	n	y	TCAGAAAGATCGGTGTTGCCAATCAAATTGT
AAAGATCGTAGCATTTCTCC	Essential	AATG	PRPF38B	n	y	n	GAGAAAAGATCGTAGCATTTCTCCAATGGTC
AAAGATCTGTAGAGAGTAGC	BRCA1	AGTA	BRCA1	n	n	y	ACTGAAAGATCTGTAGAGAGTAGCAGTATTT
AAAGATGATGATGCCCCGGG	NonEssential	CGTT	GRM6	n	y	n	TGGCAAAGATGATGATGCCCCGGGCGTTGGG
AAAGATGCCGCCGAGCTTCT	NonEssential	GGGC	OTP	n	n	y	TATGAAAGATGCCGCCGAGCTTCTGGGCCAC
AAAGCAACCGTGGAGCCAAA	NonEssential	GTAT	SLC7A13	n	y	n	CAAAAAAGCAACCGTGGAGCCAAAGTATCTC
AAAGCAATCTAACCTGTGTC	Essential	TAGA	SRSF11	n	y	n	CTAAAAAGCAATCTAACCTGTGTCTAGAAGA
AAAGCAGACACGAGATGAGA	Essential	CTGG	SRSF11	n	y	n	TAACAAAGCAGACACGAGATGAGACTGGCAA
AAAGCAGCGGATACAACCTC	BRCA1	AAAA	BRCA1	n	y	n	GGACAAAGCAGCGGATACAACCTCAAAAGAC
AAAGCAGGGTGGAGCCAATA	Essential	GATA	DONSON	n	y	n	AGACAAAGCAGGGTGGAGCCAATAGATAAGG
AAAGCATGATCAGGAATCCG	Essential	AATG	YRDC	n	y	n	CATAAAAGCATGATCAGGAATCCGAATGCCT
AAAGCCAGGCTGTATGCAAG	Essential	ACCC	GEMIN5	y	y	n	AAGAGAAAGCCAGGCTGTATGCAAACCCACC
AAAGCCCACATTCCCCCGGA	Essential	TATG	RPLP0	n	y	n	ACACAAAGCCCACATTCCCCCGGATATGAGG
AAAGCCCATTTCAGGCCCGG	NonEssential	CACC	C2orf71	y	n	y	CCGGGAAAGCCCATTTCAGGCCCGCACCAGG
AAAGCCCCTAAACCCCACTT	BRCA2	CATT	BRCA2	n	y	n	AATAAAAGCCCCTAAACCCCACTTCATTTTC
AAAGCCTTTGCTCCTGAGCG	Essential	CCCC	SNAPC2	n	n	y	GTGGAAAGCCTTTGCTCCTGAGCGCCCCTGG
AAAGCGACGTAGGCATACTT	Non-targeting Control
AAAGCGCCAGTCATTTGCTC	BRCA1	CGTT	BRCA1	n	y	n	TTTCAAAGCGCCAGTCATTTGCTCCGTTTTC
AAAGCGTAAAAGGAGACCTA	BRCA1	CATC	BRCA1	n	y	n	AATTAAAGCGTAAAAGGAGACCTACATCAGG
AAAGCGTAAAGGTCCGAGGG	NonEssential	GCAG	PGLYRP2	n	y	n	TCCAAAAGCGTAAAGGTCCGAGGGGCAGAGA
AAAGCGTCCTTCAGATATCA	Essential	AATT	FARSB	n	y	n	CTGCAAAGCGTCCTTCAGATATCAAATTCAA
AAAGCTCGATCAGCCCATGT	NonEssential	GATA	SLC7A13	n	y	n	GGGAAAAGCTCGATCAGCCCATGTGATAGCT
AAAGCTGAACCTATAAGCAG	BRCA1	CAGT	BRCA1	n	n	y	AACGAAAGCTGAACCTATAAGCAGCAGTATA
AAAGCTGCACGGCAGTCTGT	Essential	TTAT	EIF3A	n	y	n	ACTCAAAGCTGCACGGCAGTCTGTTTATGAG
AAAGCTGGAATCGATTGATG	Essential	GAAA	GEMIN5	n	y	n	CTGTAAAGCTGGAATCGATTGATGGAAATGA
AAAGCTTCCTGTGGAGTCGA	Essential	TCCA	VPS25	n	n	y	CAGGAAAGCTTCCTGTGGAGTCGATCCAGAT
AAAGCTTCCTGTGGAGTCGG	Essential	ATCC	VPS25	y	n	y	CCAGGAAAGCTTCCTGTGGAGTCGATCCAGA
AAAGGACCAACCATAGGAGT	NonEssential	AACT	CACNG3	n	y	n	AATAAAAGGACCAACCATAGGAGTAACTTTT
AAAGGACCTGGATATCATCA	NonEssential	CCGT	KIF2B	n	y	n	CCTTAAAGGACCTGGATATCATCACCGTCCC
AAAGGAGATCTCAAAGGTGT	Essential	TCTC	GEMIN5	n	n	y	TTGGAAAGGAGATCTCAAAGGTGTTCTCCAG
AAAGGCAGTATTTCGATCCA	NonEssential	AACT	SEMG2	n	y	n	ATCCAAAGGCAGTATTTCGATCCAAACTGAA
AAAGGCAGTCGAGGGGCTGG	NonEssential	GCTG	PLA2G4E	y	n	y	ATCGGAAAGGCAGTCGAGGGGCTGGCTGATG
AAAGGCATAGAAGTCGCAGG	Essential	TCGA	PRPF38B	y	n	y	TAGGGAAAGGCATAGAAGTCGCAGTCGAAGT
AAAGGCATAGAAGTCGCAGT	Essential	CGAA	PRPF38B	n	n	y	AGGGAAAGGCATAGAAGTCGCAGTCGAAGTC
AAAGGCCAATTGCCAAGCGG	NonEssential	ATCT	SEMG2	n	y	n	ATCAAAAGGCCAATTGCCAAGCGGATCTTCC
AAAGGCCAGTACCCAGACGG	NonEssential	CCGT	DRD3	n	y	n	CAGCAAAGGCCAGTACCCAGACGGCCGTGAT
AAAGGCCCTCTTATGATGTA	Essential	TATT	EEF2	n	y	n	CCCCAAAGGCCCTCTTATGATGTATATTTCC
AAAGGCCTATGCATGGAATG	NonEssential	CCAA	FNDC7	n	y	n	CCATAAAGGCCTATGCATGGAATGCCAACAG
AAAGGCGCCAAGATTCACTT	Essential	TCCC	COPS5	n	y	n	TCCTAAAGGCGCCAAGATTCACTTTCCCTGC
AAAGGCGCTCTTTAACAGTT	Essential	GGGT	GEMIN5	n	y	n	AACCAAAGGCGCTCTTTAACAGTTGGGTCTA
AAAGGCGCTGCGCGCCTGCG	Essential	CGCC	RPL8	n	y	n	CCGTAAAGGCGCTGCGCGCCTGCGCGCCGTG
AAAGGCGTAGAACCGACCTT	Essential	TGTC	EEF2	n	y	n	GTCCAAAGGCGTAGAACCGACCTTTGTCGGA
AAAGGCTCCACATACTTCAC	Essential	AAAC	LUC7L3	n	y	n	TTAAAAAGGCTCCACATACTTCACAAACTTC
AAAGGCTCTTGAAGTATGGA	NonEssential	CAGA	ADAM30	n	y	n	ACTTAAAGGCTCTTGAAGTATGGACAGATTT
AAAGGCTGGTAGTGCATCAA	NonEssential	AGAC	MEP1A	n	n	y	TGAGAAAGGCTGGTAGTGCATCAAAGACTCA
AAAGGCTGTCGCAAGGAGGA	Essential	AGGT	EIF3G	n	y	n	CTTCAAAGGCTGTCGCAAGGAGGAAGGTGAG
AAAGGCTTTCCACGGGCCTG	Essential	CGTG	SNAPC2	n	y	n	GAGCAAAGGCTTTCCACGGGCCTGCGTGGGC
AAAGGGAACTATCGCCAAGT	Essential	CTTC	EIF3A	n	n	y	CTAGAAAGGGAACTATCGCCAAGTCTTCTCT
AAAGGGAGAAAGAACGGCGA	Essential	AGAT	PRPF38B	n	n	y	AAAGAAAGGGAGAAAGAACGGCGAAGATCCC
AAAGGGAGAAAGAACGGCGG	Essential	AAGA	PRPF38B	y	y	n	CAAAGAAAGGGAGAAAGAACGGCGAAGATCC
AAAGGGATATAACGTTAAGG	NonEssential	ACAT	ASZ1	y	n	y	ACAGGAAAGGGATATAACGTTAAGACATCTT
AAAGGGCGAAGAGGCAGCCC	Essential	CGCC	DONSON	n	n	y	AGGGAAAGGGCGAAGAGGCAGCCCCGCCACC
AAAGGGCTAGGACTCCTGCT	BRCA1	AAGC	BRCA1	n	n	y	GGTGAAAGGGCTAGGACTCCTGCTAAGCTCT
AAAGGGCTGCAAATGGCTAC	NonEssential	ATAG	OR5M10	n	y	n	ATGTAAAGGGCTGCAAATGGCTACATAGCGA
AAAGGGGACTCGAAGCGTCC	NonEssential	GGGA	NOTO	n	n	y	CGAGAAAGGGGACTCGAAGCGTCCGGGAGCG
AAAGGTAGCGAAACTTCTGT	NonEssential	TCCT	MEP1A	n	y	n	TGGAAAAGGTAGCGAAACTTCTGTTCCTCTT
AAAGGTCCGAGGGGCAGAGA	NonEssential	GCTG	PGLYRP2	n	y	n	GCGTAAAGGTCCGAGGGGCAGAGAGCTGGTC
AAAGGTGGGGTCCTCCACGG	NonEssential	TGAC	C2orf71	y	y	n	TCCTGAAAGGTGGGGTCCTCCACGTGACTCT
AAAGTAAGAACTAGCAAGAC	BRCA2	TAGG	BRCA2	n	y	n	ACAAAAAGTAAGAACTAGCAAGACTAGGAAA
AAAGTACAGCTCGGTTTGAA	NonEssential	AAAG	OOSP2	n	y	n	GGGTAAAGTACAGCTCGGTTTGAAAAAGGAG
AAAGTACTCACTGATCCAGC	NonEssential	ATAT	ADAM30	n	y	n	TAGTAAAGTACTCACTGATCCAGCATATTCT
AAAGTAGGTATAGGTTTGTG	NonEssential	AACA	ADAM30	n	y	n	GATCAAAGTAGGTATAGGTTTGTGAACAACA
AAAGTATCGCTGTCATGTCG	BRCA1	TTTT	BRCA1	y	n	y	CTGGGAAAGTATCGCTGTCATGTCTTTTACT
AAAGTATCGCTGTCATGTCT	BRCA1	TTTA	BRCA1	n	n	y	TGGGAAAGTATCGCTGTCATGTCTTTTACTT
AAAGTATCTCGTTACTGGAA	BRCA1	GTTA	BRCA1	n	n	y	CAGGAAAGTATCTCGTTACTGGAAGTTAGCA
AAAGTCAAACTTGTGCAGGA	NonEssential	GGGC	RPE65	n	y	n	CTTTAAAGTCAAACTTGTGCAGGAGGGCTTG
AAAGTCACGAGGGTAAAGAC	NonEssential	ATAG	NLRP8	n	y	n	CTGAAAAGTCACGAGGGTAAAGACATAGTGG
AAAGTCAGTTCCCGTGCATT	Essential	CAAT	FARSB	n	y	n	TAGTAAAGTCAGTTCCCGTGCATTCAATAAA
AAAGTCCCTTAGCCTCGCCT	NonEssential	TATT	ADAM30	n	n	y	CAGGAAAGTCCCTTAGCCTCGCCTTATTCTC
AAAGTCCTGCAACTTGTTAC	BRCA2	ACAA	BRCA2	n	y	n	GCAAAAAGTCCTGCAACTTGTTACACAAATC
AAAGTCTACCTGAGCCGGCC	NonEssential	CAAA	TMEM132D	n	y	n	GGACAAAGTCTACCTGAGCCGGCCCAAAGTG
AAAGTCTCGGAGAAAATCGT	NonEssential	CTAT	SSX3	n	n	y	GATGAAAGTCTCGGAGAAAATCGTCTATGTG
AAAGTCTGCACGTGAGGGAG	NonEssential	GAGC	RFPL4B	n	y	n	GAGCAAAGTCTGCACGTGAGGGAGGAGCTCC
AAAGTCTGGTAGAGCTCCTC	Essential	GGGC	EEF2	n	n	y	CTGGAAAGTCTGGTAGAGCTCCTCGGGCTCC
AAAGTGAATCTTGGCGCCTG	Essential	TTAG	COPS5	y	n	y	CAGGGAAAGTGAATCTTGGCGCCTTTAGGAC
AAAGTGAATCTTGGCGCCTT	Essential	TAGG	COPS5	n	n	y	AGGGAAAGTGAATCTTGGCGCCTTTAGGACA
AAAGTGCATCCGGGTGGCCG	Essential	TTCA	SNAPC2	y	y	n	TTCAGAAAGTGCATCCGGGTGGCCTTCAGGG
AAAGTGGCGTCAACTTGGTA	Essential	ACAT	EIF2S3	n	n	y	TGTGAAAGTGGCGTCAACTTGGTAACATCCT
AAAGTGGCGTCAACTTGGTG	Essential	AACA	EIF2S3	y	y	n	GTGTGAAAGTGGCGTCAACTTGGTAACATCC
AAAGTGGTCTCCGTGGAGGG	NonEssential	ACGA	TMEM132D	y	y	n	CGGTGAAAGTGGTCTCCGTGGAGGACGACGG
AAAGTGGTGGTATACGATAT	BRCA1	GGGT	BRCA1	n	y	n	GGAAAAAGTGGTGGTATACGATATGGGTTTT
AAAGTTGGTCTCTGTGCAAG	NonEssential	CGTA	RPE65	n	y	n	TAATAAAGTTGGTCTCTGTGCAAGCGTAGTA
AAAGTTGTGCAGTCGTACGT	Essential	TGAA	XRN2	n	n	y	TCGGAAAGTTGTGCAGTCGTACGTTGAAGGA
AAATAACATCTGAGGGGTTA	BRCA2	TATG	BRCA2	n	y	n	TGGAAAATAACATCTGAGGGGTTATATGACT
AAATAACTCAGGGTGGCCAT	Essential	TTTC	GEMIN5	n	n	y	GGTGAAATAACTCAGGGTGGCCATTTTCTAA
AAATAAGGTTTACTCACCGA	Essential	CGTT	LUC7L3	n	n	y	TGTGAAATAAGGTTTACTCACCGACGTTGTG
AAATAAGGTTTACTCACCGG	Essential	ACGT	LUC7L3	y	y	n	ATGTGAAATAAGGTTTACTCACCGACGTTGT
AAATAATATGCATCTCTCGA	Non-targeting Control
AAATACAAGCTATAGCGATA	Non-targeting Control
AAATACATGAGAGTAGCATC	BRCA2	ACCT	BRCA2	n	y	n	TGAAAAATACATGAGAGTAGCATCACCTTCA
AAATACCCCCATAAGTTGTG	Essential	TCTA	XRN2	y	n	y	GCTGGAAATACCCCCATAAGTTGTTCTAGTG
AAATACGTGGCAAAGAATTC	BRCA2	TCTG	BRCA2	n	n	y	CTAGAAATACGTGGCAAAGAATTCTCTGAAG
AAATACTAAGGAACTTCATG	BRCA2	AAAC	BRCA2	n	n	y	TAGGAAATACTAAGGAACTTCATGAAACAGA
AAATACTGCTACTCTCTACG	BRCA1	AGAT	BRCA1	y	y	n	CAATGAAATACTGCTACTCTCTACAGATCTT
AAATAGACTTACTGGCCAGT	BRCA1	GATC	BRCA1	n	y	n	GAGAAAATAGACTTACTGGCCAGTGATCCTC
AAATAGCAAGTCCGTTTCAT	BRCA2	CTTT	BRCA2	n	y	n	CAGTAAATAGCAAGTCCGTTTCATCTTTATG
AAATAGCTTTGACGACTGTG	Essential	GATT	EIF2S3	n	n	y	CCAGAAATAGCTTTGACGACTGTGGATTTCC
AAATAGTGACTTACATTGTG	NonEssential	AACC	UROC1	y	y	n	GACTGAAATAGTGACTTACATTGTAACCCCC
AAATATACATCATAAGAGGG	Essential	CCTT	EEF2	n	n	y	TTGGAAATATACATCATAAGAGGGCCTTTGG
AAATATACTGCTGCCAGTAG	BRCA2	AAAT	BRCA2	n	y	n	TAACAAATATACTGCTGCCAGTAGAAATTCT
AAATATCATACCCGTCTTCA	NonEssential	CGTA	SEMG2	n	y	n	CATAAAATATCATACCCGTCTTCACGTACAG
AAATATCGAGTGGTGTACAC	NonEssential	GGAC	CDX2	n	y	n	AGACAAATATCGAGTGGTGTACACGGACCAC
AAATATCGTGACTTTACCTT	Essential	TATG	NOP58	n	y	n	CCAAAAATATCGTGACTTTACCTTTATGACC
AAATATCGTGGCCAGGACAG	Essential	TCAA	EIF2S3	n	y	n	ATCAAAATATCGTGGCCAGGACAGTCAACAA
AAATCAGAGGGTGCTAATGG	NonEssential	TTGA	ESX1	y	y	n	AAACGAAATCAGAGGGTGCTAATGTTGAGAA
AAATCAGCAAGCTCACCTCA	Essential	TAAA	EIF3A	n	y	n	CCAAAAATCAGCAAGCTCACCTCATAAACAG
AAATCAGGGAACTAACCAAA	BRCA1	CGGA	BRCA1	n	y	n	TGATAAATCAGGGAACTAACCAAACGGAGCA
AAATCATACACCTTGCCCCC	NonEssential	ATAA	KIF2B	n	y	n	CAACAAATCATACACCTTGCCCCCATAAATC
AAATCATCTCTCCGAAAAAC	BRCA2	AAGA	BRCA2	n	y	n	ACAAAAATCATCTCTCCGAAAAACAAGATAC
AAATCATGGGTACCAATGGC	Essential	AACC	FARSB	n	y	n	GTCCAAATCATGGGTACCAATGGCAACCAGT
AAATCCAAGCGCTCTAATAT	Essential	ATGG	PRPF38B	n	y	n	ACATAAATCCAAGCGCTCTAATATATGGAGA
AAATCCAGGCGCTGTCCGAG	NonEssential	TAAT	MEP1A	y	y	n	CACTGAAATCCAGGCGCTGTCCGATAATGGA
AAATCCGGACCCTGGTCAAG	Essential	GGAT	GINS2	y	y	n	AGACGAAATCCGGACCCTGGTCAAGGATATG
AAATCCGGGAGGAAGCCTTT	NonEssential	GTAA	NLRP8	n	n	y	CATGAAATCCGGGAGGAAGCCTTTGTAAGCC
AAATCCTCCTTCAAATCGCG	Essential	ATCT	FNTB	y	y	n	CCCTGAAATCCTCCTTCAAATCGCATCTGCC
AAATCGCATCTGCCGGCTTG	Essential	TCAC	FNTB	n	y	n	CTTCAAATCGCATCTGCCGGCTTGTCACCCA
AAATCGGATACCTCTAGTAA	Essential	AGAA	SRSF11	n	n	y	TCTGAAATCGGATACCTCTAGTAAAGAAATA
AAATCGTTCTACATTCTCCT	NonEssential	TTTT	SLC7A13	n	n	y	TCTGAAATCGTTCTACATTCTCCTTTTTCCC
AAATCTACAAATACGACAAG	Essential	AAAC	COPS5	n	n	y	GATGAAATCTACAAATACGACAAGAAACAGC
AAATCTAGACGGGATACCCC	Essential	TAAG	NOP58	n	y	n	CCTCAAATCTAGACGGGATACCCCTAAGTAT
AAATCTAGGTAAAATACGGC	NonEssential	GGTA	NLRP8	n	y	n	TCACAAATCTAGGTAAAATACGGCGGTATAA
AAATCTGGGGGGCATGATGG	NonEssential	CAAT	C2orf71	y	n	y	TTGGGAAATCTGGGGGGCATGATGCAATTCC
AAATCTTATAATCGCTCCAT	NonEssential	CCGC	PANX3	n	y	n	GGACAAATCTTATAATCGCTCCATCCGCCTC
AAATGAACTAGACCTTGCGT	Essential	GTGG	MRPL21	n	n	y	TTGGAAATGAACTAGACCTTGCGTGTGGAGA
AAATGACGGGAAGTCCTTCA	NonEssential	GACA	MEP1A	n	y	n	TATAAAATGACGGGAAGTCCTTCAGACAGAC
AAATGACTCTTTGGCGACAC	BRCA2	TAAT	BRCA2	n	y	n	TATTAAATGACTCTTTGGCGACACTAATATT
AAATGACTGGCGCTTTGAAA	BRCA1	CCTT	BRCA1	n	y	n	GAGCAAATGACTGGCGCTTTGAAACCTTGAA
AAATGAGACCATACTTAGGG	Essential	GTAT	NOP58	n	y	n	TGATAAATGAGACCATACTTAGGGGTATCCC
AAATGAGGACCAATCGGAGC	Essential	ATCT	EIF3A	n	y	n	TTGCAAATGAGGACCAATCGGAGCATCTTCT
AAATGATACTGATCCATTAG	BRCA2	ATTC	BRCA2	n	y	n	AACCAAATGATACTGATCCATTAGATTCAAA
AAATGATAGATTTATCGCTT	BRCA2	CTGT	BRCA2	n	y	n	AGAAAAATGATAGATTTATCGCTTCTGTGAC
AAATGATATTATACTTACGC	Essential	ATAA	HSPA9	n	n	y	AAGGAAATGATATTATACTTACGCATAATCC
AAATGATGTGGAGTTTGATA	Essential	ATCT	XRN2	n	y	n	ATCCAAATGATGTGGAGTTTGATAATCTGTA
AAATGCAAGGATCTGCTCGT	Essential	ATTG	EIF2S3	n	y	n	GGACAAATGCAAGGATCTGCTCGTATTGTTC
AAATGCAAGTGGTAGCATCA	Essential	AAGC	CIAO1	n	y	n	TTCCAAATGCAAGTGGTAGCATCAAAGCTGG
AAATGCAATCGGGTGGTATC	Essential	ATAG	COPS5	n	y	n	TTGAAAATGCAATCGGGTGGTATCATAGCCA
AAATGCAATTGACCGTTTGG	Essential	TTAA	XRN2	n	y	n	GGGAAAATGCAATTGACCGTTTGGTTAACAT
AAATGCACAGATCGCTGATC	Non-targeting Control
AAATGCCAGCCATACCATTC	Essential	TCTA	NOP58	n	n	y	AGGGAAATGCCAGCCATACCATTCTCTACAT
AAATGCCGGAGCTCCTCCCT	NonEssential	CACG	RFPL4B	n	y	n	CCGAAAATGCCGGAGCTCCTCCCTCACGTGC
AAATGCTCCAATCTGACTCG	Essential	GAGA	HSPA9	n	y	n	ACACAAATGCTCCAATCTGACTCGGAGAATA
AAATGCTCGCCTGTCATCAG	NonEssential	ATTG	ADAM30	n	y	n	TATTAAATGCTCGCCTGTCATCAGATTGGGC
AAATGGCCGCTGCGGATGTA	Essential	GTAG	XAB2	n	n	y	CTCGAAATGGCCGCTGCGGATGTAGTAGTCG
AAATGGGCCCTAGTTCCTGG	NonEssential	AAGG	CYP11B1	n	y	n	CTGAAAATGGGCCCTAGTTCCTGGAAGGTCT
AAATGGGCTTTCCCGGTCAG	NonEssential	CAGG	C2orf71	n	n	y	CCTGAAATGGGCTTTCCCGGTCAGCAGGTGA
AAATGGTCATCTACCCGGGA	Essential	CTGG	LUC7L3	n	y	n	CATCAAATGGTCATCTACCCGGGACTGGGCA
AAATGGTGCCAACCTCCGAC	Essential	AAAG	EEF2	n	y	n	TCCAAAATGGTGCCAACCTCCGACAAAGGTC
AAATGTACGCTCACCTTATA	Essential	TACA	PRPF38B	n	y	n	ACATAAATGTACGCTCACCTTATATACATAA
AAATGTAGGTCCTCGGGCCC	NonEssential	CTGC	FNDC7	n	y	n	TCTAAAATGTAGGTCCTCGGGCCCCTGCCAA
AAATGTGGCGTGTTCTTGCT	NonEssential	GTAA	CYP11B1	n	y	n	GCACAAATGTGGCGTGTTCTTGCTGTAAGCG
AAATGTTCTGGAGTACGTAT	BRCA2	AGCA	BRCA2	n	y	n	TATTAAATGTTCTGGAGTACGTATAGCAGTA
AAATTAAACGGAAGTTTGCG	BRCA2	TGGC	BRCA2	y	y	n	AGTTGAAATTAAACGGAAGTTTGCTGGCCTG
AAATTACCAACGGGAATGCG	Essential	TGTA	GEMIN5	y	y	n	AGCTGAAATTACCAACGGGAATGCTGTAGCA
AAATTACTTGGGGCACACAG	Essential	CAAA	HSPA9	n	y	n	CAGAAAATTACTTGGGGCACACAGCAAAAAA
AAATTCACCAGGTTCTCAAG	Essential	GTAG	XRN2	y	y	n	TCAAGAAATTCACCAGGTTCTCAAGTAGCCA
AAATTCACGAAAAGAGCACC	Essential	AGCG	EIF3A	n	y	n	TTAAAAATTCACGAAAAGAGCACCAGCGGAT
AAATTCAGGCGTGCTGCAAG	NonEssential	TCTC	ESX1	n	y	n	AGTCAAATTCAGGCGTGCTGCAAGTCTCTCT
AAATTCATGATCGCATCAAG	Essential	ACAC	EEF2	y	y	n	TCTTGAAATTCATGATCGCATCAAACACCTA
AAATTCCGTCGGAAAGTTGG	Essential	TGCA	XRN2	y	y	n	ATGAGAAATTCCGTCGGAAAGTTGTGCAGTC
AAATTGAACTCACCTAAATT	NonEssential	GATT	MEP1A	n	y	n	ACAAAAATTGAACTCACCTAAATTGATTTCT
AAATTGAAGAACGAGAACGG	Essential	CGTA	EIF3A	n	n	y	TTGGAAATTGAAGAACGAGAACGGCGTAGAG
AAATTGACGTCCCTGCCAAT	Essential	AGAT	FARSB	n	y	n	TACAAAATTGACGTCCCTGCCAATAGATATG
AAATTGATAGTTGTTCTAGC	BRCA1	AGTG	BRCA1	n	y	n	TTGCAAATTGATAGTTGTTCTAGCAGTGAAG
AAATTGCTCCAACCGCTCTC	NonEssential	AGGG	SLC2A2	n	n	y	GGTGAAATTGCTCCAACCGCTCTCAGGGGAG
AAATTGGACCTAAGAGTCCT	BRCA2	GCCC	BRCA2	n	n	y	TTTGAAATTGGACCTAAGAGTCCTGCCCATT
AAATTGGCTTTCGTTCGTGC	Non-targeting Control
AAATTGTAAGTTGCAACCAG	NonEssential	GTGC	ADAM30	n	y	n	AATCAAATTGTAAGTTGCAACCAGGTGCCAA
AAATTGTATTCTCCGAGTCA	Essential	GATT	HSPA9	n	n	y	TGGGAAATTGTATTCTCCGAGTCAGATTGGA
AAATTGTATTCTCCGAGTCG	Essential	AGAT	HSPA9	y	n	y	ATGGGAAATTGTATTCTCCGAGTCAGATTGG
AAATTGTCACACAGTTTACG	Essential	GAAT	EIF3A	n	y	n	TCTCAAATTGTCACACAGTTTACGGAATTCA
AAATTGTCCGTGCCTCCAAT	Essential	GGTG	HSPA9	n	y	n	TTTAAAATTGTCCGTGCCTCCAATGGTGATG
AAATTTGGTGCTTATTGATC	NonEssential	AACT	CCDC83	n	y	n	CAGAAAATTTGGTGCTTATTGATCAACTATC
AAATTTGTTAAAGCCATCGT	NonEssential	GAAT	PDCL2	n	y	n	AACTAAATTTGTTAAAGCCATCGTGAATAGC
AACAAACCTGAGATGCATGA	BRCA1	CTAC	BRCA1	n	n	y	TCAGAACAAACCTGAGATGCATGACTACTTC
AACAACCATGAATTAGTCCC	BRCA1	TTGG	BRCA1	n	n	y	TTGGAACAACCATGAATTAGTCCCTTGGGGT
AACAACGGCCTTCATACTTG	NonEssential	CAAG	ADAM30	n	y	n	CTGAAACAACGGCCTTCATACTTGCAAGGGG
AACAACGTCAAGCTACAGCG	Essential	TATC	VPS25	n	y	n	CTTCAACAACGTCAAGCTACAGCGTATCCTC
AACAACTACACTACTCTGTA	BRCA2	AATG	BRCA2	n	y	n	CAGAAACAACTACACTACTCTGTAAATGTGC
AACAACTACATTATGCGATG	Essential	TAGA	NOP58	n	y	n	ACTAAACAACTACATTATGCGATGTAGAGAA
AACAACTCGAGGTTTAAGAG	Essential	AAGC	DONSON	n	y	n	CTCCAACAACTCGAGGTTTAAGAGAAGCTAT
AACAACTGCTCCCTTGATTG	Essential	CTTC	HSPA9	n	y	n	TACCAACAACTGCTCCCTTGATTGCTTCTGA
AACAACTTATGGGGGTATTG	Essential	TCCA	XRN2	y	y	n	ACTAGAACAACTTATGGGGGTATTTCCAGCT
AACAAGAACAATATCCGCAG	Essential	GGAA	COPS5	n	y	n	ATCCAACAAGAACAATATCCGCAGGGAAAGT
AACAAGACGGCCGTGGTTGT	Essential	GGGG	RPL18	n	y	n	GGAAAACAAGACGGCCGTGGTTGTGGGGACC
AACAAGCTAGAAATATACCG	NonEssential	GACG	NLRP8	n	y	n	GGGAAACAAGCTAGAAATATACCGGACGAAC
AACAAGTTCTACGCCCACAA	NonEssential	GCGC	NLRP8	n	y	n	CAGAAACAAGTTCTACGCCCACAAGCGCTGG
AACAATACCCAAGTGCTCAT	Essential	CAAC	SNRPD2	n	n	y	CAAGAACAATACCCAAGTGCTCATCAACTGC
AACAATACGAGCAGATCCTG	Essential	TGCA	EIF2S3	y	y	n	TAAAGAACAATACGAGCAGATCCTTGCATTT
AACAATACTGCCAATGTAGG	NonEssential	GGTA	ADAM30	n	n	y	GATGAACAATACTGCCAATGTAGGGGTAGGC
AACAATATCCGCAGGGAAAG	Essential	TGAA	COPS5	n	n	y	CAAGAACAATATCCGCAGGGAAAGTGAATCT
AACAATCCATGTAGTTGGCT	NonEssential	CCCC	RPE65	n	y	n	TCAAAACAATCCATGTAGTTGGCTCCCCAAA
AACAATCTTGATGATGGGCC	Essential	GCTA	EEF2	n	n	y	CCAGAACAATCTTGATGATGGGCCGCTACGT
AACAATGCAGTCATTTACGT	Essential	GCAC	GEMIN5	n	y	n	CTCCAACAATGCAGTCATTTACGTGCACAAC
AACAATTCCGCAGGACAAAG	Essential	AACC	LUC7L3	y	y	n	TTGTGAACAATTCCGCAGGACAAAAACCACA
AACACAAGCTAAACTAGTAG	BRCA2	GATA	BRCA2	n	y	n	TTTCAACACAAGCTAAACTAGTAGGATATTG
AACACCCCAGATCGTCATCA	Essential	ACTA	XAB2	n	y	n	TCGCAACACCCCAGATCGTCATCAACTATGC
AACACCCCATGCCGCCCCCG	NonEssential	CCCT	KIF2B	n	n	y	GCTGAACACCCCATGCCGCCCCCGCCCTTAT
AACACCTATGAAGACAATGG	NonEssential	GTTT	RPE65	n	y	n	CATCAACACCTATGAAGACAATGGGTTTCTG
AACACCTGTGTGAAGTCCCG	Essential	CACG	XAB2	n	y	n	GTCAAACACCTGTGTGAAGTCCCGCACGGTC
AACACGCCCCGCGCTCCCGG	NonEssential	GACG	NOTO	y	y	n	GCCCGAACACGCCCCGCGCTCCCGGACGCTT
AACACGGGGTTAATGTCACT	NonEssential	AGGA	FNDC7	n	y	n	CACCAACACGGGGTTAATGTCACTAGGACAA
AACACTACTAGGTCTTCAAG	Essential	CCCC	EIF3A	n	y	n	TTGCAACACTACTAGGTCTTCAAGCCCCACC
AACACTACTCCAGTTAGGGA	NonEssential	AATG	SLC7A13	n	n	y	CAGGAACACTACTCCAGTTAGGGAAATGAAG
AACACTAGCAGCATACATAA	NonEssential	GGGG	ASZ1	n	y	n	TGGCAACACTAGCAGCATACATAAGGGGAGT
AACACTCCCAGTCACTCCGC	Essential	AGGC	COPS6	n	y	n	CGGAAACACTCCCAGTCACTCCGCAGGCCAT
AACACTGCCTGTAAGACTCC	Essential	CACA	EIF3A	n	y	n	TCCAAACACTGCCTGTAAGACTCCCACAGGA
AACACTGTATTCGTTGACAG	Essential	AGCT	SRSF11	n	y	n	GACAAACACTGTATTCGTTGACAGAGCTTTG
AACAGAAGTTTCGCTACCTG	NonEssential	TTTC	MEP1A	y	n	y	AGAGGAACAGAAGTTTCGCTACCTTTTCCAG
AACAGACGCCGTGGGTCCTG	Essential	TCTC	RPS9	y	y	n	CTTCGAACAGACGCCGTGGGTCCTTCTCATC
AACAGATATGCGCATGCAAA	NonEssential	TAAG	CCDC83	n	y	n	TTTCAACAGATATGCGCATGCAAATAAGTAA
AACAGATTAAAACCCGACCT	Essential	AGAA	PRPF38B	n	y	n	GATCAACAGATTAAAACCCGACCTAGAAAAA
AACAGCAGGGGACGCCCTTC	NonEssential	ACCA	GRM6	n	y	n	TGCCAACAGCAGGGGACGCCCTTCACCATCT
AACAGCGAGATGCCGCGCTG	Essential	CGTA	XAB2	y	y	n	ACTTGAACAGCGAGATGCCGCGCTCGTACGC
AACAGCGAGTCCAACATCTC	Essential	CAAC	ELP5	n	y	n	GGCCAACAGCGAGTCCAACATCTCCAACTCG
AACAGCGGGCCAGACAGGGA	Essential	TGTG	PRPF38B	n	y	n	GGAAAACAGCGGGCCAGACAGGGATGTGCGG
AACAGCGTCGCCTTGCAACA	Essential	CTAC	EIF3A	n	y	n	GAAAAACAGCGTCGCCTTGCAACACTACTAG
AACAGCGTGGCCATCCACTA	NonEssential	TATA	TMEM132D	n	y	n	GGACAACAGCGTGGCCATCCACTATATACCA
AACAGCTCCAGATTCGAATG	Essential	GTTT	GEMIN5	n	n	y	CTAGAACAGCTCCAGATTCGAATGGTTTGAT
AACAGCTCCGTCCGCTTCTT	Essential	AAAC	RPL8	n	n	y	AATGAACAGCTCCGTCCGCTTCTTAAACCGA
AACAGGAAACGTGACTAAAG	Non-targeting Control
AACAGGACAGTAAACTGATA	Essential	GGTA	DONSON	n	n	y	TCGGAACAGGACAGTAAACTGATAGGTACAA
AACAGGACTATGGATACAAC	Essential	TGAG	NOP58	n	y	n	TAACAACAGGACTATGGATACAACTGAGATT
AACAGGAGCTTCGTAAGTTC	Essential	CATG	GINS2	n	y	n	ATTTAACAGGAGCTTCGTAAGTTCCATGTAG
AACAGGCACCTTTATGTACT	NonEssential	GAAT	DUSP21	n	y	n	CGGTAACAGGCACCTTTATGTACTGAATGCC
AACAGGCGTACGAGCGCGGC	Essential	ATCT	XAB2	n	y	n	TGGTAACAGGCGTACGAGCGCGGCATCTCGC
AACAGGTCATCAGGTGTCTC	BRCA1	AGAA	BRCA1	n	y	n	ATCTAACAGGTCATCAGGTGTCTCAGAACAA
AACAGTACACCAGCATCGTG	NonEssential	GCGG	CYP11B1	n	y	n	CCTCAACAGTACACCAGCATCGTGGCGGAGC
AACAGTACAGATGAACTGCC	NonEssential	CACA	SLC2A2	n	y	n	TATCAACAGTACAGATGAACTGCCCACAATC
AACAGTAGCATGTCTAACAG	BRCA2	CTAT	BRCA2	n	y	n	AAGTAACAGTAGCATGTCTAACAGCTATTCC
AACAGTCAGTGCAACAGTGT	NonEssential	CAGG	DRD3	n	n	y	ACAGAACAGTCAGTGCAACAGTGTCAGGCCT
AACAGTTAACTGCTACTAAA	BRCA2	ACGG	BRCA2	n	n	y	AAAGAACAGTTAACTGCTACTAAAACGGAGC
AACAGTTAACTGCTACTAAG	BRCA2	AACG	BRCA2	y	y	n	TAAAGAACAGTTAACTGCTACTAAAACGGAG
AACAGTTGTAGATACCTCTG	BRCA2	AAGA	BRCA2	n	y	n	ATGAAACAGTTGTAGATACCTCTGAAGAAGA
AACATAAGAATCGAATGTCA	Essential	CGAA	EIF3A	n	n	y	CTTGAACATAAGAATCGAATGTCACGAATGC
AACATAAGAATCGAATGTCG	Essential	ACGA	EIF3A	y	y	n	TCTTGAACATAAGAATCGAATGTCACGAATG
AACATACTGCAAGTGTTTAC	Essential	AGAA	NOP58	n	y	n	ATTTAACATACTGCAAGTGTTTACAGAAAGT
AACATATCTCTTCGGGAGCA	NonEssential	ACAT	ADAM30	n	y	n	TTTAAACATATCTCTTCGGGAGCAACATGTC
AACATCATCGGCGTGCGAGG	NonEssential	CCAG	TMEM132D	y	y	n	GCGTGAACATCATCGGCGTGCGAGCCAGCAG
AACATCCCGAAGGCAGACGA	Essential	AATC	GINS2	n	y	n	AGACAACATCCCGAAGGCAGACGAAATCCGG
AACATCCGTCAAGAAGCTTA	NonEssential	TTGA	C2orf71	n	n	y	CCAGAACATCCGTCAAGAAGCTTATTGAAAC
AACATCTCGTTAGGGGTATC	Non-targeting Control
AACATCTGAGGGGTTATATG	BRCA2	ACTA	BRCA2	n	y	n	AAATAACATCTGAGGGGTTATATGACTATTT
AACATCTGGTGGGACCAAAG	NonEssential	TTCT	MEP1A	y	y	n	ATGTGAACATCTGGTGGGACCAAATTCTTTC
AACATGCAGCTCAACAATGG	NonEssential	CAGC	SPATA32	n	y	n	CATCAACATGCAGCTCAACAATGGCAGCGCA
AACATGCGGGTGATGAAGTT	Essential	CAGC	EEF2	n	y	n	GCACAACATGCGGGTGATGAAGTTCAGCGTC
AACATGGCACTTCAGAGGGT	Essential	ACGG	HSPA9	n	y	n	AGACAACATGGCACTTCAGAGGGTACGGGAA
AACATGGCATAGTTGATGAC	Essential	GATC	XAB2	n	n	y	CAGGAACATGGCATAGTTGATGACGATCTGG
AACATTACATTGGTCTCCTC	Essential	GAGT	GEMIN5	n	y	n	TATCAACATTACATTGGTCTCCTCGAGTAAA
AACATTCAAGCAGAACTAGG	BRCA1	TAGA	BRCA1	n	y	n	TGAAAACATTCAAGCAGAACTAGGTAGAAAC
AACATTCAAGTCTCTTTCGA	NonEssential	TAGT	FNDC7	n	y	n	TGCCAACATTCAAGTCTCTTTCGATAGTGGA
AACATTCCATAGGCGATAGG	Essential	AAGA	NOP58	n	y	n	TGCAAACATTCCATAGGCGATAGGAAGAACT
AACATTGACTGGATAATCCC	NonEssential	TTTC	SEMG2	n	n	y	TTTGAACATTGACTGGATAATCCCTTTCCAG
AACATTGATGCCAAACATTA	NonEssential	CCAA	ADAM30	n	y	n	ATTTAACATTGATGCCAAACATTACCAAATT
AACCAAACGGTCAATTGCAT	Essential	TTTC	XRN2	n	y	n	TGTTAACCAAACGGTCAATTGCATTTTCCCT
AACCAAAGGCGCTCTTTAAC	Essential	AGTT	GEMIN5	n	y	n	TGTCAACCAAAGGCGCTCTTTAACAGTTGGG
AACCAAAGTACGGCAATCAA	Essential	TCTT	EIF3A	n	y	n	CCATAACCAAAGTACGGCAATCAATCTTAAT
AACCAACTTTGTCCTTAACG	BRCA2	TAGC	BRCA2	y	y	n	TGAAGAACCAACTTTGTCCTTAACTAGCTCT
AACCAAGGAAGGTTGCTTAG	Essential	CTTT	GEMIN5	n	y	n	ACCCAACCAAGGAAGGTTGCTTAGCTTTTGG
AACCACGGCATTGAGAGGTG	Non-targeting Control
AACCACGTGAAATGGCAGCT	Essential	ATGT	NOP58	n	n	y	GTAGAACCACGTGAAATGGCAGCTATGTGTC
AACCACTAGAACAACTTATG	Essential	GGGG	XRN2	n	y	n	TTTAAACCACTAGAACAACTTATGGGGGTAT
AACCACTTCAGCAGCTTCGA	Essential	CCCT	FARSB	n	y	n	GAAAAACCACTTCAGCAGCTTCGACCCTGAA
AACCAGACATGTGATCACGA	NonEssential	GTGA	TSPO2	n	y	n	CACCAACCAGACATGTGATCACGAGTGAACA
AACCAGAGCTGACATTATCC	Essential	ATGC	FARSB	n	y	n	CTCCAACCAGAGCTGACATTATCCATGCATG
AACCAGCAGCGTTCAAGGAG	Essential	GGTT	XRN2	y	y	n	AAATGAACCAGCAGCGTTCAAGGAGGTTCAG
AACCAGGCGCTGGCGAGGTT	Essential	TTAC	RPP21	n	n	y	CGAGAACCAGGCGCTGGCGAGGTTTTACTGC
AACCAGGTGCATTTGTTAAC	BRCA1	TTCA	BRCA1	n	n	y	AAAGAACCAGGTGCATTTGTTAACTTCAGCT
AACCATATCCCTCCGAATTG	NonEssential	TAGA	MEP1A	n	y	n	CCAAAACCATATCCCTCCGAATTGTAGAATC
AACCATCAAAGTACTCGGCC	Essential	CGGC	XAB2	n	n	y	TCTGAACCATCAAAGTACTCGGCCCGGCGGG
AACCCAGCTCTATGAATATC	Essential	TACA	NOP58	n	n	y	ATCGAACCCAGCTCTATGAATATCTACAAAA
AACCCCAACTACGAAATCAT	NonEssential	GCAC	KIF2B	n	y	n	CAGAAACCCCAACTACGAAATCATGCACATG
AACCCCAAGGGACTAATTCA	BRCA1	TGGT	BRCA1	n	y	n	TGAAAACCCCAAGGGACTAATTCATGGTTGT
AACCCCTTCGCCCGCCTGGA	Essential	CAAC	DONSON	n	n	y	GAGGAACCCCTTCGCCCGCCTGGACAACCGA
AACCCGAAAATCCTTCCTTG	BRCA1	GTAA	BRCA1	n	n	y	AGTGAACCCGAAAATCCTTCCTTGGTAAAAC
AACCCGAAGCGGCCCGCGGC	NonEssential	TACG	BHLHE23	n	n	y	CGAGAACCCGAAGCGGCCCGCGGCTACGGCA
AACCCGACCAACTTCTGCTG	NonEssential	CTCT	NLRP8	n	y	n	TCCAAACCCGACCAACTTCTGCTGCTCTTGG
AACCCGAGTAAATGCTCAGG	Essential	CTGC	COPS5	n	y	n	CTGAAACCCGAGTAAATGCTCAGGCTGCTGC
AACCCGCACTCGTTCGTGTG	Essential	TCAC	PPAN	y	y	n	CCGCGAACCCGCACTCGTTCGTGTTCACGCG
AACCCGTTCAATGGCGGCTA	NonEssential	CTAC	UROC1	n	y	n	CCACAACCCGTTCAATGGCGGCTACTACCCT
AACCCTATCAGTGTAAGACA	NonEssential	TGTG	ZIM3	n	y	n	GAGAAACCCTATCAGTGTAAGACATGTGGAA
AACCCTTCCGGGGTTTAATA	NonEssential	CGAT	NLRP8	n	y	n	TCGTAACCCTTCCGGGGTTTAATACGATGGA
AACCCTTCTTGCCGCAATAC	Essential	ACAA	RPL8	n	y	n	TGCTAACCCTTCTTGCCGCAATACACAAACT
AACCGAACTTTACCATTATG	Essential	TAGA	XRN2	y	y	n	ACATGAACCGAACTTTACCATTATTAGAGAA
AACCGAACTTTACCATTATT	Essential	AGAG	XRN2	n	n	y	CATGAACCGAACTTTACCATTATTAGAGAAG
AACCGAAGAGAGTCCGCATC	Essential	TGCT	SRSF11	n	y	n	AGGAAACCGAAGAGAGTCCGCATCTGCTCAG
AACCGAATGTACAATTGCAG	NonEssential	GTGA	MEP1A	y	y	n	GGCTGAACCGAATGTACAATTGCAGTGAGTA
AACCGACAATCATGACAGCA	NonEssential	AAGT	ADAM30	n	y	n	ACGAAACCGACAATCATGACAGCAAAGTCCA
AACCGACCGCGGGTCGCCGC	Essential	GGAG	DONSON	n	y	n	GGACAACCGACCGCGGGTCGCCGCGGAGCCC
AACCGACCTTTGTCGGAGGG	Essential	TTGG	EEF2	y	y	n	CGTAGAACCGACCTTTGTCGGAGGTTGGCAC
AACCGACCTTTGTCGGAGGT	Essential	TGGC	EEF2	n	n	y	GTAGAACCGACCTTTGTCGGAGGTTGGCACC
AACCGCATCTCACCTCAGCC	Essential	TCGC	SNAPC2	n	n	y	CGAGAACCGCATCTCACCTCAGCCTCGCTCC
AACCGCATTCTGCTCTACGG	Essential	CGGT	POLR2I	y	y	n	AGGAGAACCGCATTCTGCTCTACGCGGTGAG
AACCGCCGTAGTCCGGGTAC	NonEssential	TGCG	CDX2	n	y	n	TGGTAACCGCCGTAGTCCGGGTACTGCGGGG
AACCGCTGAGGGACCACAGC	NonEssential	CCCC	ESX1	n	y	n	CACAAACCGCTGAGGGACCACAGCCCCCAGA
AACCGCTGGCAGTAGCTGAG	Essential	TGCT	NOP58	y	y	n	CCATGAACCGCTGGCAGTAGCTGATGCTAAA
AACCGCTGGCAGTAGCTGAT	Essential	GCTA	NOP58	n	n	y	CATGAACCGCTGGCAGTAGCTGATGCTAAAC
AACCGGAATTGCAGCAGTAG	Essential	TGTG	EIF3A	y	n	y	AAAGGAACCGGAATTGCAGCAGTATGTGCCA
AACCGGAATTGCAGCAGTAT	Essential	GTGC	EIF3A	n	n	y	AAGGAACCGGAATTGCAGCAGTATGTGCCAC
AACCGGCTCAGGTCCTCAAG	NonEssential	GTGG	OR7D4	n	n	y	TGTGAACCGGCTCAGGTCCTCAAGGTGGCCT
AACCGGTCACCCTCCTGCAC	Essential	TCCA	SNAPC2	n	n	y	ACGGAACCGGTCACCCTCCTGCACTCCAAGC
AACCGTTTACAATATTGGTA	NonEssential	ATTG	RPE65	n	n	y	ATGGAACCGTTTACAATATTGGTAATTGCTT
AACCTAGCCCCGGACGAGAA	Essential	GCGC	LUC7L3	n	y	n	CCGAAACCTAGCCCCGGACGAGAAGCGCAGC
AACCTAGTCCTGGGATATTA	NonEssential	TTTA	ADAM30	n	y	n	ACATAACCTAGTCCTGGGATATTATTTAGAC
AACCTATACCTACTTTGATC	NonEssential	AAAG	ADAM30	n	y	n	CACAAACCTATACCTACTTTGATCAAAGAGT
AACCTCAAAAGACGTCTGTC	BRCA1	TACA	BRCA1	n	y	n	ATACAACCTCAAAAGACGTCTGTCTACATTG
AACCTCATTGACTCCCCCGG	Essential	GCAT	EEF2	n	y	n	CATCAACCTCATTGACTCCCCCGGGCATGTC
AACCTCCGACAAAGGTCGGT	Essential	TCTA	EEF2	n	y	n	TGCCAACCTCCGACAAAGGTCGGTTCTACGC
AACCTCGAGGCCTATGCCGC	Essential	GAAC	PPAN	n	y	n	CCGCAACCTCGAGGCCTATGCCGCGAACCCG
AACCTCGAGTTGTTGGAGAT	Essential	ATGA	DONSON	n	y	n	CTTAAACCTCGAGTTGTTGGAGATATGAGAG
AACCTCTACTCCTCGAAAGT	NonEssential	AAGA	RPE65	n	y	n	CAGTAACCTCTACTCCTCGAAAGTAAGAAAA
AACCTCTGCACAGCGTTGGG	NonEssential	GCGA	CYP11B1	y	n	y	GGAGGAACCTCTGCACAGCGTTGGGCGACAG
AACCTGAAGACTGTCATAGG	Essential	TAAC	GEMIN5	n	y	n	GCACAACCTGAAGACTGTCATAGGTAACTTT
AACCTGACAGTATGAACTCG	Essential	CAGA	EIF2S3	y	y	n	TTTTGAACCTGACAGTATGAACTCCAGAAAT
AACCTGAGTACGGAACAGAA	NonEssential	GCGG	ESX1	n	y	n	TCCAAACCTGAGTACGGAACAGAAGCGGAAA
AACCTGATCGTGATGAGCGG	Essential	TCTA	LUC7L3	y	y	n	CGAAGAACCTGATCGTGATGAGCGTCTAAAA
AACCTGATCGTGATGAGCGT	Essential	CTAA	LUC7L3	n	n	y	GAAGAACCTGATCGTGATGAGCGTCTAAAAA
AACCTGCACTTTGGGCCGGG	NonEssential	CTCA	TMEM132D	y	y	n	AACAGAACCTGCACTTTGGGCCGGCTCAGGT
AACCTTATGTGAATGCGTGC	BRCA2	TACA	BRCA2	n	y	n	CAAAAACCTTATGTGAATGCGTGCTACATTC
AACCTTCGAGAAGCAGACCA	Essential	AAGG	MRPL21	n	n	y	ATTGAACCTTCGAGAAGCAGACCAAAGGGAG
AACCTTCTGAGTCGTCGGCT	Essential	GGTC	SNAPC2	n	y	n	GAGAAACCTTCTGAGTCGTCGGCTGGTCCCT
AACCTTCTGCATATGGTACG	Essential	ACTA	SRSF11	n	y	n	CACAAACCTTCTGCATATGGTACGACTATCA
AACCTTGGACTTCACGCCTT	Essential	GCCA	GEMIN5	n	y	n	CTGTAACCTTGGACTTCACGCCTTGCCAAAA
AACGAAAATTATGGCAGGTT	BRCA2	GTTA	BRCA2	n	y	n	GCCAAACGAAAATTATGGCAGGTTGTTACGA
AACGAAATCAGAGGGTGCTA	NonEssential	ATGT	ESX1	n	y	n	TGGAAACGAAATCAGAGGGTGCTAATGTTGA
AACGAACATTCAGACCAGCT	BRCA2	CACA	BRCA2	n	y	n	AAGTAACGAACATTCAGACCAGCTCACAAGA
AACGAATACAGTGTTTGTCA	Essential	GATG	SRSF11	n	y	n	TGTCAACGAATACAGTGTTTGTCAGATGCTG
AACGAATTCCTCTCATAAGT	Essential	TCAT	NOP58	n	n	y	TGTGAACGAATTCCTCTCATAAGTTCATTAA
AACGACATGCTAAACTCATG	NonEssential	TACC	CCDC83	y	y	n	GAGTGAACGACATGCTAAACTCATTACCTCC
AACGACCATGCAAGAGCATC	NonEssential	ATTA	ADAM30	n	y	n	TCCAAACGACCATGCAAGAGCATCATTATAT
AACGACCGACGCGTACCTTA	Essential	ATAG	RPS2	n	y	n	CCCCAACGACCGACGCGTACCTTAATAGGCA
AACGACGAGCGTTTCGTGTC	Essential	TAAG	XAB2	n	n	y	GGTGAACGACGAGCGTTTCGTGTCTAAGGCC
AACGACGAGCGTTTCGTGTG	Essential	CTAA	XAB2	y	y	n	TGGTGAACGACGAGCGTTTCGTGTCTAAGGC
AACGACTGAAACGGGCTGTG	Essential	TAGT	POLR2D	n	y	n	TTGAAACGACTGAAACGGGCTGTGTAGTTTA
AACGAGAAAACTCAATGCTC	Essential	TGAT	EIF3A	n	y	n	GTCAAACGAGAAAACTCAATGCTCTGATAAA
AACGAGAAGACCATGAACCT	Essential	CAAC	PRPF38B	n	y	n	GGGCAACGAGAAGACCATGAACCTCAACCCC
AACGAGCATGGCCTCGTCTG	Essential	ATCC	LUC7L3	n	y	n	GCCAAACGAGCATGGCCTCGTCTGATCCTAC
AACGAGGAGTCTGACTTTGA	NonEssential	AGAA	SPATA32	n	n	y	CTCGAACGAGGAGTCTGACTTTGAAGAACCC
AACGAGTGCGGGTTCGCGGC	Essential	ATAG	PPAN	n	n	y	CACGAACGAGTGCGGGTTCGCGGCATAGGCC
AACGAGTGCGGGTTCGCGGG	Essential	CATA	PPAN	y	y	n	ACACGAACGAGTGCGGGTTCGCGGCATAGGC
AACGAGTTGGAGAGGAGCTT	NonEssential	CGCC	OTP	n	y	n	GCTCAACGAGTTGGAGAGGAGCTTCGCCAAG
AACGAGTTGGTGTACCAGTT	NonEssential	CACC	KIF2B	n	y	n	CTCCAACGAGTTGGTGTACCAGTTCACCGCC
AACGATATAGTTGGGAGTCA	NonEssential	GACC	RPE65	n	y	n	CAAAAACGATATAGTTGGGAGTCAGACCAAA
AACGATCAGCTATGTAATAG	Essential	CGAA	XRN2	n	y	n	TTTAAACGATCAGCTATGTAATAGCGAAGGC
AACGCACAGGGAGACTCCCA	NonEssential	CGTT	SLC7A13	n	y	n	CCCAAACGCACAGGGAGACTCCCACGTTCAT
AACGCAGGATAACATACTAG	Essential	TAGA	EIF3A	y	y	n	AGAAGAACGCAGGATAACATACTATAGAGAA
AACGCAGGATAACATACTAT	Essential	AGAG	EIF3A	n	n	y	GAAGAACGCAGGATAACATACTATAGAGAAA
AACGCAGGCGCAGCAGAAGG	Essential	TAGG	PRPF38B	y	y	n	GTTAGAACGCAGGCGCAGCAGAAGTAGGGAA
AACGCATCGGCCGGGACTCC	NonEssential	ACCT	GRM6	n	n	y	GAGGAACGCATCGGCCGGGACTCCACCTACG
AACGCATTGGTGTAGACCAC	Essential	GTAG	COPS6	n	n	y	GCGGAACGCATTGGTGTAGACCACGTAGCCC
AACGCATTGGTGTAGACCAG	Essential	CGTA	COPS6	y	n	y	AGCGGAACGCATTGGTGTAGACCACGTAGCC
AACGCCAAGGAGCGTGAGCG	NonEssential	GGTG	FIGLA	n	y	n	GGCCAACGCCAAGGAGCGTGAGCGGGTGAGG
AACGCCACCCACAGAGTGTG	Essential	GGGC	XAB2	n	y	n	GGCAAACGCCACCCACAGAGTGTGGGGCTTG
AACGCCAGCGACTAGAGCGT	Essential	GAAG	PRPF38B	n	n	y	AAAGAACGCCAGCGACTAGAGCGTGAAGCCA
AACGCCCGGGGCATCATCAT	NonEssential	CTTT	GRM6	n	y	n	GCCCAACGCCCGGGGCATCATCATCTTTGCC
AACGCCGGAGACCCCGGGCA	NonEssential	GCGT	CACNG3	n	y	n	AGCCAACGCCGGAGACCCCGGGCAGCGTGAC
AACGCCTAAAGAATCAAGAA	Essential	AAGA	EIF3A	n	n	y	CAAGAACGCCTAAAGAATCAAGAAAAGAAGG
AACGCCTAAAGAATCAAGAG	Essential	AAAG	EIF3A	y	y	n	TCAAGAACGCCTAAAGAATCAAGAAAAGAAG
AACGCCTCTTGCATTCATCA	Essential	CTGA	RPL3	n	y	n	TAGAAACGCCTCTTGCATTCATCACTGATGT
AACGCGAGGAAGAGCTACGA	Essential	GAGT	EIF3A	n	y	n	GCAAAACGCGAGGAAGAGCTACGAGAGTATC
AACGCGAGTCCGGTGGCTAG	Non-targeting Control
AACGCTCGGAGGAGCTCAAG	Essential	CAAG	YRDC	y	n	y	GATGGAACGCTCGGAGGAGCTCAACAAGGAC
AACGCTGCTTACATGCCAGG	NonEssential	GTAC	PANX3	y	y	n	ATGTGAACGCTGCTTACATGCCAGGTACCGC
AACGCTGTCGTACGTGTATA	Non-targeting Control
AACGCTTACTTGGGATCAAC	Essential	AGTA	SRSF11	n	y	n	AAAAAACGCTTACTTGGGATCAACAGTACTC
AACGGAAAAGGCAGCGTAAG	Essential	AGAA	EIF3A	y	y	n	GGAAGAACGGAAAAGGCAGCGTAAAGAAGAA
AACGGAAACATAAAGACAGT	Essential	GACA	EIF3G	n	y	n	CATCAACGGAAACATAAAGACAGTGACAGAG
AACGGACAGCTGGACGATGT	Essential	GAGC	XAB2	n	y	n	GGACAACGGACAGCTGGACGATGTGAGCACC
AACGGACTTGCTATTTACTG	BRCA2	ATCA	BRCA2	n	y	n	ATGAAACGGACTTGCTATTTACTGATCAGCA
AACGGAGGACCTACAGGACA	NonEssential	CTGA	NOTO	n	y	n	CCCCAACGGAGGACCTACAGGACACTGAGAG
AACGGCCCAAGATTGTTCTG	NonEssential	AAGG	KIF2B	y	n	y	TCAGGAACGGCCCAAGATTGTTCTAAGGGCA
AACGGCGAAGATCCCGAAGG	Essential	TATT	PRPF38B	y	y	n	GAAAGAACGGCGAAGATCCCGAAGTATTGAC
AACGGCGAAGATCCCGAAGT	Essential	ATTG	PRPF38B	n	n	y	AAAGAACGGCGAAGATCCCGAAGTATTGACC
AACGGCGTAGAGAGGAAGAG	Essential	AGAA	EIF3A	n	n	y	CGAGAACGGCGTAGAGAGGAAGAGAGAAGAC
AACGGCTCTCTCAACCTAAG	Essential	GCAA	GEMIN5	n	y	n	AAAAAACGGCTCTCTCAACCTAAGGCAAAGC
AACGGGAATGCTGTAGCACA	Essential	AGCT	GEMIN5	n	y	n	TACCAACGGGAATGCTGTAGCACAAGCTCCA
AACGGGCATGACCACTGCAG	NonEssential	TGTA	DRD3	n	n	y	AGTGAACGGGCATGACCACTGCAGTGTACCT
AACGGGTCACAGACTTCCAG	NonEssential	GGGA	SSX3	n	y	n	AATAAACGGGTCACAGACTTCCAGGGGAATG
AACGGTGGCATAGTTCCCTG	Essential	ATGC	RPL8	n	y	n	AGATAACGGTGGCATAGTTCCCTGATGCCCG
AACGTACGACTGCACAACTT	Essential	TCCG	XRN2	n	y	n	CTTCAACGTACGACTGCACAACTTTCCGACG
AACGTAGAAATAGGGGCAAA	Essential	GTTT	DONSON	n	y	n	TACAAACGTAGAAATAGGGGCAAAGTTTTGT
AACGTAGGATCAGACGAGGC	Essential	CATG	LUC7L3	n	n	y	GTAGAACGTAGGATCAGACGAGGCCATGCTC
AACGTCATCATCTCCACCTA	Essential	CGGC	EEF2	n	n	y	CGTGAACGTCATCATCTCCACCTACGGCGAG
AACGTCTGCGTTCAACATGG	Essential	TCTG	PRPF38B	y	y	n	CCTTGAACGTCTGCGTTCAACATGTCTGTCT
AACGTGCTGACGATGCGGGC	Non-targeting Control
AACGTGGTGGTGAACTTCAC	NonEssential	CTAC	TMEM132D	n	y	n	GGTCAACGTGGTGGTGAACTTCACCTACCAG
AACGTGTTGTAGGAGGCAAA	NonEssential	GGTG	SLC6A7	n	y	n	GTGAAACGTGTTGTAGGAGGCAAAGGTGAGG
AACGTTACAGGCTCCTCGTC	Essential	CATC	RPS4X	n	y	n	TTTTAACGTTACAGGCTCCTCGTCCATCCAC
AACGTTCCCTCTTGAGGATG	Essential	TACC	FNTB	y	n	y	CAAGGAACGTTCCCTCTTGAGGATTACCAGC
AACGTTCCCTCTTGAGGATT	Essential	ACCA	FNTB	n	n	y	AAGGAACGTTCCCTCTTGAGGATTACCAGCG
AACGTTGAGCTGTTGCCACC	BRCA2	TGAA	BRCA2	n	y	n	TAAAAACGTTGAGCTGTTGCCACCTGAAAAA
AACTAACCAAACGGAGCAGG	BRCA1	AATG	BRCA1	y	n	y	CAGGGAACTAACCAAACGGAGCAGAATGGTC
AACTAAGGGTGGGTGGTGTA	BRCA2	GCTA	BRCA2	n	n	y	GTAGAACTAAGGGTGGGTGGTGTAGCTAAAG
AACTAATCACCATGCTCTGG	NonEssential	TCCC	SLC2A2	n	y	n	GCTCAACTAATCACCATGCTCTGGTCCCTGT
AACTAATTAACTGTTCAGCC	BRCA2	CAGT	BRCA2	n	n	y	TCAGAACTAATTAACTGTTCAGCCCAGTTTG
AACTACAAGTAAAAGTATCG	Non-targeting Control
AACTACATTATGCGATGTAG	Essential	AGAA	NOP58	n	y	n	AAACAACTACATTATGCGATGTAGAGAATGG
AACTACTCCTCCCGGACGGA	NonEssential	GTAT	UROC1	n	y	n	TCCCAACTACTCCTCCCGGACGGAGTATGAG
AACTAGAATAGGCGGGCTTG	Non-targeting Control
AACTAGACCTTGCGTGTGGA	Essential	GAGA	MRPL21	n	n	y	AATGAACTAGACCTTGCGTGTGGAGAGAGAA
AACTAGCCCGAGCAGCTTCG	Non-targeting Control
AACTATGCCACCGTTATCTG	Essential	CCCA	RPL8	y	n	y	CAGGGAACTATGCCACCGTTATCTCCCACAA
AACTATGTGTCCACGCTGGG	NonEssential	CCTC	GRM6	y	n	y	GATGGAACTATGTGTCCACGCTGGCCTCCGA
AACTATTTCTCACCAAGAGC	Essential	GAGA	RPS29	n	y	n	CACAAACTATTTCTCACCAAGAGCGAGAACC
AACTCAAACTTATGAAGCTT	Essential	TTTC	POLR2D	n	y	n	GGCCAACTCAAACTTATGAAGCTTTTTCTGG
AACTCAAGGGCCAGAAGATC	Essential	GTGT	EIF3G	n	y	n	AACAAACTCAAGGGCCAGAAGATCGTGTCCT
AACTCACAATGGCCAGCCTA	Essential	CCAT	XRN2	n	n	y	AGAGAACTCACAATGGCCAGCCTACCATTCA
AACTCAGAGTTTGACCCCCG	Essential	CCGG	EIF3G	y	n	y	TCGGGAACTCAGAGTTTGACCCCCCCGGACC
AACTCAGGGTCCGAGAAGTG	Essential	TGAT	EIF3A	n	y	n	CCAAAACTCAGGGTCCGAGAAGTGTGATCAA
AACTCCGAGGGCACATGCAA	NonEssential	AACT	CLRN1	n	y	n	TCACAACTCCGAGGGCACATGCAAAACTGAA
AACTCCTGGGCCGCGTGAAG	Essential	GCCT	SNRPD2	n	y	n	AAGAAACTCCTGGGCCGCGTGAAGGCCTTCG
AACTCCTTCACAATGTGCCG	Essential	TAGC	HSPA9	n	n	y	CTTGAACTCCTTCACAATGTGCCGTAGCAAG
AACTCGAATTAAATATCCAC	BRCA1	AATT	BRCA1	n	n	y	ATGGAACTCGAATTAAATATCCACAATTCAA
AACTCGAATTAAATATCCAG	BRCA1	CAAT	BRCA1	y	n	y	TATGGAACTCGAATTAAATATCCACAATTCA
AACTCGAGGTTTAAGAGAAG	Essential	CTAT	DONSON	n	y	n	CAACAACTCGAGGTTTAAGAGAAGCTATGAG
AACTCGTCCACCTGGAAGCG	NonEssential	GTAC	GRM6	n	n	y	TGTGAACTCGTCCACCTGGAAGCGGTACCCG
AACTCTCCCCGGCATCGCTC	Essential	TCTA	SLC39A7	n	n	y	GTCGAACTCTCCCCGGCATCGCTCTCTACTT
AACTCTCTACACCATAAAGG	NonEssential	CCTA	FNDC7	n	n	y	CCGGAACTCTCTACACCATAAAGGCCTATGC
AACTCTGGTACCGATACCTG	Essential	AAGG	XAB2	n	y	n	TACAAACTCTGGTACCGATACCTGAAGGCGC
AACTCTGTGAGCGAGTCACA	Essential	AAGG	EIF3A	n	y	n	TTAAAACTCTGTGAGCGAGTCACAAAGGTAA
AACTGAAGACCTCTTGGATC	Essential	TTTT	FNTB	n	n	y	TAAGAACTGAAGACCTCTTGGATCTTTTCTT
AACTGAATTCATGGACAATC	Essential	TTGC	XRN2	n	n	y	AGGGAACTGAATTCATGGACAATCTTGCTAA
AACTGACCCAGATTATCGCG	Essential	CGAC	POLR2I	y	y	n	CAGCGAACTGACCCAGATTATCGCCGACGTG
AACTGATGATGTGCGGGTTC	Essential	AGGA	RPL18	n	y	n	CCATAACTGATGATGTGCGGGTTCAGGAGGT
AACTGCATGAAGTAGCCGGG	NonEssential	CACC	MEP1A	y	y	n	TGCTGAACTGCATGAAGTAGCCGGCACCTAT
AACTGCCACGCAGGAGTTGG	Essential	TAGT	HSPA9	n	y	n	CCATAACTGCCACGCAGGAGTTGGTAGTACC
AACTGCCGCAACAATAAGAA	Essential	ACTC	SNRPD2	n	y	n	CATCAACTGCCGCAACAATAAGAAACTCCTG
AACTGCGTCTGGACAACAGC	NonEssential	GTGG	TMEM132D	n	n	y	AGAGAACTGCGTCTGGACAACAGCGTGGCCA
AACTGCTAAGGTCCACAACG	Essential	TCGG	LUC7L3	n	n	y	AGAGAACTGCTAAGGTCCACAACGTCGGTGA
AACTGCTAGATGAACCCATC	Essential	CCCC	FNTB	n	n	y	TTGGAACTGCTAGATGAACCCATCCCCCAGA
AACTGCTAGATGAACCCATG	Essential	CCCC	FNTB	y	n	y	CTTGGAACTGCTAGATGAACCCATCCCCCAG
AACTGCTGCTCGTGCATGCG	Essential	GTGC	PPAN	n	y	n	GGCAAACTGCTGCTCGTGCATGCGGTGCCGG
AACTGCTGGAGGATCATCCG	NonEssential	TTAC	ADAM30	y	n	y	TGGGGAACTGCTGGAGGATCATCCTTACATA
AACTGCTGGAGGATCATCCT	NonEssential	TACA	ADAM30	n	n	y	GGGGAACTGCTGGAGGATCATCCTTACATAC
AACTGGACAGCGAGGACAAG	Essential	GACA	EEF2	n	y	n	ATCAAACTGGACAGCGAGGACAAGGACAAAG
AACTGGCAGTAATCTAGCCG	Essential	ACAG	XAB2	y	n	y	TGAGGAACTGGCAGTAATCTAGCCACAGACG
AACTGGCCCGTGTGAATGCC	Essential	CTCG	RPL8	n	y	n	CACAAACTGGCCCGTGTGAATGCCCTCGGCG
AACTGGGCTGAACAGTTAAT	BRCA2	TAGT	BRCA2	n	y	n	TTCAAACTGGGCTGAACAGTTAATTAGTTCT
AACTGGGTGCCAAAGCATTG	Essential	CAAA	EIF3A	y	y	n	AACAGAACTGGGTGCCAAAGCATTCAAAGAT
AACTGTCAGATCAGCGTGCT	NonEssential	GCTT	PLA2G4E	n	y	n	TGCAAACTGTCAGATCAGCGTGCTGCTTTGA
AACTGTTAAAGAGCGCCTTT	Essential	GGTT	GEMIN5	n	y	n	ACCCAACTGTTAAAGAGCGCCTTTGGTTGAC
AACTGTTGCAATGGGATCTG	Essential	CACT	GEMIN5	y	y	n	AGGTGAACTGTTGCAATGGGATCTCACTCAA
AACTTACGAAGCTCCTGTTA	Essential	AATC	GINS2	n	n	y	ATGGAACTTACGAAGCTCCTGTTAAATCAGT
AACTTACGCAGGAGATATTC	NonEssential	GGCT	CACNG3	n	n	y	GGGGAACTTACGCAGGAGATATTCGGCTGTG
AACTTATGAGAGGAATTCGT	Essential	TCAC	NOP58	n	n	y	AATGAACTTATGAGAGGAATTCGTTCACAAA
AACTTATGTGACCCCGCGGA	Essential	GACC	RPS9	n	y	n	GCAAAACTTATGTGACCCCGCGGAGACCCTT
AACTTCAAGAACGCCTAAAG	Essential	AATC	EIF3A	n	n	y	AAAGAACTTCAAGAACGCCTAAAGAATCAAG
AACTTCCAGTAACGAGATAC	BRCA1	TTTC	BRCA1	n	y	n	TGCTAACTTCCAGTAACGAGATACTTTCCTG
AACTTCGTGTGAAAGTGGCG	Essential	TCAA	EIF2S3	n	y	n	TGATAACTTCGTGTGAAAGTGGCGTCAACTT
AACTTCTCCTCGGCCAACCG	NonEssential	TGTT	UROC1	y	y	n	AGAAGAACTTCTCCTCGGCCAACCTGTTGAT
AACTTGAATTCCCGTCGCAG	NonEssential	GTAC	ADAM30	y	n	y	GCAGGAACTTGAATTCCCGTCGCAGTACTCT
AACTTGACCAAGACATATCG	BRCA2	AGGA	BRCA2	y	y	n	TAAAGAACTTGACCAAGACATATCAGGATCC
AACTTGACTCACAGGCGTAA	Essential	AAGG	YRDC	n	y	n	AGAAAACTTGACTCACAGGCGTAAAAGGGTT
AACTTGCCGTTGGCTGGGTG	Essential	CAAA	EEF2	y	y	n	TGCTGAACTTGCCGTTGGCTGGGTCAAAGTA
AACTTGGACAGCGCGCAGTC	NonEssential	CCCG	CDX2	n	n	y	AGCGAACTTGGACAGCGCGCAGTCCCCGGGG
AACTTGGACAGCGCGCAGTG	NonEssential	CCCC	CDX2	y	y	n	CAGCGAACTTGGACAGCGCGCAGTCCCCGGG
AACTTGGCAAACGCCACCCA	Essential	CAGA	XAB2	n	y	n	ATAAAACTTGGCAAACGCCACCCACAGAGTG
AACTTGGGTAGAGGGGCCAG	NonEssential	TGTG	APOF	y	y	n	CCAAGAACTTGGGTAGAGGGGCCATGTGGCT
AACTTGGGTCATCAAGCTTA	Essential	TAAA	EIF2S3	n	y	n	GGGCAACTTGGGTCATCAAGCTTATAAATCT
AACTTGTGACTAGCTCTTCA	BRCA2	CCCT	BRCA2	n	n	y	GAGGAACTTGTGACTAGCTCTTCACCCTGCA
AACTTTATATTACGGAGAAC	Essential	TGCT	FARSB	n	y	n	AGTAAACTTTATATTACGGAGAACTGCTGCT
AACTTTCAGTATGGATGGAC	NonEssential	TCCC	ASZ1	n	y	n	TTCCAACTTTCAGTATGGATGGACTCCCCTT
AACTTTCCGACGGAATTTCT	Essential	CATC	XRN2	n	y	n	GCACAACTTTCCGACGGAATTTCTCATCAGC
AACTTTGTCCATAGGTACAG	Essential	ATTG	EIF2S3	y	y	n	TTTTGAACTTTGTCCATAGGTACAATTGGTC
AAGAAACTCCTGGGCCGCGT	Essential	GAAG	SNRPD2	n	y	n	CAATAAGAAACTCCTGGGCCGCGTGAAGGCC
AAGAAAGAGAAGAAGCATCG	NonEssential	AGTG	SLC2A2	n	y	n	AGAAAAGAAAGAGAAGAAGCATCGAGTGAGC
AAGAAAGGCATAATCGATTG	Essential	GAAG	EIF3A	n	n	y	GCAGAAGAAAGGCATAATCGATTGGAAGAAC
AAGAAAGGTACAATTCAACC	BRCA2	AAAA	BRCA2	n	y	n	CTTCAAGAAAGGTACAATTCAACCAAAACAC
AAGAAAGTGTCCCAGTTGGT	BRCA2	ACTG	BRCA2	n	y	n	CTGAAAGAAAGTGTCCCAGTTGGTACTGGAA
AAGAAATATGCAATAGGGGT	BRCA2	ATTT	BRCA2	n	n	y	CATGAAGAAATATGCAATAGGGGTATTTTCT
AAGAACAATACCCAAGTGCT	Essential	CATC	SNRPD2	n	y	n	AGTCAAGAACAATACCCAAGTGCTCATCAAC
AAGAACAATACGAGCAGATC	Essential	CTTG	EIF2S3	n	y	n	GCTAAAGAACAATACGAGCAGATCCTTGCAT
AAGAACAATATCCTACTAGG	BRCA2	TTTA	BRCA2	y	y	n	TATTGAAGAACAATATCCTACTAGTTTAGCT
AAGAACAATATCCTACTAGT	BRCA2	TTAG	BRCA2	n	n	y	ATTGAAGAACAATATCCTACTAGTTTAGCTT
AAGAACAGCATCAGTTGGCG	Essential	TGTC	EIF3A	y	y	n	GAAAGAAGAACAGCATCAGTTGGCTGTCACT
AAGAACAGGCTTCACCTAAA	BRCA2	AACG	BRCA2	n	y	n	GGAAAAGAACAGGCTTCACCTAAAAACGTAA
AAGAACAGTTAACTGCTACT	BRCA2	AAAA	BRCA2	n	y	n	AATAAAGAACAGTTAACTGCTACTAAAACGG
AAGAACCAACTTTGTCCTTA	BRCA2	ACTA	BRCA2	n	n	y	TCTGAAGAACCAACTTTGTCCTTAACTAGCT
AAGAACCCGGCTGACCTGCC	Essential	CAAG	EEF2	n	y	n	GGCCAAGAACCCGGCTGACCTGCCCAAGCTG
AAGAACCGAAGAACCTGATC	Essential	GTGA	LUC7L3	n	y	n	GGAAAAGAACCGAAGAACCTGATCGTGATGA
AAGAACCTGATCGTGATGAG	Essential	GCGT	LUC7L3	y	y	n	AACCGAAGAACCTGATCGTGATGAGCGTCTA
AAGAACGAGAACGGCGTAGG	Essential	AGAG	EIF3A	y	y	n	AATTGAAGAACGAGAACGGCGTAGAGAGGAA
AAGAACGCAGGATAACATAC	Essential	TATA	EIF3A	n	n	y	AAAGAAGAACGCAGGATAACATACTATAGAG
AAGAACGCAGGATAACATAG	Essential	CTAT	EIF3A	y	y	n	TAAAGAAGAACGCAGGATAACATACTATAGA
AAGAACGCCAGCGACTAGAG	Essential	CGTG	PRPF38B	n	y	n	GAGAAAGAACGCCAGCGACTAGAGCGTGAAG
AAGAACGCCTAAAGAATCAA	Essential	GAAA	EIF3A	n	y	n	CTTCAAGAACGCCTAAAGAATCAAGAAAAGA
AAGAACGGAAAAGGCAGCGG	Essential	TAAA	EIF3A	y	n	y	ATTGGAAGAACGGAAAAGGCAGCGTAAAGAA
AAGAACGGCGAAGATCCCGA	Essential	AGTA	PRPF38B	n	y	n	GAGAAAGAACGGCGAAGATCCCGAAGTATTG
AAGAACTATGCCTCTGCCAA	Essential	GCTT	NOP58	n	n	y	TAGGAAGAACTATGCCTCTGCCAAGCTTTCT
AAGAACTTCAAGAACGCCTA	Essential	AAGA	EIF3A	n	y	n	AAGAAAGAACTTCAAGAACGCCTAAAGAATC
AAGAACTTGGGTAGAGGGGC	NonEssential	CATG	APOF	n	y	n	TACCAAGAACTTGGGTAGAGGGGCCATGTGG
AAGAAGAACGCAGGATAACA	Essential	TACT	EIF3A	n	y	n	CGTAAAGAAGAACGCAGGATAACATACTATA
AAGAAGAATTGGGGATGATG	Non-targeting Control
AAGAAGACCCGTGTGAAGCT	Essential	GCCC	RPL8	n	y	n	GACCAAGAAGACCCGTGTGAAGCTGCCCTCC
AAGAAGACTTCTCTACATGG	Essential	CAAT	XRN2	n	y	n	GACCAAGAAGACTTCTCTACATGGCAATAGA
AAGAAGCATATCAGGACTAG	NonEssential	TATT	SLC2A2	y	n	y	GCTGGAAGAAGCATATCAGGACTATATTGTG
AAGAAGCATCGAGTGAGCAG	NonEssential	GAAA	SLC2A2	y	y	n	AAGAGAAGAAGCATCGAGTGAGCAGAAAGTC
AAGAAGCGCAAAAAGACGAC	NonEssential	CAAC	OTP	n	n	y	GTGGAAGAAGCGCAAAAAGACGACCAACGTG
AAGAAGGCAAGCCTCCCCAA	BRCA1	CTTA	BRCA1	n	n	y	TCGGAAGAAGGCAAGCCTCCCCAACTTAAGC
AAGAAGGGCCGTACCCGAAA	Non-targeting Control
AAGAAGGTATCCCCATTTGT	Essential	GGAT	HSPA9	n	y	n	ACCTAAGAAGGTATCCCCATTTGTGGATTTC
AAGAAGTAGTTCAGACTGTG	BRCA1	TAAT	BRCA1	y	y	n	ATATGAAGAAGTAGTTCAGACTGTTAATACA
AAGAAGTAGTTCAGACTGTT	BRCA1	AATA	BRCA1	n	n	y	TATGAAGAAGTAGTTCAGACTGTTAATACAG
AAGAAGTCATAGCGTGTGGA	NonEssential	GTCG	GRM6	n	n	y	GGAGAAGAAGTCATAGCGTGTGGAGTCGCTG
AAGAAGTTCGGGAACTCAGA	Essential	GTTT	EIF3G	n	n	y	CTGGAAGAAGTTCGGGAACTCAGAGTTTGAC
AAGAATCCTTACCGCTGTAA	Essential	CCTT	GEMIN5	n	y	n	AAAAAAGAATCCTTACCGCTGTAACCTTGGA
AAGAATCGAATGTCACGAAT	Essential	GCTT	EIF3A	n	y	n	ACATAAGAATCGAATGTCACGAATGCTTGAA
AAGAATCTGAACGGTAGAAG	Essential	CTGC	NOP58	n	y	n	CTCCAAGAATCTGAACGGTAGAAGCTGCATG
AAGAATGGAAGTCGGTGACG	NonEssential	TTCA	C2orf71	y	y	n	GCCCGAAGAATGGAAGTCGGTGACTTCACCC
AAGAATGGCAAGTGAGCGTC	NonEssential	CTAA	RFPL4B	n	n	y	TTGGAAGAATGGCAAGTGAGCGTCCTAACAC
AAGAATTAGGCACGGTTACT	Non-targeting Control
AAGACAAACAACAGTTGGTA	BRCA2	TTAG	BRCA2	n	y	n	CAACAAGACAAACAACAGTTGGTATTAGGAA
AAGACAAATATCGAGTGGTG	NonEssential	TACA	CDX2	n	y	n	ACGAAAGACAAATATCGAGTGGTGTACACGG
AAGACAACAAGTGGTGGAAC	NonEssential	TGGG	SLC6A7	n	n	y	TTGGAAGACAACAAGTGGTGGAACTGGGGGG
AAGACAACTTCACCATGGAG	NonEssential	AAAA	SEMG2	n	y	n	AAGAAAGACAACTTCACCATGGAGAAAAGAG
AAGACAAGGAGAACCGCATG	Essential	TCTG	POLR2I	y	n	y	CAAGGAAGACAAGGAGAACCGCATTCTGCTC
AAGACAAGGAGAACCGCATT	Essential	CTGC	POLR2I	n	n	y	AAGGAAGACAAGGAGAACCGCATTCTGCTCT
AAGACACTCAGGATCGTACG	Essential	TGAC	EIF3A	y	y	n	TGGTGAAGACACTCAGGATCGTACTGACAGA
AAGACAGAAATGTCGCCTGC	Essential	TCCC	GINS2	n	y	n	AACAAAGACAGAAATGTCGCCTGCTCCCTCC
AAGACAGAGATTTATTCGTA	Essential	ATGC	EIF3A	n	n	y	CTTGAAGACAGAGATTTATTCGTAATGCGAC
AAGACATAGTGGTCTTCCTC	NonEssential	ACCT	NLRP8	n	y	n	GGTAAAGACATAGTGGTCTTCCTCACCTGCA
AAGACATCTCCTACATGGGG	NonEssential	TGCC	OR7D4	n	y	n	AGCAAAGACATCTCCTACATGGGGTGCCTCA
AAGACCACCTTGGCGAGGGG	Essential	GCGC	RPL8	y	n	y	CCCGGAAGACCACCTTGGCGAGGGGCGCGCC
AAGACCATCACTGTGCTGGA	NonEssential	CGAG	TMEM132D	n	y	n	TGAAAAGACCATCACTGTGCTGGACGAGAAG
AAGACCCACCGAGGCCTGCG	Essential	CAAG	RPL3	n	y	n	CCGCAAGACCCACCGAGGCCTGCGCAAGGTG
AAGACCCATGGCCCTCCCGA	Essential	TGAT	PRPF38B	n	n	y	CTAGAAGACCCATGGCCCTCCCGATGATGAC
AAGACCCATGGCCCTCCCGG	Essential	ATGA	PRPF38B	y	y	n	ACTAGAAGACCCATGGCCCTCCCGATGATGA
AAGACCCCGGCGCTCACCGG	Essential	CGTA	POLR2I	y	n	y	CGGGGAAGACCCCGGCGCTCACCGCGTAGAG
AAGACCTACCACGAGGTGGT	Essential	GGAC	PRPF38B	n	y	n	GCTCAAGACCTACCACGAGGTGGTGGACGAG
AAGACCTAGTAGTGTTGCAA	Essential	GGCG	EIF3A	n	n	y	CTTGAAGACCTAGTAGTGTTGCAAGGCGACG
AAGACCTGAAGTCCTCGAAC	Essential	CAAT	FARSB	n	n	y	TTTGAAGACCTGAAGTCCTCGAACCAATCCT
AAGACGACCAACGTGTTCCG	NonEssential	TGCG	OTP	n	y	n	CAAAAAGACGACCAACGTGTTCCGTGCGCCC
AAGACGAGCCGCTTCGCAAT	Essential	GGTC	RPP21	n	y	n	CCGCAAGACGAGCCGCTTCGCAATGGTCCTC
AAGACGCGAGGAGAAGCAAG	NonEssential	TGGG	TMEM132D	y	n	y	CAGGGAAGACGCGAGGAGAAGCAATGGGATC
AAGACGCGAGGAGAAGCAAT	NonEssential	GGGA	TMEM132D	n	n	y	AGGGAAGACGCGAGGAGAAGCAATGGGATCC
AAGACGCGTCGGTGGCCGAC	Essential	ATGG	MIS18A	n	n	y	AGCGAAGACGCGTCGGTGGCCGACATGGAGA
AAGACGGTACAACTTCCTTG	BRCA2	GAGA	BRCA2	n	y	n	GCCAAAGACGGTACAACTTCCTTGGAGATTT
AAGACGGTGGCCGTCCCGGT	NonEssential	GAAA	TMEM132D	n	n	y	GGGGAAGACGGTGGCCGTCCCGGTGAAAGTG
AAGACGTCTGTCTACATTGA	BRCA1	ATTG	BRCA1	n	y	n	TCAAAAGACGTCTGTCTACATTGAATTGGGT
AAGACTATCGGCAAGTTCAG	Essential	TCAT	XRN2	y	n	y	CAAGGAAGACTATCGGCAAGTTCATCATGCT
AAGACTATGCTCAGTTCTGA	BRCA2	TTAA	BRCA2	n	n	y	AGTGAAGACTATGCTCAGTTCTGATTAAATC
AAGACTCGAGCCGCCACCAG	Essential	CTGT	MIS18A	n	n	y	TCCGAAGACTCGAGCCGCCACCAGCTGTTGC
AAGACTTCACACCCTTGAGG	NonEssential	ATAC	SLC6A7	n	n	y	CCCGAAGACTTCACACCCTTGAGGATACAGA
AAGAGAACTTATCTAGTGAG	BRCA1	GATG	BRCA1	n	n	y	TCAGAAGAGAACTTATCTAGTGAGGATGAAG
AAGAGAAGCGAGTCCTCGGG	Essential	TCTG	SNRPB	y	n	y	AAGGGAAGAGAAGCGAGTCCTCGGTCTGGTG
AAGAGAAGTCCCATCAATCA	NonEssential	ATAA	ZIM3	n	y	n	TCGCAAGAGAAGTCCCATCAATCAATAAGGA
AAGAGAGGTCACCTGACTAA	Essential	TTTG	EIF2S3	n	y	n	GCAAAAGAGAGGTCACCTGACTAATTTGAAG
AAGAGAGTCCGAACTATGTT	NonEssential	TAAC	NOTO	n	y	n	GCAAAAGAGAGTCCGAACTATGTTTAACTTG
AAGAGAGTCCGCATCTGCTC	Essential	AGAG	SRSF11	n	n	y	ACCGAAGAGAGTCCGCATCTGCTCAGAGCTA
AAGAGATACTTTGGCTCCAC	NonEssential	GGTT	SLC7A13	n	y	n	TCTCAAGAGATACTTTGGCTCCACGGTTGCT
AAGAGATCACATCTAGGCCA	Non-targeting Control
AAGAGATGAACCACCTCTGC	NonEssential	CCAG	NLRP8	n	y	n	TATCAAGAGATGAACCACCTCTGCCCAGCTG
AAGAGCAGCCTCGACAGAGG	Essential	AGTC	RPP21	y	n	y	GAGGGAAGAGCAGCCTCGACAGAGAGTCCTC
AAGAGCATGGCCGGAAGGCA	NonEssential	CATA	SEMG2	n	y	n	GATCAAGAGCATGGCCGGAAGGCACATAAAA
AAGAGCCAAACGTTTGGAAG	Essential	AAAT	EIF3A	n	y	n	TTGAAAGAGCCAAACGTTTGGAAGAAATTCC
AAGAGCCACCACGTTGCCAT	NonEssential	GGTA	UROC1	n	y	n	ACCAAAGAGCCACCACGTTGCCATGGTAACC
AAGAGCCTGCCATACTGCCC	Essential	CGTG	MRPL21	n	y	n	GGCAAAGAGCCTGCCATACTGCCCCGTGACG
AAGAGCCTTTAAGTGTATCC	NonEssential	TCAT	ADAM30	n	y	n	CTTCAAGAGCCTTTAAGTGTATCCTCATACG
AAGAGCGAATCGATTTCGTG	Non-targeting Control
AAGAGCGCCTTGAGAGTCTG	Essential	AATA	EIF3A	n	y	n	AGAAAAGAGCGCCTTGAGAGTCTGAATATTC
AAGAGCGCCTTTGGTTGACA	Essential	CTCC	GEMIN5	n	y	n	GTTAAAGAGCGCCTTTGGTTGACACTCCATT
AAGAGCGGGCTCTCCTGAGC	Essential	TTCC	VPS25	n	n	y	GTTGAAGAGCGGGCTCTCCTGAGCTTCCATC
AAGAGCTGAAGCTGATCGGT	Essential	GAGT	RPS9	n	y	n	GACCAAGAGCTGAAGCTGATCGGTGAGTGGC
AAGAGCTGCTTGAACCGTTG	NonEssential	TAGC	NLRP8	n	y	n	CAGTAAGAGCTGCTTGAACCGTTGTAGCTCC
AAGAGGCGCAGTTCGTCGAG	Essential	TCTT	SRSF11	y	n	y	GCGGGAAGAGGCGCAGTTCGTCGATCTTGCC
AAGAGGGCGCCAGAGCCAAG	NonEssential	GGGG	KIF2B	y	y	n	GGCCGAAGAGGGCGCCAGAGCCAAGGGGGAT
AAGAGGGGGCTCTCGATGAT	Essential	CTCA	COPS6	n	y	n	CAGAAAGAGGGGGCTCTCGATGATCTCACAC
AAGAGGTAGAAGCCGCGGGG	NonEssential	GTTC	ALPI	n	y	n	CACAAAGAGGTAGAAGCCGCGGGGGTTCCTG
AAGAGGTGAAAAGGAGTCGC	Essential	GTTT	DONSON	n	n	y	TGAGAAGAGGTGAAAAGGAGTCGCGTTTTAA
AAGAGTACGAGAAGCACAGT	Essential	CCCT	SRSF11	n	y	n	TGAAAAGAGTACGAGAAGCACAGTCCCTAAT
AAGAGTAGTAGACGCCCGGG	Non-targeting Control
AAGAGTCCTGGCCCACATCG	NonEssential	AAGG	RPE65	n	y	n	TTCAAAGAGTCCTGGCCCACATCGAAGGAGA
AAGAGTTCACTCCAAATCAG	BRCA1	TAGA	BRCA1	n	y	n	GTGAAAGAGTTCACTCCAAATCAGTAGAGAG
AAGAGTTGATGTCATGGCCA	NonEssential	GTAT	SLC7A13	n	y	n	AGCAAAGAGTTGATGTCATGGCCAGTATGGC
AAGATAACAGGGCCACTGGA	Essential	AGAA	SNAPC2	n	n	y	TGAGAAGATAACAGGGCCACTGGAAGAAGCC
AAGATACATCATCTATGCCC	NonEssential	AGTG	ZIM3	n	n	y	AAGGAAGATACATCATCTATGCCCAGTGGAA
AAGATACCGTTAATAAGGCG	BRCA1	AACT	BRCA1	y	y	n	TTCTGAAGATACCGTTAATAAGGCAACTTAT
AAGATAGGGCAAATTGATGT	Essential	CAGT	HSPA9	n	y	n	TTGTAAGATAGGGCAAATTGATGTCAGTCTG
AAGATAGTACCAAGCAAGTC	BRCA2	TTTT	BRCA2	n	n	y	ATAGAAGATAGTACCAAGCAAGTCTTTTCCA
AAGATAGTACCAAGCAAGTG	BRCA2	CTTT	BRCA2	y	y	n	AATAGAAGATAGTACCAAGCAAGTCTTTTCC
AAGATATTCACGGGCTATTC	Essential	TCCT	EIF3A	n	n	y	GTGGAAGATATTCACGGGCTATTCTCCTTGT
AAGATCAAGAGCATGGCCGG	NonEssential	AAGG	SEMG2	n	y	n	AGTCAAGATCAAGAGCATGGCCGGAAGGCAC
AAGATCACATCGGGTTTGGT	NonEssential	GGTT	ZIM3	n	y	n	CCTCAAGATCACATCGGGTTTGGTGGTTTCC
AAGATCACTGAGAACCTGTA	NonEssential	TATA	FIGLA	n	y	n	CCAAAAGATCACTGAGAACCTGTATATATTC
AAGATCAGCAATGGGGTCAA	NonEssential	AAAA	DUSP21	n	y	n	GGATAAGATCAGCAATGGGGTCAAAAAAGTC
AAGATCCAAGAGGTCTTCAG	Essential	TTCT	FNTB	n	y	n	AGAAAAGATCCAAGAGGTCTTCAGTTCTTAC
AAGATCCGGCCGTCCTGCAG	Essential	GGAT	SNRPB	y	y	n	CAATGAAGATCCGGCCGTCCTGCAGGATGCA
AAGATCGACGAACTGCGCCT	Essential	CTTC	SRSF11	n	y	n	AGGCAAGATCGACGAACTGCGCCTCTTCCCG
AAGATCGATATGACAGCTTC	Essential	ATTG	FARSB	n	y	n	ACTAAAGATCGATATGACAGCTTCATTGAAC
AAGATCGCTTCACGTTGAGG	NonEssential	TAAG	TMEM132D	n	n	y	ACTGAAGATCGCTTCACGTTGAGGTAAGTCG
AAGATCGGTGTTGCCAATCA	NonEssential	AATT	ADAM30	n	y	n	CAGAAAGATCGGTGTTGCCAATCAAATTGTA
AAGATCGTAGCATTTCTCCA	Essential	ATGG	PRPF38B	n	y	n	AGAAAAGATCGTAGCATTTCTCCAATGGTCA
AAGATCTACCTCATCGGGGT	Essential	GAGG	GINS2	n	y	n	GGACAAGATCTACCTCATCGGGGTGAGGCCT
AAGATCTATAACATTCTGGC	Essential	CGAG	EIF2S3	n	y	n	CCACAAGATCTATAACATTCTGGCCGAGGGC
AAGATCTCAGTCCTGGAGCC	NonEssential	CCCG	KIF2B	n	y	n	CAGCAAGATCTCAGTCCTGGAGCCCCCGCAA
AAGATCTGAAGTAGAGAGCG	Essential	ATGC	SLC39A7	n	y	n	GAGCAAGATCTGAAGTAGAGAGCGATGCCGG
AAGATGAGGGATCATGAACG	Essential	AAAG	GINS2	n	n	y	GGAGAAGATGAGGGATCATGAACGAAAGGAA
AAGATGCAAATGCATACCCA	BRCA2	CAAA	BRCA2	n	y	n	GTAAAAGATGCAAATGCATACCCACAAACTG
AAGATGCCCGCGCTGAGAAT	NonEssential	GACG	CACNG3	n	y	n	AAAAAAGATGCCCGCGCTGAGAATGACGTTG
AAGATGCTCCCGATCCTCTG	NonEssential	GCAA	TMEM132D	y	n	y	AAAGGAAGATGCTCCCGATCCTCTGCAAGGG
AAGATGCTCCGATTGGTCCT	Essential	CATT	EIF3A	n	n	y	CGAGAAGATGCTCCGATTGGTCCTCATTTGC
AAGATGGACCGCGCCCTGCT	Essential	GGAG	EEF2	n	y	n	GAACAAGATGGACCGCGCCCTGCTGGAGCTG
AAGATGGAGACCGCCTCGGA	Essential	GCTG	XAB2	n	y	n	TGCAAAGATGGAGACCGCCTCGGAGCTGGGG
AAGATGGGCGAGACCAACCT	NonEssential	GTTA	RPE65	n	y	n	CTTCAAGATGGGCGAGACCAACCTGTTACAT
AAGATTACCAGTGTGGCGTG	Essential	GAGC	GEMIN5	n	y	n	GGCCAAGATTACCAGTGTGGCGTGGAGCCCA
AAGATTGAAGAATTAGGGTC	Essential	TGAA	LUC7L3	n	y	n	TTCTAAGATTGAAGAATTAGGGTCTGAAGGA
AAGATTGAGTGAGCACCCCG	Essential	CGCA	MIS18A	n	y	n	AGCCAAGATTGAGTGAGCACCCCGCGCAGCA
AAGATTGATTGCCGTACTTT	Essential	GGTT	EIF3A	n	y	n	TATTAAGATTGATTGCCGTACTTTGGTTATG
AAGATTTAGTAGCCATTGGG	Essential	TAAG	GEMIN5	n	n	y	CATGAAGATTTAGTAGCCATTGGGTAAGTAC
AAGCAACATCATTGGCATCA	NonEssential	TAGT	CACNG3	n	y	n	GGTTAAGCAACATCATTGGCATCATAGTTTA
AAGCAACCTTCCTTGGTTGG	Essential	GTGC	GEMIN5	n	y	n	AGCTAAGCAACCTTCCTTGGTTGGGTGCCAG
AAGCAATGACCATCGGAGAT	NonEssential	GTTT	ASZ1	n	y	n	AAGAAAGCAATGACCATCGGAGATGTTTCAT
AAGCAATGGGATCCGGACAG	NonEssential	GCCA	TMEM132D	n	n	y	GGAGAAGCAATGGGATCCGGACAGGCCACAG
AAGCAATTTGAAGGTACAGT	BRCA2	TGAA	BRCA2	n	y	n	CAGCAAGCAATTTGAAGGTACAGTTGAAATT
AAGCACAAACCTTCTGCATA	Essential	TGGT	SRSF11	n	y	n	AACAAAGCACAAACCTTCTGCATATGGTACG
AAGCACATACATCTTGATTC	BRCA2	TTTT	BRCA2	n	y	n	TTTAAAGCACATACATCTTGATTCTTTTCCA
AAGCACATGCATGGGGGGTC	NonEssential	TCCG	ADAM30	n	y	n	CTATAAGCACATGCATGGGGGGTCTCCGAGG
AAGCACCGGAGGAACCGCAG	NonEssential	CCAC	RAX2	y	y	n	AGAAGAAGCACCGGAGGAACCGCACCACCTT
AAGCACCGTAAAGGCGCTGC	Essential	GCGC	RPL8	n	n	y	CGTGAAGCACCGTAAAGGCGCTGCGCGCCTG
AAGCACCGTAAAGGCGCTGG	Essential	CGCG	RPL8	y	y	n	ACGTGAAGCACCGTAAAGGCGCTGCGCGCCT
AAGCACCTAAAAAGAATAGG	BRCA1	CTGA	BRCA1	n	y	n	TCAAAAGCACCTAAAAAGAATAGGCTGAGGA
AAGCACGGGAGCCGGAATTA	Essential	CCCT	GEMIN5	n	y	n	GAGCAAGCACGGGAGCCGGAATTACCCTGTG
AAGCACGTCCTCCATTTGTG	NonEssential	GCCC	ADAM30	n	n	y	CAAGAAGCACGTCCTCCATTTGTGGCCCAAG
AAGCACTAGTCCGTATGATG	Non-targeting Control
AAGCACTTCTAGACTATCAG	NonEssential	TAAG	CCDC83	n	n	y	AGTGAAGCACTTCTAGACTATCAGTAAGTTT
AAGCAGAGCAAGGACGGTGC	Essential	CGGC	EEF2	n	y	n	CATCAAGCAGAGCAAGGACGGTGCCGGCTTC
AAGCAGATACCAGCCTTCCA	Essential	TCAT	GEMIN5	n	n	y	TAGGAAGCAGATACCAGCCTTCCATCATGAT
AAGCAGCACAATAGCCGACT	NonEssential	TGAG	RFPL4B	n	y	n	GACCAAGCAGCACAATAGCCGACTTGAGCAA
AAGCAGCAGTCGAGAAGCAG	Essential	GCGA	XRN2	y	n	y	AATGGAAGCAGCAGTCGAGAAGCAGCGAGTC
AAGCAGCGGATACAACCTCA	BRCA1	AAAG	BRCA1	n	y	n	GACAAAGCAGCGGATACAACCTCAAAAGACG
AAGCAGCGGTACTACAAGAA	Essential	CAAA	XRN2	n	n	y	CTGGAAGCAGCGGTACTACAAGAACAAATTT
AAGCAGCGGTACTACAAGAG	Essential	ACAA	XRN2	y	n	y	GCTGGAAGCAGCGGTACTACAAGAACAAATT
AAGCAGCGGTCCAGAAGGCC	NonEssential	GGGT	NOTO	n	n	y	AGGGAAGCAGCGGTCCAGAAGGCCGGGTGGA
AAGCAGGAGGGCCGAAATAT	Essential	CGAG	COPS6	n	y	n	TGGCAAGCAGGAGGGCCGAAATATCGAGGTG
AAGCAGGATCTCCCATGAGC	NonEssential	TGAC	C2orf71	n	n	y	CCTGAAGCAGGATCTCCCATGAGCTGACAAA
AAGCAGGATGTGCCACAGAT	NonEssential	CATA	SLC2A2	n	y	n	GGCCAAGCAGGATGTGCCACAGATCATAATT
AAGCATACGATATCAACATT	Essential	ACAT	GEMIN5	n	y	n	TTTAAAGCATACGATATCAACATTACATTGG
AAGCATCCAGCGTAGGAGAT	NonEssential	GGTC	OR5M10	n	n	y	TGTGAAGCATCCAGCGTAGGAGATGGTCTTC
AAGCATCCGCCCATCAGTGG	NonEssential	GGTT	GRM6	y	y	n	TGCAGAAGCATCCGCCCATCAGTGGGTTCCA
AAGCATCGCTGTGTGACCGA	Essential	CCCT	XAB2	n	n	y	GGTGAAGCATCGCTGTGTGACCGACCCTGCC
AAGCATGATCAGGAATCCGA	Essential	ATGC	YRDC	n	y	n	ATAAAAGCATGATCAGGAATCCGAATGCCTA
AAGCATTCACAGCTCTGATG	Essential	GAGG	NOP58	n	y	n	TGAAAAGCATTCACAGCTCTGATGGAGGGCA
AAGCCACTTACCGCGCCACA	NonEssential	ACGT	ESX1	n	y	n	GGGCAAGCCACTTACCGCGCCACAACGTCGG
AAGCCAGCTCAAGCAATATG	BRCA1	TAAT	BRCA1	y	y	n	TAAAGAAGCCAGCTCAAGCAATATTAATGAA
AAGCCATCTTACGTTCATAG	NonEssential	GTAA	RPE65	n	y	n	ATTCAAGCCATCTTACGTTCATAGGTAACTT
AAGCCATTGTATAACTCCAG	Non-targeting Control
AAGCCCAGCCGCACGTCCAG	NonEssential	GTGT	PLA2G4E	y	y	n	GGCTGAAGCCCAGCCGCACGTCCAGTGTCTC
AAGCCCATGAACCGCTGGCA	Essential	GTAG	NOP58	n	n	y	AAAGAAGCCCATGAACCGCTGGCAGTAGCTG
AAGCCCATGAACCGCTGGCG	Essential	AGTA	NOP58	y	y	n	AAAAGAAGCCCATGAACCGCTGGCAGTAGCT
AAGCCCATGGTGGCTATACC	Essential	TTCT	FNTB	n	n	y	ATGGAAGCCCATGGTGGCTATACCTTCTGTG
AAGCCCCACCGACACGAATT	Essential	GGCC	EIF3A	n	y	n	CTTCAAGCCCCACCGACACGAATTGGCCTTA
AAGCCGAAGGAAGATAAACT	Essential	CTCC	XRN2	n	y	n	CATTAAGCCGAAGGAAGATAAACTCTCCTTC
AAGCCGATGGTCTGGAAGTT	NonEssential	GGCC	ALPI	n	y	n	ACTCAAGCCGATGGTCTGGAAGTTGGCCTTG
AAGCCGGAACTCTCTACACC	NonEssential	ATAA	FNDC7	n	n	y	TTAGAAGCCGGAACTCTCTACACCATAAAGG
AAGCCGGCAGATGCGATTTG	Essential	AAGG	FNTB	n	y	n	TGACAAGCCGGCAGATGCGATTTGAAGGAGG
AAGCCGGCGCAGCAGTCCCG	NonEssential	TCGG	CDX2	y	n	y	TGCGGAAGCCGGCGCAGCAGTCCCTCGGCAG
AAGCCGGGGCTCTGAAGTAA	Essential	AGTC	EIF2S3	n	y	n	CAATAAGCCGGGGCTCTGAAGTAAAGTCTCT
AAGCCGTCCTTACCCACAGA	NonEssential	GACA	ZIM3	n	n	y	CGGGAAGCCGTCCTTACCCACAGAGACAAGG
AAGCCGTGCTCCAACTAATT	Essential	CCCC	NOP58	n	y	n	CAATAAGCCGTGCTCCAACTAATTCCCCAAC
AAGCCTACCCCTACATTGGC	NonEssential	AGTA	ADAM30	n	y	n	AATTAAGCCTACCCCTACATTGGCAGTATTG
AAGCCTCATGAGGATCACTG	BRCA1	GCCA	BRCA1	n	y	n	ATTAAAGCCTCATGAGGATCACTGGCCAGTA
AAGCCTCCAACGAGTTGGTG	NonEssential	TACC	KIF2B	n	y	n	GACAAAGCCTCCAACGAGTTGGTGTACCAGT
AAGCCTCCCACTTGTTGCCG	Essential	ACGA	POLR2L	n	y	n	AGGTAAGCCTCCCACTTGTTGCCGACGATCT
AAGCCTGCAGTGATATTAAC	BRCA1	TGTC	BRCA1	n	y	n	AGGAAAGCCTGCAGTGATATTAACTGTCTGT
AAGCCTGTACAGACAGTTAA	BRCA1	TATC	BRCA1	n	y	n	TATCAAGCCTGTACAGACAGTTAATATCACT
AAGCCTGTGCTGATGATGAA	Essential	CAAG	EEF2	n	y	n	CATCAAGCCTGTGCTGATGATGAACAAGATG
AAGCCTTGGCCACTCACCGG	Essential	ATCA	RPS9	y	n	y	CCCGGAAGCCTTGGCCACTCACCGATCAGCT
AAGCCTTTGACATCAACAAA	Essential	CTCA	GEMIN5	n	n	y	GGAGAAGCCTTTGACATCAACAAACTCATCA
AAGCGAATACCCACGAAGCG	Essential	CCGG	POLR2I	y	y	n	GGCAGAAGCGAATACCCACGAAGCCCGGCTC
AAGCGACAGGCTGTCACCAA	Essential	CCCA	HSPA9	n	y	n	GGCCAAGCGACAGGCTGTCACCAACCCAAAC
AAGCGAGTCCTCGGTCTGGG	Essential	TGCT	SNRPB	y	y	n	AAGAGAAGCGAGTCCTCGGTCTGGTGCTGCT
AAGCGATAAATCTATCATTG	BRCA2	TTTC	BRCA2	y	y	n	CACAGAAGCGATAAATCTATCATTTTTCTTC
AAGCGATAAATCTATCATTT	BRCA2	TTCT	BRCA2	n	n	y	ACAGAAGCGATAAATCTATCATTTTTCTTCA
AAGCGATCTTCAGTGGAATG	NonEssential	TTCT	TMEM132D	y	y	n	ACGTGAAGCGATCTTCAGTGGAATTTCTGGA
AAGCGCAAAAAGACGACCAA	NonEssential	CGTG	OTP	n	n	y	GAAGAAGCGCAAAAAGACGACCAACGTGTTC
AAGCGCAAAAAGACGACCAG	NonEssential	ACGT	OTP	y	y	n	GGAAGAAGCGCAAAAAGACGACCAACGTGTT
AAGCGCAGATACAGGGGCCG	Essential	AAAT	XAB2	y	n	y	GCAGGAAGCGCAGATACAGGGGCCAAATTCG
AAGCGCATACTGTGCTGCCG	Essential	TCCG	FNTB	y	y	n	TCCAGAAGCGCATACTGTGCTGCCTCCGTAG
AAGCGCATACTGTGCTGCCT	Essential	CCGT	FNTB	n	n	y	CCAGAAGCGCATACTGTGCTGCCTCCGTAGC
AAGCGCATGAATATGCCTGG	BRCA1	TAGA	BRCA1	n	y	n	GTTCAAGCGCATGAATATGCCTGGTAGAAGA
AAGCGCCATTCAGGCCCATG	NonEssential	TCCT	CYP11B1	y	y	n	GGTTGAAGCGCCATTCAGGCCCATTCCTACA
AAGCGCCATTCAGGCCCATT	NonEssential	CCTA	CYP11B1	n	n	y	GTTGAAGCGCCATTCAGGCCCATTCCTACAG
AAGCGCCGATAGCCTCGCAC	Essential	AGCT	XAB2	n	n	y	GAGGAAGCGCCGATAGCCTCGCACAGCTGTC
AAGCGCGTCCGGTGGCGCTG	NonEssential	TCTG	OTP	y	y	n	GGGTGAAGCGCGTCCGGTGGCGCTTCTGCTT
AAGCGCGTCGTCCAGGGAAA	NonEssential	CGCT	NLRP8	n	y	n	TCCCAAGCGCGTCGTCCAGGGAAACGCTCTA
AAGCGCTCAGTGTAAGAAGG	NonEssential	ATCC	RFPL4B	y	y	n	CTAAGAAGCGCTCAGTGTAAGAAGATCCACC
AAGCGCTCTAATATATGGAG	Essential	AGTC	PRPF38B	n	y	n	ATCCAAGCGCTCTAATATATGGAGAGTCTGT
AAGCGCTCTTTATCAAAGGA	Essential	ATTT	EIF3A	n	y	n	TCGTAAGCGCTCTTTATCAAAGGAATTTCTT
AAGCGCTGCCTCCTCATCGA	Essential	CTAC	PPAN	n	y	n	CATCAAGCGCTGCCTCCTCATCGACTACAAC
AAGCGGAAAACAACGTTGGC	NonEssential	ACGG	ESX1	n	n	y	ACAGAAGCGGAAAACAACGTTGGCACGGAAG
AAGCGGAACGCATTGGTGTA	Essential	GACC	COPS6	n	n	y	GAGGAAGCGGAACGCATTGGTGTAGACCACG
AAGCGGAACGCATTGGTGTG	Essential	AGAC	COPS6	y	n	y	AGAGGAAGCGGAACGCATTGGTGTAGACCAC
AAGCGGAAGGTCGTGGTGGC	NonEssential	CAAG	PLA2G4E	n	n	y	GCAGAAGCGGAAGGTCGTGGTGGCCAAGGCC
AAGCGGAAGGTCGTGGTGGG	NonEssential	CCAA	PLA2G4E	y	y	n	TGCAGAAGCGGAAGGTCGTGGTGGCCAAGGC
AAGCGGACGGAGCTGTTCAT	Essential	TGCC	RPL8	n	n	y	TAAGAAGCGGACGGAGCTGTTCATTGCCGCC
AAGCGGCCCGCGGCTACGGC	NonEssential	ACTC	BHLHE23	n	n	y	CCCGAAGCGGCCCGCGGCTACGGCACTCCGG
AAGCGGCCCGCGGCTACGGG	NonEssential	CACT	BHLHE23	y	y	n	ACCCGAAGCGGCCCGCGGCTACGGCACTCCG
AAGCGGCTGGCCAAGTCCGG	Essential	ACCC	EEF2	y	y	n	GGCTGAAGCGGCTGGCCAAGTCCGACCCCAT
AAGCGGGCACACATGACAAG	Non-targeting Control
AAGCGGGTGGCAGCTCCAAA	Essential	GCAT	RPS4X	n	n	y	TCTGAAGCGGGTGGCAGCTCCAAAGCATTGG
AAGCGGTACCCGTCACAGGC	NonEssential	CTCG	GRM6	n	n	y	CTGGAAGCGGTACCCGTCACAGGCCTCGCAG
AAGCGGTGTCAATATTTGCG	NonEssential	ATGA	NLRP8	y	y	n	GCCTGAAGCGGTGTCAATATTTGCATGAGGT
AAGCGGTTGTACTTGCGGAT	Essential	GTAG	RPS11	n	n	y	CTCGAAGCGGTTGTACTTGCGGATGTAGTGC
AAGCGTCCATCGGCCTGGAG	NonEssential	GGTT	C2orf71	y	y	n	AGATGAAGCGTCCATCGGCCTGGAGGTTTTG
AAGCGTGTCGCCCTGCACCA	Essential	GGGC	XAB2	n	y	n	GCACAAGCGTGTCGCCCTGCACCAGGGCCGC
AAGCGTGTGGTGTCAGTGCG	Essential	GAGA	XAB2	n	y	n	TGGCAAGCGTGTGGTGTCAGTGCGGAGAGCT
AAGCGTTGGCTGCGCTGGCA	Essential	TGTT	RPP21	n	n	y	GAGGAAGCGTTGGCTGCGCTGGCATGTTAGG
AAGCTAGAAATATACCGGAC	NonEssential	GAAC	NLRP8	n	y	n	AAACAAGCTAGAAATATACCGGACGAACACA
AAGCTATCCAAACGTGAAAA	Essential	GGAA	MIS18A	n	n	y	ACAGAAGCTATCCAAACGTGAAAAGGAAAAT
AAGCTATGAAAAGAGTACGA	Essential	GAAG	SRSF11	n	n	y	GAGGAAGCTATGAAAAGAGTACGAGAAGCAC
AAGCTCAAAAGGTACAGCCC	NonEssential	TAGG	CLRN1	n	n	y	AATGAAGCTCAAAAGGTACAGCCCTAGGGGA
AAGCTCAAAAGGTACAGCCG	NonEssential	CTAG	CLRN1	y	y	n	AAATGAAGCTCAAAAGGTACAGCCCTAGGGG
AAGCTCAGAGTATCGATGAG	Essential	AATC	COPS5	y	n	y	GCAGGAAGCTCAGAGTATCGATGAAATCTAC
AAGCTCATTGACAAGGGCAG	NonEssential	TTAT	CCDC83	n	y	n	TGTAAAGCTCATTGACAAGGGCAGTTATCTA
AAGCTCCCGCGGTACTACAA	Essential	GAAC	RPS11	n	n	y	GGAGAAGCTCCCGCGGTACTACAAGAACATC
AAGCTCCTCTCCAACTCGTG	NonEssential	TGAG	OTP	y	y	n	TGGCGAAGCTCCTCTCCAACTCGTTGAGCTG
AAGCTCGATCAGCCCATGTG	NonEssential	ATAG	SLC7A13	n	y	n	GGAAAAGCTCGATCAGCCCATGTGATAGCTA
AAGCTCGTTCCTTGCTTCCC	Essential	CTGA	GEMIN5	n	y	n	AGAAAAGCTCGTTCCTTGCTTCCCCTGAGTA
AAGCTCTCCTCGAAGTACTG	Essential	TGTG	XAB2	y	y	n	CCTTGAAGCTCTCCTCGAAGTACTTGTGCTC
AAGCTCTGGTGTTCTCTCGC	Essential	CGAC	XAB2	n	y	n	GGGCAAGCTCTGGTGTTCTCTCGCCGACTAC
AAGCTCTGTCAACGAATACA	Essential	GTGT	SRSF11	n	y	n	ATCAAAGCTCTGTCAACGAATACAGTGTTTG
AAGCTCTGTTTCCGAAAGAA	NonEssential	AACC	PLA2G4E	n	y	n	CACCAAGCTCTGTTTCCGAAAGAAAACCCAC
AAGCTGAACCTATAAGCAGC	BRCA1	AGTA	BRCA1	n	y	n	ACGAAAGCTGAACCTATAAGCAGCAGTATAA
AAGCTGATGCGCCTCCCAGG	Essential	GAGG	PPAN	y	y	n	TGCAGAAGCTGATGCGCCTCCCAGGAGGCCC
AAGCTGCACGGCAGTCTGTT	Essential	TATG	EIF3A	n	y	n	CTCAAAGCTGCACGGCAGTCTGTTTATGAGG
AAGCTGTACCGGGAGGAAGG	Essential	AGGA	CIAO1	y	y	n	CAGTGAAGCTGTACCGGGAGGAAGAGGATGA
AAGCTGTCATATCGATCTTT	Essential	AGTA	FARSB	n	n	y	AATGAAGCTGTCATATCGATCTTTAGTAAAC
AAGCTGTTGAGTACCAGGAG	Essential	GGGT	PPAN	n	y	n	GCCAAAGCTGTTGAGTACCAGGAGGGGTGGG
AAGCTTAGTGGAGAAGCCTT	Essential	TGAC	GEMIN5	n	n	y	CTGGAAGCTTAGTGGAGAAGCCTTTGACATC
AAGCTTATGAGTACTGTTGA	Essential	TCCC	SRSF11	n	n	y	GCTGAAGCTTATGAGTACTGTTGATCCCAAG
AAGCTTCAACTTCCAGATCC	NonEssential	AGAG	PLA2G4E	n	y	n	ATGAAAGCTTCAACTTCCAGATCCAGAGCCG
AAGCTTCCCTATACTACATT	BRCA2	TACA	BRCA2	n	n	y	TATGAAGCTTCCCTATACTACATTTACATAT
AAGCTTGTGAATACCATTAG	Essential	CTGG	GEMIN5	n	y	n	TCACAAGCTTGTGAATACCATTAGCTGGCAT
AAGGAAAAAACGCCAAAGGG	Essential	AGTT	EIF3A	n	y	n	TGGAAAGGAAAAAACGCCAAAGGGAGTTGGA
AAGGAAACGCTGACTACGCA	NonEssential	GAAA	ZIM3	n	y	n	CAATAAGGAAACGCTGACTACGCAGAAAGGT
AAGGAACAGAAGCTATCCAA	Essential	ACGT	MIS18A	n	y	n	GGATAAGGAACAGAAGCTATCCAAACGTGAA
AAGGAACCCATGACACTGAT	NonEssential	GCAC	OR7C2	n	y	n	AAGCAAGGAACCCATGACACTGATGCACCAG
AAGGAACCGGAATTGCAGCA	Essential	GTAT	EIF3A	n	y	n	TGAAAAGGAACCGGAATTGCAGCAGTATGTG
AAGGAACGTTCCCTCTTGAG	Essential	GATT	FNTB	n	y	n	GTTCAAGGAACGTTCCCTCTTGAGGATTACC
AAGGAAGACTATCGGCAAGT	Essential	TCAT	XRN2	n	y	n	GCACAAGGAAGACTATCGGCAAGTTCATCAT
AAGGAAGGCGGTGACTCCCG	NonEssential	TCTG	NLRP8	n	y	n	TGCCAAGGAAGGCGGTGACTCCCGTCTGATC
AAGGAATTTCTTCCAAACGT	Essential	TTGG	EIF3A	n	y	n	ATCAAAGGAATTTCTTCCAAACGTTTGGCTC
AAGGACAAAGTTGGTTCTTC	BRCA2	AGAA	BRCA2	n	y	n	AGTTAAGGACAAAGTTGGTTCTTCAGAATCA
AAGGACAGGACCAGCGAGCG	Essential	ACCA	VPS25	y	y	n	GGCAGAAGGACAGGACCAGCGAGCACCAGGC
AAGGACCCACGGCGTCTGTG	Essential	TCGA	RPS9	y	y	n	ATGAGAAGGACCCACGGCGTCTGTTCGAAGG
AAGGACCCCACAGAGTGGCA	NonEssential	CGTG	AIPL1	n	y	n	GGGCAAGGACCCCACAGAGTGGCACGTGCAC
AAGGACCGAAAGGTTCGGCG	Essential	CAAG	RPL18	n	y	n	TAACAAGGACCGAAAGGTTCGGCGCAAGGAG
AAGGACCGCGAGGCCTTCCA	Essential	GAGG	RPP21	n	n	y	GGTGAAGGACCGCGAGGCCTTCCAGAGGCTC
AAGGACCGCGAGGCCTTCCG	Essential	AGAG	RPP21	y	y	n	CGGTGAAGGACCGCGAGGCCTTCCAGAGGCT
AAGGACCTCCTGGTGATGGT	NonEssential	GAAC	PLA2G4E	n	n	y	AGTGAAGGACCTCCTGGTGATGGTGAACGAA
AAGGACCTGGATATCATCAC	NonEssential	CGTC	KIF2B	n	y	n	CTTAAAGGACCTGGATATCATCACCGTCCCC
AAGGACGACACCATTGCTAT	Essential	CATA	FARSB	n	y	n	TTGAAAGGACGACACCATTGCTATCATAGAT
AAGGACTATCGCTCCATGCG	Essential	CAAA	HSPA9	y	y	n	ATCAGAAGGACTATCGCTCCATGCCAAAAAG
AAGGACTGCGTGGCAGTGGC	Essential	TGGG	PPAN	n	n	y	GCTGAAGGACTGCGTGGCAGTGGCTGGGCCC
AAGGACTGCGTGGCAGTGGG	Essential	CTGG	PPAN	y	y	n	CGCTGAAGGACTGCGTGGCAGTGGCTGGGCC
AAGGACTGGAATATGGAGAG	Non-targeting Control
AAGGACTTAATAGTATCTGG	Essential	GGAT	GEMIN5	n	y	n	AGTAAAGGACTTAATAGTATCTGGGGATGAA
AAGGAGAAAACGCGCAGATG	NonEssential	GTCG	ADAM30	y	y	n	CTGTGAAGGAGAAAACGCGCAGATGTCGGGG
AAGGAGAACCGCATTCTGCT	Essential	CTAC	POLR2I	n	y	n	AGACAAGGAGAACCGCATTCTGCTCTACGCG
AAGGAGAAGCTCCCGCGGTA	Essential	CTAC	RPS11	n	y	n	TGGCAAGGAGAAGCTCCCGCGGTACTACAAG
AAGGAGACCCACGGTTGGTG	NonEssential	CTCA	SSX3	n	y	n	TTGCAAGGAGACCCACGGTTGGTGCTCAAAT
AAGGAGAGCTTAGCAGGAGT	BRCA1	CCTA	BRCA1	n	y	n	CAGAAAGGAGAGCTTAGCAGGAGTCCTAGCC
AAGGAGCCGTCAGGTTGCTT	Essential	CAGG	FNTB	n	y	n	GAGAAAGGAGCCGTCAGGTTGCTTCAGGGAG
AAGGAGCGTATCTTACAGGA	Essential	ACAT	EIF3A	n	n	y	AGAGAAGGAGCGTATCTTACAGGAACATGAA
AAGGAGCGTATCTTACAGGG	Essential	AACA	EIF3A	y	y	n	GAGAGAAGGAGCGTATCTTACAGGAACATGA
AAGGAGGGGTTATACCAGTA	Essential	TAAG	EIF3A	n	y	n	GGCAAAGGAGGGGTTATACCAGTATAAGAAC
AAGGAGGTCATCAACGGAAA	Essential	CATA	EIF3G	n	y	n	TCCCAAGGAGGTCATCAACGGAAACATAAAG
AAGGAGGTGGCCCGACATGA	NonEssential	CGTA	PGLYRP2	n	y	n	GACCAAGGAGGTGGCCCGACATGACGTACGA
AAGGAGTCAATCAGCGAAAG	NonEssential	GATC	C2orf71	n	n	y	GATGAAGGAGTCAATCAGCGAAAGGATCAAG
AAGGAGTTCATCACCTCGAT	Essential	ATTT	COPS6	n	y	n	CTCAAAGGAGTTCATCACCTCGATATTTCGG
AAGGAGTTTGTCGTTGGCGG	NonEssential	GCCA	DUSP21	y	y	n	GACAGAAGGAGTTTGTCGTTGGCGGCCACAC
AAGGATCTGCTCGTATTGTT	Essential	CTTT	EIF2S3	n	y	n	ATGCAAGGATCTGCTCGTATTGTTCTTTAGC
AAGGATGTGCCTATAAGGCC	NonEssential	ATCA	MEP1A	n	y	n	GGCCAAGGATGTGCCTATAAGGCCATCATAG
AAGGATGTTCTGTCAAACCT	BRCA2	AGTC	BRCA2	n	y	n	TTCCAAGGATGTTCTGTCAAACCTAGTCATG
AAGGCAAACCCCTGCTGAAG	Essential	GTGC	EEF2	n	n	y	AAAGAAGGCAAACCCCTGCTGAAGGTGCGGC
AAGGCAAAGTGGACTTCCCG	NonEssential	GGAG	C2orf71	y	y	n	GCCTGAAGGCAAAGTGGACTTCCCGGAGCCT
AAGGCAATTTACTGGATCCT	Non-targeting Control
AAGGCACATCCTCGATGGGC	Essential	TCCA	EEF2	n	y	n	CCACAAGGCACATCCTCGATGGGCTCCACGT
AAGGCAGACGAAATCCGGAC	Essential	CCTG	GINS2	n	n	y	CCCGAAGGCAGACGAAATCCGGACCCTGGTC
AAGGCATAATCGATTGGAAG	Essential	AACG	EIF3A	n	y	n	AAGAAAGGCATAATCGATTGGAAGAACGGAA
AAGGCCACAACTGAAGGGGT	Essential	GGTT	HSPA9	n	y	n	TGTAAAGGCCACAACTGAAGGGGTGGTTCTG
AAGGCCACAGGGTAATTCCG	Essential	GCTC	GEMIN5	n	y	n	GAGCAAGGCCACAGGGTAATTCCGGCTCCCG
AAGGCCACGGCGCTGCCTGG	Essential	CCCG	XAB2	y	y	n	TGCAGAAGGCCACGGCGCTGCCTGCCCGCCG
AAGGCCAGTACCCAGACGGC	NonEssential	CGTG	DRD3	n	y	n	AGCAAAGGCCAGTACCCAGACGGCCGTGATC
AAGGCCCACCCGTGGAGGCC	Essential	AGAC	EEF2	n	n	y	GGTGAAGGCCCACCCGTGGAGGCCAGACCCA
AAGGCCCGCGGGACTTACGC	Essential	TCTC	LUC7L3	n	y	n	GGCCAAGGCCCGCGGGACTTACGCTCTCGTG
AAGGCCCGTAGCTGGCATTG	NonEssential	AGGA	TMEM132D	n	y	n	GAGAAAGGCCCGTAGCTGGCATTGAGGACAG
AAGGCCCTCTTATGATGTAT	Essential	ATTT	EEF2	n	y	n	CCCAAAGGCCCTCTTATGATGTATATTTCCA
AAGGCCCTTTCGGTTCTCAT	NonEssential	GTAA	CLRN1	n	y	n	GAGCAAGGCCCTTTCGGTTCTCATGTAAGTA
AAGGCCGCCCGGGAACTGCT	Essential	GACG	RPS9	n	y	n	CCGCAAGGCCGCCCGGGAACTGCTGACGCTT
AAGGCCGGGTGGACGCAGGG	NonEssential	CGGA	NOTO	y	y	n	TCCAGAAGGCCGGGTGGACGCAGGCGGAGCC
AAGGCCTATGCATGGAATGC	NonEssential	CAAC	FNDC7	n	y	n	CATAAAGGCCTATGCATGGAATGCCAACAGA
AAGGCCTCATCGTAGTTCTC	Essential	GTGT	XAB2	n	y	n	CCGCAAGGCCTCATCGTAGTTCTCGTGTCGG
AAGGCCTGATGTAGGTCTCC	BRCA1	TTTT	BRCA1	n	n	y	GATGAAGGCCTGATGTAGGTCTCCTTTTACG
AAGGCCTGATGTAGGTCTCG	BRCA1	CTTT	BRCA1	y	y	n	GGATGAAGGCCTGATGTAGGTCTCCTTTTAC
AAGGCGACGACAGGATGTTG	Essential	GTCA	PRPF38B	n	y	n	AAGTAAGGCGACGACAGGATGTTGGTCAGGA
AAGGCGCGCGAATGTGGCAG	Non-targeting Control
AAGGCGCGTCGGGCACAGGT	Essential	GAAG	XAB2	n	n	y	CCTGAAGGCGCGTCGGGCACAGGTGAAGCAT
AAGGCGCTCTTTAACAGTTG	Essential	GGTC	GEMIN5	n	y	n	ACCAAAGGCGCTCTTTAACAGTTGGGTCTAT
AAGGCGGAGAAGATCTCATT	Essential	CCAG	SRSF11	n	y	n	GCCCAAGGCGGAGAAGATCTCATTCCAGAGA
AAGGCGGGCATCATCGCCTC	Essential	GGCC	EEF2	n	y	n	GTGCAAGGCGGGCATCATCGCCTCGGCCCGG
AAGGCGTAGAACCGACCTTT	Essential	GTCG	EEF2	n	y	n	TCCAAAGGCGTAGAACCGACCTTTGTCGGAG
AAGGCGTCGTCCTCGTCCCC	NonEssential	GCTC	BHLHE23	n	n	y	CTCGAAGGCGTCGTCCTCGTCCCCGCTCTGT
AAGGCGTGACTTTGAACTGG	NonEssential	AATA	ZIM3	y	y	n	CTTTGAAGGCGTGACTTTGAACTGAATAACT
AAGGCTACACGAGCAGGATG	Essential	CCAT	RPL3	n	n	y	AGAGAAGGCTACACGAGCAGGATGCCATGCC
AAGGCTAGGATTGACAAATT	BRCA1	CTTT	BRCA1	n	n	y	TTGGAAGGCTAGGATTGACAAATTCTTTAAG
AAGGCTATGGGTTCATGGAC	NonEssential	TAAG	SEMG2	n	y	n	AAAAAAGGCTATGGGTTCATGGACTAAGTAA
AAGGCTCCACATACTTCACA	Essential	AACT	LUC7L3	n	y	n	TAAAAAGGCTCCACATACTTCACAAACTTCC
AAGGCTGAATTCCGTAAACT	Essential	GTGT	EIF3A	n	y	n	GCGTAAGGCTGAATTCCGTAAACTGTGTGAC
AAGGCTGGTAGTGCATCAAA	NonEssential	GACT	MEP1A	n	y	n	GAGAAAGGCTGGTAGTGCATCAAAGACTCAT
AAGGCTGTCACAACTCCGAG	NonEssential	GGCA	CLRN1	n	y	n	CCCCAAGGCTGTCACAACTCCGAGGGCACAT
AAGGCTTCAAAGGCTGTCGG	Essential	CAAG	EIF3G	y	n	y	CCCGGAAGGCTTCAAAGGCTGTCGCAAGGAG
AAGGCTTCCTCCCGGATTTC	NonEssential	ATGC	NLRP8	n	y	n	TACAAAGGCTTCCTCCCGGATTTCATGCAGA
AAGGCTTTCCACGGGCCTGC	Essential	GTGG	SNAPC2	n	y	n	AGCAAAGGCTTTCCACGGGCCTGCGTGGGCT
AAGGGAGAAAGAACGGCGAA	Essential	GATC	PRPF38B	n	y	n	AAGAAAGGGAGAAAGAACGGCGAAGATCCCG
AAGGGATTGTCTTACAGCAG	Essential	TAAT	GEMIN5	y	y	n	AGGAGAAGGGATTGTCTTACAGCATAATCCC
AAGGGCAAATGCAGCGACTC	Essential	CTCG	MIS18A	n	y	n	CGACAAGGGCAAATGCAGCGACTCCTCGCTG
AAGGGCAAATTTATGACCCT	NonEssential	GCGC	PGLYRP2	n	y	n	GTCCAAGGGCAAATTTATGACCCTGCGCCCT
AAGGGCGTGCCCTGCGTTGT	Non-targeting Control
AAGGGCTAGGACTCCTGCTA	BRCA1	AGCT	BRCA1	n	y	n	GTGAAAGGGCTAGGACTCCTGCTAAGCTCTC
AAGGGCTGCAAATGGCTACA	NonEssential	TAGC	OR5M10	n	y	n	TGTAAAGGGCTGCAAATGGCTACATAGCGAT
AAGGGGCAAGCCCTGTGTAC	NonEssential	TTGG	C2orf71	n	y	n	TACAAAGGGGCAAGCCCTGTGTACTTGGGAA
AAGGGGTTCCTCCGAGCAGC	Essential	GGCC	DONSON	n	n	y	GGCGAAGGGGTTCCTCCGAGCAGCGGCCGGG
AAGGGTCGCAGCGAGGCCAA	Essential	GCCT	YRDC	n	y	n	CCTCAAGGGTCGCAGCGAGGCCAAGCCTCTG
AAGGGTCGGGCGCTCCCTCC	NonEssential	CGAC	APOF	n	n	y	CAGGAAGGGTCGGGCGCTCCCTCCCGACAGA
AAGGGTCTCCGCGGGGTCAC	Essential	ATAA	RPS9	n	n	y	CTCGAAGGGTCTCCGCGGGGTCACATAAGTT
AAGGGTGGGTGGTGTAGCTA	BRCA2	AAGA	BRCA2	n	y	n	AACTAAGGGTGGGTGGTGTAGCTAAAGAACT
AAGGTAATGTAAAGGCAGCA	Essential	GGAG	FARSB	n	y	n	GAACAAGGTAATGTAAAGGCAGCAGGAGCCT
AAGGTACAGTCCCTCAATGT	Essential	GGAC	XAB2	n	y	n	GGACAAGGTACAGTCCCTCAATGTGGACGCC
AAGGTACTAGTGAAATCACC	BRCA2	AGTT	BRCA2	n	y	n	GAGCAAGGTACTAGTGAAATCACCAGTTTTA
AAGGTAGCATTAAATCCTGG	NonEssential	GGGC	TMEM132D	y	n	y	GTTGGAAGGTAGCATTAAATCCTGGGGCACC
AAGGTAGCGAAACTTCTGTT	NonEssential	CCTC	MEP1A	n	y	n	GGAAAAGGTAGCGAAACTTCTGTTCCTCTTT
AAGGTATACCTGAGAGTTCA	Essential	AGTT	SRSF11	n	y	n	TACTAAGGTATACCTGAGAGTTCAAGTTTGC
AAGGTATAGCCACCATGGGC	Essential	TTCC	FNTB	n	n	y	ACAGAAGGTATAGCCACCATGGGCTTCCATC
AAGGTATAGGTAAGTGGCGG	NonEssential	AGGT	PANX3	n	y	n	GACCAAGGTATAGGTAAGTGGCGGAGGTGAA
AAGGTCAAGGTGGGGCCTCC	Essential	TGGG	PPAN	n	n	y	CTGGAAGGTCAAGGTGGGGCCTCCTGGGAGG
AAGGTCCTTCATCAGGAGGT	Essential	TTGT	COPS5	n	n	y	TCAGAAGGTCCTTCATCAGGAGGTTTGTAGC
AAGGTCTCTGGATTAATCTT	NonEssential	TGTA	RPE65	n	y	n	CTCCAAGGTCTCTGGATTAATCTTTGTAATA
AAGGTCTGGTCCATGCTCGC	Essential	CGAC	XAB2	n	n	y	ACTGAAGGTCTGGTCCATGCTCGCCGACCTG
AAGGTCTGGTCCATGCTCGG	Essential	CCGA	XAB2	y	y	n	CACTGAAGGTCTGGTCCATGCTCGCCGACCT
AAGGTGAACTTCAAGCAGGT	Essential	GGAT	XAB2	n	y	n	CACCAAGGTGAACTTCAAGCAGGTGGATGAC
AAGGTGAATGAGATGATCGT	Essential	CACG	MRPL21	n	n	y	GAAGAAGGTGAATGAGATGATCGTCACGGGG
AAGGTGCCAATGAAGATCCG	Essential	GCCG	SNRPB	n	n	y	CTTGAAGGTGCCAATGAAGATCCGGCCGTCC
AAGGTGCCTGTTACCGATGC	NonEssential	TCGT	DUSP21	n	y	n	CATAAAGGTGCCTGTTACCGATGCTCGTGAC
AAGGTGCGTGGCAGCTTCTT	Essential	CCCT	EEF2	n	n	y	GCAGAAGGTGCGTGGCAGCTTCTTCCCTTCG
AAGGTGGACCTCACTCGCTA	NonEssential	CCTG	KIF2B	n	y	n	GCAAAAGGTGGACCTCACTCGCTACCTGCAG
AAGGTGGCATTGGCGGGGTA	Essential	CCAG	FNTB	n	n	y	TGGGAAGGTGGCATTGGCGGGGTACCAGGGA
AAGGTGGCCTGCTCTAACAC	NonEssential	CCTC	OR7D4	n	y	n	CCTCAAGGTGGCCTGCTCTAACACCCTCCTC
AAGGTGGGTCACATTTATGC	NonEssential	AACA	NLRP8	n	n	y	GGAGAAGGTGGGTCACATTTATGCAACAGAG
AAGGTGGTCTTCCGGGATCC	Essential	GTAT	RPL8	n	y	n	CGCCAAGGTGGTCTTCCGGGATCCGTATCGG
AAGGTGGTTGAACTTGTAAG	Essential	AACT	FNTB	n	y	n	GTACAAGGTGGTTGAACTTGTAAGAACTGAA
AAGGTGTATCCAAAGGCAGT	NonEssential	ATTT	SEMG2	n	y	n	CAGAAAGGTGTATCCAAAGGCAGTATTTCGA
AAGGTGTGGATACTGACCGG	Essential	GTCC	FNTB	n	y	n	GTGCAAGGTGTGGATACTGACCGGGTCCTCC
AAGGTGTTCTCCAGACTGCA	Essential	GCAG	GEMIN5	n	y	n	CTCAAAGGTGTTCTCCAGACTGCAGCAGAAA
AAGGTTCGAGGTGTTGGAAC	Essential	AGGA	PRPF38B	n	y	n	CCTAAAGGTTCGAGGTGTTGGAACAGGAGGA
AAGGTTCGTATTGATCACAC	Essential	TTCT	EIF3A	n	y	n	TTCAAAGGTTCGTATTGATCACACTTCTCGG
AAGGTTGCTACTTAGCCACT	Essential	GGAA	GEMIN5	n	y	n	ACAAAAGGTTGCTACTTAGCCACTGGAAGCA
AAGTAAAACTCAGTGATCAC	NonEssential	TAGG	OR5M10	n	n	y	AAGGAAGTAAAACTCAGTGATCACTAGGGCG
AAGTAAAAGACATGACAGCG	BRCA1	ATAC	BRCA1	n	y	n	AGACAAGTAAAAGACATGACAGCGATACTTT
AAGTAAATGGGCCCGACAAA	Essential	GTGT	FARSB	n	y	n	GTATAAGTAAATGGGCCCGACAAAGTGTCCA
AAGTAAGGCGACGACAGGAT	Essential	GTTG	PRPF38B	n	n	y	TTTGAAGTAAGGCGACGACAGGATGTTGGTC
AAGTAATTAAGCTTACCGGT	Essential	TTCG	XRN2	n	y	n	CTTTAAGTAATTAAGCTTACCGGTTTCGTAC
AAGTACAACCAAATGCCAGT	BRCA1	CAGG	BRCA1	n	y	n	AAAAAAGTACAACCAAATGCCAGTCAGGCAC
AAGTACGGCAATCAATCTTA	Essential	ATAA	EIF3A	n	y	n	ACCAAAGTACGGCAATCAATCTTAATAATCC
AAGTACTCACCCCACGACAG	NonEssential	AGTA	TSPO2	n	y	n	AAACAAGTACTCACCCCACGACAGAGTAGAT
AAGTACTCACTGATCCAGCA	NonEssential	TATT	ADAM30	n	y	n	AGTAAAGTACTCACTGATCCAGCATATTCTA
AAGTACTTCGAGGAGAGCTT	Essential	CAAG	XAB2	n	y	n	GCACAAGTACTTCGAGGAGAGCTTCAAGGTG
AAGTACTTGTAGATCTTCTC	Essential	AAAG	SNAPC2	n	y	n	GGACAAGTACTTGTAGATCTTCTCAAAGTCC
AAGTACTTGTGCTCCTCCAG	Essential	GGAA	XAB2	y	y	n	CCTCGAAGTACTTGTGCTCCTCCAGGAACAT
AAGTAGAACGTAGGATCAGA	Essential	CGAG	LUC7L3	n	n	y	GCAGAAGTAGAACGTAGGATCAGACGAGGCC
AAGTAGAACGTAGGATCAGG	Essential	ACGA	LUC7L3	y	y	n	TGCAGAAGTAGAACGTAGGATCAGACGAGGC
AAGTAGCCAGTAATCCGAGA	Essential	CAAG	XRN2	n	y	n	TCTCAAGTAGCCAGTAATCCGAGACAAGCAG
AAGTAGGGCACGAGGAAGGC	NonEssential	GCCT	SLC6A7	n	n	y	GAGGAAGTAGGGCACGAGGAAGGCGCCTGCC
AAGTAGGTTCCAGTACTAAG	BRCA1	TGAA	BRCA1	y	y	n	TAATGAAGTAGGTTCCAGTACTAATGAAGTG
AAGTATCGCAAAAAATCTCT	Essential	CTCA	LUC7L3	n	y	n	CTGTAAGTATCGCAAAAAATCTCTCTCATAG
AAGTATCGCTGTCATGTCTT	BRCA1	TTAC	BRCA1	n	y	n	GGGAAAGTATCGCTGTCATGTCTTTTACTTG
AAGTATCGTTCTTTCCGAGC	NonEssential	CCTG	PANX3	n	y	n	TTCAAAGTATCGTTCTTTCCGAGCCCTGGGC
AAGTATCTCGTTACTGGAAG	BRCA1	TTAG	BRCA1	n	y	n	AGGAAAGTATCTCGTTACTGGAAGTTAGCAC
AAGTATGCACCAGCTGTCAT	NonEssential	CGTT	TMEM132D	n	y	n	TGGAAAGTATGCACCAGCTGTCATCGTTTGT
AAGTATTGACCGGGGGTTAG	Essential	AACG	PRPF38B	n	n	y	CCCGAAGTATTGACCGGGGGTTAGAACGCAG
AAGTCACATCCCAAGCGCGT	NonEssential	CGTC	NLRP8	n	n	y	TTCGAAGTCACATCCCAAGCGCGTCGTCCAG
AAGTCACCGACTTCCATTCG	NonEssential	TTCG	C2orf71	y	y	n	GGGTGAAGTCACCGACTTCCATTCTTCGGGC
AAGTCACTGAAGGTCTGGTC	Essential	CATG	XAB2	n	y	n	GTACAAGTCACTGAAGGTCTGGTCCATGCTC
AAGTCAGACTCCTCGTTCGA	NonEssential	GTTG	SPATA32	n	y	n	TTCAAAGTCAGACTCCTCGTTCGAGTTGGCT
AAGTCATACCTCTGTTGCAT	NonEssential	AAAT	NLRP8	n	y	n	CTGAAAGTCATACCTCTGTTGCATAAATGTG
AAGTCATTCTCCGAGAGCTC	Essential	GTAG	EEF2	n	y	n	GTTCAAGTCATTCTCCGAGAGCTCGTAGAAG
AAGTCCATCCACCACGCTCG	Essential	CGTG	RPS9	n	y	n	GGCCAAGTCCATCCACCACGCTCGCGTGCTG
AAGTCCCGCACGGTCATCAC	Essential	TGTC	XAB2	n	n	y	TGTGAAGTCCCGCACGGTCATCACTGTCCGG
AAGTCCCTGCCTCAGGAATT	NonEssential	GCAT	C2orf71	n	y	n	GGGCAAGTCCCTGCCTCAGGAATTGCATCAT
AAGTCCCTTAGCCTCGCCTT	NonEssential	ATTC	ADAM30	n	y	n	AGGAAAGTCCCTTAGCCTCGCCTTATTCTCA
AAGTCCGACCCCATGGTGCA	Essential	GGTG	EEF2	n	y	n	GGCCAAGTCCGACCCCATGGTGCAGGTGGGC
AAGTCCTCGATGCCCAGGTA	NonEssential	CCGA	UROC1	n	y	n	AGCCAAGTCCTCGATGCCCAGGTACCGACGT
AAGTCCTCTTGCAGATCGTG	Essential	CGTG	SLC39A7	y	n	y	CATGGAAGTCCTCTTGCAGATCGTCGTGCAG
AAGTCCTGCAACTTGTTACA	BRCA2	CAAA	BRCA2	n	y	n	CAAAAAGTCCTGCAACTTGTTACACAAATCA
AAGTCCTTCAACGTACGACT	Essential	GCAC	XRN2	n	y	n	AGCAAAGTCCTTCAACGTACGACTGCACAAC
AAGTCCTTCAGACAGACTCG	NonEssential	TTGT	MEP1A	n	n	y	CGGGAAGTCCTTCAGACAGACTCGTTGTCTG
AAGTCGACAGGCCGGGATCC	Essential	AGTA	RPL3	n	n	y	CGGGAAGTCGACAGGCCGGGATCCAGTATGT
AAGTCGACATGCCCGGGGGA	Essential	GTCA	EEF2	n	n	y	GGAGAAGTCGACATGCCCGGGGGAGTCAATG
AAGTCGACATGCCCGGGGGG	Essential	AGTC	EEF2	y	y	n	AGGAGAAGTCGACATGCCCGGGGGAGTCAAT
AAGTCGAGCAATATCCGTAG	Essential	CGCT	EIF3A	y	y	n	TCCAGAAGTCGAGCAATATCCGTACGCTCAG
AAGTCGCTCACCATCTGCTG	Essential	TAAA	HSPA9	n	y	n	CAACAAGTCGCTCACCATCTGCTGTAAAGGC
AAGTCGCTGTCGGGGGACGC	NonEssential	GTAC	BHLHE23	n	y	n	GCTCAAGTCGCTGTCGGGGGACGCGTACCTG
AAGTCGGTGACTTCACCCCG	NonEssential	ACAC	C2orf71	y	n	y	AATGGAAGTCGGTGACTTCACCCCACACAGA
AAGTCGTGATAGGAAAGGGG	Essential	ATAG	PRPF38B	n	n	y	GTCGAAGTCGTGATAGGAAAGGGGATAGAAG
AAGTCTACAGTTGGATAGTT	NonEssential	GATC	CCDC83	n	y	n	CCACAAGTCTACAGTTGGATAGTTGATCAAT
AAGTCTACCTGAGCCGGCCC	NonEssential	AAAG	TMEM132D	n	y	n	GACAAAGTCTACCTGAGCCGGCCCAAAGTGC
AAGTCTAGGAGTCGGCGACG	Essential	ATCC	SRSF11	n	y	n	TTCTAAGTCTAGGAGTCGGCGACGATCCAAA
AAGTCTCGGAGAAAATCGTC	NonEssential	TATG	SSX3	n	y	n	ATGAAAGTCTCGGAGAAAATCGTCTATGTGT
AAGTCTCTTGGGGGTACTGG	Essential	AATT	EIF2S3	n	y	n	AGTAAAGTCTCTTGGGGGTACTGGAATTTTC
AAGTCTGAAATCGGATACCT	Essential	CTAG	SRSF11	n	y	n	CACCAAGTCTGAAATCGGATACCTCTAGTAA
AAGTCTGAAGCAAATGGTGC	Essential	ATAA	XRN2	n	y	n	TTCAAAGTCTGAAGCAAATGGTGCATAATGA
AAGTCTGGTAGAGCTCCTCG	Essential	GGCT	EEF2	n	y	n	TGGAAAGTCTGGTAGAGCTCCTCGGGCTCCA
AAGTCTGTGACCCGTTTATG	NonEssential	TACG	SSX3	y	n	y	CCTGGAAGTCTGTGACCCGTTTATTACGCAT
AAGTCTTCTTGGTCTTACAA	Essential	TACT	XRN2	n	n	y	AGAGAAGTCTTCTTGGTCTTACAATACTGAA
AAGTCTTCTTGGTCTTACAG	Essential	ATAC	XRN2	y	y	n	TAGAGAAGTCTTCTTGGTCTTACAATACTGA
AAGTCTTGATGCTCCTCGCT	NonEssential	GTCT	OOSP2	n	n	y	TTAGAAGTCTTGATGCTCCTCGCTGTCTTGA
AAGTGAACTTGATGCTCAGT	BRCA1	ATTT	BRCA1	n	y	n	AAGAAAGTGAACTTGATGCTCAGTATTTGCA
AAGTGACAGATGGGCAGGCG	Non-targeting Control
AAGTGACCGGCTGGATGAGG	Essential	CCGC	XAB2	n	y	n	AGTCAAGTGACCGGCTGGATGAGGCCGCCCA
AAGTGACGGTGTCATGCGGG	Non-targeting Control
AAGTGATGGGTCTGATGCTA	Essential	GGAA	COPS5	n	n	y	TTGGAAGTGATGGGTCTGATGCTAGGAAAGG
AAGTGATTGACCTCATTGGG	NonEssential	GCCA	OR3A2	n	n	y	GTAGAAGTGATTGACCTCATTGGGGCCACAG
AAGTGCACCACGGCAAAGAG	Essential	CCTG	MRPL21	n	y	n	GGCAAAGTGCACCACGGCAAAGAGCCTGCCA
AAGTGCGGAATTTCCATATT	NonEssential	TGTG	OR7C2	n	y	n	AAAAAAGTGCGGAATTTCCATATTTGTGCAG
AAGTGCTCATCAACTGCCGC	Essential	AACA	SNRPD2	n	y	n	ACCCAAGTGCTCATCAACTGCCGCAACAATA
AAGTGGAACCAAATGATACT	BRCA2	GATC	BRCA2	n	n	y	TCTGAAGTGGAACCAAATGATACTGATCCAT
AAGTGGAACTCGAGCAATAC	Essential	CAGT	SNRPB	n	y	n	CAGCAAGTGGAACTCGAGCAATACCAGTCTG
AAGTGGAAGCTTGATAAACG	NonEssential	ATCA	ZIM3	y	y	n	GGGAGAAGTGGAAGCTTGATAAACATCAGAA
AAGTGGAATAGTCTGGTACT	Essential	CAGA	COPS5	n	y	n	TATTAAGTGGAATAGTCTGGTACTCAGAAGG
AAGTGGCGTCAACTTGGTAA	Essential	CATC	EIF2S3	n	y	n	GTGAAAGTGGCGTCAACTTGGTAACATCCTG
AAGTGGGATTGTATGACACC	Essential	TACT	GEMIN5	n	y	n	GGAAAAGTGGGATTGTATGACACCTACTCCA
AAGTGGGGTTGAGGCCTTCG	NonEssential	TTCA	GRM6	n	y	n	GCGAAAGTGGGGTTGAGGCCTTCGTTCAGAT
AAGTGGTCAACGTATTCTTG	NonEssential	CGAG	DUSP21	y	n	y	GGTGGAAGTGGTCAACGTATTCTTCGAGGGC
AAGTGGTGGTATACGATATG	BRCA1	GGTT	BRCA1	n	y	n	GAAAAAGTGGTGGTATACGATATGGGTTTTG
AAGTGGTTATGTCAATCTGC	Essential	AAAG	XRN2	n	y	n	CAGAAAGTGGTTATGTCAATCTGCAAAGAGT
AAGTGTCCAAATCATGGGTA	Essential	CCAA	FARSB	n	y	n	GACAAAGTGTCCAAATCATGGGTACCAATGG
AAGTGTGTGCATAGCAGGGT	Non-targeting Control
AAGTTAACCACAGTCGGGAA	BRCA1	ACAA	BRCA1	n	n	y	CATGAAGTTAACCACAGTCGGGAAACAAGCA
AAGTTACCTTTGGGTATGTC	Essential	CTAA	COPS5	n	y	n	AAAAAAGTTACCTTTGGGTATGTCCTAAAGG
AAGTTACTAAGGTATACCTG	Essential	AGAG	SRSF11	n	n	y	TTTGAAGTTACTAAGGTATACCTGAGAGTTC
AAGTTACTCCTATGGTTGGT	NonEssential	CCTT	CACNG3	n	y	n	AAAAAAGTTACTCCTATGGTTGGTCCTTTTA
AAGTTAGCACTCTAGGGAAG	BRCA1	GCAA	BRCA1	n	n	y	CTGGAAGTTAGCACTCTAGGGAAGGCAAAAA
AAGTTATTCATAGGCTTCGA	Essential	GGCC	GEMIN5	n	n	y	GGAGAAGTTATTCATAGGCTTCGAGGCCATG
AAGTTATTCATAGGCTTCGG	Essential	AGGC	GEMIN5	y	y	n	AGGAGAAGTTATTCATAGGCTTCGAGGCCAT
AAGTTCAGCGTCAGCCCTGT	Essential	TGTC	EEF2	n	n	y	GATGAAGTTCAGCGTCAGCCCTGTTGTCAGA
AAGTTCCCCAACATGAGCCG	Essential	CCTG	PPAN	n	n	y	GGAGAAGTTCCCCAACATGAGCCGCCTGCAG
AAGTTCGGGAACTCAGAGTG	Essential	TTGA	EIF3G	y	y	n	GGAAGAAGTTCGGGAACTCAGAGTTTGACCC
AAGTTCGGGAACTCAGAGTT	Essential	TGAC	EIF3G	n	n	y	GAAGAAGTTCGGGAACTCAGAGTTTGACCCC
AAGTTCGTAGCTGTGGGCTC	NonEssential	CCCC	PANX3	n	y	n	AGTCAAGTTCGTAGCTGTGGGCTCCCCCTTG
AAGTTGACGCCACTTTCACA	Essential	CGAA	EIF2S3	n	y	n	TACCAAGTTGACGCCACTTTCACACGAAGTT
AAGTTGCCCTCGGCCAGAAT	Essential	GTTA	EIF2S3	n	y	n	ACCCAAGTTGCCCTCGGCCAGAATGTTATAG
AAGTTGCGAAAGCTCAAGAA	BRCA2	GCAT	BRCA2	n	n	y	TTGGAAGTTGCGAAAGCTCAAGAAGCATGTC
AAGTTGCTTGAACTTGGAGC	NonEssential	TAAT	ASZ1	n	n	y	TTTGAAGTTGCTTGAACTTGGAGCTAATAAA
AAGTTGGATCTGAGCCATTG	NonEssential	TTAC	RPE65	y	y	n	CTTTGAAGTTGGATCTGAGCCATTTTACCAC
AAGTTGGTCGGGTTTGGACA	NonEssential	TAAT	NLRP8	n	n	y	GCAGAAGTTGGTCGGGTTTGGACATAATCTT
AAGTTGGTCTCTGTGCAAGC	NonEssential	GTAG	RPE65	n	y	n	AATAAAGTTGGTCTCTGTGCAAGCGTAGTAA
AAGTTGTACCGTCTTTGGCG	BRCA2	CTGT	BRCA2	y	n	y	CAAGGAAGTTGTACCGTCTTTGGCCTGTGAA
AAGTTTACTAAAGATCGATA	Essential	TGAC	FARSB	n	y	n	TATAAAGTTTACTAAAGATCGATATGACAGC
AAGTTTAGCGCTGATAAAGT	Essential	AGAC	NOP58	n	n	y	ATTGAAGTTTAGCGCTGATAAAGTAGACACA
AAGTTTGGATCAGTCATATG	BRCA2	ACCT	BRCA2	n	y	n	TTTAAAGTTTGGATCAGTCATATGACCTGAA
AAGTTTGGGAGCTCGCCCGG	NonEssential	TGCC	AIPL1	y	y	n	TGATGAAGTTTGGGAGCTCGCCCGTGCCCCC
AAGTTTGTTCTACTTACTCC	BRCA2	AAAG	BRCA2	n	n	y	ATAGAAGTTTGTTCTACTTACTCCAAAGATT
AATAAAAGCCCCTAAACCCC	BRCA2	ACTT	BRCA2	n	n	y	GCAGAATAAAAGCCCCTAAACCCCACTTCAT
AATAAACGGGTCACAGACTT	NonEssential	CCAG	SSX3	n	y	n	GCGTAATAAACGGGTCACAGACTTCCAGGGG
AATAACATCTGAGGGGTTAT	BRCA2	ATGA	BRCA2	n	y	n	GGAAAATAACATCTGAGGGGTTATATGACTA
AATAAGAAACTCCTGGGCCG	Essential	CGTG	SNRPD2	n	y	n	CAACAATAAGAAACTCCTGGGCCGCGTGAAG
AATAAGCCGGGGCTCTGAAG	Essential	TAAA	EIF2S3	n	y	n	TACCAATAAGCCGGGGCTCTGAAGTAAAGTC
AATAAGGCAACTTATTGCAG	BRCA1	GTGA	BRCA1	n	y	n	CGTTAATAAGGCAACTTATTGCAGGTGAGTC
AATAAGGCCAATTCGTGTCG	Essential	GTGG	EIF3A	n	y	n	CATTAATAAGGCCAATTCGTGTCGGTGGGGC
AATAAGGTTTACTCACCGAC	Essential	GTTG	LUC7L3	n	y	n	GTGAAATAAGGTTTACTCACCGACGTTGTGG
AATAATATCCCAGGACTAGG	NonEssential	TTAT	ADAM30	n	y	n	TCTAAATAATATCCCAGGACTAGGTTATGTG
AATAATATCTCACTATAGAC	NonEssential	ATGT	SLC2A2	n	y	n	AGGTAATAATATCTCACTATAGACATGTTTT
AATAATGACCCTGGGTGGAA	Essential	AAAT	XRN2	n	y	n	TTTAAATAATGACCCTGGGTGGAAAAATTTG
AATACACAAACTGGCCCGTG	Essential	TGAA	RPL8	n	y	n	CCGCAATACACAAACTGGCCCGTGTGAATGC
AATACACCTCGGAGACCCCC	NonEssential	CATG	ADAM30	n	y	n	GTTAAATACACCTCGGAGACCCCCCATGCAT
AATACACGCGTAAGGCTGAA	Essential	TTCC	EIF3A	n	y	n	CTCCAATACACGCGTAAGGCTGAATTCCGTA
AATACACGGTCCAAACCTGG	NonEssential	AGTA	ESX1	y	y	n	AGGAGAATACACGGTCCAAACCTGAGTACGG
AATACACGTTCTGATCTTGG	Essential	TAAG	LUC7L3	n	y	n	CACAAATACACGTTCTGATCTTGGTAAGTGA
AATACATGAGAGTAGCATCA	BRCA2	CCTT	BRCA2	n	y	n	GAAAAATACATGAGAGTAGCATCACCTTCAA
AATACCAACTGTTGTTTGTC	BRCA2	TTGT	BRCA2	n	y	n	TCCTAATACCAACTGTTGTTTGTCTTGTTGA
AATACCCACGAAGCCCGGCT	Essential	CGTA	POLR2I	n	n	y	AGCGAATACCCACGAAGCCCGGCTCGTAAGT
AATACCCCCATAAGTTGTTC	Essential	TAGT	XRN2	n	y	n	TGGAAATACCCCCATAAGTTGTTCTAGTGGT
AATACGAGGGAACAGTGGTA	Essential	GCCA	DONSON	n	y	n	CTCCAATACGAGGGAACAGTGGTAGCCAAGA
AATACGAGTTTCACATCTGA	Essential	TGGC	XRN2	n	y	n	TCCTAATACGAGTTTCACATCTGATGGCTCC
AATACGGCGGTATAAATCGA	NonEssential	ATGT	NLRP8	n	y	n	GTAAAATACGGCGGTATAAATCGAATGTGAT
AATACTGCAGATTATGTAGG	BRCA2	AAAT	BRCA2	n	y	n	AATAAATACTGCAGATTATGTAGGAAATTAT
AATACTGGAGCCCACTTCAT	BRCA1	TAGT	BRCA1	n	y	n	CATTAATACTGGAGCCCACTTCATTAGTACT
AATACTTCCTCGTGTTGATA	BRCA2	AGAG	BRCA2	n	y	n	CAAAAATACTTCCTCGTGTTGATAAGAGAAA
AATACTTCGGGATCTTCGCC	Essential	GTTC	PRPF38B	n	y	n	GGTCAATACTTCGGGATCTTCGCCGTTCTTT
AATAGAATCACTCGAAAAAG	BRCA1	AATC	BRCA1	n	y	n	ACCCAATAGAATCACTCGAAAAAGAATCTGC
AATAGCAAGTCCGTTTCATC	BRCA2	TTTA	BRCA2	n	y	n	AGTAAATAGCAAGTCCGTTTCATCTTTATGA
AATAGCCCATCTGGAAAGGG	NonEssential	GATT	SEMG2	y	n	y	AGGGGAATAGCCCATCTGGAAAGGGATTATC
AATAGCCCGTGAATATCTTC	Essential	CACA	EIF3A	n	n	y	GGAGAATAGCCCGTGAATATCTTCCACAGCT
AATAGCCCGTGAATATCTTG	Essential	CCAC	EIF3A	y	y	n	AGGAGAATAGCCCGTGAATATCTTCCACAGC
AATAGCCGCTTAAAAGAAGG	NonEssential	AACA	CCDC83	y	y	n	GACAGAATAGCCGCTTAAAAGAAGAACAGAT
AATAGCGAAGGCATTTAGCA	Essential	AGAT	XRN2	n	y	n	ATGTAATAGCGAAGGCATTTAGCAAGATTGT
AATAGTACCTGGGCTGTACC	Essential	ATCA	GEMIN5	n	y	n	ACACAATAGTACCTGGGCTGTACCATCATAG
AATAGTATTGAGCTCCACTG	NonEssential	CATG	SLC7A13	n	y	n	AGAAAATAGTATTGAGCTCCACTGCATGGGA
AATAGTGAAGACTATGCTCA	BRCA2	GTTC	BRCA2	n	n	y	GGTGAATAGTGAAGACTATGCTCAGTTCTGA
AATATAACCAGTAGTCCGTG	NonEssential	CCCA	CACNG3	n	n	y	CTGGAATATAACCAGTAGTCCGTGCCCACTG
AATATACCGGACGAACACAG	NonEssential	AGGT	NLRP8	n	y	n	TAGAAATATACCGGACGAACACAGAGGTGGC
AATATAGATGTGCACGGCAA	NonEssential	CCAC	CACNG3	n	y	n	TTTCAATATAGATGTGCACGGCAACCACTCC
AATATCATACCCGTCTTCAC	NonEssential	GTAC	SEMG2	n	y	n	ATAAAATATCATACCCGTCTTCACGTACAGA
AATATCATGGTACAGGCGCT	Essential	CTAC	EIF3A	n	y	n	GGGCAATATCATGGTACAGGCGCTCTACTCT
AATATCCCGACGTTGTGGCG	NonEssential	CGGT	ESX1	n	y	n	TCTCAATATCCCGACGTTGTGGCGCGGTAAG
AATATCCGCAGGGAAAGTGA	Essential	ATCT	COPS5	n	y	n	GAACAATATCCGCAGGGAAAGTGAATCTTGG
AATATCCGTACGCTCAGGAG	Essential	TAAT	EIF3A	n	y	n	GAGCAATATCCGTACGCTCAGGAGTAATAGG
AATATCCTACTAGTTTAGCT	BRCA2	TGTG	BRCA2	n	y	n	GAACAATATCCTACTAGTTTAGCTTGTGTTG
AATATCGAACCCAGCTCTAT	Essential	GAAT	NOP58	n	n	y	TCTGAATATCGAACCCAGCTCTATGAATATC
AATATCGAGGTGATGAACTC	Essential	CTTT	COPS6	n	y	n	CCGAAATATCGAGGTGATGAACTCCTTTGAG
AATATGAAGTTGACCCGTGG	Essential	CTCA	HSPA9	y	y	n	ATTTGAATATGAAGTTGACCCGTGCTCAATT
AATATGCCCTAACAACATCC	Essential	TCCA	EIF3A	n	y	n	TTCAAATATGCCCTAACAACATCCTCCAGAG
AATATGGAAATTCCGCACTT	NonEssential	TTTT	OR7C2	n	y	n	CACAAATATGGAAATTCCGCACTTTTTTTGT
AATATTAGTGTCGCCAAAGA	BRCA2	GTCA	BRCA2	n	y	n	GAAAAATATTAGTGTCGCCAAAGAGTCATTT
AATATTGACACCGCTTCAGG	NonEssential	CAAA	NLRP8	n	y	n	TGCAAATATTGACACCGCTTCAGGCAAAAAG
AATATTTCTTCCCTGACTCG	Essential	CTGC	XRN2	n	y	n	TGCCAATATTTCTTCCCTGACTCGCTGCTTC
AATATTTGGCTCGGCTGCGC	Non-targeting Control
AATCAAGTATTCAGTTCCAC	NonEssential	ACTG	FNDC7	n	y	n	CTGAAATCAAGTATTCAGTTCCACACTGGAG
AATCAATGGTCTAGAGCGGG	Essential	AAGA	EIF3A	n	y	n	ACCTAATCAATGGTCTAGAGCGGGAAGAGAG
AATCAGAAGGACTATCGCTC	Essential	CATG	HSPA9	n	y	n	ATCTAATCAGAAGGACTATCGCTCCATGCCA
AATCAGATCAAGGGTTGGAG	NonEssential	AGTG	TMEM132D	n	y	n	GCTCAATCAGATCAAGGGTTGGAGAGTGCCC
AATCAGCTATACGAGCGGGC	Essential	ACTC	XAB2	n	y	n	GCTCAATCAGCTATACGAGCGGGCACTCAAG
AATCATACACCTTGCCCCCA	NonEssential	TAAA	KIF2B	n	y	n	AACAAATCATACACCTTGCCCCCATAAATCT
AATCATAGGGTGTATTGAGG	NonEssential	TCTG	MEP1A	n	y	n	TCATAATCATAGGGTGTATTGAGGTCTGTGA
AATCATCCCGGTCCGTCCTT	NonEssential	GACT	MEP1A	n	y	n	ACATAATCATCCCGGTCCGTCCTTGACTGCT
AATCATGACTAGGTTTGACA	BRCA2	GAAC	BRCA2	n	y	n	TAGAAATCATGACTAGGTTTGACAGAACATC
AATCATGCACATGATCGAAG	NonEssential	AGTA	KIF2B	n	y	n	ACGAAATCATGCACATGATCGAAGAGTATCG
AATCATTCTATACAGGGTAG	Essential	CCCT	GEMIN5	n	y	n	TATCAATCATTCTATACAGGGTAGCCCTGTC
AATCCAAATGGGTTGGAAGG	NonEssential	TAGC	TMEM132D	n	n	y	GGTGAATCCAAATGGGTTGGAAGGTAGCATT
AATCCAAGCGCTCTAATATA	Essential	TGGA	PRPF38B	n	y	n	CATAAATCCAAGCGCTCTAATATATGGAGAG
AATCCAGAAGTGCTGTCGCG	NonEssential	CCAA	CYP11B1	y	y	n	GGCTGAATCCAGAAGTGCTGTCGCCCAACGC
AATCCATCCATTTGTGAACG	Essential	AATT	NOP58	n	y	n	GATTAATCCATCCATTTGTGAACGAATTCCT
AATCCCAGTGAGCATCCACG	NonEssential	TCAA	CLRN1	n	y	n	AAGCAATCCCAGTGAGCATCCACGTCAATGT
AATCCCCATCCTGAGGACGA	NonEssential	ACAA	C2orf71	n	y	n	ATGCAATCCCCATCCTGAGGACGAACAAGGC
AATCCCGCCTTGAAACAAGT	Essential	CTAA	HSPA9	n	y	n	GCATAATCCCGCCTTGAAACAAGTCTAAAAG
AATCCGCATCTGGGGCACGG	Essential	AGGG	CIAO1	n	n	y	GGAGAATCCGCATCTGGGGCACGGAGGGTAA
AATCCGGACAAGGTACAGTC	Essential	CCTC	XAB2	n	n	y	CCAGAATCCGGACAAGGTACAGTCCCTCAAT
AATCCGGGAGGAAGCCTTTG	NonEssential	TAAG	NLRP8	n	y	n	ATGAAATCCGGGAGGAAGCCTTTGTAAGCCA
AATCCTGAAGGTGCGGACAA	Essential	TCTG	EIF3G	n	y	n	TCTCAATCCTGAAGGTGCGGACAATCTGAGG
AATCCTTACCGCTGTAACCT	Essential	TGGA	GEMIN5	n	n	y	AAAGAATCCTTACCGCTGTAACCTTGGACTT
AATCGAATGATGGCCATTGC	Essential	ACCC	NOP58	n	y	n	ACAAAATCGAATGATGGCCATTGCACCCAAT
AATCGAATGTCACGAATGCT	Essential	TGAA	EIF3A	n	n	y	TAAGAATCGAATGTCACGAATGCTTGAAGAC
AATCGACTCGAACTTCGTGT	Non-targeting Control
AATCGATTCCAGCTTTACAG	Essential	GAGT	GEMIN5	n	y	n	CATCAATCGATTCCAGCTTTACAGGAGTTCT
AATCGATTGGAAGAACGGAA	Essential	AAGG	EIF3A	n	y	n	GCATAATCGATTGGAAGAACGGAAAAGGCAG
AATCGCAGGTATCCCAGAGC	Non-targeting Control
AATCGCCTGGATACTCACAA	Essential	TGAT	SNRPE	n	y	n	ATGAAATCGCCTGGATACTCACAATGATACA
AATCGGACATCTCCTTGAAT	BRCA2	ATAG	BRCA2	n	y	n	TTAAAATCGGACATCTCCTTGAATATAGATA
AATCGGAGCATCTTCTCGAG	Essential	TAGC	EIF3A	n	y	n	GACCAATCGGAGCATCTTCTCGAGTAGCATA
AATCGGCTCTTCAAGCTGGG	NonEssential	CCGC	AIPL1	n	y	n	GGGAAATCGGCTCTTCAAGCTGGGCCGCTAC
AATCGTCTGACTGGGTACCT	NonEssential	GAGC	GRM6	n	n	y	GTGGAATCGTCTGACTGGGTACCTGAGCTGG
AATCGTTCTACATTCTCCTT	NonEssential	TTTC	SLC7A13	n	y	n	CTGAAATCGTTCTACATTCTCCTTTTTCCCT
AATCTAGGTAAAATACGGCG	NonEssential	GTAT	NLRP8	n	y	n	CACAAATCTAGGTAAAATACGGCGGTATAAA
AATCTCTAACGATGGCAAAT	Essential	GAGG	XRN2	n	y	n	ACCTAATCTCTAACGATGGCAAATGAGGGAG
AATCTCTGAATATCGAACCC	Essential	AGCT	NOP58	n	y	n	TTGAAATCTCTGAATATCGAACCCAGCTCTA
AATCTGGCAAAACCACGGTT	NonEssential	GAGA	FIGLA	n	y	n	CTTCAATCTGGCAAAACCACGGTTGAGATTT
AATCTGTAGACTGAGCGTGC	Essential	CTAC	RPS11	n	y	n	TCATAATCTGTAGACTGAGCGTGCCTACCAA
AATCTGTATATATTTGCGGA	NonEssential	TGAA	OOSP2	n	y	n	CAGAAATCTGTATATATTTGCGGATGAATTA
AATCTGTCAGTACGATCCTG	Essential	AGTG	EIF3A	n	y	n	AAGTAATCTGTCAGTACGATCCTGAGTGTCT
AATCTTACTCGTCCTCCTTG	Non-targeting Control
AATCTTATCATGATCAGTAG	NonEssential	CGTG	NLRP8	n	y	n	GGTAAATCTTATCATGATCAGTAGCGTGGCC
AATCTTCACCTGCTGACCGG	NonEssential	GAAA	C2orf71	n	y	n	CCACAATCTTCACCTGCTGACCGGGAAAGCC
AATCTTGATAGACTGGGCAA	NonEssential	TACA	GRM6	n	n	y	TGGGAATCTTGATAGACTGGGCAATACAGAC
AATCTTGATGATGGGCCGCT	Essential	ACGT	EEF2	n	y	n	GAACAATCTTGATGATGGGCCGCTACGTGGA
AATCTTGCTAAATGCCTTCG	Essential	CTAT	XRN2	n	y	n	GGACAATCTTGCTAAATGCCTTCGCTATTAC
AATCTTGGCCGTATGCCCTG	Essential	AGAG	GEMIN5	n	y	n	TGGTAATCTTGGCCGTATGCCCTGAGAGGGT
AATCTTGGCGCCTTTAGGAC	Essential	ATAC	COPS5	n	n	y	AGTGAATCTTGGCGCCTTTAGGACATACCCA
AATGAAACATCTCCGATGGT	NonEssential	CATT	ASZ1	n	y	n	GACCAATGAAACATCTCCGATGGTCATTGCT
AATGAACCAGCAGCGTTCAA	Essential	GGAG	XRN2	n	y	n	CTAAAATGAACCAGCAGCGTTCAAGGAGGTT
AATGAAGCTGTCATATCGAT	Essential	CTTT	FARSB	n	y	n	GTTCAATGAAGCTGTCATATCGATCTTTAGT
AATGAAGTAGGTTCCAGTAC	BRCA1	TAAT	BRCA1	n	y	n	TATTAATGAAGTAGGTTCCAGTACTAATGAA
AATGAAGTGGGCTCCAGTAT	BRCA1	TAAT	BRCA1	n	y	n	TACTAATGAAGTGGGCTCCAGTATTAATGAA
AATGAATGCCCCATCGATTG	BRCA2	GTCA	BRCA2	n	y	n	TCATAATGAATGCCCCATCGATTGGTCAGGT
AATGACCATCGGAGATGTTT	NonEssential	CATT	ASZ1	n	y	n	AAGCAATGACCATCGGAGATGTTTCATTGGT
AATGACTCCACCCGGGACTG	NonEssential	CAGG	TMEM132D	n	y	n	CAGAAATGACTCCACCCGGGACTGCAGGCTG
AATGACTCTTTGGCGACACT	BRCA2	AATA	BRCA2	n	y	n	ATTAAATGACTCTTTGGCGACACTAATATTT
AATGACTGAATAAGGGGACT	BRCA2	GATT	BRCA2	n	y	n	TTTCAATGACTGAATAAGGGGACTGATTTGT
AATGACTGGCGCTTTGAAAC	BRCA1	CTTG	BRCA1	n	y	n	AGCAAATGACTGGCGCTTTGAAACCTTGAAT
AATGAGACCATACTTAGGGG	Essential	TATC	NOP58	n	y	n	GATAAATGAGACCATACTTAGGGGTATCCCG
AATGAGATCTTCTCCGCCTG	Essential	TGGG	SRSF11	y	n	y	TCTGGAATGAGATCTTCTCCGCCTTGGGCTT
AATGAGATCTTCTCCGCCTT	Essential	GGGC	SRSF11	n	n	y	CTGGAATGAGATCTTCTCCGCCTTGGGCTTT
AATGATCTAAGAAGCGCTCA	NonEssential	GTGT	RFPL4B	n	y	n	CTCCAATGATCTAAGAAGCGCTCAGTGTAAG
AATGATGGAACCGTTTACAA	NonEssential	TATT	RPE65	n	y	n	TGAAAATGATGGAACCGTTTACAATATTGGT
AATGCAACCACAAACCTGCA	Essential	AATA	FARSB	n	y	n	AGAAAATGCAACCACAAACCTGCAAATATTC
AATGCAAGAGGCGTTTCTAG	Essential	TAAG	RPL3	y	y	n	TGATGAATGCAAGAGGCGTTTCTATAAGAAT
AATGCAATCGGGTGGTATCA	Essential	TAGC	COPS5	n	y	n	TGAAAATGCAATCGGGTGGTATCATAGCCAC
AATGCAATTGACCGTTTGGT	Essential	TAAC	XRN2	n	y	n	GGAAAATGCAATTGACCGTTTGGTTAACATA
AATGCACGGGAACTGACTTT	Essential	ACTA	FARSB	n	n	y	ATTGAATGCACGGGAACTGACTTTACTAAGG
AATGCACTTATCGCAGATTG	Essential	CAGC	EIF3A	y	y	n	TTGAGAATGCACTTATCGCAGATTCAGCGCC
AATGCAGTCATTTACGTGCA	Essential	CAAC	GEMIN5	n	y	n	CAACAATGCAGTCATTTACGTGCACAACCTG
AATGCAGTCTGTATGAGATT	BRCA2	CAAG	BRCA2	n	n	y	CAAGAATGCAGTCTGTATGAGATTCAAGATG
AATGCATATTTACTGCGTTA	NonEssential	CCTC	SLC7A13	n	y	n	CCCAAATGCATATTTACTGCGTTACCTCTGG
AATGCATTGTGCATCATTGG	Essential	CACC	FNTB	n	y	n	AGTCAATGCATTGTGCATCATTGGCACCGAG
AATGCCAAACGAGCATGGCC	Essential	TCGT	LUC7L3	n	y	n	AGATAATGCCAAACGAGCATGGCCTCGTCTG
AATGCCCCATCGATTGGTCA	BRCA2	GGTA	BRCA2	n	n	y	AATGAATGCCCCATCGATTGGTCAGGTAGAC
AATGCCCGCAGCCTTCATCC	NonEssential	TCAA	LYZL1	n	n	y	TCAGAATGCCCGCAGCCTTCATCCTCAAAGC
AATGCCCGCAGCCTTCATCG	NonEssential	CTCA	LYZL1	y	y	n	GTCAGAATGCCCGCAGCCTTCATCCTCAAAG
AATGCCCTCGGCGGCAATGA	Essential	ACAG	RPL8	n	n	y	TGTGAATGCCCTCGGCGGCAATGAACAGCTC
AATGCCCTTGTTAATGTCTA	NonEssential	CCCA	RPE65	n	y	n	TGACAATGCCCTTGTTAATGTCTACCCAGTG
AATGCCGAAGGTGCCAGAAC	Essential	CACC	HSPA9	n	n	y	GGAGAATGCCGAAGGTGCCAGAACCACCCCT
AATGCCGGCCAAGCGACAGG	Essential	CTGT	HSPA9	n	n	y	TTGGAATGCCGGCCAAGCGACAGGCTGTCAC
AATGCCTCGTAACAACCTGC	BRCA2	CATA	BRCA2	n	y	n	ATCCAATGCCTCGTAACAACCTGCCATAATT
AATGCGACTCAAAGCTGCAC	Essential	GGCA	EIF3A	n	y	n	TCGTAATGCGACTCAAAGCTGCACGGCAGTC
AATGCGAGTGTATCCGCAGT	Non-targeting Control
AATGCGGAACTGTCGCCAGA	NonEssential	TGCC	CYP11B1	n	n	y	GTTGAATGCGGAACTGTCGCCAGATGCCATC
AATGCGGACCAGCCGCCGCA	Essential	GCAG	RPS9	n	y	n	CCCCAATGCGGACCAGCCGCCGCAGCAGGGC
AATGCGTGCTACATTCATCA	BRCA2	TTAT	BRCA2	n	n	y	TGTGAATGCGTGCTACATTCATCATTATCTA
AATGCGTGCTACATTCATCG	BRCA2	ATTA	BRCA2	y	y	n	ATGTGAATGCGTGCTACATTCATCATTATCT
AATGCGTTCCGCTTCCTCTG	Essential	TGGC	COPS6	n	y	n	CACCAATGCGTTCCGCTTCCTCTGTGGCCAG
AATGCTGTAAAGCTCATTGA	NonEssential	CAAG	CCDC83	n	n	y	TTAGAATGCTGTAAAGCTCATTGACAAGGGC
AATGCTGTAGCACAAGCTCG	Essential	CAGT	GEMIN5	y	n	y	ACGGGAATGCTGTAGCACAAGCTCCAGTAAC
AATGGAAGCAGCAGTCGAGA	Essential	AGCA	XRN2	n	n	y	AAGGAATGGAAGCAGCAGTCGAGAAGCAGCG
AATGGAAGTCGGTGACTTCA	NonEssential	CCCC	C2orf71	n	n	y	GAAGAATGGAAGTCGGTGACTTCACCCCACA
AATGGACACGGAGAATGCAA	NonEssential	TTGC	FNDC7	n	y	n	GCATAATGGACACGGAGAATGCAATTGCCAT
AATGGAGGACTCTCGTTGGG	Essential	GAGA	EIF3A	n	y	n	TGTCAATGGAGGACTCTCGTTGGGGAGATAG
AATGGAGTACAAGGGCTATC	Essential	TGGT	SNRPF	n	n	y	GGGGAATGGAGTACAAGGGCTATCTGGTATC
AATGGAGTGTCAACCAAAGG	Essential	CGCT	GEMIN5	n	y	n	GGCCAATGGAGTGTCAACCAAAGGCGCTCTT
AATGGATACTTTCCTACTGG	NonEssential	CCGT	OR7D4	n	n	y	CTGGAATGGATACTTTCCTACTGGCCGTGAT
AATGGCCACCCTGAGTTATT	Essential	TCAC	GEMIN5	n	y	n	AGAAAATGGCCACCCTGAGTTATTTCACCAG
AATGGCCAGCCTACCATTCA	Essential	CATT	XRN2	n	y	n	TCACAATGGCCAGCCTACCATTCACATTTGA
AATGGCCGCTGCGGATGTAG	Essential	TAGT	XAB2	n	y	n	TCGAAATGGCCGCTGCGGATGTAGTAGTCGG
AATGGCGGTACCTGCGAGAA	Essential	AGCC	SNAPC2	n	n	y	GGGGAATGGCGGTACCTGCGAGAAAGCCACT
AATGGCTACGCGCCCGGAGG	NonEssential	GCGC	CDX2	y	n	y	ACTGGAATGGCTACGCGCCCGGAGGCGCCGC
AATGGGACTTACCTGTGGTA	NonEssential	TAAT	FNDC7	n	y	n	ATCAAATGGGACTTACCTGTGGTATAATTGA
AATGGGGAACGTCCACCTGG	NonEssential	GTGT	MEP1A	y	n	y	TAAGGAATGGGGAACGTCCACCTGGTGTTTG
AATGGGGGAAACTCATCTAG	Essential	TCAG	VPS25	y	y	n	AGAAGAATGGGGGAAACTCATCTATCAGTGG
AATGGGTGACAAGCCGGCAG	Essential	ATGC	FNTB	n	y	n	CAGCAATGGGTGACAAGCCGGCAGATGCGAT
AATGGGTTGCCGGGAGTAAA	Non-targeting Control
AATGGTAAAGTTCGGTTCAT	Essential	GTGT	XRN2	n	y	n	TAATAATGGTAAAGTTCGGTTCATGTGTGGC
AATGGTAGGCTGGCCATTGG	Essential	TGAG	XRN2	y	y	n	ATGTGAATGGTAGGCTGGCCATTGTGAGTTC
AATGTACGCTCACCTTATAT	Essential	ACAT	PRPF38B	n	y	n	CATAAATGTACGCTCACCTTATATACATAAA
AATGTAGCACGCATTCACAG	BRCA2	TAAG	BRCA2	y	y	n	TGATGAATGTAGCACGCATTCACATAAGGTT
AATGTAGGTGTTTGATGCGA	Essential	TCAT	EEF2	n	n	y	GGGGAATGTAGGTGTTTGATGCGATCATGAA
AATGTCACGAATGCTTGAAG	Essential	ACAG	EIF3A	n	n	y	ATCGAATGTCACGAATGCTTGAAGACAGAGA
AATGTCCATGGTCGTGATCG	Essential	TGGG	SLC39A7	n	n	y	TGTGAATGTCCATGGTCGTGATCGTGGGTAT
AATGTCCGGCAGGCTGATAT	NonEssential	GCGT	PLA2G4E	n	y	n	GAAAAATGTCCGGCAGGCTGATATGCGTGAG
AATGTCGGGGCAAAACCGGT	NonEssential	ACAT	UROC1	n	y	n	TTTCAATGTCGGGGCAAAACCGGTACATGTA
AATGTCTCCCCGAGCGCTAG	Essential	CTCT	SRSF11	n	y	n	GACTAATGTCTCCCCGAGCGCTAGCTCTGAG
AATGTGACGGATCTAAGAAG	NonEssential	AATA	ZIM3	y	y	n	TGTAGAATGTGACGGATCTAAGAAAATACTT
AATGTGTCCATTCGAGGGCG	Essential	GATC	RPS11	n	y	n	TGGTAATGTGTCCATTCGAGGGCGGATCCTC
AATGTGTGTTGTAGTCCGCA	NonEssential	GAGA	NLRP8	n	y	n	ATAAAATGTGTGTTGTAGTCCGCAGAGAGAT
AATGTTATAGATCTTGTGGG	Essential	AGCA	EIF2S3	n	n	y	CCAGAATGTTATAGATCTTGTGGGAGCAGTA
AATGTTCCTCTCTCACGTCG	NonEssential	AACC	SEMG2	y	y	n	ACTTGAATGTTCCTCTCTCACGTCAACCACA
AATGTTCTGGAGTACGTATA	BRCA2	GCAG	BRCA2	n	y	n	ATTAAATGTTCTGGAGTACGTATAGCAGTAT
AATTAAGCGAAAAGCAGAAG	Essential	ACAG	XRN2	n	n	y	GAGGAATTAAGCGAAAAGCAGAAGACAGTGA
AATTAAGCTTACCGGTTTCG	Essential	TACC	XRN2	n	y	n	AAGTAATTAAGCTTACCGGTTTCGTACCCTT
AATTACCAACGGGAATGCTG	Essential	TAGC	GEMIN5	n	y	n	CTGAAATTACCAACGGGAATGCTGTAGCACA
AATTACCGCAGGGGGACCAG	Essential	GCTA	CIAO1	n	y	n	AGGTAATTACCGCAGGGGGACCAGGCTACCT
AATTAGCCGTAATAACATTA	BRCA1	GAGA	BRCA1	n	y	n	GCACAATTAGCCGTAATAACATTAGAGAAAA
AATTAGCTTACCGAAAGGAG	Essential	ATGG	FARSB	n	n	y	AAGGAATTAGCTTACCGAAAGGAGATGGTGA
AATTAGTTGGAGCACGGCTT	Essential	ATTG	NOP58	n	n	y	GGGGAATTAGTTGGAGCACGGCTTATTGCTC
AATTATATGTTTACAGGTGG	Essential	GCCA	EIF2S3	n	y	n	TACTAATTATATGTTTACAGGTGGGCCAGGA
AATTATGCTACTCGAGAAGA	Essential	TGCT	EIF3A	n	n	y	TTTGAATTATGCTACTCGAGAAGATGCTCCG
AATTATGCTACTCGAGAAGG	Essential	ATGC	EIF3A	y	y	n	ATTTGAATTATGCTACTCGAGAAGATGCTCC
AATTATGGCAGGTTGTTACG	BRCA2	AGGC	BRCA2	n	y	n	CGAAAATTATGGCAGGTTGTTACGAGGCATT
AATTCAATGTAGACAGACGT	BRCA1	CTTT	BRCA1	n	y	n	ACCCAATTCAATGTAGACAGACGTCTTTTGA
AATTCACTTACCAAGATCAG	Essential	AACG	LUC7L3	n	y	n	AGAAAATTCACTTACCAAGATCAGAACGTGT
AATTCAGCCTTACGCGTGTA	Essential	TTGG	EIF3A	n	n	y	ACGGAATTCAGCCTTACGCGTGTATTGGAGG
AATTCAGCCTTACGCGTGTG	Essential	ATTG	EIF3A	y	n	y	TACGGAATTCAGCCTTACGCGTGTATTGGAG
AATTCATGATCGCATCAAAC	Essential	ACCT	EEF2	n	y	n	TTGAAATTCATGATCGCATCAAACACCTACA
AATTCCACTGAAGATCGCTT	NonEssential	CACG	TMEM132D	n	y	n	CAGAAATTCCACTGAAGATCGCTTCACGTTG
AATTCCAGCTACCGACAGCC	NonEssential	TATT	SLC2A2	n	y	n	CACCAATTCCAGCTACCGACAGCCTATTCTA
AATTCCCCTGCAGTGACCGA	NonEssential	TTCA	RPE65	n	y	n	GTACAATTCCCCTGCAGTGACCGATTCAAGC
AATTCCCGTCGCAGTACTCT	NonEssential	GCAA	ADAM30	n	n	y	CTTGAATTCCCGTCGCAGTACTCTGCAAGGT
AATTCCGGACTGTCCAGACC	NonEssential	CCTG	MEP1A	n	y	n	GAGAAATTCCGGACTGTCCAGACCCCTGTGG
AATTCCGTAAACTGTGTGAG	Essential	CAAT	EIF3A	y	y	n	GGCTGAATTCCGTAAACTGTGTGACAATTTG
AATTCCTACAATCCACAACG	NonEssential	ATGG	SLC7A13	y	y	n	GTCAGAATTCCTACAATCCACAACATGGCCA
AATTCCTGTGGGAGTCTTAC	Essential	AGGC	EIF3A	n	y	n	GTTAAATTCCTGTGGGAGTCTTACAGGCAGT
AATTCCTTGGTAGCATTGGC	NonEssential	AGCC	PGLYRP2	n	n	y	AGTGAATTCCTTGGTAGCATTGGCAGCCACC
AATTCCTTTGATAAAGAGCG	Essential	CTTA	EIF3A	n	y	n	AAGAAATTCCTTTGATAAAGAGCGCTTACGA
AATTCGAGAGTGCTGCGTGA	Essential	TGGG	XAB2	n	y	n	GCCAAATTCGAGAGTGCTGCGTGATGGGCAG
AATTCGAGTTCCATATTGCT	BRCA1	TATA	BRCA1	n	y	n	ATTTAATTCGAGTTCCATATTGCTTATACTG
AATTCGGAGGGATATGGTTT	NonEssential	TGGG	MEP1A	n	y	n	CTACAATTCGGAGGGATATGGTTTTGGGGTA
AATTCTAGAGTAGAGCGCCT	Essential	GTAC	EIF3A	n	y	n	AAACAATTCTAGAGTAGAGCGCCTGTACCAT
AATTCTCACGATGATAATGG	NonEssential	ATAC	ZIM3	n	y	n	AAATAATTCTCACGATGATAATGGATACAGA
AATTCTGCCTCCAATACACG	Essential	CGTA	EIF3A	n	y	n	TTCAAATTCTGCCTCCAATACACGCGTAAGG
AATTGACCGTTTGGTTAACA	Essential	TATA	XRN2	n	y	n	ATGCAATTGACCGTTTGGTTAACATATACAA
AATTGACGTCCCTGCCAATA	Essential	GATA	FARSB	n	y	n	ACAAAATTGACGTCCCTGCCAATAGATATGA
AATTGAGCACGGGTCAACTT	Essential	CATA	HSPA9	n	y	n	TTCAAATTGAGCACGGGTCAACTTCATATTC
AATTGAGCTATCTGATGGCC	Essential	TCTG	GEMIN5	n	n	y	CCAGAATTGAGCTATCTGATGGCCTCTGGCT
AATTGAGCTATCTGATGGCG	Essential	CTCT	GEMIN5	y	y	n	GCCAGAATTGAGCTATCTGATGGCCTCTGGC
AATTGATAATGGAAGCTGGC	BRCA2	CAGC	BRCA2	n	y	n	ATTTAATTGATAATGGAAGCTGGCCAGCCAC
AATTGATAGTTGTTCTAGCA	BRCA1	GTGA	BRCA1	n	y	n	TGCAAATTGATAGTTGTTCTAGCAGTGAAGA
AATTGCAGCCCTACCTGTCG	NonEssential	TATG	DRD3	y	n	y	AGGGGAATTGCAGCCCTACCTGTCTATGCTG
AATTGCATCATGCCCCCCAG	NonEssential	ATTT	C2orf71	n	n	y	CAGGAATTGCATCATGCCCCCCAGATTTCCC
AATTGCATTCTCCGTGTCCA	NonEssential	TTAT	FNDC7	n	y	n	TGGCAATTGCATTCTCCGTGTCCATTATGCG
AATTGGAGAAAAAACGGCTC	Essential	TCTC	GEMIN5	n	n	y	ATTGAATTGGAGAAAAAACGGCTCTCTCAAC
AATTGTACAACGATCTCTGA	NonEssential	CTTG	RPE65	n	n	y	GGGGAATTGTACAACGATCTCTGACTTGCTT
AATTGTATTCTCCGAGTCAG	Essential	ATTG	HSPA9	n	y	n	GGGAAATTGTATTCTCCGAGTCAGATTGGAG
AATTGTCACACAGTTTACGG	Essential	AATT	EIF3A	n	y	n	CTCAAATTGTCACACAGTTTACGGAATTCAG
AATTGTCCGTGCCTCCAATG	Essential	GTGA	HSPA9	n	y	n	TTAAAATTGTCCGTGCCTCCAATGGTGATGC
AATTGTGGACTTGTGGGACA	NonEssential	AGAG	OR3A2	n	y	n	AGGAAATTGTGGACTTGTGGGACAAGAGACG
AATTGTGGATATTTAATTCG	BRCA1	AGTT	BRCA1	n	n	y	TTTGAATTGTGGATATTTAATTCGAGTTCCA
AATTTAACACCGGTCCACTC	Essential	TCTG	SNRPD2	n	n	y	GAGGAATTTAACACCGGTCCACTCTCTGTGC
AATTTAAGCTTCGTAACTGG	Non-targeting Control
AATTTACCTGGGTGCAAAGA	Essential	TGCA	NOP58	n	y	n	GTAAAATTTACCTGGGTGCAAAGATGCAGAA
AATTTATCGTCAACATTAAT	Non-targeting Control
AATTTCCGAGGACATCGAGG	Essential	TCGA	GEMIN5	n	y	n	GTGCAATTTCCGAGGACATCGAGGTCGACTG
AATTTGATTGGCAACACCGA	NonEssential	TCTT	ADAM30	n	y	n	TTACAATTTGATTGGCAACACCGATCTTTCT
AATTTGGGGCTTCGGATACA	NonEssential	AAGG	C2orf71	n	y	n	GAGAAATTTGGGGCTTCGGATACAAAGGGGC
AATTTGGTCCCACCAGATGT	NonEssential	TCAC	MEP1A	n	n	y	AAAGAATTTGGTCCCACCAGATGTTCACATA
AATTTGGTGCTTATTGATCA	NonEssential	ACTA	CCDC83	n	y	n	AGAAAATTTGGTGCTTATTGATCAACTATCC
ACAAAAAACTACGGTGATTA	Non-targeting Control
ACAAAAAAGATGCCCGCGCT	NonEssential	GAGA	CACNG3	n	n	y	AGAGACAAAAAAGATGCCCGCGCTGAGAATG
ACAAAAATCATCTCTCCGAG	BRCA2	AAAA	BRCA2	y	y	n	AAATGACAAAAATCATCTCTCCGAAAAACAA
ACAAAATGCCGTGCGTCAAT	Non-targeting Control
ACAAACACTGTATTCGTTGG	Essential	ACAG	SRSF11	y	y	n	ATCTGACAAACACTGTATTCGTTGACAGAGC
ACAAACGACCTTGAGCAGGG	Non-targeting Control
ACAAACGATGACAGCTGGTG	NonEssential	CATA	TMEM132D	n	n	y	TCTGACAAACGATGACAGCTGGTGCATACTT
ACAAACGTAGAAATAGGGGC	Essential	AAAG	DONSON	n	y	n	AGGTACAAACGTAGAAATAGGGGCAAAGTTT
ACAAACGTGAGGTCTGGAGG	Essential	GTCA	RPS9	n	y	n	CGGAACAAACGTGAGGTCTGGAGGGTCAAAT
ACAAACTCTGGTACCGATAC	Essential	CTGA	XAB2	n	y	n	AGCTACAAACTCTGGTACCGATACCTGAAGG
ACAAACTTGATCCTTTCGCT	NonEssential	GATT	C2orf71	n	n	y	AGGGACAAACTTGATCCTTTCGCTGATTGAC
ACAAAGATCGCATGGCATAC	Non-targeting Control
ACAAAGCAGCGGATACAACC	BRCA1	TCAA	BRCA1	n	n	y	GAGGACAAAGCAGCGGATACAACCTCAAAAG
ACAAAGCAGTCGACCTCGAT	Essential	GTCC	GEMIN5	n	y	n	CCACACAAAGCAGTCGACCTCGATGTCCTCG
ACAAAGGTCGGTTCTACGCC	Essential	TTTG	EEF2	n	n	y	TCCGACAAAGGTCGGTTCTACGCCTTTGGAC
ACAAAGGTCGGTTCTACGCG	Essential	CTTT	EEF2	y	y	n	CTCCGACAAAGGTCGGTTCTACGCCTTTGGA
ACAAATATCCTTGCCCCTGC	NonEssential	TACC	ADAM30	n	y	n	AGATACAAATATCCTTGCCCCTGCTACCTGG
ACAAATCTTATAATCGCTCG	NonEssential	CATC	PANX3	y	n	y	ACTGGACAAATCTTATAATCGCTCCATCCGC
ACAACACCTAGGTGGAAGTC	NonEssential	AACA	SEMG2	n	y	n	CAAAACAACACCTAGGTGGAAGTCAACAACT
ACAACACGTTTCACCAGAAC	NonEssential	ATCT	SLC6A7	n	y	n	TCCTACAACACGTTTCACCAGAACATCTATA
ACAACATCCCGAAGGCAGAG	Essential	CGAA	GINS2	y	y	n	TTCAGACAACATCCCGAAGGCAGACGAAATC
ACAACATGCGGGTGATGAAG	Essential	TTCA	EEF2	n	y	n	GCGCACAACATGCGGGTGATGAAGTTCAGCG
ACAACATGGTTGAGTGCAAT	NonEssential	GACA	FNDC7	n	y	n	GGGTACAACATGGTTGAGTGCAATGACACTA
ACAACCCGAACGTGATGAAA	BRCA2	AGAT	BRCA2	n	n	y	AGGGACAACCCGAACGTGATGAAAAGATCAA
ACAACCCGAACGTGATGAAG	BRCA2	AAGA	BRCA2	y	n	y	CAGGGACAACCCGAACGTGATGAAAAGATCA
ACAACCCGTTCAATGGCGGC	NonEssential	TACT	UROC1	n	y	n	TGCCACAACCCGTTCAATGGCGGCTACTACC
ACAACCGAATGTGGACACTC	Essential	GGCA	VPS25	n	y	n	GGTTACAACCGAATGTGGACACTCGGCAGAA
ACAACCGACCGCGGGTCGCC	Essential	GCGG	DONSON	n	n	y	CTGGACAACCGACCGCGGGTCGCCGCGGAGC
ACAACCTCAAAAGACGTCTG	BRCA1	TCTA	BRCA1	n	y	n	GGATACAACCTCAAAAGACGTCTGTCTACAT
ACAACGGACAGCTGGACGAG	Essential	TGTG	XAB2	y	n	y	TGAGGACAACGGACAGCTGGACGATGTGAGC
ACAACGGACAGCTGGACGAT	Essential	GTGA	XAB2	n	n	y	GAGGACAACGGACAGCTGGACGATGTGAGCA
ACAACGGTTCAAGCAGCTCT	NonEssential	TACT	NLRP8	n	y	n	AGCTACAACGGTTCAAGCAGCTCTTACTGAC
ACAACGTCAAGCTACAGCGT	Essential	ATCC	VPS25	n	y	n	TTCAACAACGTCAAGCTACAGCGTATCCTCC
ACAACGTCATTCTCAGCGCG	NonEssential	GGCA	CACNG3	n	y	n	AGACACAACGTCATTCTCAGCGCGGGCATCT
ACAACTACACTACTCTGTAA	BRCA2	ATGT	BRCA2	n	y	n	AGAAACAACTACACTACTCTGTAAATGTGCA
ACAACTACCTAGACCACCTG	NonEssential	TGCT	ESX1	n	y	n	TGCCACAACTACCTAGACCACCTGTGCTGCC
ACAACTGACAGATGCCTATG	Essential	AGGT	FNTB	n	n	y	TTCGACAACTGACAGATGCCTATGAGGTAAA
ACAAGACGCCAGGCGCTGGC	Essential	CACT	CIAO1	n	y	n	CACTACAAGACGCCAGGCGCTGGCCACTCGG
ACAAGAGCGTCCCCTCACAA	BRCA1	ATAA	BRCA1	n	y	n	TAATACAAGAGCGTCCCCTCACAAATAAATT
ACAAGATCACGCACGAAGTG	Essential	GAGT	POLR2I	n	y	n	GTCAACAAGATCACGCACGAAGTGGAGTGAG
ACAAGCCGGCAGATGCGATG	Essential	TTGA	FNTB	y	y	n	GGGTGACAAGCCGGCAGATGCGATTTGAAGG
ACAAGCCGGCAGATGCGATT	Essential	TGAA	FNTB	n	n	y	GGTGACAAGCCGGCAGATGCGATTTGAAGGA
ACAAGCGTGTCGCCCTGCAC	Essential	CAGG	XAB2	n	y	n	TGGCACAAGCGTGTCGCCCTGCACCAGGGCC
ACAAGCTACCCTCCCTGTTC	NonEssential	CCAG	PLA2G4E	n	n	y	AAGGACAAGCTACCCTCCCTGTTCCCAGACC
ACAAGCTAGAAATATACCGG	NonEssential	ACGA	NLRP8	n	y	n	GGAAACAAGCTAGAAATATACCGGACGAACA
ACAAGGAGAACCGCATTCTG	Essential	CTCT	POLR2I	n	n	y	GAAGACAAGGAGAACCGCATTCTGCTCTACG
ACAAGGAGAATAGCCCGTGA	Essential	ATAT	EIF3A	n	n	y	TTAGACAAGGAGAATAGCCCGTGAATATCTT
ACAAGGAGAATAGCCCGTGG	Essential	AATA	EIF3A	y	y	n	TTTAGACAAGGAGAATAGCCCGTGAATATCT
ACAAGGATACGCTGGGGCCC	Essential	ATGC	EIF3G	n	y	n	CCCTACAAGGATACGCTGGGGCCCATGCAGA
ACAAGGGGCACATCGCTCTA	NonEssential	AAAT	RFPL4B	n	y	n	CGACACAAGGGGCACATCGCTCTAAAATCAT
ACAAGTACTTCGAGGAGAGC	Essential	TTCA	XAB2	n	y	n	GAGCACAAGTACTTCGAGGAGAGCTTCAAGG
ACAAGTACTTGTAGATCTTG	Essential	CTCA	SNAPC2	y	n	y	AGAGGACAAGTACTTGTAGATCTTCTCAAAG
ACAAGTCGCTCACCATCTGC	Essential	TGTA	HSPA9	n	y	n	TCCAACAAGTCGCTCACCATCTGCTGTAAAG
ACAAGTTCCTCAACGCAAAT	BRCA2	ATCT	BRCA2	n	y	n	AGTCACAAGTTCCTCAACGCAAATATCTTCA
ACAAGTTCTACGCCCACAAG	NonEssential	CGCT	NLRP8	n	y	n	AGAAACAAGTTCTACGCCCACAAGCGCTGGT
ACAATACGAGCAGATCCTTG	Essential	CATT	EIF2S3	n	y	n	AAGAACAATACGAGCAGATCCTTGCATTTGT
ACAATAGTACCTGGGCTGTA	Essential	CCAT	GEMIN5	n	y	n	GGACACAATAGTACCTGGGCTGTACCATCAT
ACAATATAGTCCTGATATGC	NonEssential	TTCT	SLC2A2	n	y	n	TACCACAATATAGTCCTGATATGCTTCTTCC
ACAATATCCGCAGGGAAAGT	Essential	GAAT	COPS5	n	y	n	AAGAACAATATCCGCAGGGAAAGTGAATCTT
ACAATCTTGATGATGGGCCG	Essential	CTAC	EEF2	n	y	n	CAGAACAATCTTGATGATGGGCCGCTACGTG
ACAATGCATTGACTGCTGCA	Essential	TATG	FNTB	n	y	n	ATGCACAATGCATTGACTGCTGCATATGTGG
ACAATGTGGTTATGGTGCAT	NonEssential	GAGT	KIF2B	n	n	y	TCGGACAATGTGGTTATGGTGCATGAGTCCA
ACAATTAGCCGTAATAACAT	BRCA1	TAGA	BRCA1	n	y	n	GAGCACAATTAGCCGTAATAACATTAGAGAA
ACAATTTCCTATGACGCCTG	NonEssential	CCTC	OR3A2	n	y	n	GTCCACAATTTCCTATGACGCCTGCCTCTCC
ACACAAACTGGCCCGTGTGA	Essential	ATGC	RPL8	n	y	n	CAATACACAAACTGGCCCGTGTGAATGCCCT
ACACAAGGGGCACATCGCTC	NonEssential	TAAA	RFPL4B	n	n	y	CTCGACACAAGGGGCACATCGCTCTAAAATC
ACACAAGGGGCACATCGCTG	NonEssential	CTAA	RFPL4B	y	y	n	TCTCGACACAAGGGGCACATCGCTCTAAAAT
ACACAATAGTACCTGGGCTG	Essential	TACC	GEMIN5	n	n	y	AAGGACACAATAGTACCTGGGCTGTACCATC
ACACACACCCGCCGCACCTT	Essential	CGAC	XAB2	n	y	n	CGTCACACACACCCGCCGCACCTTCGACCGT
ACACACCATTCTCAACAGGT	Essential	CCTG	GEMIN5	n	n	y	TCTGACACACCATTCTCAACAGGTCCTGAGT
ACACACCCGCCGCACCTTCG	Essential	ACCG	XAB2	n	y	n	TCACACACACCCGCCGCACCTTCGACCGTGC
ACACAGCCCCCTACAGATCT	Essential	GTGG	PRPF38B	n	y	n	ATATACACAGCCCCCTACAGATCTGTGGGAC
ACACAGCCGAATATCTCCTG	NonEssential	CGTA	CACNG3	n	n	y	CAGGACACAGCCGAATATCTCCTGCGTAAGT
ACACAGCGATGCTTCACCTG	Essential	TGCC	XAB2	n	y	n	GGTCACACAGCGATGCTTCACCTGTGCCCGA
ACACAGGAGATCATATCTAT	Essential	TGGC	FARSB	n	n	y	CCAGACACAGGAGATCATATCTATTGGCAGG
ACACAGGATGTCAAGCATGT	Essential	GGTT	CIAO1	n	y	n	CCACACACAGGATGTCAAGCATGTGGTTTGG
ACACAGGCACGAGGAGTACT	NonEssential	TACC	NLRP8	n	y	n	GTGTACACAGGCACGAGGAGTACTTACCATG
ACACAGGGGCGCGGGGCTGT	Essential	CGGA	PPAN	n	y	n	CTACACACAGGGGCGCGGGGCTGTCGGAGAG
ACACAGTGAAGCTGTACCGG	Essential	GGAG	CIAO1	y	y	n	TGATGACACAGTGAAGCTGTACCGGGAGGAA
ACACATGGGCTATGCCAAAA	Essential	TTAA	LUC7L3	n	y	n	AACAACACATGGGCTATGCCAAAATTAAAGC
ACACCAACTCGTTGGAGGCT	NonEssential	TTGT	KIF2B	n	y	n	TGGTACACCAACTCGTTGGAGGCTTTGTCAT
ACACCACACGCTTGCCAGGG	Essential	TCAT	XAB2	y	y	n	CACTGACACCACACGCTTGCCAGGTCATCCA
ACACCACCCACCCTTAGTTC	BRCA2	TACT	BRCA2	n	y	n	AGCTACACCACCCACCCTTAGTTCTACTGTG
ACACCACTCGATATTTGTCT	NonEssential	TTCG	CDX2	n	y	n	GTGTACACCACTCGATATTTGTCTTTCGTCC
ACACCAGCATCGTGGCGGAG	NonEssential	CTCC	CYP11B1	n	y	n	CAGTACACCAGCATCGTGGCGGAGCTCCTGT
ACACCAGGCCATTGCCGAAG	NonEssential	ACGA	DRD3	n	y	n	ATGCACACCAGGCCATTGCCGAAGACGATGG
ACACCAGGCTATGGAGTGGG	Essential	ATTT	GEMIN5	y	n	y	AGGGGACACCAGGCTATGGAGTGGATTTCAT
ACACCATTCTCAACAGGTCC	Essential	TGAG	GEMIN5	n	y	n	TGACACACCATTCTCAACAGGTCCTGAGTTC
ACACCCAAAACATGTCTATA	NonEssential	GTGA	SLC2A2	n	y	n	TGGAACACCCAAAACATGTCTATAGTGAGAT
ACACCCATTCTCATAACGGA	Non-targeting Control
ACACCCCAGATCGTCATCAA	Essential	CTAT	XAB2	n	y	n	CGCAACACCCCAGATCGTCATCAACTATGCC
ACACCCCATGCCGCCCCCGC	NonEssential	CCTT	KIF2B	n	y	n	CTGAACACCCCATGCCGCCCCCGCCCTTATC
ACACCCGCCGCACCTTCGAC	Essential	CGTG	XAB2	n	y	n	ACACACACCCGCCGCACCTTCGACCGTGCCC
ACACCGAAGCACCTGTACGT	Non-targeting Control
ACACCGATGCACCCCACGAT	NonEssential	GACT	UROC1	n	y	n	TATCACACCGATGCACCCCACGATGACTGCG
ACACCGGTCCACTCTCTGTG	Essential	CTCA	SNRPD2	n	y	n	TTTAACACCGGTCCACTCTCTGTGCTCACAC
ACACCGTTGTGGATCAAAGC	NonEssential	CACT	CLRN1	n	n	y	GGGGACACCGTTGTGGATCAAAGCCACTGTC
ACACCTGCTCGCGGGACACC	NonEssential	TACG	GRM6	n	n	y	CTGGACACCTGCTCGCGGGACACCTACGCGC
ACACCTGGCTGCTATAGAGA	Essential	TCAT	EIF2S3	n	y	n	CGGAACACCTGGCTGCTATAGAGATCATGAA
ACACCTGTGTGAAGTCCCGC	Essential	ACGG	XAB2	n	y	n	TCAAACACCTGTGTGAAGTCCCGCACGGTCA
ACACCTTGCCCCCATAAATC	NonEssential	TCAA	KIF2B	n	y	n	TCATACACCTTGCCCCCATAAATCTCAAAAA
ACACCTTGGTAGAAGAAGTC	NonEssential	CCTC	NLRP8	n	y	n	GTGTACACCTTGGTAGAAGAAGTCCCTCTGG
ACACCTTTCTGCGTAGTCAG	NonEssential	CGTT	ZIM3	n	y	n	TTCTACACCTTTCTGCGTAGTCAGCGTTTCC
ACACGAAACGCTCGTCGTTC	Essential	ACCA	XAB2	n	n	y	TTAGACACGAAACGCTCGTCGTTCACCACGG
ACACGAAATATGAGATCCAC	NonEssential	CGAG	ALPI	n	n	y	GGAGACACGAAATATGAGATCCACCGAGACC
ACACGAACGAGTGCGGGTTC	Essential	GCGG	PPAN	n	y	n	GTGAACACGAACGAGTGCGGGTTCGCGGCAT
ACACGAATTGGCCTTATTAA	Essential	TGAT	EIF3A	n	n	y	ACCGACACGAATTGGCCTTATTAATGATATG
ACACGACGGGGGAGTGCTTG	NonEssential	GGTG	UROC1	y	n	y	ATTGGACACGACGGGGGAGTGCTTGGTGGAC
ACACGAGAACTACGATGAGG	Essential	CCTT	XAB2	n	n	y	TCCGACACGAGAACTACGATGAGGCCTTGCG
ACACGAGATGAGACTGGCAG	Essential	AAGG	SRSF11	y	y	n	AGCAGACACGAGATGAGACTGGCAAAGGCGA
ACACGATCTTCTGGCCCTTG	Essential	AGTT	EIF3G	n	n	y	CAGGACACGATCTTCTGGCCCTTGAGTTTGT
ACACGATTGTACCCTCAGGC	Essential	ATGG	RPL8	n	y	n	CAGCACACGATTGTACCCTCAGGCATGGTGC
ACACGCAGTCCACCACCACC	Essential	AATG	EEF2	n	n	y	CCTGACACGCAGTCCACCACCACCAATGCGC
ACACGCCACATTTGTGCCCA	NonEssential	CGAT	CYP11B1	n	y	n	AAGAACACGCCACATTTGTGCCCACGATGTT
ACACGCCGCCGCTCCAGCAC	NonEssential	CAAC	FIGLA	n	y	n	GGCCACACGCCGCCGCTCCAGCACCAACTGG
ACACGCGTAAGGCTGAATTC	Essential	CGTA	EIF3A	n	y	n	CAATACACGCGTAAGGCTGAATTCCGTAAAC
ACACGCTTGCCAGGTCATCC	Essential	ACCT	XAB2	n	y	n	CACCACACGCTTGCCAGGTCATCCACCTGCT
ACACGCTTGTGCCACTCGTG	Essential	GCAC	XAB2	y	y	n	GGGCGACACGCTTGTGCCACTCGTGCACGTG
ACACGGACCACCAGCGGCTG	NonEssential	GAGC	CDX2	n	y	n	GTGTACACGGACCACCAGCGGCTGGAGCTGG
ACACGGAGAATGCAATTGCC	NonEssential	ATAT	FNDC7	n	n	y	ATGGACACGGAGAATGCAATTGCCATATATA
ACACGGATCATGCCATCCCC	Essential	AACA	GEMIN5	n	y	n	CCATACACGGATCATGCCATCCCCAACACCT
ACACGGGACTGACCACACCC	NonEssential	TGCA	ADAM30	n	n	y	TAGGACACGGGACTGACCACACCCTGCACCT
ACACGGGCCAGTTTGTGTAT	Essential	TGCG	RPL8	n	y	n	ATTCACACGGGCCAGTTTGTGTATTGCGGCA
ACACGGTCCAAACCTGAGTA	NonEssential	CGGA	ESX1	n	y	n	GAATACACGGTCCAAACCTGAGTACGGAACA
ACACGGTGTGCAGTACCTGA	NonEssential	GCCC	UROC1	n	y	n	GGCCACACGGTGTGCAGTACCTGAGCCCAGT
ACACGTAGCCAAGATTGAGT	Essential	GAGC	MIS18A	n	y	n	CTGTACACGTAGCCAAGATTGAGTGAGCACC
ACACGTCAAGCACACAGAGC	NonEssential	CACT	C2orf71	n	y	n	TGTCACACGTCAAGCACACAGAGCCACTGCT
ACACGTCCTCCAGCACCTCG	NonEssential	GCTT	FIGLA	n	y	n	CGCAACACGTCCTCCAGCACCTCGGCTTGCG
ACACGTCGGCGATAATCTGG	Essential	GGTC	POLR2I	y	n	y	CTGGGACACGTCGGCGATAATCTGGGTCAGT
ACACGTGGTTCTCCTCCGTG	NonEssential	AAAC	SPATA32	n	n	y	GCAGACACGTGGTTCTCCTCCGTGAAACTCC
ACACGTGTTCTGCTTTGATT	NonEssential	GCAT	RFPL4B	n	y	n	GTACACACGTGTTCTGCTTTGATTGCATCCA
ACACGTTGGGCCACTTGAAC	Essential	AGCG	XAB2	n	n	y	TCGGACACGTTGGGCCACTTGAACAGCGAGA
ACACGTTTCACCAGAACATC	NonEssential	TATA	SLC6A7	n	y	n	TACAACACGTTTCACCAGAACATCTATAGGT
ACACTACTAGGTCTTCAAGC	Essential	CCCA	EIF3A	n	y	n	TGCAACACTACTAGGTCTTCAAGCCCCACCG
ACACTCAACTCTAGCACGTT	NonEssential	CTAG	PLA2G4E	n	n	y	ACAGACACTCAACTCTAGCACGTTCTAGGGG
ACACTCAGGATCGTACTGAC	Essential	AGAT	EIF3A	n	n	y	GAAGACACTCAGGATCGTACTGACAGATTAC
ACACTCTGTGGGTGGCGTTT	Essential	GCCA	XAB2	n	y	n	CCCCACACTCTGTGGGTGGCGTTTGCCAAGT
ACACTGACACATTCATACTC	Essential	ATCC	CIAO1	n	y	n	GAGAACACTGACACATTCATACTCATCCTCT
ACACTGAGAGGACCATTGCG	Essential	AAGC	RPP21	n	y	n	TGCTACACTGAGAGGACCATTGCGAAGCGGC
ACACTGCAGTGGTCATGCCC	NonEssential	GTTC	DRD3	n	y	n	AGGTACACTGCAGTGGTCATGCCCGTTCACT
ACACTGGAGGCCCTCACAGC	NonEssential	TCCT	CACNG3	n	n	y	GAAGACACTGGAGGCCCTCACAGCTCCTGCG
ACACTGGTCTCGGGCCCGAG	Essential	AAGA	RPLP0	n	y	n	CAGAACACTGGTCTCGGGCCCGAGAAGACCT
ACACTGTATTCGTTGACAGA	Essential	GCTT	SRSF11	n	y	n	ACAAACACTGTATTCGTTGACAGAGCTTTGA
ACACTTTGTCGGGCCCATTG	Essential	TACT	FARSB	y	n	y	TTTGGACACTTTGTCGGGCCCATTTACTTAT
ACAGAAATGTCGCCTGCTCC	Essential	CTCC	GINS2	n	n	y	AAAGACAGAAATGTCGCCTGCTCCCTCCAGA
ACAGAAGCGGAAAACAACGT	NonEssential	TGGC	ESX1	n	y	n	CGGAACAGAAGCGGAAAACAACGTTGGCACG
ACAGACATGTTGAACGCAGG	Essential	ACGT	PRPF38B	y	y	n	AATAGACAGACATGTTGAACGCAGACGTTCA
ACAGACGACCCAGTGCTAGA	NonEssential	GAAG	OR5M10	n	n	y	ACTGACAGACGACCCAGTGCTAGAGAAGATC
ACAGACGACCCAGTGCTAGG	NonEssential	AGAA	OR5M10	y	y	n	GACTGACAGACGACCCAGTGCTAGAGAAGAT
ACAGACGAGACTCACCTGGC	NonEssential	TATC	SLC6A7	n	y	n	TGCCACAGACGAGACTCACCTGGCTATCTAG
ACAGACGCCGTGGGTCCTTC	Essential	TCAT	RPS9	n	y	n	TCGAACAGACGCCGTGGGTCCTTCTCATCAA
ACAGACTGCCGTGCAGCTTT	Essential	GAGT	EIF3A	n	y	n	ATAAACAGACTGCCGTGCAGCTTTGAGTCGC
ACAGACTTGACTTGTGTAAA	BRCA2	CGAA	BRCA2	n	y	n	TGAAACAGACTTGACTTGTGTAAACGAACCC
ACAGAGAAGGCTACACGAGC	Essential	AGGA	RPL3	n	y	n	TGCCACAGAGAAGGCTACACGAGCAGGATGC
ACAGAGAGTCCTCTTCACCG	Essential	AGGG	RPP21	n	n	y	CTCGACAGAGAGTCCTCTTCACCGAGGGATC
ACAGAGAGTGGACCGGTGTT	Essential	AAAT	SNRPD2	n	y	n	GAGCACAGAGAGTGGACCGGTGTTAAATTCC
ACAGAGCGGGGACGAGGACG	NonEssential	ACGC	BHLHE23	n	y	n	GCGAACAGAGCGGGGACGAGGACGACGCCTT
ACAGAGCTTTGATAGTCGTA	Essential	CCAT	SRSF11	n	n	y	GTTGACAGAGCTTTGATAGTCGTACCATATG
ACAGAGGAAGCGGAACGCAT	Essential	TGGT	COPS6	n	y	n	GGCCACAGAGGAAGCGGAACGCATTGGTGTA
ACAGAGGACAAGTACTTGTA	Essential	GATC	SNAPC2	n	n	y	GGAGACAGAGGACAAGTACTTGTAGATCTTC
ACAGAGGACTTACCATGACT	BRCA2	TGCA	BRCA2	n	y	n	CTAAACAGAGGACTTACCATGACTTGCAGCT
ACAGAGGCAGCATGGTCATG	NonEssential	GGCC	SLC6A7	y	y	n	GGGTGACAGAGGCAGCATGGTCATGGCCTGT
ACAGAGGTACCTGAATCAGC	BRCA2	ATTT	BRCA2	n	n	y	AAAGACAGAGGTACCTGAATCAGCATTTGCA
ACAGAGTCTCCAAGGACGGC	NonEssential	AACG	SLC6A7	n	y	n	GAGCACAGAGTCTCCAAGGACGGCAACGGGG
ACAGAGTTCCGCTACCCTTC	NonEssential	CTAT	UROC1	n	n	y	CAGGACAGAGTTCCGCTACCCTTCCTATGTG
ACAGATAATACAAGAGCGTC	BRCA1	CCCT	BRCA1	n	y	n	AGCCACAGATAATACAAGAGCGTCCCCTCAC
ACAGATATGCGCATGCAAAT	NonEssential	AAGT	CCDC83	n	y	n	TTCAACAGATATGCGCATGCAAATAAGTAAT
ACAGATCATAATTGCCCAAG	NonEssential	ATAA	SLC2A2	n	y	n	TGCCACAGATCATAATTGCCCAAGATAAATT
ACAGATCTGTAGGGGGCTGT	Essential	GTAT	PRPF38B	n	y	n	TCCCACAGATCTGTAGGGGGCTGTGTATATC
ACAGATTGGCGCTGTTCCAC	Essential	TGGC	SRSF11	n	y	n	TTTCACAGATTGGCGCTGTTCCACTGGCTGC
ACAGATTTGGCACATACGGC	NonEssential	ATCT	CCDC83	n	y	n	AAGAACAGATTTGGCACATACGGCATCTACT
ACAGCAAAAGAGAGTCCGAA	NonEssential	CTAT	NOTO	n	n	y	AGAGACAGCAAAAGAGAGTCCGAACTATGTT
ACAGCAAAAGAGAGTCCGAG	NonEssential	ACTA	NOTO	y	y	n	GAGAGACAGCAAAAGAGAGTCCGAACTATGT
ACAGCACATACCTACCTGCA	Essential	AGTC	EIF3A	n	y	n	CCTTACAGCACATACCTACCTGCAAGTCGCA
ACAGCATCCTGAGACCTTCG	Essential	GGGC	MRPL21	n	y	n	AGCCACAGCATCCTGAGACCTTCGGGGCCCG
ACAGCCCCCTACAGATCTGT	Essential	GGGA	PRPF38B	n	y	n	ATACACAGCCCCCTACAGATCTGTGGGACTG
ACAGCCCCGAATGGGTCATT	NonEssential	ACTT	CACNG3	n	y	n	CTCCACAGCCCCGAATGGGTCATTACTTCTT
ACAGCCCGTTTCAGTCGTTT	Essential	CAAA	POLR2D	n	y	n	CTACACAGCCCGTTTCAGTCGTTTCAAAAAC
ACAGCCCTCACGAGCCCGAA	Non-targeting Control
ACAGCCTGTCGCTTGGCCGG	Essential	GCAT	HSPA9	y	y	n	TGGTGACAGCCTGTCGCTTGGCCGGCATTCC
ACAGCCTTCCCGCGAAGGGA	Essential	CATG	RPLP0	n	y	n	CACCACAGCCTTCCCGCGAAGGGACATGCGG
ACAGCCTTTGAAGCCTTCCG	Essential	GGTC	EIF3G	n	n	y	TGCGACAGCCTTTGAAGCCTTCCGGGTCTCA
ACAGCGACTTGAGCTCGGCG	NonEssential	CATG	BHLHE23	y	y	n	CCCCGACAGCGACTTGAGCTCGGCCATGGCC
ACAGCGAGATGCCGCGCTCG	Essential	TACG	XAB2	n	y	n	TTGAACAGCGAGATGCCGCGCTCGTACGCCT
ACAGCGAGGAGTCGCTGCAT	Essential	TTGC	MIS18A	n	y	n	CCCAACAGCGAGGAGTCGCTGCATTTGCCCT
ACAGCGAGTCCAACATCTCC	Essential	AACT	ELP5	n	y	n	GCCAACAGCGAGTCCAACATCTCCAACTCGC
ACAGCGATGCTTCACCTGTG	Essential	CCCG	XAB2	n	y	n	TCACACAGCGATGCTTCACCTGTGCCCGACG
ACAGCGCTCTCGTGTACTAT	Non-targeting Control
ACAGCGCTGGACCGTACAGG	Essential	ACCT	RPP21	y	n	y	AGGGGACAGCGCTGGACCGTACAGACCTGCC
ACAGCGGGCCAGACAGGGAT	Essential	GTGC	PRPF38B	n	y	n	GAAAACAGCGGGCCAGACAGGGATGTGCGGA
ACAGCGTCGCCTTGCAACAC	Essential	TACT	EIF3A	n	y	n	AAAAACAGCGTCGCCTTGCAACACTACTAGG
ACAGCGTCTTGCTGCGCCAA	Essential	AACC	XAB2	n	y	n	CTCAACAGCGTCTTGCTGCGCCAAAACCCAC
ACAGCGTGGCCATCCACTAT	NonEssential	ATAC	TMEM132D	n	y	n	GACAACAGCGTGGCCATCCACTATATACCAA
ACAGCTAAGATACGTCCTTG	Essential	TTGC	FARSB	y	y	n	TTCAGACAGCTAAGATACGTCCTTTTGCGGT
ACAGCTAAGATACGTCCTTT	Essential	TGCG	FARSB	n	n	y	TCAGACAGCTAAGATACGTCCTTTTGCGGTA
ACAGCTACGCCCAGTTCGAG	Essential	GAGA	XAB2	n	n	y	TTTGACAGCTACGCCCAGTTCGAGGAGAGCA
ACAGCTATTCACGATGGCTT	NonEssential	TAAC	PDCL2	n	y	n	GAATACAGCTATTCACGATGGCTTTAACAAA
ACAGCTCCGTCCGCTTCTTA	Essential	AACC	RPL8	n	y	n	ATGAACAGCTCCGTCCGCTTCTTAAACCGAT
ACAGCTCGAATGTACTGCAG	NonEssential	AAGC	GRM6	n	n	y	GCGGACAGCTCGAATGTACTGCAGAAGCATC
ACAGCTCTACGAGCTCAAGA	Essential	CCTA	PRPF38B	n	y	n	AAGTACAGCTCTACGAGCTCAAGACCTACCA
ACAGCTCTCATATCTCCAAC	Essential	AACT	DONSON	n	y	n	AATCACAGCTCTCATATCTCCAACAACTCGA
ACAGCTGGTCACGTGGCAGG	NonEssential	TCGA	TMEM132D	n	y	n	CCACACAGCTGGTCACGTGGCAGGTCGAGTA
ACAGCTGTGCGAGGCTATCG	Essential	GCGC	XAB2	n	n	y	TGAGACAGCTGTGCGAGGCTATCGGCGCTTC
ACAGCTTACCTTGGTACAAG	Essential	GTGG	FNTB	n	y	n	AACCACAGCTTACCTTGGTACAAGGTGGTTG
ACAGCTTCCTGTCAGCGTTT	Essential	TTGA	COPS6	n	y	n	CTTCACAGCTTCCTGTCAGCGTTTTTGAGTC
ACAGCTTGGAACTGCTAGAT	Essential	GAAC	FNTB	n	y	n	CTGCACAGCTTGGAACTGCTAGATGAACCCA
ACAGGAAAGGGATATAACGT	NonEssential	TAAG	ASZ1	n	y	n	TTATACAGGAAAGGGATATAACGTTAAGACA
ACAGGAATGTAGCACTGGAT	NonEssential	ACCT	CCDC83	n	n	y	TGGGACAGGAATGTAGCACTGGATACCTGAT
ACAGGACAGTAAACTGATAG	Essential	GTAC	DONSON	n	y	n	CGGAACAGGACAGTAAACTGATAGGTACAAA
ACAGGACATCATCCACGACC	Essential	CGGG	RPL8	n	y	n	GCCCACAGGACATCATCCACGACCCGGGCCG
ACAGGAGACCAGACAATCTC	NonEssential	AACT	FNDC7	n	n	y	ACGGACAGGAGACCAGACAATCTCAACTCTG
ACAGGAGCTTCGTAAGTTCC	Essential	ATGT	GINS2	n	y	n	TTTAACAGGAGCTTCGTAAGTTCCATGTAGT
ACAGGCCAGCAAACTTCCGT	BRCA2	TTAA	BRCA2	n	y	n	TTCAACAGGCCAGCAAACTTCCGTTTAATTT
ACAGGCCTCTTTGAGCCCGG	NonEssential	AGAC	ALPI	n	y	n	TCCCACAGGCCTCTTTGAGCCCGGAGACACG
ACAGGCGAGCATTTAATACA	NonEssential	CTTT	ADAM30	n	n	y	GATGACAGGCGAGCATTTAATACACTTTTTT
ACAGGCGAGTTCCTGCGACA	NonEssential	TCTC	DEFB118	n	y	n	GACCACAGGCGAGTTCCTGCGACATCTCCCA
ACAGGCTCCTCGTCCATCCA	Essential	CCGG	RPS4X	n	y	n	CGTTACAGGCTCCTCGTCCATCCACCGGTCC
ACAGGCTCGGGACGTGTACG	Essential	AGGA	XAB2	n	y	n	CCCCACAGGCTCGGGACGTGTACGAGGAGGC
ACAGGGAACCTCGAGTGGTT	Essential	GGAT	VPS25	n	y	n	TTTTACAGGGAACCTCGAGTGGTTGGATAAG
ACAGGGAGCTCACGTTGACT	Essential	TGAT	EEF2	n	y	n	GGGCACAGGGAGCTCACGTTGACTTGATGGT
ACAGGGGCACTTCCACGGGT	Essential	AAAC	GINS2	n	y	n	AGCCACAGGGGCACTTCCACGGGTAAACCAG
ACAGGGGCTCTTCCCGGAGA	Essential	GCAT	GEMIN5	n	y	n	TTGCACAGGGGCTCTTCCCGGAGAGCATCCC
ACAGGTCATCAGGTGTCTCA	BRCA1	GAAC	BRCA1	n	y	n	TCTAACAGGTCATCAGGTGTCTCAGAACAAA
ACAGGTGAAGCATCGCTGTG	Essential	TGAC	XAB2	n	y	n	GGGCACAGGTGAAGCATCGCTGTGTGACCGA
ACAGGTGCCGGCTTTACTGG	NonEssential	GAGT	SPATA32	y	n	y	ATCGGACAGGTGCCGGCTTTACTGGAGTCAG
ACAGGTGTTTGACAGCTACG	Essential	CCCA	XAB2	n	y	n	TCACACAGGTGTTTGACAGCTACGCCCAGTT
ACAGGTTACCAGCACAACTT	NonEssential	TGAC	MEP1A	n	y	n	CCTAACAGGTTACCAGCACAACTTTGACACC
ACAGGTTCCGCCGCTGGCCG	NonEssential	CCGG	CDX2	n	y	n	TCGCACAGGTTCCGCCGCTGGCCGCCGGGAG
ACAGGTTCTTATTCATTGAC	Non-targeting Control
ACAGGTTGGCCGAGGAGAAG	NonEssential	TTCT	UROC1	n	y	n	ATCAACAGGTTGGCCGAGGAGAAGTTCTTCT
ACAGTACGGTCATCACTACA	Essential	AGAC	CIAO1	n	y	n	ACGCACAGTACGGTCATCACTACAAGACGCC
ACAGTAGAGGGACCTCCTCC	Essential	CAAA	SNRPB	n	n	y	AATGACAGTAGAGGGACCTCCTCCCAAAGAT
ACAGTAGAGGGACCTCCTCG	Essential	CCAA	SNRPB	y	y	n	CAATGACAGTAGAGGGACCTCCTCCCAAAGA
ACAGTAGCATGTCTAACAGC	BRCA2	TATT	BRCA2	n	y	n	AGTAACAGTAGCATGTCTAACAGCTATTCCT
ACAGTCACCAGAGGTAACGC	NonEssential	AGTA	SLC7A13	n	y	n	AACTACAGTCACCAGAGGTAACGCAGTAAAT
ACAGTCACGTCCATAGAACA	Essential	GGTG	FNTB	n	y	n	GGAAACAGTCACGTCCATAGAACAGGTGAGG
ACAGTCAGTGCAACAGTGTC	NonEssential	AGGC	DRD3	n	y	n	CAGAACAGTCAGTGCAACAGTGTCAGGCCTG
ACAGTCCAGCATGACGGTGA	Essential	TGGA	VPS25	n	y	n	ACAAACAGTCCAGCATGACGGTGATGGAAGC
ACAGTCCCATCGTCGGAGCT	Essential	GGTG	GEMIN5	n	y	n	TTTCACAGTCCCATCGTCGGAGCTGGTGGCA
ACAGTCCGTACATTGAAAGG	NonEssential	GTTT	ZIM3	n	y	n	TTCCACAGTCCGTACATTGAAAGGGTTTTTG
ACAGTCTGAGGCCCGAGCAC	Essential	GCGC	FNTB	n	y	n	CTGTACAGTCTGAGGCCCGAGCACGCGCGAG
ACAGTCTTCAGGTTGTGCAG	Essential	CGTA	GEMIN5	y	y	n	CTATGACAGTCTTCAGGTTGTGCACGTAAAT
ACAGTGAACCGCAACTGGTA	NonEssential	CTCA	ALPI	n	y	n	ACACACAGTGAACCGCAACTGGTACTCAGAT
ACAGTGAAGCTGTACCGGGA	Essential	GGAA	CIAO1	n	y	n	TGACACAGTGAAGCTGTACCGGGAGGAAGAG
ACAGTGAGCACAATTAGCCG	BRCA1	TAAT	BRCA1	n	y	n	AAGTACAGTGAGCACAATTAGCCGTAATAAC
ACAGTGATGACCGTGCGGGG	Essential	ACTT	XAB2	y	n	y	TCCGGACAGTGATGACCGTGCGGGACTTCAC
ACAGTGCCATGAACGATTCC	NonEssential	CTGG	UROC1	n	y	n	CACCACAGTGCCATGAACGATTCCCTGGGGA
ACAGTGCTGCGGCAGGCCAT	Essential	TGCC	EEF2	n	n	y	GGAGACAGTGCTGCGGCAGGCCATTGCCGAG
ACAGTGGATTCATGGCCCTC	Essential	AAGG	CIAO1	n	y	n	CCACACAGTGGATTCATGGCCCTCAAGGGTG
ACAGTGGCATTGGTGCTGAC	NonEssential	AATG	C2orf71	n	n	y	GAGGACAGTGGCATTGGTGCTGACAATGAGT
ACAGTGGGCTCTACTCCGGC	NonEssential	CTCG	OTP	n	y	n	CACCACAGTGGGCTCTACTCCGGCCTCGCTG
ACAGTGGTCCCCCCAAGACC	NonEssential	TAGC	C2orf71	n	n	y	GAGGACAGTGGTCCCCCCAAGACCTAGCACG
ACAGTGTGTAACCACTCTCG	Essential	AGGG	CIAO1	n	y	n	TTTCACAGTGTGTAACCACTCTCGAGGGCCA
ACAGTTCCGCATTCAACAGG	NonEssential	GAGC	CYP11B1	y	y	n	TGGCGACAGTTCCGCATTCAACAGGAGCTCC
ACAGTTGTAGATACCTCTGA	BRCA2	AGAA	BRCA2	n	y	n	TGAAACAGTTGTAGATACCTCTGAAGAAGAT
ACAGTTGTGACAGAACATGC	Essential	ACTC	GEMIN5	n	y	n	AAAAACAGTTGTGACAGAACATGCACTCCAT
ACAGTTTACGGAATTCAGCC	Essential	TTAC	EIF3A	n	y	n	TCACACAGTTTACGGAATTCAGCCTTACGCG
ACATAAATCCAAGCGCTCTA	Essential	ATAT	PRPF38B	n	y	n	ATATACATAAATCCAAGCGCTCTAATATATG
ACATAAATGTACGCTCACCT	Essential	TATA	PRPF38B	n	y	n	ATGTACATAAATGTACGCTCACCTTATATAC
ACATAACCTAGTCCTGGGAT	NonEssential	ATTA	ADAM30	n	y	n	AAGCACATAACCTAGTCCTGGGATATTATTT
ACATAAGGCGACAAAATCAA	NonEssential	AACA	SEMG2	n	y	n	CCCTACATAAGGCGACAAAATCAAAACAACA
ACATAAGGGGAGTCCATCCA	NonEssential	TACT	ASZ1	n	y	n	GCATACATAAGGGGAGTCCATCCATACTGAA
ACATACCCCCCTGGTTCAGA	Non-targeting Control
ACATACCTAATCTCTAACGA	Essential	TGGC	XRN2	n	y	n	ATGCACATACCTAATCTCTAACGATGGCAAA
ACATACCTACCTGCAAGTCG	Essential	CAAT	EIF3A	n	y	n	CAGCACATACCTACCTGCAAGTCGCAATGCC
ACATACCTCACGAAGAACAT	Essential	TAAG	XRN2	n	y	n	TGCTACATACCTCACGAAGAACATTAAGCCG
ACATACTGGATCCCGGCCTG	Essential	TCGA	RPL3	n	y	n	CTGTACATACTGGATCCCGGCCTGTCGACTT
ACATAGCCACCTTGGAGTGC	Essential	AGCT	GEMIN5	n	n	y	TGGGACATAGCCACCTTGGAGTGCAGCTGGA
ACATAGCTGATCGTTTAAAT	Essential	AATG	XRN2	n	y	n	TATTACATAGCTGATCGTTTAAATAATGACC
ACATAGCTGCCATTTCACGT	Essential	GGTT	NOP58	n	y	n	AGACACATAGCTGCCATTTCACGTGGTTCTA
ACATAGGGCTTCCGTTACAA	Essential	GATG	RPL9	n	y	n	TTTAACATAGGGCTTCCGTTACAAGATGAGG
ACATAGTCGACGGCTCGATT	Non-targeting Control
ACATATGTTGTGCTGATCAG	BRCA2	TAAA	BRCA2	n	n	y	TAAGACATATGTTGTGCTGATCAGTAAATAG
ACATCAAACTGGACAGCGAG	Essential	GACA	EEF2	n	n	y	CTGGACATCAAACTGGACAGCGAGGACAAGG
ACATCAATTTGCCCTATCTG	Essential	TACA	HSPA9	y	y	n	GACTGACATCAATTTGCCCTATCTTACAATG
ACATCACAGCAAATGCGGCT	NonEssential	GAAA	DRD3	n	y	n	AAAAACATCACAGCAAATGCGGCTGAAATTC
ACATCACGATGTTATTGATG	NonEssential	AAGG	OR7C2	n	y	n	AAATACATCACGATGTTATTGATGAAGGTGT
ACATCACGCACCAGCGAGTA	Essential	CTGT	PPAN	n	y	n	GACCACATCACGCACCAGCGAGTACTGTAGG
ACATCACTTTGCCCTCCCCG	Essential	ACGC	PPAN	n	y	n	TGGAACATCACTTTGCCCTCCCCGACGCCCT
ACATCATAAGAGGGCCTTTG	Essential	GGGT	EEF2	n	y	n	ATATACATCATAAGAGGGCCTTTGGGGTCAC
ACATCCCAAGCGCGTCGTCC	NonEssential	AGGG	NLRP8	n	y	n	AGTCACATCCCAAGCGCGTCGTCCAGGGAAA
ACATCCCGAAGGCAGACGAA	Essential	ATCC	GINS2	n	y	n	GACAACATCCCGAAGGCAGACGAAATCCGGA
ACATCCGCAAGTACAACCGC	Essential	TTCG	RPS11	n	y	n	CACTACATCCGCAAGTACAACCGCTTCGAGA
ACATCCGCCATAACAAGGAC	Essential	CGAA	RPL18	n	n	y	GTGGACATCCGCCATAACAAGGACCGAAAGG
ACATCCTCCCGAAAATGCCG	NonEssential	GAGC	RFPL4B	n	y	n	GGTCACATCCTCCCGAAAATGCCGGAGCTCC
ACATCCTCGATGGGCTCCAC	Essential	GTAG	EEF2	n	y	n	AGGCACATCCTCGATGGGCTCCACGTAGCGG
ACATCCTGCGTAGGATACGA	Essential	TGGG	SNRPE	n	n	y	CCTGACATCCTGCGTAGGATACGATGGGCTG
ACATCGAAAGCAGCAGAATG	Essential	AGAG	POLR2D	n	y	n	TGGAACATCGAAAGCAGCAGAATGAGAGTGC
ACATCGAAGGAGACTGCCGG	NonEssential	TGAG	RPE65	n	y	n	GCCCACATCGAAGGAGACTGCCGGTGAGCCA
ACATCGAGGAAGTGAATGGG	NonEssential	TTAG	ESX1	y	n	y	CGAGGACATCGAGGAAGTGAATGGTTAGTGC
ACATCGAGGAAGTGAATGGT	NonEssential	TAGT	ESX1	n	n	y	GAGGACATCGAGGAAGTGAATGGTTAGTGCT
ACATCGAGGTCGACTGCTTT	Essential	GTGT	GEMIN5	n	n	y	GAGGACATCGAGGTCGACTGCTTTGTGTGGC
ACATCGAGTTCAAACAGGGC	Essential	GCCC	XAB2	n	y	n	CGCTACATCGAGTTCAAACAGGGCGCCCCGA
ACATCGATCTGCATGACCTC	NonEssential	GTAG	TMEM132D	n	y	n	CTCCACATCGATCTGCATGACCTCGTAGGAG
ACATCGCATAATGTAGTTGT	Essential	TTAG	NOP58	n	y	n	CTCTACATCGCATAATGTAGTTGTTTAGTTC
ACATCGCCGGCCAACACACC	Essential	TCCC	HSPA9	n	n	y	CGTGACATCGCCGGCCAACACACCTCCCTGA
ACATCGTCACTGACAGTGGT	Essential	GGTG	EIF3G	n	n	y	AGAGACATCGTCACTGACAGTGGTGGTGGCC
ACATCGTCCAGCTGTCCGTT	Essential	GTCC	XAB2	n	y	n	GCTCACATCGTCCAGCTGTCCGTTGTCCTCA
ACATCGTGAGGGCACTGGGA	NonEssential	TGGA	GRM6	n	n	y	GTGGACATCGTGAGGGCACTGGGATGGAACT
ACATCTCCTACATGGGGTGC	NonEssential	CTCA	OR7D4	n	n	y	AAAGACATCTCCTACATGGGGTGCCTCACTC
ACATCTCGGCAAACTGCTTC	Essential	AGGG	EEF2	n	y	n	ACATACATCTCGGCAAACTGCTTCAGGGTGA
ACATCTCTTAAGCACATAAC	NonEssential	CTAG	ADAM30	n	y	n	TTCCACATCTCTTAAGCACATAACCTAGTCC
ACATCTGAGGGGTTATATGA	BRCA2	CTAT	BRCA2	n	y	n	AATAACATCTGAGGGGTTATATGACTATTTT
ACATCTGATGGCTCCCCGTC	Essential	TCCA	XRN2	n	y	n	TTTCACATCTGATGGCTCCCCGTCTCCATTA
ACATGAACCGAACTTTACCA	Essential	TTAT	XRN2	n	y	n	CCACACATGAACCGAACTTTACCATTATTAG
ACATGAAGTTAACCACAGTC	BRCA1	GGGA	BRCA1	n	n	y	TGGGACATGAAGTTAACCACAGTCGGGAAAC
ACATGACAGCGATACTTTCC	BRCA1	CAGA	BRCA1	n	n	y	AAAGACATGACAGCGATACTTTCCCAGAGCT
ACATGAGCCGCCTGCAGGAC	Essential	ATCA	PPAN	n	y	n	CCCAACATGAGCCGCCTGCAGGACATCAGCG
ACATGAGGCCCACGCCCAAC	NonEssential	CACA	GRM6	n	n	y	GGGGACATGAGGCCCACGCCCAACCACACGG
ACATGCAAAAATCTTCGAGC	NonEssential	TTGC	DEFB118	n	y	n	AGATACATGCAAAAATCTTCGAGCTTGCTGC
ACATGCAAGCCCTTGCTGAA	NonEssential	ATGT	NLRP8	n	n	y	GCAGACATGCAAGCCCTTGCTGAAATGTCCC
ACATGCCCGGGGGAGTCAAT	Essential	GAGG	EEF2	n	n	y	GTCGACATGCCCGGGGGAGTCAATGAGGTTG
ACATGCGGGTGATGAAGTTC	Essential	AGCG	EEF2	n	y	n	CACAACATGCGGGTGATGAAGTTCAGCGTCA
ACATGCTCGCCCACTTCTGC	Essential	AACA	MIS18A	n	y	n	CTCCACATGCTCGCCCACTTCTGCAACAGCT
ACATGGACACGCTCACAGTC	Essential	ATAC	SLC39A7	n	n	y	ATGGACATGGACACGCTCACAGTCATACACG
ACATGGCACTTCAGAGGGTA	Essential	CGGG	HSPA9	n	y	n	GACAACATGGCACTTCAGAGGGTACGGGAAG
ACATGGCTAAGGATATTCCG	NonEssential	TTCA	C2orf71	n	y	n	AGCCACATGGCTAAGGATATTCCGTTCAAGA
ACATGGCTCTCAAGGCTCCC	Essential	AGCG	ELP5	n	y	n	TTGCACATGGCTCTCAAGGCTCCCAGCGGCC
ACATGGGGTGCTTGTCCCCA	NonEssential	GCTT	C2orf71	n	y	n	AATCACATGGGGTGCTTGTCCCCAGCTTCAA
ACATGGTTGAGTGCAATGAC	NonEssential	ACTA	FNDC7	n	y	n	TACAACATGGTTGAGTGCAATGACACTACTC
ACATGTAAGGCACAGTGACC	NonEssential	AGAG	OR5M10	n	y	n	CCATACATGTAAGGCACAGTGACCAGAGAGA
ACATGTAGCCCAGCACGGAG	NonEssential	AAGA	SLC6A7	n	n	y	TGAGACATGTAGCCCAGCACGGAGAAGATGG
ACATGTCTCCGAGCCTCAAA	NonEssential	GATA	PLA2G4E	n	y	n	TACCACATGTCTCCGAGCCTCAAAGATAGCA
ACATGTTCAAGCTCGAGGTC	NonEssential	TGGG	AIPL1	n	y	n	GGAAACATGTTCAAGCTCGAGGTCTGGGAGA
ACATGTTCTTGGGTGGGGCC	NonEssential	TATT	ESX1	n	n	y	TTGGACATGTTCTTGGGTGGGGCCTATTATG
ACATTAACAAGGGCATTGTC	NonEssential	AGTA	RPE65	n	n	y	GTAGACATTAACAAGGGCATTGTCAGTAACC
ACATTACATTGGTCTCCTCG	Essential	AGTA	GEMIN5	n	y	n	ATCAACATTACATTGGTCTCCTCGAGTAAAG
ACATTCAGATGACTCTCCCG	Essential	AAAA	FARSB	n	y	n	AACAACATTCAGATGACTCTCCCGAAAACTT
ACATTCCCCCGGATATGAGG	Essential	CAGC	RPLP0	n	y	n	GCCCACATTCCCCCGGATATGAGGCAGCAGT
ACATTCGATTTATACCGCCG	NonEssential	TATT	NLRP8	n	y	n	CATCACATTCGATTTATACCGCCGTATTTTA
ACATTCTAAGTCTAGGAGTC	Essential	GGCG	SRSF11	n	y	n	GGTCACATTCTAAGTCTAGGAGTCGGCGACG
ACATTCTACACCTTTCTGCG	NonEssential	TAGT	ZIM3	n	y	n	CGTCACATTCTACACCTTTCTGCGTAGTCAG
ACATTGACGTGGATGCTCAC	NonEssential	TGGG	CLRN1	n	n	y	AATGACATTGACGTGGATGCTCACTGGGATT
ACATTGAGGGACTGTACCTT	Essential	GTCC	XAB2	n	y	n	GTCCACATTGAGGGACTGTACCTTGTCCGGA
ACATTGATGCCAAACATTAC	NonEssential	CAAA	ADAM30	n	y	n	TTTAACATTGATGCCAAACATTACCAAATTG
ACATTGCCCTGCTTGCCGGA	Essential	GACC	PRPF38B	n	y	n	GAGCACATTGCCCTGCTTGCCGGAGACCGCC
ACATTGGGTCCGGGGGGGTC	Essential	AAAC	EIF3G	n	y	n	GGCCACATTGGGTCCGGGGGGGTCAAACTCT
ACATTGTGGGCCTCGTGGGC	Essential	GTGG	EEF2	n	y	n	GGGAACATTGTGGGCCTCGTGGGCGTGGACC
ACATTTGTGCCCACGATGTT	NonEssential	GTCT	CYP11B1	n	y	n	CGCCACATTTGTGCCCACGATGTTGTCTGTA
ACCAAAAGCAGCCGACCATC	Essential	TTTC	RPS11	n	y	n	GCCTACCAAAAGCAGCCGACCATCTTTCAAA
ACCAAACGGTCAATTGCATT	Essential	TTCC	XRN2	n	y	n	GTTAACCAAACGGTCAATTGCATTTTCCCTG
ACCAAAGGCGCTCTTTAACA	Essential	GTTG	GEMIN5	n	y	n	GTCAACCAAAGGCGCTCTTTAACAGTTGGGT
ACCAAAGTGTCACTTGTTGA	BRCA2	GAAC	BRCA2	n	y	n	AGGAACCAAAGTGTCACTTGTTGAGAACATT
ACCAACACGGGGTTAATGTC	NonEssential	ACTA	FNDC7	n	y	n	GGACACCAACACGGGGTTAATGTCACTAGGA
ACCAACATCCTGTCGTCGCC	Essential	TTAC	PRPF38B	n	n	y	CCTGACCAACATCCTGTCGTCGCCTTACTTC
ACCAACATCCTGTCGTCGCG	Essential	CTTA	PRPF38B	y	y	n	TCCTGACCAACATCCTGTCGTCGCCTTACTT
ACCAACCATAGGAGTAACTG	NonEssential	TTTT	CACNG3	y	n	y	AAAGGACCAACCATAGGAGTAACTTTTTTTG
ACCAACGGGAATGCTGTAGC	Essential	ACAA	GEMIN5	n	y	n	AATTACCAACGGGAATGCTGTAGCACAAGCT
ACCAACTGCATCCTGCTTCG	Essential	CTGT	MIS18A	n	y	n	GGACACCAACTGCATCCTGCTTCGCTGTCAG
ACCAAGACATATCAGGATCC	BRCA2	ACCT	BRCA2	n	n	y	CTTGACCAAGACATATCAGGATCCACCTCAG
ACCAAGATCAGAACGTGTAT	Essential	TTGT	LUC7L3	n	y	n	ACTTACCAAGATCAGAACGTGTATTTGTGAA
ACCAAGCAGCACAATAGCCG	NonEssential	ACTT	RFPL4B	n	n	y	TATGACCAAGCAGCACAATAGCCGACTTGAG
ACCAAGCCCACGATGAGCAG	NonEssential	CATG	SLC6A7	n	y	n	GGCCACCAAGCCCACGATGAGCAGCATGGCT
ACCAAGCCGGAGCAACAGCA	NonEssential	GGAG	ESX1	n	n	y	CCTGACCAAGCCGGAGCAACAGCAGGAGGAG
ACCAAGGCCGTGTACGACCG	Essential	CATC	XAB2	n	y	n	GTCCACCAAGGCCGTGTACGACCGCATCCTG
ACCAAGGCGCCGGGAGGCAC	Essential	AGCC	SNAPC2	n	n	y	AGGGACCAAGGCGCCGGGAGGCACAGCCCCC
ACCAAGGTATAGGTAAGTGG	NonEssential	CGGA	PANX3	n	n	y	AATGACCAAGGTATAGGTAAGTGGCGGAGGT
ACCAAGTCTGAAATCGGATA	Essential	CCTC	SRSF11	n	y	n	TTTCACCAAGTCTGAAATCGGATACCTCTAG
ACCAAGTGACATGGGGGGTA	Essential	CTGG	GEMIN5	n	y	n	ACTTACCAAGTGACATGGGGGGTACTGGTGG
ACCAAGTTGACGCCACTTTC	Essential	ACAC	EIF2S3	n	y	n	TGTTACCAAGTTGACGCCACTTTCACACGAA
ACCAATAAGCCGGGGCTCTG	Essential	AAGT	EIF2S3	n	y	n	ACTTACCAATAAGCCGGGGCTCTGAAGTAAA
ACCAATCGATGGGGCATTCA	BRCA2	TTAT	BRCA2	n	n	y	CCTGACCAATCGATGGGGCATTCATTATGAC
ACCAATCGATGGGGCATTCG	BRCA2	ATTA	BRCA2	y	y	n	ACCTGACCAATCGATGGGGCATTCATTATGA
ACCAATGAAACATCTCCGAT	NonEssential	GGTC	ASZ1	n	n	y	CTGGACCAATGAAACATCTCCGATGGTCATT
ACCAATGCGCCATCGGTGAC	Essential	TCGG	EEF2	n	y	n	CACCACCAATGCGCCATCGGTGACTCGGAGG
ACCAATGGCGTGCTGGTGGT	NonEssential	AATT	PLA2G4E	n	y	n	CGTCACCAATGGCGTGCTGGTGGTAATTATC
ACCACAATATAGTCCTGATA	NonEssential	TGCT	SLC2A2	n	y	n	ACTTACCACAATATAGTCCTGATATGCTTCT
ACCACACGCTTGCCAGGTCA	Essential	TCCA	XAB2	n	y	n	TGACACCACACGCTTGCCAGGTCATCCACCT
ACCACACTCTGGAGCAACCC	Essential	GGAC	SLC39A7	n	y	n	TCTCACCACACTCTGGAGCAACCCGGACATG
ACCACACTTACCTATGCCCA	Essential	TGTG	RPL19	n	n	y	GATGACCACACTTACCTATGCCCATGTGCCT
ACCACAGCCTTCCCGCGAAG	Essential	GGAC	RPLP0	n	y	n	CAGCACCACAGCCTTCCCGCGAAGGGACATG
ACCACAGCTTACCTTGGTAC	Essential	AAGG	FNTB	n	y	n	CCTAACCACAGCTTACCTTGGTACAAGGTGG
ACCACAGGCGAGTTCCTGCG	NonEssential	ACAT	DEFB118	n	n	y	GAAGACCACAGGCGAGTTCCTGCGACATCTC
ACCACAGTCGGGAAACAAGC	BRCA1	ATAG	BRCA1	n	y	n	GTTAACCACAGTCGGGAAACAAGCATAGAAA
ACCACATCAACAACGCGGAC	NonEssential	GTCT	TMEM132D	n	y	n	ACCTACCACATCAACAACGCGGACGTCTCCT
ACCACATCACGCACCAGCGA	Essential	GTAC	PPAN	n	n	y	GGAGACCACATCACGCACCAGCGAGTACTGT
ACCACATCACGCACCAGCGG	Essential	AGTA	PPAN	y	y	n	AGGAGACCACATCACGCACCAGCGAGTACTG
ACCACCAACTACTTAGTAGT	NonEssential	GAGC	DRD3	n	y	n	GACTACCACCAACTACTTAGTAGTGAGCCTG
ACCACCAATGCGCCATCGGT	Essential	GACT	EEF2	n	y	n	CACCACCACCAATGCGCCATCGGTGACTCGG
ACCACCCACCCTTAGTTCTA	BRCA2	CTGT	BRCA2	n	y	n	CTACACCACCCACCCTTAGTTCTACTGTGCT
ACCACCCGCTGCCCCTACAA	Essential	GGAT	EIF3G	n	n	y	CTGGACCACCCGCTGCCCCTACAAGGATACG
ACCACCCTGGCGGTAGAGCT	NonEssential	GTAG	APOF	n	y	n	TCACACCACCCTGGCGGTAGAGCTGTAGCTG
ACCACCTCGTGGTAGGTCTT	Essential	GAGC	PRPF38B	n	y	n	GTCCACCACCTCGTGGTAGGTCTTGAGCTCG
ACCACCTTCGAGCACGCGCA	Essential	CAAC	EEF2	n	y	n	CATCACCACCTTCGAGCACGCGCACAACATG
ACCACGAGCAGTCAAGGACG	NonEssential	GACC	MEP1A	n	y	n	TTTTACCACGAGCAGTCAAGGACGGACCGGG
ACCACGAGGTGGTGGACGAG	Essential	ATCT	PRPF38B	n	y	n	ACCTACCACGAGGTGGTGGACGAGATCTACT
ACCACGGACAGGAGACCAGA	NonEssential	CAAT	FNDC7	n	y	n	CGGCACCACGGACAGGAGACCAGACAATCTC
ACCACGGCAAAGAGCCTGCC	Essential	ATAC	MRPL21	n	y	n	GTGCACCACGGCAAAGAGCCTGCCATACTGC
ACCACGTACCCATGGCAGCC	Essential	TCGT	EEF2	n	n	y	CGGGACCACGTACCCATGGCAGCCTCGTCGT
ACCACGTAGCCCGAATGACA	Essential	GCAA	COPS6	n	n	y	GTAGACCACGTAGCCCGAATGACAGCAACAG
ACCACGTGCACGAGTGGCAC	Essential	AAGC	XAB2	n	y	n	CCACACCACGTGCACGAGTGGCACAAGCGTG
ACCACGTGCTAAAATGAACC	Essential	AGCA	XRN2	n	y	n	AGGCACCACGTGCTAAAATGAACCAGCAGCG
ACCACGTTGACCTTGCCTTT	NonEssential	CATT	TMEM132D	n	y	n	CACCACCACGTTGACCTTGCCTTTCATTTCT
ACCACTAATGAGATTCTTGT	Non-targeting Control
ACCACTATGCCATCCTTGTA	Essential	GCTA	GEMIN5	n	y	n	TATCACCACTATGCCATCCTTGTAGCTAAAA
ACCACTGAGAAGCGTGCAGC	BRCA1	TGAG	BRCA1	n	y	n	GAACACCACTGAGAAGCGTGCAGCTGAGAGG
ACCACTGGATCCGCATGCGC	Essential	TCCC	COPS6	n	n	y	TCAGACCACTGGATCCGCATGCGCTCCCAGG
ACCACTGTCAGTGACGATGT	Essential	CTCT	EIF3G	n	y	n	CACCACCACTGTCAGTGACGATGTCTCTATG
ACCACTGTTCCCTCGTATTG	Essential	GAGC	DONSON	n	y	n	GGCTACCACTGTTCCCTCGTATTGGAGCTGA
ACCACTTCCACCGAGGCATT	NonEssential	GACA	DUSP21	n	n	y	GTTGACCACTTCCACCGAGGCATTGACAATG
ACCAGAAACCCCAACTACGA	NonEssential	AATC	KIF2B	n	y	n	CAATACCAGAAACCCCAACTACGAAATCATG
ACCAGACATGTGATCACGAG	NonEssential	TGAA	TSPO2	n	y	n	ACCAACCAGACATGTGATCACGAGTGAACAG
ACCAGAGAGGATCCGCCCTC	Essential	GAAT	RPS11	n	y	n	ACTTACCAGAGAGGATCCGCCCTCGAATGGA
ACCAGAGCATGGTGATTAGG	NonEssential	TTGA	SLC2A2	y	n	y	CAGGGACCAGAGCATGGTGATTAGTTGAGCA
ACCAGAGCCCGAAGAATGGA	NonEssential	AGTC	C2orf71	n	y	n	TTGCACCAGAGCCCGAAGAATGGAAGTCGGT
ACCAGAGGTAACGCAGTAAA	NonEssential	TATG	SLC7A13	n	y	n	AGTCACCAGAGGTAACGCAGTAAATATGCAT
ACCAGATCAACACTCACCAT	NonEssential	TTAT	NLRP8	n	y	n	ATCCACCAGATCAACACTCACCATTTATCTC
ACCAGATGTTCCTGCGGTTG	NonEssential	TTCT	GRM6	n	y	n	GCGAACCAGATGTTCCTGCGGTTGTTCTCCA
ACCAGATTCTCCCCTCGCAG	Essential	GCAG	SNRPB	y	y	n	TTGAGACCAGATTCTCCCCTCGCAGCAGCAC
ACCAGCAGCTACATGATTCG	Essential	AACC	SRSF11	y	y	n	ACGAGACCAGCAGCTACATGATTCAACCTGA
ACCAGCATCGTGGCGGAGCT	NonEssential	CCTG	CYP11B1	n	y	n	GTACACCAGCATCGTGGCGGAGCTCCTGTTG
ACCAGCGCGGCCAGGCCACA	Essential	GAAG	FNTB	n	y	n	GATTACCAGCGCGGCCAGGCCACAGAAGGTA
ACCAGCGGATCCTGGCTCGC	Essential	CGCC	EIF3A	n	y	n	GAGCACCAGCGGATCCTGGCTCGCCGCCAGA
ACCAGCTGTCATCGTTTGTC	NonEssential	AGAA	TMEM132D	n	y	n	ATGCACCAGCTGTCATCGTTTGTCAGAAGAA
ACCAGCTGTGTTGGTTGATT	Essential	GCTG	GEMIN5	n	y	n	AGATACCAGCTGTGTTGGTTGATTGCTGGGC
ACCAGGAACTGGTCCACGCC	Essential	CACG	EEF2	n	y	n	CTTCACCAGGAACTGGTCCACGCCCACGAGG
ACCAGGACAGTCCAGCTGAT	NonEssential	GGTG	TSPO2	n	y	n	GAGAACCAGGACAGTCCAGCTGATGGTGAGC
ACCAGGACGAAAGACAAATA	NonEssential	TCGA	CDX2	n	y	n	GAAAACCAGGACGAAAGACAAATATCGAGTG
ACCAGGCCGCCCAAGGCCAA	Essential	CAGC	ELP5	n	y	n	CAGCACCAGGCCGCCCAAGGCCAACAGCGAG
ACCAGGCGAGTATGGGCTCC	Essential	GGAA	RPS9	n	y	n	CCCCACCAGGCGAGTATGGGCTCCGGAACAA
ACCAGGCGGCCAGCTGCTTC	Essential	TGCC	VPS25	n	y	n	GAGCACCAGGCGGCCAGCTGCTTCTGCCGAG
ACCAGGCTACCTTCCGCACG	Essential	GTGC	CIAO1	n	n	y	GGGGACCAGGCTACCTTCCGCACGGTGCGCT
ACCAGGGCGGCTCGGCGGGC	Essential	CGCC	DONSON	n	y	n	CGCCACCAGGGCGGCTCGGCGGGCCGCCGGC
ACCAGGGGCGCGTCACACAC	Essential	ACCC	XAB2	n	n	y	ATGGACCAGGGGCGCGTCACACACACCCGCC
ACCAGGGTCCGGATTTCGTC	Essential	TGCC	GINS2	n	n	y	CTTGACCAGGGTCCGGATTTCGTCTGCCTTC
ACCAGGGTGTAGACTTCATG	NonEssential	TGTA	PLA2G4E	n	y	n	CTATACCAGGGTGTAGACTTCATGTGTAATT
ACCAGGGTTGTGGACTGTGA	NonEssential	AAAA	TSPO2	n	n	y	CCAGACCAGGGTTGTGGACTGTGAAAAAGAG
ACCAGTACCCCCCATGTCAC	Essential	TTGG	GEMIN5	n	y	n	GGCCACCAGTACCCCCCATGTCACTTGGTAA
ACCAGTAGTCCGTGCCCACT	NonEssential	GCAA	CACNG3	n	y	n	TATAACCAGTAGTCCGTGCCCACTGCAATGG
ACCATAACTGATGATGTGCG	Essential	GGTT	RPL18	n	n	y	GGGGACCATAACTGATGATGTGCGGGTTCAG
ACCATACTTAGGGGTATCCC	Essential	GTCT	NOP58	n	n	y	TGAGACCATACTTAGGGGTATCCCGTCTAGA
ACCATACTTAGGGGTATCCG	Essential	CGTC	NOP58	y	y	n	ATGAGACCATACTTAGGGGTATCCCGTCTAG
ACCATCAAAGTACTCGGCCC	Essential	GGCG	XAB2	n	y	n	CTGAACCATCAAAGTACTCGGCCCGGCGGGC
ACCATCACCACCTTCGAGCA	Essential	CGCG	EEF2	n	y	n	GGGCACCATCACCACCTTCGAGCACGCGCAC
ACCATCAGTTCAGACTCCCG	NonEssential	ACCT	OR7C2	y	y	n	TCCTGACCATCAGTTCAGACTCCCACCTCCA
ACCATCGCGGCCACGGAACC	Essential	GGTC	SNAPC2	n	y	n	GCTCACCATCGCGGCCACGGAACCGGTCACC
ACCATCGGAGATGTTTCATG	NonEssential	TGGT	ASZ1	y	y	n	CAATGACCATCGGAGATGTTTCATTGGTCCA
ACCATCGGCTTGAGTGCAGC	NonEssential	CGCC	ALPI	n	n	y	CCAGACCATCGGCTTGAGTGCAGCCGCCCGC
ACCATGATATTGCCCAGCAA	Essential	GGTA	EIF3A	n	y	n	CTGTACCATGATATTGCCCAGCAAGGTAAGA
ACCATGCCTTCGATGACAAA	NonEssential	GCCT	KIF2B	n	n	y	TTCGACCATGCCTTCGATGACAAAGCCTCCA
ACCATGGCGTACCGTGGCCA	Essential	GGGT	SNRPE	n	y	n	TTCCACCATGGCGTACCGTGGCCAGGGTCAG
ACCATGGGGTCGGACTTGGC	Essential	CAGC	EEF2	n	y	n	CTGCACCATGGGGTCGGACTTGGCCAGCCGC
ACCATGGGTGGTGTCTCTAC	Essential	AATG	RPL3	n	y	n	AACCACCATGGGTGGTGTCTCTACAATGGTC
ACCATGTTCTACTTGTCGAA	NonEssential	GATG	UROC1	n	n	y	GCTGACCATGTTCTACTTGTCGAAGATGACA
ACCATGTTCTACTTGTCGAG	NonEssential	AGAT	UROC1	y	y	n	GGCTGACCATGTTCTACTTGTCGAAGATGAC
ACCATTACAGAGCCCTACCG	Essential	GACC	GEMIN5	n	n	y	AGTGACCATTACAGAGCCCTACCGGACCCTC
ACCATTCACTTCCTCGATGT	NonEssential	CCTC	ESX1	n	y	n	ACTAACCATTCACTTCCTCGATGTCCTCGCC
ACCATTCTCTACATCGCATA	Essential	ATGT	NOP58	n	y	n	CCATACCATTCTCTACATCGCATAATGTAGT
ACCATTCTGCTCCGTTTGGG	BRCA1	TTAG	BRCA1	y	y	n	ACTTGACCATTCTGCTCCGTTTGGTTAGTTC
ACCATTCTGCTCCGTTTGGT	BRCA1	TAGT	BRCA1	n	n	y	CTTGACCATTCTGCTCCGTTTGGTTAGTTCC
ACCATTGAAGCGGACAGCTC	NonEssential	GAAT	GRM6	n	y	n	ACTCACCATTGAAGCGGACAGCTCGAATGTA
ACCATTGCAGTGGGCACGGG	NonEssential	ACTA	CACNG3	y	y	n	TAATGACCATTGCAGTGGGCACGGACTACTG
ACCATTGCGAAGCGGCTCGT	Essential	CTTG	RPP21	n	n	y	GAGGACCATTGCGAAGCGGCTCGTCTTGCGG
ACCATTGGAGAAATGCTACG	Essential	ATCT	PRPF38B	n	n	y	AATGACCATTGGAGAAATGCTACGATCTTTT
ACCATTGGAGGCACGGACAA	Essential	TTTT	HSPA9	n	y	n	CATCACCATTGGAGGCACGGACAATTTTAAA
ACCATTGTAGAGACACCACG	Essential	CCAT	RPL3	y	y	n	CTGTGACCATTGTAGAGACACCACCCATGGT
ACCATTGTCATCCGCCGAGA	Essential	CTAT	RPS11	n	n	y	GAGGACCATTGTCATCCGCCGAGACTATCTG
ACCATTGTCATCCGCCGAGG	Essential	ACTA	RPS11	y	n	y	AGAGGACCATTGTCATCCGCCGAGACTATCT
ACCCAAAGCCCACGGTACCG	Essential	AGGA	EEF2	n	n	y	CCAGACCCAAAGCCCACGGTACCGAGGACAG
ACCCAACCAAGGAAGGTTGC	Essential	TTAG	GEMIN5	n	y	n	TGGCACCCAACCAAGGAAGGTTGCTTAGCTT
ACCCAAGTTCTTGGTAAGCC	NonEssential	TGGC	APOF	n	y	n	CTCTACCCAAGTTCTTGGTAAGCCTGGCTCT
ACCCAAGTTGCCCTCGGCCA	Essential	GAAT	EIF2S3	n	n	y	GATGACCCAAGTTGCCCTCGGCCAGAATGTT
ACCCAATAGAATCACTCGAA	BRCA1	AAAG	BRCA1	n	y	n	CCTAACCCAATAGAATCACTCGAAAAAGAAT
ACCCAATGTGGCGGAGCCGA	Non-targeting Control
ACCCAATTGTCCCCTTACCT	Essential	TATT	RPLP0	n	y	n	GCCAACCCAATTGTCCCCTTACCTTATTGGC
ACCCACACCACGTGCACGAG	Essential	TGGC	XAB2	n	y	n	CAAAACCCACACCACGTGCACGAGTGGCACA
ACCCACATACCTCTCAGGAG	Essential	TTTG	EIF3A	n	y	n	TCTAACCCACATACCTCTCAGGAGTTTGAAT
ACCCACCCTGCACTTACGAT	Essential	GATC	RPLP0	n	n	y	GGCGACCCACCCTGCACTTACGATGATCTTA
ACCCACCGAGGCCTGCGCAA	Essential	GGTG	RPL3	n	n	y	CAAGACCCACCGAGGCCTGCGCAAGGTGGCC
ACCCACCTTGTGCACGTTGA	Essential	TGGA	PPAN	n	n	y	CCAGACCCACCTTGTGCACGTTGATGGAGGG
ACCCACGGCGTCTGTTCGAG	Essential	AGGT	RPS9	y	n	y	GAAGGACCCACGGCGTCTGTTCGAAGGTGCG
ACCCACTCTACCGTGACCCA	NonEssential	ATAG	KIF2B	n	y	n	CTCCACCCACTCTACCGTGACCCAATAGTTT
ACCCAGACAACGAGTCTGTC	NonEssential	TGAA	MEP1A	n	n	y	CCTGACCCAGACAACGAGTCTGTCTGAAGGA
ACCCAGATTATCGCCGACGG	Essential	TGTC	POLR2I	y	y	n	AACTGACCCAGATTATCGCCGACGTGTCCCA
ACCCAGCACTCACCTATCGA	Essential	AGGC	SNRPD2	n	n	y	CAGGACCCAGCACTCACCTATCGAAGGCCTT
ACCCAGCACTCACCTATCGG	Essential	AAGG	SNRPD2	y	n	y	CCAGGACCCAGCACTCACCTATCGAAGGCCT
ACCCAGGCATCACCATTGGA	Essential	GGCA	HSPA9	n	y	n	CTCAACCCAGGCATCACCATTGGAGGCACGG
ACCCAGGGTTCCGCAGCAAC	NonEssential	TTCC	PGLYRP2	n	n	y	AGAGACCCAGGGTTCCGCAGCAACTTCCGAC
ACCCAGTCATCAATGCTCCT	Essential	CTCA	XRN2	n	y	n	GAAAACCCAGTCATCAATGCTCCTCTCAACA
ACCCAGTTCCGTTTGTACCT	Essential	GTTG	EIF3A	n	y	n	TACAACCCAGTTCCGTTTGTACCTGTTGACA
ACCCATATATGCTGCCGCAC	Non-targeting Control
ACCCATCACTTGCTTTCGAG	Essential	TTAA	PRPF38B	n	n	y	TAAGACCCATCACTTGCTTTCGAGTTAACTT
ACCCATGAGTTAAGTTTTCT	Non-targeting Control
ACCCATGGCAGCCTCGTCGT	Essential	CCGG	EEF2	n	y	n	ACGTACCCATGGCAGCCTCGTCGTCCGGGGG
ACCCATGGCCCTCCCGATGA	Essential	TGAC	PRPF38B	n	n	y	GAAGACCCATGGCCCTCCCGATGATGACTTC
ACCCATTGAGAGTCGCCTGA	Non-targeting Control
ACCCATTGTCTTCATAGGTG	NonEssential	TTGA	RPE65	n	y	n	AGAAACCCATTGTCTTCATAGGTGTTGATGT
ACCCCAATCATGTATGCTGC	NonEssential	TCGA	ASZ1	n	n	y	TATGACCCCAATCATGTATGCTGCTCGAGAT
ACCCCAATCATGTATGCTGG	NonEssential	CTCG	ASZ1	y	y	n	TTATGACCCCAATCATGTATGCTGCTCGAGA
ACCCCAATGCGGACCAGCCG	Essential	CCGC	RPS9	n	y	n	CAGCACCCCAATGCGGACCAGCCGCCGCAGC
ACCCCACGATGACTGCGGCC	NonEssential	TTGG	UROC1	n	y	n	ATGCACCCCACGATGACTGCGGCCTTGGCCT
ACCCCACGTTGCCGCGGACG	Essential	CGAG	POLR2I	y	n	y	CCAGGACCCCACGTTGCCGCGGACCGAGGAC
ACCCCCCATGCATGTGCTTA	NonEssential	TAGT	ADAM30	n	n	y	GGAGACCCCCCATGCATGTGCTTATAGTAGC
ACCCCCGCACAGCTCAACGA	NonEssential	GTTG	OTP	n	y	n	CTTCACCCCCGCACAGCTCAACGAGTTGGAG
ACCCCCGGTCAATACTTCGG	Essential	GATC	PRPF38B	n	y	n	TCTAACCCCCGGTCAATACTTCGGGATCTTC
ACCCCGAGAACCAGGCGCTG	Essential	GCGA	RPP21	n	n	y	CAGGACCCCGAGAACCAGGCGCTGGCGAGGT
ACCCCGAGCTGGTGCTGAAG	NonEssential	CTGC	MEP1A	y	n	y	CGCGGACCCCGAGCTGGTGCTGAACTGCATG
ACCCCGAGGTCTGTGATGGT	NonEssential	CACC	TMEM132D	n	y	n	CTGCACCCCGAGGTCTGTGATGGTCACCTTC
ACCCCGATGAGGTAGATCTT	Essential	GTCC	GINS2	n	y	n	CCTCACCCCGATGAGGTAGATCTTGTCCAGA
ACCCCGCCAATGCCACCTTC	Essential	CCAG	FNTB	n	y	n	TGGTACCCCGCCAATGCCACCTTCCCAGTTC
ACCCCGCGGAGACCCTTCGA	Essential	GAAA	RPS9	n	n	y	TGTGACCCCGCGGAGACCCTTCGAGAAATCT
ACCCCGCGGAGACCCTTCGG	Essential	AGAA	RPS9	y	y	n	ATGTGACCCCGCGGAGACCCTTCGAGAAATC
ACCCCTAAGTATGGTCTCAT	Essential	TTAT	NOP58	n	y	n	GGATACCCCTAAGTATGGTCTCATTTATCAT
ACCCCTAATCTAAGCATAGC	BRCA1	ATTC	BRCA1	n	y	n	CAAAACCCCTAATCTAAGCATAGCATTCAAT
ACCCCTACATTGGCAGTATT	NonEssential	GTTC	ADAM30	n	y	n	GCCTACCCCTACATTGGCAGTATTGTTCATC
ACCCCTCGGACATCCACGTC	Essential	CATA	COPS6	n	n	y	CCTGACCCCTCGGACATCCACGTCCATAAGC
ACCCCTCGGTGTACTCGGCC	Essential	TGCA	POLR2L	n	y	n	CCTCACCCCTCGGTGTACTCGGCCTGCAGCA
ACCCCTTCGCCCGCCTGGAC	Essential	AACC	DONSON	n	y	n	AGGAACCCCTTCGCCCGCCTGGACAACCGAC
ACCCGAAAATCCTTCCTTGG	BRCA1	TAAA	BRCA1	n	y	n	GTGAACCCGAAAATCCTTCCTTGGTAAAACC
ACCCGAACCAGCTCTGCATG	NonEssential	TGGC	ASZ1	y	n	y	AAAGGACCCGAACCAGCTCTGCATTGGCAAC
ACCCGAACGTGATGAAAAGA	BRCA2	TCAA	BRCA2	n	y	n	GACAACCCGAACGTGATGAAAAGATCAAAGA
ACCCGACCTAGAAAAATCAA	Essential	GAAA	PRPF38B	n	y	n	TAAAACCCGACCTAGAAAAATCAAGAAAGAT
ACCCGAGTGGCCAGCGCCTG	Essential	GGCG	CIAO1	y	y	n	CTTTGACCCGAGTGGCCAGCGCCTGGCGTCT
ACCCGATAATAGCTACTGGT	Non-targeting Control
ACCCGATGTGATCTTGAGGT	NonEssential	TGGA	ZIM3	n	y	n	CCAAACCCGATGTGATCTTGAGGTTGGAACA
ACCCGCACATCATCAGTTAT	Essential	GGTC	RPL18	n	y	n	CTGAACCCGCACATCATCAGTTATGGTCCCC
ACCCGCACCACCCGGCCGCC	NonEssential	GCGC	CDX2	n	y	n	CACCACCCGCACCACCCGGCCGCCGCGCCTT
ACCCGCACCATGGCGTGCTG	NonEssential	GTAC	TMEM132D	n	n	y	CAGGACCCGCACCATGGCGTGCTGGTACTGC
ACCCGCACTCGTTCGTGTTC	Essential	ACGC	PPAN	n	y	n	GCGAACCCGCACTCGTTCGTGTTCACGCGAG
ACCCGCATCACCACCCGCAC	NonEssential	CACC	CDX2	n	y	n	CACCACCCGCATCACCACCCGCACCACCCGG
ACCCGCATGGAGGTAAGCAG	NonEssential	GATC	AIPL1	n	y	n	GTGCACCCGCATGGAGGTAAGCAGGATCTCC
ACCCGCATGTTGTGCGCGTG	Essential	CTCG	EEF2	n	y	n	CATCACCCGCATGTTGTGCGCGTGCTCGAAG
ACCCGCCGCACCTTCGACCG	Essential	TGCC	XAB2	n	y	n	ACACACCCGCCGCACCTTCGACCGTGCCCTC
ACCCGCGGTCGGTTGTCCAG	Essential	GGCG	DONSON	y	y	n	CGGCGACCCGCGGTCGGTTGTCCAGGCGGGC
ACCCGCTCCTGATACTCTCG	Essential	TAGC	EIF3A	n	y	n	CTTCACCCGCTCCTGATACTCTCGTAGCTCT
ACCCGCTGCCCCTACAAGGA	Essential	TACG	EIF3G	n	y	n	GACCACCCGCTGCCCCTACAAGGATACGCTG
ACCCGGAAGGACGAGCAGGA	Essential	GCGT	EEF2	n	y	n	TGATACCCGGAAGGACGAGCAGGAGCGTTGC
ACCCGGAAGGCTTCAAAGGC	Essential	TGTC	EIF3G	n	n	y	TGAGACCCGGAAGGCTTCAAAGGCTGTCGCA
ACCCGGAAGGCTTCAAAGGG	Essential	CTGT	EIF3G	y	y	n	TTGAGACCCGGAAGGCTTCAAAGGCTGTCGC
ACCCGGACAAGCAGCCCGGG	NonEssential	GCCC	OTP	y	y	n	CAAAGACCCGGACAAGCAGCCCGGGCCCCAG
ACCCGGATGCACTTTCTGAA	Essential	TGGC	SNAPC2	n	y	n	GGCCACCCGGATGCACTTTCTGAATGGCCTC
ACCCGGATGTGTACAGCCGT	NonEssential	GAGG	RAX2	n	y	n	CACTACCCGGATGTGTACAGCCGTGAGGAGC
ACCCGGCACTGTAGCCCATT	NonEssential	CTAC	FNDC7	n	y	n	TGGCACCCGGCACTGTAGCCCATTCTACAGT
ACCCGGCAGGTTACAACCGA	Essential	ATGT	VPS25	n	y	n	CTTCACCCGGCAGGTTACAACCGAATGTGGA
ACCCGGGACTGCAGGCTGGA	NonEssential	GTTC	TMEM132D	n	y	n	CTCCACCCGGGACTGCAGGCTGGAGTTCCTC
ACCCGGGAGAAGAAGTCATA	NonEssential	GCGT	GRM6	n	y	n	CACCACCCGGGAGAAGAAGTCATAGCGTGTG
ACCCGGTCAGTATCCACACC	Essential	TTGC	FNTB	n	n	y	GAGGACCCGGTCAGTATCCACACCTTGCACC
ACCCGTCACAGGCCTCGCAG	NonEssential	TGCC	GRM6	n	y	n	CGGTACCCGTCACAGGCCTCGCAGTGCCAAC
ACCCGTCTTCACGTACAGAA	NonEssential	GAAA	SEMG2	n	y	n	TCATACCCGTCTTCACGTACAGAAGAAAGAC
ACCCGTGGAAGTGCCCCTGT	Essential	GGCT	GINS2	n	y	n	GTTTACCCGTGGAAGTGCCCCTGTGGCTGGC
ACCCGTGTGAAGCTGCCCTG	Essential	CCGG	RPL8	y	y	n	AGAAGACCCGTGTGAAGCTGCCCTCCGGCTC
ACCCGTTTATACACTGGAGC	Essential	CTTT	FARSB	n	y	n	CATTACCCGTTTATACACTGGAGCCTTTATC
ACCCTCACGGTCTTGGTCGT	NonEssential	CCGA	ESX1	n	y	n	CGCCACCCTCACGGTCTTGGTCGTCCGAGGG
ACCCTCACTGTCAACAGGTG	NonEssential	GCAT	PLA2G4E	n	n	y	GATGACCCTCACTGTCAACAGGTGGCATGGA
ACCCTCCAGACCTCACGTTT	Essential	GTTC	RPS9	n	n	y	TTTGACCCTCCAGACCTCACGTTTGTTCCGG
ACCCTCCGAATCGTAACGGA	Non-targeting Control
ACCCTCCGTGCCCCAGATGC	Essential	GGAT	CIAO1	n	y	n	CCTTACCCTCCGTGCCCCAGATGCGGATTCT
ACCCTCCTAGACCAACTCCA	NonEssential	CACT	IFNW1	n	n	y	CATGACCCTCCTAGACCAACTCCACACTGGA
ACCCTCCTCAATAACATTGT	NonEssential	CTTG	OR7D4	n	y	n	TAACACCCTCCTCAATAACATTGTCTTGTAT
ACCCTCGTCACCAATGGCGG	NonEssential	TGCT	PLA2G4E	y	y	n	CTGAGACCCTCGTCACCAATGGCGTGCTGGT
ACCCTCTCAGGGCATACGGG	Essential	CCAA	GEMIN5	y	n	y	ACCGGACCCTCTCAGGGCATACGGCCAAGAT
ACCCTCTCCGTGGAAAAGCC	NonEssential	CGTA	CLRN1	n	y	n	TCACACCCTCTCCGTGGAAAAGCCCGTACTG
ACCCTGCACTTACGATGATC	Essential	TTAA	RPLP0	n	y	n	ACCCACCCTGCACTTACGATGATCTTAAGGA
ACCCTGGGCGGTACCATGGG	Essential	CCAG	ELP5	n	n	y	GGTGACCCTGGGCGGTACCATGGGCCAGGCC
ACCCTGGTTTACCCGTGGAA	Essential	GTGC	GINS2	n	y	n	TTTAACCCTGGTTTACCCGTGGAAGTGCCCC
ACCCTTCGAGAAATCTCGTC	Essential	TCGA	RPS9	n	n	y	GGAGACCCTTCGAGAAATCTCGTCTCGACCA
ACCCTTCTTGCCGCAATACA	Essential	CAAA	RPL8	n	y	n	GCTAACCCTTCTTGCCGCAATACACAAACTG
ACCCTTGAGGCGGTACACAG	Essential	CGCG	YRDC	n	n	y	TGCGACCCTTGAGGCGGTACACAGCGCGCAG
ACCCTTGAGGGCCATGAATC	Essential	CACT	CIAO1	n	y	n	TGCCACCCTTGAGGGCCATGAATCCACTGTG
ACCCTTTACCTGGGCAGATC	Essential	ATTT	DONSON	n	y	n	CTCAACCCTTTACCTGGGCAGATCATTTGAA
ACCCTTTCGGCTCTAGAGTG	NonEssential	TGAC	FNDC7	n	y	n	GTGCACCCTTTCGGCTCTAGAGTGTGACACC
ACCGAAAAGCTATCAACAAC	NonEssential	TATG	SLC2A2	n	n	y	GATGACCGAAAAGCTATCAACAACTATGTTA
ACCGAAAGGGCCTTGCTCCC	NonEssential	AACC	CLRN1	n	y	n	GAGAACCGAAAGGGCCTTGCTCCCAACCCAC
ACCGAAGAACCTGATCGTGA	Essential	TGAG	LUC7L3	n	y	n	AAGAACCGAAGAACCTGATCGTGATGAGCGT
ACCGACAGCCTATTCTAGTG	NonEssential	GCAC	SLC2A2	n	y	n	AGCTACCGACAGCCTATTCTAGTGGCACTGA
ACCGACCAGCTGGGCAAGCT	Essential	CTGG	XAB2	n	y	n	CTTCACCGACCAGCTGGGCAAGCTCTGGTGT
ACCGACCCTGCCTATGAAGA	Essential	TGTC	XAB2	n	n	y	TGTGACCGACCCTGCCTATGAAGATGTCAAC
ACCGACCGCGGGTCGCCGCG	Essential	GAGC	DONSON	n	y	n	GACAACCGACCGCGGGTCGCCGCGGAGCCCC
ACCGACCTTTGTCGGAGGTT	Essential	GGCA	EEF2	n	y	n	TAGAACCGACCTTTGTCGGAGGTTGGCACCA
ACCGACGGGCTGTGCGCGTA	NonEssential	GGGG	BHLHE23	n	y	n	GCGCACCGACGGGCTGTGCGCGTAGGGGATG
ACCGACGTTGTGGACCTTAG	Essential	CAGT	LUC7L3	n	y	n	ACTCACCGACGTTGTGGACCTTAGCAGTTCT
ACCGAGAAAGGGGACTCGAG	NonEssential	AGCG	NOTO	y	y	n	CCTCGACCGAGAAAGGGGACTCGAAGCGTCC
ACCGAGCTGTACTTTACCCC	NonEssential	AAGG	OOSP2	n	y	n	TCAAACCGAGCTGTACTTTACCCCAAGGAAT
ACCGAGGACTCGCTTCTCTT	Essential	CCCT	SNRPB	n	n	y	CCAGACCGAGGACTCGCTTCTCTTCCCTTTC
ACCGAGGCCTGCGCAAGGTG	Essential	GCCT	RPL3	n	y	n	ACCCACCGAGGCCTGCGCAAGGTGGCCTGTA
ACCGAGGTAATCCAGGTGAC	Essential	TAAT	SRSF11	n	y	n	CGGCACCGAGGTAATCCAGGTGACTAATGTC
ACCGAGTCCCGAGTGCAGGT	NonEssential	ACGA	OTP	n	n	y	GCTGACCGAGTCCCGAGTGCAGGTACGAGGG
ACCGATACGGATCCCGGAAG	Essential	ACCA	RPL8	n	y	n	TTAAACCGATACGGATCCCGGAAGACCACCT
ACCGATGGCGCATTGGTGGT	Essential	GGTG	EEF2	n	y	n	AGTCACCGATGGCGCATTGGTGGTGGTGGAC
ACCGATTCAAGCCATCTTAG	NonEssential	CGTT	RPE65	y	y	n	CAGTGACCGATTCAAGCCATCTTACGTTCAT
ACCGATTGTTGATATCAGAG	Essential	TCAA	ELP5	n	y	n	ACTTACCGATTGTTGATATCAGAGTCAAAAC
ACCGCAAAAGGACGTATCTT	Essential	AGCT	FARSB	n	y	n	TGCTACCGCAAAAGGACGTATCTTAGCTGTC
ACCGCAACTGGTACTCAGAT	NonEssential	GCTG	ALPI	n	y	n	GTGAACCGCAACTGGTACTCAGATGCTGACA
ACCGCACGTTGCTGCGCTTC	Essential	TCGT	LUC7L3	n	y	n	TCCCACCGCACGTTGCTGCGCTTCTCGTCCG
ACCGCAGCAGACACAACGTC	NonEssential	ATTC	CACNG3	n	y	n	TTCCACCGCAGCAGACACAACGTCATTCTCA
ACCGCAGGAACATCTGGTTC	NonEssential	GCCG	GRM6	n	y	n	AACAACCGCAGGAACATCTGGTTCGCCGAGT
ACCGCAGGGGGACCAGGCTA	Essential	CCTT	CIAO1	n	y	n	AATTACCGCAGGGGGACCAGGCTACCTTCCG
ACCGCATCCTGGACCTGCGG	Essential	TATC	XAB2	y	y	n	GTACGACCGCATCCTGGACCTGCGTATCGCA
ACCGCATGCACGAGCAGCAG	Essential	TTTG	PPAN	n	y	n	CGGCACCGCATGCACGAGCAGCAGTTTGCCC
ACCGCATTCTGCTCTACGCG	Essential	GTGA	POLR2I	n	y	n	GAGAACCGCATTCTGCTCTACGCGGTGAGCG
ACCGCCAGGGTGGTGTGAAT	NonEssential	GCTA	APOF	n	y	n	CTCTACCGCCAGGGTGGTGTGAATGCTACAC
ACCGCCCAGGGTCACCTCAG	Essential	TCTG	ELP5	n	y	n	TGGTACCGCCCAGGGTCACCTCAGTCTGAGC
ACCGCCGCAAGACGAGCCGC	Essential	TTCG	RPP21	n	y	n	TCTCACCGCCGCAAGACGAGCCGCTTCGCAA
[truncated: 16,769 more rows]

## Sheet: Replicate correlations
Cas	Pearson's r
WT-Cas9	0.844229
Cas9-HF1	0.639401
eCas9-1.1	0.774622
evoCas9	0.664376
HypaCas9	0.707381
xCas9-3.7	0.541001
Cas9-VQR	0.714574
Cas9-VRER	0.249705
Cas9-NG	0.824235
SpG	0.871495

## Sheet: README
Supplementary Data 1. PAM-mapping screens
The file contains the raw counts and replicate correlations for each of the variants screened with the PAM-mapping library (annotation also included). To process this data and calculate log-fold change values, use the Data processing.ipynb on Github(gpp-rnd-cas9-variants-manuscript)
Library annotation file description:
Column Name	Description
Construct Barcode	sequence of sgRNA
Construct IDs	Classification of gene target. Either Essential, NonEssential, Non-targeting Control, BRCA1 or BRCA2
PAM	PAM sequence
Gene	Gene target of sgRNA
G19	20mer with a matched guanine. Y indicates "yes", N, "no". If a guide has a y in this column, it is a G19
g20	21mer with mismatched prepended guanine. Y indicates "yes", N, "no"
G20	21mer with a matched prepended guanine. Y indicates "yes", N, "no"
Context Sequence	Sequence around sgRNA in the format NNNN[sgRNA]PAMNNN
