# Supplementary material for: Benchmarking of SpCas9 variants enables deeper base editor screens of BRCA1 and BCL2
Source: Nat Commun. 2022 Mar 14;13:1318. doi: 10.1038/s41467-022-28884-7 (PMC8921519; doi:10.1038/s41467-022-28884-7)
Supplement: Supplementary file 6 — Supplementary Dataset 2 [file 41467_2022_28884_MOESM6_ESM.xlsx]

## Sheet: counts
Cell line	pDNA	A375	A375	A375	A375	A375	A375
Cas	pDNA	WT-Cas9	WT-Cas9	eCas9-1.1	eCas9-1.1	HiFi Cas9	HiFi Cas9
sgRNA sequence	pDNA	RepA	RepB	RepA	RepB	RepA	RepB
AGACCGGAGAATCCGCATCG	231	48	40	32	64	61	138
TGACCGGAGAATCCGCATCG	325	253	42	34	31	78	82
GGACCGGAGAATCCGCATCG	255	29	26	29	54	15	108
CAACCGGAGAATCCGCATCG	314	71	50	29	80	42	36
CTACCGGAGAATCCGCATCG	206	29	34	28	19	11	65
CCACCGGAGAATCCGCATCG	297	28	9	34	58	92	48
CGTCCGGAGAATCCGCATCG	127	32	7	41	31	58	28
CGCCCGGAGAATCCGCATCG	115	21	15	21	21	16	98
CGGCCGGAGAATCCGCATCG	156	179	13	22	12	11	36
CGAACGGAGAATCCGCATCG	288	272	35	770	649	122	513
CGATCGGAGAATCCGCATCG	229	34	19	55	47	21	36
CGAGCGGAGAATCCGCATCG	301	206	19	60	84	25	189
CGACAGGAGAATCCGCATCG	292	240	64	256	242	22	109
CGACTGGAGAATCCGCATCG	197	29	37	70	35	31	30
CGACGGGAGAATCCGCATCG	142	37	16	68	22	17	43
CGACCAGAGAATCCGCATCG	149	60	23	38	38	40	33
CGACCTGAGAATCCGCATCG	317	108	21	67	62	26	115
CGACCCGAGAATCCGCATCG	222	66	19	47	119	92	31
CGACCGAAGAATCCGCATCG	295	129	28	67	43	19	48
CGACCGTAGAATCCGCATCG	352	41	28	80	100	47	46
CGACCGCAGAATCCGCATCG	178	170	88	243	367	101	335
CGACCGGTGAATCCGCATCG	379	97	28	20	109	16	43
CGACCGGCGAATCCGCATCG	310	199	45	149	146	239	211
CGACCGGGGAATCCGCATCG	339	133	17	25	83	43	109
CGACCGGAAAATCCGCATCG	248	456	112	62	111	116	103
CGACCGGATAATCCGCATCG	273	215	138	60	142	110	178
CGACCGGACAATCCGCATCG	300	885	386	763	889	378	753
CGACCGGAGTATCCGCATCG	301	104	139	84	65	54	194
CGACCGGAGCATCCGCATCG	270	341	76	152	161	68	250
CGACCGGAGGATCCGCATCG	167	47	18	58	21	27	38
CGACCGGAGATTCCGCATCG	285	400	140	185	175	240	560
CGACCGGAGACTCCGCATCG	197	203	63	89	105	73	273
CGACCGGAGAGTCCGCATCG	175	217	25	61	26	22	45
CGACCGGAGAAACCGCATCG	376	1404	653	342	424	546	990
CGACCGGAGAACCCGCATCG	241	82	89	31	57	61	54
CGACCGGAGAAGCCGCATCG	134	600	327	293	433	280	718
CGACCGGAGAATACGCATCG	212	3057	1308	722	899	587	925
CGACCGGAGAATTCGCATCG	336	3294	1140	1017	868	652	1751
CGACCGGAGAATGCGCATCG	313	2823	1250	792	810	370	872
CGACCGGAGAATCAGCATCG	333	4127	1380	1149	1298	1008	2054
CGACCGGAGAATCTGCATCG	327	3268	1882	837	1166	837	2115
CGACCGGAGAATCGGCATCG	216	2384	1269	844	952	452	1302
CGACCGGAGAATCCACATCG	264	1941	1048	909	879	454	1242
CGACCGGAGAATCCTCATCG	246	1246	464	457	517	516	948
CGACCGGAGAATCCCCATCG	304	3781	995	1012	1262	712	1474
CGACCGGAGAATCCGAATCG	183	646	562	483	456	197	610
CGACCGGAGAATCCGTATCG	352	129	138	32	46	50	241
CGACCGGAGAATCCGGATCG	297	508	222	315	425	257	443
CGACCGGAGAATCCGCTTCG	270	172	103	221	154	50	212
CGACCGGAGAATCCGCCTCG	326	505	114	101	206	182	541
CGACCGGAGAATCCGCGTCG	184	35	28	68	180	81	74
CGACCGGAGAATCCGCAACG	212	139	189	101	118	134	193
CGACCGGAGAATCCGCACCG	235	473	189	213	267	177	354
CGACCGGAGAATCCGCAGCG	217	139	68	344	324	126	105
CGACCGGAGAATCCGCATAG	229	1007	632	380	600	273	834
CGACCGGAGAATCCGCATTG	229	933	436	449	456	342	524
CGACCGGAGAATCCGCATGG	290	689	287	303	290	351	523
AAACCGGAGAATCCGCATCG	182	5	7	363	667	56	38
ATACCGGAGAATCCGCATCG	286	0	42	758	529	8	122
ACACCGGAGAATCCGCATCG	311	0	16	498	450	13	48
AGTCCGGAGAATCCGCATCG	181	22	6	578	624	234	409
AGCCCGGAGAATCCGCATCG	296	147	44	313	397	31	53
AGGCCGGAGAATCCGCATCG	241	11	7	86	165	52	28
AGAACGGAGAATCCGCATCG	319	2711	1181	1002	629	386	1572
AGATCGGAGAATCCGCATCG	338	303	39	681	1074	737	1350
AGAGCGGAGAATCCGCATCG	236	642	167	785	847	450	642
AGACAGGAGAATCCGCATCG	319	947	412	1079	932	689	1404
AGACTGGAGAATCCGCATCG	291	16	33	914	875	148	323
AGACGGGAGAATCCGCATCG	7	1	0	36	15	9	8
AGACCAGAGAATCCGCATCG	137	64	25	485	327	386	442
AGACCTGAGAATCCGCATCG	364	218	57	1405	1316	545	1734
AGACCCGAGAATCCGCATCG	238	510	209	785	649	527	642
AGACCGAAGAATCCGCATCG	149	42	5	659	523	361	565
AGACCGTAGAATCCGCATCG	293	228	121	444	573	468	1051
AGACCGCAGAATCCGCATCG	387	514	270	1183	1357	535	1765
AGACCGGTGAATCCGCATCG	75	2	1	155	320	93	168
AGACCGGCGAATCCGCATCG	97	10	5	313	363	136	346
AGACCGGGGAATCCGCATCG	247	225	41	818	822	410	903
AGACCGGAAAATCCGCATCG	331	421	219	780	832	718	1148
AGACCGGATAATCCGCATCG	294	408	273	610	901	473	1296
AGACCGGACAATCCGCATCG	265	2414	754	941	662	489	872
AGACCGGAGTATCCGCATCG	249	98	81	1390	786	329	909
AGACCGGAGCATCCGCATCG	262	465	273	879	1123	708	1500
AGACCGGAGGATCCGCATCG	254	53	15	84	61	33	150
AGACCGGAGATTCCGCATCG	342	940	585	990	857	606	627
AGACCGGAGACTCCGCATCG	187	196	134	807	613	413	801
AGACCGGAGAGTCCGCATCG	296	15	35	678	701	105	258
AGACCGGAGAAACCGCATCG	260	782	646	657	642	394	1633
AGACCGGAGAACCCGCATCG	114	3	36	5	22	1	8
AGACCGGAGAAGCCGCATCG	248	1885	1290	1003	1201	561	1400
AGACCGGAGAATACGCATCG	242	1956	1550	794	798	769	1143
AGACCGGAGAATTCGCATCG	369	3495	1375	1445	1281	861	1238
AGACCGGAGAATGCGCATCG	95	1021	464	196	355	338	634
AGACCGGAGAATCAGCATCG	379	3573	1863	1468	1692	1375	1622
AGACCGGAGAATCTGCATCG	184	2057	775	604	720	631	1202
AGACCGGAGAATCGGCATCG	378	3392	1398	1180	1081	829	1241
AGACCGGAGAATCCACATCG	104	940	271	341	277	157	457
AGACCGGAGAATCCTCATCG	222	1987	675	1051	1066	594	859
AGACCGGAGAATCCCCATCG	288	927	730	753	802	685	1144
AGACCGGAGAATCCGAATCG	199	1967	733	372	516	371	812
AGACCGGAGAATCCGTATCG	221	374	53	304	526	111	221
AGACCGGAGAATCCGGATCG	188	1383	592	1094	626	631	812
AGACCGGAGAATCCGCTTCG	336	1053	623	1008	1363	737	1936
AGACCGGAGAATCCGCCTCG	189	458	267	476	289	226	364
AGACCGGAGAATCCGCGTCG	314	110	106	578	1086	472	804
AGACCGGAGAATCCGCAACG	339	844	245	1084	1150	329	931
AGACCGGAGAATCCGCACCG	292	966	289	957	955	734	1258
AGACCGGAGAATCCGCAGCG	163	427	396	501	657	408	550
AGACCGGAGAATCCGCATAG	389	2053	1148	1052	880	671	1481
AGACCGGAGAATCCGCATTG	295	1899	596	904	1028	468	956
AGACCGGAGAATCCGCATGG	259	892	564	729	1075	437	993
TAACCGGAGAATCCGCATCG	276	2	16	681	486	80	88
TTACCGGAGAATCCGCATCG	286	11	17	567	625	29	153
TCACCGGAGAATCCGCATCG	356	79	162	395	413	21	70
TGTCCGGAGAATCCGCATCG	156	0	0	65	159	11	102
TGCCCGGAGAATCCGCATCG	132	0	0	11	11	16	1
TGGCCGGAGAATCCGCATCG	242	0	7	16	4	7	4
TGAACGGAGAATCCGCATCG	223	21	79	518	780	396	793
TGATCGGAGAATCCGCATCG	144	17	7	264	368	9	103
TGAGCGGAGAATCCGCATCG	303	87	65	798	809	260	929
TGACAGGAGAATCCGCATCG	312	45	76	885	943	625	1427
TGACTGGAGAATCCGCATCG	314	41	1	83	22	6	16
TGACGGGAGAATCCGCATCG	315	67	41	441	784	67	120
TGACCAGAGAATCCGCATCG	319	43	62	708	918	162	265
TGACCTGAGAATCCGCATCG	351	33	19	864	1081	87	424
TGACCCGAGAATCCGCATCG	265	61	29	648	624	337	617
TGACCGAAGAATCCGCATCG	234	357	1	449	375	63	108
TGACCGTAGAATCCGCATCG	352	44	6	653	691	285	321
TGACCGCAGAATCCGCATCG	214	35	25	520	731	173	381
TGACCGGTGAATCCGCATCG	178	1	39	26	21	52	22
TGACCGGCGAATCCGCATCG	325	135	11	147	129	13	2
TGACCGGGGAATCCGCATCG	254	1	83	88	123	12	80
TGACCGGAAAATCCGCATCG	357	110	119	615	654	398	461
TGACCGGATAATCCGCATCG	281	380	72	636	587	354	422
TGACCGGACAATCCGCATCG	267	1069	343	972	889	458	770
TGACCGGAGTATCCGCATCG	236	112	51	209	282	113	165
TGACCGGAGCATCCGCATCG	323	196	75	822	1015	230	738
TGACCGGAGGATCCGCATCG	148	89	17	1	9	1	25
TGACCGGAGATTCCGCATCG	310	357	162	197	299	207	728
TGACCGGAGACTCCGCATCG	370	362	204	249	201	234	485
TGACCGGAGAGTCCGCATCG	248	62	296	5	76	5	23
TGACCGGAGAAACCGCATCG	260	410	383	583	512	229	535
TGACCGGAGAACCCGCATCG	414	129	15	4	42	26	67
TGACCGGAGAAGCCGCATCG	366	2679	1078	1064	1117	729	1586
TGACCGGAGAATACGCATCG	297	2247	1216	942	643	532	1726
TGACCGGAGAATTCGCATCG	322	1805	1350	865	597	649	1347
TGACCGGAGAATGCGCATCG	315	2166	1339	996	1060	429	1974
TGACCGGAGAATCAGCATCG	282	2242	1241	988	878	664	1315
TGACCGGAGAATCTGCATCG	322	3566	1426	867	961	653	2276
TGACCGGAGAATCGGCATCG	224	2667	977	826	791	407	1493
TGACCGGAGAATCCACATCG	299	1638	766	797	857	615	1300
TGACCGGAGAATCCTCATCG	306	1497	779	826	705	691	1140
TGACCGGAGAATCCCCATCG	370	2187	1555	1402	1128	795	2224
TGACCGGAGAATCCGAATCG	214	1124	436	751	521	340	777
TGACCGGAGAATCCGTATCG	153	37	18	71	61	40	128
TGACCGGAGAATCCGGATCG	309	302	411	994	722	433	737
TGACCGGAGAATCCGCTTCG	275	268	146	495	411	282	577
TGACCGGAGAATCCGCCTCG	279	659	187	215	176	178	691
TGACCGGAGAATCCGCGTCG	177	99	1	110	132	7	15
TGACCGGAGAATCCGCAACG	75	33	56	111	181	44	239
TGACCGGAGAATCCGCACCG	230	953	149	424	631	266	557
TGACCGGAGAATCCGCAGCG	245	172	219	677	976	346	834
TGACCGGAGAATCCGCATAG	269	2258	618	621	592	384	1071
TGACCGGAGAATCCGCATTG	281	2248	457	418	593	680	1003
TGACCGGAGAATCCGCATGG	289	659	446	347	324	338	311
GAACCGGAGAATCCGCATCG	126	17	3	554	534	13	117
GTACCGGAGAATCCGCATCG	208	0	34	509	550	52	43
GCACCGGAGAATCCGCATCG	225	41	35	54	38	83	30
GGTCCGGAGAATCCGCATCG	289	109	16	644	959	266	345
GGCCCGGAGAATCCGCATCG	353	35	25	40	8	5	27
GGGCCGGAGAATCCGCATCG	342	44	6	25	108	23	14
GGAACGGAGAATCCGCATCG	237	416	151	513	845	541	780
GGATCGGAGAATCCGCATCG	240	33	15	668	839	209	967
GGAGCGGAGAATCCGCATCG	166	225	2	409	415	617	684
GGACAGGAGAATCCGCATCG	248	33	93	938	1210	456	1422
GGACTGGAGAATCCGCATCG	252	0	8	89	70	78	22
GGACGGGAGAATCCGCATCG	187	32	86	633	694	335	1050
GGACCAGAGAATCCGCATCG	311	113	49	1087	1158	695	1120
GGACCTGAGAATCCGCATCG	388	350	96	1217	1379	517	1297
GGACCCGAGAATCCGCATCG	249	83	9	1061	929	350	1387
GGACCGAAGAATCCGCATCG	232	112	68	664	937	419	682
GGACCGTAGAATCCGCATCG	161	0	16	362	479	175	419
GGACCGCAGAATCCGCATCG	307	113	30	1312	989	472	1622
GGACCGGTGAATCCGCATCG	135	8	0	207	319	13	44
GGACCGGCGAATCCGCATCG	256	205	5	596	675	58	128
GGACCGGGGAATCCGCATCG	173	5	8	328	503	17	30
GGACCGGAAAATCCGCATCG	248	314	251	923	1005	572	1047
GGACCGGATAATCCGCATCG	309	637	319	1440	1158	659	1367
GGACCGGACAATCCGCATCG	189	669	350	636	601	343	677
GGACCGGAGTATCCGCATCG	193	248	28	306	614	89	589
GGACCGGAGCATCCGCATCG	358	704	304	1397	1083	617	1813
GGACCGGAGGATCCGCATCG	239	50	48	50	100	42	10
GGACCGGAGATTCCGCATCG	275	693	414	437	453	307	720
GGACCGGAGACTCCGCATCG	233	375	172	451	746	319	721
GGACCGGAGAGTCCGCATCG	320	42	0	60	139	40	215
GGACCGGAGAAACCGCATCG	286	1145	532	840	1002	777	1371
GGACCGGAGAACCCGCATCG	114	3	4	12	12	22	3
GGACCGGAGAAGCCGCATCG	139	770	303	406	509	330	897
GGACCGGAGAATACGCATCG	370	4054	2440	1501	1696	922	2062
GGACCGGAGAATTCGCATCG	212	2747	1206	935	932	572	766
GGACCGGAGAATGCGCATCG	306	2922	908	917	883	621	1431
GGACCGGAGAATCAGCATCG	194	2573	1234	631	601	466	1206
GGACCGGAGAATCTGCATCG	237	3594	1207	546	944	577	1098
GGACCGGAGAATCGGCATCG	221	1943	750	650	709	549	1251
GGACCGGAGAATCCACATCG	219	2478	610	706	569	392	1308
GGACCGGAGAATCCTCATCG	174	1237	575	587	725	482	1053
GGACCGGAGAATCCCCATCG	150	1081	509	608	1009	309	728
GGACCGGAGAATCCGAATCG	283	1028	556	891	917	766	1061
GGACCGGAGAATCCGTATCG	315	108	144	169	163	239	303
GGACCGGAGAATCCGGATCG	259	903	432	693	674	534	1183
GGACCGGAGAATCCGCTTCG	105	202	30	333	301	156	412
GGACCGGAGAATCCGCCTCG	266	696	585	399	327	265	429
GGACCGGAGAATCCGCGTCG	122	56	0	217	223	8	67
GGACCGGAGAATCCGCAACG	255	719	201	609	518	365	682
GGACCGGAGAATCCGCACCG	170	546	350	558	534	280	499
GGACCGGAGAATCCGCAGCG	62	85	40	185	225	100	373
GGACCGGAGAATCCGCATAG	404	2005	1102	745	1000	582	1841
GGACCGGAGAATCCGCATTG	212	1538	684	684	562	415	848
GGACCGGAGAATCCGCATGG	154	794	237	257	393	323	410
CATCCGGAGAATCCGCATCG	304	0	9	919	1045	215	387
CACCCGGAGAATCCGCATCG	216	88	1	235	317	22	12
CAGCCGGAGAATCCGCATCG	351	54	1	5	25	30	198
CAAACGGAGAATCCGCATCG	206	513	405	670	615	624	820
CAATCGGAGAATCCGCATCG	280	40	15	812	926	636	1470
CAAGCGGAGAATCCGCATCG	250	149	42	646	762	462	849
CAACAGGAGAATCCGCATCG	215	101	109	647	817	269	1094
CAACTGGAGAATCCGCATCG	371	80	21	447	720	146	284
CAACGGGAGAATCCGCATCG	258	423	18	1071	729	629	816
CAACCAGAGAATCCGCATCG	320	137	27	916	1173	756	1096
CAACCTGAGAATCCGCATCG	390	199	49	1162	1283	717	1782
CAACCCGAGAATCCGCATCG	310	238	112	517	891	722	1383
CAACCGAAGAATCCGCATCG	286	121	67	1137	866	442	1152
CAACCGTAGAATCCGCATCG	320	112	74	898	608	459	1152
CAACCGCAGAATCCGCATCG	302	703	416	1135	881	672	1336
CAACCGGTGAATCCGCATCG	264	76	37	510	698	201	449
CAACCGGCGAATCCGCATCG	314	318	84	772	962	379	653
CAACCGGGGAATCCGCATCG	213	12	14	606	982	297	907
CAACCGGAAAATCCGCATCG	324	178	329	778	842	621	1407
CAACCGGATAATCCGCATCG	317	689	352	821	872	415	1171
CAACCGGACAATCCGCATCG	362	2188	991	953	938	815	1396
CAACCGGAGTATCCGCATCG	304	313	184	751	731	550	1077
CAACCGGAGCATCCGCATCG	335	407	223	1327	1092	810	1472
CAACCGGAGGATCCGCATCG	138	28	2	3	36	33	23
CAACCGGAGATTCCGCATCG	357	634	427	738	801	555	1117
CAACCGGAGACTCCGCATCG	327	423	149	1281	923	449	1156
CAACCGGAGAGTCCGCATCG	262	1	11	225	306	65	91
CAACCGGAGAAACCGCATCG	290	1387	1070	1273	1229	933	1622
CAACCGGAGAACCCGCATCG	204	49	3	23	23	14	27
CAACCGGAGAAGCCGCATCG	173	1394	655	831	579	227	1106
CAACCGGAGAATACGCATCG	306	2211	1162	919	986	410	1477
CAACCGGAGAATTCGCATCG	166	1447	515	451	730	237	817
CAACCGGAGAATGCGCATCG	265	1666	1006	848	701	456	1497
CAACCGGAGAATCAGCATCG	251	1569	751	517	943	521	1166
CAACCGGAGAATCTGCATCG	397	3374	1756	1326	1183	864	2410
CAACCGGAGAATCGGCATCG	282	3535	924	843	1024	721	1840
CAACCGGAGAATCCACATCG	278	1846	1374	669	1072	921	1904
CAACCGGAGAATCCTCATCG	353	1593	917	1294	1078	831	1956
CAACCGGAGAATCCCCATCG	165	1809	450	413	722	476	841
CAACCGGAGAATCCGAATCG	240	1321	750	588	609	436	690
CAACCGGAGAATCCGTATCG	255	107	87	268	369	207	342
CAACCGGAGAATCCGGATCG	195	1010	255	436	294	316	723
CAACCGGAGAATCCGCTTCG	241	337	233	674	794	285	1016
CAACCGGAGAATCCGCCTCG	379	492	248	562	632	391	805
CAACCGGAGAATCCGCGTCG	215	76	127	746	497	261	398
CAACCGGAGAATCCGCAACG	236	399	111	583	683	341	869
CAACCGGAGAATCCGCACCG	282	597	356	820	940	622	1017
CAACCGGAGAATCCGCAGCG	227	589	310	738	672	289	1228
CAACCGGAGAATCCGCATAG	283	2461	671	648	986	561	1351
CAACCGGAGAATCCGCATTG	304	1545	838	939	822	633	1115
CAACCGGAGAATCCGCATGG	274	522	438	745	548	446	1220
CTTCCGGAGAATCCGCATCG	275	177	94	788	758	242	687
CTCCCGGAGAATCCGCATCG	266	14	122	791	534	30	175
CTGCCGGAGAATCCGCATCG	291	49	0	60	126	13	32
CTAACGGAGAATCCGCATCG	302	2111	608	927	681	673	838
CTATCGGAGAATCCGCATCG	373	100	27	1098	1117	519	1592
CTAGCGGAGAATCCGCATCG	114	141	15	170	84	192	483
CTACAGGAGAATCCGCATCG	358	730	454	1142	1229	830	1320
CTACTGGAGAATCCGCATCG	133	12	40	145	278	64	142
CTACGGGAGAATCCGCATCG	254	65	12	853	662	505	1113
CTACCAGAGAATCCGCATCG	327	620	231	875	1223	508	1953
CTACCTGAGAATCCGCATCG	61	64	0	87	376	24	144
CTACCCGAGAATCCGCATCG	236	582	271	494	506	577	895
CTACCGAAGAATCCGCATCG	286	368	47	1001	1077	554	1130
CTACCGTAGAATCCGCATCG	323	309	193	550	799	436	1022
CTACCGCAGAATCCGCATCG	293	637	270	646	922	706	1131
CTACCGGTGAATCCGCATCG	289	110	61	511	632	507	567
CTACCGGCGAATCCGCATCG	221	334	82	581	611	618	885
CTACCGGGGAATCCGCATCG	93	32	11	258	412	137	450
CTACCGGAAAATCCGCATCG	244	187	129	593	721	666	1549
CTACCGGATAATCCGCATCG	319	995	483	764	814	526	873
CTACCGGACAATCCGCATCG	19	142	25	35	49	50	91
CTACCGGAGTATCCGCATCG	159	383	177	551	555	361	840
CTACCGGAGCATCCGCATCG	304	796	437	1129	1297	1077	1872
CTACCGGAGGATCCGCATCG	262	17	14	92	28	5	17
CTACCGGAGATTCCGCATCG	387	1268	509	755	883	614	1232
CTACCGGAGACTCCGCATCG	306	337	242	1223	1066	853	994
CTACCGGAGAGTCCGCATCG	326	61	45	442	706	133	342
CTACCGGAGAAACCGCATCG	275	1826	578	890	974	641	1223
CTACCGGAGAACCCGCATCG	340	69	11	89	85	93	95
CTACCGGAGAAGCCGCATCG	241	1518	895	1081	942	723	1553
CTACCGGAGAATACGCATCG	101	1338	424	73	363	269	455
CTACCGGAGAATTCGCATCG	367	2453	1578	1253	1094	629	1627
CTACCGGAGAATGCGCATCG	179	1287	525	746	487	322	947
CTACCGGAGAATCAGCATCG	168	793	250	341	622	367	785
CTACCGGAGAATCTGCATCG	324	2577	1386	1000	954	720	2072
CTACCGGAGAATCGGCATCG	180	1943	699	533	674	325	1285
CTACCGGAGAATCCACATCG	243	1811	1014	412	702	655	1044
CTACCGGAGAATCCTCATCG	372	3140	1163	1624	1476	943	2304
CTACCGGAGAATCCCCATCG	308	2231	719	928	1101	770	1094
CTACCGGAGAATCCGAATCG	326	1434	750	743	1008	436	1035
CTACCGGAGAATCCGTATCG	208	200	149	376	391	82	466
CTACCGGAGAATCCGGATCG	248	989	454	491	467	295	682
CTACCGGAGAATCCGCTTCG	379	915	356	682	937	588	1413
CTACCGGAGAATCCGCCTCG	116	201	126	498	254	210	331
CTACCGGAGAATCCGCGTCG	167	141	49	710	778	122	362
CTACCGGAGAATCCGCAACG	82	124	98	308	334	146	428
CTACCGGAGAATCCGCACCG	116	224	70	263	168	114	305
CTACCGGAGAATCCGCAGCG	169	576	131	394	565	342	600
CTACCGGAGAATCCGCATAG	272	1592	1028	704	953	677	1108
CTACCGGAGAATCCGCATTG	306	1745	575	950	625	322	1363
CTACCGGAGAATCCGCATGG	229	825	266	694	576	375	666
CCTCCGGAGAATCCGCATCG	283	36	73	724	873	323	633
CCCCCGGAGAATCCGCATCG	360	59	51	810	1423	159	660
CCGCCGGAGAATCCGCATCG	407	6	14	97	38	37	29
CCAACGGAGAATCCGCATCG	218	1568	770	913	707	602	1146
CCATCGGAGAATCCGCATCG	337	119	118	1428	1414	695	2133
CCAGCGGAGAATCCGCATCG	112	179	57	315	255	130	506
CCACAGGAGAATCCGCATCG	344	978	537	748	766	652	1168
CCACTGGAGAATCCGCATCG	280	169	103	480	659	104	237
CCACGGGAGAATCCGCATCG	237	40	154	634	583	318	917
CCACCAGAGAATCCGCATCG	303	246	65	1017	836	796	1043
CCACCTGAGAATCCGCATCG	288	535	169	1214	1069	535	1219
CCACCCGAGAATCCGCATCG	380	2013	611	1087	1365	700	1305
CCACCGAAGAATCCGCATCG	284	281	76	1058	961	703	1342
CCACCGTAGAATCCGCATCG	183	483	140	475	500	409	608
CCACCGCAGAATCCGCATCG	396	1762	506	1241	1411	586	2849
CCACCGGTGAATCCGCATCG	284	22	237	517	554	544	870
CCACCGGCGAATCCGCATCG	151	770	319	420	535	264	615
CCACCGGGGAATCCGCATCG	250	195	13	866	842	290	1023
CCACCGGAAAATCCGCATCG	382	1471	427	748	813	541	1167
CCACCGGATAATCCGCATCG	341	968	780	792	932	581	1544
CCACCGGACAATCCGCATCG	351	2819	1327	959	1023	671	1435
CCACCGGAGTATCCGCATCG	165	269	54	713	390	324	571
CCACCGGAGCATCCGCATCG	279	1171	400	1082	1011	762	1382
CCACCGGAGGATCCGCATCG	297	106	19	92	183	29	72
CCACCGGAGATTCCGCATCG	130	415	105	374	430	166	383
CCACCGGAGACTCCGCATCG	163	344	181	644	565	347	1008
CCACCGGAGAGTCCGCATCG	114	60	0	358	392	98	516
CCACCGGAGAAACCGCATCG	295	2011	1014	947	1223	816	1041
CCACCGGAGAACCCGCATCG	286	163	9	64	80	42	78
CCACCGGAGAAGCCGCATCG	257	530	371	681	902	340	1279
CCACCGGAGAATACGCATCG	376	2495	1653	833	913	646	1979
CCACCGGAGAATTCGCATCG	157	851	496	636	529	273	694
CCACCGGAGAATGCGCATCG	299	2699	1128	898	977	731	1070
CCACCGGAGAATCAGCATCG	320	2842	966	970	794	666	1860
CCACCGGAGAATCTGCATCG	204	1219	509	537	557	416	1002
CCACCGGAGAATCGGCATCG	125	917	392	450	380	497	479
CCACCGGAGAATCCACATCG	322	2126	760	1240	1400	753	1777
CCACCGGAGAATCCTCATCG	236	1606	752	556	922	479	1224
CCACCGGAGAATCCCCATCG	309	1681	996	985	1386	546	1563
CCACCGGAGAATCCGAATCG	296	1928	759	707	1066	505	1083
CCACCGGAGAATCCGTATCG	282	132	66	531	520	278	1010
CCACCGGAGAATCCGGATCG	66	191	169	144	375	76	88
CCACCGGAGAATCCGCTTCG	276	771	307	993	828	798	1356
CCACCGGAGAATCCGCCTCG	331	724	132	682	827	381	949
CCACCGGAGAATCCGCGTCG	253	21	38	848	923	558	1212
CCACCGGAGAATCCGCAACG	256	269	98	759	621	334	943
CCACCGGAGAATCCGCACCG	265	300	205	769	665	374	1001
CCACCGGAGAATCCGCAGCG	144	842	407	511	519	304	769
CCACCGGAGAATCCGCATAG	357	2803	1030	1116	1360	688	1489
CCACCGGAGAATCCGCATTG	269	1054	830	856	1023	408	1222
CCACCGGAGAATCCGCATGG	355	865	350	1012	917	673	889
CGTACGGAGAATCCGCATCG	213	188	157	463	521	334	1063
CGTTCGGAGAATCCGCATCG	357	45	116	1165	1182	494	1298
CGTGCGGAGAATCCGCATCG	243	228	66	511	573	380	696
CGTCAGGAGAATCCGCATCG	264	843	355	697	1120	797	1238
CGTCTGGAGAATCCGCATCG	124	96	1	337	312	103	137
CGTCGGGAGAATCCGCATCG	187	241	20	844	944	376	767
CGTCCAGAGAATCCGCATCG	320	25	41	754	905	492	1456
CGTCCTGAGAATCCGCATCG	304	83	145	649	988	416	1046
CGTCCCGAGAATCCGCATCG	334	345	204	831	1005	455	863
CGTCCGAAGAATCCGCATCG	349	1	32	861	835	811	1027
CGTCCGTAGAATCCGCATCG	339	231	207	629	820	610	1255
CGTCCGCAGAATCCGCATCG	190	583	201	466	699	318	538
CGTCCGGTGAATCCGCATCG	131	9	1	433	325	92	230
CGTCCGGCGAATCCGCATCG	184	41	57	609	554	229	818
CGTCCGGGGAATCCGCATCG	308	6	15	1002	980	460	1081
CGTCCGGAAAATCCGCATCG	95	136	10	128	321	156	275
CGTCCGGATAATCCGCATCG	273	680	176	703	919	550	1040
CGTCCGGACAATCCGCATCG	85	907	127	251	202	94	460
CGTCCGGAGTATCCGCATCG	271	55	114	401	712	327	613
CGTCCGGAGCATCCGCATCG	236	212	147	753	536	452	810
CGTCCGGAGGATCCGCATCG	54	0	16	64	13	37	1
CGTCCGGAGATTCCGCATCG	299	714	540	588	549	263	599
CGTCCGGAGACTCCGCATCG	230	320	49	450	842	261	615
CGTCCGGAGAGTCCGCATCG	227	45	0	188	178	18	146
CGTCCGGAGAAACCGCATCG	297	954	418	1032	938	616	1256
CGTCCGGAGAACCCGCATCG	344	119	25	43	39	20	51
CGTCCGGAGAAGCCGCATCG	194	1236	561	722	373	354	593
CGTCCGGAGAATACGCATCG	292	2956	5397	685	934	367	1327
CGTCCGGAGAATTCGCATCG	332	2764	1257	1119	1015	834	817
CGTCCGGAGAATGCGCATCG	404	1792	1036	1157	1327	623	2001
CGTCCGGAGAATCAGCATCG	77	778	318	143	223	159	390
CGTCCGGAGAATCTGCATCG	237	2148	1368	768	799	544	1315
CGTCCGGAGAATCGGCATCG	195	981	915	563	542	469	808
CGTCCGGAGAATCCACATCG	357	2113	1308	1029	932	621	1229
CGTCCGGAGAATCCTCATCG	222	1311	395	502	698	586	808
CGTCCGGAGAATCCCCATCG	329	1713	1137	1091	1221	673	1553
CGTCCGGAGAATCCGAATCG	253	1704	722	450	554	486	979
CGTCCGGAGAATCCGTATCG	297	276	193	390	448	161	286
CGTCCGGAGAATCCGGATCG	280	2108	856	974	880	466	1572
CGTCCGGAGAATCCGCTTCG	275	511	214	722	945	465	580
CGTCCGGAGAATCCGCCTCG	326	220	338	646	532	377	687
CGTCCGGAGAATCCGCGTCG	80	14	35	271	216	66	129
CGTCCGGAGAATCCGCAACG	311	676	174	641	812	278	1462
CGTCCGGAGAATCCGCACCG	193	766	285	557	851	371	944
CGTCCGGAGAATCCGCAGCG	155	540	170	400	510	278	923
CGTCCGGAGAATCCGCATAG	274	1513	841	585	478	433	664
CGTCCGGAGAATCCGCATTG	227	641	495	700	638	267	900
CGTCCGGAGAATCCGCATGG	225	750	401	480	640	240	589
CGCACGGAGAATCCGCATCG	289	32	25	1065	854	557	1533
CGCTCGGAGAATCCGCATCG	333	25	1	65	130	45	89
CGCGCGGAGAATCCGCATCG	201	70	3	264	456	269	224
CGCCAGGAGAATCCGCATCG	299	131	8	746	736	681	1307
CGCCTGGAGAATCCGCATCG	338	125	30	35	88	65	93
CGCCGGGAGAATCCGCATCG	144	1	1	341	235	63	164
CGCCCAGAGAATCCGCATCG	264	172	3	476	391	29	331
CGCCCTGAGAATCCGCATCG	279	123	44	513	718	120	227
CGCCCCGAGAATCCGCATCG	253	20	36	839	907	345	806
CGCCCGAAGAATCCGCATCG	345	80	30	469	488	76	287
CGCCCGTAGAATCCGCATCG	262	62	12	705	851	183	848
CGCCCGCAGAATCCGCATCG	344	750	344	967	1266	451	1017
CGCCCGGTGAATCCGCATCG	146	4	10	23	40	4	2
CGCCCGGCGAATCCGCATCG	350	162	83	506	633	195	434
CGCCCGGGGAATCCGCATCG	194	17	0	35	21	6	27
CGCCCGGAAAATCCGCATCG	251	277	116	536	564	136	400
CGCCCGGATAATCCGCATCG	284	534	214	692	890	242	771
CGCCCGGACAATCCGCATCG	256	1085	477	820	740	418	1149
CGCCCGGAGTATCCGCATCG	310	114	201	559	535	217	389
CGCCCGGAGCATCCGCATCG	131	153	128	388	258	198	246
CGCCCGGAGGATCCGCATCG	79	61	7	7	2	20	78
CGCCCGGAGATTCCGCATCG	286	625	183	191	184	328	451
CGCCCGGAGACTCCGCATCG	360	392	117	216	191	250	271
CGCCCGGAGAGTCCGCATCG	257	12	0	47	8	111	17
CGCCCGGAGAAACCGCATCG	182	378	322	464	431	350	343
CGCCCGGAGAACCCGCATCG	127	90	6	16	21	32	95
CGCCCGGAGAAGCCGCATCG	121	425	440	257	415	303	714
CGCCCGGAGAATACGCATCG	328	3257	1224	1231	723	721	2006
CGCCCGGAGAATTCGCATCG	39	445	75	105	124	148	220
CGCCCGGAGAATGCGCATCG	152	1012	757	601	340	266	427
CGCCCGGAGAATCAGCATCG	236	1772	969	840	893	670	1389
CGCCCGGAGAATCTGCATCG	282	3514	1543	1140	1196	899	1583
CGCCCGGAGAATCGGCATCG	183	1813	1388	734	942	465	1729
CGCCCGGAGAATCCACATCG	416	2054	830	1555	1135	755	2072
CGCCCGGAGAATCCTCATCG	188	1239	306	482	255	391	476
CGCCCGGAGAATCCCCATCG	210	1449	543	730	721	652	1271
CGCCCGGAGAATCCGAATCG	241	507	561	683	773	326	1059
CGCCCGGAGAATCCGTATCG	340	320	70	71	102	67	218
CGCCCGGAGAATCCGGATCG	191	334	110	356	357	149	605
CGCCCGGAGAATCCGCTTCG	262	160	41	354	354	67	123
CGCCCGGAGAATCCGCCTCG	56	209	3	15	24	9	17
CGCCCGGAGAATCCGCGTCG	232	69	25	45	104	4	23
CGCCCGGAGAATCCGCAACG	250	151	126	255	137	65	284
CGCCCGGAGAATCCGCACCG	160	171	129	125	183	98	257
CGCCCGGAGAATCCGCAGCG	389	66	114	824	781	245	432
CGCCCGGAGAATCCGCATAG	257	925	543	354	583	343	653
CGCCCGGAGAATCCGCATTG	229	611	330	281	251	259	310
CGCCCGGAGAATCCGCATGG	259	513	242	186	293	227	425
CGGACGGAGAATCCGCATCG	214	1186	469	490	483	333	922
CGGTCGGAGAATCCGCATCG	289	25	26	89	36	14	38
CGGGCGGAGAATCCGCATCG	303	21	43	773	1168	61	246
CGGCAGGAGAATCCGCATCG	146	110	1	489	481	181	376
CGGCTGGAGAATCCGCATCG	175	0	0	10	25	1	1
CGGCGGGAGAATCCGCATCG	332	34	59	510	713	60	150
CGGCCAGAGAATCCGCATCG	213	302	30	703	640	49	33
CGGCCTGAGAATCCGCATCG	307	79	23	820	496	86	126
CGGCCCGAGAATCCGCATCG	236	399	4	477	988	248	392
CGGCCGAAGAATCCGCATCG	299	13	118	576	475	13	74
CGGCCGTAGAATCCGCATCG	207	63	39	315	453	216	406
CGGCCGCAGAATCCGCATCG	231	168	90	579	481	142	506
CGGCCGGTGAATCCGCATCG	219	113	1	100	76	22	2
CGGCCGGCGAATCCGCATCG	123	0	3	115	40	2	35
CGGCCGGGGAATCCGCATCG	235	33	34	68	47	43	153
CGGCCGGAAAATCCGCATCG	275	324	168	535	727	198	385
CGGCCGGATAATCCGCATCG	229	543	208	556	509	230	644
CGGCCGGACAATCCGCATCG	276	1362	637	604	730	510	851
CGGCCGGAGTATCCGCATCG	219	176	169	281	413	89	213
CGGCCGGAGCATCCGCATCG	85	12	132	156	118	53	95
CGGCCGGAGGATCCGCATCG	322	62	40	78	63	20	161
CGGCCGGAGATTCCGCATCG	234	936	498	197	380	134	409
CGGCCGGAGACTCCGCATCG	287	614	256	294	330	299	612
CGGCCGGAGAGTCCGCATCG	200	134	99	238	226	76	170
CGGCCGGAGAAACCGCATCG	261	1060	715	668	641	420	650
CGGCCGGAGAACCCGCATCG	59	0	29	23	4	32	0
CGGCCGGAGAAGCCGCATCG	101	731	312	196	151	238	422
CGGCCGGAGAATACGCATCG	247	2434	1245	896	1044	777	1629
CGGCCGGAGAATTCGCATCG	319	2109	1093	888	775	695	1972
CGGCCGGAGAATGCGCATCG	336	3159	1997	745	1007	721	1554
CGGCCGGAGAATCAGCATCG	344	1852	1257	1186	1145	790	2036
CGGCCGGAGAATCTGCATCG	248	4129	1326	753	1098	768	1282
CGGCCGGAGAATCGGCATCG	202	2242	977	461	514	401	1225
CGGCCGGAGAATCCACATCG	288	926	766	542	1099	489	1058
CGGCCGGAGAATCCTCATCG	377	1213	859	426	705	538	1707
CGGCCGGAGAATCCCCATCG	320	1774	1429	1056	940	1198	1717
CGGCCGGAGAATCCGAATCG	149	582	195	677	526	429	699
CGGCCGGAGAATCCGTATCG	195	206	151	27	37	62	71
CGGCCGGAGAATCCGGATCG	178	194	136	310	558	278	434
CGGCCGGAGAATCCGCTTCG	261	1030	232	589	536	310	593
CGGCCGGAGAATCCGCCTCG	79	247	132	116	116	96	161
CGGCCGGAGAATCCGCGTCG	214	31	9	161	213	29	26
CGGCCGGAGAATCCGCAACG	249	1293	468	426	629	238	618
CGGCCGGAGAATCCGCACCG	163	1004	302	475	376	332	554
CGGCCGGAGAATCCGCAGCG	188	355	198	603	611	277	856
CGGCCGGAGAATCCGCATAG	188	1868	570	590	397	343	834
CGGCCGGAGAATCCGCATTG	277	2244	837	836	801	455	1143
CGGCCGGAGAATCCGCATGG	259	1535	717	723	676	371	1186
CGAAAGGAGAATCCGCATCG	356	529	281	807	1217	760	1528
CGAATGGAGAATCCGCATCG	139	71	36	550	490	275	655
CGAAGGGAGAATCCGCATCG	187	338	147	551	751	588	722
CGAACAGAGAATCCGCATCG	364	2007	1030	1086	1025	597	1884
CGAACTGAGAATCCGCATCG	353	3276	1630	1377	1273	499	1820
CGAACCGAGAATCCGCATCG	82	809	284	182	288	182	210
CGAACGAAGAATCCGCATCG	268	1546	672	977	991	756	1115
CGAACGTAGAATCCGCATCG	295	2033	556	403	919	442	913
CGAACGCAGAATCCGCATCG	364	3563	1729	934	913	687	1835
CGAACGGTGAATCCGCATCG	146	428	167	379	419	207	317
CGAACGGCGAATCCGCATCG	333	1756	1077	898	951	792	1234
CGAACGGGGAATCCGCATCG	293	679	398	954	855	654	858
CGAACGGAAAATCCGCATCG	281	1886	942	925	1005	538	1036
CGAACGGATAATCCGCATCG	300	1672	1454	625	846	409	1232
CGAACGGACAATCCGCATCG	178	1283	1063	472	385	385	624
CGAACGGAGTATCCGCATCG	319	2032	896	1083	772	607	1753
CGAACGGAGCATCCGCATCG	317	1837	1297	818	807	665	1104
CGAACGGAGGATCCGCATCG	220	21	82	1161	1110	710	1120
CGAACGGAGATTCCGCATCG	131	910	412	424	409	404	871
CGAACGGAGACTCCGCATCG	298	1771	1004	931	897	840	1453
CGAACGGAGAGTCCGCATCG	320	1138	697	649	885	668	1309
CGAACGGAGAAACCGCATCG	256	1870	1004	729	985	423	1039
CGAACGGAGAACCCGCATCG	224	56	6	482	678	359	537
CGAACGGAGAAGCCGCATCG	271	2289	876	926	743	741	1140
CGAACGGAGAATACGCATCG	111	1091	191	353	536	177	354
CGAACGGAGAATTCGCATCG	264	2013	976	567	991	586	1228
CGAACGGAGAATGCGCATCG	195	2005	740	682	447	629	1015
CGAACGGAGAATCAGCATCG	277	2476	974	883	837	557	918
CGAACGGAGAATCTGCATCG	336	2547	1130	905	908	668	1499
CGAACGGAGAATCGGCATCG	281	1768	1270	722	782	596	1356
CGAACGGAGAATCCACATCG	229	2795	833	609	530	669	695
CGAACGGAGAATCCTCATCG	130	907	386	533	514	172	560
CGAACGGAGAATCCCCATCG	273	3780	1172	755	1005	714	1295
CGAACGGAGAATCCGAATCG	216	1098	973	485	478	210	1068
CGAACGGAGAATCCGTATCG	337	723	230	986	896	501	1502
CGAACGGAGAATCCGGATCG	277	2208	999	593	673	693	1086
CGAACGGAGAATCCGCTTCG	283	2464	693	641	860	501	612
CGAACGGAGAATCCGCCTCG	302	1147	197	1029	1066	538	1053
CGAACGGAGAATCCGCGTCG	241	616	287	1002	1013	523	1014
CGAACGGAGAATCCGCAACG	148	518	379	507	864	298	1575
CGAACGGAGAATCCGCACCG	252	1377	556	734	584	339	1171
CGAACGGAGAATCCGCAGCG	219	1141	886	576	514	438	1144
CGAACGGAGAATCCGCATAG	240	1483	1106	783	895	390	953
CGAACGGAGAATCCGCATTG	308	1177	1352	737	943	495	1021
CGAACGGAGAATCCGCATGG	340	2580	973	1110	793	731	2132
CGATAGGAGAATCCGCATCG	300	935	258	1213	699	524	930
CGATTGGAGAATCCGCATCG	318	33	27	549	1215	222	404
CGATGGGAGAATCCGCATCG	320	159	28	773	1231	463	1517
CGATCAGAGAATCCGCATCG	333	757	172	1179	1324	803	1390
CGATCTGAGAATCCGCATCG	202	476	413	520	725	307	835
CGATCCGAGAATCCGCATCG	274	1376	407	547	909	538	1299
CGATCGAAGAATCCGCATCG	332	439	235	1121	1201	848	1787
CGATCGTAGAATCCGCATCG	387	1644	698	1131	1056	1021	1781
CGATCGCAGAATCCGCATCG	267	2353	901	906	764	550	1377
CGATCGGTGAATCCGCATCG	403	71	104	901	829	632	1043
CGATCGGCGAATCCGCATCG	239	1126	846	830	777	324	1043
CGATCGGGGAATCCGCATCG	256	0	0	639	708	527	936
CGATCGGAAAATCCGCATCG	320	1203	1002	673	904	584	1163
CGATCGGATAATCCGCATCG	305	800	875	846	756	378	941
CGATCGGACAATCCGCATCG	402	2518	1864	916	1213	560	1585
CGATCGGAGTATCCGCATCG	197	708	290	482	467	394	649
CGATCGGAGCATCCGCATCG	229	1088	468	727	917	590	1143
CGATCGGAGGATCCGCATCG	268	20	28	172	245	13	116
CGATCGGAGATTCCGCATCG	295	713	741	689	934	420	1028
CGATCGGAGACTCCGCATCG	349	1401	576	896	804	603	1585
CGATCGGAGAGTCCGCATCG	300	42	85	740	953	168	281
CGATCGGAGAAACCGCATCG	172	781	489	513	595	122	901
CGATCGGAGAACCCGCATCG	128	29	9	104	113	22	101
CGATCGGAGAAGCCGCATCG	316	1316	929	819	871	685	1014
CGATCGGAGAATACGCATCG	280	2935	1234	805	964	519	1683
CGATCGGAGAATTCGCATCG	261	1992	1057	968	1151	423	958
CGATCGGAGAATGCGCATCG	258	1944	1044	1203	470	604	1256
CGATCGGAGAATCAGCATCG	180	1494	1088	398	615	284	772
CGATCGGAGAATCTGCATCG	358	3675	1434	993	1285	863	1876
CGATCGGAGAATCGGCATCG	309	2772	1063	813	962	846	1075
CGATCGGAGAATCCACATCG	410	2381	1480	1257	1115	678	2149
CGATCGGAGAATCCTCATCG	300	1759	832	1032	1434	616	1362
CGATCGGAGAATCCCCATCG	134	1244	426	361	735	249	909
CGATCGGAGAATCCGAATCG	140	166	339	225	211	261	655
CGATCGGAGAATCCGTATCG	321	195	154	592	709	331	769
CGATCGGAGAATCCGGATCG	327	646	334	595	1088	494	1071
CGATCGGAGAATCCGCTTCG	173	235	113	662	499	274	664
CGATCGGAGAATCCGCCTCG	271	408	368	785	768	467	548
CGATCGGAGAATCCGCGTCG	258	94	1	476	857	240	862
CGATCGGAGAATCCGCAACG	264	576	204	544	663	408	1086
CGATCGGAGAATCCGCACCG	124	424	284	361	476	158	425
CGATCGGAGAATCCGCAGCG	217	371	143	728	848	358	882
CGATCGGAGAATCCGCATAG	357	2512	1050	860	924	781	1135
CGATCGGAGAATCCGCATTG	356	1228	927	721	866	488	1171
CGATCGGAGAATCCGCATGG	188	835	235	585	580	218	770
CGAGAGGAGAATCCGCATCG	315	1456	696	838	1166	1000	1650
CGAGTGGAGAATCCGCATCG	240	67	8	515	597	170	195
CGAGGGGAGAATCCGCATCG	256	39	32	798	880	461	1130
CGAGCAGAGAATCCGCATCG	233	731	195	745	919	382	1173
CGAGCTGAGAATCCGCATCG	222	574	388	438	784	538	1336
CGAGCCGAGAATCCGCATCG	330	2069	604	1168	1173	652	1500
CGAGCGAAGAATCCGCATCG	291	760	212	999	1019	721	1413
CGAGCGTAGAATCCGCATCG	256	721	458	447	440	325	760
CGAGCGCAGAATCCGCATCG	338	2929	1149	1114	987	668	1288
CGAGCGGTGAATCCGCATCG	263	545	153	576	751	328	869
CGAGCGGCGAATCCGCATCG	177	758	620	472	673	361	835
CGAGCGGGGAATCCGCATCG	186	2	49	370	575	199	526
CGAGCGGAAAATCCGCATCG	368	2184	965	1093	1229	544	1062
CGAGCGGATAATCCGCATCG	319	1023	1000	501	547	326	952
CGAGCGGACAATCCGCATCG	294	2169	1199	1018	871	458	1565
CGAGCGGAGTATCCGCATCG	245	801	426	492	687	457	944
CGAGCGGAGCATCCGCATCG	122	921	370	500	378	159	646
CGAGCGGAGGATCCGCATCG	217	113	40	433	443	75	242
CGAGCGGAGATTCCGCATCG	194	1230	932	497	516	320	734
CGAGCGGAGACTCCGCATCG	267	2290	1738	626	786	561	1652
CGAGCGGAGAGTCCGCATCG	258	235	52	740	661	431	790
CGAGCGGAGAAACCGCATCG	300	1666	643	940	684	515	763
CGAGCGGAGAACCCGCATCG	86	121	51	174	192	90	206
CGAGCGGAGAAGCCGCATCG	183	1144	283	538	391	293	1203
CGAGCGGAGAATACGCATCG	275	2377	1178	741	758	586	905
CGAGCGGAGAATTCGCATCG	158	1250	392	395	303	269	345
CGAGCGGAGAATGCGCATCG	149	1075	425	352	426	303	603
CGAGCGGAGAATCAGCATCG	259	2830	1284	949	765	399	982
CGAGCGGAGAATCTGCATCG	203	1804	1099	528	844	366	828
CGAGCGGAGAATCGGCATCG	219	2169	1131	660	650	563	998
CGAGCGGAGAATCCACATCG	119	821	543	585	285	280	400
CGAGCGGAGAATCCTCATCG	275	2041	840	822	735	608	1240
CGAGCGGAGAATCCCCATCG	115	967	376	360	499	174	337
CGAGCGGAGAATCCGAATCG	222	1022	502	485	428	408	1050
CGAGCGGAGAATCCGTATCG	208	240	66	900	428	248	606
CGAGCGGAGAATCCGGATCG	298	664	302	814	992	590	949
CGAGCGGAGAATCCGCTTCG	217	806	921	583	796	383	493
CGAGCGGAGAATCCGCCTCG	155	1381	574	339	409	216	451
CGAGCGGAGAATCCGCGTCG	143	37	0	413	362	231	330
CGAGCGGAGAATCCGCAACG	230	561	287	473	557	225	816
CGAGCGGAGAATCCGCACCG	192	947	717	397	401	354	487
CGAGCGGAGAATCCGCAGCG	234	685	399	405	608	429	680
CGAGCGGAGAATCCGCATAG	236	1748	753	709	427	309	772
CGAGCGGAGAATCCGCATTG	248	1065	795	465	734	572	743
CGAGCGGAGAATCCGCATGG	343	2798	1170	891	777	631	1302
CGACAAGAGAATCCGCATCG	370	1755	647	1135	1914	713	2541
CGACATGAGAATCCGCATCG	354	573	487	763	732	647	1688
CGACACGAGAATCCGCATCG	354	745	373	867	1002	767	1318
CGACAGAAGAATCCGCATCG	272	2159	799	1048	1172	975	1430
CGACAGTAGAATCCGCATCG	372	2914	1240	782	488	735	1288
CGACAGCAGAATCCGCATCG	256	2233	877	1221	886	841	1077
CGACAGGTGAATCCGCATCG	312	412	166	655	913	755	879
CGACAGGCGAATCCGCATCG	192	1059	339	379	638	395	695
CGACAGGGGAATCCGCATCG	231	29	51	730	731	378	694
CGACAGGAAAATCCGCATCG	271	1491	966	648	788	548	1121
CGACAGGATAATCCGCATCG	373	1915	874	724	1125	794	949
CGACAGGACAATCCGCATCG	221	2034	910	558	582	484	1461
CGACAGGAGTATCCGCATCG	220	1031	785	762	537	509	559
CGACAGGAGCATCCGCATCG	198	1710	551	548	672	449	1025
CGACAGGAGGATCCGCATCG	192	9	27	637	494	247	478
CGACAGGAGATTCCGCATCG	243	1969	905	653	1115	424	1209
CGACAGGAGACTCCGCATCG	299	918	304	877	867	763	2102
CGACAGGAGAGTCCGCATCG	165	225	23	457	422	295	901
CGACAGGAGAAACCGCATCG	229	1712	1035	712	751	647	1111
CGACAGGAGAACCCGCATCG	240	66	7	876	801	152	493
CGACAGGAGAAGCCGCATCG	279	2393	915	944	1018	611	1247
CGACAGGAGAATACGCATCG	107	828	472	231	479	315	456
CGACAGGAGAATTCGCATCG	108	649	596	309	275	273	439
CGACAGGAGAATGCGCATCG	304	2613	1208	918	864	632	1531
CGACAGGAGAATCAGCATCG	261	937	390	833	838	623	977
CGACAGGAGAATCTGCATCG	287	2294	1148	1199	928	430	1108
CGACAGGAGAATCGGCATCG	312	1526	1182	1249	1187	698	1411
CGACAGGAGAATCCACATCG	324	2128	1351	1031	1161	601	1426
CGACAGGAGAATCCTCATCG	284	2509	1197	541	627	474	1130
CGACAGGAGAATCCCCATCG	301	1801	1220	871	1104	511	1255
CGACAGGAGAATCCGAATCG	142	1386	511	392	563	304	294
CGACAGGAGAATCCGTATCG	223	559	130	497	561	271	1010
CGACAGGAGAATCCGGATCG	187	658	490	636	828	319	1060
CGACAGGAGAATCCGCTTCG	352	988	636	1107	1218	797	1481
CGACAGGAGAATCCGCCTCG	352	813	531	1119	983	615	1197
CGACAGGAGAATCCGCGTCG	186	62	21	520	518	594	681
CGACAGGAGAATCCGCAACG	216	505	367	809	881	400	1015
CGACAGGAGAATCCGCACCG	232	348	306	570	566	252	1193
CGACAGGAGAATCCGCAGCG	229	1385	598	687	983	419	820
CGACAGGAGAATCCGCATAG	305	2053	1082	729	862	565	1219
CGACAGGAGAATCCGCATTG	219	1050	806	497	612	255	910
CGACAGGAGAATCCGCATGG	341	1911	762	1039	1041	624	1305
CGACTAGAGAATCCGCATCG	274	237	59	284	357	111	164
CGACTTGAGAATCCGCATCG	334	518	238	929	1127	475	860
CGACTCGAGAATCCGCATCG	293	75	36	662	825	429	874
CGACTGAAGAATCCGCATCG	365	713	143	905	1359	377	722
CGACTGTAGAATCCGCATCG	362	829	438	590	842	456	1159
CGACTGCAGAATCCGCATCG	276	1288	930	946	687	551	1063
CGACTGGTGAATCCGCATCG	349	52	20	370	341	61	241
CGACTGGCGAATCCGCATCG	182	895	436	327	271	285	537
CGACTGGGGAATCCGCATCG	178	0	12	289	228	8	71
CGACTGGAAAATCCGCATCG	123	296	127	423	506	210	446
CGACTGGATAATCCGCATCG	229	1462	698	676	888	294	561
CGACTGGACAATCCGCATCG	203	1635	940	651	711	494	979
CGACTGGAGTATCCGCATCG	308	702	344	866	812	259	816
CGACTGGAGCATCCGCATCG	265	1371	729	976	938	360	1338
CGACTGGAGGATCCGCATCG	305	135	18	23	49	56	73
CGACTGGAGATTCCGCATCG	157	750	432	190	266	150	464
CGACTGGAGACTCCGCATCG	290	1254	700	570	730	444	944
CGACTGGAGAGTCCGCATCG	210	26	4	26	28	5	8
CGACTGGAGAAACCGCATCG	236	1342	652	639	769	554	1108
CGACTGGAGAACCCGCATCG	253	83	23	94	35	105	239
CGACTGGAGAAGCCGCATCG	259	1956	1051	879	875	529	1114
CGACTGGAGAATACGCATCG	340	3038	1606	833	895	867	1296
CGACTGGAGAATTCGCATCG	283	2171	1247	961	701	447	1416
CGACTGGAGAATGCGCATCG	265	1583	795	1198	839	526	872
CGACTGGAGAATCAGCATCG	277	2142	1538	970	734	443	1312
CGACTGGAGAATCTGCATCG	287	2420	1125	868	828	777	1288
CGACTGGAGAATCGGCATCG	452	3638	2502	1570	2108	1047	2742
CGACTGGAGAATCCACATCG	248	1335	483	627	777	449	986
CGACTGGAGAATCCTCATCG	366	2316	1001	971	1237	722	1730
CGACTGGAGAATCCCCATCG	307	2622	1198	991	1066	693	1873
CGACTGGAGAATCCGAATCG	118	270	388	295	251	127	492
CGACTGGAGAATCCGTATCG	290	134	106	90	74	175	250
CGACTGGAGAATCCGGATCG	302	232	140	841	768	342	906
CGACTGGAGAATCCGCTTCG	328	679	368	761	847	246	710
CGACTGGAGAATCCGCCTCG	183	450	268	98	160	128	223
CGACTGGAGAATCCGCGTCG	279	63	0	319	234	56	49
CGACTGGAGAATCCGCAACG	334	480	103	411	648	240	370
CGACTGGAGAATCCGCACCG	280	270	128	704	503	306	484
CGACTGGAGAATCCGCAGCG	292	201	340	656	884	288	777
CGACTGGAGAATCCGCATAG	267	872	568	436	762	264	951
CGACTGGAGAATCCGCATTG	354	1840	1103	1022	865	361	1021
CGACTGGAGAATCCGCATGG	349	1242	470	694	696	552	558
CGACGAGAGAATCCGCATCG	248	270	98	977	1012	729	1941
CGACGTGAGAATCCGCATCG	355	120	28	1208	1056	698	1203
CGACGCGAGAATCCGCATCG	262	1243	563	688	664	770	858
CGACGGAAGAATCCGCATCG	245	110	189	707	979	508	1377
CGACGGTAGAATCCGCATCG	328	681	520	744	692	374	1508
CGACGGCAGAATCCGCATCG	304	2467	933	1197	1278	952	1922
CGACGGGTGAATCCGCATCG	203	34	233	541	511	187	379
CGACGGGCGAATCCGCATCG	183	1200	464	568	716	432	551
CGACGGGGGAATCCGCATCG	92	68	5	388	535	209	764
CGACGGGAAAATCCGCATCG	259	2312	770	676	1136	540	1005
CGACGGGATAATCCGCATCG	234	1289	606	421	946	341	980
CGACGGGACAATCCGCATCG	178	635	623	681	630	319	1016
CGACGGGAGTATCCGCATCG	333	1501	488	661	925	525	1035
CGACGGGAGCATCCGCATCG	220	1544	592	715	1105	663	1647
CGACGGGAGGATCCGCATCG	235	79	64	235	496	72	116
CGACGGGAGATTCCGCATCG	149	666	516	288	392	263	542
CGACGGGAGACTCCGCATCG	280	1663	1338	1187	1409	833	1840
CGACGGGAGAGTCCGCATCG	345	106	101	938	933	278	554
CGACGGGAGAAACCGCATCG	159	1155	374	793	501	385	610
CGACGGGAGAACCCGCATCG	135	284	26	321	392	82	119
CGACGGGAGAAGCCGCATCG	143	443	284	372	504	96	374
CGACGGGAGAATACGCATCG	220	3632	1214	981	1035	578	1215
CGACGGGAGAATTCGCATCG	215	1636	498	787	653	389	1527
CGACGGGAGAATGCGCATCG	225	2539	1029	845	730	509	1006
CGACGGGAGAATCAGCATCG	203	1352	622	682	763	347	905
CGACGGGAGAATCTGCATCG	252	3585	1085	841	876	736	1847
CGACGGGAGAATCGGCATCG	178	2397	1387	670	873	377	1486
CGACGGGAGAATCCACATCG	150	1374	664	505	588	428	774
CGACGGGAGAATCCTCATCG	310	2524	979	949	1172	720	1834
CGACGGGAGAATCCCCATCG	192	1239	1065	628	339	439	1451
CGACGGGAGAATCCGAATCG	304	2042	1083	892	969	718	1630
CGACGGGAGAATCCGTATCG	293	1241	386	518	761	346	726
CGACGGGAGAATCCGGATCG	120	345	162	447	561	368	753
CGACGGGAGAATCCGCTTCG	273	824	436	941	1049	570	1384
CGACGGGAGAATCCGCCTCG	219	726	236	469	564	287	685
CGACGGGAGAATCCGCGTCG	185	53	0	398	480	299	653
CGACGGGAGAATCCGCAACG	320	1537	323	1306	1152	605	1441
CGACGGGAGAATCCGCACCG	254	1059	366	1070	911	455	1209
CGACGGGAGAATCCGCAGCG	239	1438	257	873	779	610	1277
CGACGGGAGAATCCGCATAG	365	2926	1138	606	953	703	2346
CGACGGGAGAATCCGCATTG	314	2229	1110	1096	860	705	1191
CGACGGGAGAATCCGCATGG	240	1434	918	590	763	324	1229
CGACCAAAGAATCCGCATCG	254	691	354	760	619	472	762
CGACCATAGAATCCGCATCG	356	1896	752	1135	961	807	1476
CGACCACAGAATCCGCATCG	314	1448	661	816	771	426	1265
CGACCAGTGAATCCGCATCG	425	882	216	1284	1566	843	1889
CGACCAGCGAATCCGCATCG	358	2157	1232	1015	1038	814	1339
CGACCAGGGAATCCGCATCG	359	86	28	1074	1048	586	1330
CGACCAGAAAATCCGCATCG	317	3593	873	711	1089	587	1102
CGACCAGATAATCCGCATCG	207	1622	665	463	540	310	502
CGACCAGACAATCCGCATCG	224	1852	1111	969	972	549	1259
CGACCAGAGTATCCGCATCG	266	1041	663	627	629	630	1451
CGACCAGAGCATCCGCATCG	332	2515	1431	979	1512	609	1061
CGACCAGAGGATCCGCATCG	267	152	42	475	477	155	86
CGACCAGAGATTCCGCATCG	322	2025	1032	837	794	511	1413
CGACCAGAGACTCCGCATCG	134	1041	608	411	519	371	610
CGACCAGAGAGTCCGCATCG	220	0	11	511	812	714	285
CGACCAGAGAAACCGCATCG	270	1935	1301	1119	956	561	1668
CGACCAGAGAACCCGCATCG	295	121	111	421	542	182	317
CGACCAGAGAAGCCGCATCG	292	2177	1891	1127	1125	776	1325
CGACCAGAGAATACGCATCG	324	3726	1646	958	983	570	1237
CGACCAGAGAATTCGCATCG	296	1876	1930	1227	1171	739	1561
CGACCAGAGAATGCGCATCG	292	3055	1151	718	749	750	1219
CGACCAGAGAATCAGCATCG	258	3402	1503	807	821	588	1031
CGACCAGAGAATCTGCATCG	370	5749	1425	921	1314	796	1634
CGACCAGAGAATCGGCATCG	169	1509	912	745	367	504	768
CGACCAGAGAATCCACATCG	323	2477	1443	1071	1482	724	1517
CGACCAGAGAATCCTCATCG	1	8	6	1	4	3	3
CGACCAGAGAATCCCCATCG	276	2653	921	753	859	366	1180
CGACCAGAGAATCCGAATCG	293	2575	1055	748	502	422	1258
CGACCAGAGAATCCGTATCG	281	983	392	527	661	477	836
CGACCAGAGAATCCGGATCG	254	1178	372	755	701	404	1076
CGACCAGAGAATCCGCTTCG	355	1777	829	1107	1535	790	1712
CGACCAGAGAATCCGCCTCG	384	1731	988	1224	1136	609	1182
CGACCAGAGAATCCGCGTCG	189	13	27	713	457	309	433
CGACCAGAGAATCCGCAACG	274	1233	322	946	1030	635	1281
CGACCAGAGAATCCGCACCG	206	1869	552	924	723	434	1199
CGACCAGAGAATCCGCAGCG	250	1403	576	562	937	556	1648
CGACCAGAGAATCCGCATAG	383	3032	1290	1054	1023	803	1453
CGACCAGAGAATCCGCATTG	287	2204	994	628	759	489	1136
CGACCAGAGAATCCGCATGG	286	2506	689	669	863	509	1018
CGACCTAAGAATCCGCATCG	316	1125	574	606	1176	574	862
CGACCTTAGAATCCGCATCG	376	1110	970	670	944	606	1623
CGACCTCAGAATCCGCATCG	265	1574	958	503	1288	706	1142
CGACCTGTGAATCCGCATCG	369	1276	776	1060	809	560	1280
CGACCTGCGAATCCGCATCG	375	3720	1249	1155	1020	657	1489
CGACCTGGGAATCCGCATCG	158	28	16	517	574	283	680
CGACCTGAAAATCCGCATCG	374	3263	1232	1306	948	698	1472
CGACCTGATAATCCGCATCG	336	2204	1305	705	912	780	879
CGACCTGACAATCCGCATCG	305	2881	1170	1090	959	703	1607
CGACCTGAGTATCCGCATCG	385	2396	952	971	1111	599	1316
CGACCTGAGCATCCGCATCG	320	1972	1213	799	710	715	1491
CGACCTGAGGATCCGCATCG	267	209	87	481	667	418	242
CGACCTGAGATTCCGCATCG	420	4162	1626	1142	1440	806	1416
CGACCTGAGACTCCGCATCG	270	1936	853	908	1171	736	1274
CGACCTGAGAGTCCGCATCG	261	19	80	580	613	173	399
CGACCTGAGAAACCGCATCG	330	2318	1145	1080	888	820	1420
CGACCTGAGAACCCGCATCG	376	556	462	594	881	380	791
CGACCTGAGAAGCCGCATCG	241	1893	847	767	799	444	1306
CGACCTGAGAATACGCATCG	295	2492	1107	793	800	714	1046
CGACCTGAGAATTCGCATCG	280	2610	1170	945	565	646	1503
CGACCTGAGAATGCGCATCG	252	2138	1115	630	857	484	1302
CGACCTGAGAATCAGCATCG	330	2626	1133	1016	1250	616	1915
CGACCTGAGAATCTGCATCG	369	4802	1902	1568	1252	1009	1708
CGACCTGAGAATCGGCATCG	270	2389	1868	1187	1252	464	1398
CGACCTGAGAATCCACATCG	174	1817	579	649	356	535	994
CGACCTGAGAATCCTCATCG	359	3697	1151	1258	1125	952	1997
CGACCTGAGAATCCCCATCG	305	3132	993	982	1120	712	1748
CGACCTGAGAATCCGAATCG	369	1769	1158	985	1008	431	1355
CGACCTGAGAATCCGTATCG	315	1394	635	823	703	470	732
CGACCTGAGAATCCGGATCG	205	642	701	374	585	482	713
CGACCTGAGAATCCGCTTCG	325	1974	939	1025	832	921	1751
CGACCTGAGAATCCGCCTCG	395	1476	938	933	1240	640	1361
CGACCTGAGAATCCGCGTCG	265	82	26	685	752	351	1370
CGACCTGAGAATCCGCAACG	214	837	635	669	398	284	1306
CGACCTGAGAATCCGCACCG	297	2152	1164	1021	812	826	1274
CGACCTGAGAATCCGCAGCG	261	1176	800	646	567	538	1297
CGACCTGAGAATCCGCATAG	86	912	254	251	169	75	279
CGACCTGAGAATCCGCATTG	133	1353	304	281	468	322	359
CGACCTGAGAATCCGCATGG	372	3204	1621	1141	745	676	1349
CGACCCAAGAATCCGCATCG	185	319	160	385	512	168	697
CGACCCTAGAATCCGCATCG	346	2285	386	640	554	631	1019
CGACCCCAGAATCCGCATCG	124	862	331	615	466	142	715
CGACCCGTGAATCCGCATCG	362	359	184	1447	1365	715	1204
CGACCCGCGAATCCGCATCG	113	1626	471	410	346	227	682
CGACCCGGGAATCCGCATCG	277	11	86	1064	1044	553	1014
CGACCCGAAAATCCGCATCG	202	1275	787	582	685	344	835
CGACCCGATAATCCGCATCG	257	2000	967	753	716	540	1294
CGACCCGACAATCCGCATCG	255	2272	841	833	930	565	1606
CGACCCGAGTATCCGCATCG	188	1241	255	824	366	226	773
CGACCCGAGCATCCGCATCG	287	2168	895	911	1234	749	1009
CGACCCGAGGATCCGCATCG	202	10	83	840	478	150	205
CGACCCGAGATTCCGCATCG	179	963	480	439	401	296	546
CGACCCGAGACTCCGCATCG	350	2651	1344	952	908	839	1674
CGACCCGAGAGTCCGCATCG	200	66	7	453	496	383	800
CGACCCGAGAAACCGCATCG	261	1844	914	941	972	636	1104
CGACCCGAGAACCCGCATCG	162	159	98	380	389	81	299
CGACCCGAGAAGCCGCATCG	116	684	372	337	363	173	498
CGACCCGAGAATACGCATCG	377	3147	1378	1191	1007	575	1799
CGACCCGAGAATTCGCATCG	333	1843	1021	895	930	780	1373
CGACCCGAGAATGCGCATCG	45	207	166	112	21	91	173
CGACCCGAGAATCAGCATCG	217	2387	881	539	463	449	705
CGACCCGAGAATCTGCATCG	297	2390	1375	1030	974	470	1421
CGACCCGAGAATCGGCATCG	372	2315	2023	1062	1453	735	1131
CGACCCGAGAATCCACATCG	348	3367	1624	886	851	708	981
CGACCCGAGAATCCTCATCG	265	2050	1203	671	1144	590	902
CGACCCGAGAATCCCCATCG	275	2765	1202	1093	1186	403	956
CGACCCGAGAATCCGAATCG	230	1322	759	635	538	381	604
CGACCCGAGAATCCGTATCG	306	1835	913	952	690	334	1147
CGACCCGAGAATCCGGATCG	317	1552	843	870	829	689	1246
CGACCCGAGAATCCGCTTCG	233	973	516	697	768	378	853
CGACCCGAGAATCCGCCTCG	394	1962	976	1413	1636	673	1439
CGACCCGAGAATCCGCGTCG	259	336	32	770	608	321	1321
CGACCCGAGAATCCGCAACG	334	1878	1121	1105	865	486	1335
CGACCCGAGAATCCGCACCG	114	746	604	373	262	303	577
CGACCCGAGAATCCGCAGCG	258	1501	1314	764	583	501	658
CGACCCGAGAATCCGCATAG	120	802	464	106	265	98	173
CGACCCGAGAATCCGCATTG	318	2259	1116	689	825	349	1417
CGACCCGAGAATCCGCATGG	238	1685	762	909	847	575	897
CGACCGATGAATCCGCATCG	243	76	5	470	488	82	224
CGACCGACGAATCCGCATCG	318	174	143	836	874	419	1327
CGACCGAGGAATCCGCATCG	233	39	139	775	775	455	864
CGACCGAAAAATCCGCATCG	343	2366	1521	787	1189	457	1221
CGACCGAATAATCCGCATCG	288	2698	916	535	702	495	1260
CGACCGAACAATCCGCATCG	333	1676	1253	910	1157	868	1371
CGACCGAAGTATCCGCATCG	88	534	158	172	193	111	208
CGACCGAAGCATCCGCATCG	307	2378	1123	966	792	768	1349
CGACCGAAGGATCCGCATCG	308	59	46	156	169	55	142
CGACCGAAGATTCCGCATCG	249	2463	1016	929	781	580	942
CGACCGAAGACTCCGCATCG	352	2879	1593	1282	1310	912	1838
CGACCGAAGAGTCCGCATCG	254	111	13	726	554	187	338
CGACCGAAGAAACCGCATCG	228	2579	1249	569	760	303	964
CGACCGAAGAACCCGCATCG	192	559	179	209	186	129	682
CGACCGAAGAAGCCGCATCG	231	2664	771	641	828	474	1238
CGACCGAAGAATACGCATCG	296	2880	1213	1128	1271	617	1562
CGACCGAAGAATTCGCATCG	53	1007	415	206	202	75	115
CGACCGAAGAATGCGCATCG	285	2277	968	874	992	847	1216
CGACCGAAGAATCAGCATCG	233	2711	1124	854	1063	684	1742
CGACCGAAGAATCTGCATCG	396	5520	2217	1485	1765	1506	3483
CGACCGAAGAATCGGCATCG	213	1164	922	953	805	360	933
CGACCGAAGAATCCACATCG	345	2467	1477	1762	1385	685	1721
CGACCGAAGAATCCTCATCG	228	1872	1014	1000	957	618	824
CGACCGAAGAATCCCCATCG	281	3721	1058	774	916	893	1311
CGACCGAAGAATCCGAATCG	244	1496	1261	657	996	303	1172
CGACCGAAGAATCCGTATCG	396	1692	648	688	938	542	1221
CGACCGAAGAATCCGGATCG	121	603	347	360	415	152	643
CGACCGAAGAATCCGCTTCG	248	1577	626	945	1229	478	1617
CGACCGAAGAATCCGCCTCG	322	1495	822	801	1035	499	1245
CGACCGAAGAATCCGCGTCG	217	22	6	647	605	312	240
CGACCGAAGAATCCGCAACG	56	398	218	317	485	114	416
CGACCGAAGAATCCGCACCG	256	2889	635	998	1026	759	1798
CGACCGAAGAATCCGCAGCG	148	1092	491	709	505	464	926
CGACCGAAGAATCCGCATAG	296	2348	1375	739	813	525	1751
CGACCGAAGAATCCGCATTG	325	2841	980	606	911	852	1480
CGACCGAAGAATCCGCATGG	221	1683	1011	595	758	696	1205
CGACCGTTGAATCCGCATCG	150	51	23	468	397	147	479
CGACCGTCGAATCCGCATCG	349	1078	590	960	1043	559	1366
CGACCGTGGAATCCGCATCG	222	80	31	862	672	518	1020
CGACCGTAAAATCCGCATCG	286	1342	881	434	431	357	953
CGACCGTATAATCCGCATCG	223	978	539	373	381	238	437
CGACCGTACAATCCGCATCG	90	428	241	298	193	312	446
CGACCGTAGTATCCGCATCG	240	1403	540	512	410	299	671
CGACCGTAGCATCCGCATCG	285	1931	825	525	669	429	975
CGACCGTAGGATCCGCATCG	193	92	30	332	323	103	178
CGACCGTAGATTCCGCATCG	297	1318	875	715	520	584	965
CGACCGTAGACTCCGCATCG	229	741	624	638	435	421	382
CGACCGTAGAGTCCGCATCG	191	377	138	383	345	157	1068
CGACCGTAGAAACCGCATCG	240	2430	890	623	549	721	1055
CGACCGTAGAACCCGCATCG	339	1248	575	719	641	227	629
CGACCGTAGAAGCCGCATCG	237	1528	784	493	416	518	771
CGACCGTAGAATACGCATCG	225	1447	725	373	514	627	1095
CGACCGTAGAATTCGCATCG	295	1326	1167	491	611	523	855
CGACCGTAGAATGCGCATCG	312	1283	721	607	752	508	1113
CGACCGTAGAATCAGCATCG	290	1773	919	666	663	485	1139
CGACCGTAGAATCTGCATCG	404	2123	1491	1012	957	647	2100
CGACCGTAGAATCGGCATCG	213	1877	643	602	557	349	753
CGACCGTAGAATCCACATCG	386	1987	1277	880	997	993	1186
CGACCGTAGAATCCTCATCG	232	1592	551	570	629	565	931
CGACCGTAGAATCCCCATCG	83	640	271	170	220	186	319
CGACCGTAGAATCCGAATCG	145	1018	417	262	264	209	490
CGACCGTAGAATCCGTATCG	228	821	686	356	562	353	822
CGACCGTAGAATCCGGATCG	383	1884	1028	576	602	516	1170
CGACCGTAGAATCCGCTTCG	344	1760	630	907	782	464	980
CGACCGTAGAATCCGCCTCG	119	490	330	192	383	197	394
CGACCGTAGAATCCGCGTCG	288	207	106	681	660	428	714
CGACCGTAGAATCCGCAACG	321	1394	485	965	858	242	1091
CGACCGTAGAATCCGCACCG	279	1292	602	585	597	284	736
CGACCGTAGAATCCGCAGCG	192	839	507	432	403	171	892
CGACCGTAGAATCCGCATAG	297	1612	1110	855	740	217	910
CGACCGTAGAATCCGCATTG	269	1133	643	611	638	475	1011
CGACCGTAGAATCCGCATGG	473	3424	1319	1167	1048	716	1663
CGACCGCTGAATCCGCATCG	181	706	462	683	528	484	635
CGACCGCCGAATCCGCATCG	255	1617	860	885	1200	673	1014
CGACCGCGGAATCCGCATCG	233	395	222	792	710	341	875
CGACCGCAAAATCCGCATCG	250	1782	510	649	762	448	900
CGACCGCATAATCCGCATCG	343	2370	912	678	863	806	935
CGACCGCACAATCCGCATCG	371	2491	1178	1099	1008	508	1391
CGACCGCAGTATCCGCATCG	373	3834	1025	810	1400	755	1344
CGACCGCAGCATCCGCATCG	192	1421	977	586	877	346	1015
CGACCGCAGGATCCGCATCG	263	1548	317	672	1004	332	1042
CGACCGCAGATTCCGCATCG	210	2160	1002	555	725	403	1104
CGACCGCAGACTCCGCATCG	299	1614	1055	1007	1079	839	1480
CGACCGCAGAGTCCGCATCG	212	1599	696	646	743	208	322
CGACCGCAGAAACCGCATCG	148	1174	555	439	493	263	808
CGACCGCAGAACCCGCATCG	373	4277	1357	1209	1472	785	1923
CGACCGCAGAAGCCGCATCG	135	703	735	388	689	203	862
CGACCGCAGAATACGCATCG	319	3238	928	911	1028	623	1209
CGACCGCAGAATTCGCATCG	225	1934	964	578	621	258	687
CGACCGCAGAATGCGCATCG	168	1094	360	614	670	346	434
CGACCGCAGAATCAGCATCG	216	1660	1229	779	655	427	783
CGACCGCAGAATCTGCATCG	189	2382	678	360	685	443	1155
CGACCGCAGAATCGGCATCG	314	3307	1763	969	1132	890	1353
CGACCGCAGAATCCACATCG	232	1638	1176	860	914	483	1342
CGACCGCAGAATCCTCATCG	243	2387	1200	783	470	806	1202
CGACCGCAGAATCCCCATCG	227	1367	1195	807	834	584	1167
CGACCGCAGAATCCGAATCG	307	2389	1014	783	930	734	1656
CGACCGCAGAATCCGTATCG	148	731	306	451	517	211	287
CGACCGCAGAATCCGGATCG	267	2221	1480	759	942	655	1629
CGACCGCAGAATCCGCTTCG	337	2562	1071	1422	738	602	1379
CGACCGCAGAATCCGCCTCG	445	3171	1637	1295	1251	931	1796
CGACCGCAGAATCCGCGTCG	196	1036	311	519	762	253	526
CGACCGCAGAATCCGCAACG	238	2174	877	639	829	423	1180
CGACCGCAGAATCCGCACCG	303	2369	1231	739	1153	711	1854
CGACCGCAGAATCCGCAGCG	188	1892	593	436	555	405	751
CGACCGCAGAATCCGCATAG	259	1623	875	814	583	621	844
CGACCGCAGAATCCGCATTG	334	2670	1604	1075	869	623	1639
CGACCGCAGAATCCGCATGG	265	2140	761	901	1116	611	1584
CGACCGGTAAATCCGCATCG	248	1389	460	550	636	283	653
CGACCGGTTAATCCGCATCG	405	1664	682	1385	1136	554	1355
CGACCGGTCAATCCGCATCG	238	1849	759	759	769	347	1076
CGACCGGTGTATCCGCATCG	98	470	162	75	256	101	306
CGACCGGTGCATCCGCATCG	333	2559	1211	926	739	383	1097
CGACCGGTGGATCCGCATCG	266	22	9	17	16	28	117
CGACCGGTGATTCCGCATCG	330	2202	970	829	904	528	1331
CGACCGGTGACTCCGCATCG	223	1758	489	406	485	388	873
CGACCGGTGAGTCCGCATCG	248	14	38	125	157	29	29
CGACCGGTGAAACCGCATCG	180	1915	848	509	579	382	979
CGACCGGTGAACCCGCATCG	284	409	77	94	191	115	212
CGACCGGTGAAGCCGCATCG	216	1044	675	679	551	443	620
CGACCGGTGAATACGCATCG	217	1331	824	427	415	307	836
CGACCGGTGAATTCGCATCG	179	1619	396	226	423	137	608
CGACCGGTGAATGCGCATCG	386	2363	868	817	853	500	1177
CGACCGGTGAATCAGCATCG	307	2610	998	795	1156	682	963
CGACCGGTGAATCTGCATCG	170	1430	691	432	541	525	805
CGACCGGTGAATCGGCATCG	117	1099	503	373	390	188	346
CGACCGGTGAATCCACATCG	315	2574	1248	647	814	583	887
CGACCGGTGAATCCTCATCG	91	720	194	209	274	142	320
CGACCGGTGAATCCCCATCG	274	2666	1245	686	944	576	962
CGACCGGTGAATCCGAATCG	142	399	359	175	191	133	517
CGACCGGTGAATCCGTATCG	331	733	450	580	421	134	818
CGACCGGTGAATCCGGATCG	275	1968	775	736	577	377	1089
CGACCGGTGAATCCGCTTCG	113	646	253	185	349	163	436
CGACCGGTGAATCCGCCTCG	305	2056	760	431	724	412	893
CGACCGGTGAATCCGCGTCG	64	3	73	187	200	82	104
CGACCGGTGAATCCGCAACG	94	65	212	160	376	191	156
CGACCGGTGAATCCGCACCG	346	1686	792	1030	1254	388	1007
CGACCGGTGAATCCGCAGCG	282	897	533	878	613	327	1061
CGACCGGTGAATCCGCATAG	355	1743	1041	993	922	582	1304
CGACCGGTGAATCCGCATTG	312	2749	1044	930	751	505	1179
CGACCGGTGAATCCGCATGG	309	1481	685	864	1087	605	1159
CGACCGGCAAATCCGCATCG	394	3914	1808	1146	1272	906	1421
CGACCGGCTAATCCGCATCG	273	1323	648	792	659	571	661
CGACCGGCCAATCCGCATCG	310	2614	926	960	1231	533	1825
CGACCGGCGTATCCGCATCG	303	3550	911	1030	765	681	1276
CGACCGGCGCATCCGCATCG	261	2128	972	980	1140	810	1230
CGACCGGCGGATCCGCATCG	265	609	271	458	666	367	1015
CGACCGGCGATTCCGCATCG	84	421	611	434	297	291	426
CGACCGGCGACTCCGCATCG	331	3483	1256	1117	1440	1078	1800
CGACCGGCGAGTCCGCATCG	217	1071	867	599	492	375	858
CGACCGGCGAAACCGCATCG	330	3251	1269	915	903	628	1967
CGACCGGCGAACCCGCATCG	310	2142	1184	621	1109	544	1531
CGACCGGCGAAGCCGCATCG	231	2091	951	569	932	478	953
CGACCGGCGAATACGCATCG	361	2472	1104	858	950	737	1372
CGACCGGCGAATTCGCATCG	355	2104	1337	914	749	687	1638
CGACCGGCGAATGCGCATCG	129	919	596	572	411	204	492
CGACCGGCGAATCAGCATCG	358	3229	2213	1189	1589	763	2124
CGACCGGCGAATCTGCATCG	292	2907	1493	1126	1257	821	1580
CGACCGGCGAATCGGCATCG	286	2365	1237	778	1112	584	940
CGACCGGCGAATCCACATCG	273	2453	1154	904	673	506	1116
CGACCGGCGAATCCTCATCG	394	4169	2252	1514	1886	1115	2316
CGACCGGCGAATCCCCATCG	142	1078	899	434	538	277	1003
CGACCGGCGAATCCGAATCG	123	912	534	282	568	258	710
CGACCGGCGAATCCGTATCG	332	2092	1465	692	987	687	1053
CGACCGGCGAATCCGGATCG	244	1586	1123	461	846	577	746
CGACCGGCGAATCCGCTTCG	372	4410	1470	1173	1266	609	1671
CGACCGGCGAATCCGCCTCG	303	2467	931	581	1028	440	1211
CGACCGGCGAATCCGCGTCG	240	635	290	452	626	414	501
CGACCGGCGAATCCGCAACG	115	1772	485	428	595	242	979
CGACCGGCGAATCCGCACCG	310	2294	1230	1118	962	674	1381
CGACCGGCGAATCCGCAGCG	119	772	994	304	372	155	624
CGACCGGCGAATCCGCATAG	272	1828	1009	618	567	224	947
CGACCGGCGAATCCGCATTG	278	1659	857	673	681	405	1141
CGACCGGCGAATCCGCATGG	376	2896	1325	892	1466	800	2316
CGACCGGGAAATCCGCATCG	244	68	57	943	1084	309	586
CGACCGGGTAATCCGCATCG	259	93	50	685	535	300	442
CGACCGGGCAATCCGCATCG	294	668	479	750	858	647	1241
CGACCGGGGTATCCGCATCG	124	78	48	577	333	216	376
CGACCGGGGCATCCGCATCG	250	605	159	769	676	437	986
CGACCGGGGGATCCGCATCG	189	42	0	21	17	19	31
CGACCGGGGATTCCGCATCG	207	695	307	394	370	177	467
CGACCGGGGACTCCGCATCG	87	231	67	167	101	74	142
CGACCGGGGAGTCCGCATCG	308	41	0	133	103	6	57
CGACCGGGGAAACCGCATCG	275	1377	665	1017	909	478	1438
CGACCGGGGAACCCGCATCG	113	82	19	46	8	61	7
CGACCGGGGAAGCCGCATCG	117	485	193	293	349	262	300
CGACCGGGGAATACGCATCG	194	1536	753	422	747	416	926
CGACCGGGGAATTCGCATCG	241	2150	1203	738	740	454	1222
CGACCGGGGAATGCGCATCG	221	2500	706	765	779	626	1055
CGACCGGGGAATCAGCATCG	235	2350	798	906	1133	270	1055
CGACCGGGGAATCTGCATCG	346	2666	1513	1146	1577	928	2471
CGACCGGGGAATCGGCATCG	201	2381	947	739	849	308	1372
CGACCGGGGAATCCACATCG	270	1783	949	913	783	565	1582
CGACCGGGGAATCCTCATCG	217	1044	560	844	906	397	1063
CGACCGGGGAATCCCCATCG	203	1668	431	950	414	435	1114
CGACCGGGGAATCCGAATCG	246	2664	955	864	689	662	931
CGACCGGGGAATCCGTATCG	378	221	63	198	471	104	359
CGACCGGGGAATCCGGATCG	140	669	228	338	403	208	358
CGACCGGGGAATCCGCTTCG	101	138	106	366	410	68	233
CGACCGGGGAATCCGCCTCG	238	987	319	365	353	273	495
CGACCGGGGAATCCGCGTCG	246	38	39	570	554	173	278
CGACCGGGGAATCCGCAACG	177	164	179	390	694	237	626
CGACCGGGGAATCCGCACCG	246	339	216	669	717	249	566
CGACCGGGGAATCCGCAGCG	225	450	291	554	400	381	950
CGACCGGGGAATCCGCATAG	318	1747	983	836	1047	322	855
CGACCGGGGAATCCGCATTG	190	718	295	720	597	315	602
CGACCGGGGAATCCGCATGG	163	338	251	455	455	142	402
CGACCGGAATATCCGCATCG	286	2723	771	828	729	548	1196
CGACCGGAACATCCGCATCG	185	1936	1099	866	686	520	984
CGACCGGAAGATCCGCATCG	214	1700	704	701	763	616	1308
CGACCGGAAATTCCGCATCG	218	1938	959	713	610	522	977
CGACCGGAAACTCCGCATCG	328	3267	1733	1705	1226	913	1981
CGACCGGAAAGTCCGCATCG	365	1457	1202	934	950	556	1345
CGACCGGAAAAACCGCATCG	179	1804	736	382	708	581	802
CGACCGGAAAACCCGCATCG	114	1156	566	362	442	280	1082
CGACCGGAAAAGCCGCATCG	232	2346	1358	700	834	336	870
CGACCGGAAAATACGCATCG	401	3446	1493	879	793	617	1438
CGACCGGAAAATTCGCATCG	195	1694	733	547	821	390	1016
CGACCGGAAAATGCGCATCG	171	1482	623	354	469	208	731
CGACCGGAAAATCAGCATCG	291	3465	1153	1061	916	677	1607
CGACCGGAAAATCTGCATCG	323	2376	1244	1126	1190	783	1363
CGACCGGAAAATCGGCATCG	276	2926	1239	907	835	750	1267
CGACCGGAAAATCCACATCG	263	2260	1580	1123	942	889	1467
CGACCGGAAAATCCTCATCG	296	3115	1140	709	1210	638	1714
CGACCGGAAAATCCCCATCG	275	2108	901	1303	895	623	1594
CGACCGGAAAATCCGAATCG	210	1585	922	462	643	560	1091
CGACCGGAAAATCCGTATCG	270	2846	1291	976	602	416	1103
CGACCGGAAAATCCGGATCG	311	2701	1047	708	943	347	910
CGACCGGAAAATCCGCTTCG	269	1956	1602	799	1005	629	979
CGACCGGAAAATCCGCCTCG	261	2367	971	623	679	522	1661
CGACCGGAAAATCCGCGTCG	106	569	383	264	258	204	307
CGACCGGAAAATCCGCAACG	244	2358	852	1041	768	352	1326
CGACCGGAAAATCCGCACCG	266	2837	1026	976	1224	383	931
CGACCGGAAAATCCGCAGCG	177	933	394	411	594	392	729
CGACCGGAAAATCCGCATAG	240	2247	657	840	442	405	948
CGACCGGAAAATCCGCATTG	321	2135	1579	801	654	567	964
CGACCGGAAAATCCGCATGG	223	1638	807	655	882	536	1025
CGACCGGATTATCCGCATCG	370	1813	1635	1109	1476	692	1893
CGACCGGATCATCCGCATCG	360	3025	1365	1519	1659	1174	1795
CGACCGGATGATCCGCATCG	305	1371	591	599	619	459	758
CGACCGGATATTCCGCATCG	101	926	387	330	236	124	388
CGACCGGATACTCCGCATCG	281	3414	1383	967	1034	934	1598
CGACCGGATAGTCCGCATCG	322	2984	720	560	688	478	1229
CGACCGGATAAACCGCATCG	113	833	503	321	175	118	177
CGACCGGATAACCCGCATCG	277	2736	2002	928	866	864	1670
CGACCGGATAAGCCGCATCG	104	1316	425	324	258	262	577
CGACCGGATAATACGCATCG	275	1788	1256	674	658	551	700
CGACCGGATAATTCGCATCG	312	1984	877	936	917	467	1269
CGACCGGATAATGCGCATCG	315	2576	834	809	751	937	1037
CGACCGGATAATCAGCATCG	374	3351	1712	1157	1233	757	1992
CGACCGGATAATCTGCATCG	276	3150	1753	820	1004	686	978
CGACCGGATAATCGGCATCG	193	1569	835	707	595	332	699
CGACCGGATAATCCACATCG	357	3490	1649	1038	1424	867	1658
CGACCGGATAATCCTCATCG	228	2730	1151	802	722	708	1197
CGACCGGATAATCCCCATCG	364	3020	1682	1145	1178	942	2246
CGACCGGATAATCCGAATCG	289	4001	721	873	633	397	701
CGACCGGATAATCCGTATCG	284	1744	1100	555	565	535	896
CGACCGGATAATCCGGATCG	295	2427	1001	576	597	423	1299
CGACCGGATAATCCGCTTCG	337	3003	814	835	1018	617	1134
CGACCGGATAATCCGCCTCG	108	733	337	154	179	153	189
CGACCGGATAATCCGCGTCG	113	1216	224	337	338	109	454
CGACCGGATAATCCGCAACG	124	883	199	507	437	196	496
CGACCGGATAATCCGCACCG	349	2988	1437	1141	934	1097	2394
CGACCGGATAATCCGCAGCG	207	1890	836	442	607	298	552
CGACCGGATAATCCGCATAG	209	2590	731	385	682	380	588
CGACCGGATAATCCGCATTG	394	3012	1006	862	1093	613	1632
CGACCGGATAATCCGCATGG	236	2858	666	589	566	388	1483
CGACCGGACTATCCGCATCG	323	1039	451	857	1230	710	1551
CGACCGGACCATCCGCATCG	82	791	396	333	253	240	600
CGACCGGACGATCCGCATCG	122	904	471	262	677	223	748
CGACCGGACATTCCGCATCG	429	4267	1573	1480	1462	845	1508
CGACCGGACACTCCGCATCG	144	1625	868	592	685	467	829
CGACCGGACAGTCCGCATCG	235	2067	959	441	756	418	849
CGACCGGACAAACCGCATCG	218	2017	1039	646	616	451	1126
CGACCGGACAACCCGCATCG	243	1938	1546	820	968	793	1984
CGACCGGACAAGCCGCATCG	286	1145	1066	679	507	543	1160
CGACCGGACAATACGCATCG	334	3793	1366	1038	1049	762	1061
CGACCGGACAATTCGCATCG	304	2170	1424	1215	1431	683	1501
CGACCGGACAATGCGCATCG	254	2423	782	963	684	667	1182
CGACCGGACAATCAGCATCG	336	3732	1875	967	1052	593	1330
CGACCGGACAATCTGCATCG	386	3417	1625	1254	1011	750	2354
CGACCGGACAATCGGCATCG	249	2123	1249	692	1012	629	635
CGACCGGACAATCCACATCG	211	2612	884	970	854	442	727
CGACCGGACAATCCTCATCG	194	2071	1188	528	748	584	1450
CGACCGGACAATCCCCATCG	298	3982	1748	1098	1508	768	1784
CGACCGGACAATCCGAATCG	105	480	560	315	556	256	593
CGACCGGACAATCCGTATCG	283	1682	1231	865	832	486	1365
CGACCGGACAATCCGGATCG	292	1617	1443	739	796	363	820
CGACCGGACAATCCGCTTCG	338	2047	1731	1000	802	674	1379
CGACCGGACAATCCGCCTCG	279	3581	996	605	778	470	1173
CGACCGGACAATCCGCGTCG	151	1479	423	388	232	279	392
CGACCGGACAATCCGCAACG	362	3016	1617	1086	1312	926	1858
CGACCGGACAATCCGCACCG	243	2346	921	685	652	452	1062
CGACCGGACAATCCGCAGCG	81	1048	244	234	396	192	265
CGACCGGACAATCCGCATAG	438	2342	1795	1122	1267	824	1400
CGACCGGACAATCCGCATTG	323	1542	1411	1147	1133	529	1670
CGACCGGACAATCCGCATGG	307	2183	1067	1448	983	691	1436
CGACCGGAGTTTCCGCATCG	295	1572	851	414	408	406	688
CGACCGGAGTCTCCGCATCG	244	2496	967	831	1357	642	1596
CGACCGGAGTGTCCGCATCG	245	236	262	296	358	146	197
CGACCGGAGTAACCGCATCG	227	1802	1068	459	844	504	1037
CGACCGGAGTACCCGCATCG	312	2712	1475	834	1136	633	1550
CGACCGGAGTAGCCGCATCG	257	2051	668	749	673	361	833
CGACCGGAGTATACGCATCG	290	2218	981	669	767	347	1106
CGACCGGAGTATTCGCATCG	370	3539	1600	975	1329	790	1612
CGACCGGAGTATGCGCATCG	300	2724	859	1064	985	710	1167
CGACCGGAGTATCAGCATCG	229	1938	563	594	912	531	915
CGACCGGAGTATCTGCATCG	161	2090	529	736	502	332	908
CGACCGGAGTATCGGCATCG	303	2731	1349	920	932	606	1567
CGACCGGAGTATCCACATCG	346	4161	1530	1065	1236	727	1675
CGACCGGAGTATCCTCATCG	246	2182	1098	822	931	609	1495
CGACCGGAGTATCCCCATCG	310	3575	1590	1529	1647	756	2313
CGACCGGAGTATCCGAATCG	272	2044	1440	749	879	305	1077
CGACCGGAGTATCCGTATCG	298	1483	1060	743	759	654	1160
CGACCGGAGTATCCGGATCG	323	2384	856	695	674	406	1052
CGACCGGAGTATCCGCTTCG	317	3004	1161	1338	1060	805	2013
CGACCGGAGTATCCGCCTCG	323	2812	1370	909	1362	606	1338
CGACCGGAGTATCCGCGTCG	282	1405	635	807	896	544	1050
CGACCGGAGTATCCGCAACG	243	1853	1221	1069	702	367	1132
CGACCGGAGTATCCGCACCG	316	2014	1162	1182	831	696	937
CGACCGGAGTATCCGCAGCG	221	2185	1061	416	626	415	1010
CGACCGGAGTATCCGCATAG	256	2096	916	670	713	722	1227
CGACCGGAGTATCCGCATTG	316	3931	1156	1091	1096	849	1712
CGACCGGAGTATCCGCATGG	303	2835	1420	930	814	580	1426
CGACCGGAGCTTCCGCATCG	199	1816	840	846	784	588	907
CGACCGGAGCCTCCGCATCG	353	1072	912	1527	1546	605	1589
CGACCGGAGCGTCCGCATCG	311	1364	765	665	807	293	1093
CGACCGGAGCAACCGCATCG	299	3175	2318	896	1157	878	1535
CGACCGGAGCACCCGCATCG	256	2129	1516	919	1287	530	1788
CGACCGGAGCAGCCGCATCG	114	881	162	328	260	187	450
CGACCGGAGCATACGCATCG	333	2643	1046	1363	1251	434	1865
CGACCGGAGCATTCGCATCG	293	2095	1077	928	946	640	845
CGACCGGAGCATGCGCATCG	347	3941	1327	1020	1315	643	1239
CGACCGGAGCATCAGCATCG	140	1745	1095	464	823	434	659
CGACCGGAGCATCTGCATCG	304	3834	1520	1330	1385	808	3223
CGACCGGAGCATCGGCATCG	319	4323	2052	1109	1793	1143	1975
CGACCGGAGCATCCACATCG	346	2509	1362	1016	1257	945	1541
CGACCGGAGCATCCTCATCG	308	4343	1442	905	1179	867	1382
CGACCGGAGCATCCCCATCG	146	1458	674	342	478	368	547
CGACCGGAGCATCCGAATCG	251	2051	713	678	890	444	979
CGACCGGAGCATCCGTATCG	181	885	526	273	514	391	944
CGACCGGAGCATCCGGATCG	311	2519	1191	773	696	533	1002
CGACCGGAGCATCCGCTTCG	333	1810	1236	1047	1169	826	1959
CGACCGGAGCATCCGCCTCG	162	2579	827	520	370	283	1119
CGACCGGAGCATCCGCGTCG	193	1190	498	453	602	520	724
CGACCGGAGCATCCGCAACG	346	2204	1339	1296	783	846	1689
CGACCGGAGCATCCGCACCG	110	933	442	653	402	448	526
CGACCGGAGCATCCGCAGCG	171	1825	1245	642	831	483	952
CGACCGGAGCATCCGCATAG	271	2130	1126	847	747	530	1220
CGACCGGAGCATCCGCATTG	230	2688	1393	684	616	595	1518
CGACCGGAGCATCCGCATGG	287	3220	931	1567	1203	494	1471
CGACCGGAGGTTCCGCATCG	272	1516	1009	595	1000	347	1085
CGACCGGAGGCTCCGCATCG	176	623	458	139	259	255	661
CGACCGGAGGGTCCGCATCG	274	215	74	32	71	63	15
CGACCGGAGGAACCGCATCG	158	2424	1436	421	477	473	1239
CGACCGGAGGACCCGCATCG	208	292	163	300	119	153	651
CGACCGGAGGAGCCGCATCG	238	2685	1309	1068	839	801	1168
CGACCGGAGGATACGCATCG	254	1592	993	945	1109	637	1340
CGACCGGAGGATTCGCATCG	340	4337	1810	1306	1417	994	1843
CGACCGGAGGATGCGCATCG	173	2080	1135	769	990	528	1635
CGACCGGAGGATCAGCATCG	112	933	927	577	489	413	524
CGACCGGAGGATCTGCATCG	125	1614	725	438	475	414	784
CGACCGGAGGATCGGCATCG	124	2174	1497	784	1221	426	815
CGACCGGAGGATCCACATCG	154	1278	256	726	568	455	929
CGACCGGAGGATCCTCATCG	99	1733	658	469	456	234	993
CGACCGGAGGATCCCCATCG	82	435	203	433	591	204	761
CGACCGGAGGATCCGAATCG	218	1989	1062	817	1073	562	1100
CGACCGGAGGATCCGTATCG	235	1092	575	320	483	374	975
CGACCGGAGGATCCGGATCG	58	490	228	245	86	79	150
CGACCGGAGGATCCGCTTCG	127	747	368	525	410	347	630
CGACCGGAGGATCCGCCTCG	202	1098	472	475	443	355	910
CGACCGGAGGATCCGCGTCG	85	0	111	52	137	0	40
CGACCGGAGGATCCGCAACG	152	304	218	403	371	155	331
CGACCGGAGGATCCGCACCG	222	955	292	1141	778	463	1157
CGACCGGAGGATCCGCAGCG	125	751	558	675	657	254	827
CGACCGGAGGATCCGCATAG	319	3340	1365	994	1593	802	1271
CGACCGGAGGATCCGCATTG	170	991	614	427	523	493	426
CGACCGGAGGATCCGCATGG	243	2436	1287	994	986	502	1001
CGACCGGAGATACCGCATCG	255	1711	953	824	1226	626	1413
CGACCGGAGATCCCGCATCG	200	2341	1917	1027	1160	560	2068
CGACCGGAGATGCCGCATCG	286	2829	1267	874	1057	642	1529
CGACCGGAGATTACGCATCG	265	1651	1536	1019	579	492	972
CGACCGGAGATTTCGCATCG	81	473	443	208	234	205	564
CGACCGGAGATTGCGCATCG	261	1934	1052	1063	722	572	1208
CGACCGGAGATTCAGCATCG	180	2796	1338	662	548	256	835
CGACCGGAGATTCTGCATCG	360	3083	2010	1484	1758	777	1864
CGACCGGAGATTCGGCATCG	318	3597	1220	1495	1267	590	1573
CGACCGGAGATTCCACATCG	253	1225	592	766	795	553	1110
CGACCGGAGATTCCTCATCG	343	3652	2325	1258	1791	815	2060
CGACCGGAGATTCCCCATCG	315	1938	1450	1056	1282	781	1928
CGACCGGAGATTCCGAATCG	238	2253	921	866	890	608	1305
CGACCGGAGATTCCGTATCG	348	1824	1263	791	893	581	1106
CGACCGGAGATTCCGGATCG	311	1643	1237	753	856	496	1096
CGACCGGAGATTCCGCTTCG	376	3503	1574	1019	1303	801	1545
CGACCGGAGATTCCGCCTCG	242	3097	1923	1335	718	510	1234
CGACCGGAGATTCCGCGTCG	291	2153	820	569	800	599	907
CGACCGGAGATTCCGCAACG	243	2402	1150	632	871	337	757
CGACCGGAGATTCCGCACCG	298	2974	1101	1201	1335	876	1612
CGACCGGAGATTCCGCAGCG	292	2483	1814	981	939	714	1685
CGACCGGAGATTCCGCATAG	265	2263	1406	927	764	353	1518
CGACCGGAGATTCCGCATTG	391	2723	1355	1308	1050	1144	1260
CGACCGGAGATTCCGCATGG	346	4089	1873	1116	1245	856	1881
CGACCGGAGACACCGCATCG	405	5702	2668	1940	1652	1384	3252
CGACCGGAGACCCCGCATCG	137	2122	796	589	393	324	1039
CGACCGGAGACGCCGCATCG	5	327	22	11	6	43	42
CGACCGGAGACTACGCATCG	218	3574	907	1109	1010	850	1611
CGACCGGAGACTTCGCATCG	285	4003	1719	1369	1747	1116	1378
CGACCGGAGACTGCGCATCG	251	3901	2358	1899	1591	915	2136
CGACCGGAGACTCAGCATCG	258	2311	972	793	1229	731	1040
CGACCGGAGACTCTGCATCG	250	2219	1323	1104	1063	562	1515
CGACCGGAGACTCGGCATCG	239	2773	1282	955	1099	633	1667
CGACCGGAGACTCCACATCG	152	2594	671	915	697	333	1002
CGACCGGAGACTCCTCATCG	368	4986	2860	1920	1557	910	2117
CGACCGGAGACTCCCCATCG	354	3427	859	1451	1758	987	1823
CGACCGGAGACTCCGAATCG	282	2488	975	882	1060	528	1488
CGACCGGAGACTCCGTATCG	132	2142	570	460	455	391	1011
CGACCGGAGACTCCGGATCG	307	2749	1069	728	872	761	1181
CGACCGGAGACTCCGCTTCG	154	1708	780	636	628	449	830
CGACCGGAGACTCCGCCTCG	318	1679	1196	965	1348	753	1988
CGACCGGAGACTCCGCGTCG	188	724	464	632	546	343	1119
CGACCGGAGACTCCGCAACG	218	3903	1054	1530	1253	652	1070
CGACCGGAGACTCCGCACCG	270	3775	1898	1129	1447	817	1520
CGACCGGAGACTCCGCAGCG	216	2744	1539	921	642	454	1153
CGACCGGAGACTCCGCATAG	155	1700	1057	466	705	258	456
CGACCGGAGACTCCGCATTG	410	4336	1522	1356	1714	780	2189
CGACCGGAGACTCCGCATGG	326	3617	1328	1122	1607	1044	2208
CGACCGGAGAGACCGCATCG	70	313	367	170	121	231	372
CGACCGGAGAGCCCGCATCG	226	2020	1009	674	582	429	924
CGACCGGAGAGGCCGCATCG	269	2068	748	523	770	688	1085
CGACCGGAGAGTACGCATCG	256	2116	699	878	819	536	998
CGACCGGAGAGTTCGCATCG	249	2286	834	916	923	643	1240
CGACCGGAGAGTGCGCATCG	140	1379	706	358	468	479	561
CGACCGGAGAGTCAGCATCG	234	1316	1119	848	760	325	1209
CGACCGGAGAGTCTGCATCG	252	1305	984	416	839	463	1513
CGACCGGAGAGTCGGCATCG	65	588	221	215	168	209	245
CGACCGGAGAGTCCACATCG	338	3800	1188	1625	924	752	1647
CGACCGGAGAGTCCTCATCG	293	2766	1359	772	1034	786	1632
CGACCGGAGAGTCCCCATCG	173	743	422	648	590	282	1291
CGACCGGAGAGTCCGAATCG	157	1405	619	334	574	287	405
CGACCGGAGAGTCCGTATCG	308	1081	508	521	565	231	704
CGACCGGAGAGTCCGGATCG	293	1389	810	656	886	515	1082
CGACCGGAGAGTCCGCTTCG	211	1707	518	702	658	470	845
CGACCGGAGAGTCCGCCTCG	313	1824	815	778	710	645	1165
CGACCGGAGAGTCCGCGTCG	72	9	2	115	126	16	10
CGACCGGAGAGTCCGCAACG	201	914	337	458	475	239	667
CGACCGGAGAGTCCGCACCG	312	633	363	888	975	348	1159
CGACCGGAGAGTCCGCAGCG	198	1174	644	636	484	336	624
CGACCGGAGAGTCCGCATAG	223	2094	964	505	952	377	679
CGACCGGAGAGTCCGCATTG	306	2179	1107	1075	720	642	1680
CGACCGGAGAGTCCGCATGG	183	1933	646	552	523	299	495
CGACCGGAGAAAACGCATCG	117	920	628	307	651	316	750
CGACCGGAGAAATCGCATCG	269	2382	1273	613	878	441	1281
CGACCGGAGAAAGCGCATCG	206	2406	1084	697	1039	340	1064
CGACCGGAGAAACAGCATCG	292	3579	1511	1112	1355	773	1346
CGACCGGAGAAACTGCATCG	296	3223	1454	1045	1250	627	1046
CGACCGGAGAAACGGCATCG	195	2941	786	944	834	608	1198
CGACCGGAGAAACCACATCG	305	2123	1795	824	1119	946	1550
CGACCGGAGAAACCTCATCG	385	5340	2099	1521	1624	1141	2004
CGACCGGAGAAACCCCATCG	131	1005	544	403	693	146	595
CGACCGGAGAAACCGAATCG	144	1604	432	412	337	229	653
CGACCGGAGAAACCGTATCG	234	2857	462	608	437	342	1202
CGACCGGAGAAACCGGATCG	210	1521	687	660	482	326	832
CGACCGGAGAAACCGCTTCG	208	2139	841	896	941	365	1211
CGACCGGAGAAACCGCCTCG	193	986	924	558	467	503	710
CGACCGGAGAAACCGCGTCG	140	738	647	548	448	371	394
CGACCGGAGAAACCGCAACG	118	1651	780	364	481	511	511
CGACCGGAGAAACCGCACCG	174	1108	863	629	608	735	732
CGACCGGAGAAACCGCAGCG	210	2279	1166	775	635	330	1130
CGACCGGAGAAACCGCATAG	155	656	481	275	483	307	849
CGACCGGAGAAACCGCATTG	218	1707	918	706	470	434	976
CGACCGGAGAAACCGCATGG	224	2127	1216	790	709	454	1175
CGACCGGAGAACACGCATCG	315	4008	1974	1240	1516	930	1862
CGACCGGAGAACTCGCATCG	306	3522	1601	1185	1244	739	1812
CGACCGGAGAACGCGCATCG	320	3498	1799	1092	1567	644	1727
CGACCGGAGAACCAGCATCG	137	914	435	430	449	365	516
CGACCGGAGAACCTGCATCG	326	3848	2009	1593	1461	834	2277
CGACCGGAGAACCGGCATCG	161	2637	657	419	569	292	947
CGACCGGAGAACCCACATCG	240	1913	1102	676	826	538	1525
CGACCGGAGAACCCTCATCG	166	1948	1130	992	805	532	1378
CGACCGGAGAACCCCCATCG	291	2140	980	969	1286	621	1635
CGACCGGAGAACCCGAATCG	192	2412	594	721	885	399	511
CGACCGGAGAACCCGTATCG	206	1831	668	403	432	610	632
CGACCGGAGAACCCGGATCG	358	3802	726	865	1138	736	2072
CGACCGGAGAACCCGCTTCG	80	762	524	233	390	219	237
CGACCGGAGAACCCGCCTCG	310	3731	1209	791	999	889	1536
CGACCGGAGAACCCGCGTCG	151	129	13	262	271	55	193
CGACCGGAGAACCCGCAACG	152	968	436	598	719	367	687
CGACCGGAGAACCCGCACCG	254	1008	694	1040	1111	447	1201
CGACCGGAGAACCCGCAGCG	239	2699	937	1036	851	745	829
CGACCGGAGAACCCGCATAG	109	1492	641	259	427	306	675
CGACCGGAGAACCCGCATTG	281	2708	1497	1029	700	656	847
CGACCGGAGAACCCGCATGG	142	976	460	537	409	223	543
CGACCGGAGAAGACGCATCG	292	2907	2145	1648	1556	1334	3035
CGACCGGAGAAGTCGCATCG	92	501	200	255	35	145	211
CGACCGGAGAAGGCGCATCG	171	1741	543	461	913	319	954
CGACCGGAGAAGCAGCATCG	271	1144	529	943	1159	593	1763
CGACCGGAGAAGCTGCATCG	333	10278	2071	1610	1474	775	2226
CGACCGGAGAAGCGGCATCG	248	1342	856	634	1038	484	1728
CGACCGGAGAAGCCACATCG	345	4296	1747	1222	1088	721	1478
CGACCGGAGAAGCCTCATCG	343	3845	1826	1299	1151	652	1733
CGACCGGAGAAGCCCCATCG	389	919	318	1247	1604	1091	1939
CGACCGGAGAAGCCGAATCG	273	1888	1446	965	711	426	1188
CGACCGGAGAAGCCGTATCG	89	598	346	530	246	105	328
CGACCGGAGAAGCCGGATCG	322	3345	1363	822	1396	520	1660
CGACCGGAGAAGCCGCTTCG	310	2392	1155	1129	1234	536	2351
CGACCGGAGAAGCCGCCTCG	211	799	284	626	721	543	1055
CGACCGGAGAAGCCGCGTCG	143	800	396	195	530	232	552
CGACCGGAGAAGCCGCAACG	281	2144	1064	886	967	617	1440
CGACCGGAGAAGCCGCACCG	212	1615	882	395	782	404	1333
CGACCGGAGAAGCCGCAGCG	202	1096	1020	562	726	427	936
CGACCGGAGAAGCCGCATAG	125	1191	308	296	408	198	293
CGACCGGAGAAGCCGCATTG	76	474	327	302	188	134	361
CGACCGGAGAAGCCGCATGG	180	1681	747	601	553	337	910
CGACCGGAGAATAAGCATCG	250	2250	1576	958	893	597	1616
CGACCGGAGAATATGCATCG	223	2106	1282	740	896	698	1076
CGACCGGAGAATAGGCATCG	253	1934	1029	841	730	416	1056
CGACCGGAGAATACACATCG	305	2153	1463	1221	1245	856	1423
CGACCGGAGAATACTCATCG	431	3972	2233	1087	1400	1118	1850
CGACCGGAGAATACCCATCG	372	3558	1912	1583	1372	869	1875
CGACCGGAGAATACGAATCG	255	3260	873	561	1008	795	1152
CGACCGGAGAATACGTATCG	191	2505	868	573	742	364	793
CGACCGGAGAATACGGATCG	75	699	153	437	231	258	182
CGACCGGAGAATACGCTTCG	292	2712	939	903	1110	1013	1547
CGACCGGAGAATACGCCTCG	306	2879	920	963	1478	449	1270
CGACCGGAGAATACGCGTCG	64	591	285	137	197	186	319
CGACCGGAGAATACGCAACG	204	2535	1119	587	829	410	1358
CGACCGGAGAATACGCACCG	201	988	556	533	795	446	933
CGACCGGAGAATACGCAGCG	160	1970	744	599	644	501	1268
CGACCGGAGAATACGCATAG	277	2162	1035	573	866	820	1166
CGACCGGAGAATACGCATTG	224	2919	953	653	903	632	1013
CGACCGGAGAATACGCATGG	349	2379	1500	1003	1570	738	2191
CGACCGGAGAATTAGCATCG	275	2780	1145	992	822	670	1012
CGACCGGAGAATTTGCATCG	381	3321	1933	1768	1793	765	2172
CGACCGGAGAATTGGCATCG	344	4461	2518	1213	1609	880	1602
CGACCGGAGAATTCACATCG	367	3547	1467	1258	1098	912	1687
CGACCGGAGAATTCTCATCG	299	3354	1305	1222	1072	1112	1862
CGACCGGAGAATTCCCATCG	285	3793	1456	1173	770	655	1387
CGACCGGAGAATTCGAATCG	235	2598	1013	680	926	503	1178
CGACCGGAGAATTCGTATCG	218	1586	996	706	777	255	670
CGACCGGAGAATTCGGATCG	213	1283	935	832	579	499	633
CGACCGGAGAATTCGCTTCG	276	4502	1082	1167	875	861	1352
CGACCGGAGAATTCGCCTCG	301	2725	1342	885	1003	475	1517
CGACCGGAGAATTCGCGTCG	199	1396	455	738	637	475	923
CGACCGGAGAATTCGCAACG	246	2816	1222	946	722	454	1056
CGACCGGAGAATTCGCACCG	339	3906	929	1074	1610	667	1651
CGACCGGAGAATTCGCAGCG	154	2140	645	413	352	185	839
CGACCGGAGAATTCGCATAG	155	642	378	444	400	364	690
CGACCGGAGAATTCGCATTG	303	3350	1354	768	732	580	1182
CGACCGGAGAATTCGCATGG	178	973	845	659	567	422	933
CGACCGGAGAATGAGCATCG	112	1105	544	285	717	265	691
CGACCGGAGAATGTGCATCG	300	2291	772	641	1089	581	1148
CGACCGGAGAATGGGCATCG	224	1911	1068	891	1075	582	1366
CGACCGGAGAATGCACATCG	256	2618	1246	900	1308	471	1847
CGACCGGAGAATGCTCATCG	299	2466	2041	1080	1273	775	1407
CGACCGGAGAATGCCCATCG	161	631	413	667	439	347	969
CGACCGGAGAATGCGAATCG	282	2226	1053	908	870	596	1088
CGACCGGAGAATGCGTATCG	283	3029	1028	882	812	309	863
CGACCGGAGAATGCGGATCG	181	1519	638	500	463	365	1004
CGACCGGAGAATGCGCTTCG	271	1606	1571	769	968	463	1661
CGACCGGAGAATGCGCCTCG	298	2449	1295	759	1048	465	1607
CGACCGGAGAATGCGCGTCG	112	1192	590	375	449	211	661
CGACCGGAGAATGCGCAACG	150	1123	337	532	487	268	782
CGACCGGAGAATGCGCACCG	283	2716	1160	1075	889	822	1560
CGACCGGAGAATGCGCAGCG	153	1147	805	525	499	421	1010
CGACCGGAGAATGCGCATAG	312	1910	1007	617	1078	546	733
CGACCGGAGAATGCGCATTG	265	1901	1057	582	915	682	724
CGACCGGAGAATGCGCATGG	263	2099	831	599	908	425	1084
CGACCGGAGAATCAACATCG	262	3763	1812	1102	1434	1070	1539
CGACCGGAGAATCATCATCG	237	2969	1628	729	1074	875	1062
CGACCGGAGAATCACCATCG	251	3933	1915	1072	1024	1060	1803
CGACCGGAGAATCAGAATCG	256	1513	699	662	856	640	1024
CGACCGGAGAATCAGTATCG	350	3137	1317	829	1052	663	730
CGACCGGAGAATCAGGATCG	227	1928	1457	827	680	528	1101
CGACCGGAGAATCAGCTTCG	206	2058	1176	630	759	518	1227
CGACCGGAGAATCAGCCTCG	289	2804	1595	843	687	818	1354
CGACCGGAGAATCAGCGTCG	257	2258	1205	830	999	626	1136
CGACCGGAGAATCAGCAACG	124	1462	685	464	393	294	725
CGACCGGAGAATCAGCACCG	210	724	516	611	922	566	1028
CGACCGGAGAATCAGCAGCG	215	2178	910	588	947	471	1090
CGACCGGAGAATCAGCATAG	282	2548	849	917	1040	558	1427
CGACCGGAGAATCAGCATTG	106	1170	353	255	432	328	667
CGACCGGAGAATCAGCATGG	354	1612	682	1345	1102	778	1093
CGACCGGAGAATCTACATCG	203	2255	916	654	1030	702	1282
CGACCGGAGAATCTTCATCG	168	2255	1272	672	529	542	1139
CGACCGGAGAATCTCCATCG	360	3978	2324	1342	1682	927	2282
CGACCGGAGAATCTGAATCG	276	2143	1119	702	949	352	1045
CGACCGGAGAATCTGTATCG	366	3081	1536	977	972	524	1547
CGACCGGAGAATCTGGATCG	353	3278	1943	1102	1415	883	2035
CGACCGGAGAATCTGCTTCG	452	3608	1729	1275	1716	1196	2039
CGACCGGAGAATCTGCCTCG	137	962	738	312	444	340	588
CGACCGGAGAATCTGCGTCG	230	2552	1042	1036	939	605	1358
CGACCGGAGAATCTGCAACG	120	2085	1436	474	693	525	819
CGACCGGAGAATCTGCACCG	302	2563	1146	1349	1257	843	1651
CGACCGGAGAATCTGCAGCG	314	3439	1960	1966	1323	832	1563
CGACCGGAGAATCTGCATAG	291	2749	1205	591	987	579	1357
CGACCGGAGAATCTGCATTG	371	4056	1775	1610	1228	856	1803
CGACCGGAGAATCTGCATGG	347	3167	1640	1251	1336	674	1142
CGACCGGAGAATCGACATCG	339	4741	1679	1468	1406	1180	2486
CGACCGGAGAATCGTCATCG	351	3993	1742	1449	1351	994	1541
CGACCGGAGAATCGCCATCG	315	2835	1261	1031	1381	676	1739
CGACCGGAGAATCGGAATCG	378	2639	1394	1148	867	829	1725
CGACCGGAGAATCGGTATCG	244	1434	805	593	598	505	1541
CGACCGGAGAATCGGGATCG	254	2637	1294	864	874	711	1945
CGACCGGAGAATCGGCTTCG	79	548	450	264	204	209	362
CGACCGGAGAATCGGCCTCG	269	1722	605	779	754	468	1450
CGACCGGAGAATCGGCGTCG	258	2386	1125	663	1257	775	1523
CGACCGGAGAATCGGCAACG	216	1423	894	854	1140	544	1173
CGACCGGAGAATCGGCACCG	119	1459	610	443	421	196	662
CGACCGGAGAATCGGCAGCG	286	2975	1360	906	750	638	1191
CGACCGGAGAATCGGCATAG	312	2687	1228	931	993	822	1418
CGACCGGAGAATCGGCATTG	229	2140	1091	489	933	449	1053
CGACCGGAGAATCGGCATGG	245	2945	1087	657	839	659	1456
CGACCGGAGAATCCAAATCG	373	3121	1627	1195	1159	1016	1646
CGACCGGAGAATCCATATCG	177	937	831	475	436	377	721
CGACCGGAGAATCCAGATCG	350	2795	1834	1313	1183	564	1262
CGACCGGAGAATCCACTTCG	240	2424	1457	956	1104	492	1763
CGACCGGAGAATCCACCTCG	208	2235	1267	945	792	628	1242
CGACCGGAGAATCCACGTCG	243	2206	1098	852	909	618	1230
CGACCGGAGAATCCACAACG	317	3111	1176	845	1324	534	1972
CGACCGGAGAATCCACACCG	189	913	288	767	546	389	1258
CGACCGGAGAATCCACAGCG	188	2143	1064	549	883	530	1044
CGACCGGAGAATCCACATAG	187	1865	1046	435	418	289	833
CGACCGGAGAATCCACATTG	276	2226	1012	1079	1188	468	1585
CGACCGGAGAATCCACATGG	132	1444	1016	700	866	372	792
CGACCGGAGAATCCTAATCG	145	1412	775	390	423	73	761
CGACCGGAGAATCCTTATCG	306	2730	1076	1003	1203	1064	1456
CGACCGGAGAATCCTGATCG	294	2474	1300	814	1095	641	1456
CGACCGGAGAATCCTCTTCG	380	5216	1838	1403	1518	809	2199
CGACCGGAGAATCCTCCTCG	362	3318	1024	1298	1245	966	1810
CGACCGGAGAATCCTCGTCG	260	2026	1418	1035	1318	702	1478
CGACCGGAGAATCCTCAACG	333	2704	1592	1069	1578	772	1957
CGACCGGAGAATCCTCACCG	267	4351	1565	1496	1238	723	1314
CGACCGGAGAATCCTCAGCG	372	4705	1434	1237	1411	922	1541
CGACCGGAGAATCCTCATAG	142	1231	694	380	717	183	451
CGACCGGAGAATCCTCATTG	267	3968	1113	869	1050	739	1139
CGACCGGAGAATCCTCATGG	338	4062	1724	1335	1693	647	2119
CGACCGGAGAATCCCAATCG	356	3353	1629	1081	1154	948	1768
CGACCGGAGAATCCCTATCG	307	2584	1232	822	944	494	1095
CGACCGGAGAATCCCGATCG	255	3136	1299	726	635	506	963
CGACCGGAGAATCCCCTTCG	147	1557	829	436	1024	388	907
CGACCGGAGAATCCCCCTCG	431	6323	1564	1427	1574	1170	2480
CGACCGGAGAATCCCCGTCG	324	3383	1291	885	1440	795	2108
CGACCGGAGAATCCCCAACG	363	3836	1266	1741	1423	784	1940
CGACCGGAGAATCCCCACCG	202	1109	591	1015	937	538	1246
CGACCGGAGAATCCCCAGCG	150	1620	822	738	473	505	917
CGACCGGAGAATCCCCATAG	217	1560	750	759	735	517	1110
CGACCGGAGAATCCCCATTG	155	1282	632	414	523	609	1103
CGACCGGAGAATCCCCATGG	325	2816	1804	1269	1474	758	2387
CGACCGGAGAATCCGATTCG	181	1093	696	378	418	416	821
CGACCGGAGAATCCGACTCG	380	3389	1280	890	1598	655	1472
CGACCGGAGAATCCGAGTCG	124	1092	561	167	291	174	716
CGACCGGAGAATCCGAAACG	140	985	553	738	429	230	723
CGACCGGAGAATCCGAACCG	273	1927	734	662	724	430	1181
CGACCGGAGAATCCGAAGCG	85	540	330	261	157	186	527
CGACCGGAGAATCCGAATAG	275	2198	851	716	1037	405	1233
CGACCGGAGAATCCGAATTG	297	3089	1087	824	937	563	1371
CGACCGGAGAATCCGAATGG	293	2550	1467	1204	1612	775	1636
CGACCGGAGAATCCGTTTCG	255	1992	959	787	732	493	975
CGACCGGAGAATCCGTCTCG	15	132	48	39	2	33	146
CGACCGGAGAATCCGTGTCG	273	1247	1141	463	571	437	1130
CGACCGGAGAATCCGTAACG	95	543	718	136	269	148	455
CGACCGGAGAATCCGTACCG	247	1514	987	1058	653	291	1307
CGACCGGAGAATCCGTAGCG	193	1995	642	394	558	461	765
CGACCGGAGAATCCGTATAG	315	2473	1040	728	1339	510	1365
CGACCGGAGAATCCGTATTG	314	1869	1024	964	991	592	1245
CGACCGGAGAATCCGTATGG	284	2754	1651	750	844	766	869
CGACCGGAGAATCCGGTTCG	224	2240	1000	386	592	474	888
CGACCGGAGAATCCGGCTCG	252	2249	1004	541	823	459	1136
CGACCGGAGAATCCGGGTCG	287	2039	654	649	880	486	1211
CGACCGGAGAATCCGGAACG	232	2209	895	488	663	396	1088
CGACCGGAGAATCCGGACCG	237	1572	748	559	598	401	1059
CGACCGGAGAATCCGGAGCG	124	643	422	351	128	242	256
CGACCGGAGAATCCGGATAG	155	845	496	404	462	249	848
CGACCGGAGAATCCGGATTG	392	1997	1314	928	991	702	1470
CGACCGGAGAATCCGGATGG	120	1358	451	473	407	224	419
CGACCGGAGAATCCGCTACG	231	2309	1212	420	910	536	1141
CGACCGGAGAATCCGCTCCG	219	1405	821	517	563	314	766
CGACCGGAGAATCCGCTGCG	303	2780	1166	1139	1204	535	1682
CGACCGGAGAATCCGCTTAG	418	3044	1330	1220	1167	690	1923
CGACCGGAGAATCCGCTTTG	345	2275	1016	685	1196	599	1569
CGACCGGAGAATCCGCTTGG	273	2699	1007	802	944	702	1424
CGACCGGAGAATCCGCCACG	153	1284	463	620	549	386	809
CGACCGGAGAATCCGCCCCG	302	2371	905	1185	1040	761	1431
CGACCGGAGAATCCGCCGCG	235	1029	538	433	595	271	851
CGACCGGAGAATCCGCCTAG	276	1875	974	1012	847	715	1014
CGACCGGAGAATCCGCCTTG	252	1882	911	840	923	518	902
CGACCGGAGAATCCGCCTGG	295	1016	792	1158	975	397	933
CGACCGGAGAATCCGCGACG	160	1231	257	725	694	325	744
CGACCGGAGAATCCGCGCCG	179	1695	826	884	958	429	985
CGACCGGAGAATCCGCGGCG	115	633	418	290	280	281	373
CGACCGGAGAATCCGCGTAG	227	841	582	518	802	383	904
CGACCGGAGAATCCGCGTTG	175	815	376	382	428	274	550
CGACCGGAGAATCCGCGTGG	224	1107	431	828	644	382	755
CGACCGGAGAATCCGCAAAG	278	2604	1105	532	906	599	896
CGACCGGAGAATCCGCAATG	241	1439	1289	743	1031	615	1311
CGACCGGAGAATCCGCAAGG	334	2745	1309	1034	881	618	1317
CGACCGGAGAATCCGCACAG	143	1719	412	539	741	318	828
CGACCGGAGAATCCGCACTG	252	2033	940	898	1356	432	980
CGACCGGAGAATCCGCACGG	204	1166	848	630	617	421	908
CGACCGGAGAATCCGCAGAG	262	1852	915	557	969	423	1181
CGACCGGAGAATCCGCAGTG	292	1325	573	711	856	519	935
CGACCGGAGAATCCGCAGGG	294	2535	1334	928	900	609	1466
ATGTGCGCGTGCTCGAAGGG	231	3	7	28	34	7	27
CTGTGCGCGTGCTCGAAGGG	232	19	21	30	6	6	15
GTGTGCGCGTGCTCGAAGGG	317	0	28	48	18	5	142
TAGTGCGCGTGCTCGAAGGG	308	7	20	231	109	41	41
TCGTGCGCGTGCTCGAAGGG	56	8	16	30	29	7	15
TGGTGCGCGTGCTCGAAGGG	275	10	17	273	214	68	88
TTATGCGCGTGCTCGAAGGG	361	6	19	92	51	20	25
TTTTGCGCGTGCTCGAAGGG	329	135	20	43	83	61	86
TTCTGCGCGTGCTCGAAGGG	327	49	38	468	505	53	82
TTGAGCGCGTGCTCGAAGGG	168	28	9	283	308	50	136
TTGCGCGCGTGCTCGAAGGG	340	15	14	26	31	58	51
TTGGGCGCGTGCTCGAAGGG	214	53	8	109	179	41	79
TTGTACGCGTGCTCGAAGGG	271	14	36	41	55	5	20
TTGTTCGCGTGCTCGAAGGG	319	157	16	44	34	13	91
TTGTCCGCGTGCTCGAAGGG	244	59	15	47	67	24	59
TTGTGAGCGTGCTCGAAGGG	292	170	25	42	25	12	23
TTGTGTGCGTGCTCGAAGGG	316	8	78	19	22	3	12
TTGTGGGCGTGCTCGAAGGG	188	19	6	87	46	8	37
TTGTGCACGTGCTCGAAGGG	320	25	45	39	63	57	19
TTGTGCTCGTGCTCGAAGGG	261	28	6	17	25	9	163
TTGTGCCCGTGCTCGAAGGG	345	25	11	68	152	25	54
TTGTGCGAGTGCTCGAAGGG	192	42	15	88	101	36	119
TTGTGCGTGTGCTCGAAGGG	252	9	37	8	7	3	48
TTGTGCGGGTGCTCGAAGGG	219	36	13	24	118	23	185
TTGTGCGCATGCTCGAAGGG	302	364	23	49	80	45	78
TTGTGCGCTTGCTCGAAGGG	276	64	37	28	42	25	84
TTGTGCGCCTGCTCGAAGGG	309	70	77	90	124	61	66
TTGTGCGCGAGCTCGAAGGG	336	55	24	20	24	19	147
TTGTGCGCGCGCTCGAAGGG	280	27	13	14	18	18	96
TTGTGCGCGGGCTCGAAGGG	222	25	15	37	55	14	64
TTGTGCGCGTACTCGAAGGG	127	122	29	38	42	17	55
TTGTGCGCGTTCTCGAAGGG	286	126	94	27	147	58	67
TTGTGCGCGTCCTCGAAGGG	272	295	101	83	83	137	287
TTGTGCGCGTGATCGAAGGG	210	202	171	110	147	93	205
TTGTGCGCGTGTTCGAAGGG	222	72	19	36	12	47	37
TTGTGCGCGTGGTCGAAGGG	285	42	20	33	158	31	48
TTGTGCGCGTGCACGAAGGG	356	193	121	93	47	29	76
TTGTGCGCGTGCCCGAAGGG	296	189	18	41	58	21	66
TTGTGCGCGTGCGCGAAGGG	281	966	429	474	477	286	627
TTGTGCGCGTGCTAGAAGGG	257	212	151	65	136	127	317
TTGTGCGCGTGCTTGAAGGG	321	502	202	110	266	181	381
TTGTGCGCGTGCTGGAAGGG	213	566	311	187	241	173	434
TTGTGCGCGTGCTCAAAGGG	264	237	87	121	117	201	256
TTGTGCGCGTGCTCTAAGGG	351	88	127	66	57	135	69
TTGTGCGCGTGCTCCAAGGG	264	51	78	108	55	58	137
TTGTGCGCGTGCTCGTAGGG	263	54	36	43	62	30	46
TTGTGCGCGTGCTCGCAGGG	204	87	60	35	80	163	37
TTGTGCGCGTGCTCGGAGGG	279	46	14	18	28	34	69
TTGTGCGCGTGCTCGATGGG	256	52	19	39	40	10	216
TTGTGCGCGTGCTCGACGGG	229	128	106	28	28	40	115
TTGTGCGCGTGCTCGAGGGG	192	40	13	27	35	25	29
TTGTGCGCGTGCTCGAAAGG	208	977	192	205	389	255	320
TTGTGCGCGTGCTCGAATGG	294	842	372	488	543	173	563
TTGTGCGCGTGCTCGAACGG	284	1406	907	353	518	613	633
TTGTGCGCGTGCTCGAAGAG	268	71	64	66	59	38	51
TTGTGCGCGTGCTCGAAGTG	255	192	153	101	130	124	260
TTGTGCGCGTGCTCGAAGCG	231	912	498	404	407	248	692
AAGTGCGCGTGCTCGAAGGG	233	0	2	579	591	40	77
ACGTGCGCGTGCTCGAAGGG	278	4	1	419	574	72	103
AGGTGCGCGTGCTCGAAGGG	210	18	0	453	480	52	177
ATATGCGCGTGCTCGAAGGG	279	142	24	713	563	480	693
ATTTGCGCGTGCTCGAAGGG	274	67	20	640	801	645	1498
ATCTGCGCGTGCTCGAAGGG	258	186	137	686	801	421	897
ATGAGCGCGTGCTCGAAGGG	353	589	407	1107	871	841	1172
ATGCGCGCGTGCTCGAAGGG	274	1	9	1019	700	418	1116
ATGGGCGCGTGCTCGAAGGG	260	39	9	684	686	492	851
ATGTACGCGTGCTCGAAGGG	292	8	0	730	918	208	580
ATGTTCGCGTGCTCGAAGGG	132	130	6	361	471	204	328
ATGTCCGCGTGCTCGAAGGG	209	1	41	766	511	205	554
ATGTGAGCGTGCTCGAAGGG	174	32	8	371	333	271	385
ATGTGTGCGTGCTCGAAGGG	339	0	48	605	628	11	90
ATGTGGGCGTGCTCGAAGGG	170	0	2	447	412	104	48
ATGTGCACGTGCTCGAAGGG	110	0	1	508	273	31	75
ATGTGCTCGTGCTCGAAGGG	289	9	0	578	686	293	352
ATGTGCCCGTGCTCGAAGGG	214	15	18	564	545	41	169
ATGTGCGAGTGCTCGAAGGG	258	60	9	609	976	362	1015
ATGTGCGTGTGCTCGAAGGG	191	15	5	39	21	27	3
ATGTGCGGGTGCTCGAAGGG	212	168	1	537	749	488	917
ATGTGCGCATGCTCGAAGGG	339	23	26	1062	1119	312	664
ATGTGCGCTTGCTCGAAGGG	234	39	42	450	761	359	679
ATGTGCGCCTGCTCGAAGGG	313	173	57	711	737	874	1305
ATGTGCGCGAGCTCGAAGGG	85	96	9	207	172	9	0
ATGTGCGCGCGCTCGAAGGG	102	0	25	165	121	34	56
ATGTGCGCGGGCTCGAAGGG	296	32	27	185	253	22	10
ATGTGCGCGTACTCGAAGGG	203	15	9	520	421	114	200
ATGTGCGCGTTCTCGAAGGG	263	116	66	498	459	264	457
ATGTGCGCGTCCTCGAAGGG	301	351	87	756	532	234	404
ATGTGCGCGTGATCGAAGGG	238	239	115	510	491	423	715
ATGTGCGCGTGTTCGAAGGG	244	0	7	20	17	8	4
ATGTGCGCGTGGTCGAAGGG	283	107	9	717	938	354	872
ATGTGCGCGTGCACGAAGGG	250	2	14	651	674	161	619
ATGTGCGCGTGCCCGAAGGG	285	25	3	950	891	66	92
ATGTGCGCGTGCGCGAAGGG	276	898	703	459	599	322	1321
ATGTGCGCGTGCTAGAAGGG	223	539	145	519	531	198	756
ATGTGCGCGTGCTTGAAGGG	257	483	293	526	713	224	642
ATGTGCGCGTGCTGGAAGGG	211	324	174	673	563	331	600
ATGTGCGCGTGCTCAAAGGG	250	354	92	336	746	319	679
ATGTGCGCGTGCTCTAAGGG	265	145	35	286	259	70	142
ATGTGCGCGTGCTCCAAGGG	297	187	65	342	355	80	206
ATGTGCGCGTGCTCGTAGGG	255	26	11	424	724	158	199
ATGTGCGCGTGCTCGCAGGG	334	246	83	503	655	124	138
ATGTGCGCGTGCTCGGAGGG	176	54	0	36	71	6	1
ATGTGCGCGTGCTCGATGGG	102	70	34	367	250	53	164
ATGTGCGCGTGCTCGACGGG	183	50	17	355	214	25	58
ATGTGCGCGTGCTCGAGGGG	228	1	22	684	730	201	201
ATGTGCGCGTGCTCGAAAGG	290	926	345	959	933	298	938
ATGTGCGCGTGCTCGAATGG	240	806	555	529	633	339	1010
ATGTGCGCGTGCTCGAACGG	195	2310	1007	542	781	421	649
ATGTGCGCGTGCTCGAAGAG	173	89	10	362	320	101	168
ATGTGCGCGTGCTCGAAGTG	226	235	93	720	765	450	702
ATGTGCGCGTGCTCGAAGCG	324	1591	877	728	752	510	890
CAGTGCGCGTGCTCGAAGGG	206	0	0	431	472	89	152
CCGTGCGCGTGCTCGAAGGG	173	18	64	120	201	3	11
CGGTGCGCGTGCTCGAAGGG	165	5	1	351	350	137	213
CTATGCGCGTGCTCGAAGGG	328	16	9	881	729	497	871
CTTTGCGCGTGCTCGAAGGG	252	19	5	348	870	341	363
CTCTGCGCGTGCTCGAAGGG	252	166	64	422	807	387	831
CTGAGCGCGTGCTCGAAGGG	177	27	2	597	350	321	516
CTGCGCGCGTGCTCGAAGGG	241	12	11	431	457	16	51
CTGGGCGCGTGCTCGAAGGG	62	0	6	194	132	63	272
CTGTACGCGTGCTCGAAGGG	184	133	21	189	439	0	24
CTGTTCGCGTGCTCGAAGGG	193	79	2	117	297	3	6
CTGTCCGCGTGCTCGAAGGG	222	1	0	308	215	16	12
CTGTGAGCGTGCTCGAAGGG	212	4	35	309	334	35	164
CTGTGTGCGTGCTCGAAGGG	323	0	10	191	267	4	81
CTGTGGGCGTGCTCGAAGGG	342	47	4	258	300	49	92
CTGTGCACGTGCTCGAAGGG	274	117	11	19	61	60	18
CTGTGCTCGTGCTCGAAGGG	337	19	34	206	234	4	27
CTGTGCCCGTGCTCGAAGGG	168	61	1	32	46	62	17
CTGTGCGAGTGCTCGAAGGG	237	80	42	601	557	162	175
CTGTGCGTGTGCTCGAAGGG	222	216	16	19	3	1	49
CTGTGCGGGTGCTCGAAGGG	317	16	4	468	520	77	118
CTGTGCGCATGCTCGAAGGG	264	311	121	485	564	166	317
CTGTGCGCTTGCTCGAAGGG	230	49	11	517	493	86	403
CTGTGCGCCTGCTCGAAGGG	334	910	534	1147	1078	328	1048
CTGTGCGCGAGCTCGAAGGG	130	39	39	49	100	24	50
CTGTGCGCGCGCTCGAAGGG	276	42	15	182	83	12	47
CTGTGCGCGGGCTCGAAGGG	136	68	13	1	32	2	5
CTGTGCGCGTACTCGAAGGG	257	7	99	613	455	104	261
CTGTGCGCGTTCTCGAAGGG	199	743	358	543	355	356	816
CTGTGCGCGTCCTCGAAGGG	202	681	367	406	369	358	538
CTGTGCGCGTGATCGAAGGG	319	2156	676	612	880	608	982
CTGTGCGCGTGTTCGAAGGG	169	1	13	22	8	8	14
CTGTGCGCGTGGTCGAAGGG	325	87	23	969	741	58	264
CTGTGCGCGTGCACGAAGGG	217	312	143	636	478	125	281
CTGTGCGCGTGCCCGAAGGG	215	3	10	95	121	10	69
CTGTGCGCGTGCGCGAAGGG	298	1800	737	855	953	631	1329
CTGTGCGCGTGCTAGAAGGG	241	1710	323	590	510	329	806
CTGTGCGCGTGCTTGAAGGG	316	1561	525	755	1084	573	1214
CTGTGCGCGTGCTGGAAGGG	216	1354	647	479	522	225	634
CTGTGCGCGTGCTCAAAGGG	85	87	52	121	144	158	185
CTGTGCGCGTGCTCTAAGGG	342	215	68	191	189	115	438
CTGTGCGCGTGCTCCAAGGG	335	414	148	408	317	225	609
CTGTGCGCGTGCTCGTAGGG	257	58	45	283	341	76	125
CTGTGCGCGTGCTCGCAGGG	239	97	46	91	159	52	102
CTGTGCGCGTGCTCGGAGGG	210	31	21	51	7	18	59
CTGTGCGCGTGCTCGATGGG	265	550	26	403	463	21	69
CTGTGCGCGTGCTCGACGGG	185	115	63	66	82	45	72
CTGTGCGCGTGCTCGAGGGG	207	5	2	183	481	29	5
CTGTGCGCGTGCTCGAAAGG	146	277	246	407	335	140	605
CTGTGCGCGTGCTCGAATGG	270	1264	717	744	868	366	1065
CTGTGCGCGTGCTCGAACGG	264	1750	889	528	627	542	813
CTGTGCGCGTGCTCGAAGAG	174	119	29	255	431	86	100
CTGTGCGCGTGCTCGAAGTG	150	480	128	194	310	48	362
CTGTGCGCGTGCTCGAAGCG	229	1362	582	555	684	289	1171
GAGTGCGCGTGCTCGAAGGG	83	2	0	101	112	8	2
GCGTGCGCGTGCTCGAAGGG	248	48	49	355	448	43	31
GGGTGCGCGTGCTCGAAGGG	125	0	0	620	262	5	2
GTATGCGCGTGCTCGAAGGG	198	64	11	529	569	389	822
GTTTGCGCGTGCTCGAAGGG	239	0	1	700	638	303	757
GTCTGCGCGTGCTCGAAGGG	194	35	83	504	722	243	336
GTGAGCGCGTGCTCGAAGGG	226	207	109	671	418	372	735
GTGCGCGCGTGCTCGAAGGG	277	0	31	858	819	110	463
GTGGGCGCGTGCTCGAAGGG	246	28	7	635	439	553	1426
GTGTACGCGTGCTCGAAGGG	277	20	12	893	757	123	337
GTGTTCGCGTGCTCGAAGGG	163	123	37	461	601	131	228
GTGTCCGCGTGCTCGAAGGG	275	77	2	822	924	110	541
GTGTGAGCGTGCTCGAAGGG	290	4	9	531	894	248	451
GTGTGTGCGTGCTCGAAGGG	278	2	0	290	329	2	152
GTGTGGGCGTGCTCGAAGGG	159	0	0	326	368	15	24
GTGTGCACGTGCTCGAAGGG	289	0	13	445	568	17	148
GTGTGCTCGTGCTCGAAGGG	339	20	8	583	900	126	225
GTGTGCCCGTGCTCGAAGGG	253	4	1	473	823	68	148
GTGTGCGAGTGCTCGAAGGG	125	1	2	315	347	141	632
GTGTGCGTGTGCTCGAAGGG	302	48	36	38	36	97	16
GTGTGCGGGTGCTCGAAGGG	218	7	40	834	610	281	710
GTGTGCGCATGCTCGAAGGG	189	61	41	473	548	209	301
GTGTGCGCTTGCTCGAAGGG	270	28	43	651	503	305	377
GTGTGCGCCTGCTCGAAGGG	251	106	21	720	584	447	819
GTGTGCGCGAGCTCGAAGGG	190	0	0	171	157	22	11
GTGTGCGCGCGCTCGAAGGG	186	7	2	320	221	27	24
GTGTGCGCGGGCTCGAAGGG	74	0	0	16	46	0	18
GTGTGCGCGTACTCGAAGGG	260	0	9	570	556	95	208
GTGTGCGCGTTCTCGAAGGG	187	28	52	450	401	100	250
GTGTGCGCGTCCTCGAAGGG	169	92	36	272	251	64	188
GTGTGCGCGTGATCGAAGGG	309	241	194	673	676	472	953
GTGTGCGCGTGTTCGAAGGG	282	9	12	13	18	34	27
GTGTGCGCGTGGTCGAAGGG	215	2	1	498	834	328	729
GTGTGCGCGTGCACGAAGGG	238	60	180	357	673	94	117
GTGTGCGCGTGCCCGAAGGG	206	106	12	271	401	27	34
GTGTGCGCGTGCGCGAAGGG	232	979	460	575	485	457	685
GTGTGCGCGTGCTAGAAGGG	247	446	72	551	434	254	598
GTGTGCGCGTGCTTGAAGGG	386	268	148	713	800	372	1037
GTGTGCGCGTGCTGGAAGGG	127	159	104	290	308	122	299
GTGTGCGCGTGCTCAAAGGG	312	146	106	780	730	315	723
GTGTGCGCGTGCTCTAAGGG	197	44	75	113	175	23	55
GTGTGCGCGTGCTCCAAGGG	336	98	122	216	151	100	380
GTGTGCGCGTGCTCGTAGGG	218	0	2	406	628	35	99
GTGTGCGCGTGCTCGCAGGG	168	11	7	136	105	16	91
GTGTGCGCGTGCTCGGAGGG	199	0	9	18	47	9	31
GTGTGCGCGTGCTCGATGGG	216	2	40	450	459	78	166
GTGTGCGCGTGCTCGACGGG	218	81	30	158	224	53	108
GTGTGCGCGTGCTCGAGGGG	297	34	91	437	581	141	236
GTGTGCGCGTGCTCGAAAGG	35	58	48	51	194	138	21
GTGTGCGCGTGCTCGAATGG	349	1175	503	1025	803	356	1069
GTGTGCGCGTGCTCGAACGG	244	1441	959	639	649	480	1155
GTGTGCGCGTGCTCGAAGAG	269	77	92	734	736	59	169
GTGTGCGCGTGCTCGAAGTG	226	160	49	611	435	194	414
GTGTGCGCGTGCTCGAAGCG	263	837	577	667	420	332	1096
TAATGCGCGTGCTCGAAGGG	344	41	3	674	873	580	1214
TATTGCGCGTGCTCGAAGGG	202	45	28	777	662	647	1277
TACTGCGCGTGCTCGAAGGG	349	1219	293	1036	1051	804	1341
TAGAGCGCGTGCTCGAAGGG	281	2872	843	662	710	374	942
TAGCGCGCGTGCTCGAAGGG	221	36	10	534	665	383	501
TAGGGCGCGTGCTCGAAGGG	256	1010	516	736	932	563	1261
TAGTACGCGTGCTCGAAGGG	270	22	6	538	573	402	1148
TAGTTCGCGTGCTCGAAGGG	280	85	8	545	824	410	947
TAGTCCGCGTGCTCGAAGGG	294	154	74	409	819	520	1129
TAGTGAGCGTGCTCGAAGGG	293	55	6	719	790	486	1376
TAGTGTGCGTGCTCGAAGGG	337	41	46	710	748	225	600
TAGTGGGCGTGCTCGAAGGG	271	27	41	592	765	375	644
TAGTGCACGTGCTCGAAGGG	279	18	30	639	466	401	569
TAGTGCTCGTGCTCGAAGGG	101	5	0	256	394	308	175
TAGTGCCCGTGCTCGAAGGG	196	43	16	367	418	233	356
TAGTGCGAGTGCTCGAAGGG	260	139	7	566	602	501	775
TAGTGCGTGTGCTCGAAGGG	166	0	0	199	137	29	23
TAGTGCGGGTGCTCGAAGGG	106	1	22	257	403	291	259
TAGTGCGCATGCTCGAAGGG	391	36	64	1218	1045	519	943
TAGTGCGCTTGCTCGAAGGG	253	302	9	634	836	329	1002
TAGTGCGCCTGCTCGAAGGG	193	211	99	598	551	357	790
TAGTGCGCGAGCTCGAAGGG	183	25	18	406	514	183	248
TAGTGCGCGCGCTCGAAGGG	103	19	0	424	182	177	287
TAGTGCGCGGGCTCGAAGGG	111	1	0	243	209	16	38
TAGTGCGCGTACTCGAAGGG	288	129	55	625	614	325	602
TAGTGCGCGTTCTCGAAGGG	168	97	3	581	502	231	492
TAGTGCGCGTCCTCGAAGGG	205	357	46	651	514	349	380
TAGTGCGCGTGATCGAAGGG	321	268	126	455	472	494	1007
TAGTGCGCGTGTTCGAAGGG	276	0	17	394	368	28	40
TAGTGCGCGTGGTCGAAGGG	184	22	30	332	465	222	639
TAGTGCGCGTGCACGAAGGG	251	9	11	641	676	430	733
TAGTGCGCGTGCCCGAAGGG	274	7	55	672	608	326	1056
TAGTGCGCGTGCGCGAAGGG	232	930	655	1094	773	385	1062
TAGTGCGCGTGCTAGAAGGG	328	136	158	707	826	295	1101
TAGTGCGCGTGCTTGAAGGG	219	354	92	622	597	302	810
TAGTGCGCGTGCTGGAAGGG	251	510	237	771	690	389	1042
TAGTGCGCGTGCTCAAAGGG	262	209	145	626	858	449	1157
TAGTGCGCGTGCTCTAAGGG	344	226	34	909	673	254	383
TAGTGCGCGTGCTCCAAGGG	283	14	87	729	601	343	298
TAGTGCGCGTGCTCGTAGGG	202	38	5	475	250	195	645
TAGTGCGCGTGCTCGCAGGG	176	54	1	554	541	314	703
TAGTGCGCGTGCTCGGAGGG	185	103	0	428	500	42	50
TAGTGCGCGTGCTCGATGGG	187	41	0	719	632	227	962
TAGTGCGCGTGCTCGACGGG	191	5	23	526	676	217	582
TAGTGCGCGTGCTCGAGGGG	232	0	20	433	502	310	738
TAGTGCGCGTGCTCGAAAGG	222	937	357	464	552	529	532
TAGTGCGCGTGCTCGAATGG	51	68	58	69	54	135	233
TAGTGCGCGTGCTCGAACGG	206	1620	564	672	645	268	449
TAGTGCGCGTGCTCGAAGAG	108	222	9	361	207	298	579
TAGTGCGCGTGCTCGAAGTG	247	168	277	513	802	320	797
TAGTGCGCGTGCTCGAAGCG	206	1015	441	545	431	382	648
TCATGCGCGTGCTCGAAGGG	256	80	0	652	782	385	1245
TCTTGCGCGTGCTCGAAGGG	237	57	164	560	561	280	744
TCCTGCGCGTGCTCGAAGGG	211	116	63	700	418	348	514
TCGAGCGCGTGCTCGAAGGG	183	1130	813	754	490	455	606
TCGCGCGCGTGCTCGAAGGG	166	21	1	401	474	366	411
TCGGGCGCGTGCTCGAAGGG	213	22	9	687	496	451	930
TCGTACGCGTGCTCGAAGGG	213	116	3	604	681	50	234
TCGTTCGCGTGCTCGAAGGG	264	1	0	454	824	205	355
TCGTCCGCGTGCTCGAAGGG	51	0	0	101	103	38	54
TCGTGAGCGTGCTCGAAGGG	302	13	13	999	800	288	782
TCGTGTGCGTGCTCGAAGGG	293	0	0	245	303	25	105
TCGTGGGCGTGCTCGAAGGG	280	185	5	493	472	15	116
TCGTGCACGTGCTCGAAGGG	318	22	9	512	530	38	70
TCGTGCTCGTGCTCGAAGGG	131	0	0	315	207	25	179
TCGTGCCCGTGCTCGAAGGG	266	0	0	438	401	37	109
TCGTGCGAGTGCTCGAAGGG	37	38	8	87	57	28	222
TCGTGCGTGTGCTCGAAGGG	255	5	0	7	11	0	29
TCGTGCGGGTGCTCGAAGGG	246	25	43	655	737	584	1178
TCGTGCGCATGCTCGAAGGG	273	246	25	800	658	174	401
TCGTGCGCTTGCTCGAAGGG	177	14	0	995	375	175	289
TCGTGCGCCTGCTCGAAGGG	177	20	25	501	452	228	881
TCGTGCGCGAGCTCGAAGGG	211	20	29	89	72	1	147
TCGTGCGCGCGCTCGAAGGG	209	0	0	268	433	11	38
TCGTGCGCGGGCTCGAAGGG	107	0	1	4	15	13	8
TCGTGCGCGTACTCGAAGGG	282	90	31	647	456	36	149
TCGTGCGCGTTCTCGAAGGG	248	83	98	509	703	184	386
TCGTGCGCGTCCTCGAAGGG	242	62	165	322	526	223	335
TCGTGCGCGTGATCGAAGGG	215	287	165	602	636	256	520
TCGTGCGCGTGTTCGAAGGG	166	1	0	31	9	9	41
TCGTGCGCGTGGTCGAAGGG	165	0	1	386	474	250	461
TCGTGCGCGTGCACGAAGGG	196	517	193	438	555	289	660
TCGTGCGCGTGCCCGAAGGG	226	40	22	469	324	7	27
TCGTGCGCGTGCGCGAAGGG	329	1645	668	807	730	756	1144
TCGTGCGCGTGCTAGAAGGG	247	450	303	531	429	334	622
TCGTGCGCGTGCTTGAAGGG	225	252	85	305	498	258	699
TCGTGCGCGTGCTGGAAGGG	211	649	314	692	467	238	939
TCGTGCGCGTGCTCAAAGGG	268	239	80	567	577	231	358
TCGTGCGCGTGCTCTAAGGG	382	114	34	84	134	51	191
TCGTGCGCGTGCTCCAAGGG	235	70	58	102	59	46	169
TCGTGCGCGTGCTCGTAGGG	266	3	14	561	585	74	196
TCGTGCGCGTGCTCGCAGGG	177	12	5	125	134	71	101
TCGTGCGCGTGCTCGGAGGG	276	59	49	66	74	17	130
TCGTGCGCGTGCTCGATGGG	60	31	0	132	57	3	201
TCGTGCGCGTGCTCGACGGG	154	650	129	343	387	244	445
TCGTGCGCGTGCTCGAGGGG	277	26	4	479	383	54	105
TCGTGCGCGTGCTCGAAAGG	211	386	163	522	705	402	678
TCGTGCGCGTGCTCGAATGG	301	884	312	733	1024	509	995
TCGTGCGCGTGCTCGAACGG	276	1403	480	633	794	535	679
TCGTGCGCGTGCTCGAAGAG	216	38	111	407	722	14	177
TCGTGCGCGTGCTCGAAGTG	209	223	50	808	742	281	484
TCGTGCGCGTGCTCGAAGCG	162	892	420	323	489	204	489
TGATGCGCGTGCTCGAAGGG	323	0	67	932	968	486	1062
TGTTGCGCGTGCTCGAAGGG	247	26	3	504	380	396	629
TGCTGCGCGTGCTCGAAGGG	201	0	15	408	675	27	118
TGGAGCGCGTGCTCGAAGGG	235	2012	735	692	730	391	1025
TGGCGCGCGTGCTCGAAGGG	220	24	12	639	580	318	906
TGGGGCGCGTGCTCGAAGGG	190	692	565	485	745	458	877
TGGTACGCGTGCTCGAAGGG	291	191	75	926	984	535	1119
TGGTTCGCGTGCTCGAAGGG	271	172	72	734	812	387	1287
TGGTCCGCGTGCTCGAAGGG	208	22	69	424	433	508	914
TGGTGAGCGTGCTCGAAGGG	249	40	25	603	798	573	1067
TGGTGTGCGTGCTCGAAGGG	361	239	44	973	929	499	776
TGGTGGGCGTGCTCGAAGGG	200	54	2	341	532	375	648
TGGTGCACGTGCTCGAAGGG	205	0	87	919	548	482	1105
TGGTGCTCGTGCTCGAAGGG	237	60	55	721	709	492	925
TGGTGCCCGTGCTCGAAGGG	253	0	1	774	605	328	1052
TGGTGCGAGTGCTCGAAGGG	259	307	140	550	694	442	1196
TGGTGCGTGTGCTCGAAGGG	247	57	0	288	366	20	39
TGGTGCGGGTGCTCGAAGGG	241	169	153	951	880	504	885
TGGTGCGCATGCTCGAAGGG	265	77	17	914	979	711	1113
TGGTGCGCTTGCTCGAAGGG	251	45	14	779	805	612	1082
TGGTGCGCCTGCTCGAAGGG	252	236	154	801	591	379	1119
TGGTGCGCGAGCTCGAAGGG	262	26	7	632	1043	683	560
TGGTGCGCGCGCTCGAAGGG	256	0	13	543	511	388	780
TGGTGCGCGGGCTCGAAGGG	74	18	0	137	161	15	26
TGGTGCGCGTACTCGAAGGG	200	6	7	608	623	527	943
TGGTGCGCGTTCTCGAAGGG	279	262	150	900	966	574	1839
TGGTGCGCGTCCTCGAAGGG	168	190	48	516	426	207	688
TGGTGCGCGTGATCGAAGGG	51	96	26	52	207	87	309
TGGTGCGCGTGTTCGAAGGG	147	0	1	261	363	55	107
TGGTGCGCGTGGTCGAAGGG	254	72	64	960	1052	713	1129
TGGTGCGCGTGCACGAAGGG	167	69	40	419	495	461	1306
TGGTGCGCGTGCCCGAAGGG	248	1	8	790	869	510	1027
TGGTGCGCGTGCGCGAAGGG	404	1379	730	956	1097	773	1138
TGGTGCGCGTGCTAGAAGGG	308	638	182	612	946	357	1243
TGGTGCGCGTGCTTGAAGGG	189	215	198	370	519	309	790
TGGTGCGCGTGCTGGAAGGG	295	903	334	999	827	461	964
TGGTGCGCGTGCTCAAAGGG	229	327	95	624	1104	352	846
TGGTGCGCGTGCTCTAAGGG	182	1	5	799	534	223	295
TGGTGCGCGTGCTCCAAGGG	279	86	29	725	678	299	634
TGGTGCGCGTGCTCGTAGGG	284	55	47	854	758	483	1023
TGGTGCGCGTGCTCGCAGGG	251	137	33	626	1161	416	1201
TGGTGCGCGTGCTCGGAGGG	184	5	3	702	738	64	166
TGGTGCGCGTGCTCGATGGG	296	47	8	722	714	824	939
TGGTGCGCGTGCTCGACGGG	248	22	43	762	765	300	484
TGGTGCGCGTGCTCGAGGGG	332	23	24	500	514	557	1289
TGGTGCGCGTGCTCGAAAGG	189	460	152	673	439	332	1053
TGGTGCGCGTGCTCGAATGG	171	639	409	468	586	343	635
TGGTGCGCGTGCTCGAACGG	130	761	400	371	459	247	558
TGGTGCGCGTGCTCGAAGAG	220	81	51	675	770	443	1025
TGGTGCGCGTGCTCGAAGTG	112	102	155	342	229	223	611
TGGTGCGCGTGCTCGAAGCG	149	950	602	321	545	379	522
TTAAGCGCGTGCTCGAAGGG	274	219	252	563	559	361	1114
TTACGCGCGTGCTCGAAGGG	102	0	7	140	253	81	202
TTAGGCGCGTGCTCGAAGGG	270	49	33	667	496	401	1408
TTATACGCGTGCTCGAAGGG	242	119	8	669	737	310	1009
TTATTCGCGTGCTCGAAGGG	237	132	0	618	689	458	824
TTATCCGCGTGCTCGAAGGG	129	10	10	189	195	385	354
TTATGAGCGTGCTCGAAGGG	298	118	119	786	932	425	874
TTATGTGCGTGCTCGAAGGG	216	41	10	487	592	114	180
TTATGGGCGTGCTCGAAGGG	278	1	102	592	996	276	499
TTATGCACGTGCTCGAAGGG	354	5	1	671	698	380	744
TTATGCTCGTGCTCGAAGGG	257	55	23	588	935	474	991
TTATGCCCGTGCTCGAAGGG	258	53	44	766	748	331	780
TTATGCGAGTGCTCGAAGGG	288	86	54	837	1017	694	790
TTATGCGTGTGCTCGAAGGG	329	8	6	126	196	23	138
TTATGCGGGTGCTCGAAGGG	261	85	71	856	693	499	1285
TTATGCGCATGCTCGAAGGG	265	74	32	1013	673	401	918
TTATGCGCTTGCTCGAAGGG	328	127	22	695	872	519	808
TTATGCGCCTGCTCGAAGGG	257	292	164	599	594	582	675
TTATGCGCGAGCTCGAAGGG	157	0	10	379	186	99	182
TTATGCGCGCGCTCGAAGGG	108	0	7	260	299	79	201
TTATGCGCGGGCTCGAAGGG	267	100	4	515	545	85	199
TTATGCGCGTACTCGAAGGG	244	343	0	493	438	137	431
TTATGCGCGTTCTCGAAGGG	262	360	76	600	601	469	836
TTATGCGCGTCCTCGAAGGG	220	669	266	371	443	533	466
TTATGCGCGTGATCGAAGGG	258	521	178	390	381	473	837
TTATGCGCGTGTTCGAAGGG	253	0	23	328	292	46	213
TTATGCGCGTGGTCGAAGGG	298	88	32	613	644	431	886
TTATGCGCGTGCACGAAGGG	299	108	155	883	732	477	403
TTATGCGCGTGCCCGAAGGG	333	23	36	596	1342	225	385
[truncated: 32,540 more rows]

## Sheet: Library annotation
WT Sequence	Mismatch Sequence	ConstructID	PAM	Gene	G19	g20	G20	Number of mismatches	Type of Mismatch	Mismatch Position	Length of WT Sequence	Duplicate	4Ts	BsmBI site
CGACCGGAGAATCCGCATC	AGACCGGAGAATCCGCATCG	Essential	TGGG	CIAO1	y	n	y	single	rA:dG	1	19
CGACCGGAGAATCCGCATC	TGACCGGAGAATCCGCATCG	Essential	TGGG	CIAO1	y	n	y	single	rU:dG	1	19
CGACCGGAGAATCCGCATC	GGACCGGAGAATCCGCATCG	Essential	TGGG	CIAO1	y	n	y	single	rG:dG	1	19
CGACCGGAGAATCCGCATC	CAACCGGAGAATCCGCATCG	Essential	TGGG	CIAO1	y	n	y	single	rA:dC	2	19
CGACCGGAGAATCCGCATC	CTACCGGAGAATCCGCATCG	Essential	TGGG	CIAO1	y	n	y	single	rU:dC	2	19
CGACCGGAGAATCCGCATC	CCACCGGAGAATCCGCATCG	Essential	TGGG	CIAO1	y	n	y	single	rC:dC	2	19
CGACCGGAGAATCCGCATC	CGTCCGGAGAATCCGCATCG	Essential	TGGG	CIAO1	y	n	y	single	rU:dT	3	19
CGACCGGAGAATCCGCATC	CGCCCGGAGAATCCGCATCG	Essential	TGGG	CIAO1	y	n	y	single	rC:dT	3	19
CGACCGGAGAATCCGCATC	CGGCCGGAGAATCCGCATCG	Essential	TGGG	CIAO1	y	n	y	single	rG:dT	3	19
CGACCGGAGAATCCGCATC	CGAACGGAGAATCCGCATCG	Essential	TGGG	CIAO1	y	n	y	single	rA:dG	4	19
CGACCGGAGAATCCGCATC	CGATCGGAGAATCCGCATCG	Essential	TGGG	CIAO1	y	n	y	single	rU:dG	4	19
CGACCGGAGAATCCGCATC	CGAGCGGAGAATCCGCATCG	Essential	TGGG	CIAO1	y	n	y	single	rG:dG	4	19
CGACCGGAGAATCCGCATC	CGACAGGAGAATCCGCATCG	Essential	TGGG	CIAO1	y	n	y	single	rA:dG	5	19
CGACCGGAGAATCCGCATC	CGACTGGAGAATCCGCATCG	Essential	TGGG	CIAO1	y	n	y	single	rU:dG	5	19
CGACCGGAGAATCCGCATC	CGACGGGAGAATCCGCATCG	Essential	TGGG	CIAO1	y	n	y	single	rG:dG	5	19
CGACCGGAGAATCCGCATC	CGACCAGAGAATCCGCATCG	Essential	TGGG	CIAO1	y	n	y	single	rA:dC	6	19
CGACCGGAGAATCCGCATC	CGACCTGAGAATCCGCATCG	Essential	TGGG	CIAO1	y	n	y	single	rU:dC	6	19
CGACCGGAGAATCCGCATC	CGACCCGAGAATCCGCATCG	Essential	TGGG	CIAO1	y	n	y	single	rC:dC	6	19
CGACCGGAGAATCCGCATC	CGACCGAAGAATCCGCATCG	Essential	TGGG	CIAO1	y	n	y	single	rA:dC	7	19
CGACCGGAGAATCCGCATC	CGACCGTAGAATCCGCATCG	Essential	TGGG	CIAO1	y	n	y	single	rU:dC	7	19
CGACCGGAGAATCCGCATC	CGACCGCAGAATCCGCATCG	Essential	TGGG	CIAO1	y	n	y	single	rC:dC	7	19
CGACCGGAGAATCCGCATC	CGACCGGTGAATCCGCATCG	Essential	TGGG	CIAO1	y	n	y	single	rU:dT	8	19
CGACCGGAGAATCCGCATC	CGACCGGCGAATCCGCATCG	Essential	TGGG	CIAO1	y	n	y	single	rC:dT	8	19
CGACCGGAGAATCCGCATC	CGACCGGGGAATCCGCATCG	Essential	TGGG	CIAO1	y	n	y	single	rG:dT	8	19
CGACCGGAGAATCCGCATC	CGACCGGAAAATCCGCATCG	Essential	TGGG	CIAO1	y	n	y	single	rA:dC	9	19
CGACCGGAGAATCCGCATC	CGACCGGATAATCCGCATCG	Essential	TGGG	CIAO1	y	n	y	single	rU:dC	9	19
CGACCGGAGAATCCGCATC	CGACCGGACAATCCGCATCG	Essential	TGGG	CIAO1	y	n	y	single	rC:dC	9	19
CGACCGGAGAATCCGCATC	CGACCGGAGTATCCGCATCG	Essential	TGGG	CIAO1	y	n	y	single	rU:dT	10	19
CGACCGGAGAATCCGCATC	CGACCGGAGCATCCGCATCG	Essential	TGGG	CIAO1	y	n	y	single	rC:dT	10	19
CGACCGGAGAATCCGCATC	CGACCGGAGGATCCGCATCG	Essential	TGGG	CIAO1	y	n	y	single	rG:dT	10	19
CGACCGGAGAATCCGCATC	CGACCGGAGATTCCGCATCG	Essential	TGGG	CIAO1	y	n	y	single	rU:dT	11	19
CGACCGGAGAATCCGCATC	CGACCGGAGACTCCGCATCG	Essential	TGGG	CIAO1	y	n	y	single	rC:dT	11	19
CGACCGGAGAATCCGCATC	CGACCGGAGAGTCCGCATCG	Essential	TGGG	CIAO1	y	n	y	single	rG:dT	11	19
CGACCGGAGAATCCGCATC	CGACCGGAGAAACCGCATCG	Essential	TGGG	CIAO1	y	n	y	single	rA:dA	12	19
CGACCGGAGAATCCGCATC	CGACCGGAGAACCCGCATCG	Essential	TGGG	CIAO1	y	n	y	single	rC:dA	12	19
CGACCGGAGAATCCGCATC	CGACCGGAGAAGCCGCATCG	Essential	TGGG	CIAO1	y	n	y	single	rG:dA	12	19
CGACCGGAGAATCCGCATC	CGACCGGAGAATACGCATCG	Essential	TGGG	CIAO1	y	n	y	single	rA:dG	13	19
CGACCGGAGAATCCGCATC	CGACCGGAGAATTCGCATCG	Essential	TGGG	CIAO1	y	n	y	single	rU:dG	13	19
CGACCGGAGAATCCGCATC	CGACCGGAGAATGCGCATCG	Essential	TGGG	CIAO1	y	n	y	single	rG:dG	13	19
CGACCGGAGAATCCGCATC	CGACCGGAGAATCAGCATCG	Essential	TGGG	CIAO1	y	n	y	single	rA:dG	14	19
CGACCGGAGAATCCGCATC	CGACCGGAGAATCTGCATCG	Essential	TGGG	CIAO1	y	n	y	single	rU:dG	14	19
CGACCGGAGAATCCGCATC	CGACCGGAGAATCGGCATCG	Essential	TGGG	CIAO1	y	n	y	single	rG:dG	14	19
CGACCGGAGAATCCGCATC	CGACCGGAGAATCCACATCG	Essential	TGGG	CIAO1	y	n	y	single	rA:dC	15	19
CGACCGGAGAATCCGCATC	CGACCGGAGAATCCTCATCG	Essential	TGGG	CIAO1	y	n	y	single	rU:dC	15	19
CGACCGGAGAATCCGCATC	CGACCGGAGAATCCCCATCG	Essential	TGGG	CIAO1	y	n	y	single	rC:dC	15	19
CGACCGGAGAATCCGCATC	CGACCGGAGAATCCGAATCG	Essential	TGGG	CIAO1	y	n	y	single	rA:dG	16	19
CGACCGGAGAATCCGCATC	CGACCGGAGAATCCGTATCG	Essential	TGGG	CIAO1	y	n	y	single	rU:dG	16	19
CGACCGGAGAATCCGCATC	CGACCGGAGAATCCGGATCG	Essential	TGGG	CIAO1	y	n	y	single	rG:dG	16	19
CGACCGGAGAATCCGCATC	CGACCGGAGAATCCGCTTCG	Essential	TGGG	CIAO1	y	n	y	single	rU:dT	17	19
CGACCGGAGAATCCGCATC	CGACCGGAGAATCCGCCTCG	Essential	TGGG	CIAO1	y	n	y	single	rC:dT	17	19
CGACCGGAGAATCCGCATC	CGACCGGAGAATCCGCGTCG	Essential	TGGG	CIAO1	y	n	y	single	rG:dT	17	19
CGACCGGAGAATCCGCATC	CGACCGGAGAATCCGCAACG	Essential	TGGG	CIAO1	y	n	y	single	rA:dA	18	19
CGACCGGAGAATCCGCATC	CGACCGGAGAATCCGCACCG	Essential	TGGG	CIAO1	y	n	y	single	rC:dA	18	19
CGACCGGAGAATCCGCATC	CGACCGGAGAATCCGCAGCG	Essential	TGGG	CIAO1	y	n	y	single	rG:dA	18	19
CGACCGGAGAATCCGCATC	CGACCGGAGAATCCGCATAG	Essential	TGGG	CIAO1	y	n	y	single	rA:dG	19	19
CGACCGGAGAATCCGCATC	CGACCGGAGAATCCGCATTG	Essential	TGGG	CIAO1	y	n	y	single	rU:dG	19	19
CGACCGGAGAATCCGCATC	CGACCGGAGAATCCGCATGG	Essential	TGGG	CIAO1	y	n	y	single	rG:dG	19	19
CGACCGGAGAATCCGCATC	AAACCGGAGAATCCGCATCG	Essential	TGGG	CIAO1	y	n	y	double	rA:dG,rA:dC	1,2	19	n	n	n
CGACCGGAGAATCCGCATC	ATACCGGAGAATCCGCATCG	Essential	TGGG	CIAO1	y	n	y	double	rA:dG,rU:dC	1,2	19	n	n	n
CGACCGGAGAATCCGCATC	ACACCGGAGAATCCGCATCG	Essential	TGGG	CIAO1	y	n	y	double	rA:dG,rC:dC	1,2	19	n	n	n
CGACCGGAGAATCCGCATC	AGTCCGGAGAATCCGCATCG	Essential	TGGG	CIAO1	y	n	y	double	rA:dG,rU:dT	1,3	19	n	n	n
CGACCGGAGAATCCGCATC	AGCCCGGAGAATCCGCATCG	Essential	TGGG	CIAO1	y	n	y	double	rA:dG,rC:dT	1,3	19	n	n	n
CGACCGGAGAATCCGCATC	AGGCCGGAGAATCCGCATCG	Essential	TGGG	CIAO1	y	n	y	double	rA:dG,rG:dT	1,3	19	n	n	n
CGACCGGAGAATCCGCATC	AGAACGGAGAATCCGCATCG	Essential	TGGG	CIAO1	y	n	y	double	rA:dG,rA:dG	1,4	19	n	n	n
CGACCGGAGAATCCGCATC	AGATCGGAGAATCCGCATCG	Essential	TGGG	CIAO1	y	n	y	double	rA:dG,rU:dG	1,4	19	n	n	n
CGACCGGAGAATCCGCATC	AGAGCGGAGAATCCGCATCG	Essential	TGGG	CIAO1	y	n	y	double	rA:dG,rG:dG	1,4	19	n	n	n
CGACCGGAGAATCCGCATC	AGACAGGAGAATCCGCATCG	Essential	TGGG	CIAO1	y	n	y	double	rA:dG,rA:dG	1,5	19	n	n	n
CGACCGGAGAATCCGCATC	AGACTGGAGAATCCGCATCG	Essential	TGGG	CIAO1	y	n	y	double	rA:dG,rU:dG	1,5	19	n	n	n
CGACCGGAGAATCCGCATC	AGACGGGAGAATCCGCATCG	Essential	TGGG	CIAO1	y	n	y	double	rA:dG,rG:dG	1,5	19	n	n	n
CGACCGGAGAATCCGCATC	AGACCAGAGAATCCGCATCG	Essential	TGGG	CIAO1	y	n	y	double	rA:dG,rA:dC	1,6	19	n	n	n
CGACCGGAGAATCCGCATC	AGACCTGAGAATCCGCATCG	Essential	TGGG	CIAO1	y	n	y	double	rA:dG,rU:dC	1,6	19	n	n	n
CGACCGGAGAATCCGCATC	AGACCCGAGAATCCGCATCG	Essential	TGGG	CIAO1	y	n	y	double	rA:dG,rC:dC	1,6	19	n	n	n
CGACCGGAGAATCCGCATC	AGACCGAAGAATCCGCATCG	Essential	TGGG	CIAO1	y	n	y	double	rA:dG,rA:dC	1,7	19	n	n	n
CGACCGGAGAATCCGCATC	AGACCGTAGAATCCGCATCG	Essential	TGGG	CIAO1	y	n	y	double	rA:dG,rU:dC	1,7	19	n	n	n
CGACCGGAGAATCCGCATC	AGACCGCAGAATCCGCATCG	Essential	TGGG	CIAO1	y	n	y	double	rA:dG,rC:dC	1,7	19	n	n	n
CGACCGGAGAATCCGCATC	AGACCGGTGAATCCGCATCG	Essential	TGGG	CIAO1	y	n	y	double	rA:dG,rU:dT	1,8	19	n	n	n
CGACCGGAGAATCCGCATC	AGACCGGCGAATCCGCATCG	Essential	TGGG	CIAO1	y	n	y	double	rA:dG,rC:dT	1,8	19	n	n	n
CGACCGGAGAATCCGCATC	AGACCGGGGAATCCGCATCG	Essential	TGGG	CIAO1	y	n	y	double	rA:dG,rG:dT	1,8	19	n	n	n
CGACCGGAGAATCCGCATC	AGACCGGAAAATCCGCATCG	Essential	TGGG	CIAO1	y	n	y	double	rA:dG,rA:dC	1,9	19	n	n	n
CGACCGGAGAATCCGCATC	AGACCGGATAATCCGCATCG	Essential	TGGG	CIAO1	y	n	y	double	rA:dG,rU:dC	1,9	19	n	n	n
CGACCGGAGAATCCGCATC	AGACCGGACAATCCGCATCG	Essential	TGGG	CIAO1	y	n	y	double	rA:dG,rC:dC	1,9	19	n	n	n
CGACCGGAGAATCCGCATC	AGACCGGAGTATCCGCATCG	Essential	TGGG	CIAO1	y	n	y	double	rA:dG,rU:dT	1,10	19	n	n	n
CGACCGGAGAATCCGCATC	AGACCGGAGCATCCGCATCG	Essential	TGGG	CIAO1	y	n	y	double	rA:dG,rC:dT	1,10	19	n	n	n
CGACCGGAGAATCCGCATC	AGACCGGAGGATCCGCATCG	Essential	TGGG	CIAO1	y	n	y	double	rA:dG,rG:dT	1,10	19	n	n	n
CGACCGGAGAATCCGCATC	AGACCGGAGATTCCGCATCG	Essential	TGGG	CIAO1	y	n	y	double	rA:dG,rU:dT	1,11	19	n	n	n
CGACCGGAGAATCCGCATC	AGACCGGAGACTCCGCATCG	Essential	TGGG	CIAO1	y	n	y	double	rA:dG,rC:dT	1,11	19	n	n	n
CGACCGGAGAATCCGCATC	AGACCGGAGAGTCCGCATCG	Essential	TGGG	CIAO1	y	n	y	double	rA:dG,rG:dT	1,11	19	n	n	n
CGACCGGAGAATCCGCATC	AGACCGGAGAAACCGCATCG	Essential	TGGG	CIAO1	y	n	y	double	rA:dG,rA:dA	1,12	19	n	n	n
CGACCGGAGAATCCGCATC	AGACCGGAGAACCCGCATCG	Essential	TGGG	CIAO1	y	n	y	double	rA:dG,rC:dA	1,12	19	n	n	n
CGACCGGAGAATCCGCATC	AGACCGGAGAAGCCGCATCG	Essential	TGGG	CIAO1	y	n	y	double	rA:dG,rG:dA	1,12	19	n	n	n
CGACCGGAGAATCCGCATC	AGACCGGAGAATACGCATCG	Essential	TGGG	CIAO1	y	n	y	double	rA:dG,rA:dG	1,13	19	n	n	n
CGACCGGAGAATCCGCATC	AGACCGGAGAATTCGCATCG	Essential	TGGG	CIAO1	y	n	y	double	rA:dG,rU:dG	1,13	19	n	n	n
CGACCGGAGAATCCGCATC	AGACCGGAGAATGCGCATCG	Essential	TGGG	CIAO1	y	n	y	double	rA:dG,rG:dG	1,13	19	n	n	n
CGACCGGAGAATCCGCATC	AGACCGGAGAATCAGCATCG	Essential	TGGG	CIAO1	y	n	y	double	rA:dG,rA:dG	1,14	19	n	n	n
CGACCGGAGAATCCGCATC	AGACCGGAGAATCTGCATCG	Essential	TGGG	CIAO1	y	n	y	double	rA:dG,rU:dG	1,14	19	n	n	n
CGACCGGAGAATCCGCATC	AGACCGGAGAATCGGCATCG	Essential	TGGG	CIAO1	y	n	y	double	rA:dG,rG:dG	1,14	19	n	n	n
CGACCGGAGAATCCGCATC	AGACCGGAGAATCCACATCG	Essential	TGGG	CIAO1	y	n	y	double	rA:dG,rA:dC	1,15	19	n	n	n
CGACCGGAGAATCCGCATC	AGACCGGAGAATCCTCATCG	Essential	TGGG	CIAO1	y	n	y	double	rA:dG,rU:dC	1,15	19	n	n	n
CGACCGGAGAATCCGCATC	AGACCGGAGAATCCCCATCG	Essential	TGGG	CIAO1	y	n	y	double	rA:dG,rC:dC	1,15	19	n	n	n
CGACCGGAGAATCCGCATC	AGACCGGAGAATCCGAATCG	Essential	TGGG	CIAO1	y	n	y	double	rA:dG,rA:dG	1,16	19	n	n	n
CGACCGGAGAATCCGCATC	AGACCGGAGAATCCGTATCG	Essential	TGGG	CIAO1	y	n	y	double	rA:dG,rU:dG	1,16	19	n	n	n
CGACCGGAGAATCCGCATC	AGACCGGAGAATCCGGATCG	Essential	TGGG	CIAO1	y	n	y	double	rA:dG,rG:dG	1,16	19	n	n	n
CGACCGGAGAATCCGCATC	AGACCGGAGAATCCGCTTCG	Essential	TGGG	CIAO1	y	n	y	double	rA:dG,rU:dT	1,17	19	n	n	n
CGACCGGAGAATCCGCATC	AGACCGGAGAATCCGCCTCG	Essential	TGGG	CIAO1	y	n	y	double	rA:dG,rC:dT	1,17	19	n	n	n
CGACCGGAGAATCCGCATC	AGACCGGAGAATCCGCGTCG	Essential	TGGG	CIAO1	y	n	y	double	rA:dG,rG:dT	1,17	19	n	n	n
CGACCGGAGAATCCGCATC	AGACCGGAGAATCCGCAACG	Essential	TGGG	CIAO1	y	n	y	double	rA:dG,rA:dA	1,18	19	n	n	n
CGACCGGAGAATCCGCATC	AGACCGGAGAATCCGCACCG	Essential	TGGG	CIAO1	y	n	y	double	rA:dG,rC:dA	1,18	19	n	n	n
CGACCGGAGAATCCGCATC	AGACCGGAGAATCCGCAGCG	Essential	TGGG	CIAO1	y	n	y	double	rA:dG,rG:dA	1,18	19	n	n	n
CGACCGGAGAATCCGCATC	AGACCGGAGAATCCGCATAG	Essential	TGGG	CIAO1	y	n	y	double	rA:dG,rA:dG	1,19	19	n	n	n
CGACCGGAGAATCCGCATC	AGACCGGAGAATCCGCATTG	Essential	TGGG	CIAO1	y	n	y	double	rA:dG,rU:dG	1,19	19	n	n	n
CGACCGGAGAATCCGCATC	AGACCGGAGAATCCGCATGG	Essential	TGGG	CIAO1	y	n	y	double	rA:dG,rG:dG	1,19	19	n	n	n
CGACCGGAGAATCCGCATC	TAACCGGAGAATCCGCATCG	Essential	TGGG	CIAO1	y	n	y	double	rU:dG,rA:dC	1,2	19	n	n	n
CGACCGGAGAATCCGCATC	TTACCGGAGAATCCGCATCG	Essential	TGGG	CIAO1	y	n	y	double	rU:dG,rU:dC	1,2	19	n	n	n
CGACCGGAGAATCCGCATC	TCACCGGAGAATCCGCATCG	Essential	TGGG	CIAO1	y	n	y	double	rU:dG,rC:dC	1,2	19	n	n	n
CGACCGGAGAATCCGCATC	TGTCCGGAGAATCCGCATCG	Essential	TGGG	CIAO1	y	n	y	double	rU:dG,rU:dT	1,3	19	n	n	n
CGACCGGAGAATCCGCATC	TGCCCGGAGAATCCGCATCG	Essential	TGGG	CIAO1	y	n	y	double	rU:dG,rC:dT	1,3	19	n	n	n
CGACCGGAGAATCCGCATC	TGGCCGGAGAATCCGCATCG	Essential	TGGG	CIAO1	y	n	y	double	rU:dG,rG:dT	1,3	19	n	n	n
CGACCGGAGAATCCGCATC	TGAACGGAGAATCCGCATCG	Essential	TGGG	CIAO1	y	n	y	double	rU:dG,rA:dG	1,4	19	n	n	n
CGACCGGAGAATCCGCATC	TGATCGGAGAATCCGCATCG	Essential	TGGG	CIAO1	y	n	y	double	rU:dG,rU:dG	1,4	19	n	n	n
CGACCGGAGAATCCGCATC	TGAGCGGAGAATCCGCATCG	Essential	TGGG	CIAO1	y	n	y	double	rU:dG,rG:dG	1,4	19	n	n	n
CGACCGGAGAATCCGCATC	TGACAGGAGAATCCGCATCG	Essential	TGGG	CIAO1	y	n	y	double	rU:dG,rA:dG	1,5	19	n	n	n
CGACCGGAGAATCCGCATC	TGACTGGAGAATCCGCATCG	Essential	TGGG	CIAO1	y	n	y	double	rU:dG,rU:dG	1,5	19	n	n	n
CGACCGGAGAATCCGCATC	TGACGGGAGAATCCGCATCG	Essential	TGGG	CIAO1	y	n	y	double	rU:dG,rG:dG	1,5	19	n	n	n
CGACCGGAGAATCCGCATC	TGACCAGAGAATCCGCATCG	Essential	TGGG	CIAO1	y	n	y	double	rU:dG,rA:dC	1,6	19	n	n	n
CGACCGGAGAATCCGCATC	TGACCTGAGAATCCGCATCG	Essential	TGGG	CIAO1	y	n	y	double	rU:dG,rU:dC	1,6	19	n	n	n
CGACCGGAGAATCCGCATC	TGACCCGAGAATCCGCATCG	Essential	TGGG	CIAO1	y	n	y	double	rU:dG,rC:dC	1,6	19	n	n	n
CGACCGGAGAATCCGCATC	TGACCGAAGAATCCGCATCG	Essential	TGGG	CIAO1	y	n	y	double	rU:dG,rA:dC	1,7	19	n	n	n
CGACCGGAGAATCCGCATC	TGACCGTAGAATCCGCATCG	Essential	TGGG	CIAO1	y	n	y	double	rU:dG,rU:dC	1,7	19	n	n	n
CGACCGGAGAATCCGCATC	TGACCGCAGAATCCGCATCG	Essential	TGGG	CIAO1	y	n	y	double	rU:dG,rC:dC	1,7	19	n	n	n
CGACCGGAGAATCCGCATC	TGACCGGTGAATCCGCATCG	Essential	TGGG	CIAO1	y	n	y	double	rU:dG,rU:dT	1,8	19	n	n	n
CGACCGGAGAATCCGCATC	TGACCGGCGAATCCGCATCG	Essential	TGGG	CIAO1	y	n	y	double	rU:dG,rC:dT	1,8	19	n	n	n
CGACCGGAGAATCCGCATC	TGACCGGGGAATCCGCATCG	Essential	TGGG	CIAO1	y	n	y	double	rU:dG,rG:dT	1,8	19	n	n	n
CGACCGGAGAATCCGCATC	TGACCGGAAAATCCGCATCG	Essential	TGGG	CIAO1	y	n	y	double	rU:dG,rA:dC	1,9	19	n	n	n
CGACCGGAGAATCCGCATC	TGACCGGATAATCCGCATCG	Essential	TGGG	CIAO1	y	n	y	double	rU:dG,rU:dC	1,9	19	n	n	n
CGACCGGAGAATCCGCATC	TGACCGGACAATCCGCATCG	Essential	TGGG	CIAO1	y	n	y	double	rU:dG,rC:dC	1,9	19	n	n	n
CGACCGGAGAATCCGCATC	TGACCGGAGTATCCGCATCG	Essential	TGGG	CIAO1	y	n	y	double	rU:dG,rU:dT	1,10	19	n	n	n
CGACCGGAGAATCCGCATC	TGACCGGAGCATCCGCATCG	Essential	TGGG	CIAO1	y	n	y	double	rU:dG,rC:dT	1,10	19	n	n	n
CGACCGGAGAATCCGCATC	TGACCGGAGGATCCGCATCG	Essential	TGGG	CIAO1	y	n	y	double	rU:dG,rG:dT	1,10	19	n	n	n
CGACCGGAGAATCCGCATC	TGACCGGAGATTCCGCATCG	Essential	TGGG	CIAO1	y	n	y	double	rU:dG,rU:dT	1,11	19	n	n	n
CGACCGGAGAATCCGCATC	TGACCGGAGACTCCGCATCG	Essential	TGGG	CIAO1	y	n	y	double	rU:dG,rC:dT	1,11	19	n	n	n
CGACCGGAGAATCCGCATC	TGACCGGAGAGTCCGCATCG	Essential	TGGG	CIAO1	y	n	y	double	rU:dG,rG:dT	1,11	19	n	n	n
CGACCGGAGAATCCGCATC	TGACCGGAGAAACCGCATCG	Essential	TGGG	CIAO1	y	n	y	double	rU:dG,rA:dA	1,12	19	n	n	n
CGACCGGAGAATCCGCATC	TGACCGGAGAACCCGCATCG	Essential	TGGG	CIAO1	y	n	y	double	rU:dG,rC:dA	1,12	19	n	n	n
CGACCGGAGAATCCGCATC	TGACCGGAGAAGCCGCATCG	Essential	TGGG	CIAO1	y	n	y	double	rU:dG,rG:dA	1,12	19	n	n	n
CGACCGGAGAATCCGCATC	TGACCGGAGAATACGCATCG	Essential	TGGG	CIAO1	y	n	y	double	rU:dG,rA:dG	1,13	19	n	n	n
CGACCGGAGAATCCGCATC	TGACCGGAGAATTCGCATCG	Essential	TGGG	CIAO1	y	n	y	double	rU:dG,rU:dG	1,13	19	n	n	n
CGACCGGAGAATCCGCATC	TGACCGGAGAATGCGCATCG	Essential	TGGG	CIAO1	y	n	y	double	rU:dG,rG:dG	1,13	19	n	n	n
CGACCGGAGAATCCGCATC	TGACCGGAGAATCAGCATCG	Essential	TGGG	CIAO1	y	n	y	double	rU:dG,rA:dG	1,14	19	n	n	n
CGACCGGAGAATCCGCATC	TGACCGGAGAATCTGCATCG	Essential	TGGG	CIAO1	y	n	y	double	rU:dG,rU:dG	1,14	19	n	n	n
CGACCGGAGAATCCGCATC	TGACCGGAGAATCGGCATCG	Essential	TGGG	CIAO1	y	n	y	double	rU:dG,rG:dG	1,14	19	n	n	n
CGACCGGAGAATCCGCATC	TGACCGGAGAATCCACATCG	Essential	TGGG	CIAO1	y	n	y	double	rU:dG,rA:dC	1,15	19	n	n	n
CGACCGGAGAATCCGCATC	TGACCGGAGAATCCTCATCG	Essential	TGGG	CIAO1	y	n	y	double	rU:dG,rU:dC	1,15	19	n	n	n
CGACCGGAGAATCCGCATC	TGACCGGAGAATCCCCATCG	Essential	TGGG	CIAO1	y	n	y	double	rU:dG,rC:dC	1,15	19	n	n	n
CGACCGGAGAATCCGCATC	TGACCGGAGAATCCGAATCG	Essential	TGGG	CIAO1	y	n	y	double	rU:dG,rA:dG	1,16	19	n	n	n
CGACCGGAGAATCCGCATC	TGACCGGAGAATCCGTATCG	Essential	TGGG	CIAO1	y	n	y	double	rU:dG,rU:dG	1,16	19	n	n	n
CGACCGGAGAATCCGCATC	TGACCGGAGAATCCGGATCG	Essential	TGGG	CIAO1	y	n	y	double	rU:dG,rG:dG	1,16	19	n	n	n
CGACCGGAGAATCCGCATC	TGACCGGAGAATCCGCTTCG	Essential	TGGG	CIAO1	y	n	y	double	rU:dG,rU:dT	1,17	19	n	n	n
CGACCGGAGAATCCGCATC	TGACCGGAGAATCCGCCTCG	Essential	TGGG	CIAO1	y	n	y	double	rU:dG,rC:dT	1,17	19	n	n	n
CGACCGGAGAATCCGCATC	TGACCGGAGAATCCGCGTCG	Essential	TGGG	CIAO1	y	n	y	double	rU:dG,rG:dT	1,17	19	n	n	n
CGACCGGAGAATCCGCATC	TGACCGGAGAATCCGCAACG	Essential	TGGG	CIAO1	y	n	y	double	rU:dG,rA:dA	1,18	19	n	n	n
CGACCGGAGAATCCGCATC	TGACCGGAGAATCCGCACCG	Essential	TGGG	CIAO1	y	n	y	double	rU:dG,rC:dA	1,18	19	n	n	n
CGACCGGAGAATCCGCATC	TGACCGGAGAATCCGCAGCG	Essential	TGGG	CIAO1	y	n	y	double	rU:dG,rG:dA	1,18	19	n	n	n
CGACCGGAGAATCCGCATC	TGACCGGAGAATCCGCATAG	Essential	TGGG	CIAO1	y	n	y	double	rU:dG,rA:dG	1,19	19	n	n	n
CGACCGGAGAATCCGCATC	TGACCGGAGAATCCGCATTG	Essential	TGGG	CIAO1	y	n	y	double	rU:dG,rU:dG	1,19	19	n	n	n
CGACCGGAGAATCCGCATC	TGACCGGAGAATCCGCATGG	Essential	TGGG	CIAO1	y	n	y	double	rU:dG,rG:dG	1,19	19	n	n	n
CGACCGGAGAATCCGCATC	GAACCGGAGAATCCGCATCG	Essential	TGGG	CIAO1	y	n	y	double	rG:dG,rA:dC	1,2	19	n	n	n
CGACCGGAGAATCCGCATC	GTACCGGAGAATCCGCATCG	Essential	TGGG	CIAO1	y	n	y	double	rG:dG,rU:dC	1,2	19	n	n	n
CGACCGGAGAATCCGCATC	GCACCGGAGAATCCGCATCG	Essential	TGGG	CIAO1	y	n	y	double	rG:dG,rC:dC	1,2	19	n	n	n
CGACCGGAGAATCCGCATC	GGTCCGGAGAATCCGCATCG	Essential	TGGG	CIAO1	y	n	y	double	rG:dG,rU:dT	1,3	19	n	n	n
CGACCGGAGAATCCGCATC	GGCCCGGAGAATCCGCATCG	Essential	TGGG	CIAO1	y	n	y	double	rG:dG,rC:dT	1,3	19	n	n	n
CGACCGGAGAATCCGCATC	GGGCCGGAGAATCCGCATCG	Essential	TGGG	CIAO1	y	n	y	double	rG:dG,rG:dT	1,3	19	n	n	n
CGACCGGAGAATCCGCATC	GGAACGGAGAATCCGCATCG	Essential	TGGG	CIAO1	y	n	y	double	rG:dG,rA:dG	1,4	19	n	n	n
CGACCGGAGAATCCGCATC	GGATCGGAGAATCCGCATCG	Essential	TGGG	CIAO1	y	n	y	double	rG:dG,rU:dG	1,4	19	n	n	n
CGACCGGAGAATCCGCATC	GGAGCGGAGAATCCGCATCG	Essential	TGGG	CIAO1	y	n	y	double	rG:dG,rG:dG	1,4	19	n	n	n
CGACCGGAGAATCCGCATC	GGACAGGAGAATCCGCATCG	Essential	TGGG	CIAO1	y	n	y	double	rG:dG,rA:dG	1,5	19	n	n	n
CGACCGGAGAATCCGCATC	GGACTGGAGAATCCGCATCG	Essential	TGGG	CIAO1	y	n	y	double	rG:dG,rU:dG	1,5	19	n	n	n
CGACCGGAGAATCCGCATC	GGACGGGAGAATCCGCATCG	Essential	TGGG	CIAO1	y	n	y	double	rG:dG,rG:dG	1,5	19	n	n	n
CGACCGGAGAATCCGCATC	GGACCAGAGAATCCGCATCG	Essential	TGGG	CIAO1	y	n	y	double	rG:dG,rA:dC	1,6	19	n	n	n
CGACCGGAGAATCCGCATC	GGACCTGAGAATCCGCATCG	Essential	TGGG	CIAO1	y	n	y	double	rG:dG,rU:dC	1,6	19	n	n	n
CGACCGGAGAATCCGCATC	GGACCCGAGAATCCGCATCG	Essential	TGGG	CIAO1	y	n	y	double	rG:dG,rC:dC	1,6	19	n	n	n
CGACCGGAGAATCCGCATC	GGACCGAAGAATCCGCATCG	Essential	TGGG	CIAO1	y	n	y	double	rG:dG,rA:dC	1,7	19	n	n	n
CGACCGGAGAATCCGCATC	GGACCGTAGAATCCGCATCG	Essential	TGGG	CIAO1	y	n	y	double	rG:dG,rU:dC	1,7	19	n	n	n
CGACCGGAGAATCCGCATC	GGACCGCAGAATCCGCATCG	Essential	TGGG	CIAO1	y	n	y	double	rG:dG,rC:dC	1,7	19	n	n	n
CGACCGGAGAATCCGCATC	GGACCGGTGAATCCGCATCG	Essential	TGGG	CIAO1	y	n	y	double	rG:dG,rU:dT	1,8	19	n	n	n
CGACCGGAGAATCCGCATC	GGACCGGCGAATCCGCATCG	Essential	TGGG	CIAO1	y	n	y	double	rG:dG,rC:dT	1,8	19	n	n	n
CGACCGGAGAATCCGCATC	GGACCGGGGAATCCGCATCG	Essential	TGGG	CIAO1	y	n	y	double	rG:dG,rG:dT	1,8	19	n	n	n
CGACCGGAGAATCCGCATC	GGACCGGAAAATCCGCATCG	Essential	TGGG	CIAO1	y	n	y	double	rG:dG,rA:dC	1,9	19	n	n	n
CGACCGGAGAATCCGCATC	GGACCGGATAATCCGCATCG	Essential	TGGG	CIAO1	y	n	y	double	rG:dG,rU:dC	1,9	19	n	n	n
CGACCGGAGAATCCGCATC	GGACCGGACAATCCGCATCG	Essential	TGGG	CIAO1	y	n	y	double	rG:dG,rC:dC	1,9	19	n	n	n
CGACCGGAGAATCCGCATC	GGACCGGAGTATCCGCATCG	Essential	TGGG	CIAO1	y	n	y	double	rG:dG,rU:dT	1,10	19	n	n	n
CGACCGGAGAATCCGCATC	GGACCGGAGCATCCGCATCG	Essential	TGGG	CIAO1	y	n	y	double	rG:dG,rC:dT	1,10	19	n	n	n
CGACCGGAGAATCCGCATC	GGACCGGAGGATCCGCATCG	Essential	TGGG	CIAO1	y	n	y	double	rG:dG,rG:dT	1,10	19	n	n	n
CGACCGGAGAATCCGCATC	GGACCGGAGATTCCGCATCG	Essential	TGGG	CIAO1	y	n	y	double	rG:dG,rU:dT	1,11	19	n	n	n
CGACCGGAGAATCCGCATC	GGACCGGAGACTCCGCATCG	Essential	TGGG	CIAO1	y	n	y	double	rG:dG,rC:dT	1,11	19	n	n	n
CGACCGGAGAATCCGCATC	GGACCGGAGAGTCCGCATCG	Essential	TGGG	CIAO1	y	n	y	double	rG:dG,rG:dT	1,11	19	n	n	n
CGACCGGAGAATCCGCATC	GGACCGGAGAAACCGCATCG	Essential	TGGG	CIAO1	y	n	y	double	rG:dG,rA:dA	1,12	19	n	n	n
CGACCGGAGAATCCGCATC	GGACCGGAGAACCCGCATCG	Essential	TGGG	CIAO1	y	n	y	double	rG:dG,rC:dA	1,12	19	n	n	n
CGACCGGAGAATCCGCATC	GGACCGGAGAAGCCGCATCG	Essential	TGGG	CIAO1	y	n	y	double	rG:dG,rG:dA	1,12	19	n	n	n
CGACCGGAGAATCCGCATC	GGACCGGAGAATACGCATCG	Essential	TGGG	CIAO1	y	n	y	double	rG:dG,rA:dG	1,13	19	n	n	n
CGACCGGAGAATCCGCATC	GGACCGGAGAATTCGCATCG	Essential	TGGG	CIAO1	y	n	y	double	rG:dG,rU:dG	1,13	19	n	n	n
CGACCGGAGAATCCGCATC	GGACCGGAGAATGCGCATCG	Essential	TGGG	CIAO1	y	n	y	double	rG:dG,rG:dG	1,13	19	n	n	n
CGACCGGAGAATCCGCATC	GGACCGGAGAATCAGCATCG	Essential	TGGG	CIAO1	y	n	y	double	rG:dG,rA:dG	1,14	19	n	n	n
CGACCGGAGAATCCGCATC	GGACCGGAGAATCTGCATCG	Essential	TGGG	CIAO1	y	n	y	double	rG:dG,rU:dG	1,14	19	n	n	n
CGACCGGAGAATCCGCATC	GGACCGGAGAATCGGCATCG	Essential	TGGG	CIAO1	y	n	y	double	rG:dG,rG:dG	1,14	19	n	n	n
CGACCGGAGAATCCGCATC	GGACCGGAGAATCCACATCG	Essential	TGGG	CIAO1	y	n	y	double	rG:dG,rA:dC	1,15	19	n	n	n
CGACCGGAGAATCCGCATC	GGACCGGAGAATCCTCATCG	Essential	TGGG	CIAO1	y	n	y	double	rG:dG,rU:dC	1,15	19	n	n	n
CGACCGGAGAATCCGCATC	GGACCGGAGAATCCCCATCG	Essential	TGGG	CIAO1	y	n	y	double	rG:dG,rC:dC	1,15	19	n	n	n
CGACCGGAGAATCCGCATC	GGACCGGAGAATCCGAATCG	Essential	TGGG	CIAO1	y	n	y	double	rG:dG,rA:dG	1,16	19	n	n	n
CGACCGGAGAATCCGCATC	GGACCGGAGAATCCGTATCG	Essential	TGGG	CIAO1	y	n	y	double	rG:dG,rU:dG	1,16	19	n	n	n
CGACCGGAGAATCCGCATC	GGACCGGAGAATCCGGATCG	Essential	TGGG	CIAO1	y	n	y	double	rG:dG,rG:dG	1,16	19	n	n	n
CGACCGGAGAATCCGCATC	GGACCGGAGAATCCGCTTCG	Essential	TGGG	CIAO1	y	n	y	double	rG:dG,rU:dT	1,17	19	n	n	n
CGACCGGAGAATCCGCATC	GGACCGGAGAATCCGCCTCG	Essential	TGGG	CIAO1	y	n	y	double	rG:dG,rC:dT	1,17	19	n	n	n
CGACCGGAGAATCCGCATC	GGACCGGAGAATCCGCGTCG	Essential	TGGG	CIAO1	y	n	y	double	rG:dG,rG:dT	1,17	19	n	n	n
CGACCGGAGAATCCGCATC	GGACCGGAGAATCCGCAACG	Essential	TGGG	CIAO1	y	n	y	double	rG:dG,rA:dA	1,18	19	n	n	n
CGACCGGAGAATCCGCATC	GGACCGGAGAATCCGCACCG	Essential	TGGG	CIAO1	y	n	y	double	rG:dG,rC:dA	1,18	19	n	n	n
CGACCGGAGAATCCGCATC	GGACCGGAGAATCCGCAGCG	Essential	TGGG	CIAO1	y	n	y	double	rG:dG,rG:dA	1,18	19	n	n	n
CGACCGGAGAATCCGCATC	GGACCGGAGAATCCGCATAG	Essential	TGGG	CIAO1	y	n	y	double	rG:dG,rA:dG	1,19	19	n	n	n
CGACCGGAGAATCCGCATC	GGACCGGAGAATCCGCATTG	Essential	TGGG	CIAO1	y	n	y	double	rG:dG,rU:dG	1,19	19	n	n	n
CGACCGGAGAATCCGCATC	GGACCGGAGAATCCGCATGG	Essential	TGGG	CIAO1	y	n	y	double	rG:dG,rG:dG	1,19	19	n	n	n
CGACCGGAGAATCCGCATC	CATCCGGAGAATCCGCATCG	Essential	TGGG	CIAO1	y	n	y	double	rA:dC,rU:dT	2,3	19	n	n	n
CGACCGGAGAATCCGCATC	CACCCGGAGAATCCGCATCG	Essential	TGGG	CIAO1	y	n	y	double	rA:dC,rC:dT	2,3	19	n	n	n
CGACCGGAGAATCCGCATC	CAGCCGGAGAATCCGCATCG	Essential	TGGG	CIAO1	y	n	y	double	rA:dC,rG:dT	2,3	19	n	n	n
CGACCGGAGAATCCGCATC	CAAACGGAGAATCCGCATCG	Essential	TGGG	CIAO1	y	n	y	double	rA:dC,rA:dG	2,4	19	n	n	n
CGACCGGAGAATCCGCATC	CAATCGGAGAATCCGCATCG	Essential	TGGG	CIAO1	y	n	y	double	rA:dC,rU:dG	2,4	19	n	n	n
CGACCGGAGAATCCGCATC	CAAGCGGAGAATCCGCATCG	Essential	TGGG	CIAO1	y	n	y	double	rA:dC,rG:dG	2,4	19	n	n	n
CGACCGGAGAATCCGCATC	CAACAGGAGAATCCGCATCG	Essential	TGGG	CIAO1	y	n	y	double	rA:dC,rA:dG	2,5	19	n	n	n
CGACCGGAGAATCCGCATC	CAACTGGAGAATCCGCATCG	Essential	TGGG	CIAO1	y	n	y	double	rA:dC,rU:dG	2,5	19	n	n	n
CGACCGGAGAATCCGCATC	CAACGGGAGAATCCGCATCG	Essential	TGGG	CIAO1	y	n	y	double	rA:dC,rG:dG	2,5	19	n	n	n
CGACCGGAGAATCCGCATC	CAACCAGAGAATCCGCATCG	Essential	TGGG	CIAO1	y	n	y	double	rA:dC,rA:dC	2,6	19	n	n	n
CGACCGGAGAATCCGCATC	CAACCTGAGAATCCGCATCG	Essential	TGGG	CIAO1	y	n	y	double	rA:dC,rU:dC	2,6	19	n	n	n
CGACCGGAGAATCCGCATC	CAACCCGAGAATCCGCATCG	Essential	TGGG	CIAO1	y	n	y	double	rA:dC,rC:dC	2,6	19	n	n	n
CGACCGGAGAATCCGCATC	CAACCGAAGAATCCGCATCG	Essential	TGGG	CIAO1	y	n	y	double	rA:dC,rA:dC	2,7	19	n	n	n
CGACCGGAGAATCCGCATC	CAACCGTAGAATCCGCATCG	Essential	TGGG	CIAO1	y	n	y	double	rA:dC,rU:dC	2,7	19	n	n	n
CGACCGGAGAATCCGCATC	CAACCGCAGAATCCGCATCG	Essential	TGGG	CIAO1	y	n	y	double	rA:dC,rC:dC	2,7	19	n	n	n
CGACCGGAGAATCCGCATC	CAACCGGTGAATCCGCATCG	Essential	TGGG	CIAO1	y	n	y	double	rA:dC,rU:dT	2,8	19	n	n	n
CGACCGGAGAATCCGCATC	CAACCGGCGAATCCGCATCG	Essential	TGGG	CIAO1	y	n	y	double	rA:dC,rC:dT	2,8	19	n	n	n
CGACCGGAGAATCCGCATC	CAACCGGGGAATCCGCATCG	Essential	TGGG	CIAO1	y	n	y	double	rA:dC,rG:dT	2,8	19	n	n	n
CGACCGGAGAATCCGCATC	CAACCGGAAAATCCGCATCG	Essential	TGGG	CIAO1	y	n	y	double	rA:dC,rA:dC	2,9	19	n	n	n
CGACCGGAGAATCCGCATC	CAACCGGATAATCCGCATCG	Essential	TGGG	CIAO1	y	n	y	double	rA:dC,rU:dC	2,9	19	n	n	n
CGACCGGAGAATCCGCATC	CAACCGGACAATCCGCATCG	Essential	TGGG	CIAO1	y	n	y	double	rA:dC,rC:dC	2,9	19	n	n	n
CGACCGGAGAATCCGCATC	CAACCGGAGTATCCGCATCG	Essential	TGGG	CIAO1	y	n	y	double	rA:dC,rU:dT	2,10	19	n	n	n
CGACCGGAGAATCCGCATC	CAACCGGAGCATCCGCATCG	Essential	TGGG	CIAO1	y	n	y	double	rA:dC,rC:dT	2,10	19	n	n	n
CGACCGGAGAATCCGCATC	CAACCGGAGGATCCGCATCG	Essential	TGGG	CIAO1	y	n	y	double	rA:dC,rG:dT	2,10	19	n	n	n
CGACCGGAGAATCCGCATC	CAACCGGAGATTCCGCATCG	Essential	TGGG	CIAO1	y	n	y	double	rA:dC,rU:dT	2,11	19	n	n	n
CGACCGGAGAATCCGCATC	CAACCGGAGACTCCGCATCG	Essential	TGGG	CIAO1	y	n	y	double	rA:dC,rC:dT	2,11	19	n	n	n
CGACCGGAGAATCCGCATC	CAACCGGAGAGTCCGCATCG	Essential	TGGG	CIAO1	y	n	y	double	rA:dC,rG:dT	2,11	19	n	n	n
CGACCGGAGAATCCGCATC	CAACCGGAGAAACCGCATCG	Essential	TGGG	CIAO1	y	n	y	double	rA:dC,rA:dA	2,12	19	n	n	n
CGACCGGAGAATCCGCATC	CAACCGGAGAACCCGCATCG	Essential	TGGG	CIAO1	y	n	y	double	rA:dC,rC:dA	2,12	19	n	n	n
CGACCGGAGAATCCGCATC	CAACCGGAGAAGCCGCATCG	Essential	TGGG	CIAO1	y	n	y	double	rA:dC,rG:dA	2,12	19	n	n	n
CGACCGGAGAATCCGCATC	CAACCGGAGAATACGCATCG	Essential	TGGG	CIAO1	y	n	y	double	rA:dC,rA:dG	2,13	19	n	n	n
CGACCGGAGAATCCGCATC	CAACCGGAGAATTCGCATCG	Essential	TGGG	CIAO1	y	n	y	double	rA:dC,rU:dG	2,13	19	n	n	n
CGACCGGAGAATCCGCATC	CAACCGGAGAATGCGCATCG	Essential	TGGG	CIAO1	y	n	y	double	rA:dC,rG:dG	2,13	19	n	n	n
CGACCGGAGAATCCGCATC	CAACCGGAGAATCAGCATCG	Essential	TGGG	CIAO1	y	n	y	double	rA:dC,rA:dG	2,14	19	n	n	n
CGACCGGAGAATCCGCATC	CAACCGGAGAATCTGCATCG	Essential	TGGG	CIAO1	y	n	y	double	rA:dC,rU:dG	2,14	19	n	n	n
CGACCGGAGAATCCGCATC	CAACCGGAGAATCGGCATCG	Essential	TGGG	CIAO1	y	n	y	double	rA:dC,rG:dG	2,14	19	n	n	n
CGACCGGAGAATCCGCATC	CAACCGGAGAATCCACATCG	Essential	TGGG	CIAO1	y	n	y	double	rA:dC,rA:dC	2,15	19	n	n	n
CGACCGGAGAATCCGCATC	CAACCGGAGAATCCTCATCG	Essential	TGGG	CIAO1	y	n	y	double	rA:dC,rU:dC	2,15	19	n	n	n
CGACCGGAGAATCCGCATC	CAACCGGAGAATCCCCATCG	Essential	TGGG	CIAO1	y	n	y	double	rA:dC,rC:dC	2,15	19	n	n	n
CGACCGGAGAATCCGCATC	CAACCGGAGAATCCGAATCG	Essential	TGGG	CIAO1	y	n	y	double	rA:dC,rA:dG	2,16	19	n	n	n
CGACCGGAGAATCCGCATC	CAACCGGAGAATCCGTATCG	Essential	TGGG	CIAO1	y	n	y	double	rA:dC,rU:dG	2,16	19	n	n	n
CGACCGGAGAATCCGCATC	CAACCGGAGAATCCGGATCG	Essential	TGGG	CIAO1	y	n	y	double	rA:dC,rG:dG	2,16	19	n	n	n
CGACCGGAGAATCCGCATC	CAACCGGAGAATCCGCTTCG	Essential	TGGG	CIAO1	y	n	y	double	rA:dC,rU:dT	2,17	19	n	n	n
CGACCGGAGAATCCGCATC	CAACCGGAGAATCCGCCTCG	Essential	TGGG	CIAO1	y	n	y	double	rA:dC,rC:dT	2,17	19	n	n	n
CGACCGGAGAATCCGCATC	CAACCGGAGAATCCGCGTCG	Essential	TGGG	CIAO1	y	n	y	double	rA:dC,rG:dT	2,17	19	n	n	n
CGACCGGAGAATCCGCATC	CAACCGGAGAATCCGCAACG	Essential	TGGG	CIAO1	y	n	y	double	rA:dC,rA:dA	2,18	19	n	n	n
CGACCGGAGAATCCGCATC	CAACCGGAGAATCCGCACCG	Essential	TGGG	CIAO1	y	n	y	double	rA:dC,rC:dA	2,18	19	n	n	n
CGACCGGAGAATCCGCATC	CAACCGGAGAATCCGCAGCG	Essential	TGGG	CIAO1	y	n	y	double	rA:dC,rG:dA	2,18	19	n	n	n
CGACCGGAGAATCCGCATC	CAACCGGAGAATCCGCATAG	Essential	TGGG	CIAO1	y	n	y	double	rA:dC,rA:dG	2,19	19	n	n	n
CGACCGGAGAATCCGCATC	CAACCGGAGAATCCGCATTG	Essential	TGGG	CIAO1	y	n	y	double	rA:dC,rU:dG	2,19	19	n	n	n
CGACCGGAGAATCCGCATC	CAACCGGAGAATCCGCATGG	Essential	TGGG	CIAO1	y	n	y	double	rA:dC,rG:dG	2,19	19	n	n	n
CGACCGGAGAATCCGCATC	CTTCCGGAGAATCCGCATCG	Essential	TGGG	CIAO1	y	n	y	double	rU:dC,rU:dT	2,3	19	n	n	n
CGACCGGAGAATCCGCATC	CTCCCGGAGAATCCGCATCG	Essential	TGGG	CIAO1	y	n	y	double	rU:dC,rC:dT	2,3	19	n	n	n
CGACCGGAGAATCCGCATC	CTGCCGGAGAATCCGCATCG	Essential	TGGG	CIAO1	y	n	y	double	rU:dC,rG:dT	2,3	19	n	n	n
CGACCGGAGAATCCGCATC	CTAACGGAGAATCCGCATCG	Essential	TGGG	CIAO1	y	n	y	double	rU:dC,rA:dG	2,4	19	n	n	n
CGACCGGAGAATCCGCATC	CTATCGGAGAATCCGCATCG	Essential	TGGG	CIAO1	y	n	y	double	rU:dC,rU:dG	2,4	19	n	n	n
CGACCGGAGAATCCGCATC	CTAGCGGAGAATCCGCATCG	Essential	TGGG	CIAO1	y	n	y	double	rU:dC,rG:dG	2,4	19	n	n	n
CGACCGGAGAATCCGCATC	CTACAGGAGAATCCGCATCG	Essential	TGGG	CIAO1	y	n	y	double	rU:dC,rA:dG	2,5	19	n	n	n
CGACCGGAGAATCCGCATC	CTACTGGAGAATCCGCATCG	Essential	TGGG	CIAO1	y	n	y	double	rU:dC,rU:dG	2,5	19	n	n	n
CGACCGGAGAATCCGCATC	CTACGGGAGAATCCGCATCG	Essential	TGGG	CIAO1	y	n	y	double	rU:dC,rG:dG	2,5	19	n	n	n
CGACCGGAGAATCCGCATC	CTACCAGAGAATCCGCATCG	Essential	TGGG	CIAO1	y	n	y	double	rU:dC,rA:dC	2,6	19	n	n	n
CGACCGGAGAATCCGCATC	CTACCTGAGAATCCGCATCG	Essential	TGGG	CIAO1	y	n	y	double	rU:dC,rU:dC	2,6	19	n	n	n
CGACCGGAGAATCCGCATC	CTACCCGAGAATCCGCATCG	Essential	TGGG	CIAO1	y	n	y	double	rU:dC,rC:dC	2,6	19	n	n	n
CGACCGGAGAATCCGCATC	CTACCGAAGAATCCGCATCG	Essential	TGGG	CIAO1	y	n	y	double	rU:dC,rA:dC	2,7	19	n	n	n
CGACCGGAGAATCCGCATC	CTACCGTAGAATCCGCATCG	Essential	TGGG	CIAO1	y	n	y	double	rU:dC,rU:dC	2,7	19	n	n	n
CGACCGGAGAATCCGCATC	CTACCGCAGAATCCGCATCG	Essential	TGGG	CIAO1	y	n	y	double	rU:dC,rC:dC	2,7	19	n	n	n
CGACCGGAGAATCCGCATC	CTACCGGTGAATCCGCATCG	Essential	TGGG	CIAO1	y	n	y	double	rU:dC,rU:dT	2,8	19	n	n	n
CGACCGGAGAATCCGCATC	CTACCGGCGAATCCGCATCG	Essential	TGGG	CIAO1	y	n	y	double	rU:dC,rC:dT	2,8	19	n	n	n
CGACCGGAGAATCCGCATC	CTACCGGGGAATCCGCATCG	Essential	TGGG	CIAO1	y	n	y	double	rU:dC,rG:dT	2,8	19	n	n	n
CGACCGGAGAATCCGCATC	CTACCGGAAAATCCGCATCG	Essential	TGGG	CIAO1	y	n	y	double	rU:dC,rA:dC	2,9	19	n	n	n
CGACCGGAGAATCCGCATC	CTACCGGATAATCCGCATCG	Essential	TGGG	CIAO1	y	n	y	double	rU:dC,rU:dC	2,9	19	n	n	n
CGACCGGAGAATCCGCATC	CTACCGGACAATCCGCATCG	Essential	TGGG	CIAO1	y	n	y	double	rU:dC,rC:dC	2,9	19	n	n	n
CGACCGGAGAATCCGCATC	CTACCGGAGTATCCGCATCG	Essential	TGGG	CIAO1	y	n	y	double	rU:dC,rU:dT	2,10	19	n	n	n
CGACCGGAGAATCCGCATC	CTACCGGAGCATCCGCATCG	Essential	TGGG	CIAO1	y	n	y	double	rU:dC,rC:dT	2,10	19	n	n	n
CGACCGGAGAATCCGCATC	CTACCGGAGGATCCGCATCG	Essential	TGGG	CIAO1	y	n	y	double	rU:dC,rG:dT	2,10	19	n	n	n
CGACCGGAGAATCCGCATC	CTACCGGAGATTCCGCATCG	Essential	TGGG	CIAO1	y	n	y	double	rU:dC,rU:dT	2,11	19	n	n	n
CGACCGGAGAATCCGCATC	CTACCGGAGACTCCGCATCG	Essential	TGGG	CIAO1	y	n	y	double	rU:dC,rC:dT	2,11	19	n	n	n
CGACCGGAGAATCCGCATC	CTACCGGAGAGTCCGCATCG	Essential	TGGG	CIAO1	y	n	y	double	rU:dC,rG:dT	2,11	19	n	n	n
CGACCGGAGAATCCGCATC	CTACCGGAGAAACCGCATCG	Essential	TGGG	CIAO1	y	n	y	double	rU:dC,rA:dA	2,12	19	n	n	n
CGACCGGAGAATCCGCATC	CTACCGGAGAACCCGCATCG	Essential	TGGG	CIAO1	y	n	y	double	rU:dC,rC:dA	2,12	19	n	n	n
CGACCGGAGAATCCGCATC	CTACCGGAGAAGCCGCATCG	Essential	TGGG	CIAO1	y	n	y	double	rU:dC,rG:dA	2,12	19	n	n	n
CGACCGGAGAATCCGCATC	CTACCGGAGAATACGCATCG	Essential	TGGG	CIAO1	y	n	y	double	rU:dC,rA:dG	2,13	19	n	n	n
CGACCGGAGAATCCGCATC	CTACCGGAGAATTCGCATCG	Essential	TGGG	CIAO1	y	n	y	double	rU:dC,rU:dG	2,13	19	n	n	n
CGACCGGAGAATCCGCATC	CTACCGGAGAATGCGCATCG	Essential	TGGG	CIAO1	y	n	y	double	rU:dC,rG:dG	2,13	19	n	n	n
CGACCGGAGAATCCGCATC	CTACCGGAGAATCAGCATCG	Essential	TGGG	CIAO1	y	n	y	double	rU:dC,rA:dG	2,14	19	n	n	n
CGACCGGAGAATCCGCATC	CTACCGGAGAATCTGCATCG	Essential	TGGG	CIAO1	y	n	y	double	rU:dC,rU:dG	2,14	19	n	n	n
CGACCGGAGAATCCGCATC	CTACCGGAGAATCGGCATCG	Essential	TGGG	CIAO1	y	n	y	double	rU:dC,rG:dG	2,14	19	n	n	n
CGACCGGAGAATCCGCATC	CTACCGGAGAATCCACATCG	Essential	TGGG	CIAO1	y	n	y	double	rU:dC,rA:dC	2,15	19	n	n	n
CGACCGGAGAATCCGCATC	CTACCGGAGAATCCTCATCG	Essential	TGGG	CIAO1	y	n	y	double	rU:dC,rU:dC	2,15	19	n	n	n
CGACCGGAGAATCCGCATC	CTACCGGAGAATCCCCATCG	Essential	TGGG	CIAO1	y	n	y	double	rU:dC,rC:dC	2,15	19	n	n	n
CGACCGGAGAATCCGCATC	CTACCGGAGAATCCGAATCG	Essential	TGGG	CIAO1	y	n	y	double	rU:dC,rA:dG	2,16	19	n	n	n
CGACCGGAGAATCCGCATC	CTACCGGAGAATCCGTATCG	Essential	TGGG	CIAO1	y	n	y	double	rU:dC,rU:dG	2,16	19	n	n	n
CGACCGGAGAATCCGCATC	CTACCGGAGAATCCGGATCG	Essential	TGGG	CIAO1	y	n	y	double	rU:dC,rG:dG	2,16	19	n	n	n
CGACCGGAGAATCCGCATC	CTACCGGAGAATCCGCTTCG	Essential	TGGG	CIAO1	y	n	y	double	rU:dC,rU:dT	2,17	19	n	n	n
CGACCGGAGAATCCGCATC	CTACCGGAGAATCCGCCTCG	Essential	TGGG	CIAO1	y	n	y	double	rU:dC,rC:dT	2,17	19	n	n	n
CGACCGGAGAATCCGCATC	CTACCGGAGAATCCGCGTCG	Essential	TGGG	CIAO1	y	n	y	double	rU:dC,rG:dT	2,17	19	n	n	n
CGACCGGAGAATCCGCATC	CTACCGGAGAATCCGCAACG	Essential	TGGG	CIAO1	y	n	y	double	rU:dC,rA:dA	2,18	19	n	n	n
CGACCGGAGAATCCGCATC	CTACCGGAGAATCCGCACCG	Essential	TGGG	CIAO1	y	n	y	double	rU:dC,rC:dA	2,18	19	n	n	n
CGACCGGAGAATCCGCATC	CTACCGGAGAATCCGCAGCG	Essential	TGGG	CIAO1	y	n	y	double	rU:dC,rG:dA	2,18	19	n	n	n
CGACCGGAGAATCCGCATC	CTACCGGAGAATCCGCATAG	Essential	TGGG	CIAO1	y	n	y	double	rU:dC,rA:dG	2,19	19	n	n	n
CGACCGGAGAATCCGCATC	CTACCGGAGAATCCGCATTG	Essential	TGGG	CIAO1	y	n	y	double	rU:dC,rU:dG	2,19	19	n	n	n
CGACCGGAGAATCCGCATC	CTACCGGAGAATCCGCATGG	Essential	TGGG	CIAO1	y	n	y	double	rU:dC,rG:dG	2,19	19	n	n	n
CGACCGGAGAATCCGCATC	CCTCCGGAGAATCCGCATCG	Essential	TGGG	CIAO1	y	n	y	double	rC:dC,rU:dT	2,3	19	n	n	n
CGACCGGAGAATCCGCATC	CCCCCGGAGAATCCGCATCG	Essential	TGGG	CIAO1	y	n	y	double	rC:dC,rC:dT	2,3	19	n	n	n
CGACCGGAGAATCCGCATC	CCGCCGGAGAATCCGCATCG	Essential	TGGG	CIAO1	y	n	y	double	rC:dC,rG:dT	2,3	19	n	n	n
CGACCGGAGAATCCGCATC	CCAACGGAGAATCCGCATCG	Essential	TGGG	CIAO1	y	n	y	double	rC:dC,rA:dG	2,4	19	n	n	n
CGACCGGAGAATCCGCATC	CCATCGGAGAATCCGCATCG	Essential	TGGG	CIAO1	y	n	y	double	rC:dC,rU:dG	2,4	19	n	n	n
CGACCGGAGAATCCGCATC	CCAGCGGAGAATCCGCATCG	Essential	TGGG	CIAO1	y	n	y	double	rC:dC,rG:dG	2,4	19	n	n	n
CGACCGGAGAATCCGCATC	CCACAGGAGAATCCGCATCG	Essential	TGGG	CIAO1	y	n	y	double	rC:dC,rA:dG	2,5	19	n	n	n
CGACCGGAGAATCCGCATC	CCACTGGAGAATCCGCATCG	Essential	TGGG	CIAO1	y	n	y	double	rC:dC,rU:dG	2,5	19	n	n	n
CGACCGGAGAATCCGCATC	CCACGGGAGAATCCGCATCG	Essential	TGGG	CIAO1	y	n	y	double	rC:dC,rG:dG	2,5	19	n	n	n
CGACCGGAGAATCCGCATC	CCACCAGAGAATCCGCATCG	Essential	TGGG	CIAO1	y	n	y	double	rC:dC,rA:dC	2,6	19	n	n	n
CGACCGGAGAATCCGCATC	CCACCTGAGAATCCGCATCG	Essential	TGGG	CIAO1	y	n	y	double	rC:dC,rU:dC	2,6	19	n	n	n
CGACCGGAGAATCCGCATC	CCACCCGAGAATCCGCATCG	Essential	TGGG	CIAO1	y	n	y	double	rC:dC,rC:dC	2,6	19	n	n	n
CGACCGGAGAATCCGCATC	CCACCGAAGAATCCGCATCG	Essential	TGGG	CIAO1	y	n	y	double	rC:dC,rA:dC	2,7	19	n	n	n
CGACCGGAGAATCCGCATC	CCACCGTAGAATCCGCATCG	Essential	TGGG	CIAO1	y	n	y	double	rC:dC,rU:dC	2,7	19	n	n	n
CGACCGGAGAATCCGCATC	CCACCGCAGAATCCGCATCG	Essential	TGGG	CIAO1	y	n	y	double	rC:dC,rC:dC	2,7	19	n	n	n
CGACCGGAGAATCCGCATC	CCACCGGTGAATCCGCATCG	Essential	TGGG	CIAO1	y	n	y	double	rC:dC,rU:dT	2,8	19	n	n	n
CGACCGGAGAATCCGCATC	CCACCGGCGAATCCGCATCG	Essential	TGGG	CIAO1	y	n	y	double	rC:dC,rC:dT	2,8	19	n	n	n
CGACCGGAGAATCCGCATC	CCACCGGGGAATCCGCATCG	Essential	TGGG	CIAO1	y	n	y	double	rC:dC,rG:dT	2,8	19	n	n	n
CGACCGGAGAATCCGCATC	CCACCGGAAAATCCGCATCG	Essential	TGGG	CIAO1	y	n	y	double	rC:dC,rA:dC	2,9	19	n	n	n
CGACCGGAGAATCCGCATC	CCACCGGATAATCCGCATCG	Essential	TGGG	CIAO1	y	n	y	double	rC:dC,rU:dC	2,9	19	n	n	n
CGACCGGAGAATCCGCATC	CCACCGGACAATCCGCATCG	Essential	TGGG	CIAO1	y	n	y	double	rC:dC,rC:dC	2,9	19	n	n	n
CGACCGGAGAATCCGCATC	CCACCGGAGTATCCGCATCG	Essential	TGGG	CIAO1	y	n	y	double	rC:dC,rU:dT	2,10	19	n	n	n
CGACCGGAGAATCCGCATC	CCACCGGAGCATCCGCATCG	Essential	TGGG	CIAO1	y	n	y	double	rC:dC,rC:dT	2,10	19	n	n	n
CGACCGGAGAATCCGCATC	CCACCGGAGGATCCGCATCG	Essential	TGGG	CIAO1	y	n	y	double	rC:dC,rG:dT	2,10	19	n	n	n
CGACCGGAGAATCCGCATC	CCACCGGAGATTCCGCATCG	Essential	TGGG	CIAO1	y	n	y	double	rC:dC,rU:dT	2,11	19	n	n	n
CGACCGGAGAATCCGCATC	CCACCGGAGACTCCGCATCG	Essential	TGGG	CIAO1	y	n	y	double	rC:dC,rC:dT	2,11	19	n	n	n
CGACCGGAGAATCCGCATC	CCACCGGAGAGTCCGCATCG	Essential	TGGG	CIAO1	y	n	y	double	rC:dC,rG:dT	2,11	19	n	n	n
CGACCGGAGAATCCGCATC	CCACCGGAGAAACCGCATCG	Essential	TGGG	CIAO1	y	n	y	double	rC:dC,rA:dA	2,12	19	n	n	n
CGACCGGAGAATCCGCATC	CCACCGGAGAACCCGCATCG	Essential	TGGG	CIAO1	y	n	y	double	rC:dC,rC:dA	2,12	19	n	n	n
CGACCGGAGAATCCGCATC	CCACCGGAGAAGCCGCATCG	Essential	TGGG	CIAO1	y	n	y	double	rC:dC,rG:dA	2,12	19	n	n	n
CGACCGGAGAATCCGCATC	CCACCGGAGAATACGCATCG	Essential	TGGG	CIAO1	y	n	y	double	rC:dC,rA:dG	2,13	19	n	n	n
CGACCGGAGAATCCGCATC	CCACCGGAGAATTCGCATCG	Essential	TGGG	CIAO1	y	n	y	double	rC:dC,rU:dG	2,13	19	n	n	n
CGACCGGAGAATCCGCATC	CCACCGGAGAATGCGCATCG	Essential	TGGG	CIAO1	y	n	y	double	rC:dC,rG:dG	2,13	19	n	n	n
CGACCGGAGAATCCGCATC	CCACCGGAGAATCAGCATCG	Essential	TGGG	CIAO1	y	n	y	double	rC:dC,rA:dG	2,14	19	n	n	n
CGACCGGAGAATCCGCATC	CCACCGGAGAATCTGCATCG	Essential	TGGG	CIAO1	y	n	y	double	rC:dC,rU:dG	2,14	19	n	n	n
CGACCGGAGAATCCGCATC	CCACCGGAGAATCGGCATCG	Essential	TGGG	CIAO1	y	n	y	double	rC:dC,rG:dG	2,14	19	n	n	n
CGACCGGAGAATCCGCATC	CCACCGGAGAATCCACATCG	Essential	TGGG	CIAO1	y	n	y	double	rC:dC,rA:dC	2,15	19	n	n	n
CGACCGGAGAATCCGCATC	CCACCGGAGAATCCTCATCG	Essential	TGGG	CIAO1	y	n	y	double	rC:dC,rU:dC	2,15	19	n	n	n
CGACCGGAGAATCCGCATC	CCACCGGAGAATCCCCATCG	Essential	TGGG	CIAO1	y	n	y	double	rC:dC,rC:dC	2,15	19	n	n	n
CGACCGGAGAATCCGCATC	CCACCGGAGAATCCGAATCG	Essential	TGGG	CIAO1	y	n	y	double	rC:dC,rA:dG	2,16	19	n	n	n
CGACCGGAGAATCCGCATC	CCACCGGAGAATCCGTATCG	Essential	TGGG	CIAO1	y	n	y	double	rC:dC,rU:dG	2,16	19	n	n	n
CGACCGGAGAATCCGCATC	CCACCGGAGAATCCGGATCG	Essential	TGGG	CIAO1	y	n	y	double	rC:dC,rG:dG	2,16	19	n	n	n
CGACCGGAGAATCCGCATC	CCACCGGAGAATCCGCTTCG	Essential	TGGG	CIAO1	y	n	y	double	rC:dC,rU:dT	2,17	19	n	n	n
CGACCGGAGAATCCGCATC	CCACCGGAGAATCCGCCTCG	Essential	TGGG	CIAO1	y	n	y	double	rC:dC,rC:dT	2,17	19	n	n	n
CGACCGGAGAATCCGCATC	CCACCGGAGAATCCGCGTCG	Essential	TGGG	CIAO1	y	n	y	double	rC:dC,rG:dT	2,17	19	n	n	n
CGACCGGAGAATCCGCATC	CCACCGGAGAATCCGCAACG	Essential	TGGG	CIAO1	y	n	y	double	rC:dC,rA:dA	2,18	19	n	n	n
CGACCGGAGAATCCGCATC	CCACCGGAGAATCCGCACCG	Essential	TGGG	CIAO1	y	n	y	double	rC:dC,rC:dA	2,18	19	n	n	n
CGACCGGAGAATCCGCATC	CCACCGGAGAATCCGCAGCG	Essential	TGGG	CIAO1	y	n	y	double	rC:dC,rG:dA	2,18	19	n	n	n
CGACCGGAGAATCCGCATC	CCACCGGAGAATCCGCATAG	Essential	TGGG	CIAO1	y	n	y	double	rC:dC,rA:dG	2,19	19	n	n	n
CGACCGGAGAATCCGCATC	CCACCGGAGAATCCGCATTG	Essential	TGGG	CIAO1	y	n	y	double	rC:dC,rU:dG	2,19	19	n	n	n
CGACCGGAGAATCCGCATC	CCACCGGAGAATCCGCATGG	Essential	TGGG	CIAO1	y	n	y	double	rC:dC,rG:dG	2,19	19	n	n	n
CGACCGGAGAATCCGCATC	CGTACGGAGAATCCGCATCG	Essential	TGGG	CIAO1	y	n	y	double	rU:dT,rA:dG	3,4	19	n	n	n
CGACCGGAGAATCCGCATC	CGTTCGGAGAATCCGCATCG	Essential	TGGG	CIAO1	y	n	y	double	rU:dT,rU:dG	3,4	19	n	n	n
CGACCGGAGAATCCGCATC	CGTGCGGAGAATCCGCATCG	Essential	TGGG	CIAO1	y	n	y	double	rU:dT,rG:dG	3,4	19	n	n	n
CGACCGGAGAATCCGCATC	CGTCAGGAGAATCCGCATCG	Essential	TGGG	CIAO1	y	n	y	double	rU:dT,rA:dG	3,5	19	n	n	n
CGACCGGAGAATCCGCATC	CGTCTGGAGAATCCGCATCG	Essential	TGGG	CIAO1	y	n	y	double	rU:dT,rU:dG	3,5	19	n	n	n
CGACCGGAGAATCCGCATC	CGTCGGGAGAATCCGCATCG	Essential	TGGG	CIAO1	y	n	y	double	rU:dT,rG:dG	3,5	19	n	n	n
CGACCGGAGAATCCGCATC	CGTCCAGAGAATCCGCATCG	Essential	TGGG	CIAO1	y	n	y	double	rU:dT,rA:dC	3,6	19	n	n	n
CGACCGGAGAATCCGCATC	CGTCCTGAGAATCCGCATCG	Essential	TGGG	CIAO1	y	n	y	double	rU:dT,rU:dC	3,6	19	n	n	n
CGACCGGAGAATCCGCATC	CGTCCCGAGAATCCGCATCG	Essential	TGGG	CIAO1	y	n	y	double	rU:dT,rC:dC	3,6	19	n	n	n
CGACCGGAGAATCCGCATC	CGTCCGAAGAATCCGCATCG	Essential	TGGG	CIAO1	y	n	y	double	rU:dT,rA:dC	3,7	19	n	n	n
CGACCGGAGAATCCGCATC	CGTCCGTAGAATCCGCATCG	Essential	TGGG	CIAO1	y	n	y	double	rU:dT,rU:dC	3,7	19	n	n	n
CGACCGGAGAATCCGCATC	CGTCCGCAGAATCCGCATCG	Essential	TGGG	CIAO1	y	n	y	double	rU:dT,rC:dC	3,7	19	n	n	n
CGACCGGAGAATCCGCATC	CGTCCGGTGAATCCGCATCG	Essential	TGGG	CIAO1	y	n	y	double	rU:dT,rU:dT	3,8	19	n	n	n
CGACCGGAGAATCCGCATC	CGTCCGGCGAATCCGCATCG	Essential	TGGG	CIAO1	y	n	y	double	rU:dT,rC:dT	3,8	19	n	n	n
CGACCGGAGAATCCGCATC	CGTCCGGGGAATCCGCATCG	Essential	TGGG	CIAO1	y	n	y	double	rU:dT,rG:dT	3,8	19	n	n	n
CGACCGGAGAATCCGCATC	CGTCCGGAAAATCCGCATCG	Essential	TGGG	CIAO1	y	n	y	double	rU:dT,rA:dC	3,9	19	n	n	n
CGACCGGAGAATCCGCATC	CGTCCGGATAATCCGCATCG	Essential	TGGG	CIAO1	y	n	y	double	rU:dT,rU:dC	3,9	19	n	n	n
CGACCGGAGAATCCGCATC	CGTCCGGACAATCCGCATCG	Essential	TGGG	CIAO1	y	n	y	double	rU:dT,rC:dC	3,9	19	n	n	n
CGACCGGAGAATCCGCATC	CGTCCGGAGTATCCGCATCG	Essential	TGGG	CIAO1	y	n	y	double	rU:dT,rU:dT	3,10	19	n	n	n
CGACCGGAGAATCCGCATC	CGTCCGGAGCATCCGCATCG	Essential	TGGG	CIAO1	y	n	y	double	rU:dT,rC:dT	3,10	19	n	n	n
CGACCGGAGAATCCGCATC	CGTCCGGAGGATCCGCATCG	Essential	TGGG	CIAO1	y	n	y	double	rU:dT,rG:dT	3,10	19	n	n	n
CGACCGGAGAATCCGCATC	CGTCCGGAGATTCCGCATCG	Essential	TGGG	CIAO1	y	n	y	double	rU:dT,rU:dT	3,11	19	n	n	n
CGACCGGAGAATCCGCATC	CGTCCGGAGACTCCGCATCG	Essential	TGGG	CIAO1	y	n	y	double	rU:dT,rC:dT	3,11	19	n	n	n
CGACCGGAGAATCCGCATC	CGTCCGGAGAGTCCGCATCG	Essential	TGGG	CIAO1	y	n	y	double	rU:dT,rG:dT	3,11	19	n	n	n
CGACCGGAGAATCCGCATC	CGTCCGGAGAAACCGCATCG	Essential	TGGG	CIAO1	y	n	y	double	rU:dT,rA:dA	3,12	19	n	n	n
CGACCGGAGAATCCGCATC	CGTCCGGAGAACCCGCATCG	Essential	TGGG	CIAO1	y	n	y	double	rU:dT,rC:dA	3,12	19	n	n	n
CGACCGGAGAATCCGCATC	CGTCCGGAGAAGCCGCATCG	Essential	TGGG	CIAO1	y	n	y	double	rU:dT,rG:dA	3,12	19	n	n	n
CGACCGGAGAATCCGCATC	CGTCCGGAGAATACGCATCG	Essential	TGGG	CIAO1	y	n	y	double	rU:dT,rA:dG	3,13	19	n	n	n
CGACCGGAGAATCCGCATC	CGTCCGGAGAATTCGCATCG	Essential	TGGG	CIAO1	y	n	y	double	rU:dT,rU:dG	3,13	19	n	n	n
CGACCGGAGAATCCGCATC	CGTCCGGAGAATGCGCATCG	Essential	TGGG	CIAO1	y	n	y	double	rU:dT,rG:dG	3,13	19	n	n	n
CGACCGGAGAATCCGCATC	CGTCCGGAGAATCAGCATCG	Essential	TGGG	CIAO1	y	n	y	double	rU:dT,rA:dG	3,14	19	n	n	n
CGACCGGAGAATCCGCATC	CGTCCGGAGAATCTGCATCG	Essential	TGGG	CIAO1	y	n	y	double	rU:dT,rU:dG	3,14	19	n	n	n
CGACCGGAGAATCCGCATC	CGTCCGGAGAATCGGCATCG	Essential	TGGG	CIAO1	y	n	y	double	rU:dT,rG:dG	3,14	19	n	n	n
CGACCGGAGAATCCGCATC	CGTCCGGAGAATCCACATCG	Essential	TGGG	CIAO1	y	n	y	double	rU:dT,rA:dC	3,15	19	n	n	n
CGACCGGAGAATCCGCATC	CGTCCGGAGAATCCTCATCG	Essential	TGGG	CIAO1	y	n	y	double	rU:dT,rU:dC	3,15	19	n	n	n
CGACCGGAGAATCCGCATC	CGTCCGGAGAATCCCCATCG	Essential	TGGG	CIAO1	y	n	y	double	rU:dT,rC:dC	3,15	19	n	n	n
CGACCGGAGAATCCGCATC	CGTCCGGAGAATCCGAATCG	Essential	TGGG	CIAO1	y	n	y	double	rU:dT,rA:dG	3,16	19	n	n	n
CGACCGGAGAATCCGCATC	CGTCCGGAGAATCCGTATCG	Essential	TGGG	CIAO1	y	n	y	double	rU:dT,rU:dG	3,16	19	n	n	n
CGACCGGAGAATCCGCATC	CGTCCGGAGAATCCGGATCG	Essential	TGGG	CIAO1	y	n	y	double	rU:dT,rG:dG	3,16	19	n	n	n
CGACCGGAGAATCCGCATC	CGTCCGGAGAATCCGCTTCG	Essential	TGGG	CIAO1	y	n	y	double	rU:dT,rU:dT	3,17	19	n	n	n
CGACCGGAGAATCCGCATC	CGTCCGGAGAATCCGCCTCG	Essential	TGGG	CIAO1	y	n	y	double	rU:dT,rC:dT	3,17	19	n	n	n
CGACCGGAGAATCCGCATC	CGTCCGGAGAATCCGCGTCG	Essential	TGGG	CIAO1	y	n	y	double	rU:dT,rG:dT	3,17	19	n	n	n
CGACCGGAGAATCCGCATC	CGTCCGGAGAATCCGCAACG	Essential	TGGG	CIAO1	y	n	y	double	rU:dT,rA:dA	3,18	19	n	n	n
CGACCGGAGAATCCGCATC	CGTCCGGAGAATCCGCACCG	Essential	TGGG	CIAO1	y	n	y	double	rU:dT,rC:dA	3,18	19	n	n	n
CGACCGGAGAATCCGCATC	CGTCCGGAGAATCCGCAGCG	Essential	TGGG	CIAO1	y	n	y	double	rU:dT,rG:dA	3,18	19	n	n	n
CGACCGGAGAATCCGCATC	CGTCCGGAGAATCCGCATAG	Essential	TGGG	CIAO1	y	n	y	double	rU:dT,rA:dG	3,19	19	n	n	n
CGACCGGAGAATCCGCATC	CGTCCGGAGAATCCGCATTG	Essential	TGGG	CIAO1	y	n	y	double	rU:dT,rU:dG	3,19	19	n	n	n
CGACCGGAGAATCCGCATC	CGTCCGGAGAATCCGCATGG	Essential	TGGG	CIAO1	y	n	y	double	rU:dT,rG:dG	3,19	19	n	n	n
CGACCGGAGAATCCGCATC	CGCACGGAGAATCCGCATCG	Essential	TGGG	CIAO1	y	n	y	double	rC:dT,rA:dG	3,4	19	n	n	n
CGACCGGAGAATCCGCATC	CGCTCGGAGAATCCGCATCG	Essential	TGGG	CIAO1	y	n	y	double	rC:dT,rU:dG	3,4	19	n	n	n
CGACCGGAGAATCCGCATC	CGCGCGGAGAATCCGCATCG	Essential	TGGG	CIAO1	y	n	y	double	rC:dT,rG:dG	3,4	19	n	n	n
CGACCGGAGAATCCGCATC	CGCCAGGAGAATCCGCATCG	Essential	TGGG	CIAO1	y	n	y	double	rC:dT,rA:dG	3,5	19	n	n	n
CGACCGGAGAATCCGCATC	CGCCTGGAGAATCCGCATCG	Essential	TGGG	CIAO1	y	n	y	double	rC:dT,rU:dG	3,5	19	n	n	n
CGACCGGAGAATCCGCATC	CGCCGGGAGAATCCGCATCG	Essential	TGGG	CIAO1	y	n	y	double	rC:dT,rG:dG	3,5	19	n	n	n
CGACCGGAGAATCCGCATC	CGCCCAGAGAATCCGCATCG	Essential	TGGG	CIAO1	y	n	y	double	rC:dT,rA:dC	3,6	19	n	n	n
CGACCGGAGAATCCGCATC	CGCCCTGAGAATCCGCATCG	Essential	TGGG	CIAO1	y	n	y	double	rC:dT,rU:dC	3,6	19	n	n	n
CGACCGGAGAATCCGCATC	CGCCCCGAGAATCCGCATCG	Essential	TGGG	CIAO1	y	n	y	double	rC:dT,rC:dC	3,6	19	n	n	n
CGACCGGAGAATCCGCATC	CGCCCGAAGAATCCGCATCG	Essential	TGGG	CIAO1	y	n	y	double	rC:dT,rA:dC	3,7	19	n	n	n
CGACCGGAGAATCCGCATC	CGCCCGTAGAATCCGCATCG	Essential	TGGG	CIAO1	y	n	y	double	rC:dT,rU:dC	3,7	19	n	n	n
CGACCGGAGAATCCGCATC	CGCCCGCAGAATCCGCATCG	Essential	TGGG	CIAO1	y	n	y	double	rC:dT,rC:dC	3,7	19	n	n	n
CGACCGGAGAATCCGCATC	CGCCCGGTGAATCCGCATCG	Essential	TGGG	CIAO1	y	n	y	double	rC:dT,rU:dT	3,8	19	n	n	n
CGACCGGAGAATCCGCATC	CGCCCGGCGAATCCGCATCG	Essential	TGGG	CIAO1	y	n	y	double	rC:dT,rC:dT	3,8	19	n	n	n
CGACCGGAGAATCCGCATC	CGCCCGGGGAATCCGCATCG	Essential	TGGG	CIAO1	y	n	y	double	rC:dT,rG:dT	3,8	19	n	n	n
CGACCGGAGAATCCGCATC	CGCCCGGAAAATCCGCATCG	Essential	TGGG	CIAO1	y	n	y	double	rC:dT,rA:dC	3,9	19	n	n	n
CGACCGGAGAATCCGCATC	CGCCCGGATAATCCGCATCG	Essential	TGGG	CIAO1	y	n	y	double	rC:dT,rU:dC	3,9	19	n	n	n
CGACCGGAGAATCCGCATC	CGCCCGGACAATCCGCATCG	Essential	TGGG	CIAO1	y	n	y	double	rC:dT,rC:dC	3,9	19	n	n	n
CGACCGGAGAATCCGCATC	CGCCCGGAGTATCCGCATCG	Essential	TGGG	CIAO1	y	n	y	double	rC:dT,rU:dT	3,10	19	n	n	n
CGACCGGAGAATCCGCATC	CGCCCGGAGCATCCGCATCG	Essential	TGGG	CIAO1	y	n	y	double	rC:dT,rC:dT	3,10	19	n	n	n
CGACCGGAGAATCCGCATC	CGCCCGGAGGATCCGCATCG	Essential	TGGG	CIAO1	y	n	y	double	rC:dT,rG:dT	3,10	19	n	n	n
CGACCGGAGAATCCGCATC	CGCCCGGAGATTCCGCATCG	Essential	TGGG	CIAO1	y	n	y	double	rC:dT,rU:dT	3,11	19	n	n	n
CGACCGGAGAATCCGCATC	CGCCCGGAGACTCCGCATCG	Essential	TGGG	CIAO1	y	n	y	double	rC:dT,rC:dT	3,11	19	n	n	n
CGACCGGAGAATCCGCATC	CGCCCGGAGAGTCCGCATCG	Essential	TGGG	CIAO1	y	n	y	double	rC:dT,rG:dT	3,11	19	n	n	n
CGACCGGAGAATCCGCATC	CGCCCGGAGAAACCGCATCG	Essential	TGGG	CIAO1	y	n	y	double	rC:dT,rA:dA	3,12	19	n	n	n
CGACCGGAGAATCCGCATC	CGCCCGGAGAACCCGCATCG	Essential	TGGG	CIAO1	y	n	y	double	rC:dT,rC:dA	3,12	19	n	n	n
CGACCGGAGAATCCGCATC	CGCCCGGAGAAGCCGCATCG	Essential	TGGG	CIAO1	y	n	y	double	rC:dT,rG:dA	3,12	19	n	n	n
CGACCGGAGAATCCGCATC	CGCCCGGAGAATACGCATCG	Essential	TGGG	CIAO1	y	n	y	double	rC:dT,rA:dG	3,13	19	n	n	n
CGACCGGAGAATCCGCATC	CGCCCGGAGAATTCGCATCG	Essential	TGGG	CIAO1	y	n	y	double	rC:dT,rU:dG	3,13	19	n	n	n
CGACCGGAGAATCCGCATC	CGCCCGGAGAATGCGCATCG	Essential	TGGG	CIAO1	y	n	y	double	rC:dT,rG:dG	3,13	19	n	n	n
CGACCGGAGAATCCGCATC	CGCCCGGAGAATCAGCATCG	Essential	TGGG	CIAO1	y	n	y	double	rC:dT,rA:dG	3,14	19	n	n	n
CGACCGGAGAATCCGCATC	CGCCCGGAGAATCTGCATCG	Essential	TGGG	CIAO1	y	n	y	double	rC:dT,rU:dG	3,14	19	n	n	n
CGACCGGAGAATCCGCATC	CGCCCGGAGAATCGGCATCG	Essential	TGGG	CIAO1	y	n	y	double	rC:dT,rG:dG	3,14	19	n	n	n
CGACCGGAGAATCCGCATC	CGCCCGGAGAATCCACATCG	Essential	TGGG	CIAO1	y	n	y	double	rC:dT,rA:dC	3,15	19	n	n	n
CGACCGGAGAATCCGCATC	CGCCCGGAGAATCCTCATCG	Essential	TGGG	CIAO1	y	n	y	double	rC:dT,rU:dC	3,15	19	n	n	n
CGACCGGAGAATCCGCATC	CGCCCGGAGAATCCCCATCG	Essential	TGGG	CIAO1	y	n	y	double	rC:dT,rC:dC	3,15	19	n	n	n
CGACCGGAGAATCCGCATC	CGCCCGGAGAATCCGAATCG	Essential	TGGG	CIAO1	y	n	y	double	rC:dT,rA:dG	3,16	19	n	n	n
CGACCGGAGAATCCGCATC	CGCCCGGAGAATCCGTATCG	Essential	TGGG	CIAO1	y	n	y	double	rC:dT,rU:dG	3,16	19	n	n	n
CGACCGGAGAATCCGCATC	CGCCCGGAGAATCCGGATCG	Essential	TGGG	CIAO1	y	n	y	double	rC:dT,rG:dG	3,16	19	n	n	n
CGACCGGAGAATCCGCATC	CGCCCGGAGAATCCGCTTCG	Essential	TGGG	CIAO1	y	n	y	double	rC:dT,rU:dT	3,17	19	n	n	n
CGACCGGAGAATCCGCATC	CGCCCGGAGAATCCGCCTCG	Essential	TGGG	CIAO1	y	n	y	double	rC:dT,rC:dT	3,17	19	n	n	n
CGACCGGAGAATCCGCATC	CGCCCGGAGAATCCGCGTCG	Essential	TGGG	CIAO1	y	n	y	double	rC:dT,rG:dT	3,17	19	n	n	n
CGACCGGAGAATCCGCATC	CGCCCGGAGAATCCGCAACG	Essential	TGGG	CIAO1	y	n	y	double	rC:dT,rA:dA	3,18	19	n	n	n
CGACCGGAGAATCCGCATC	CGCCCGGAGAATCCGCACCG	Essential	TGGG	CIAO1	y	n	y	double	rC:dT,rC:dA	3,18	19	n	n	n
CGACCGGAGAATCCGCATC	CGCCCGGAGAATCCGCAGCG	Essential	TGGG	CIAO1	y	n	y	double	rC:dT,rG:dA	3,18	19	n	n	n
CGACCGGAGAATCCGCATC	CGCCCGGAGAATCCGCATAG	Essential	TGGG	CIAO1	y	n	y	double	rC:dT,rA:dG	3,19	19	n	n	n
CGACCGGAGAATCCGCATC	CGCCCGGAGAATCCGCATTG	Essential	TGGG	CIAO1	y	n	y	double	rC:dT,rU:dG	3,19	19	n	n	n
CGACCGGAGAATCCGCATC	CGCCCGGAGAATCCGCATGG	Essential	TGGG	CIAO1	y	n	y	double	rC:dT,rG:dG	3,19	19	n	n	n
CGACCGGAGAATCCGCATC	CGGACGGAGAATCCGCATCG	Essential	TGGG	CIAO1	y	n	y	double	rG:dT,rA:dG	3,4	19	n	n	n
CGACCGGAGAATCCGCATC	CGGTCGGAGAATCCGCATCG	Essential	TGGG	CIAO1	y	n	y	double	rG:dT,rU:dG	3,4	19	n	n	n
CGACCGGAGAATCCGCATC	CGGGCGGAGAATCCGCATCG	Essential	TGGG	CIAO1	y	n	y	double	rG:dT,rG:dG	3,4	19	n	n	n
CGACCGGAGAATCCGCATC	CGGCAGGAGAATCCGCATCG	Essential	TGGG	CIAO1	y	n	y	double	rG:dT,rA:dG	3,5	19	n	n	n
CGACCGGAGAATCCGCATC	CGGCTGGAGAATCCGCATCG	Essential	TGGG	CIAO1	y	n	y	double	rG:dT,rU:dG	3,5	19	n	n	n
CGACCGGAGAATCCGCATC	CGGCGGGAGAATCCGCATCG	Essential	TGGG	CIAO1	y	n	y	double	rG:dT,rG:dG	3,5	19	n	n	n
CGACCGGAGAATCCGCATC	CGGCCAGAGAATCCGCATCG	Essential	TGGG	CIAO1	y	n	y	double	rG:dT,rA:dC	3,6	19	n	n	n
CGACCGGAGAATCCGCATC	CGGCCTGAGAATCCGCATCG	Essential	TGGG	CIAO1	y	n	y	double	rG:dT,rU:dC	3,6	19	n	n	n
CGACCGGAGAATCCGCATC	CGGCCCGAGAATCCGCATCG	Essential	TGGG	CIAO1	y	n	y	double	rG:dT,rC:dC	3,6	19	n	n	n
CGACCGGAGAATCCGCATC	CGGCCGAAGAATCCGCATCG	Essential	TGGG	CIAO1	y	n	y	double	rG:dT,rA:dC	3,7	19	n	n	n
CGACCGGAGAATCCGCATC	CGGCCGTAGAATCCGCATCG	Essential	TGGG	CIAO1	y	n	y	double	rG:dT,rU:dC	3,7	19	n	n	n
CGACCGGAGAATCCGCATC	CGGCCGCAGAATCCGCATCG	Essential	TGGG	CIAO1	y	n	y	double	rG:dT,rC:dC	3,7	19	n	n	n
CGACCGGAGAATCCGCATC	CGGCCGGTGAATCCGCATCG	Essential	TGGG	CIAO1	y	n	y	double	rG:dT,rU:dT	3,8	19	n	n	n
CGACCGGAGAATCCGCATC	CGGCCGGCGAATCCGCATCG	Essential	TGGG	CIAO1	y	n	y	double	rG:dT,rC:dT	3,8	19	n	n	n
CGACCGGAGAATCCGCATC	CGGCCGGGGAATCCGCATCG	Essential	TGGG	CIAO1	y	n	y	double	rG:dT,rG:dT	3,8	19	n	n	n
CGACCGGAGAATCCGCATC	CGGCCGGAAAATCCGCATCG	Essential	TGGG	CIAO1	y	n	y	double	rG:dT,rA:dC	3,9	19	n	n	n
CGACCGGAGAATCCGCATC	CGGCCGGATAATCCGCATCG	Essential	TGGG	CIAO1	y	n	y	double	rG:dT,rU:dC	3,9	19	n	n	n
CGACCGGAGAATCCGCATC	CGGCCGGACAATCCGCATCG	Essential	TGGG	CIAO1	y	n	y	double	rG:dT,rC:dC	3,9	19	n	n	n
CGACCGGAGAATCCGCATC	CGGCCGGAGTATCCGCATCG	Essential	TGGG	CIAO1	y	n	y	double	rG:dT,rU:dT	3,10	19	n	n	n
CGACCGGAGAATCCGCATC	CGGCCGGAGCATCCGCATCG	Essential	TGGG	CIAO1	y	n	y	double	rG:dT,rC:dT	3,10	19	n	n	n
CGACCGGAGAATCCGCATC	CGGCCGGAGGATCCGCATCG	Essential	TGGG	CIAO1	y	n	y	double	rG:dT,rG:dT	3,10	19	n	n	n
CGACCGGAGAATCCGCATC	CGGCCGGAGATTCCGCATCG	Essential	TGGG	CIAO1	y	n	y	double	rG:dT,rU:dT	3,11	19	n	n	n
CGACCGGAGAATCCGCATC	CGGCCGGAGACTCCGCATCG	Essential	TGGG	CIAO1	y	n	y	double	rG:dT,rC:dT	3,11	19	n	n	n
CGACCGGAGAATCCGCATC	CGGCCGGAGAGTCCGCATCG	Essential	TGGG	CIAO1	y	n	y	double	rG:dT,rG:dT	3,11	19	n	n	n
CGACCGGAGAATCCGCATC	CGGCCGGAGAAACCGCATCG	Essential	TGGG	CIAO1	y	n	y	double	rG:dT,rA:dA	3,12	19	n	n	n
CGACCGGAGAATCCGCATC	CGGCCGGAGAACCCGCATCG	Essential	TGGG	CIAO1	y	n	y	double	rG:dT,rC:dA	3,12	19	n	n	n
CGACCGGAGAATCCGCATC	CGGCCGGAGAAGCCGCATCG	Essential	TGGG	CIAO1	y	n	y	double	rG:dT,rG:dA	3,12	19	n	n	n
CGACCGGAGAATCCGCATC	CGGCCGGAGAATACGCATCG	Essential	TGGG	CIAO1	y	n	y	double	rG:dT,rA:dG	3,13	19	n	n	n
CGACCGGAGAATCCGCATC	CGGCCGGAGAATTCGCATCG	Essential	TGGG	CIAO1	y	n	y	double	rG:dT,rU:dG	3,13	19	n	n	n
CGACCGGAGAATCCGCATC	CGGCCGGAGAATGCGCATCG	Essential	TGGG	CIAO1	y	n	y	double	rG:dT,rG:dG	3,13	19	n	n	n
CGACCGGAGAATCCGCATC	CGGCCGGAGAATCAGCATCG	Essential	TGGG	CIAO1	y	n	y	double	rG:dT,rA:dG	3,14	19	n	n	n
CGACCGGAGAATCCGCATC	CGGCCGGAGAATCTGCATCG	Essential	TGGG	CIAO1	y	n	y	double	rG:dT,rU:dG	3,14	19	n	n	n
CGACCGGAGAATCCGCATC	CGGCCGGAGAATCGGCATCG	Essential	TGGG	CIAO1	y	n	y	double	rG:dT,rG:dG	3,14	19	n	n	n
CGACCGGAGAATCCGCATC	CGGCCGGAGAATCCACATCG	Essential	TGGG	CIAO1	y	n	y	double	rG:dT,rA:dC	3,15	19	n	n	n
CGACCGGAGAATCCGCATC	CGGCCGGAGAATCCTCATCG	Essential	TGGG	CIAO1	y	n	y	double	rG:dT,rU:dC	3,15	19	n	n	n
CGACCGGAGAATCCGCATC	CGGCCGGAGAATCCCCATCG	Essential	TGGG	CIAO1	y	n	y	double	rG:dT,rC:dC	3,15	19	n	n	n
CGACCGGAGAATCCGCATC	CGGCCGGAGAATCCGAATCG	Essential	TGGG	CIAO1	y	n	y	double	rG:dT,rA:dG	3,16	19	n	n	n
CGACCGGAGAATCCGCATC	CGGCCGGAGAATCCGTATCG	Essential	TGGG	CIAO1	y	n	y	double	rG:dT,rU:dG	3,16	19	n	n	n
CGACCGGAGAATCCGCATC	CGGCCGGAGAATCCGGATCG	Essential	TGGG	CIAO1	y	n	y	double	rG:dT,rG:dG	3,16	19	n	n	n
CGACCGGAGAATCCGCATC	CGGCCGGAGAATCCGCTTCG	Essential	TGGG	CIAO1	y	n	y	double	rG:dT,rU:dT	3,17	19	n	n	n
CGACCGGAGAATCCGCATC	CGGCCGGAGAATCCGCCTCG	Essential	TGGG	CIAO1	y	n	y	double	rG:dT,rC:dT	3,17	19	n	n	n
CGACCGGAGAATCCGCATC	CGGCCGGAGAATCCGCGTCG	Essential	TGGG	CIAO1	y	n	y	double	rG:dT,rG:dT	3,17	19	n	n	n
CGACCGGAGAATCCGCATC	CGGCCGGAGAATCCGCAACG	Essential	TGGG	CIAO1	y	n	y	double	rG:dT,rA:dA	3,18	19	n	n	n
CGACCGGAGAATCCGCATC	CGGCCGGAGAATCCGCACCG	Essential	TGGG	CIAO1	y	n	y	double	rG:dT,rC:dA	3,18	19	n	n	n
CGACCGGAGAATCCGCATC	CGGCCGGAGAATCCGCAGCG	Essential	TGGG	CIAO1	y	n	y	double	rG:dT,rG:dA	3,18	19	n	n	n
CGACCGGAGAATCCGCATC	CGGCCGGAGAATCCGCATAG	Essential	TGGG	CIAO1	y	n	y	double	rG:dT,rA:dG	3,19	19	n	n	n
CGACCGGAGAATCCGCATC	CGGCCGGAGAATCCGCATTG	Essential	TGGG	CIAO1	y	n	y	double	rG:dT,rU:dG	3,19	19	n	n	n
CGACCGGAGAATCCGCATC	CGGCCGGAGAATCCGCATGG	Essential	TGGG	CIAO1	y	n	y	double	rG:dT,rG:dG	3,19	19	n	n	n
CGACCGGAGAATCCGCATC	CGAAAGGAGAATCCGCATCG	Essential	TGGG	CIAO1	y	n	y	double	rA:dG,rA:dG	4,5	19	n	n	n
CGACCGGAGAATCCGCATC	CGAATGGAGAATCCGCATCG	Essential	TGGG	CIAO1	y	n	y	double	rA:dG,rU:dG	4,5	19	n	n	n
CGACCGGAGAATCCGCATC	CGAAGGGAGAATCCGCATCG	Essential	TGGG	CIAO1	y	n	y	double	rA:dG,rG:dG	4,5	19	n	n	n
CGACCGGAGAATCCGCATC	CGAACAGAGAATCCGCATCG	Essential	TGGG	CIAO1	y	n	y	double	rA:dG,rA:dC	4,6	19	n	n	n
CGACCGGAGAATCCGCATC	CGAACTGAGAATCCGCATCG	Essential	TGGG	CIAO1	y	n	y	double	rA:dG,rU:dC	4,6	19	n	n	n
CGACCGGAGAATCCGCATC	CGAACCGAGAATCCGCATCG	Essential	TGGG	CIAO1	y	n	y	double	rA:dG,rC:dC	4,6	19	n	n	n
CGACCGGAGAATCCGCATC	CGAACGAAGAATCCGCATCG	Essential	TGGG	CIAO1	y	n	y	double	rA:dG,rA:dC	4,7	19	n	n	n
CGACCGGAGAATCCGCATC	CGAACGTAGAATCCGCATCG	Essential	TGGG	CIAO1	y	n	y	double	rA:dG,rU:dC	4,7	19	n	n	n
CGACCGGAGAATCCGCATC	CGAACGCAGAATCCGCATCG	Essential	TGGG	CIAO1	y	n	y	double	rA:dG,rC:dC	4,7	19	n	n	n
CGACCGGAGAATCCGCATC	CGAACGGTGAATCCGCATCG	Essential	TGGG	CIAO1	y	n	y	double	rA:dG,rU:dT	4,8	19	n	n	n
CGACCGGAGAATCCGCATC	CGAACGGCGAATCCGCATCG	Essential	TGGG	CIAO1	y	n	y	double	rA:dG,rC:dT	4,8	19	n	n	n
CGACCGGAGAATCCGCATC	CGAACGGGGAATCCGCATCG	Essential	TGGG	CIAO1	y	n	y	double	rA:dG,rG:dT	4,8	19	n	n	n
CGACCGGAGAATCCGCATC	CGAACGGAAAATCCGCATCG	Essential	TGGG	CIAO1	y	n	y	double	rA:dG,rA:dC	4,9	19	n	n	n
CGACCGGAGAATCCGCATC	CGAACGGATAATCCGCATCG	Essential	TGGG	CIAO1	y	n	y	double	rA:dG,rU:dC	4,9	19	n	n	n
CGACCGGAGAATCCGCATC	CGAACGGACAATCCGCATCG	Essential	TGGG	CIAO1	y	n	y	double	rA:dG,rC:dC	4,9	19	n	n	n
CGACCGGAGAATCCGCATC	CGAACGGAGTATCCGCATCG	Essential	TGGG	CIAO1	y	n	y	double	rA:dG,rU:dT	4,10	19	n	n	n
CGACCGGAGAATCCGCATC	CGAACGGAGCATCCGCATCG	Essential	TGGG	CIAO1	y	n	y	double	rA:dG,rC:dT	4,10	19	n	n	n
CGACCGGAGAATCCGCATC	CGAACGGAGGATCCGCATCG	Essential	TGGG	CIAO1	y	n	y	double	rA:dG,rG:dT	4,10	19	n	n	n
CGACCGGAGAATCCGCATC	CGAACGGAGATTCCGCATCG	Essential	TGGG	CIAO1	y	n	y	double	rA:dG,rU:dT	4,11	19	n	n	n
CGACCGGAGAATCCGCATC	CGAACGGAGACTCCGCATCG	Essential	TGGG	CIAO1	y	n	y	double	rA:dG,rC:dT	4,11	19	n	n	n
CGACCGGAGAATCCGCATC	CGAACGGAGAGTCCGCATCG	Essential	TGGG	CIAO1	y	n	y	double	rA:dG,rG:dT	4,11	19	n	n	n
CGACCGGAGAATCCGCATC	CGAACGGAGAAACCGCATCG	Essential	TGGG	CIAO1	y	n	y	double	rA:dG,rA:dA	4,12	19	n	n	n
CGACCGGAGAATCCGCATC	CGAACGGAGAACCCGCATCG	Essential	TGGG	CIAO1	y	n	y	double	rA:dG,rC:dA	4,12	19	n	n	n
CGACCGGAGAATCCGCATC	CGAACGGAGAAGCCGCATCG	Essential	TGGG	CIAO1	y	n	y	double	rA:dG,rG:dA	4,12	19	n	n	n
CGACCGGAGAATCCGCATC	CGAACGGAGAATACGCATCG	Essential	TGGG	CIAO1	y	n	y	double	rA:dG,rA:dG	4,13	19	n	n	n
CGACCGGAGAATCCGCATC	CGAACGGAGAATTCGCATCG	Essential	TGGG	CIAO1	y	n	y	double	rA:dG,rU:dG	4,13	19	n	n	n
CGACCGGAGAATCCGCATC	CGAACGGAGAATGCGCATCG	Essential	TGGG	CIAO1	y	n	y	double	rA:dG,rG:dG	4,13	19	n	n	n
CGACCGGAGAATCCGCATC	CGAACGGAGAATCAGCATCG	Essential	TGGG	CIAO1	y	n	y	double	rA:dG,rA:dG	4,14	19	n	n	n
CGACCGGAGAATCCGCATC	CGAACGGAGAATCTGCATCG	Essential	TGGG	CIAO1	y	n	y	double	rA:dG,rU:dG	4,14	19	n	n	n
CGACCGGAGAATCCGCATC	CGAACGGAGAATCGGCATCG	Essential	TGGG	CIAO1	y	n	y	double	rA:dG,rG:dG	4,14	19	n	n	n
CGACCGGAGAATCCGCATC	CGAACGGAGAATCCACATCG	Essential	TGGG	CIAO1	y	n	y	double	rA:dG,rA:dC	4,15	19	n	n	n
CGACCGGAGAATCCGCATC	CGAACGGAGAATCCTCATCG	Essential	TGGG	CIAO1	y	n	y	double	rA:dG,rU:dC	4,15	19	n	n	n
CGACCGGAGAATCCGCATC	CGAACGGAGAATCCCCATCG	Essential	TGGG	CIAO1	y	n	y	double	rA:dG,rC:dC	4,15	19	n	n	n
CGACCGGAGAATCCGCATC	CGAACGGAGAATCCGAATCG	Essential	TGGG	CIAO1	y	n	y	double	rA:dG,rA:dG	4,16	19	n	n	n
CGACCGGAGAATCCGCATC	CGAACGGAGAATCCGTATCG	Essential	TGGG	CIAO1	y	n	y	double	rA:dG,rU:dG	4,16	19	n	n	n
CGACCGGAGAATCCGCATC	CGAACGGAGAATCCGGATCG	Essential	TGGG	CIAO1	y	n	y	double	rA:dG,rG:dG	4,16	19	n	n	n
CGACCGGAGAATCCGCATC	CGAACGGAGAATCCGCTTCG	Essential	TGGG	CIAO1	y	n	y	double	rA:dG,rU:dT	4,17	19	n	n	n
CGACCGGAGAATCCGCATC	CGAACGGAGAATCCGCCTCG	Essential	TGGG	CIAO1	y	n	y	double	rA:dG,rC:dT	4,17	19	n	n	n
CGACCGGAGAATCCGCATC	CGAACGGAGAATCCGCGTCG	Essential	TGGG	CIAO1	y	n	y	double	rA:dG,rG:dT	4,17	19	n	n	n
CGACCGGAGAATCCGCATC	CGAACGGAGAATCCGCAACG	Essential	TGGG	CIAO1	y	n	y	double	rA:dG,rA:dA	4,18	19	n	n	n
CGACCGGAGAATCCGCATC	CGAACGGAGAATCCGCACCG	Essential	TGGG	CIAO1	y	n	y	double	rA:dG,rC:dA	4,18	19	n	n	n
CGACCGGAGAATCCGCATC	CGAACGGAGAATCCGCAGCG	Essential	TGGG	CIAO1	y	n	y	double	rA:dG,rG:dA	4,18	19	n	n	n
CGACCGGAGAATCCGCATC	CGAACGGAGAATCCGCATAG	Essential	TGGG	CIAO1	y	n	y	double	rA:dG,rA:dG	4,19	19	n	n	n
CGACCGGAGAATCCGCATC	CGAACGGAGAATCCGCATTG	Essential	TGGG	CIAO1	y	n	y	double	rA:dG,rU:dG	4,19	19	n	n	n
CGACCGGAGAATCCGCATC	CGAACGGAGAATCCGCATGG	Essential	TGGG	CIAO1	y	n	y	double	rA:dG,rG:dG	4,19	19	n	n	n
CGACCGGAGAATCCGCATC	CGATAGGAGAATCCGCATCG	Essential	TGGG	CIAO1	y	n	y	double	rU:dG,rA:dG	4,5	19	n	n	n
CGACCGGAGAATCCGCATC	CGATTGGAGAATCCGCATCG	Essential	TGGG	CIAO1	y	n	y	double	rU:dG,rU:dG	4,5	19	n	n	n
CGACCGGAGAATCCGCATC	CGATGGGAGAATCCGCATCG	Essential	TGGG	CIAO1	y	n	y	double	rU:dG,rG:dG	4,5	19	n	n	n
CGACCGGAGAATCCGCATC	CGATCAGAGAATCCGCATCG	Essential	TGGG	CIAO1	y	n	y	double	rU:dG,rA:dC	4,6	19	n	n	n
CGACCGGAGAATCCGCATC	CGATCTGAGAATCCGCATCG	Essential	TGGG	CIAO1	y	n	y	double	rU:dG,rU:dC	4,6	19	n	n	n
CGACCGGAGAATCCGCATC	CGATCCGAGAATCCGCATCG	Essential	TGGG	CIAO1	y	n	y	double	rU:dG,rC:dC	4,6	19	n	n	n
CGACCGGAGAATCCGCATC	CGATCGAAGAATCCGCATCG	Essential	TGGG	CIAO1	y	n	y	double	rU:dG,rA:dC	4,7	19	n	n	n
CGACCGGAGAATCCGCATC	CGATCGTAGAATCCGCATCG	Essential	TGGG	CIAO1	y	n	y	double	rU:dG,rU:dC	4,7	19	n	n	n
CGACCGGAGAATCCGCATC	CGATCGCAGAATCCGCATCG	Essential	TGGG	CIAO1	y	n	y	double	rU:dG,rC:dC	4,7	19	n	n	n
CGACCGGAGAATCCGCATC	CGATCGGTGAATCCGCATCG	Essential	TGGG	CIAO1	y	n	y	double	rU:dG,rU:dT	4,8	19	n	n	n
CGACCGGAGAATCCGCATC	CGATCGGCGAATCCGCATCG	Essential	TGGG	CIAO1	y	n	y	double	rU:dG,rC:dT	4,8	19	n	n	n
CGACCGGAGAATCCGCATC	CGATCGGGGAATCCGCATCG	Essential	TGGG	CIAO1	y	n	y	double	rU:dG,rG:dT	4,8	19	n	n	n
CGACCGGAGAATCCGCATC	CGATCGGAAAATCCGCATCG	Essential	TGGG	CIAO1	y	n	y	double	rU:dG,rA:dC	4,9	19	n	n	n
CGACCGGAGAATCCGCATC	CGATCGGATAATCCGCATCG	Essential	TGGG	CIAO1	y	n	y	double	rU:dG,rU:dC	4,9	19	n	n	n
CGACCGGAGAATCCGCATC	CGATCGGACAATCCGCATCG	Essential	TGGG	CIAO1	y	n	y	double	rU:dG,rC:dC	4,9	19	n	n	n
CGACCGGAGAATCCGCATC	CGATCGGAGTATCCGCATCG	Essential	TGGG	CIAO1	y	n	y	double	rU:dG,rU:dT	4,10	19	n	n	n
CGACCGGAGAATCCGCATC	CGATCGGAGCATCCGCATCG	Essential	TGGG	CIAO1	y	n	y	double	rU:dG,rC:dT	4,10	19	n	n	n
CGACCGGAGAATCCGCATC	CGATCGGAGGATCCGCATCG	Essential	TGGG	CIAO1	y	n	y	double	rU:dG,rG:dT	4,10	19	n	n	n
CGACCGGAGAATCCGCATC	CGATCGGAGATTCCGCATCG	Essential	TGGG	CIAO1	y	n	y	double	rU:dG,rU:dT	4,11	19	n	n	n
CGACCGGAGAATCCGCATC	CGATCGGAGACTCCGCATCG	Essential	TGGG	CIAO1	y	n	y	double	rU:dG,rC:dT	4,11	19	n	n	n
CGACCGGAGAATCCGCATC	CGATCGGAGAGTCCGCATCG	Essential	TGGG	CIAO1	y	n	y	double	rU:dG,rG:dT	4,11	19	n	n	n
CGACCGGAGAATCCGCATC	CGATCGGAGAAACCGCATCG	Essential	TGGG	CIAO1	y	n	y	double	rU:dG,rA:dA	4,12	19	n	n	n
CGACCGGAGAATCCGCATC	CGATCGGAGAACCCGCATCG	Essential	TGGG	CIAO1	y	n	y	double	rU:dG,rC:dA	4,12	19	n	n	n
CGACCGGAGAATCCGCATC	CGATCGGAGAAGCCGCATCG	Essential	TGGG	CIAO1	y	n	y	double	rU:dG,rG:dA	4,12	19	n	n	n
CGACCGGAGAATCCGCATC	CGATCGGAGAATACGCATCG	Essential	TGGG	CIAO1	y	n	y	double	rU:dG,rA:dG	4,13	19	n	n	n
CGACCGGAGAATCCGCATC	CGATCGGAGAATTCGCATCG	Essential	TGGG	CIAO1	y	n	y	double	rU:dG,rU:dG	4,13	19	n	n	n
CGACCGGAGAATCCGCATC	CGATCGGAGAATGCGCATCG	Essential	TGGG	CIAO1	y	n	y	double	rU:dG,rG:dG	4,13	19	n	n	n
CGACCGGAGAATCCGCATC	CGATCGGAGAATCAGCATCG	Essential	TGGG	CIAO1	y	n	y	double	rU:dG,rA:dG	4,14	19	n	n	n
CGACCGGAGAATCCGCATC	CGATCGGAGAATCTGCATCG	Essential	TGGG	CIAO1	y	n	y	double	rU:dG,rU:dG	4,14	19	n	n	n
CGACCGGAGAATCCGCATC	CGATCGGAGAATCGGCATCG	Essential	TGGG	CIAO1	y	n	y	double	rU:dG,rG:dG	4,14	19	n	n	n
CGACCGGAGAATCCGCATC	CGATCGGAGAATCCACATCG	Essential	TGGG	CIAO1	y	n	y	double	rU:dG,rA:dC	4,15	19	n	n	n
CGACCGGAGAATCCGCATC	CGATCGGAGAATCCTCATCG	Essential	TGGG	CIAO1	y	n	y	double	rU:dG,rU:dC	4,15	19	n	n	n
CGACCGGAGAATCCGCATC	CGATCGGAGAATCCCCATCG	Essential	TGGG	CIAO1	y	n	y	double	rU:dG,rC:dC	4,15	19	n	n	n
CGACCGGAGAATCCGCATC	CGATCGGAGAATCCGAATCG	Essential	TGGG	CIAO1	y	n	y	double	rU:dG,rA:dG	4,16	19	n	n	n
CGACCGGAGAATCCGCATC	CGATCGGAGAATCCGTATCG	Essential	TGGG	CIAO1	y	n	y	double	rU:dG,rU:dG	4,16	19	n	n	n
CGACCGGAGAATCCGCATC	CGATCGGAGAATCCGGATCG	Essential	TGGG	CIAO1	y	n	y	double	rU:dG,rG:dG	4,16	19	n	n	n
CGACCGGAGAATCCGCATC	CGATCGGAGAATCCGCTTCG	Essential	TGGG	CIAO1	y	n	y	double	rU:dG,rU:dT	4,17	19	n	n	n
CGACCGGAGAATCCGCATC	CGATCGGAGAATCCGCCTCG	Essential	TGGG	CIAO1	y	n	y	double	rU:dG,rC:dT	4,17	19	n	n	n
CGACCGGAGAATCCGCATC	CGATCGGAGAATCCGCGTCG	Essential	TGGG	CIAO1	y	n	y	double	rU:dG,rG:dT	4,17	19	n	n	n
CGACCGGAGAATCCGCATC	CGATCGGAGAATCCGCAACG	Essential	TGGG	CIAO1	y	n	y	double	rU:dG,rA:dA	4,18	19	n	n	n
CGACCGGAGAATCCGCATC	CGATCGGAGAATCCGCACCG	Essential	TGGG	CIAO1	y	n	y	double	rU:dG,rC:dA	4,18	19	n	n	n
CGACCGGAGAATCCGCATC	CGATCGGAGAATCCGCAGCG	Essential	TGGG	CIAO1	y	n	y	double	rU:dG,rG:dA	4,18	19	n	n	n
CGACCGGAGAATCCGCATC	CGATCGGAGAATCCGCATAG	Essential	TGGG	CIAO1	y	n	y	double	rU:dG,rA:dG	4,19	19	n	n	n
CGACCGGAGAATCCGCATC	CGATCGGAGAATCCGCATTG	Essential	TGGG	CIAO1	y	n	y	double	rU:dG,rU:dG	4,19	19	n	n	n
CGACCGGAGAATCCGCATC	CGATCGGAGAATCCGCATGG	Essential	TGGG	CIAO1	y	n	y	double	rU:dG,rG:dG	4,19	19	n	n	n
CGACCGGAGAATCCGCATC	CGAGAGGAGAATCCGCATCG	Essential	TGGG	CIAO1	y	n	y	double	rG:dG,rA:dG	4,5	19	n	n	n
CGACCGGAGAATCCGCATC	CGAGTGGAGAATCCGCATCG	Essential	TGGG	CIAO1	y	n	y	double	rG:dG,rU:dG	4,5	19	n	n	n
CGACCGGAGAATCCGCATC	CGAGGGGAGAATCCGCATCG	Essential	TGGG	CIAO1	y	n	y	double	rG:dG,rG:dG	4,5	19	n	n	n
CGACCGGAGAATCCGCATC	CGAGCAGAGAATCCGCATCG	Essential	TGGG	CIAO1	y	n	y	double	rG:dG,rA:dC	4,6	19	n	n	n
CGACCGGAGAATCCGCATC	CGAGCTGAGAATCCGCATCG	Essential	TGGG	CIAO1	y	n	y	double	rG:dG,rU:dC	4,6	19	n	n	n
CGACCGGAGAATCCGCATC	CGAGCCGAGAATCCGCATCG	Essential	TGGG	CIAO1	y	n	y	double	rG:dG,rC:dC	4,6	19	n	n	n
CGACCGGAGAATCCGCATC	CGAGCGAAGAATCCGCATCG	Essential	TGGG	CIAO1	y	n	y	double	rG:dG,rA:dC	4,7	19	n	n	n
CGACCGGAGAATCCGCATC	CGAGCGTAGAATCCGCATCG	Essential	TGGG	CIAO1	y	n	y	double	rG:dG,rU:dC	4,7	19	n	n	n
CGACCGGAGAATCCGCATC	CGAGCGCAGAATCCGCATCG	Essential	TGGG	CIAO1	y	n	y	double	rG:dG,rC:dC	4,7	19	n	n	n
CGACCGGAGAATCCGCATC	CGAGCGGTGAATCCGCATCG	Essential	TGGG	CIAO1	y	n	y	double	rG:dG,rU:dT	4,8	19	n	n	n
CGACCGGAGAATCCGCATC	CGAGCGGCGAATCCGCATCG	Essential	TGGG	CIAO1	y	n	y	double	rG:dG,rC:dT	4,8	19	n	n	n
CGACCGGAGAATCCGCATC	CGAGCGGGGAATCCGCATCG	Essential	TGGG	CIAO1	y	n	y	double	rG:dG,rG:dT	4,8	19	n	n	n
CGACCGGAGAATCCGCATC	CGAGCGGAAAATCCGCATCG	Essential	TGGG	CIAO1	y	n	y	double	rG:dG,rA:dC	4,9	19	n	n	n
CGACCGGAGAATCCGCATC	CGAGCGGATAATCCGCATCG	Essential	TGGG	CIAO1	y	n	y	double	rG:dG,rU:dC	4,9	19	n	n	n
CGACCGGAGAATCCGCATC	CGAGCGGACAATCCGCATCG	Essential	TGGG	CIAO1	y	n	y	double	rG:dG,rC:dC	4,9	19	n	n	n
CGACCGGAGAATCCGCATC	CGAGCGGAGTATCCGCATCG	Essential	TGGG	CIAO1	y	n	y	double	rG:dG,rU:dT	4,10	19	n	n	n
CGACCGGAGAATCCGCATC	CGAGCGGAGCATCCGCATCG	Essential	TGGG	CIAO1	y	n	y	double	rG:dG,rC:dT	4,10	19	n	n	n
CGACCGGAGAATCCGCATC	CGAGCGGAGGATCCGCATCG	Essential	TGGG	CIAO1	y	n	y	double	rG:dG,rG:dT	4,10	19	n	n	n
CGACCGGAGAATCCGCATC	CGAGCGGAGATTCCGCATCG	Essential	TGGG	CIAO1	y	n	y	double	rG:dG,rU:dT	4,11	19	n	n	n
CGACCGGAGAATCCGCATC	CGAGCGGAGACTCCGCATCG	Essential	TGGG	CIAO1	y	n	y	double	rG:dG,rC:dT	4,11	19	n	n	n
CGACCGGAGAATCCGCATC	CGAGCGGAGAGTCCGCATCG	Essential	TGGG	CIAO1	y	n	y	double	rG:dG,rG:dT	4,11	19	n	n	n
CGACCGGAGAATCCGCATC	CGAGCGGAGAAACCGCATCG	Essential	TGGG	CIAO1	y	n	y	double	rG:dG,rA:dA	4,12	19	n	n	n
CGACCGGAGAATCCGCATC	CGAGCGGAGAACCCGCATCG	Essential	TGGG	CIAO1	y	n	y	double	rG:dG,rC:dA	4,12	19	n	n	n
CGACCGGAGAATCCGCATC	CGAGCGGAGAAGCCGCATCG	Essential	TGGG	CIAO1	y	n	y	double	rG:dG,rG:dA	4,12	19	n	n	n
CGACCGGAGAATCCGCATC	CGAGCGGAGAATACGCATCG	Essential	TGGG	CIAO1	y	n	y	double	rG:dG,rA:dG	4,13	19	n	n	n
CGACCGGAGAATCCGCATC	CGAGCGGAGAATTCGCATCG	Essential	TGGG	CIAO1	y	n	y	double	rG:dG,rU:dG	4,13	19	n	n	n
CGACCGGAGAATCCGCATC	CGAGCGGAGAATGCGCATCG	Essential	TGGG	CIAO1	y	n	y	double	rG:dG,rG:dG	4,13	19	n	n	n
CGACCGGAGAATCCGCATC	CGAGCGGAGAATCAGCATCG	Essential	TGGG	CIAO1	y	n	y	double	rG:dG,rA:dG	4,14	19	n	n	n
CGACCGGAGAATCCGCATC	CGAGCGGAGAATCTGCATCG	Essential	TGGG	CIAO1	y	n	y	double	rG:dG,rU:dG	4,14	19	n	n	n
CGACCGGAGAATCCGCATC	CGAGCGGAGAATCGGCATCG	Essential	TGGG	CIAO1	y	n	y	double	rG:dG,rG:dG	4,14	19	n	n	n
CGACCGGAGAATCCGCATC	CGAGCGGAGAATCCACATCG	Essential	TGGG	CIAO1	y	n	y	double	rG:dG,rA:dC	4,15	19	n	n	n
CGACCGGAGAATCCGCATC	CGAGCGGAGAATCCTCATCG	Essential	TGGG	CIAO1	y	n	y	double	rG:dG,rU:dC	4,15	19	n	n	n
CGACCGGAGAATCCGCATC	CGAGCGGAGAATCCCCATCG	Essential	TGGG	CIAO1	y	n	y	double	rG:dG,rC:dC	4,15	19	n	n	n
CGACCGGAGAATCCGCATC	CGAGCGGAGAATCCGAATCG	Essential	TGGG	CIAO1	y	n	y	double	rG:dG,rA:dG	4,16	19	n	n	n
CGACCGGAGAATCCGCATC	CGAGCGGAGAATCCGTATCG	Essential	TGGG	CIAO1	y	n	y	double	rG:dG,rU:dG	4,16	19	n	n	n
CGACCGGAGAATCCGCATC	CGAGCGGAGAATCCGGATCG	Essential	TGGG	CIAO1	y	n	y	double	rG:dG,rG:dG	4,16	19	n	n	n
CGACCGGAGAATCCGCATC	CGAGCGGAGAATCCGCTTCG	Essential	TGGG	CIAO1	y	n	y	double	rG:dG,rU:dT	4,17	19	n	n	n
CGACCGGAGAATCCGCATC	CGAGCGGAGAATCCGCCTCG	Essential	TGGG	CIAO1	y	n	y	double	rG:dG,rC:dT	4,17	19	n	n	n
CGACCGGAGAATCCGCATC	CGAGCGGAGAATCCGCGTCG	Essential	TGGG	CIAO1	y	n	y	double	rG:dG,rG:dT	4,17	19	n	n	n
CGACCGGAGAATCCGCATC	CGAGCGGAGAATCCGCAACG	Essential	TGGG	CIAO1	y	n	y	double	rG:dG,rA:dA	4,18	19	n	n	n
CGACCGGAGAATCCGCATC	CGAGCGGAGAATCCGCACCG	Essential	TGGG	CIAO1	y	n	y	double	rG:dG,rC:dA	4,18	19	n	n	n
CGACCGGAGAATCCGCATC	CGAGCGGAGAATCCGCAGCG	Essential	TGGG	CIAO1	y	n	y	double	rG:dG,rG:dA	4,18	19	n	n	n
CGACCGGAGAATCCGCATC	CGAGCGGAGAATCCGCATAG	Essential	TGGG	CIAO1	y	n	y	double	rG:dG,rA:dG	4,19	19	n	n	n
CGACCGGAGAATCCGCATC	CGAGCGGAGAATCCGCATTG	Essential	TGGG	CIAO1	y	n	y	double	rG:dG,rU:dG	4,19	19	n	n	n
CGACCGGAGAATCCGCATC	CGAGCGGAGAATCCGCATGG	Essential	TGGG	CIAO1	y	n	y	double	rG:dG,rG:dG	4,19	19	n	n	n
CGACCGGAGAATCCGCATC	CGACAAGAGAATCCGCATCG	Essential	TGGG	CIAO1	y	n	y	double	rA:dG,rA:dC	5,6	19	n	n	n
CGACCGGAGAATCCGCATC	CGACATGAGAATCCGCATCG	Essential	TGGG	CIAO1	y	n	y	double	rA:dG,rU:dC	5,6	19	n	n	n
CGACCGGAGAATCCGCATC	CGACACGAGAATCCGCATCG	Essential	TGGG	CIAO1	y	n	y	double	rA:dG,rC:dC	5,6	19	n	n	n
CGACCGGAGAATCCGCATC	CGACAGAAGAATCCGCATCG	Essential	TGGG	CIAO1	y	n	y	double	rA:dG,rA:dC	5,7	19	n	n	n
CGACCGGAGAATCCGCATC	CGACAGTAGAATCCGCATCG	Essential	TGGG	CIAO1	y	n	y	double	rA:dG,rU:dC	5,7	19	n	n	n
CGACCGGAGAATCCGCATC	CGACAGCAGAATCCGCATCG	Essential	TGGG	CIAO1	y	n	y	double	rA:dG,rC:dC	5,7	19	n	n	n
CGACCGGAGAATCCGCATC	CGACAGGTGAATCCGCATCG	Essential	TGGG	CIAO1	y	n	y	double	rA:dG,rU:dT	5,8	19	n	n	n
CGACCGGAGAATCCGCATC	CGACAGGCGAATCCGCATCG	Essential	TGGG	CIAO1	y	n	y	double	rA:dG,rC:dT	5,8	19	n	n	n
CGACCGGAGAATCCGCATC	CGACAGGGGAATCCGCATCG	Essential	TGGG	CIAO1	y	n	y	double	rA:dG,rG:dT	5,8	19	n	n	n
CGACCGGAGAATCCGCATC	CGACAGGAAAATCCGCATCG	Essential	TGGG	CIAO1	y	n	y	double	rA:dG,rA:dC	5,9	19	n	n	n
CGACCGGAGAATCCGCATC	CGACAGGATAATCCGCATCG	Essential	TGGG	CIAO1	y	n	y	double	rA:dG,rU:dC	5,9	19	n	n	n
CGACCGGAGAATCCGCATC	CGACAGGACAATCCGCATCG	Essential	TGGG	CIAO1	y	n	y	double	rA:dG,rC:dC	5,9	19	n	n	n
CGACCGGAGAATCCGCATC	CGACAGGAGTATCCGCATCG	Essential	TGGG	CIAO1	y	n	y	double	rA:dG,rU:dT	5,10	19	n	n	n
CGACCGGAGAATCCGCATC	CGACAGGAGCATCCGCATCG	Essential	TGGG	CIAO1	y	n	y	double	rA:dG,rC:dT	5,10	19	n	n	n
CGACCGGAGAATCCGCATC	CGACAGGAGGATCCGCATCG	Essential	TGGG	CIAO1	y	n	y	double	rA:dG,rG:dT	5,10	19	n	n	n
CGACCGGAGAATCCGCATC	CGACAGGAGATTCCGCATCG	Essential	TGGG	CIAO1	y	n	y	double	rA:dG,rU:dT	5,11	19	n	n	n
CGACCGGAGAATCCGCATC	CGACAGGAGACTCCGCATCG	Essential	TGGG	CIAO1	y	n	y	double	rA:dG,rC:dT	5,11	19	n	n	n
CGACCGGAGAATCCGCATC	CGACAGGAGAGTCCGCATCG	Essential	TGGG	CIAO1	y	n	y	double	rA:dG,rG:dT	5,11	19	n	n	n
CGACCGGAGAATCCGCATC	CGACAGGAGAAACCGCATCG	Essential	TGGG	CIAO1	y	n	y	double	rA:dG,rA:dA	5,12	19	n	n	n
CGACCGGAGAATCCGCATC	CGACAGGAGAACCCGCATCG	Essential	TGGG	CIAO1	y	n	y	double	rA:dG,rC:dA	5,12	19	n	n	n
CGACCGGAGAATCCGCATC	CGACAGGAGAAGCCGCATCG	Essential	TGGG	CIAO1	y	n	y	double	rA:dG,rG:dA	5,12	19	n	n	n
CGACCGGAGAATCCGCATC	CGACAGGAGAATACGCATCG	Essential	TGGG	CIAO1	y	n	y	double	rA:dG,rA:dG	5,13	19	n	n	n
CGACCGGAGAATCCGCATC	CGACAGGAGAATTCGCATCG	Essential	TGGG	CIAO1	y	n	y	double	rA:dG,rU:dG	5,13	19	n	n	n
CGACCGGAGAATCCGCATC	CGACAGGAGAATGCGCATCG	Essential	TGGG	CIAO1	y	n	y	double	rA:dG,rG:dG	5,13	19	n	n	n
CGACCGGAGAATCCGCATC	CGACAGGAGAATCAGCATCG	Essential	TGGG	CIAO1	y	n	y	double	rA:dG,rA:dG	5,14	19	n	n	n
CGACCGGAGAATCCGCATC	CGACAGGAGAATCTGCATCG	Essential	TGGG	CIAO1	y	n	y	double	rA:dG,rU:dG	5,14	19	n	n	n
CGACCGGAGAATCCGCATC	CGACAGGAGAATCGGCATCG	Essential	TGGG	CIAO1	y	n	y	double	rA:dG,rG:dG	5,14	19	n	n	n
CGACCGGAGAATCCGCATC	CGACAGGAGAATCCACATCG	Essential	TGGG	CIAO1	y	n	y	double	rA:dG,rA:dC	5,15	19	n	n	n
CGACCGGAGAATCCGCATC	CGACAGGAGAATCCTCATCG	Essential	TGGG	CIAO1	y	n	y	double	rA:dG,rU:dC	5,15	19	n	n	n
CGACCGGAGAATCCGCATC	CGACAGGAGAATCCCCATCG	Essential	TGGG	CIAO1	y	n	y	double	rA:dG,rC:dC	5,15	19	n	n	n
CGACCGGAGAATCCGCATC	CGACAGGAGAATCCGAATCG	Essential	TGGG	CIAO1	y	n	y	double	rA:dG,rA:dG	5,16	19	n	n	n
CGACCGGAGAATCCGCATC	CGACAGGAGAATCCGTATCG	Essential	TGGG	CIAO1	y	n	y	double	rA:dG,rU:dG	5,16	19	n	n	n
CGACCGGAGAATCCGCATC	CGACAGGAGAATCCGGATCG	Essential	TGGG	CIAO1	y	n	y	double	rA:dG,rG:dG	5,16	19	n	n	n
CGACCGGAGAATCCGCATC	CGACAGGAGAATCCGCTTCG	Essential	TGGG	CIAO1	y	n	y	double	rA:dG,rU:dT	5,17	19	n	n	n
CGACCGGAGAATCCGCATC	CGACAGGAGAATCCGCCTCG	Essential	TGGG	CIAO1	y	n	y	double	rA:dG,rC:dT	5,17	19	n	n	n
CGACCGGAGAATCCGCATC	CGACAGGAGAATCCGCGTCG	Essential	TGGG	CIAO1	y	n	y	double	rA:dG,rG:dT	5,17	19	n	n	n
CGACCGGAGAATCCGCATC	CGACAGGAGAATCCGCAACG	Essential	TGGG	CIAO1	y	n	y	double	rA:dG,rA:dA	5,18	19	n	n	n
CGACCGGAGAATCCGCATC	CGACAGGAGAATCCGCACCG	Essential	TGGG	CIAO1	y	n	y	double	rA:dG,rC:dA	5,18	19	n	n	n
CGACCGGAGAATCCGCATC	CGACAGGAGAATCCGCAGCG	Essential	TGGG	CIAO1	y	n	y	double	rA:dG,rG:dA	5,18	19	n	n	n
CGACCGGAGAATCCGCATC	CGACAGGAGAATCCGCATAG	Essential	TGGG	CIAO1	y	n	y	double	rA:dG,rA:dG	5,19	19	n	n	n
CGACCGGAGAATCCGCATC	CGACAGGAGAATCCGCATTG	Essential	TGGG	CIAO1	y	n	y	double	rA:dG,rU:dG	5,19	19	n	n	n
CGACCGGAGAATCCGCATC	CGACAGGAGAATCCGCATGG	Essential	TGGG	CIAO1	y	n	y	double	rA:dG,rG:dG	5,19	19	n	n	n
CGACCGGAGAATCCGCATC	CGACTAGAGAATCCGCATCG	Essential	TGGG	CIAO1	y	n	y	double	rU:dG,rA:dC	5,6	19	n	n	n
CGACCGGAGAATCCGCATC	CGACTTGAGAATCCGCATCG	Essential	TGGG	CIAO1	y	n	y	double	rU:dG,rU:dC	5,6	19	n	n	n
CGACCGGAGAATCCGCATC	CGACTCGAGAATCCGCATCG	Essential	TGGG	CIAO1	y	n	y	double	rU:dG,rC:dC	5,6	19	n	n	n
CGACCGGAGAATCCGCATC	CGACTGAAGAATCCGCATCG	Essential	TGGG	CIAO1	y	n	y	double	rU:dG,rA:dC	5,7	19	n	n	n
CGACCGGAGAATCCGCATC	CGACTGTAGAATCCGCATCG	Essential	TGGG	CIAO1	y	n	y	double	rU:dG,rU:dC	5,7	19	n	n	n
CGACCGGAGAATCCGCATC	CGACTGCAGAATCCGCATCG	Essential	TGGG	CIAO1	y	n	y	double	rU:dG,rC:dC	5,7	19	n	n	n
CGACCGGAGAATCCGCATC	CGACTGGTGAATCCGCATCG	Essential	TGGG	CIAO1	y	n	y	double	rU:dG,rU:dT	5,8	19	n	n	n
CGACCGGAGAATCCGCATC	CGACTGGCGAATCCGCATCG	Essential	TGGG	CIAO1	y	n	y	double	rU:dG,rC:dT	5,8	19	n	n	n
CGACCGGAGAATCCGCATC	CGACTGGGGAATCCGCATCG	Essential	TGGG	CIAO1	y	n	y	double	rU:dG,rG:dT	5,8	19	n	n	n
CGACCGGAGAATCCGCATC	CGACTGGAAAATCCGCATCG	Essential	TGGG	CIAO1	y	n	y	double	rU:dG,rA:dC	5,9	19	n	n	n
CGACCGGAGAATCCGCATC	CGACTGGATAATCCGCATCG	Essential	TGGG	CIAO1	y	n	y	double	rU:dG,rU:dC	5,9	19	n	n	n
CGACCGGAGAATCCGCATC	CGACTGGACAATCCGCATCG	Essential	TGGG	CIAO1	y	n	y	double	rU:dG,rC:dC	5,9	19	n	n	n
CGACCGGAGAATCCGCATC	CGACTGGAGTATCCGCATCG	Essential	TGGG	CIAO1	y	n	y	double	rU:dG,rU:dT	5,10	19	n	n	n
CGACCGGAGAATCCGCATC	CGACTGGAGCATCCGCATCG	Essential	TGGG	CIAO1	y	n	y	double	rU:dG,rC:dT	5,10	19	n	n	n
CGACCGGAGAATCCGCATC	CGACTGGAGGATCCGCATCG	Essential	TGGG	CIAO1	y	n	y	double	rU:dG,rG:dT	5,10	19	n	n	n
CGACCGGAGAATCCGCATC	CGACTGGAGATTCCGCATCG	Essential	TGGG	CIAO1	y	n	y	double	rU:dG,rU:dT	5,11	19	n	n	n
CGACCGGAGAATCCGCATC	CGACTGGAGACTCCGCATCG	Essential	TGGG	CIAO1	y	n	y	double	rU:dG,rC:dT	5,11	19	n	n	n
CGACCGGAGAATCCGCATC	CGACTGGAGAGTCCGCATCG	Essential	TGGG	CIAO1	y	n	y	double	rU:dG,rG:dT	5,11	19	n	n	n
CGACCGGAGAATCCGCATC	CGACTGGAGAAACCGCATCG	Essential	TGGG	CIAO1	y	n	y	double	rU:dG,rA:dA	5,12	19	n	n	n
CGACCGGAGAATCCGCATC	CGACTGGAGAACCCGCATCG	Essential	TGGG	CIAO1	y	n	y	double	rU:dG,rC:dA	5,12	19	n	n	n
CGACCGGAGAATCCGCATC	CGACTGGAGAAGCCGCATCG	Essential	TGGG	CIAO1	y	n	y	double	rU:dG,rG:dA	5,12	19	n	n	n
CGACCGGAGAATCCGCATC	CGACTGGAGAATACGCATCG	Essential	TGGG	CIAO1	y	n	y	double	rU:dG,rA:dG	5,13	19	n	n	n
CGACCGGAGAATCCGCATC	CGACTGGAGAATTCGCATCG	Essential	TGGG	CIAO1	y	n	y	double	rU:dG,rU:dG	5,13	19	n	n	n
CGACCGGAGAATCCGCATC	CGACTGGAGAATGCGCATCG	Essential	TGGG	CIAO1	y	n	y	double	rU:dG,rG:dG	5,13	19	n	n	n
CGACCGGAGAATCCGCATC	CGACTGGAGAATCAGCATCG	Essential	TGGG	CIAO1	y	n	y	double	rU:dG,rA:dG	5,14	19	n	n	n
CGACCGGAGAATCCGCATC	CGACTGGAGAATCTGCATCG	Essential	TGGG	CIAO1	y	n	y	double	rU:dG,rU:dG	5,14	19	n	n	n
CGACCGGAGAATCCGCATC	CGACTGGAGAATCGGCATCG	Essential	TGGG	CIAO1	y	n	y	double	rU:dG,rG:dG	5,14	19	n	n	n
CGACCGGAGAATCCGCATC	CGACTGGAGAATCCACATCG	Essential	TGGG	CIAO1	y	n	y	double	rU:dG,rA:dC	5,15	19	n	n	n
CGACCGGAGAATCCGCATC	CGACTGGAGAATCCTCATCG	Essential	TGGG	CIAO1	y	n	y	double	rU:dG,rU:dC	5,15	19	n	n	n
CGACCGGAGAATCCGCATC	CGACTGGAGAATCCCCATCG	Essential	TGGG	CIAO1	y	n	y	double	rU:dG,rC:dC	5,15	19	n	n	n
CGACCGGAGAATCCGCATC	CGACTGGAGAATCCGAATCG	Essential	TGGG	CIAO1	y	n	y	double	rU:dG,rA:dG	5,16	19	n	n	n
CGACCGGAGAATCCGCATC	CGACTGGAGAATCCGTATCG	Essential	TGGG	CIAO1	y	n	y	double	rU:dG,rU:dG	5,16	19	n	n	n
CGACCGGAGAATCCGCATC	CGACTGGAGAATCCGGATCG	Essential	TGGG	CIAO1	y	n	y	double	rU:dG,rG:dG	5,16	19	n	n	n
CGACCGGAGAATCCGCATC	CGACTGGAGAATCCGCTTCG	Essential	TGGG	CIAO1	y	n	y	double	rU:dG,rU:dT	5,17	19	n	n	n
CGACCGGAGAATCCGCATC	CGACTGGAGAATCCGCCTCG	Essential	TGGG	CIAO1	y	n	y	double	rU:dG,rC:dT	5,17	19	n	n	n
CGACCGGAGAATCCGCATC	CGACTGGAGAATCCGCGTCG	Essential	TGGG	CIAO1	y	n	y	double	rU:dG,rG:dT	5,17	19	n	n	n
CGACCGGAGAATCCGCATC	CGACTGGAGAATCCGCAACG	Essential	TGGG	CIAO1	y	n	y	double	rU:dG,rA:dA	5,18	19	n	n	n
CGACCGGAGAATCCGCATC	CGACTGGAGAATCCGCACCG	Essential	TGGG	CIAO1	y	n	y	double	rU:dG,rC:dA	5,18	19	n	n	n
CGACCGGAGAATCCGCATC	CGACTGGAGAATCCGCAGCG	Essential	TGGG	CIAO1	y	n	y	double	rU:dG,rG:dA	5,18	19	n	n	n
CGACCGGAGAATCCGCATC	CGACTGGAGAATCCGCATAG	Essential	TGGG	CIAO1	y	n	y	double	rU:dG,rA:dG	5,19	19	n	n	n
CGACCGGAGAATCCGCATC	CGACTGGAGAATCCGCATTG	Essential	TGGG	CIAO1	y	n	y	double	rU:dG,rU:dG	5,19	19	n	n	n
CGACCGGAGAATCCGCATC	CGACTGGAGAATCCGCATGG	Essential	TGGG	CIAO1	y	n	y	double	rU:dG,rG:dG	5,19	19	n	n	n
CGACCGGAGAATCCGCATC	CGACGAGAGAATCCGCATCG	Essential	TGGG	CIAO1	y	n	y	double	rG:dG,rA:dC	5,6	19	n	n	n
CGACCGGAGAATCCGCATC	CGACGTGAGAATCCGCATCG	Essential	TGGG	CIAO1	y	n	y	double	rG:dG,rU:dC	5,6	19	n	n	n
CGACCGGAGAATCCGCATC	CGACGCGAGAATCCGCATCG	Essential	TGGG	CIAO1	y	n	y	double	rG:dG,rC:dC	5,6	19	n	n	n
CGACCGGAGAATCCGCATC	CGACGGAAGAATCCGCATCG	Essential	TGGG	CIAO1	y	n	y	double	rG:dG,rA:dC	5,7	19	n	n	n
CGACCGGAGAATCCGCATC	CGACGGTAGAATCCGCATCG	Essential	TGGG	CIAO1	y	n	y	double	rG:dG,rU:dC	5,7	19	n	n	n
CGACCGGAGAATCCGCATC	CGACGGCAGAATCCGCATCG	Essential	TGGG	CIAO1	y	n	y	double	rG:dG,rC:dC	5,7	19	n	n	n
CGACCGGAGAATCCGCATC	CGACGGGTGAATCCGCATCG	Essential	TGGG	CIAO1	y	n	y	double	rG:dG,rU:dT	5,8	19	n	n	n
CGACCGGAGAATCCGCATC	CGACGGGCGAATCCGCATCG	Essential	TGGG	CIAO1	y	n	y	double	rG:dG,rC:dT	5,8	19	n	n	n
CGACCGGAGAATCCGCATC	CGACGGGGGAATCCGCATCG	Essential	TGGG	CIAO1	y	n	y	double	rG:dG,rG:dT	5,8	19	n	n	n
CGACCGGAGAATCCGCATC	CGACGGGAAAATCCGCATCG	Essential	TGGG	CIAO1	y	n	y	double	rG:dG,rA:dC	5,9	19	n	n	n
CGACCGGAGAATCCGCATC	CGACGGGATAATCCGCATCG	Essential	TGGG	CIAO1	y	n	y	double	rG:dG,rU:dC	5,9	19	n	n	n
CGACCGGAGAATCCGCATC	CGACGGGACAATCCGCATCG	Essential	TGGG	CIAO1	y	n	y	double	rG:dG,rC:dC	5,9	19	n	n	n
CGACCGGAGAATCCGCATC	CGACGGGAGTATCCGCATCG	Essential	TGGG	CIAO1	y	n	y	double	rG:dG,rU:dT	5,10	19	n	n	n
CGACCGGAGAATCCGCATC	CGACGGGAGCATCCGCATCG	Essential	TGGG	CIAO1	y	n	y	double	rG:dG,rC:dT	5,10	19	n	n	n
CGACCGGAGAATCCGCATC	CGACGGGAGGATCCGCATCG	Essential	TGGG	CIAO1	y	n	y	double	rG:dG,rG:dT	5,10	19	n	n	n
CGACCGGAGAATCCGCATC	CGACGGGAGATTCCGCATCG	Essential	TGGG	CIAO1	y	n	y	double	rG:dG,rU:dT	5,11	19	n	n	n
CGACCGGAGAATCCGCATC	CGACGGGAGACTCCGCATCG	Essential	TGGG	CIAO1	y	n	y	double	rG:dG,rC:dT	5,11	19	n	n	n
CGACCGGAGAATCCGCATC	CGACGGGAGAGTCCGCATCG	Essential	TGGG	CIAO1	y	n	y	double	rG:dG,rG:dT	5,11	19	n	n	n
CGACCGGAGAATCCGCATC	CGACGGGAGAAACCGCATCG	Essential	TGGG	CIAO1	y	n	y	double	rG:dG,rA:dA	5,12	19	n	n	n
CGACCGGAGAATCCGCATC	CGACGGGAGAACCCGCATCG	Essential	TGGG	CIAO1	y	n	y	double	rG:dG,rC:dA	5,12	19	n	n	n
CGACCGGAGAATCCGCATC	CGACGGGAGAAGCCGCATCG	Essential	TGGG	CIAO1	y	n	y	double	rG:dG,rG:dA	5,12	19	n	n	n
CGACCGGAGAATCCGCATC	CGACGGGAGAATACGCATCG	Essential	TGGG	CIAO1	y	n	y	double	rG:dG,rA:dG	5,13	19	n	n	n
CGACCGGAGAATCCGCATC	CGACGGGAGAATTCGCATCG	Essential	TGGG	CIAO1	y	n	y	double	rG:dG,rU:dG	5,13	19	n	n	n
CGACCGGAGAATCCGCATC	CGACGGGAGAATGCGCATCG	Essential	TGGG	CIAO1	y	n	y	double	rG:dG,rG:dG	5,13	19	n	n	n
CGACCGGAGAATCCGCATC	CGACGGGAGAATCAGCATCG	Essential	TGGG	CIAO1	y	n	y	double	rG:dG,rA:dG	5,14	19	n	n	n
CGACCGGAGAATCCGCATC	CGACGGGAGAATCTGCATCG	Essential	TGGG	CIAO1	y	n	y	double	rG:dG,rU:dG	5,14	19	n	n	n
CGACCGGAGAATCCGCATC	CGACGGGAGAATCGGCATCG	Essential	TGGG	CIAO1	y	n	y	double	rG:dG,rG:dG	5,14	19	n	n	n
CGACCGGAGAATCCGCATC	CGACGGGAGAATCCACATCG	Essential	TGGG	CIAO1	y	n	y	double	rG:dG,rA:dC	5,15	19	n	n	n
CGACCGGAGAATCCGCATC	CGACGGGAGAATCCTCATCG	Essential	TGGG	CIAO1	y	n	y	double	rG:dG,rU:dC	5,15	19	n	n	n
CGACCGGAGAATCCGCATC	CGACGGGAGAATCCCCATCG	Essential	TGGG	CIAO1	y	n	y	double	rG:dG,rC:dC	5,15	19	n	n	n
CGACCGGAGAATCCGCATC	CGACGGGAGAATCCGAATCG	Essential	TGGG	CIAO1	y	n	y	double	rG:dG,rA:dG	5,16	19	n	n	n
CGACCGGAGAATCCGCATC	CGACGGGAGAATCCGTATCG	Essential	TGGG	CIAO1	y	n	y	double	rG:dG,rU:dG	5,16	19	n	n	n
CGACCGGAGAATCCGCATC	CGACGGGAGAATCCGGATCG	Essential	TGGG	CIAO1	y	n	y	double	rG:dG,rG:dG	5,16	19	n	n	n
CGACCGGAGAATCCGCATC	CGACGGGAGAATCCGCTTCG	Essential	TGGG	CIAO1	y	n	y	double	rG:dG,rU:dT	5,17	19	n	n	n
CGACCGGAGAATCCGCATC	CGACGGGAGAATCCGCCTCG	Essential	TGGG	CIAO1	y	n	y	double	rG:dG,rC:dT	5,17	19	n	n	n
CGACCGGAGAATCCGCATC	CGACGGGAGAATCCGCGTCG	Essential	TGGG	CIAO1	y	n	y	double	rG:dG,rG:dT	5,17	19	n	n	n
CGACCGGAGAATCCGCATC	CGACGGGAGAATCCGCAACG	Essential	TGGG	CIAO1	y	n	y	double	rG:dG,rA:dA	5,18	19	n	n	n
CGACCGGAGAATCCGCATC	CGACGGGAGAATCCGCACCG	Essential	TGGG	CIAO1	y	n	y	double	rG:dG,rC:dA	5,18	19	n	n	n
CGACCGGAGAATCCGCATC	CGACGGGAGAATCCGCAGCG	Essential	TGGG	CIAO1	y	n	y	double	rG:dG,rG:dA	5,18	19	n	n	n
CGACCGGAGAATCCGCATC	CGACGGGAGAATCCGCATAG	Essential	TGGG	CIAO1	y	n	y	double	rG:dG,rA:dG	5,19	19	n	n	n
CGACCGGAGAATCCGCATC	CGACGGGAGAATCCGCATTG	Essential	TGGG	CIAO1	y	n	y	double	rG:dG,rU:dG	5,19	19	n	n	n
CGACCGGAGAATCCGCATC	CGACGGGAGAATCCGCATGG	Essential	TGGG	CIAO1	y	n	y	double	rG:dG,rG:dG	5,19	19	n	n	n
CGACCGGAGAATCCGCATC	CGACCAAAGAATCCGCATCG	Essential	TGGG	CIAO1	y	n	y	double	rA:dC,rA:dC	6,7	19	n	n	n
CGACCGGAGAATCCGCATC	CGACCATAGAATCCGCATCG	Essential	TGGG	CIAO1	y	n	y	double	rA:dC,rU:dC	6,7	19	n	n	n
CGACCGGAGAATCCGCATC	CGACCACAGAATCCGCATCG	Essential	TGGG	CIAO1	y	n	y	double	rA:dC,rC:dC	6,7	19	n	n	n
CGACCGGAGAATCCGCATC	CGACCAGTGAATCCGCATCG	Essential	TGGG	CIAO1	y	n	y	double	rA:dC,rU:dT	6,8	19	n	n	n
CGACCGGAGAATCCGCATC	CGACCAGCGAATCCGCATCG	Essential	TGGG	CIAO1	y	n	y	double	rA:dC,rC:dT	6,8	19	n	n	n
CGACCGGAGAATCCGCATC	CGACCAGGGAATCCGCATCG	Essential	TGGG	CIAO1	y	n	y	double	rA:dC,rG:dT	6,8	19	n	n	n
CGACCGGAGAATCCGCATC	CGACCAGAAAATCCGCATCG	Essential	TGGG	CIAO1	y	n	y	double	rA:dC,rA:dC	6,9	19	n	n	n
CGACCGGAGAATCCGCATC	CGACCAGATAATCCGCATCG	Essential	TGGG	CIAO1	y	n	y	double	rA:dC,rU:dC	6,9	19	n	n	n
CGACCGGAGAATCCGCATC	CGACCAGACAATCCGCATCG	Essential	TGGG	CIAO1	y	n	y	double	rA:dC,rC:dC	6,9	19	n	n	n
CGACCGGAGAATCCGCATC	CGACCAGAGTATCCGCATCG	Essential	TGGG	CIAO1	y	n	y	double	rA:dC,rU:dT	6,10	19	n	n	n
CGACCGGAGAATCCGCATC	CGACCAGAGCATCCGCATCG	Essential	TGGG	CIAO1	y	n	y	double	rA:dC,rC:dT	6,10	19	n	n	n
CGACCGGAGAATCCGCATC	CGACCAGAGGATCCGCATCG	Essential	TGGG	CIAO1	y	n	y	double	rA:dC,rG:dT	6,10	19	n	n	n
CGACCGGAGAATCCGCATC	CGACCAGAGATTCCGCATCG	Essential	TGGG	CIAO1	y	n	y	double	rA:dC,rU:dT	6,11	19	n	n	n
CGACCGGAGAATCCGCATC	CGACCAGAGACTCCGCATCG	Essential	TGGG	CIAO1	y	n	y	double	rA:dC,rC:dT	6,11	19	n	n	n
CGACCGGAGAATCCGCATC	CGACCAGAGAGTCCGCATCG	Essential	TGGG	CIAO1	y	n	y	double	rA:dC,rG:dT	6,11	19	n	n	n
CGACCGGAGAATCCGCATC	CGACCAGAGAAACCGCATCG	Essential	TGGG	CIAO1	y	n	y	double	rA:dC,rA:dA	6,12	19	n	n	n
CGACCGGAGAATCCGCATC	CGACCAGAGAACCCGCATCG	Essential	TGGG	CIAO1	y	n	y	double	rA:dC,rC:dA	6,12	19	n	n	n
CGACCGGAGAATCCGCATC	CGACCAGAGAAGCCGCATCG	Essential	TGGG	CIAO1	y	n	y	double	rA:dC,rG:dA	6,12	19	n	n	n
CGACCGGAGAATCCGCATC	CGACCAGAGAATACGCATCG	Essential	TGGG	CIAO1	y	n	y	double	rA:dC,rA:dG	6,13	19	n	n	n
CGACCGGAGAATCCGCATC	CGACCAGAGAATTCGCATCG	Essential	TGGG	CIAO1	y	n	y	double	rA:dC,rU:dG	6,13	19	n	n	n
CGACCGGAGAATCCGCATC	CGACCAGAGAATGCGCATCG	Essential	TGGG	CIAO1	y	n	y	double	rA:dC,rG:dG	6,13	19	n	n	n
CGACCGGAGAATCCGCATC	CGACCAGAGAATCAGCATCG	Essential	TGGG	CIAO1	y	n	y	double	rA:dC,rA:dG	6,14	19	n	n	n
CGACCGGAGAATCCGCATC	CGACCAGAGAATCTGCATCG	Essential	TGGG	CIAO1	y	n	y	double	rA:dC,rU:dG	6,14	19	n	n	n
CGACCGGAGAATCCGCATC	CGACCAGAGAATCGGCATCG	Essential	TGGG	CIAO1	y	n	y	double	rA:dC,rG:dG	6,14	19	n	n	n
CGACCGGAGAATCCGCATC	CGACCAGAGAATCCACATCG	Essential	TGGG	CIAO1	y	n	y	double	rA:dC,rA:dC	6,15	19	n	n	n
CGACCGGAGAATCCGCATC	CGACCAGAGAATCCTCATCG	Essential	TGGG	CIAO1	y	n	y	double	rA:dC,rU:dC	6,15	19	n	n	n
CGACCGGAGAATCCGCATC	CGACCAGAGAATCCCCATCG	Essential	TGGG	CIAO1	y	n	y	double	rA:dC,rC:dC	6,15	19	n	n	n
CGACCGGAGAATCCGCATC	CGACCAGAGAATCCGAATCG	Essential	TGGG	CIAO1	y	n	y	double	rA:dC,rA:dG	6,16	19	n	n	n
CGACCGGAGAATCCGCATC	CGACCAGAGAATCCGTATCG	Essential	TGGG	CIAO1	y	n	y	double	rA:dC,rU:dG	6,16	19	n	n	n
CGACCGGAGAATCCGCATC	CGACCAGAGAATCCGGATCG	Essential	TGGG	CIAO1	y	n	y	double	rA:dC,rG:dG	6,16	19	n	n	n
CGACCGGAGAATCCGCATC	CGACCAGAGAATCCGCTTCG	Essential	TGGG	CIAO1	y	n	y	double	rA:dC,rU:dT	6,17	19	n	n	n
CGACCGGAGAATCCGCATC	CGACCAGAGAATCCGCCTCG	Essential	TGGG	CIAO1	y	n	y	double	rA:dC,rC:dT	6,17	19	n	n	n
CGACCGGAGAATCCGCATC	CGACCAGAGAATCCGCGTCG	Essential	TGGG	CIAO1	y	n	y	double	rA:dC,rG:dT	6,17	19	n	n	n
CGACCGGAGAATCCGCATC	CGACCAGAGAATCCGCAACG	Essential	TGGG	CIAO1	y	n	y	double	rA:dC,rA:dA	6,18	19	n	n	n
CGACCGGAGAATCCGCATC	CGACCAGAGAATCCGCACCG	Essential	TGGG	CIAO1	y	n	y	double	rA:dC,rC:dA	6,18	19	n	n	n
CGACCGGAGAATCCGCATC	CGACCAGAGAATCCGCAGCG	Essential	TGGG	CIAO1	y	n	y	double	rA:dC,rG:dA	6,18	19	n	n	n
CGACCGGAGAATCCGCATC	CGACCAGAGAATCCGCATAG	Essential	TGGG	CIAO1	y	n	y	double	rA:dC,rA:dG	6,19	19	n	n	n
CGACCGGAGAATCCGCATC	CGACCAGAGAATCCGCATTG	Essential	TGGG	CIAO1	y	n	y	double	rA:dC,rU:dG	6,19	19	n	n	n
CGACCGGAGAATCCGCATC	CGACCAGAGAATCCGCATGG	Essential	TGGG	CIAO1	y	n	y	double	rA:dC,rG:dG	6,19	19	n	n	n
CGACCGGAGAATCCGCATC	CGACCTAAGAATCCGCATCG	Essential	TGGG	CIAO1	y	n	y	double	rU:dC,rA:dC	6,7	19	n	n	n
CGACCGGAGAATCCGCATC	CGACCTTAGAATCCGCATCG	Essential	TGGG	CIAO1	y	n	y	double	rU:dC,rU:dC	6,7	19	n	n	n
CGACCGGAGAATCCGCATC	CGACCTCAGAATCCGCATCG	Essential	TGGG	CIAO1	y	n	y	double	rU:dC,rC:dC	6,7	19	n	n	n
CGACCGGAGAATCCGCATC	CGACCTGTGAATCCGCATCG	Essential	TGGG	CIAO1	y	n	y	double	rU:dC,rU:dT	6,8	19	n	n	n
CGACCGGAGAATCCGCATC	CGACCTGCGAATCCGCATCG	Essential	TGGG	CIAO1	y	n	y	double	rU:dC,rC:dT	6,8	19	n	n	n
CGACCGGAGAATCCGCATC	CGACCTGGGAATCCGCATCG	Essential	TGGG	CIAO1	y	n	y	double	rU:dC,rG:dT	6,8	19	n	n	n
CGACCGGAGAATCCGCATC	CGACCTGAAAATCCGCATCG	Essential	TGGG	CIAO1	y	n	y	double	rU:dC,rA:dC	6,9	19	n	n	n
CGACCGGAGAATCCGCATC	CGACCTGATAATCCGCATCG	Essential	TGGG	CIAO1	y	n	y	double	rU:dC,rU:dC	6,9	19	n	n	n
CGACCGGAGAATCCGCATC	CGACCTGACAATCCGCATCG	Essential	TGGG	CIAO1	y	n	y	double	rU:dC,rC:dC	6,9	19	n	n	n
CGACCGGAGAATCCGCATC	CGACCTGAGTATCCGCATCG	Essential	TGGG	CIAO1	y	n	y	double	rU:dC,rU:dT	6,10	19	n	n	n
CGACCGGAGAATCCGCATC	CGACCTGAGCATCCGCATCG	Essential	TGGG	CIAO1	y	n	y	double	rU:dC,rC:dT	6,10	19	n	n	n
CGACCGGAGAATCCGCATC	CGACCTGAGGATCCGCATCG	Essential	TGGG	CIAO1	y	n	y	double	rU:dC,rG:dT	6,10	19	n	n	n
CGACCGGAGAATCCGCATC	CGACCTGAGATTCCGCATCG	Essential	TGGG	CIAO1	y	n	y	double	rU:dC,rU:dT	6,11	19	n	n	n
CGACCGGAGAATCCGCATC	CGACCTGAGACTCCGCATCG	Essential	TGGG	CIAO1	y	n	y	double	rU:dC,rC:dT	6,11	19	n	n	n
CGACCGGAGAATCCGCATC	CGACCTGAGAGTCCGCATCG	Essential	TGGG	CIAO1	y	n	y	double	rU:dC,rG:dT	6,11	19	n	n	n
CGACCGGAGAATCCGCATC	CGACCTGAGAAACCGCATCG	Essential	TGGG	CIAO1	y	n	y	double	rU:dC,rA:dA	6,12	19	n	n	n
CGACCGGAGAATCCGCATC	CGACCTGAGAACCCGCATCG	Essential	TGGG	CIAO1	y	n	y	double	rU:dC,rC:dA	6,12	19	n	n	n
CGACCGGAGAATCCGCATC	CGACCTGAGAAGCCGCATCG	Essential	TGGG	CIAO1	y	n	y	double	rU:dC,rG:dA	6,12	19	n	n	n
CGACCGGAGAATCCGCATC	CGACCTGAGAATACGCATCG	Essential	TGGG	CIAO1	y	n	y	double	rU:dC,rA:dG	6,13	19	n	n	n
CGACCGGAGAATCCGCATC	CGACCTGAGAATTCGCATCG	Essential	TGGG	CIAO1	y	n	y	double	rU:dC,rU:dG	6,13	19	n	n	n
CGACCGGAGAATCCGCATC	CGACCTGAGAATGCGCATCG	Essential	TGGG	CIAO1	y	n	y	double	rU:dC,rG:dG	6,13	19	n	n	n
CGACCGGAGAATCCGCATC	CGACCTGAGAATCAGCATCG	Essential	TGGG	CIAO1	y	n	y	double	rU:dC,rA:dG	6,14	19	n	n	n
CGACCGGAGAATCCGCATC	CGACCTGAGAATCTGCATCG	Essential	TGGG	CIAO1	y	n	y	double	rU:dC,rU:dG	6,14	19	n	n	n
CGACCGGAGAATCCGCATC	CGACCTGAGAATCGGCATCG	Essential	TGGG	CIAO1	y	n	y	double	rU:dC,rG:dG	6,14	19	n	n	n
CGACCGGAGAATCCGCATC	CGACCTGAGAATCCACATCG	Essential	TGGG	CIAO1	y	n	y	double	rU:dC,rA:dC	6,15	19	n	n	n
CGACCGGAGAATCCGCATC	CGACCTGAGAATCCTCATCG	Essential	TGGG	CIAO1	y	n	y	double	rU:dC,rU:dC	6,15	19	n	n	n
CGACCGGAGAATCCGCATC	CGACCTGAGAATCCCCATCG	Essential	TGGG	CIAO1	y	n	y	double	rU:dC,rC:dC	6,15	19	n	n	n
CGACCGGAGAATCCGCATC	CGACCTGAGAATCCGAATCG	Essential	TGGG	CIAO1	y	n	y	double	rU:dC,rA:dG	6,16	19	n	n	n
CGACCGGAGAATCCGCATC	CGACCTGAGAATCCGTATCG	Essential	TGGG	CIAO1	y	n	y	double	rU:dC,rU:dG	6,16	19	n	n	n
CGACCGGAGAATCCGCATC	CGACCTGAGAATCCGGATCG	Essential	TGGG	CIAO1	y	n	y	double	rU:dC,rG:dG	6,16	19	n	n	n
CGACCGGAGAATCCGCATC	CGACCTGAGAATCCGCTTCG	Essential	TGGG	CIAO1	y	n	y	double	rU:dC,rU:dT	6,17	19	n	n	n
CGACCGGAGAATCCGCATC	CGACCTGAGAATCCGCCTCG	Essential	TGGG	CIAO1	y	n	y	double	rU:dC,rC:dT	6,17	19	n	n	n
CGACCGGAGAATCCGCATC	CGACCTGAGAATCCGCGTCG	Essential	TGGG	CIAO1	y	n	y	double	rU:dC,rG:dT	6,17	19	n	n	n
CGACCGGAGAATCCGCATC	CGACCTGAGAATCCGCAACG	Essential	TGGG	CIAO1	y	n	y	double	rU:dC,rA:dA	6,18	19	n	n	n
CGACCGGAGAATCCGCATC	CGACCTGAGAATCCGCACCG	Essential	TGGG	CIAO1	y	n	y	double	rU:dC,rC:dA	6,18	19	n	n	n
CGACCGGAGAATCCGCATC	CGACCTGAGAATCCGCAGCG	Essential	TGGG	CIAO1	y	n	y	double	rU:dC,rG:dA	6,18	19	n	n	n
CGACCGGAGAATCCGCATC	CGACCTGAGAATCCGCATAG	Essential	TGGG	CIAO1	y	n	y	double	rU:dC,rA:dG	6,19	19	n	n	n
CGACCGGAGAATCCGCATC	CGACCTGAGAATCCGCATTG	Essential	TGGG	CIAO1	y	n	y	double	rU:dC,rU:dG	6,19	19	n	n	n
CGACCGGAGAATCCGCATC	CGACCTGAGAATCCGCATGG	Essential	TGGG	CIAO1	y	n	y	double	rU:dC,rG:dG	6,19	19	n	n	n
CGACCGGAGAATCCGCATC	CGACCCAAGAATCCGCATCG	Essential	TGGG	CIAO1	y	n	y	double	rC:dC,rA:dC	6,7	19	n	n	n
CGACCGGAGAATCCGCATC	CGACCCTAGAATCCGCATCG	Essential	TGGG	CIAO1	y	n	y	double	rC:dC,rU:dC	6,7	19	n	n	n
CGACCGGAGAATCCGCATC	CGACCCCAGAATCCGCATCG	Essential	TGGG	CIAO1	y	n	y	double	rC:dC,rC:dC	6,7	19	n	n	n
CGACCGGAGAATCCGCATC	CGACCCGTGAATCCGCATCG	Essential	TGGG	CIAO1	y	n	y	double	rC:dC,rU:dT	6,8	19	n	n	n
CGACCGGAGAATCCGCATC	CGACCCGCGAATCCGCATCG	Essential	TGGG	CIAO1	y	n	y	double	rC:dC,rC:dT	6,8	19	n	n	n
CGACCGGAGAATCCGCATC	CGACCCGGGAATCCGCATCG	Essential	TGGG	CIAO1	y	n	y	double	rC:dC,rG:dT	6,8	19	n	n	n
CGACCGGAGAATCCGCATC	CGACCCGAAAATCCGCATCG	Essential	TGGG	CIAO1	y	n	y	double	rC:dC,rA:dC	6,9	19	n	n	n
CGACCGGAGAATCCGCATC	CGACCCGATAATCCGCATCG	Essential	TGGG	CIAO1	y	n	y	double	rC:dC,rU:dC	6,9	19	n	n	n
CGACCGGAGAATCCGCATC	CGACCCGACAATCCGCATCG	Essential	TGGG	CIAO1	y	n	y	double	rC:dC,rC:dC	6,9	19	n	n	n
CGACCGGAGAATCCGCATC	CGACCCGAGTATCCGCATCG	Essential	TGGG	CIAO1	y	n	y	double	rC:dC,rU:dT	6,10	19	n	n	n
CGACCGGAGAATCCGCATC	CGACCCGAGCATCCGCATCG	Essential	TGGG	CIAO1	y	n	y	double	rC:dC,rC:dT	6,10	19	n	n	n
CGACCGGAGAATCCGCATC	CGACCCGAGGATCCGCATCG	Essential	TGGG	CIAO1	y	n	y	double	rC:dC,rG:dT	6,10	19	n	n	n
CGACCGGAGAATCCGCATC	CGACCCGAGATTCCGCATCG	Essential	TGGG	CIAO1	y	n	y	double	rC:dC,rU:dT	6,11	19	n	n	n
CGACCGGAGAATCCGCATC	CGACCCGAGACTCCGCATCG	Essential	TGGG	CIAO1	y	n	y	double	rC:dC,rC:dT	6,11	19	n	n	n
CGACCGGAGAATCCGCATC	CGACCCGAGAGTCCGCATCG	Essential	TGGG	CIAO1	y	n	y	double	rC:dC,rG:dT	6,11	19	n	n	n
CGACCGGAGAATCCGCATC	CGACCCGAGAAACCGCATCG	Essential	TGGG	CIAO1	y	n	y	double	rC:dC,rA:dA	6,12	19	n	n	n
CGACCGGAGAATCCGCATC	CGACCCGAGAACCCGCATCG	Essential	TGGG	CIAO1	y	n	y	double	rC:dC,rC:dA	6,12	19	n	n	n
CGACCGGAGAATCCGCATC	CGACCCGAGAAGCCGCATCG	Essential	TGGG	CIAO1	y	n	y	double	rC:dC,rG:dA	6,12	19	n	n	n
CGACCGGAGAATCCGCATC	CGACCCGAGAATACGCATCG	Essential	TGGG	CIAO1	y	n	y	double	rC:dC,rA:dG	6,13	19	n	n	n
CGACCGGAGAATCCGCATC	CGACCCGAGAATTCGCATCG	Essential	TGGG	CIAO1	y	n	y	double	rC:dC,rU:dG	6,13	19	n	n	n
CGACCGGAGAATCCGCATC	CGACCCGAGAATGCGCATCG	Essential	TGGG	CIAO1	y	n	y	double	rC:dC,rG:dG	6,13	19	n	n	n
CGACCGGAGAATCCGCATC	CGACCCGAGAATCAGCATCG	Essential	TGGG	CIAO1	y	n	y	double	rC:dC,rA:dG	6,14	19	n	n	n
CGACCGGAGAATCCGCATC	CGACCCGAGAATCTGCATCG	Essential	TGGG	CIAO1	y	n	y	double	rC:dC,rU:dG	6,14	19	n	n	n
CGACCGGAGAATCCGCATC	CGACCCGAGAATCGGCATCG	Essential	TGGG	CIAO1	y	n	y	double	rC:dC,rG:dG	6,14	19	n	n	n
CGACCGGAGAATCCGCATC	CGACCCGAGAATCCACATCG	Essential	TGGG	CIAO1	y	n	y	double	rC:dC,rA:dC	6,15	19	n	n	n
CGACCGGAGAATCCGCATC	CGACCCGAGAATCCTCATCG	Essential	TGGG	CIAO1	y	n	y	double	rC:dC,rU:dC	6,15	19	n	n	n
CGACCGGAGAATCCGCATC	CGACCCGAGAATCCCCATCG	Essential	TGGG	CIAO1	y	n	y	double	rC:dC,rC:dC	6,15	19	n	n	n
CGACCGGAGAATCCGCATC	CGACCCGAGAATCCGAATCG	Essential	TGGG	CIAO1	y	n	y	double	rC:dC,rA:dG	6,16	19	n	n	n
CGACCGGAGAATCCGCATC	CGACCCGAGAATCCGTATCG	Essential	TGGG	CIAO1	y	n	y	double	rC:dC,rU:dG	6,16	19	n	n	n
CGACCGGAGAATCCGCATC	CGACCCGAGAATCCGGATCG	Essential	TGGG	CIAO1	y	n	y	double	rC:dC,rG:dG	6,16	19	n	n	n
CGACCGGAGAATCCGCATC	CGACCCGAGAATCCGCTTCG	Essential	TGGG	CIAO1	y	n	y	double	rC:dC,rU:dT	6,17	19	n	n	n
CGACCGGAGAATCCGCATC	CGACCCGAGAATCCGCCTCG	Essential	TGGG	CIAO1	y	n	y	double	rC:dC,rC:dT	6,17	19	n	n	n
CGACCGGAGAATCCGCATC	CGACCCGAGAATCCGCGTCG	Essential	TGGG	CIAO1	y	n	y	double	rC:dC,rG:dT	6,17	19	n	n	n
CGACCGGAGAATCCGCATC	CGACCCGAGAATCCGCAACG	Essential	TGGG	CIAO1	y	n	y	double	rC:dC,rA:dA	6,18	19	n	n	n
CGACCGGAGAATCCGCATC	CGACCCGAGAATCCGCACCG	Essential	TGGG	CIAO1	y	n	y	double	rC:dC,rC:dA	6,18	19	n	n	n
CGACCGGAGAATCCGCATC	CGACCCGAGAATCCGCAGCG	Essential	TGGG	CIAO1	y	n	y	double	rC:dC,rG:dA	6,18	19	n	n	n
CGACCGGAGAATCCGCATC	CGACCCGAGAATCCGCATAG	Essential	TGGG	CIAO1	y	n	y	double	rC:dC,rA:dG	6,19	19	n	n	n
CGACCGGAGAATCCGCATC	CGACCCGAGAATCCGCATTG	Essential	TGGG	CIAO1	y	n	y	double	rC:dC,rU:dG	6,19	19	n	n	n
CGACCGGAGAATCCGCATC	CGACCCGAGAATCCGCATGG	Essential	TGGG	CIAO1	y	n	y	double	rC:dC,rG:dG	6,19	19	n	n	n
CGACCGGAGAATCCGCATC	CGACCGATGAATCCGCATCG	Essential	TGGG	CIAO1	y	n	y	double	rA:dC,rU:dT	7,8	19	n	n	n
CGACCGGAGAATCCGCATC	CGACCGACGAATCCGCATCG	Essential	TGGG	CIAO1	y	n	y	double	rA:dC,rC:dT	7,8	19	n	n	n
CGACCGGAGAATCCGCATC	CGACCGAGGAATCCGCATCG	Essential	TGGG	CIAO1	y	n	y	double	rA:dC,rG:dT	7,8	19	n	n	n
CGACCGGAGAATCCGCATC	CGACCGAAAAATCCGCATCG	Essential	TGGG	CIAO1	y	n	y	double	rA:dC,rA:dC	7,9	19	n	n	n
CGACCGGAGAATCCGCATC	CGACCGAATAATCCGCATCG	Essential	TGGG	CIAO1	y	n	y	double	rA:dC,rU:dC	7,9	19	n	n	n
CGACCGGAGAATCCGCATC	CGACCGAACAATCCGCATCG	Essential	TGGG	CIAO1	y	n	y	double	rA:dC,rC:dC	7,9	19	n	n	n
CGACCGGAGAATCCGCATC	CGACCGAAGTATCCGCATCG	Essential	TGGG	CIAO1	y	n	y	double	rA:dC,rU:dT	7,10	19	n	n	n
CGACCGGAGAATCCGCATC	CGACCGAAGCATCCGCATCG	Essential	TGGG	CIAO1	y	n	y	double	rA:dC,rC:dT	7,10	19	n	n	n
CGACCGGAGAATCCGCATC	CGACCGAAGGATCCGCATCG	Essential	TGGG	CIAO1	y	n	y	double	rA:dC,rG:dT	7,10	19	n	n	n
CGACCGGAGAATCCGCATC	CGACCGAAGATTCCGCATCG	Essential	TGGG	CIAO1	y	n	y	double	rA:dC,rU:dT	7,11	19	n	n	n
CGACCGGAGAATCCGCATC	CGACCGAAGACTCCGCATCG	Essential	TGGG	CIAO1	y	n	y	double	rA:dC,rC:dT	7,11	19	n	n	n
CGACCGGAGAATCCGCATC	CGACCGAAGAGTCCGCATCG	Essential	TGGG	CIAO1	y	n	y	double	rA:dC,rG:dT	7,11	19	n	n	n
CGACCGGAGAATCCGCATC	CGACCGAAGAAACCGCATCG	Essential	TGGG	CIAO1	y	n	y	double	rA:dC,rA:dA	7,12	19	n	n	n
CGACCGGAGAATCCGCATC	CGACCGAAGAACCCGCATCG	Essential	TGGG	CIAO1	y	n	y	double	rA:dC,rC:dA	7,12	19	n	n	n
CGACCGGAGAATCCGCATC	CGACCGAAGAAGCCGCATCG	Essential	TGGG	CIAO1	y	n	y	double	rA:dC,rG:dA	7,12	19	n	n	n
CGACCGGAGAATCCGCATC	CGACCGAAGAATACGCATCG	Essential	TGGG	CIAO1	y	n	y	double	rA:dC,rA:dG	7,13	19	n	n	n
CGACCGGAGAATCCGCATC	CGACCGAAGAATTCGCATCG	Essential	TGGG	CIAO1	y	n	y	double	rA:dC,rU:dG	7,13	19	n	n	n
CGACCGGAGAATCCGCATC	CGACCGAAGAATGCGCATCG	Essential	TGGG	CIAO1	y	n	y	double	rA:dC,rG:dG	7,13	19	n	n	n
CGACCGGAGAATCCGCATC	CGACCGAAGAATCAGCATCG	Essential	TGGG	CIAO1	y	n	y	double	rA:dC,rA:dG	7,14	19	n	n	n
CGACCGGAGAATCCGCATC	CGACCGAAGAATCTGCATCG	Essential	TGGG	CIAO1	y	n	y	double	rA:dC,rU:dG	7,14	19	n	n	n
CGACCGGAGAATCCGCATC	CGACCGAAGAATCGGCATCG	Essential	TGGG	CIAO1	y	n	y	double	rA:dC,rG:dG	7,14	19	n	n	n
CGACCGGAGAATCCGCATC	CGACCGAAGAATCCACATCG	Essential	TGGG	CIAO1	y	n	y	double	rA:dC,rA:dC	7,15	19	n	n	n
CGACCGGAGAATCCGCATC	CGACCGAAGAATCCTCATCG	Essential	TGGG	CIAO1	y	n	y	double	rA:dC,rU:dC	7,15	19	n	n	n
CGACCGGAGAATCCGCATC	CGACCGAAGAATCCCCATCG	Essential	TGGG	CIAO1	y	n	y	double	rA:dC,rC:dC	7,15	19	n	n	n
CGACCGGAGAATCCGCATC	CGACCGAAGAATCCGAATCG	Essential	TGGG	CIAO1	y	n	y	double	rA:dC,rA:dG	7,16	19	n	n	n
CGACCGGAGAATCCGCATC	CGACCGAAGAATCCGTATCG	Essential	TGGG	CIAO1	y	n	y	double	rA:dC,rU:dG	7,16	19	n	n	n
CGACCGGAGAATCCGCATC	CGACCGAAGAATCCGGATCG	Essential	TGGG	CIAO1	y	n	y	double	rA:dC,rG:dG	7,16	19	n	n	n
CGACCGGAGAATCCGCATC	CGACCGAAGAATCCGCTTCG	Essential	TGGG	CIAO1	y	n	y	double	rA:dC,rU:dT	7,17	19	n	n	n
CGACCGGAGAATCCGCATC	CGACCGAAGAATCCGCCTCG	Essential	TGGG	CIAO1	y	n	y	double	rA:dC,rC:dT	7,17	19	n	n	n
CGACCGGAGAATCCGCATC	CGACCGAAGAATCCGCGTCG	Essential	TGGG	CIAO1	y	n	y	double	rA:dC,rG:dT	7,17	19	n	n	n
CGACCGGAGAATCCGCATC	CGACCGAAGAATCCGCAACG	Essential	TGGG	CIAO1	y	n	y	double	rA:dC,rA:dA	7,18	19	n	n	n
CGACCGGAGAATCCGCATC	CGACCGAAGAATCCGCACCG	Essential	TGGG	CIAO1	y	n	y	double	rA:dC,rC:dA	7,18	19	n	n	n
CGACCGGAGAATCCGCATC	CGACCGAAGAATCCGCAGCG	Essential	TGGG	CIAO1	y	n	y	double	rA:dC,rG:dA	7,18	19	n	n	n
CGACCGGAGAATCCGCATC	CGACCGAAGAATCCGCATAG	Essential	TGGG	CIAO1	y	n	y	double	rA:dC,rA:dG	7,19	19	n	n	n
CGACCGGAGAATCCGCATC	CGACCGAAGAATCCGCATTG	Essential	TGGG	CIAO1	y	n	y	double	rA:dC,rU:dG	7,19	19	n	n	n
CGACCGGAGAATCCGCATC	CGACCGAAGAATCCGCATGG	Essential	TGGG	CIAO1	y	n	y	double	rA:dC,rG:dG	7,19	19	n	n	n
CGACCGGAGAATCCGCATC	CGACCGTTGAATCCGCATCG	Essential	TGGG	CIAO1	y	n	y	double	rU:dC,rU:dT	7,8	19	n	n	n
CGACCGGAGAATCCGCATC	CGACCGTCGAATCCGCATCG	Essential	TGGG	CIAO1	y	n	y	double	rU:dC,rC:dT	7,8	19	n	n	n
CGACCGGAGAATCCGCATC	CGACCGTGGAATCCGCATCG	Essential	TGGG	CIAO1	y	n	y	double	rU:dC,rG:dT	7,8	19	n	n	n
CGACCGGAGAATCCGCATC	CGACCGTAAAATCCGCATCG	Essential	TGGG	CIAO1	y	n	y	double	rU:dC,rA:dC	7,9	19	n	n	n
CGACCGGAGAATCCGCATC	CGACCGTATAATCCGCATCG	Essential	TGGG	CIAO1	y	n	y	double	rU:dC,rU:dC	7,9	19	n	n	n
CGACCGGAGAATCCGCATC	CGACCGTACAATCCGCATCG	Essential	TGGG	CIAO1	y	n	y	double	rU:dC,rC:dC	7,9	19	n	n	n
CGACCGGAGAATCCGCATC	CGACCGTAGTATCCGCATCG	Essential	TGGG	CIAO1	y	n	y	double	rU:dC,rU:dT	7,10	19	n	n	n
CGACCGGAGAATCCGCATC	CGACCGTAGCATCCGCATCG	Essential	TGGG	CIAO1	y	n	y	double	rU:dC,rC:dT	7,10	19	n	n	n
CGACCGGAGAATCCGCATC	CGACCGTAGGATCCGCATCG	Essential	TGGG	CIAO1	y	n	y	double	rU:dC,rG:dT	7,10	19	n	n	n
CGACCGGAGAATCCGCATC	CGACCGTAGATTCCGCATCG	Essential	TGGG	CIAO1	y	n	y	double	rU:dC,rU:dT	7,11	19	n	n	n
CGACCGGAGAATCCGCATC	CGACCGTAGACTCCGCATCG	Essential	TGGG	CIAO1	y	n	y	double	rU:dC,rC:dT	7,11	19	n	n	n
CGACCGGAGAATCCGCATC	CGACCGTAGAGTCCGCATCG	Essential	TGGG	CIAO1	y	n	y	double	rU:dC,rG:dT	7,11	19	n	n	n
CGACCGGAGAATCCGCATC	CGACCGTAGAAACCGCATCG	Essential	TGGG	CIAO1	y	n	y	double	rU:dC,rA:dA	7,12	19	n	n	n
CGACCGGAGAATCCGCATC	CGACCGTAGAACCCGCATCG	Essential	TGGG	CIAO1	y	n	y	double	rU:dC,rC:dA	7,12	19	n	n	n
CGACCGGAGAATCCGCATC	CGACCGTAGAAGCCGCATCG	Essential	TGGG	CIAO1	y	n	y	double	rU:dC,rG:dA	7,12	19	n	n	n
CGACCGGAGAATCCGCATC	CGACCGTAGAATACGCATCG	Essential	TGGG	CIAO1	y	n	y	double	rU:dC,rA:dG	7,13	19	n	n	n
CGACCGGAGAATCCGCATC	CGACCGTAGAATTCGCATCG	Essential	TGGG	CIAO1	y	n	y	double	rU:dC,rU:dG	7,13	19	n	n	n
CGACCGGAGAATCCGCATC	CGACCGTAGAATGCGCATCG	Essential	TGGG	CIAO1	y	n	y	double	rU:dC,rG:dG	7,13	19	n	n	n
CGACCGGAGAATCCGCATC	CGACCGTAGAATCAGCATCG	Essential	TGGG	CIAO1	y	n	y	double	rU:dC,rA:dG	7,14	19	n	n	n
CGACCGGAGAATCCGCATC	CGACCGTAGAATCTGCATCG	Essential	TGGG	CIAO1	y	n	y	double	rU:dC,rU:dG	7,14	19	n	n	n
CGACCGGAGAATCCGCATC	CGACCGTAGAATCGGCATCG	Essential	TGGG	CIAO1	y	n	y	double	rU:dC,rG:dG	7,14	19	n	n	n
CGACCGGAGAATCCGCATC	CGACCGTAGAATCCACATCG	Essential	TGGG	CIAO1	y	n	y	double	rU:dC,rA:dC	7,15	19	n	n	n
CGACCGGAGAATCCGCATC	CGACCGTAGAATCCTCATCG	Essential	TGGG	CIAO1	y	n	y	double	rU:dC,rU:dC	7,15	19	n	n	n
CGACCGGAGAATCCGCATC	CGACCGTAGAATCCCCATCG	Essential	TGGG	CIAO1	y	n	y	double	rU:dC,rC:dC	7,15	19	n	n	n
CGACCGGAGAATCCGCATC	CGACCGTAGAATCCGAATCG	Essential	TGGG	CIAO1	y	n	y	double	rU:dC,rA:dG	7,16	19	n	n	n
CGACCGGAGAATCCGCATC	CGACCGTAGAATCCGTATCG	Essential	TGGG	CIAO1	y	n	y	double	rU:dC,rU:dG	7,16	19	n	n	n
CGACCGGAGAATCCGCATC	CGACCGTAGAATCCGGATCG	Essential	TGGG	CIAO1	y	n	y	double	rU:dC,rG:dG	7,16	19	n	n	n
CGACCGGAGAATCCGCATC	CGACCGTAGAATCCGCTTCG	Essential	TGGG	CIAO1	y	n	y	double	rU:dC,rU:dT	7,17	19	n	n	n
CGACCGGAGAATCCGCATC	CGACCGTAGAATCCGCCTCG	Essential	TGGG	CIAO1	y	n	y	double	rU:dC,rC:dT	7,17	19	n	n	n
CGACCGGAGAATCCGCATC	CGACCGTAGAATCCGCGTCG	Essential	TGGG	CIAO1	y	n	y	double	rU:dC,rG:dT	7,17	19	n	n	n
CGACCGGAGAATCCGCATC	CGACCGTAGAATCCGCAACG	Essential	TGGG	CIAO1	y	n	y	double	rU:dC,rA:dA	7,18	19	n	n	n
CGACCGGAGAATCCGCATC	CGACCGTAGAATCCGCACCG	Essential	TGGG	CIAO1	y	n	y	double	rU:dC,rC:dA	7,18	19	n	n	n
CGACCGGAGAATCCGCATC	CGACCGTAGAATCCGCAGCG	Essential	TGGG	CIAO1	y	n	y	double	rU:dC,rG:dA	7,18	19	n	n	n
CGACCGGAGAATCCGCATC	CGACCGTAGAATCCGCATAG	Essential	TGGG	CIAO1	y	n	y	double	rU:dC,rA:dG	7,19	19	n	n	n
CGACCGGAGAATCCGCATC	CGACCGTAGAATCCGCATTG	Essential	TGGG	CIAO1	y	n	y	double	rU:dC,rU:dG	7,19	19	n	n	n
CGACCGGAGAATCCGCATC	CGACCGTAGAATCCGCATGG	Essential	TGGG	CIAO1	y	n	y	double	rU:dC,rG:dG	7,19	19	n	n	n
CGACCGGAGAATCCGCATC	CGACCGCTGAATCCGCATCG	Essential	TGGG	CIAO1	y	n	y	double	rC:dC,rU:dT	7,8	19	n	n	n
CGACCGGAGAATCCGCATC	CGACCGCCGAATCCGCATCG	Essential	TGGG	CIAO1	y	n	y	double	rC:dC,rC:dT	7,8	19	n	n	n
CGACCGGAGAATCCGCATC	CGACCGCGGAATCCGCATCG	Essential	TGGG	CIAO1	y	n	y	double	rC:dC,rG:dT	7,8	19	n	n	n
CGACCGGAGAATCCGCATC	CGACCGCAAAATCCGCATCG	Essential	TGGG	CIAO1	y	n	y	double	rC:dC,rA:dC	7,9	19	n	n	n
CGACCGGAGAATCCGCATC	CGACCGCATAATCCGCATCG	Essential	TGGG	CIAO1	y	n	y	double	rC:dC,rU:dC	7,9	19	n	n	n
CGACCGGAGAATCCGCATC	CGACCGCACAATCCGCATCG	Essential	TGGG	CIAO1	y	n	y	double	rC:dC,rC:dC	7,9	19	n	n	n
CGACCGGAGAATCCGCATC	CGACCGCAGTATCCGCATCG	Essential	TGGG	CIAO1	y	n	y	double	rC:dC,rU:dT	7,10	19	n	n	n
CGACCGGAGAATCCGCATC	CGACCGCAGCATCCGCATCG	Essential	TGGG	CIAO1	y	n	y	double	rC:dC,rC:dT	7,10	19	n	n	n
CGACCGGAGAATCCGCATC	CGACCGCAGGATCCGCATCG	Essential	TGGG	CIAO1	y	n	y	double	rC:dC,rG:dT	7,10	19	n	n	n
CGACCGGAGAATCCGCATC	CGACCGCAGATTCCGCATCG	Essential	TGGG	CIAO1	y	n	y	double	rC:dC,rU:dT	7,11	19	n	n	n
CGACCGGAGAATCCGCATC	CGACCGCAGACTCCGCATCG	Essential	TGGG	CIAO1	y	n	y	double	rC:dC,rC:dT	7,11	19	n	n	n
CGACCGGAGAATCCGCATC	CGACCGCAGAGTCCGCATCG	Essential	TGGG	CIAO1	y	n	y	double	rC:dC,rG:dT	7,11	19	n	n	n
CGACCGGAGAATCCGCATC	CGACCGCAGAAACCGCATCG	Essential	TGGG	CIAO1	y	n	y	double	rC:dC,rA:dA	7,12	19	n	n	n
CGACCGGAGAATCCGCATC	CGACCGCAGAACCCGCATCG	Essential	TGGG	CIAO1	y	n	y	double	rC:dC,rC:dA	7,12	19	n	n	n
CGACCGGAGAATCCGCATC	CGACCGCAGAAGCCGCATCG	Essential	TGGG	CIAO1	y	n	y	double	rC:dC,rG:dA	7,12	19	n	n	n
CGACCGGAGAATCCGCATC	CGACCGCAGAATACGCATCG	Essential	TGGG	CIAO1	y	n	y	double	rC:dC,rA:dG	7,13	19	n	n	n
CGACCGGAGAATCCGCATC	CGACCGCAGAATTCGCATCG	Essential	TGGG	CIAO1	y	n	y	double	rC:dC,rU:dG	7,13	19	n	n	n
CGACCGGAGAATCCGCATC	CGACCGCAGAATGCGCATCG	Essential	TGGG	CIAO1	y	n	y	double	rC:dC,rG:dG	7,13	19	n	n	n
CGACCGGAGAATCCGCATC	CGACCGCAGAATCAGCATCG	Essential	TGGG	CIAO1	y	n	y	double	rC:dC,rA:dG	7,14	19	n	n	n
CGACCGGAGAATCCGCATC	CGACCGCAGAATCTGCATCG	Essential	TGGG	CIAO1	y	n	y	double	rC:dC,rU:dG	7,14	19	n	n	n
CGACCGGAGAATCCGCATC	CGACCGCAGAATCGGCATCG	Essential	TGGG	CIAO1	y	n	y	double	rC:dC,rG:dG	7,14	19	n	n	n
CGACCGGAGAATCCGCATC	CGACCGCAGAATCCACATCG	Essential	TGGG	CIAO1	y	n	y	double	rC:dC,rA:dC	7,15	19	n	n	n
CGACCGGAGAATCCGCATC	CGACCGCAGAATCCTCATCG	Essential	TGGG	CIAO1	y	n	y	double	rC:dC,rU:dC	7,15	19	n	n	n
CGACCGGAGAATCCGCATC	CGACCGCAGAATCCCCATCG	Essential	TGGG	CIAO1	y	n	y	double	rC:dC,rC:dC	7,15	19	n	n	n
CGACCGGAGAATCCGCATC	CGACCGCAGAATCCGAATCG	Essential	TGGG	CIAO1	y	n	y	double	rC:dC,rA:dG	7,16	19	n	n	n
CGACCGGAGAATCCGCATC	CGACCGCAGAATCCGTATCG	Essential	TGGG	CIAO1	y	n	y	double	rC:dC,rU:dG	7,16	19	n	n	n
CGACCGGAGAATCCGCATC	CGACCGCAGAATCCGGATCG	Essential	TGGG	CIAO1	y	n	y	double	rC:dC,rG:dG	7,16	19	n	n	n
CGACCGGAGAATCCGCATC	CGACCGCAGAATCCGCTTCG	Essential	TGGG	CIAO1	y	n	y	double	rC:dC,rU:dT	7,17	19	n	n	n
CGACCGGAGAATCCGCATC	CGACCGCAGAATCCGCCTCG	Essential	TGGG	CIAO1	y	n	y	double	rC:dC,rC:dT	7,17	19	n	n	n
CGACCGGAGAATCCGCATC	CGACCGCAGAATCCGCGTCG	Essential	TGGG	CIAO1	y	n	y	double	rC:dC,rG:dT	7,17	19	n	n	n
CGACCGGAGAATCCGCATC	CGACCGCAGAATCCGCAACG	Essential	TGGG	CIAO1	y	n	y	double	rC:dC,rA:dA	7,18	19	n	n	n
CGACCGGAGAATCCGCATC	CGACCGCAGAATCCGCACCG	Essential	TGGG	CIAO1	y	n	y	double	rC:dC,rC:dA	7,18	19	n	n	n
CGACCGGAGAATCCGCATC	CGACCGCAGAATCCGCAGCG	Essential	TGGG	CIAO1	y	n	y	double	rC:dC,rG:dA	7,18	19	n	n	n
CGACCGGAGAATCCGCATC	CGACCGCAGAATCCGCATAG	Essential	TGGG	CIAO1	y	n	y	double	rC:dC,rA:dG	7,19	19	n	n	n
CGACCGGAGAATCCGCATC	CGACCGCAGAATCCGCATTG	Essential	TGGG	CIAO1	y	n	y	double	rC:dC,rU:dG	7,19	19	n	n	n
CGACCGGAGAATCCGCATC	CGACCGCAGAATCCGCATGG	Essential	TGGG	CIAO1	y	n	y	double	rC:dC,rG:dG	7,19	19	n	n	n
CGACCGGAGAATCCGCATC	CGACCGGTAAATCCGCATCG	Essential	TGGG	CIAO1	y	n	y	double	rU:dT,rA:dC	8,9	19	n	n	n
CGACCGGAGAATCCGCATC	CGACCGGTTAATCCGCATCG	Essential	TGGG	CIAO1	y	n	y	double	rU:dT,rU:dC	8,9	19	n	n	n
CGACCGGAGAATCCGCATC	CGACCGGTCAATCCGCATCG	Essential	TGGG	CIAO1	y	n	y	double	rU:dT,rC:dC	8,9	19	n	n	n
CGACCGGAGAATCCGCATC	CGACCGGTGTATCCGCATCG	Essential	TGGG	CIAO1	y	n	y	double	rU:dT,rU:dT	8,10	19	n	n	n
CGACCGGAGAATCCGCATC	CGACCGGTGCATCCGCATCG	Essential	TGGG	CIAO1	y	n	y	double	rU:dT,rC:dT	8,10	19	n	n	n
CGACCGGAGAATCCGCATC	CGACCGGTGGATCCGCATCG	Essential	TGGG	CIAO1	y	n	y	double	rU:dT,rG:dT	8,10	19	n	n	n
CGACCGGAGAATCCGCATC	CGACCGGTGATTCCGCATCG	Essential	TGGG	CIAO1	y	n	y	double	rU:dT,rU:dT	8,11	19	n	n	n
CGACCGGAGAATCCGCATC	CGACCGGTGACTCCGCATCG	Essential	TGGG	CIAO1	y	n	y	double	rU:dT,rC:dT	8,11	19	n	n	n
CGACCGGAGAATCCGCATC	CGACCGGTGAGTCCGCATCG	Essential	TGGG	CIAO1	y	n	y	double	rU:dT,rG:dT	8,11	19	n	n	n
CGACCGGAGAATCCGCATC	CGACCGGTGAAACCGCATCG	Essential	TGGG	CIAO1	y	n	y	double	rU:dT,rA:dA	8,12	19	n	n	n
CGACCGGAGAATCCGCATC	CGACCGGTGAACCCGCATCG	Essential	TGGG	CIAO1	y	n	y	double	rU:dT,rC:dA	8,12	19	n	n	n
CGACCGGAGAATCCGCATC	CGACCGGTGAAGCCGCATCG	Essential	TGGG	CIAO1	y	n	y	double	rU:dT,rG:dA	8,12	19	n	n	n
CGACCGGAGAATCCGCATC	CGACCGGTGAATACGCATCG	Essential	TGGG	CIAO1	y	n	y	double	rU:dT,rA:dG	8,13	19	n	n	n
CGACCGGAGAATCCGCATC	CGACCGGTGAATTCGCATCG	Essential	TGGG	CIAO1	y	n	y	double	rU:dT,rU:dG	8,13	19	n	n	n
CGACCGGAGAATCCGCATC	CGACCGGTGAATGCGCATCG	Essential	TGGG	CIAO1	y	n	y	double	rU:dT,rG:dG	8,13	19	n	n	n
CGACCGGAGAATCCGCATC	CGACCGGTGAATCAGCATCG	Essential	TGGG	CIAO1	y	n	y	double	rU:dT,rA:dG	8,14	19	n	n	n
CGACCGGAGAATCCGCATC	CGACCGGTGAATCTGCATCG	Essential	TGGG	CIAO1	y	n	y	double	rU:dT,rU:dG	8,14	19	n	n	n
CGACCGGAGAATCCGCATC	CGACCGGTGAATCGGCATCG	Essential	TGGG	CIAO1	y	n	y	double	rU:dT,rG:dG	8,14	19	n	n	n
CGACCGGAGAATCCGCATC	CGACCGGTGAATCCACATCG	Essential	TGGG	CIAO1	y	n	y	double	rU:dT,rA:dC	8,15	19	n	n	n
CGACCGGAGAATCCGCATC	CGACCGGTGAATCCTCATCG	Essential	TGGG	CIAO1	y	n	y	double	rU:dT,rU:dC	8,15	19	n	n	n
CGACCGGAGAATCCGCATC	CGACCGGTGAATCCCCATCG	Essential	TGGG	CIAO1	y	n	y	double	rU:dT,rC:dC	8,15	19	n	n	n
CGACCGGAGAATCCGCATC	CGACCGGTGAATCCGAATCG	Essential	TGGG	CIAO1	y	n	y	double	rU:dT,rA:dG	8,16	19	n	n	n
CGACCGGAGAATCCGCATC	CGACCGGTGAATCCGTATCG	Essential	TGGG	CIAO1	y	n	y	double	rU:dT,rU:dG	8,16	19	n	n	n
CGACCGGAGAATCCGCATC	CGACCGGTGAATCCGGATCG	Essential	TGGG	CIAO1	y	n	y	double	rU:dT,rG:dG	8,16	19	n	n	n
CGACCGGAGAATCCGCATC	CGACCGGTGAATCCGCTTCG	Essential	TGGG	CIAO1	y	n	y	double	rU:dT,rU:dT	8,17	19	n	n	n
CGACCGGAGAATCCGCATC	CGACCGGTGAATCCGCCTCG	Essential	TGGG	CIAO1	y	n	y	double	rU:dT,rC:dT	8,17	19	n	n	n
CGACCGGAGAATCCGCATC	CGACCGGTGAATCCGCGTCG	Essential	TGGG	CIAO1	y	n	y	double	rU:dT,rG:dT	8,17	19	n	n	n
CGACCGGAGAATCCGCATC	CGACCGGTGAATCCGCAACG	Essential	TGGG	CIAO1	y	n	y	double	rU:dT,rA:dA	8,18	19	n	n	n
CGACCGGAGAATCCGCATC	CGACCGGTGAATCCGCACCG	Essential	TGGG	CIAO1	y	n	y	double	rU:dT,rC:dA	8,18	19	n	n	n
CGACCGGAGAATCCGCATC	CGACCGGTGAATCCGCAGCG	Essential	TGGG	CIAO1	y	n	y	double	rU:dT,rG:dA	8,18	19	n	n	n
CGACCGGAGAATCCGCATC	CGACCGGTGAATCCGCATAG	Essential	TGGG	CIAO1	y	n	y	double	rU:dT,rA:dG	8,19	19	n	n	n
CGACCGGAGAATCCGCATC	CGACCGGTGAATCCGCATTG	Essential	TGGG	CIAO1	y	n	y	double	rU:dT,rU:dG	8,19	19	n	n	n
CGACCGGAGAATCCGCATC	CGACCGGTGAATCCGCATGG	Essential	TGGG	CIAO1	y	n	y	double	rU:dT,rG:dG	8,19	19	n	n	n
CGACCGGAGAATCCGCATC	CGACCGGCAAATCCGCATCG	Essential	TGGG	CIAO1	y	n	y	double	rC:dT,rA:dC	8,9	19	n	n	n
CGACCGGAGAATCCGCATC	CGACCGGCTAATCCGCATCG	Essential	TGGG	CIAO1	y	n	y	double	rC:dT,rU:dC	8,9	19	n	n	n
CGACCGGAGAATCCGCATC	CGACCGGCCAATCCGCATCG	Essential	TGGG	CIAO1	y	n	y	double	rC:dT,rC:dC	8,9	19	n	n	n
CGACCGGAGAATCCGCATC	CGACCGGCGTATCCGCATCG	Essential	TGGG	CIAO1	y	n	y	double	rC:dT,rU:dT	8,10	19	n	n	n
CGACCGGAGAATCCGCATC	CGACCGGCGCATCCGCATCG	Essential	TGGG	CIAO1	y	n	y	double	rC:dT,rC:dT	8,10	19	n	n	n
CGACCGGAGAATCCGCATC	CGACCGGCGGATCCGCATCG	Essential	TGGG	CIAO1	y	n	y	double	rC:dT,rG:dT	8,10	19	n	n	n
CGACCGGAGAATCCGCATC	CGACCGGCGATTCCGCATCG	Essential	TGGG	CIAO1	y	n	y	double	rC:dT,rU:dT	8,11	19	n	n	n
CGACCGGAGAATCCGCATC	CGACCGGCGACTCCGCATCG	Essential	TGGG	CIAO1	y	n	y	double	rC:dT,rC:dT	8,11	19	n	n	n
CGACCGGAGAATCCGCATC	CGACCGGCGAGTCCGCATCG	Essential	TGGG	CIAO1	y	n	y	double	rC:dT,rG:dT	8,11	19	n	n	n
CGACCGGAGAATCCGCATC	CGACCGGCGAAACCGCATCG	Essential	TGGG	CIAO1	y	n	y	double	rC:dT,rA:dA	8,12	19	n	n	n
CGACCGGAGAATCCGCATC	CGACCGGCGAACCCGCATCG	Essential	TGGG	CIAO1	y	n	y	double	rC:dT,rC:dA	8,12	19	n	n	n
CGACCGGAGAATCCGCATC	CGACCGGCGAAGCCGCATCG	Essential	TGGG	CIAO1	y	n	y	double	rC:dT,rG:dA	8,12	19	n	n	n
CGACCGGAGAATCCGCATC	CGACCGGCGAATACGCATCG	Essential	TGGG	CIAO1	y	n	y	double	rC:dT,rA:dG	8,13	19	n	n	n
CGACCGGAGAATCCGCATC	CGACCGGCGAATTCGCATCG	Essential	TGGG	CIAO1	y	n	y	double	rC:dT,rU:dG	8,13	19	n	n	n
CGACCGGAGAATCCGCATC	CGACCGGCGAATGCGCATCG	Essential	TGGG	CIAO1	y	n	y	double	rC:dT,rG:dG	8,13	19	n	n	n
CGACCGGAGAATCCGCATC	CGACCGGCGAATCAGCATCG	Essential	TGGG	CIAO1	y	n	y	double	rC:dT,rA:dG	8,14	19	n	n	n
CGACCGGAGAATCCGCATC	CGACCGGCGAATCTGCATCG	Essential	TGGG	CIAO1	y	n	y	double	rC:dT,rU:dG	8,14	19	n	n	n
CGACCGGAGAATCCGCATC	CGACCGGCGAATCGGCATCG	Essential	TGGG	CIAO1	y	n	y	double	rC:dT,rG:dG	8,14	19	n	n	n
CGACCGGAGAATCCGCATC	CGACCGGCGAATCCACATCG	Essential	TGGG	CIAO1	y	n	y	double	rC:dT,rA:dC	8,15	19	n	n	n
CGACCGGAGAATCCGCATC	CGACCGGCGAATCCTCATCG	Essential	TGGG	CIAO1	y	n	y	double	rC:dT,rU:dC	8,15	19	n	n	n
CGACCGGAGAATCCGCATC	CGACCGGCGAATCCCCATCG	Essential	TGGG	CIAO1	y	n	y	double	rC:dT,rC:dC	8,15	19	n	n	n
CGACCGGAGAATCCGCATC	CGACCGGCGAATCCGAATCG	Essential	TGGG	CIAO1	y	n	y	double	rC:dT,rA:dG	8,16	19	n	n	n
CGACCGGAGAATCCGCATC	CGACCGGCGAATCCGTATCG	Essential	TGGG	CIAO1	y	n	y	double	rC:dT,rU:dG	8,16	19	n	n	n
CGACCGGAGAATCCGCATC	CGACCGGCGAATCCGGATCG	Essential	TGGG	CIAO1	y	n	y	double	rC:dT,rG:dG	8,16	19	n	n	n
CGACCGGAGAATCCGCATC	CGACCGGCGAATCCGCTTCG	Essential	TGGG	CIAO1	y	n	y	double	rC:dT,rU:dT	8,17	19	n	n	n
CGACCGGAGAATCCGCATC	CGACCGGCGAATCCGCCTCG	Essential	TGGG	CIAO1	y	n	y	double	rC:dT,rC:dT	8,17	19	n	n	n
CGACCGGAGAATCCGCATC	CGACCGGCGAATCCGCGTCG	Essential	TGGG	CIAO1	y	n	y	double	rC:dT,rG:dT	8,17	19	n	n	n
CGACCGGAGAATCCGCATC	CGACCGGCGAATCCGCAACG	Essential	TGGG	CIAO1	y	n	y	double	rC:dT,rA:dA	8,18	19	n	n	n
CGACCGGAGAATCCGCATC	CGACCGGCGAATCCGCACCG	Essential	TGGG	CIAO1	y	n	y	double	rC:dT,rC:dA	8,18	19	n	n	n
CGACCGGAGAATCCGCATC	CGACCGGCGAATCCGCAGCG	Essential	TGGG	CIAO1	y	n	y	double	rC:dT,rG:dA	8,18	19	n	n	n
CGACCGGAGAATCCGCATC	CGACCGGCGAATCCGCATAG	Essential	TGGG	CIAO1	y	n	y	double	rC:dT,rA:dG	8,19	19	n	n	n
CGACCGGAGAATCCGCATC	CGACCGGCGAATCCGCATTG	Essential	TGGG	CIAO1	y	n	y	double	rC:dT,rU:dG	8,19	19	n	n	n
CGACCGGAGAATCCGCATC	CGACCGGCGAATCCGCATGG	Essential	TGGG	CIAO1	y	n	y	double	rC:dT,rG:dG	8,19	19	n	n	n
CGACCGGAGAATCCGCATC	CGACCGGGAAATCCGCATCG	Essential	TGGG	CIAO1	y	n	y	double	rG:dT,rA:dC	8,9	19	n	n	n
CGACCGGAGAATCCGCATC	CGACCGGGTAATCCGCATCG	Essential	TGGG	CIAO1	y	n	y	double	rG:dT,rU:dC	8,9	19	n	n	n
CGACCGGAGAATCCGCATC	CGACCGGGCAATCCGCATCG	Essential	TGGG	CIAO1	y	n	y	double	rG:dT,rC:dC	8,9	19	n	n	n
CGACCGGAGAATCCGCATC	CGACCGGGGTATCCGCATCG	Essential	TGGG	CIAO1	y	n	y	double	rG:dT,rU:dT	8,10	19	n	n	n
CGACCGGAGAATCCGCATC	CGACCGGGGCATCCGCATCG	Essential	TGGG	CIAO1	y	n	y	double	rG:dT,rC:dT	8,10	19	n	n	n
CGACCGGAGAATCCGCATC	CGACCGGGGGATCCGCATCG	Essential	TGGG	CIAO1	y	n	y	double	rG:dT,rG:dT	8,10	19	n	n	n
CGACCGGAGAATCCGCATC	CGACCGGGGATTCCGCATCG	Essential	TGGG	CIAO1	y	n	y	double	rG:dT,rU:dT	8,11	19	n	n	n
CGACCGGAGAATCCGCATC	CGACCGGGGACTCCGCATCG	Essential	TGGG	CIAO1	y	n	y	double	rG:dT,rC:dT	8,11	19	n	n	n
CGACCGGAGAATCCGCATC	CGACCGGGGAGTCCGCATCG	Essential	TGGG	CIAO1	y	n	y	double	rG:dT,rG:dT	8,11	19	n	n	n
CGACCGGAGAATCCGCATC	CGACCGGGGAAACCGCATCG	Essential	TGGG	CIAO1	y	n	y	double	rG:dT,rA:dA	8,12	19	n	n	n
CGACCGGAGAATCCGCATC	CGACCGGGGAACCCGCATCG	Essential	TGGG	CIAO1	y	n	y	double	rG:dT,rC:dA	8,12	19	n	n	n
CGACCGGAGAATCCGCATC	CGACCGGGGAAGCCGCATCG	Essential	TGGG	CIAO1	y	n	y	double	rG:dT,rG:dA	8,12	19	n	n	n
CGACCGGAGAATCCGCATC	CGACCGGGGAATACGCATCG	Essential	TGGG	CIAO1	y	n	y	double	rG:dT,rA:dG	8,13	19	n	n	n
CGACCGGAGAATCCGCATC	CGACCGGGGAATTCGCATCG	Essential	TGGG	CIAO1	y	n	y	double	rG:dT,rU:dG	8,13	19	n	n	n
CGACCGGAGAATCCGCATC	CGACCGGGGAATGCGCATCG	Essential	TGGG	CIAO1	y	n	y	double	rG:dT,rG:dG	8,13	19	n	n	n
CGACCGGAGAATCCGCATC	CGACCGGGGAATCAGCATCG	Essential	TGGG	CIAO1	y	n	y	double	rG:dT,rA:dG	8,14	19	n	n	n
CGACCGGAGAATCCGCATC	CGACCGGGGAATCTGCATCG	Essential	TGGG	CIAO1	y	n	y	double	rG:dT,rU:dG	8,14	19	n	n	n
CGACCGGAGAATCCGCATC	CGACCGGGGAATCGGCATCG	Essential	TGGG	CIAO1	y	n	y	double	rG:dT,rG:dG	8,14	19	n	n	n
CGACCGGAGAATCCGCATC	CGACCGGGGAATCCACATCG	Essential	TGGG	CIAO1	y	n	y	double	rG:dT,rA:dC	8,15	19	n	n	n
CGACCGGAGAATCCGCATC	CGACCGGGGAATCCTCATCG	Essential	TGGG	CIAO1	y	n	y	double	rG:dT,rU:dC	8,15	19	n	n	n
CGACCGGAGAATCCGCATC	CGACCGGGGAATCCCCATCG	Essential	TGGG	CIAO1	y	n	y	double	rG:dT,rC:dC	8,15	19	n	n	n
CGACCGGAGAATCCGCATC	CGACCGGGGAATCCGAATCG	Essential	TGGG	CIAO1	y	n	y	double	rG:dT,rA:dG	8,16	19	n	n	n
CGACCGGAGAATCCGCATC	CGACCGGGGAATCCGTATCG	Essential	TGGG	CIAO1	y	n	y	double	rG:dT,rU:dG	8,16	19	n	n	n
CGACCGGAGAATCCGCATC	CGACCGGGGAATCCGGATCG	Essential	TGGG	CIAO1	y	n	y	double	rG:dT,rG:dG	8,16	19	n	n	n
CGACCGGAGAATCCGCATC	CGACCGGGGAATCCGCTTCG	Essential	TGGG	CIAO1	y	n	y	double	rG:dT,rU:dT	8,17	19	n	n	n
CGACCGGAGAATCCGCATC	CGACCGGGGAATCCGCCTCG	Essential	TGGG	CIAO1	y	n	y	double	rG:dT,rC:dT	8,17	19	n	n	n
CGACCGGAGAATCCGCATC	CGACCGGGGAATCCGCGTCG	Essential	TGGG	CIAO1	y	n	y	double	rG:dT,rG:dT	8,17	19	n	n	n
CGACCGGAGAATCCGCATC	CGACCGGGGAATCCGCAACG	Essential	TGGG	CIAO1	y	n	y	double	rG:dT,rA:dA	8,18	19	n	n	n
CGACCGGAGAATCCGCATC	CGACCGGGGAATCCGCACCG	Essential	TGGG	CIAO1	y	n	y	double	rG:dT,rC:dA	8,18	19	n	n	n
CGACCGGAGAATCCGCATC	CGACCGGGGAATCCGCAGCG	Essential	TGGG	CIAO1	y	n	y	double	rG:dT,rG:dA	8,18	19	n	n	n
CGACCGGAGAATCCGCATC	CGACCGGGGAATCCGCATAG	Essential	TGGG	CIAO1	y	n	y	double	rG:dT,rA:dG	8,19	19	n	n	n
CGACCGGAGAATCCGCATC	CGACCGGGGAATCCGCATTG	Essential	TGGG	CIAO1	y	n	y	double	rG:dT,rU:dG	8,19	19	n	n	n
CGACCGGAGAATCCGCATC	CGACCGGGGAATCCGCATGG	Essential	TGGG	CIAO1	y	n	y	double	rG:dT,rG:dG	8,19	19	n	n	n
CGACCGGAGAATCCGCATC	CGACCGGAATATCCGCATCG	Essential	TGGG	CIAO1	y	n	y	double	rA:dC,rU:dT	9,10	19	n	n	n
CGACCGGAGAATCCGCATC	CGACCGGAACATCCGCATCG	Essential	TGGG	CIAO1	y	n	y	double	rA:dC,rC:dT	9,10	19	n	n	n
CGACCGGAGAATCCGCATC	CGACCGGAAGATCCGCATCG	Essential	TGGG	CIAO1	y	n	y	double	rA:dC,rG:dT	9,10	19	n	n	n
CGACCGGAGAATCCGCATC	CGACCGGAAATTCCGCATCG	Essential	TGGG	CIAO1	y	n	y	double	rA:dC,rU:dT	9,11	19	n	n	n
CGACCGGAGAATCCGCATC	CGACCGGAAACTCCGCATCG	Essential	TGGG	CIAO1	y	n	y	double	rA:dC,rC:dT	9,11	19	n	n	n
CGACCGGAGAATCCGCATC	CGACCGGAAAGTCCGCATCG	Essential	TGGG	CIAO1	y	n	y	double	rA:dC,rG:dT	9,11	19	n	n	n
CGACCGGAGAATCCGCATC	CGACCGGAAAAACCGCATCG	Essential	TGGG	CIAO1	y	n	y	double	rA:dC,rA:dA	9,12	19	n	n	n
CGACCGGAGAATCCGCATC	CGACCGGAAAACCCGCATCG	Essential	TGGG	CIAO1	y	n	y	double	rA:dC,rC:dA	9,12	19	n	n	n
CGACCGGAGAATCCGCATC	CGACCGGAAAAGCCGCATCG	Essential	TGGG	CIAO1	y	n	y	double	rA:dC,rG:dA	9,12	19	n	n	n
CGACCGGAGAATCCGCATC	CGACCGGAAAATACGCATCG	Essential	TGGG	CIAO1	y	n	y	double	rA:dC,rA:dG	9,13	19	n	n	n
CGACCGGAGAATCCGCATC	CGACCGGAAAATTCGCATCG	Essential	TGGG	CIAO1	y	n	y	double	rA:dC,rU:dG	9,13	19	n	n	n
CGACCGGAGAATCCGCATC	CGACCGGAAAATGCGCATCG	Essential	TGGG	CIAO1	y	n	y	double	rA:dC,rG:dG	9,13	19	n	n	n
CGACCGGAGAATCCGCATC	CGACCGGAAAATCAGCATCG	Essential	TGGG	CIAO1	y	n	y	double	rA:dC,rA:dG	9,14	19	n	n	n
CGACCGGAGAATCCGCATC	CGACCGGAAAATCTGCATCG	Essential	TGGG	CIAO1	y	n	y	double	rA:dC,rU:dG	9,14	19	n	n	n
CGACCGGAGAATCCGCATC	CGACCGGAAAATCGGCATCG	Essential	TGGG	CIAO1	y	n	y	double	rA:dC,rG:dG	9,14	19	n	n	n
CGACCGGAGAATCCGCATC	CGACCGGAAAATCCACATCG	Essential	TGGG	CIAO1	y	n	y	double	rA:dC,rA:dC	9,15	19	n	n	n
CGACCGGAGAATCCGCATC	CGACCGGAAAATCCTCATCG	Essential	TGGG	CIAO1	y	n	y	double	rA:dC,rU:dC	9,15	19	n	n	n
CGACCGGAGAATCCGCATC	CGACCGGAAAATCCCCATCG	Essential	TGGG	CIAO1	y	n	y	double	rA:dC,rC:dC	9,15	19	n	n	n
CGACCGGAGAATCCGCATC	CGACCGGAAAATCCGAATCG	Essential	TGGG	CIAO1	y	n	y	double	rA:dC,rA:dG	9,16	19	n	n	n
CGACCGGAGAATCCGCATC	CGACCGGAAAATCCGTATCG	Essential	TGGG	CIAO1	y	n	y	double	rA:dC,rU:dG	9,16	19	n	n	n
CGACCGGAGAATCCGCATC	CGACCGGAAAATCCGGATCG	Essential	TGGG	CIAO1	y	n	y	double	rA:dC,rG:dG	9,16	19	n	n	n
CGACCGGAGAATCCGCATC	CGACCGGAAAATCCGCTTCG	Essential	TGGG	CIAO1	y	n	y	double	rA:dC,rU:dT	9,17	19	n	n	n
CGACCGGAGAATCCGCATC	CGACCGGAAAATCCGCCTCG	Essential	TGGG	CIAO1	y	n	y	double	rA:dC,rC:dT	9,17	19	n	n	n
CGACCGGAGAATCCGCATC	CGACCGGAAAATCCGCGTCG	Essential	TGGG	CIAO1	y	n	y	double	rA:dC,rG:dT	9,17	19	n	n	n
CGACCGGAGAATCCGCATC	CGACCGGAAAATCCGCAACG	Essential	TGGG	CIAO1	y	n	y	double	rA:dC,rA:dA	9,18	19	n	n	n
CGACCGGAGAATCCGCATC	CGACCGGAAAATCCGCACCG	Essential	TGGG	CIAO1	y	n	y	double	rA:dC,rC:dA	9,18	19	n	n	n
CGACCGGAGAATCCGCATC	CGACCGGAAAATCCGCAGCG	Essential	TGGG	CIAO1	y	n	y	double	rA:dC,rG:dA	9,18	19	n	n	n
CGACCGGAGAATCCGCATC	CGACCGGAAAATCCGCATAG	Essential	TGGG	CIAO1	y	n	y	double	rA:dC,rA:dG	9,19	19	n	n	n
CGACCGGAGAATCCGCATC	CGACCGGAAAATCCGCATTG	Essential	TGGG	CIAO1	y	n	y	double	rA:dC,rU:dG	9,19	19	n	n	n
CGACCGGAGAATCCGCATC	CGACCGGAAAATCCGCATGG	Essential	TGGG	CIAO1	y	n	y	double	rA:dC,rG:dG	9,19	19	n	n	n
CGACCGGAGAATCCGCATC	CGACCGGATTATCCGCATCG	Essential	TGGG	CIAO1	y	n	y	double	rU:dC,rU:dT	9,10	19	n	n	n
CGACCGGAGAATCCGCATC	CGACCGGATCATCCGCATCG	Essential	TGGG	CIAO1	y	n	y	double	rU:dC,rC:dT	9,10	19	n	n	n
CGACCGGAGAATCCGCATC	CGACCGGATGATCCGCATCG	Essential	TGGG	CIAO1	y	n	y	double	rU:dC,rG:dT	9,10	19	n	n	n
CGACCGGAGAATCCGCATC	CGACCGGATATTCCGCATCG	Essential	TGGG	CIAO1	y	n	y	double	rU:dC,rU:dT	9,11	19	n	n	n
CGACCGGAGAATCCGCATC	CGACCGGATACTCCGCATCG	Essential	TGGG	CIAO1	y	n	y	double	rU:dC,rC:dT	9,11	19	n	n	n
CGACCGGAGAATCCGCATC	CGACCGGATAGTCCGCATCG	Essential	TGGG	CIAO1	y	n	y	double	rU:dC,rG:dT	9,11	19	n	n	n
CGACCGGAGAATCCGCATC	CGACCGGATAAACCGCATCG	Essential	TGGG	CIAO1	y	n	y	double	rU:dC,rA:dA	9,12	19	n	n	n
CGACCGGAGAATCCGCATC	CGACCGGATAACCCGCATCG	Essential	TGGG	CIAO1	y	n	y	double	rU:dC,rC:dA	9,12	19	n	n	n
CGACCGGAGAATCCGCATC	CGACCGGATAAGCCGCATCG	Essential	TGGG	CIAO1	y	n	y	double	rU:dC,rG:dA	9,12	19	n	n	n
CGACCGGAGAATCCGCATC	CGACCGGATAATACGCATCG	Essential	TGGG	CIAO1	y	n	y	double	rU:dC,rA:dG	9,13	19	n	n	n
CGACCGGAGAATCCGCATC	CGACCGGATAATTCGCATCG	Essential	TGGG	CIAO1	y	n	y	double	rU:dC,rU:dG	9,13	19	n	n	n
CGACCGGAGAATCCGCATC	CGACCGGATAATGCGCATCG	Essential	TGGG	CIAO1	y	n	y	double	rU:dC,rG:dG	9,13	19	n	n	n
CGACCGGAGAATCCGCATC	CGACCGGATAATCAGCATCG	Essential	TGGG	CIAO1	y	n	y	double	rU:dC,rA:dG	9,14	19	n	n	n
CGACCGGAGAATCCGCATC	CGACCGGATAATCTGCATCG	Essential	TGGG	CIAO1	y	n	y	double	rU:dC,rU:dG	9,14	19	n	n	n
CGACCGGAGAATCCGCATC	CGACCGGATAATCGGCATCG	Essential	TGGG	CIAO1	y	n	y	double	rU:dC,rG:dG	9,14	19	n	n	n
CGACCGGAGAATCCGCATC	CGACCGGATAATCCACATCG	Essential	TGGG	CIAO1	y	n	y	double	rU:dC,rA:dC	9,15	19	n	n	n
CGACCGGAGAATCCGCATC	CGACCGGATAATCCTCATCG	Essential	TGGG	CIAO1	y	n	y	double	rU:dC,rU:dC	9,15	19	n	n	n
CGACCGGAGAATCCGCATC	CGACCGGATAATCCCCATCG	Essential	TGGG	CIAO1	y	n	y	double	rU:dC,rC:dC	9,15	19	n	n	n
CGACCGGAGAATCCGCATC	CGACCGGATAATCCGAATCG	Essential	TGGG	CIAO1	y	n	y	double	rU:dC,rA:dG	9,16	19	n	n	n
CGACCGGAGAATCCGCATC	CGACCGGATAATCCGTATCG	Essential	TGGG	CIAO1	y	n	y	double	rU:dC,rU:dG	9,16	19	n	n	n
CGACCGGAGAATCCGCATC	CGACCGGATAATCCGGATCG	Essential	TGGG	CIAO1	y	n	y	double	rU:dC,rG:dG	9,16	19	n	n	n
CGACCGGAGAATCCGCATC	CGACCGGATAATCCGCTTCG	Essential	TGGG	CIAO1	y	n	y	double	rU:dC,rU:dT	9,17	19	n	n	n
CGACCGGAGAATCCGCATC	CGACCGGATAATCCGCCTCG	Essential	TGGG	CIAO1	y	n	y	double	rU:dC,rC:dT	9,17	19	n	n	n
CGACCGGAGAATCCGCATC	CGACCGGATAATCCGCGTCG	Essential	TGGG	CIAO1	y	n	y	double	rU:dC,rG:dT	9,17	19	n	n	n
CGACCGGAGAATCCGCATC	CGACCGGATAATCCGCAACG	Essential	TGGG	CIAO1	y	n	y	double	rU:dC,rA:dA	9,18	19	n	n	n
CGACCGGAGAATCCGCATC	CGACCGGATAATCCGCACCG	Essential	TGGG	CIAO1	y	n	y	double	rU:dC,rC:dA	9,18	19	n	n	n
CGACCGGAGAATCCGCATC	CGACCGGATAATCCGCAGCG	Essential	TGGG	CIAO1	y	n	y	double	rU:dC,rG:dA	9,18	19	n	n	n
CGACCGGAGAATCCGCATC	CGACCGGATAATCCGCATAG	Essential	TGGG	CIAO1	y	n	y	double	rU:dC,rA:dG	9,19	19	n	n	n
CGACCGGAGAATCCGCATC	CGACCGGATAATCCGCATTG	Essential	TGGG	CIAO1	y	n	y	double	rU:dC,rU:dG	9,19	19	n	n	n
CGACCGGAGAATCCGCATC	CGACCGGATAATCCGCATGG	Essential	TGGG	CIAO1	y	n	y	double	rU:dC,rG:dG	9,19	19	n	n	n
CGACCGGAGAATCCGCATC	CGACCGGACTATCCGCATCG	Essential	TGGG	CIAO1	y	n	y	double	rC:dC,rU:dT	9,10	19	n	n	n
CGACCGGAGAATCCGCATC	CGACCGGACCATCCGCATCG	Essential	TGGG	CIAO1	y	n	y	double	rC:dC,rC:dT	9,10	19	n	n	n
CGACCGGAGAATCCGCATC	CGACCGGACGATCCGCATCG	Essential	TGGG	CIAO1	y	n	y	double	rC:dC,rG:dT	9,10	19	n	n	n
CGACCGGAGAATCCGCATC	CGACCGGACATTCCGCATCG	Essential	TGGG	CIAO1	y	n	y	double	rC:dC,rU:dT	9,11	19	n	n	n
CGACCGGAGAATCCGCATC	CGACCGGACACTCCGCATCG	Essential	TGGG	CIAO1	y	n	y	double	rC:dC,rC:dT	9,11	19	n	n	n
CGACCGGAGAATCCGCATC	CGACCGGACAGTCCGCATCG	Essential	TGGG	CIAO1	y	n	y	double	rC:dC,rG:dT	9,11	19	n	n	n
CGACCGGAGAATCCGCATC	CGACCGGACAAACCGCATCG	Essential	TGGG	CIAO1	y	n	y	double	rC:dC,rA:dA	9,12	19	n	n	n
CGACCGGAGAATCCGCATC	CGACCGGACAACCCGCATCG	Essential	TGGG	CIAO1	y	n	y	double	rC:dC,rC:dA	9,12	19	n	n	n
CGACCGGAGAATCCGCATC	CGACCGGACAAGCCGCATCG	Essential	TGGG	CIAO1	y	n	y	double	rC:dC,rG:dA	9,12	19	n	n	n
CGACCGGAGAATCCGCATC	CGACCGGACAATACGCATCG	Essential	TGGG	CIAO1	y	n	y	double	rC:dC,rA:dG	9,13	19	n	n	n
CGACCGGAGAATCCGCATC	CGACCGGACAATTCGCATCG	Essential	TGGG	CIAO1	y	n	y	double	rC:dC,rU:dG	9,13	19	n	n	n
CGACCGGAGAATCCGCATC	CGACCGGACAATGCGCATCG	Essential	TGGG	CIAO1	y	n	y	double	rC:dC,rG:dG	9,13	19	n	n	n
CGACCGGAGAATCCGCATC	CGACCGGACAATCAGCATCG	Essential	TGGG	CIAO1	y	n	y	double	rC:dC,rA:dG	9,14	19	n	n	n
CGACCGGAGAATCCGCATC	CGACCGGACAATCTGCATCG	Essential	TGGG	CIAO1	y	n	y	double	rC:dC,rU:dG	9,14	19	n	n	n
CGACCGGAGAATCCGCATC	CGACCGGACAATCGGCATCG	Essential	TGGG	CIAO1	y	n	y	double	rC:dC,rG:dG	9,14	19	n	n	n
CGACCGGAGAATCCGCATC	CGACCGGACAATCCACATCG	Essential	TGGG	CIAO1	y	n	y	double	rC:dC,rA:dC	9,15	19	n	n	n
CGACCGGAGAATCCGCATC	CGACCGGACAATCCTCATCG	Essential	TGGG	CIAO1	y	n	y	double	rC:dC,rU:dC	9,15	19	n	n	n
CGACCGGAGAATCCGCATC	CGACCGGACAATCCCCATCG	Essential	TGGG	CIAO1	y	n	y	double	rC:dC,rC:dC	9,15	19	n	n	n
CGACCGGAGAATCCGCATC	CGACCGGACAATCCGAATCG	Essential	TGGG	CIAO1	y	n	y	double	rC:dC,rA:dG	9,16	19	n	n	n
CGACCGGAGAATCCGCATC	CGACCGGACAATCCGTATCG	Essential	TGGG	CIAO1	y	n	y	double	rC:dC,rU:dG	9,16	19	n	n	n
CGACCGGAGAATCCGCATC	CGACCGGACAATCCGGATCG	Essential	TGGG	CIAO1	y	n	y	double	rC:dC,rG:dG	9,16	19	n	n	n
CGACCGGAGAATCCGCATC	CGACCGGACAATCCGCTTCG	Essential	TGGG	CIAO1	y	n	y	double	rC:dC,rU:dT	9,17	19	n	n	n
CGACCGGAGAATCCGCATC	CGACCGGACAATCCGCCTCG	Essential	TGGG	CIAO1	y	n	y	double	rC:dC,rC:dT	9,17	19	n	n	n
CGACCGGAGAATCCGCATC	CGACCGGACAATCCGCGTCG	Essential	TGGG	CIAO1	y	n	y	double	rC:dC,rG:dT	9,17	19	n	n	n
CGACCGGAGAATCCGCATC	CGACCGGACAATCCGCAACG	Essential	TGGG	CIAO1	y	n	y	double	rC:dC,rA:dA	9,18	19	n	n	n
CGACCGGAGAATCCGCATC	CGACCGGACAATCCGCACCG	Essential	TGGG	CIAO1	y	n	y	double	rC:dC,rC:dA	9,18	19	n	n	n
CGACCGGAGAATCCGCATC	CGACCGGACAATCCGCAGCG	Essential	TGGG	CIAO1	y	n	y	double	rC:dC,rG:dA	9,18	19	n	n	n
CGACCGGAGAATCCGCATC	CGACCGGACAATCCGCATAG	Essential	TGGG	CIAO1	y	n	y	double	rC:dC,rA:dG	9,19	19	n	n	n
CGACCGGAGAATCCGCATC	CGACCGGACAATCCGCATTG	Essential	TGGG	CIAO1	y	n	y	double	rC:dC,rU:dG	9,19	19	n	n	n
CGACCGGAGAATCCGCATC	CGACCGGACAATCCGCATGG	Essential	TGGG	CIAO1	y	n	y	double	rC:dC,rG:dG	9,19	19	n	n	n
CGACCGGAGAATCCGCATC	CGACCGGAGTTTCCGCATCG	Essential	TGGG	CIAO1	y	n	y	double	rU:dT,rU:dT	10,11	19	n	n	n
CGACCGGAGAATCCGCATC	CGACCGGAGTCTCCGCATCG	Essential	TGGG	CIAO1	y	n	y	double	rU:dT,rC:dT	10,11	19	n	n	n
CGACCGGAGAATCCGCATC	CGACCGGAGTGTCCGCATCG	Essential	TGGG	CIAO1	y	n	y	double	rU:dT,rG:dT	10,11	19	n	n	n
CGACCGGAGAATCCGCATC	CGACCGGAGTAACCGCATCG	Essential	TGGG	CIAO1	y	n	y	double	rU:dT,rA:dA	10,12	19	n	n	n
CGACCGGAGAATCCGCATC	CGACCGGAGTACCCGCATCG	Essential	TGGG	CIAO1	y	n	y	double	rU:dT,rC:dA	10,12	19	n	n	n
CGACCGGAGAATCCGCATC	CGACCGGAGTAGCCGCATCG	Essential	TGGG	CIAO1	y	n	y	double	rU:dT,rG:dA	10,12	19	n	n	n
CGACCGGAGAATCCGCATC	CGACCGGAGTATACGCATCG	Essential	TGGG	CIAO1	y	n	y	double	rU:dT,rA:dG	10,13	19	n	n	n
CGACCGGAGAATCCGCATC	CGACCGGAGTATTCGCATCG	Essential	TGGG	CIAO1	y	n	y	double	rU:dT,rU:dG	10,13	19	n	n	n
CGACCGGAGAATCCGCATC	CGACCGGAGTATGCGCATCG	Essential	TGGG	CIAO1	y	n	y	double	rU:dT,rG:dG	10,13	19	n	n	n
CGACCGGAGAATCCGCATC	CGACCGGAGTATCAGCATCG	Essential	TGGG	CIAO1	y	n	y	double	rU:dT,rA:dG	10,14	19	n	n	n
CGACCGGAGAATCCGCATC	CGACCGGAGTATCTGCATCG	Essential	TGGG	CIAO1	y	n	y	double	rU:dT,rU:dG	10,14	19	n	n	n
CGACCGGAGAATCCGCATC	CGACCGGAGTATCGGCATCG	Essential	TGGG	CIAO1	y	n	y	double	rU:dT,rG:dG	10,14	19	n	n	n
CGACCGGAGAATCCGCATC	CGACCGGAGTATCCACATCG	Essential	TGGG	CIAO1	y	n	y	double	rU:dT,rA:dC	10,15	19	n	n	n
CGACCGGAGAATCCGCATC	CGACCGGAGTATCCTCATCG	Essential	TGGG	CIAO1	y	n	y	double	rU:dT,rU:dC	10,15	19	n	n	n
CGACCGGAGAATCCGCATC	CGACCGGAGTATCCCCATCG	Essential	TGGG	CIAO1	y	n	y	double	rU:dT,rC:dC	10,15	19	n	n	n
CGACCGGAGAATCCGCATC	CGACCGGAGTATCCGAATCG	Essential	TGGG	CIAO1	y	n	y	double	rU:dT,rA:dG	10,16	19	n	n	n
CGACCGGAGAATCCGCATC	CGACCGGAGTATCCGTATCG	Essential	TGGG	CIAO1	y	n	y	double	rU:dT,rU:dG	10,16	19	n	n	n
CGACCGGAGAATCCGCATC	CGACCGGAGTATCCGGATCG	Essential	TGGG	CIAO1	y	n	y	double	rU:dT,rG:dG	10,16	19	n	n	n
CGACCGGAGAATCCGCATC	CGACCGGAGTATCCGCTTCG	Essential	TGGG	CIAO1	y	n	y	double	rU:dT,rU:dT	10,17	19	n	n	n
CGACCGGAGAATCCGCATC	CGACCGGAGTATCCGCCTCG	Essential	TGGG	CIAO1	y	n	y	double	rU:dT,rC:dT	10,17	19	n	n	n
CGACCGGAGAATCCGCATC	CGACCGGAGTATCCGCGTCG	Essential	TGGG	CIAO1	y	n	y	double	rU:dT,rG:dT	10,17	19	n	n	n
CGACCGGAGAATCCGCATC	CGACCGGAGTATCCGCAACG	Essential	TGGG	CIAO1	y	n	y	double	rU:dT,rA:dA	10,18	19	n	n	n
CGACCGGAGAATCCGCATC	CGACCGGAGTATCCGCACCG	Essential	TGGG	CIAO1	y	n	y	double	rU:dT,rC:dA	10,18	19	n	n	n
CGACCGGAGAATCCGCATC	CGACCGGAGTATCCGCAGCG	Essential	TGGG	CIAO1	y	n	y	double	rU:dT,rG:dA	10,18	19	n	n	n
CGACCGGAGAATCCGCATC	CGACCGGAGTATCCGCATAG	Essential	TGGG	CIAO1	y	n	y	double	rU:dT,rA:dG	10,19	19	n	n	n
CGACCGGAGAATCCGCATC	CGACCGGAGTATCCGCATTG	Essential	TGGG	CIAO1	y	n	y	double	rU:dT,rU:dG	10,19	19	n	n	n
CGACCGGAGAATCCGCATC	CGACCGGAGTATCCGCATGG	Essential	TGGG	CIAO1	y	n	y	double	rU:dT,rG:dG	10,19	19	n	n	n
CGACCGGAGAATCCGCATC	CGACCGGAGCTTCCGCATCG	Essential	TGGG	CIAO1	y	n	y	double	rC:dT,rU:dT	10,11	19	n	n	n
CGACCGGAGAATCCGCATC	CGACCGGAGCCTCCGCATCG	Essential	TGGG	CIAO1	y	n	y	double	rC:dT,rC:dT	10,11	19	n	n	n
CGACCGGAGAATCCGCATC	CGACCGGAGCGTCCGCATCG	Essential	TGGG	CIAO1	y	n	y	double	rC:dT,rG:dT	10,11	19	n	n	n
CGACCGGAGAATCCGCATC	CGACCGGAGCAACCGCATCG	Essential	TGGG	CIAO1	y	n	y	double	rC:dT,rA:dA	10,12	19	n	n	n
CGACCGGAGAATCCGCATC	CGACCGGAGCACCCGCATCG	Essential	TGGG	CIAO1	y	n	y	double	rC:dT,rC:dA	10,12	19	n	n	n
CGACCGGAGAATCCGCATC	CGACCGGAGCAGCCGCATCG	Essential	TGGG	CIAO1	y	n	y	double	rC:dT,rG:dA	10,12	19	n	n	n
CGACCGGAGAATCCGCATC	CGACCGGAGCATACGCATCG	Essential	TGGG	CIAO1	y	n	y	double	rC:dT,rA:dG	10,13	19	n	n	n
CGACCGGAGAATCCGCATC	CGACCGGAGCATTCGCATCG	Essential	TGGG	CIAO1	y	n	y	double	rC:dT,rU:dG	10,13	19	n	n	n
CGACCGGAGAATCCGCATC	CGACCGGAGCATGCGCATCG	Essential	TGGG	CIAO1	y	n	y	double	rC:dT,rG:dG	10,13	19	n	n	n
CGACCGGAGAATCCGCATC	CGACCGGAGCATCAGCATCG	Essential	TGGG	CIAO1	y	n	y	double	rC:dT,rA:dG	10,14	19	n	n	n
CGACCGGAGAATCCGCATC	CGACCGGAGCATCTGCATCG	Essential	TGGG	CIAO1	y	n	y	double	rC:dT,rU:dG	10,14	19	n	n	n
CGACCGGAGAATCCGCATC	CGACCGGAGCATCGGCATCG	Essential	TGGG	CIAO1	y	n	y	double	rC:dT,rG:dG	10,14	19	n	n	n
CGACCGGAGAATCCGCATC	CGACCGGAGCATCCACATCG	Essential	TGGG	CIAO1	y	n	y	double	rC:dT,rA:dC	10,15	19	n	n	n
CGACCGGAGAATCCGCATC	CGACCGGAGCATCCTCATCG	Essential	TGGG	CIAO1	y	n	y	double	rC:dT,rU:dC	10,15	19	n	n	n
CGACCGGAGAATCCGCATC	CGACCGGAGCATCCCCATCG	Essential	TGGG	CIAO1	y	n	y	double	rC:dT,rC:dC	10,15	19	n	n	n
CGACCGGAGAATCCGCATC	CGACCGGAGCATCCGAATCG	Essential	TGGG	CIAO1	y	n	y	double	rC:dT,rA:dG	10,16	19	n	n	n
CGACCGGAGAATCCGCATC	CGACCGGAGCATCCGTATCG	Essential	TGGG	CIAO1	y	n	y	double	rC:dT,rU:dG	10,16	19	n	n	n
CGACCGGAGAATCCGCATC	CGACCGGAGCATCCGGATCG	Essential	TGGG	CIAO1	y	n	y	double	rC:dT,rG:dG	10,16	19	n	n	n
CGACCGGAGAATCCGCATC	CGACCGGAGCATCCGCTTCG	Essential	TGGG	CIAO1	y	n	y	double	rC:dT,rU:dT	10,17	19	n	n	n
CGACCGGAGAATCCGCATC	CGACCGGAGCATCCGCCTCG	Essential	TGGG	CIAO1	y	n	y	double	rC:dT,rC:dT	10,17	19	n	n	n
CGACCGGAGAATCCGCATC	CGACCGGAGCATCCGCGTCG	Essential	TGGG	CIAO1	y	n	y	double	rC:dT,rG:dT	10,17	19	n	n	n
CGACCGGAGAATCCGCATC	CGACCGGAGCATCCGCAACG	Essential	TGGG	CIAO1	y	n	y	double	rC:dT,rA:dA	10,18	19	n	n	n
CGACCGGAGAATCCGCATC	CGACCGGAGCATCCGCACCG	Essential	TGGG	CIAO1	y	n	y	double	rC:dT,rC:dA	10,18	19	n	n	n
CGACCGGAGAATCCGCATC	CGACCGGAGCATCCGCAGCG	Essential	TGGG	CIAO1	y	n	y	double	rC:dT,rG:dA	10,18	19	n	n	n
CGACCGGAGAATCCGCATC	CGACCGGAGCATCCGCATAG	Essential	TGGG	CIAO1	y	n	y	double	rC:dT,rA:dG	10,19	19	n	n	n
CGACCGGAGAATCCGCATC	CGACCGGAGCATCCGCATTG	Essential	TGGG	CIAO1	y	n	y	double	rC:dT,rU:dG	10,19	19	n	n	n
CGACCGGAGAATCCGCATC	CGACCGGAGCATCCGCATGG	Essential	TGGG	CIAO1	y	n	y	double	rC:dT,rG:dG	10,19	19	n	n	n
CGACCGGAGAATCCGCATC	CGACCGGAGGTTCCGCATCG	Essential	TGGG	CIAO1	y	n	y	double	rG:dT,rU:dT	10,11	19	n	n	n
CGACCGGAGAATCCGCATC	CGACCGGAGGCTCCGCATCG	Essential	TGGG	CIAO1	y	n	y	double	rG:dT,rC:dT	10,11	19	n	n	n
CGACCGGAGAATCCGCATC	CGACCGGAGGGTCCGCATCG	Essential	TGGG	CIAO1	y	n	y	double	rG:dT,rG:dT	10,11	19	n	n	n
CGACCGGAGAATCCGCATC	CGACCGGAGGAACCGCATCG	Essential	TGGG	CIAO1	y	n	y	double	rG:dT,rA:dA	10,12	19	n	n	n
CGACCGGAGAATCCGCATC	CGACCGGAGGACCCGCATCG	Essential	TGGG	CIAO1	y	n	y	double	rG:dT,rC:dA	10,12	19	n	n	n
CGACCGGAGAATCCGCATC	CGACCGGAGGAGCCGCATCG	Essential	TGGG	CIAO1	y	n	y	double	rG:dT,rG:dA	10,12	19	n	n	n
CGACCGGAGAATCCGCATC	CGACCGGAGGATACGCATCG	Essential	TGGG	CIAO1	y	n	y	double	rG:dT,rA:dG	10,13	19	n	n	n
CGACCGGAGAATCCGCATC	CGACCGGAGGATTCGCATCG	Essential	TGGG	CIAO1	y	n	y	double	rG:dT,rU:dG	10,13	19	n	n	n
CGACCGGAGAATCCGCATC	CGACCGGAGGATGCGCATCG	Essential	TGGG	CIAO1	y	n	y	double	rG:dT,rG:dG	10,13	19	n	n	n
CGACCGGAGAATCCGCATC	CGACCGGAGGATCAGCATCG	Essential	TGGG	CIAO1	y	n	y	double	rG:dT,rA:dG	10,14	19	n	n	n
CGACCGGAGAATCCGCATC	CGACCGGAGGATCTGCATCG	Essential	TGGG	CIAO1	y	n	y	double	rG:dT,rU:dG	10,14	19	n	n	n
CGACCGGAGAATCCGCATC	CGACCGGAGGATCGGCATCG	Essential	TGGG	CIAO1	y	n	y	double	rG:dT,rG:dG	10,14	19	n	n	n
CGACCGGAGAATCCGCATC	CGACCGGAGGATCCACATCG	Essential	TGGG	CIAO1	y	n	y	double	rG:dT,rA:dC	10,15	19	n	n	n
CGACCGGAGAATCCGCATC	CGACCGGAGGATCCTCATCG	Essential	TGGG	CIAO1	y	n	y	double	rG:dT,rU:dC	10,15	19	n	n	n
CGACCGGAGAATCCGCATC	CGACCGGAGGATCCCCATCG	Essential	TGGG	CIAO1	y	n	y	double	rG:dT,rC:dC	10,15	19	n	n	n
CGACCGGAGAATCCGCATC	CGACCGGAGGATCCGAATCG	Essential	TGGG	CIAO1	y	n	y	double	rG:dT,rA:dG	10,16	19	n	n	n
CGACCGGAGAATCCGCATC	CGACCGGAGGATCCGTATCG	Essential	TGGG	CIAO1	y	n	y	double	rG:dT,rU:dG	10,16	19	n	n	n
CGACCGGAGAATCCGCATC	CGACCGGAGGATCCGGATCG	Essential	TGGG	CIAO1	y	n	y	double	rG:dT,rG:dG	10,16	19	n	n	n
CGACCGGAGAATCCGCATC	CGACCGGAGGATCCGCTTCG	Essential	TGGG	CIAO1	y	n	y	double	rG:dT,rU:dT	10,17	19	n	n	n
CGACCGGAGAATCCGCATC	CGACCGGAGGATCCGCCTCG	Essential	TGGG	CIAO1	y	n	y	double	rG:dT,rC:dT	10,17	19	n	n	n
CGACCGGAGAATCCGCATC	CGACCGGAGGATCCGCGTCG	Essential	TGGG	CIAO1	y	n	y	double	rG:dT,rG:dT	10,17	19	n	n	n
CGACCGGAGAATCCGCATC	CGACCGGAGGATCCGCAACG	Essential	TGGG	CIAO1	y	n	y	double	rG:dT,rA:dA	10,18	19	n	n	n
CGACCGGAGAATCCGCATC	CGACCGGAGGATCCGCACCG	Essential	TGGG	CIAO1	y	n	y	double	rG:dT,rC:dA	10,18	19	n	n	n
CGACCGGAGAATCCGCATC	CGACCGGAGGATCCGCAGCG	Essential	TGGG	CIAO1	y	n	y	double	rG:dT,rG:dA	10,18	19	n	n	n
CGACCGGAGAATCCGCATC	CGACCGGAGGATCCGCATAG	Essential	TGGG	CIAO1	y	n	y	double	rG:dT,rA:dG	10,19	19	n	n	n
CGACCGGAGAATCCGCATC	CGACCGGAGGATCCGCATTG	Essential	TGGG	CIAO1	y	n	y	double	rG:dT,rU:dG	10,19	19	n	n	n
CGACCGGAGAATCCGCATC	CGACCGGAGGATCCGCATGG	Essential	TGGG	CIAO1	y	n	y	double	rG:dT,rG:dG	10,19	19	n	n	n
CGACCGGAGAATCCGCATC	CGACCGGAGATACCGCATCG	Essential	TGGG	CIAO1	y	n	y	double	rU:dT,rA:dA	11,12	19	n	n	n
CGACCGGAGAATCCGCATC	CGACCGGAGATCCCGCATCG	Essential	TGGG	CIAO1	y	n	y	double	rU:dT,rC:dA	11,12	19	n	n	n
CGACCGGAGAATCCGCATC	CGACCGGAGATGCCGCATCG	Essential	TGGG	CIAO1	y	n	y	double	rU:dT,rG:dA	11,12	19	n	n	n
CGACCGGAGAATCCGCATC	CGACCGGAGATTACGCATCG	Essential	TGGG	CIAO1	y	n	y	double	rU:dT,rA:dG	11,13	19	n	n	n
CGACCGGAGAATCCGCATC	CGACCGGAGATTTCGCATCG	Essential	TGGG	CIAO1	y	n	y	double	rU:dT,rU:dG	11,13	19	n	n	n
CGACCGGAGAATCCGCATC	CGACCGGAGATTGCGCATCG	Essential	TGGG	CIAO1	y	n	y	double	rU:dT,rG:dG	11,13	19	n	n	n
CGACCGGAGAATCCGCATC	CGACCGGAGATTCAGCATCG	Essential	TGGG	CIAO1	y	n	y	double	rU:dT,rA:dG	11,14	19	n	n	n
CGACCGGAGAATCCGCATC	CGACCGGAGATTCTGCATCG	Essential	TGGG	CIAO1	y	n	y	double	rU:dT,rU:dG	11,14	19	n	n	n
CGACCGGAGAATCCGCATC	CGACCGGAGATTCGGCATCG	Essential	TGGG	CIAO1	y	n	y	double	rU:dT,rG:dG	11,14	19	n	n	n
CGACCGGAGAATCCGCATC	CGACCGGAGATTCCACATCG	Essential	TGGG	CIAO1	y	n	y	double	rU:dT,rA:dC	11,15	19	n	n	n
CGACCGGAGAATCCGCATC	CGACCGGAGATTCCTCATCG	Essential	TGGG	CIAO1	y	n	y	double	rU:dT,rU:dC	11,15	19	n	n	n
CGACCGGAGAATCCGCATC	CGACCGGAGATTCCCCATCG	Essential	TGGG	CIAO1	y	n	y	double	rU:dT,rC:dC	11,15	19	n	n	n
CGACCGGAGAATCCGCATC	CGACCGGAGATTCCGAATCG	Essential	TGGG	CIAO1	y	n	y	double	rU:dT,rA:dG	11,16	19	n	n	n
CGACCGGAGAATCCGCATC	CGACCGGAGATTCCGTATCG	Essential	TGGG	CIAO1	y	n	y	double	rU:dT,rU:dG	11,16	19	n	n	n
CGACCGGAGAATCCGCATC	CGACCGGAGATTCCGGATCG	Essential	TGGG	CIAO1	y	n	y	double	rU:dT,rG:dG	11,16	19	n	n	n
CGACCGGAGAATCCGCATC	CGACCGGAGATTCCGCTTCG	Essential	TGGG	CIAO1	y	n	y	double	rU:dT,rU:dT	11,17	19	n	n	n
CGACCGGAGAATCCGCATC	CGACCGGAGATTCCGCCTCG	Essential	TGGG	CIAO1	y	n	y	double	rU:dT,rC:dT	11,17	19	n	n	n
CGACCGGAGAATCCGCATC	CGACCGGAGATTCCGCGTCG	Essential	TGGG	CIAO1	y	n	y	double	rU:dT,rG:dT	11,17	19	n	n	n
CGACCGGAGAATCCGCATC	CGACCGGAGATTCCGCAACG	Essential	TGGG	CIAO1	y	n	y	double	rU:dT,rA:dA	11,18	19	n	n	n
CGACCGGAGAATCCGCATC	CGACCGGAGATTCCGCACCG	Essential	TGGG	CIAO1	y	n	y	double	rU:dT,rC:dA	11,18	19	n	n	n
CGACCGGAGAATCCGCATC	CGACCGGAGATTCCGCAGCG	Essential	TGGG	CIAO1	y	n	y	double	rU:dT,rG:dA	11,18	19	n	n	n
CGACCGGAGAATCCGCATC	CGACCGGAGATTCCGCATAG	Essential	TGGG	CIAO1	y	n	y	double	rU:dT,rA:dG	11,19	19	n	n	n
CGACCGGAGAATCCGCATC	CGACCGGAGATTCCGCATTG	Essential	TGGG	CIAO1	y	n	y	double	rU:dT,rU:dG	11,19	19	n	n	n
CGACCGGAGAATCCGCATC	CGACCGGAGATTCCGCATGG	Essential	TGGG	CIAO1	y	n	y	double	rU:dT,rG:dG	11,19	19	n	n	n
CGACCGGAGAATCCGCATC	CGACCGGAGACACCGCATCG	Essential	TGGG	CIAO1	y	n	y	double	rC:dT,rA:dA	11,12	19	n	n	n
CGACCGGAGAATCCGCATC	CGACCGGAGACCCCGCATCG	Essential	TGGG	CIAO1	y	n	y	double	rC:dT,rC:dA	11,12	19	n	n	n
CGACCGGAGAATCCGCATC	CGACCGGAGACGCCGCATCG	Essential	TGGG	CIAO1	y	n	y	double	rC:dT,rG:dA	11,12	19	n	n	y
CGACCGGAGAATCCGCATC	CGACCGGAGACTACGCATCG	Essential	TGGG	CIAO1	y	n	y	double	rC:dT,rA:dG	11,13	19	n	n	n
CGACCGGAGAATCCGCATC	CGACCGGAGACTTCGCATCG	Essential	TGGG	CIAO1	y	n	y	double	rC:dT,rU:dG	11,13	19	n	n	n
CGACCGGAGAATCCGCATC	CGACCGGAGACTGCGCATCG	Essential	TGGG	CIAO1	y	n	y	double	rC:dT,rG:dG	11,13	19	n	n	n
CGACCGGAGAATCCGCATC	CGACCGGAGACTCAGCATCG	Essential	TGGG	CIAO1	y	n	y	double	rC:dT,rA:dG	11,14	19	n	n	n
CGACCGGAGAATCCGCATC	CGACCGGAGACTCTGCATCG	Essential	TGGG	CIAO1	y	n	y	double	rC:dT,rU:dG	11,14	19	n	n	n
CGACCGGAGAATCCGCATC	CGACCGGAGACTCGGCATCG	Essential	TGGG	CIAO1	y	n	y	double	rC:dT,rG:dG	11,14	19	n	n	n
CGACCGGAGAATCCGCATC	CGACCGGAGACTCCACATCG	Essential	TGGG	CIAO1	y	n	y	double	rC:dT,rA:dC	11,15	19	n	n	n
CGACCGGAGAATCCGCATC	CGACCGGAGACTCCTCATCG	Essential	TGGG	CIAO1	y	n	y	double	rC:dT,rU:dC	11,15	19	n	n	n
CGACCGGAGAATCCGCATC	CGACCGGAGACTCCCCATCG	Essential	TGGG	CIAO1	y	n	y	double	rC:dT,rC:dC	11,15	19	n	n	n
CGACCGGAGAATCCGCATC	CGACCGGAGACTCCGAATCG	Essential	TGGG	CIAO1	y	n	y	double	rC:dT,rA:dG	11,16	19	n	n	n
CGACCGGAGAATCCGCATC	CGACCGGAGACTCCGTATCG	Essential	TGGG	CIAO1	y	n	y	double	rC:dT,rU:dG	11,16	19	n	n	n
CGACCGGAGAATCCGCATC	CGACCGGAGACTCCGGATCG	Essential	TGGG	CIAO1	y	n	y	double	rC:dT,rG:dG	11,16	19	n	n	n
CGACCGGAGAATCCGCATC	CGACCGGAGACTCCGCTTCG	Essential	TGGG	CIAO1	y	n	y	double	rC:dT,rU:dT	11,17	19	n	n	n
CGACCGGAGAATCCGCATC	CGACCGGAGACTCCGCCTCG	Essential	TGGG	CIAO1	y	n	y	double	rC:dT,rC:dT	11,17	19	n	n	n
CGACCGGAGAATCCGCATC	CGACCGGAGACTCCGCGTCG	Essential	TGGG	CIAO1	y	n	y	double	rC:dT,rG:dT	11,17	19	n	n	n
CGACCGGAGAATCCGCATC	CGACCGGAGACTCCGCAACG	Essential	TGGG	CIAO1	y	n	y	double	rC:dT,rA:dA	11,18	19	n	n	n
CGACCGGAGAATCCGCATC	CGACCGGAGACTCCGCACCG	Essential	TGGG	CIAO1	y	n	y	double	rC:dT,rC:dA	11,18	19	n	n	n
CGACCGGAGAATCCGCATC	CGACCGGAGACTCCGCAGCG	Essential	TGGG	CIAO1	y	n	y	double	rC:dT,rG:dA	11,18	19	n	n	n
CGACCGGAGAATCCGCATC	CGACCGGAGACTCCGCATAG	Essential	TGGG	CIAO1	y	n	y	double	rC:dT,rA:dG	11,19	19	n	n	n
CGACCGGAGAATCCGCATC	CGACCGGAGACTCCGCATTG	Essential	TGGG	CIAO1	y	n	y	double	rC:dT,rU:dG	11,19	19	n	n	n
CGACCGGAGAATCCGCATC	CGACCGGAGACTCCGCATGG	Essential	TGGG	CIAO1	y	n	y	double	rC:dT,rG:dG	11,19	19	n	n	n
CGACCGGAGAATCCGCATC	CGACCGGAGAGACCGCATCG	Essential	TGGG	CIAO1	y	n	y	double	rG:dT,rA:dA	11,12	19	n	n	n
CGACCGGAGAATCCGCATC	CGACCGGAGAGCCCGCATCG	Essential	TGGG	CIAO1	y	n	y	double	rG:dT,rC:dA	11,12	19	n	n	n
CGACCGGAGAATCCGCATC	CGACCGGAGAGGCCGCATCG	Essential	TGGG	CIAO1	y	n	y	double	rG:dT,rG:dA	11,12	19	n	n	n
CGACCGGAGAATCCGCATC	CGACCGGAGAGTACGCATCG	Essential	TGGG	CIAO1	y	n	y	double	rG:dT,rA:dG	11,13	19	n	n	n
CGACCGGAGAATCCGCATC	CGACCGGAGAGTTCGCATCG	Essential	TGGG	CIAO1	y	n	y	double	rG:dT,rU:dG	11,13	19	n	n	n
CGACCGGAGAATCCGCATC	CGACCGGAGAGTGCGCATCG	Essential	TGGG	CIAO1	y	n	y	double	rG:dT,rG:dG	11,13	19	n	n	n
CGACCGGAGAATCCGCATC	CGACCGGAGAGTCAGCATCG	Essential	TGGG	CIAO1	y	n	y	double	rG:dT,rA:dG	11,14	19	n	n	n
CGACCGGAGAATCCGCATC	CGACCGGAGAGTCTGCATCG	Essential	TGGG	CIAO1	y	n	y	double	rG:dT,rU:dG	11,14	19	n	n	n
CGACCGGAGAATCCGCATC	CGACCGGAGAGTCGGCATCG	Essential	TGGG	CIAO1	y	n	y	double	rG:dT,rG:dG	11,14	19	n	n	n
CGACCGGAGAATCCGCATC	CGACCGGAGAGTCCACATCG	Essential	TGGG	CIAO1	y	n	y	double	rG:dT,rA:dC	11,15	19	n	n	n
CGACCGGAGAATCCGCATC	CGACCGGAGAGTCCTCATCG	Essential	TGGG	CIAO1	y	n	y	double	rG:dT,rU:dC	11,15	19	n	n	n
CGACCGGAGAATCCGCATC	CGACCGGAGAGTCCCCATCG	Essential	TGGG	CIAO1	y	n	y	double	rG:dT,rC:dC	11,15	19	n	n	n
CGACCGGAGAATCCGCATC	CGACCGGAGAGTCCGAATCG	Essential	TGGG	CIAO1	y	n	y	double	rG:dT,rA:dG	11,16	19	n	n	n
CGACCGGAGAATCCGCATC	CGACCGGAGAGTCCGTATCG	Essential	TGGG	CIAO1	y	n	y	double	rG:dT,rU:dG	11,16	19	n	n	n
CGACCGGAGAATCCGCATC	CGACCGGAGAGTCCGGATCG	Essential	TGGG	CIAO1	y	n	y	double	rG:dT,rG:dG	11,16	19	n	n	n
CGACCGGAGAATCCGCATC	CGACCGGAGAGTCCGCTTCG	Essential	TGGG	CIAO1	y	n	y	double	rG:dT,rU:dT	11,17	19	n	n	n
CGACCGGAGAATCCGCATC	CGACCGGAGAGTCCGCCTCG	Essential	TGGG	CIAO1	y	n	y	double	rG:dT,rC:dT	11,17	19	n	n	n
CGACCGGAGAATCCGCATC	CGACCGGAGAGTCCGCGTCG	Essential	TGGG	CIAO1	y	n	y	double	rG:dT,rG:dT	11,17	19	n	n	n
CGACCGGAGAATCCGCATC	CGACCGGAGAGTCCGCAACG	Essential	TGGG	CIAO1	y	n	y	double	rG:dT,rA:dA	11,18	19	n	n	n
CGACCGGAGAATCCGCATC	CGACCGGAGAGTCCGCACCG	Essential	TGGG	CIAO1	y	n	y	double	rG:dT,rC:dA	11,18	19	n	n	n
CGACCGGAGAATCCGCATC	CGACCGGAGAGTCCGCAGCG	Essential	TGGG	CIAO1	y	n	y	double	rG:dT,rG:dA	11,18	19	n	n	n
CGACCGGAGAATCCGCATC	CGACCGGAGAGTCCGCATAG	Essential	TGGG	CIAO1	y	n	y	double	rG:dT,rA:dG	11,19	19	n	n	n
CGACCGGAGAATCCGCATC	CGACCGGAGAGTCCGCATTG	Essential	TGGG	CIAO1	y	n	y	double	rG:dT,rU:dG	11,19	19	n	n	n
CGACCGGAGAATCCGCATC	CGACCGGAGAGTCCGCATGG	Essential	TGGG	CIAO1	y	n	y	double	rG:dT,rG:dG	11,19	19	n	n	n
CGACCGGAGAATCCGCATC	CGACCGGAGAAAACGCATCG	Essential	TGGG	CIAO1	y	n	y	double	rA:dA,rA:dG	12,13	19	n	n	n
CGACCGGAGAATCCGCATC	CGACCGGAGAAATCGCATCG	Essential	TGGG	CIAO1	y	n	y	double	rA:dA,rU:dG	12,13	19	n	n	n
CGACCGGAGAATCCGCATC	CGACCGGAGAAAGCGCATCG	Essential	TGGG	CIAO1	y	n	y	double	rA:dA,rG:dG	12,13	19	n	n	n
CGACCGGAGAATCCGCATC	CGACCGGAGAAACAGCATCG	Essential	TGGG	CIAO1	y	n	y	double	rA:dA,rA:dG	12,14	19	n	n	n
CGACCGGAGAATCCGCATC	CGACCGGAGAAACTGCATCG	Essential	TGGG	CIAO1	y	n	y	double	rA:dA,rU:dG	12,14	19	n	n	n
CGACCGGAGAATCCGCATC	CGACCGGAGAAACGGCATCG	Essential	TGGG	CIAO1	y	n	y	double	rA:dA,rG:dG	12,14	19	n	n	n
CGACCGGAGAATCCGCATC	CGACCGGAGAAACCACATCG	Essential	TGGG	CIAO1	y	n	y	double	rA:dA,rA:dC	12,15	19	n	n	n
CGACCGGAGAATCCGCATC	CGACCGGAGAAACCTCATCG	Essential	TGGG	CIAO1	y	n	y	double	rA:dA,rU:dC	12,15	19	n	n	n
CGACCGGAGAATCCGCATC	CGACCGGAGAAACCCCATCG	Essential	TGGG	CIAO1	y	n	y	double	rA:dA,rC:dC	12,15	19	n	n	n
CGACCGGAGAATCCGCATC	CGACCGGAGAAACCGAATCG	Essential	TGGG	CIAO1	y	n	y	double	rA:dA,rA:dG	12,16	19	n	n	n
CGACCGGAGAATCCGCATC	CGACCGGAGAAACCGTATCG	Essential	TGGG	CIAO1	y	n	y	double	rA:dA,rU:dG	12,16	19	n	n	n
CGACCGGAGAATCCGCATC	CGACCGGAGAAACCGGATCG	Essential	TGGG	CIAO1	y	n	y	double	rA:dA,rG:dG	12,16	19	n	n	n
CGACCGGAGAATCCGCATC	CGACCGGAGAAACCGCTTCG	Essential	TGGG	CIAO1	y	n	y	double	rA:dA,rU:dT	12,17	19	n	n	n
CGACCGGAGAATCCGCATC	CGACCGGAGAAACCGCCTCG	Essential	TGGG	CIAO1	y	n	y	double	rA:dA,rC:dT	12,17	19	n	n	n
CGACCGGAGAATCCGCATC	CGACCGGAGAAACCGCGTCG	Essential	TGGG	CIAO1	y	n	y	double	rA:dA,rG:dT	12,17	19	n	n	n
CGACCGGAGAATCCGCATC	CGACCGGAGAAACCGCAACG	Essential	TGGG	CIAO1	y	n	y	double	rA:dA,rA:dA	12,18	19	n	n	n
CGACCGGAGAATCCGCATC	CGACCGGAGAAACCGCACCG	Essential	TGGG	CIAO1	y	n	y	double	rA:dA,rC:dA	12,18	19	n	n	n
CGACCGGAGAATCCGCATC	CGACCGGAGAAACCGCAGCG	Essential	TGGG	CIAO1	y	n	y	double	rA:dA,rG:dA	12,18	19	n	n	n
CGACCGGAGAATCCGCATC	CGACCGGAGAAACCGCATAG	Essential	TGGG	CIAO1	y	n	y	double	rA:dA,rA:dG	12,19	19	n	n	n
CGACCGGAGAATCCGCATC	CGACCGGAGAAACCGCATTG	Essential	TGGG	CIAO1	y	n	y	double	rA:dA,rU:dG	12,19	19	n	n	n
CGACCGGAGAATCCGCATC	CGACCGGAGAAACCGCATGG	Essential	TGGG	CIAO1	y	n	y	double	rA:dA,rG:dG	12,19	19	n	n	n
CGACCGGAGAATCCGCATC	CGACCGGAGAACACGCATCG	Essential	TGGG	CIAO1	y	n	y	double	rC:dA,rA:dG	12,13	19	n	n	n
CGACCGGAGAATCCGCATC	CGACCGGAGAACTCGCATCG	Essential	TGGG	CIAO1	y	n	y	double	rC:dA,rU:dG	12,13	19	n	n	n
CGACCGGAGAATCCGCATC	CGACCGGAGAACGCGCATCG	Essential	TGGG	CIAO1	y	n	y	double	rC:dA,rG:dG	12,13	19	n	n	n
CGACCGGAGAATCCGCATC	CGACCGGAGAACCAGCATCG	Essential	TGGG	CIAO1	y	n	y	double	rC:dA,rA:dG	12,14	19	n	n	n
CGACCGGAGAATCCGCATC	CGACCGGAGAACCTGCATCG	Essential	TGGG	CIAO1	y	n	y	double	rC:dA,rU:dG	12,14	19	n	n	n
CGACCGGAGAATCCGCATC	CGACCGGAGAACCGGCATCG	Essential	TGGG	CIAO1	y	n	y	double	rC:dA,rG:dG	12,14	19	n	n	n
CGACCGGAGAATCCGCATC	CGACCGGAGAACCCACATCG	Essential	TGGG	CIAO1	y	n	y	double	rC:dA,rA:dC	12,15	19	n	n	n
CGACCGGAGAATCCGCATC	CGACCGGAGAACCCTCATCG	Essential	TGGG	CIAO1	y	n	y	double	rC:dA,rU:dC	12,15	19	n	n	n
CGACCGGAGAATCCGCATC	CGACCGGAGAACCCCCATCG	Essential	TGGG	CIAO1	y	n	y	double	rC:dA,rC:dC	12,15	19	n	n	n
CGACCGGAGAATCCGCATC	CGACCGGAGAACCCGAATCG	Essential	TGGG	CIAO1	y	n	y	double	rC:dA,rA:dG	12,16	19	n	n	n
CGACCGGAGAATCCGCATC	CGACCGGAGAACCCGTATCG	Essential	TGGG	CIAO1	y	n	y	double	rC:dA,rU:dG	12,16	19	n	n	n
CGACCGGAGAATCCGCATC	CGACCGGAGAACCCGGATCG	Essential	TGGG	CIAO1	y	n	y	double	rC:dA,rG:dG	12,16	19	n	n	n
CGACCGGAGAATCCGCATC	CGACCGGAGAACCCGCTTCG	Essential	TGGG	CIAO1	y	n	y	double	rC:dA,rU:dT	12,17	19	n	n	n
CGACCGGAGAATCCGCATC	CGACCGGAGAACCCGCCTCG	Essential	TGGG	CIAO1	y	n	y	double	rC:dA,rC:dT	12,17	19	n	n	n
CGACCGGAGAATCCGCATC	CGACCGGAGAACCCGCGTCG	Essential	TGGG	CIAO1	y	n	y	double	rC:dA,rG:dT	12,17	19	n	n	n
CGACCGGAGAATCCGCATC	CGACCGGAGAACCCGCAACG	Essential	TGGG	CIAO1	y	n	y	double	rC:dA,rA:dA	12,18	19	n	n	n
CGACCGGAGAATCCGCATC	CGACCGGAGAACCCGCACCG	Essential	TGGG	CIAO1	y	n	y	double	rC:dA,rC:dA	12,18	19	n	n	n
CGACCGGAGAATCCGCATC	CGACCGGAGAACCCGCAGCG	Essential	TGGG	CIAO1	y	n	y	double	rC:dA,rG:dA	12,18	19	n	n	n
CGACCGGAGAATCCGCATC	CGACCGGAGAACCCGCATAG	Essential	TGGG	CIAO1	y	n	y	double	rC:dA,rA:dG	12,19	19	n	n	n
CGACCGGAGAATCCGCATC	CGACCGGAGAACCCGCATTG	Essential	TGGG	CIAO1	y	n	y	double	rC:dA,rU:dG	12,19	19	n	n	n
CGACCGGAGAATCCGCATC	CGACCGGAGAACCCGCATGG	Essential	TGGG	CIAO1	y	n	y	double	rC:dA,rG:dG	12,19	19	n	n	n
CGACCGGAGAATCCGCATC	CGACCGGAGAAGACGCATCG	Essential	TGGG	CIAO1	y	n	y	double	rG:dA,rA:dG	12,13	19	n	n	n
CGACCGGAGAATCCGCATC	CGACCGGAGAAGTCGCATCG	Essential	TGGG	CIAO1	y	n	y	double	rG:dA,rU:dG	12,13	19	n	n	n
CGACCGGAGAATCCGCATC	CGACCGGAGAAGGCGCATCG	Essential	TGGG	CIAO1	y	n	y	double	rG:dA,rG:dG	12,13	19	n	n	n
CGACCGGAGAATCCGCATC	CGACCGGAGAAGCAGCATCG	Essential	TGGG	CIAO1	y	n	y	double	rG:dA,rA:dG	12,14	19	n	n	n
CGACCGGAGAATCCGCATC	CGACCGGAGAAGCTGCATCG	Essential	TGGG	CIAO1	y	n	y	double	rG:dA,rU:dG	12,14	19	n	n	n
CGACCGGAGAATCCGCATC	CGACCGGAGAAGCGGCATCG	Essential	TGGG	CIAO1	y	n	y	double	rG:dA,rG:dG	12,14	19	n	n	n
CGACCGGAGAATCCGCATC	CGACCGGAGAAGCCACATCG	Essential	TGGG	CIAO1	y	n	y	double	rG:dA,rA:dC	12,15	19	n	n	n
CGACCGGAGAATCCGCATC	CGACCGGAGAAGCCTCATCG	Essential	TGGG	CIAO1	y	n	y	double	rG:dA,rU:dC	12,15	19	n	n	n
CGACCGGAGAATCCGCATC	CGACCGGAGAAGCCCCATCG	Essential	TGGG	CIAO1	y	n	y	double	rG:dA,rC:dC	12,15	19	n	n	n
CGACCGGAGAATCCGCATC	CGACCGGAGAAGCCGAATCG	Essential	TGGG	CIAO1	y	n	y	double	rG:dA,rA:dG	12,16	19	n	n	n
CGACCGGAGAATCCGCATC	CGACCGGAGAAGCCGTATCG	Essential	TGGG	CIAO1	y	n	y	double	rG:dA,rU:dG	12,16	19	n	n	n
CGACCGGAGAATCCGCATC	CGACCGGAGAAGCCGGATCG	Essential	TGGG	CIAO1	y	n	y	double	rG:dA,rG:dG	12,16	19	n	n	n
CGACCGGAGAATCCGCATC	CGACCGGAGAAGCCGCTTCG	Essential	TGGG	CIAO1	y	n	y	double	rG:dA,rU:dT	12,17	19	n	n	n
CGACCGGAGAATCCGCATC	CGACCGGAGAAGCCGCCTCG	Essential	TGGG	CIAO1	y	n	y	double	rG:dA,rC:dT	12,17	19	n	n	n
CGACCGGAGAATCCGCATC	CGACCGGAGAAGCCGCGTCG	Essential	TGGG	CIAO1	y	n	y	double	rG:dA,rG:dT	12,17	19	n	n	n
CGACCGGAGAATCCGCATC	CGACCGGAGAAGCCGCAACG	Essential	TGGG	CIAO1	y	n	y	double	rG:dA,rA:dA	12,18	19	n	n	n
CGACCGGAGAATCCGCATC	CGACCGGAGAAGCCGCACCG	Essential	TGGG	CIAO1	y	n	y	double	rG:dA,rC:dA	12,18	19	n	n	n
CGACCGGAGAATCCGCATC	CGACCGGAGAAGCCGCAGCG	Essential	TGGG	CIAO1	y	n	y	double	rG:dA,rG:dA	12,18	19	n	n	n
CGACCGGAGAATCCGCATC	CGACCGGAGAAGCCGCATAG	Essential	TGGG	CIAO1	y	n	y	double	rG:dA,rA:dG	12,19	19	n	n	n
CGACCGGAGAATCCGCATC	CGACCGGAGAAGCCGCATTG	Essential	TGGG	CIAO1	y	n	y	double	rG:dA,rU:dG	12,19	19	n	n	n
CGACCGGAGAATCCGCATC	CGACCGGAGAAGCCGCATGG	Essential	TGGG	CIAO1	y	n	y	double	rG:dA,rG:dG	12,19	19	n	n	n
CGACCGGAGAATCCGCATC	CGACCGGAGAATAAGCATCG	Essential	TGGG	CIAO1	y	n	y	double	rA:dG,rA:dG	13,14	19	n	n	n
CGACCGGAGAATCCGCATC	CGACCGGAGAATATGCATCG	Essential	TGGG	CIAO1	y	n	y	double	rA:dG,rU:dG	13,14	19	n	n	n
CGACCGGAGAATCCGCATC	CGACCGGAGAATAGGCATCG	Essential	TGGG	CIAO1	y	n	y	double	rA:dG,rG:dG	13,14	19	n	n	n
CGACCGGAGAATCCGCATC	CGACCGGAGAATACACATCG	Essential	TGGG	CIAO1	y	n	y	double	rA:dG,rA:dC	13,15	19	n	n	n
CGACCGGAGAATCCGCATC	CGACCGGAGAATACTCATCG	Essential	TGGG	CIAO1	y	n	y	double	rA:dG,rU:dC	13,15	19	n	n	n
CGACCGGAGAATCCGCATC	CGACCGGAGAATACCCATCG	Essential	TGGG	CIAO1	y	n	y	double	rA:dG,rC:dC	13,15	19	n	n	n
CGACCGGAGAATCCGCATC	CGACCGGAGAATACGAATCG	Essential	TGGG	CIAO1	y	n	y	double	rA:dG,rA:dG	13,16	19	n	n	n
CGACCGGAGAATCCGCATC	CGACCGGAGAATACGTATCG	Essential	TGGG	CIAO1	y	n	y	double	rA:dG,rU:dG	13,16	19	n	n	n
CGACCGGAGAATCCGCATC	CGACCGGAGAATACGGATCG	Essential	TGGG	CIAO1	y	n	y	double	rA:dG,rG:dG	13,16	19	n	n	n
CGACCGGAGAATCCGCATC	CGACCGGAGAATACGCTTCG	Essential	TGGG	CIAO1	y	n	y	double	rA:dG,rU:dT	13,17	19	n	n	n
CGACCGGAGAATCCGCATC	CGACCGGAGAATACGCCTCG	Essential	TGGG	CIAO1	y	n	y	double	rA:dG,rC:dT	13,17	19	n	n	n
CGACCGGAGAATCCGCATC	CGACCGGAGAATACGCGTCG	Essential	TGGG	CIAO1	y	n	y	double	rA:dG,rG:dT	13,17	19	n	n	n
CGACCGGAGAATCCGCATC	CGACCGGAGAATACGCAACG	Essential	TGGG	CIAO1	y	n	y	double	rA:dG,rA:dA	13,18	19	n	n	n
CGACCGGAGAATCCGCATC	CGACCGGAGAATACGCACCG	Essential	TGGG	CIAO1	y	n	y	double	rA:dG,rC:dA	13,18	19	n	n	n
CGACCGGAGAATCCGCATC	CGACCGGAGAATACGCAGCG	Essential	TGGG	CIAO1	y	n	y	double	rA:dG,rG:dA	13,18	19	n	n	n
CGACCGGAGAATCCGCATC	CGACCGGAGAATACGCATAG	Essential	TGGG	CIAO1	y	n	y	double	rA:dG,rA:dG	13,19	19	n	n	n
CGACCGGAGAATCCGCATC	CGACCGGAGAATACGCATTG	Essential	TGGG	CIAO1	y	n	y	double	rA:dG,rU:dG	13,19	19	n	n	n
CGACCGGAGAATCCGCATC	CGACCGGAGAATACGCATGG	Essential	TGGG	CIAO1	y	n	y	double	rA:dG,rG:dG	13,19	19	n	n	n
CGACCGGAGAATCCGCATC	CGACCGGAGAATTAGCATCG	Essential	TGGG	CIAO1	y	n	y	double	rU:dG,rA:dG	13,14	19	n	n	n
CGACCGGAGAATCCGCATC	CGACCGGAGAATTTGCATCG	Essential	TGGG	CIAO1	y	n	y	double	rU:dG,rU:dG	13,14	19	n	n	n
CGACCGGAGAATCCGCATC	CGACCGGAGAATTGGCATCG	Essential	TGGG	CIAO1	y	n	y	double	rU:dG,rG:dG	13,14	19	n	n	n
CGACCGGAGAATCCGCATC	CGACCGGAGAATTCACATCG	Essential	TGGG	CIAO1	y	n	y	double	rU:dG,rA:dC	13,15	19	n	n	n
CGACCGGAGAATCCGCATC	CGACCGGAGAATTCTCATCG	Essential	TGGG	CIAO1	y	n	y	double	rU:dG,rU:dC	13,15	19	n	n	n
CGACCGGAGAATCCGCATC	CGACCGGAGAATTCCCATCG	Essential	TGGG	CIAO1	y	n	y	double	rU:dG,rC:dC	13,15	19	n	n	n
CGACCGGAGAATCCGCATC	CGACCGGAGAATTCGAATCG	Essential	TGGG	CIAO1	y	n	y	double	rU:dG,rA:dG	13,16	19	n	n	n
CGACCGGAGAATCCGCATC	CGACCGGAGAATTCGTATCG	Essential	TGGG	CIAO1	y	n	y	double	rU:dG,rU:dG	13,16	19	n	n	n
CGACCGGAGAATCCGCATC	CGACCGGAGAATTCGGATCG	Essential	TGGG	CIAO1	y	n	y	double	rU:dG,rG:dG	13,16	19	n	n	n
CGACCGGAGAATCCGCATC	CGACCGGAGAATTCGCTTCG	Essential	TGGG	CIAO1	y	n	y	double	rU:dG,rU:dT	13,17	19	n	n	n
CGACCGGAGAATCCGCATC	CGACCGGAGAATTCGCCTCG	Essential	TGGG	CIAO1	y	n	y	double	rU:dG,rC:dT	13,17	19	n	n	n
CGACCGGAGAATCCGCATC	CGACCGGAGAATTCGCGTCG	Essential	TGGG	CIAO1	y	n	y	double	rU:dG,rG:dT	13,17	19	n	n	n
CGACCGGAGAATCCGCATC	CGACCGGAGAATTCGCAACG	Essential	TGGG	CIAO1	y	n	y	double	rU:dG,rA:dA	13,18	19	n	n	n
CGACCGGAGAATCCGCATC	CGACCGGAGAATTCGCACCG	Essential	TGGG	CIAO1	y	n	y	double	rU:dG,rC:dA	13,18	19	n	n	n
CGACCGGAGAATCCGCATC	CGACCGGAGAATTCGCAGCG	Essential	TGGG	CIAO1	y	n	y	double	rU:dG,rG:dA	13,18	19	n	n	n
CGACCGGAGAATCCGCATC	CGACCGGAGAATTCGCATAG	Essential	TGGG	CIAO1	y	n	y	double	rU:dG,rA:dG	13,19	19	n	n	n
CGACCGGAGAATCCGCATC	CGACCGGAGAATTCGCATTG	Essential	TGGG	CIAO1	y	n	y	double	rU:dG,rU:dG	13,19	19	n	n	n
CGACCGGAGAATCCGCATC	CGACCGGAGAATTCGCATGG	Essential	TGGG	CIAO1	y	n	y	double	rU:dG,rG:dG	13,19	19	n	n	n
CGACCGGAGAATCCGCATC	CGACCGGAGAATGAGCATCG	Essential	TGGG	CIAO1	y	n	y	double	rG:dG,rA:dG	13,14	19	n	n	n
CGACCGGAGAATCCGCATC	CGACCGGAGAATGTGCATCG	Essential	TGGG	CIAO1	y	n	y	double	rG:dG,rU:dG	13,14	19	n	n	n
CGACCGGAGAATCCGCATC	CGACCGGAGAATGGGCATCG	Essential	TGGG	CIAO1	y	n	y	double	rG:dG,rG:dG	13,14	19	n	n	n
CGACCGGAGAATCCGCATC	CGACCGGAGAATGCACATCG	Essential	TGGG	CIAO1	y	n	y	double	rG:dG,rA:dC	13,15	19	n	n	n
CGACCGGAGAATCCGCATC	CGACCGGAGAATGCTCATCG	Essential	TGGG	CIAO1	y	n	y	double	rG:dG,rU:dC	13,15	19	n	n	n
CGACCGGAGAATCCGCATC	CGACCGGAGAATGCCCATCG	Essential	TGGG	CIAO1	y	n	y	double	rG:dG,rC:dC	13,15	19	n	n	n
CGACCGGAGAATCCGCATC	CGACCGGAGAATGCGAATCG	Essential	TGGG	CIAO1	y	n	y	double	rG:dG,rA:dG	13,16	19	n	n	n
CGACCGGAGAATCCGCATC	CGACCGGAGAATGCGTATCG	Essential	TGGG	CIAO1	y	n	y	double	rG:dG,rU:dG	13,16	19	n	n	n
CGACCGGAGAATCCGCATC	CGACCGGAGAATGCGGATCG	Essential	TGGG	CIAO1	y	n	y	double	rG:dG,rG:dG	13,16	19	n	n	n
CGACCGGAGAATCCGCATC	CGACCGGAGAATGCGCTTCG	Essential	TGGG	CIAO1	y	n	y	double	rG:dG,rU:dT	13,17	19	n	n	n
CGACCGGAGAATCCGCATC	CGACCGGAGAATGCGCCTCG	Essential	TGGG	CIAO1	y	n	y	double	rG:dG,rC:dT	13,17	19	n	n	n
CGACCGGAGAATCCGCATC	CGACCGGAGAATGCGCGTCG	Essential	TGGG	CIAO1	y	n	y	double	rG:dG,rG:dT	13,17	19	n	n	n
CGACCGGAGAATCCGCATC	CGACCGGAGAATGCGCAACG	Essential	TGGG	CIAO1	y	n	y	double	rG:dG,rA:dA	13,18	19	n	n	n
CGACCGGAGAATCCGCATC	CGACCGGAGAATGCGCACCG	Essential	TGGG	CIAO1	y	n	y	double	rG:dG,rC:dA	13,18	19	n	n	n
CGACCGGAGAATCCGCATC	CGACCGGAGAATGCGCAGCG	Essential	TGGG	CIAO1	y	n	y	double	rG:dG,rG:dA	13,18	19	n	n	n
CGACCGGAGAATCCGCATC	CGACCGGAGAATGCGCATAG	Essential	TGGG	CIAO1	y	n	y	double	rG:dG,rA:dG	13,19	19	n	n	n
CGACCGGAGAATCCGCATC	CGACCGGAGAATGCGCATTG	Essential	TGGG	CIAO1	y	n	y	double	rG:dG,rU:dG	13,19	19	n	n	n
CGACCGGAGAATCCGCATC	CGACCGGAGAATGCGCATGG	Essential	TGGG	CIAO1	y	n	y	double	rG:dG,rG:dG	13,19	19	n	n	n
CGACCGGAGAATCCGCATC	CGACCGGAGAATCAACATCG	Essential	TGGG	CIAO1	y	n	y	double	rA:dG,rA:dC	14,15	19	n	n	n
CGACCGGAGAATCCGCATC	CGACCGGAGAATCATCATCG	Essential	TGGG	CIAO1	y	n	y	double	rA:dG,rU:dC	14,15	19	n	n	n
CGACCGGAGAATCCGCATC	CGACCGGAGAATCACCATCG	Essential	TGGG	CIAO1	y	n	y	double	rA:dG,rC:dC	14,15	19	n	n	n
CGACCGGAGAATCCGCATC	CGACCGGAGAATCAGAATCG	Essential	TGGG	CIAO1	y	n	y	double	rA:dG,rA:dG	14,16	19	n	n	n
CGACCGGAGAATCCGCATC	CGACCGGAGAATCAGTATCG	Essential	TGGG	CIAO1	y	n	y	double	rA:dG,rU:dG	14,16	19	n	n	n
CGACCGGAGAATCCGCATC	CGACCGGAGAATCAGGATCG	Essential	TGGG	CIAO1	y	n	y	double	rA:dG,rG:dG	14,16	19	n	n	n
CGACCGGAGAATCCGCATC	CGACCGGAGAATCAGCTTCG	Essential	TGGG	CIAO1	y	n	y	double	rA:dG,rU:dT	14,17	19	n	n	n
CGACCGGAGAATCCGCATC	CGACCGGAGAATCAGCCTCG	Essential	TGGG	CIAO1	y	n	y	double	rA:dG,rC:dT	14,17	19	n	n	n
CGACCGGAGAATCCGCATC	CGACCGGAGAATCAGCGTCG	Essential	TGGG	CIAO1	y	n	y	double	rA:dG,rG:dT	14,17	19	n	n	n
CGACCGGAGAATCCGCATC	CGACCGGAGAATCAGCAACG	Essential	TGGG	CIAO1	y	n	y	double	rA:dG,rA:dA	14,18	19	n	n	n
CGACCGGAGAATCCGCATC	CGACCGGAGAATCAGCACCG	Essential	TGGG	CIAO1	y	n	y	double	rA:dG,rC:dA	14,18	19	n	n	n
CGACCGGAGAATCCGCATC	CGACCGGAGAATCAGCAGCG	Essential	TGGG	CIAO1	y	n	y	double	rA:dG,rG:dA	14,18	19	n	n	n
CGACCGGAGAATCCGCATC	CGACCGGAGAATCAGCATAG	Essential	TGGG	CIAO1	y	n	y	double	rA:dG,rA:dG	14,19	19	n	n	n
CGACCGGAGAATCCGCATC	CGACCGGAGAATCAGCATTG	Essential	TGGG	CIAO1	y	n	y	double	rA:dG,rU:dG	14,19	19	n	n	n
CGACCGGAGAATCCGCATC	CGACCGGAGAATCAGCATGG	Essential	TGGG	CIAO1	y	n	y	double	rA:dG,rG:dG	14,19	19	n	n	n
CGACCGGAGAATCCGCATC	CGACCGGAGAATCTACATCG	Essential	TGGG	CIAO1	y	n	y	double	rU:dG,rA:dC	14,15	19	n	n	n
CGACCGGAGAATCCGCATC	CGACCGGAGAATCTTCATCG	Essential	TGGG	CIAO1	y	n	y	double	rU:dG,rU:dC	14,15	19	n	n	n
CGACCGGAGAATCCGCATC	CGACCGGAGAATCTCCATCG	Essential	TGGG	CIAO1	y	n	y	double	rU:dG,rC:dC	14,15	19	n	n	n
CGACCGGAGAATCCGCATC	CGACCGGAGAATCTGAATCG	Essential	TGGG	CIAO1	y	n	y	double	rU:dG,rA:dG	14,16	19	n	n	n
CGACCGGAGAATCCGCATC	CGACCGGAGAATCTGTATCG	Essential	TGGG	CIAO1	y	n	y	double	rU:dG,rU:dG	14,16	19	n	n	n
CGACCGGAGAATCCGCATC	CGACCGGAGAATCTGGATCG	Essential	TGGG	CIAO1	y	n	y	double	rU:dG,rG:dG	14,16	19	n	n	n
CGACCGGAGAATCCGCATC	CGACCGGAGAATCTGCTTCG	Essential	TGGG	CIAO1	y	n	y	double	rU:dG,rU:dT	14,17	19	n	n	n
CGACCGGAGAATCCGCATC	CGACCGGAGAATCTGCCTCG	Essential	TGGG	CIAO1	y	n	y	double	rU:dG,rC:dT	14,17	19	n	n	n
CGACCGGAGAATCCGCATC	CGACCGGAGAATCTGCGTCG	Essential	TGGG	CIAO1	y	n	y	double	rU:dG,rG:dT	14,17	19	n	n	n
CGACCGGAGAATCCGCATC	CGACCGGAGAATCTGCAACG	Essential	TGGG	CIAO1	y	n	y	double	rU:dG,rA:dA	14,18	19	n	n	n
CGACCGGAGAATCCGCATC	CGACCGGAGAATCTGCACCG	Essential	TGGG	CIAO1	y	n	y	double	rU:dG,rC:dA	14,18	19	n	n	n
CGACCGGAGAATCCGCATC	CGACCGGAGAATCTGCAGCG	Essential	TGGG	CIAO1	y	n	y	double	rU:dG,rG:dA	14,18	19	n	n	n
CGACCGGAGAATCCGCATC	CGACCGGAGAATCTGCATAG	Essential	TGGG	CIAO1	y	n	y	double	rU:dG,rA:dG	14,19	19	n	n	n
CGACCGGAGAATCCGCATC	CGACCGGAGAATCTGCATTG	Essential	TGGG	CIAO1	y	n	y	double	rU:dG,rU:dG	14,19	19	n	n	n
CGACCGGAGAATCCGCATC	CGACCGGAGAATCTGCATGG	Essential	TGGG	CIAO1	y	n	y	double	rU:dG,rG:dG	14,19	19	n	n	n
CGACCGGAGAATCCGCATC	CGACCGGAGAATCGACATCG	Essential	TGGG	CIAO1	y	n	y	double	rG:dG,rA:dC	14,15	19	n	n	n
CGACCGGAGAATCCGCATC	CGACCGGAGAATCGTCATCG	Essential	TGGG	CIAO1	y	n	y	double	rG:dG,rU:dC	14,15	19	n	n	n
CGACCGGAGAATCCGCATC	CGACCGGAGAATCGCCATCG	Essential	TGGG	CIAO1	y	n	y	double	rG:dG,rC:dC	14,15	19	n	n	n
CGACCGGAGAATCCGCATC	CGACCGGAGAATCGGAATCG	Essential	TGGG	CIAO1	y	n	y	double	rG:dG,rA:dG	14,16	19	n	n	n
CGACCGGAGAATCCGCATC	CGACCGGAGAATCGGTATCG	Essential	TGGG	CIAO1	y	n	y	double	rG:dG,rU:dG	14,16	19	n	n	n
CGACCGGAGAATCCGCATC	CGACCGGAGAATCGGGATCG	Essential	TGGG	CIAO1	y	n	y	double	rG:dG,rG:dG	14,16	19	n	n	n
CGACCGGAGAATCCGCATC	CGACCGGAGAATCGGCTTCG	Essential	TGGG	CIAO1	y	n	y	double	rG:dG,rU:dT	14,17	19	n	n	n
CGACCGGAGAATCCGCATC	CGACCGGAGAATCGGCCTCG	Essential	TGGG	CIAO1	y	n	y	double	rG:dG,rC:dT	14,17	19	n	n	n
CGACCGGAGAATCCGCATC	CGACCGGAGAATCGGCGTCG	Essential	TGGG	CIAO1	y	n	y	double	rG:dG,rG:dT	14,17	19	n	n	n
CGACCGGAGAATCCGCATC	CGACCGGAGAATCGGCAACG	Essential	TGGG	CIAO1	y	n	y	double	rG:dG,rA:dA	14,18	19	n	n	n
CGACCGGAGAATCCGCATC	CGACCGGAGAATCGGCACCG	Essential	TGGG	CIAO1	y	n	y	double	rG:dG,rC:dA	14,18	19	n	n	n
CGACCGGAGAATCCGCATC	CGACCGGAGAATCGGCAGCG	Essential	TGGG	CIAO1	y	n	y	double	rG:dG,rG:dA	14,18	19	n	n	n
CGACCGGAGAATCCGCATC	CGACCGGAGAATCGGCATAG	Essential	TGGG	CIAO1	y	n	y	double	rG:dG,rA:dG	14,19	19	n	n	n
CGACCGGAGAATCCGCATC	CGACCGGAGAATCGGCATTG	Essential	TGGG	CIAO1	y	n	y	double	rG:dG,rU:dG	14,19	19	n	n	n
CGACCGGAGAATCCGCATC	CGACCGGAGAATCGGCATGG	Essential	TGGG	CIAO1	y	n	y	double	rG:dG,rG:dG	14,19	19	n	n	n
CGACCGGAGAATCCGCATC	CGACCGGAGAATCCAAATCG	Essential	TGGG	CIAO1	y	n	y	double	rA:dC,rA:dG	15,16	19	n	n	n
CGACCGGAGAATCCGCATC	CGACCGGAGAATCCATATCG	Essential	TGGG	CIAO1	y	n	y	double	rA:dC,rU:dG	15,16	19	n	n	n
CGACCGGAGAATCCGCATC	CGACCGGAGAATCCAGATCG	Essential	TGGG	CIAO1	y	n	y	double	rA:dC,rG:dG	15,16	19	n	n	n
CGACCGGAGAATCCGCATC	CGACCGGAGAATCCACTTCG	Essential	TGGG	CIAO1	y	n	y	double	rA:dC,rU:dT	15,17	19	n	n	n
CGACCGGAGAATCCGCATC	CGACCGGAGAATCCACCTCG	Essential	TGGG	CIAO1	y	n	y	double	rA:dC,rC:dT	15,17	19	n	n	n
CGACCGGAGAATCCGCATC	CGACCGGAGAATCCACGTCG	Essential	TGGG	CIAO1	y	n	y	double	rA:dC,rG:dT	15,17	19	n	n	n
CGACCGGAGAATCCGCATC	CGACCGGAGAATCCACAACG	Essential	TGGG	CIAO1	y	n	y	double	rA:dC,rA:dA	15,18	19	n	n	n
CGACCGGAGAATCCGCATC	CGACCGGAGAATCCACACCG	Essential	TGGG	CIAO1	y	n	y	double	rA:dC,rC:dA	15,18	19	n	n	n
CGACCGGAGAATCCGCATC	CGACCGGAGAATCCACAGCG	Essential	TGGG	CIAO1	y	n	y	double	rA:dC,rG:dA	15,18	19	n	n	n
CGACCGGAGAATCCGCATC	CGACCGGAGAATCCACATAG	Essential	TGGG	CIAO1	y	n	y	double	rA:dC,rA:dG	15,19	19	n	n	n
CGACCGGAGAATCCGCATC	CGACCGGAGAATCCACATTG	Essential	TGGG	CIAO1	y	n	y	double	rA:dC,rU:dG	15,19	19	n	n	n
CGACCGGAGAATCCGCATC	CGACCGGAGAATCCACATGG	Essential	TGGG	CIAO1	y	n	y	double	rA:dC,rG:dG	15,19	19	n	n	n
CGACCGGAGAATCCGCATC	CGACCGGAGAATCCTAATCG	Essential	TGGG	CIAO1	y	n	y	double	rU:dC,rA:dG	15,16	19	n	n	n
CGACCGGAGAATCCGCATC	CGACCGGAGAATCCTTATCG	Essential	TGGG	CIAO1	y	n	y	double	rU:dC,rU:dG	15,16	19	n	n	n
CGACCGGAGAATCCGCATC	CGACCGGAGAATCCTGATCG	Essential	TGGG	CIAO1	y	n	y	double	rU:dC,rG:dG	15,16	19	n	n	n
CGACCGGAGAATCCGCATC	CGACCGGAGAATCCTCTTCG	Essential	TGGG	CIAO1	y	n	y	double	rU:dC,rU:dT	15,17	19	n	n	n
CGACCGGAGAATCCGCATC	CGACCGGAGAATCCTCCTCG	Essential	TGGG	CIAO1	y	n	y	double	rU:dC,rC:dT	15,17	19	n	n	n
CGACCGGAGAATCCGCATC	CGACCGGAGAATCCTCGTCG	Essential	TGGG	CIAO1	y	n	y	double	rU:dC,rG:dT	15,17	19	n	n	n
CGACCGGAGAATCCGCATC	CGACCGGAGAATCCTCAACG	Essential	TGGG	CIAO1	y	n	y	double	rU:dC,rA:dA	15,18	19	n	n	n
CGACCGGAGAATCCGCATC	CGACCGGAGAATCCTCACCG	Essential	TGGG	CIAO1	y	n	y	double	rU:dC,rC:dA	15,18	19	n	n	n
CGACCGGAGAATCCGCATC	CGACCGGAGAATCCTCAGCG	Essential	TGGG	CIAO1	y	n	y	double	rU:dC,rG:dA	15,18	19	n	n	n
CGACCGGAGAATCCGCATC	CGACCGGAGAATCCTCATAG	Essential	TGGG	CIAO1	y	n	y	double	rU:dC,rA:dG	15,19	19	n	n	n
CGACCGGAGAATCCGCATC	CGACCGGAGAATCCTCATTG	Essential	TGGG	CIAO1	y	n	y	double	rU:dC,rU:dG	15,19	19	n	n	n
CGACCGGAGAATCCGCATC	CGACCGGAGAATCCTCATGG	Essential	TGGG	CIAO1	y	n	y	double	rU:dC,rG:dG	15,19	19	n	n	n
CGACCGGAGAATCCGCATC	CGACCGGAGAATCCCAATCG	Essential	TGGG	CIAO1	y	n	y	double	rC:dC,rA:dG	15,16	19	n	n	n
CGACCGGAGAATCCGCATC	CGACCGGAGAATCCCTATCG	Essential	TGGG	CIAO1	y	n	y	double	rC:dC,rU:dG	15,16	19	n	n	n
CGACCGGAGAATCCGCATC	CGACCGGAGAATCCCGATCG	Essential	TGGG	CIAO1	y	n	y	double	rC:dC,rG:dG	15,16	19	n	n	n
CGACCGGAGAATCCGCATC	CGACCGGAGAATCCCCTTCG	Essential	TGGG	CIAO1	y	n	y	double	rC:dC,rU:dT	15,17	19	n	n	n
CGACCGGAGAATCCGCATC	CGACCGGAGAATCCCCCTCG	Essential	TGGG	CIAO1	y	n	y	double	rC:dC,rC:dT	15,17	19	n	n	n
CGACCGGAGAATCCGCATC	CGACCGGAGAATCCCCGTCG	Essential	TGGG	CIAO1	y	n	y	double	rC:dC,rG:dT	15,17	19	n	n	n
CGACCGGAGAATCCGCATC	CGACCGGAGAATCCCCAACG	Essential	TGGG	CIAO1	y	n	y	double	rC:dC,rA:dA	15,18	19	n	n	n
CGACCGGAGAATCCGCATC	CGACCGGAGAATCCCCACCG	Essential	TGGG	CIAO1	y	n	y	double	rC:dC,rC:dA	15,18	19	n	n	n
CGACCGGAGAATCCGCATC	CGACCGGAGAATCCCCAGCG	Essential	TGGG	CIAO1	y	n	y	double	rC:dC,rG:dA	15,18	19	n	n	n
CGACCGGAGAATCCGCATC	CGACCGGAGAATCCCCATAG	Essential	TGGG	CIAO1	y	n	y	double	rC:dC,rA:dG	15,19	19	n	n	n
CGACCGGAGAATCCGCATC	CGACCGGAGAATCCCCATTG	Essential	TGGG	CIAO1	y	n	y	double	rC:dC,rU:dG	15,19	19	n	n	n
CGACCGGAGAATCCGCATC	CGACCGGAGAATCCCCATGG	Essential	TGGG	CIAO1	y	n	y	double	rC:dC,rG:dG	15,19	19	n	n	n
CGACCGGAGAATCCGCATC	CGACCGGAGAATCCGATTCG	Essential	TGGG	CIAO1	y	n	y	double	rA:dG,rU:dT	16,17	19	n	n	n
CGACCGGAGAATCCGCATC	CGACCGGAGAATCCGACTCG	Essential	TGGG	CIAO1	y	n	y	double	rA:dG,rC:dT	16,17	19	n	n	n
CGACCGGAGAATCCGCATC	CGACCGGAGAATCCGAGTCG	Essential	TGGG	CIAO1	y	n	y	double	rA:dG,rG:dT	16,17	19	n	n	n
CGACCGGAGAATCCGCATC	CGACCGGAGAATCCGAAACG	Essential	TGGG	CIAO1	y	n	y	double	rA:dG,rA:dA	16,18	19	n	n	n
CGACCGGAGAATCCGCATC	CGACCGGAGAATCCGAACCG	Essential	TGGG	CIAO1	y	n	y	double	rA:dG,rC:dA	16,18	19	n	n	n
CGACCGGAGAATCCGCATC	CGACCGGAGAATCCGAAGCG	Essential	TGGG	CIAO1	y	n	y	double	rA:dG,rG:dA	16,18	19	n	n	n
CGACCGGAGAATCCGCATC	CGACCGGAGAATCCGAATAG	Essential	TGGG	CIAO1	y	n	y	double	rA:dG,rA:dG	16,19	19	n	n	n
CGACCGGAGAATCCGCATC	CGACCGGAGAATCCGAATTG	Essential	TGGG	CIAO1	y	n	y	double	rA:dG,rU:dG	16,19	19	n	n	n
CGACCGGAGAATCCGCATC	CGACCGGAGAATCCGAATGG	Essential	TGGG	CIAO1	y	n	y	double	rA:dG,rG:dG	16,19	19	n	n	n
CGACCGGAGAATCCGCATC	CGACCGGAGAATCCGTTTCG	Essential	TGGG	CIAO1	y	n	y	double	rU:dG,rU:dT	16,17	19	n	n	n
CGACCGGAGAATCCGCATC	CGACCGGAGAATCCGTCTCG	Essential	TGGG	CIAO1	y	n	y	double	rU:dG,rC:dT	16,17	19	n	n	y
CGACCGGAGAATCCGCATC	CGACCGGAGAATCCGTGTCG	Essential	TGGG	CIAO1	y	n	y	double	rU:dG,rG:dT	16,17	19	n	n	n
CGACCGGAGAATCCGCATC	CGACCGGAGAATCCGTAACG	Essential	TGGG	CIAO1	y	n	y	double	rU:dG,rA:dA	16,18	19	n	n	n
CGACCGGAGAATCCGCATC	CGACCGGAGAATCCGTACCG	Essential	TGGG	CIAO1	y	n	y	double	rU:dG,rC:dA	16,18	19	n	n	n
CGACCGGAGAATCCGCATC	CGACCGGAGAATCCGTAGCG	Essential	TGGG	CIAO1	y	n	y	double	rU:dG,rG:dA	16,18	19	n	n	n
CGACCGGAGAATCCGCATC	CGACCGGAGAATCCGTATAG	Essential	TGGG	CIAO1	y	n	y	double	rU:dG,rA:dG	16,19	19	n	n	n
CGACCGGAGAATCCGCATC	CGACCGGAGAATCCGTATTG	Essential	TGGG	CIAO1	y	n	y	double	rU:dG,rU:dG	16,19	19	n	n	n
CGACCGGAGAATCCGCATC	CGACCGGAGAATCCGTATGG	Essential	TGGG	CIAO1	y	n	y	double	rU:dG,rG:dG	16,19	19	n	n	n
CGACCGGAGAATCCGCATC	CGACCGGAGAATCCGGTTCG	Essential	TGGG	CIAO1	y	n	y	double	rG:dG,rU:dT	16,17	19	n	n	n
CGACCGGAGAATCCGCATC	CGACCGGAGAATCCGGCTCG	Essential	TGGG	CIAO1	y	n	y	double	rG:dG,rC:dT	16,17	19	n	n	n
CGACCGGAGAATCCGCATC	CGACCGGAGAATCCGGGTCG	Essential	TGGG	CIAO1	y	n	y	double	rG:dG,rG:dT	16,17	19	n	n	n
CGACCGGAGAATCCGCATC	CGACCGGAGAATCCGGAACG	Essential	TGGG	CIAO1	y	n	y	double	rG:dG,rA:dA	16,18	19	n	n	n
CGACCGGAGAATCCGCATC	CGACCGGAGAATCCGGACCG	Essential	TGGG	CIAO1	y	n	y	double	rG:dG,rC:dA	16,18	19	n	n	n
CGACCGGAGAATCCGCATC	CGACCGGAGAATCCGGAGCG	Essential	TGGG	CIAO1	y	n	y	double	rG:dG,rG:dA	16,18	19	n	n	n
CGACCGGAGAATCCGCATC	CGACCGGAGAATCCGGATAG	Essential	TGGG	CIAO1	y	n	y	double	rG:dG,rA:dG	16,19	19	n	n	n
CGACCGGAGAATCCGCATC	CGACCGGAGAATCCGGATTG	Essential	TGGG	CIAO1	y	n	y	double	rG:dG,rU:dG	16,19	19	n	n	n
CGACCGGAGAATCCGCATC	CGACCGGAGAATCCGGATGG	Essential	TGGG	CIAO1	y	n	y	double	rG:dG,rG:dG	16,19	19	n	n	n
CGACCGGAGAATCCGCATC	CGACCGGAGAATCCGCTACG	Essential	TGGG	CIAO1	y	n	y	double	rU:dT,rA:dA	17,18	19	n	n	n
CGACCGGAGAATCCGCATC	CGACCGGAGAATCCGCTCCG	Essential	TGGG	CIAO1	y	n	y	double	rU:dT,rC:dA	17,18	19	n	n	n
CGACCGGAGAATCCGCATC	CGACCGGAGAATCCGCTGCG	Essential	TGGG	CIAO1	y	n	y	double	rU:dT,rG:dA	17,18	19	n	n	n
CGACCGGAGAATCCGCATC	CGACCGGAGAATCCGCTTAG	Essential	TGGG	CIAO1	y	n	y	double	rU:dT,rA:dG	17,19	19	n	n	n
CGACCGGAGAATCCGCATC	CGACCGGAGAATCCGCTTTG	Essential	TGGG	CIAO1	y	n	y	double	rU:dT,rU:dG	17,19	19	n	n	n
CGACCGGAGAATCCGCATC	CGACCGGAGAATCCGCTTGG	Essential	TGGG	CIAO1	y	n	y	double	rU:dT,rG:dG	17,19	19	n	n	n
CGACCGGAGAATCCGCATC	CGACCGGAGAATCCGCCACG	Essential	TGGG	CIAO1	y	n	y	double	rC:dT,rA:dA	17,18	19	n	n	n
CGACCGGAGAATCCGCATC	CGACCGGAGAATCCGCCCCG	Essential	TGGG	CIAO1	y	n	y	double	rC:dT,rC:dA	17,18	19	n	n	n
CGACCGGAGAATCCGCATC	CGACCGGAGAATCCGCCGCG	Essential	TGGG	CIAO1	y	n	y	double	rC:dT,rG:dA	17,18	19	n	n	n
CGACCGGAGAATCCGCATC	CGACCGGAGAATCCGCCTAG	Essential	TGGG	CIAO1	y	n	y	double	rC:dT,rA:dG	17,19	19	n	n	n
CGACCGGAGAATCCGCATC	CGACCGGAGAATCCGCCTTG	Essential	TGGG	CIAO1	y	n	y	double	rC:dT,rU:dG	17,19	19	n	n	n
CGACCGGAGAATCCGCATC	CGACCGGAGAATCCGCCTGG	Essential	TGGG	CIAO1	y	n	y	double	rC:dT,rG:dG	17,19	19	n	n	n
CGACCGGAGAATCCGCATC	CGACCGGAGAATCCGCGACG	Essential	TGGG	CIAO1	y	n	y	double	rG:dT,rA:dA	17,18	19	n	n	n
CGACCGGAGAATCCGCATC	CGACCGGAGAATCCGCGCCG	Essential	TGGG	CIAO1	y	n	y	double	rG:dT,rC:dA	17,18	19	n	n	n
CGACCGGAGAATCCGCATC	CGACCGGAGAATCCGCGGCG	Essential	TGGG	CIAO1	y	n	y	double	rG:dT,rG:dA	17,18	19	n	n	n
CGACCGGAGAATCCGCATC	CGACCGGAGAATCCGCGTAG	Essential	TGGG	CIAO1	y	n	y	double	rG:dT,rA:dG	17,19	19	n	n	n
CGACCGGAGAATCCGCATC	CGACCGGAGAATCCGCGTTG	Essential	TGGG	CIAO1	y	n	y	double	rG:dT,rU:dG	17,19	19	n	n	n
CGACCGGAGAATCCGCATC	CGACCGGAGAATCCGCGTGG	Essential	TGGG	CIAO1	y	n	y	double	rG:dT,rG:dG	17,19	19	n	n	n
CGACCGGAGAATCCGCATC	CGACCGGAGAATCCGCAAAG	Essential	TGGG	CIAO1	y	n	y	double	rA:dA,rA:dG	18,19	19	n	n	n
CGACCGGAGAATCCGCATC	CGACCGGAGAATCCGCAATG	Essential	TGGG	CIAO1	y	n	y	double	rA:dA,rU:dG	18,19	19	n	n	n
CGACCGGAGAATCCGCATC	CGACCGGAGAATCCGCAAGG	Essential	TGGG	CIAO1	y	n	y	double	rA:dA,rG:dG	18,19	19	n	n	n
CGACCGGAGAATCCGCATC	CGACCGGAGAATCCGCACAG	Essential	TGGG	CIAO1	y	n	y	double	rC:dA,rA:dG	18,19	19	n	n	n
CGACCGGAGAATCCGCATC	CGACCGGAGAATCCGCACTG	Essential	TGGG	CIAO1	y	n	y	double	rC:dA,rU:dG	18,19	19	n	n	n
CGACCGGAGAATCCGCATC	CGACCGGAGAATCCGCACGG	Essential	TGGG	CIAO1	y	n	y	double	rC:dA,rG:dG	18,19	19	n	n	n
CGACCGGAGAATCCGCATC	CGACCGGAGAATCCGCAGAG	Essential	TGGG	CIAO1	y	n	y	double	rG:dA,rA:dG	18,19	19	n	n	n
CGACCGGAGAATCCGCATC	CGACCGGAGAATCCGCAGTG	Essential	TGGG	CIAO1	y	n	y	double	rG:dA,rU:dG	18,19	19	n	n	n
CGACCGGAGAATCCGCATC	CGACCGGAGAATCCGCAGGG	Essential	TGGG	CIAO1	y	n	y	double	rG:dA,rG:dG	18,19	19	n	n	n
TTGTGCGCGTGCTCGAAGG	ATGTGCGCGTGCTCGAAGGG	Essential	TGGT	EEF2	y	y	n	single	rA:dA	1	19
TTGTGCGCGTGCTCGAAGG	CTGTGCGCGTGCTCGAAGGG	Essential	TGGT	EEF2	y	y	n	single	rC:dA	1	19
TTGTGCGCGTGCTCGAAGG	GTGTGCGCGTGCTCGAAGGG	Essential	TGGT	EEF2	y	y	n	single	rG:dA	1	19
TTGTGCGCGTGCTCGAAGG	TAGTGCGCGTGCTCGAAGGG	Essential	TGGT	EEF2	y	y	n	single	rA:dA	2	19
TTGTGCGCGTGCTCGAAGG	TCGTGCGCGTGCTCGAAGGG	Essential	TGGT	EEF2	y	y	n	single	rC:dA	2	19
TTGTGCGCGTGCTCGAAGG	TGGTGCGCGTGCTCGAAGGG	Essential	TGGT	EEF2	y	y	n	single	rG:dA	2	19
TTGTGCGCGTGCTCGAAGG	TTATGCGCGTGCTCGAAGGG	Essential	TGGT	EEF2	y	y	n	single	rA:dC	3	19
TTGTGCGCGTGCTCGAAGG	TTTTGCGCGTGCTCGAAGGG	Essential	TGGT	EEF2	y	y	n	single	rU:dC	3	19
TTGTGCGCGTGCTCGAAGG	TTCTGCGCGTGCTCGAAGGG	Essential	TGGT	EEF2	y	y	n	single	rC:dC	3	19
TTGTGCGCGTGCTCGAAGG	TTGAGCGCGTGCTCGAAGGG	Essential	TGGT	EEF2	y	y	n	single	rA:dA	4	19
TTGTGCGCGTGCTCGAAGG	TTGCGCGCGTGCTCGAAGGG	Essential	TGGT	EEF2	y	y	n	single	rC:dA	4	19
TTGTGCGCGTGCTCGAAGG	TTGGGCGCGTGCTCGAAGGG	Essential	TGGT	EEF2	y	y	n	single	rG:dA	4	19
TTGTGCGCGTGCTCGAAGG	TTGTACGCGTGCTCGAAGGG	Essential	TGGT	EEF2	y	y	n	single	rA:dC	5	19
TTGTGCGCGTGCTCGAAGG	TTGTTCGCGTGCTCGAAGGG	Essential	TGGT	EEF2	y	y	n	single	rU:dC	5	19
TTGTGCGCGTGCTCGAAGG	TTGTCCGCGTGCTCGAAGGG	Essential	TGGT	EEF2	y	y	n	single	rC:dC	5	19
TTGTGCGCGTGCTCGAAGG	TTGTGAGCGTGCTCGAAGGG	Essential	TGGT	EEF2	y	y	n	single	rA:dG	6	19
TTGTGCGCGTGCTCGAAGG	TTGTGTGCGTGCTCGAAGGG	Essential	TGGT	EEF2	y	y	n	single	rU:dG	6	19
TTGTGCGCGTGCTCGAAGG	TTGTGGGCGTGCTCGAAGGG	Essential	TGGT	EEF2	y	y	n	single	rG:dG	6	19
TTGTGCGCGTGCTCGAAGG	TTGTGCACGTGCTCGAAGGG	Essential	TGGT	EEF2	y	y	n	single	rA:dC	7	19
TTGTGCGCGTGCTCGAAGG	TTGTGCTCGTGCTCGAAGGG	Essential	TGGT	EEF2	y	y	n	single	rU:dC	7	19
TTGTGCGCGTGCTCGAAGG	TTGTGCCCGTGCTCGAAGGG	Essential	TGGT	EEF2	y	y	n	single	rC:dC	7	19
TTGTGCGCGTGCTCGAAGG	TTGTGCGAGTGCTCGAAGGG	Essential	TGGT	EEF2	y	y	n	single	rA:dG	8	19
TTGTGCGCGTGCTCGAAGG	TTGTGCGTGTGCTCGAAGGG	Essential	TGGT	EEF2	y	y	n	single	rU:dG	8	19
TTGTGCGCGTGCTCGAAGG	TTGTGCGGGTGCTCGAAGGG	Essential	TGGT	EEF2	y	y	n	single	rG:dG	8	19
TTGTGCGCGTGCTCGAAGG	TTGTGCGCATGCTCGAAGGG	Essential	TGGT	EEF2	y	y	n	single	rA:dC	9	19
TTGTGCGCGTGCTCGAAGG	TTGTGCGCTTGCTCGAAGGG	Essential	TGGT	EEF2	y	y	n	single	rU:dC	9	19
TTGTGCGCGTGCTCGAAGG	TTGTGCGCCTGCTCGAAGGG	Essential	TGGT	EEF2	y	y	n	single	rC:dC	9	19
TTGTGCGCGTGCTCGAAGG	TTGTGCGCGAGCTCGAAGGG	Essential	TGGT	EEF2	y	y	n	single	rA:dA	10	19
TTGTGCGCGTGCTCGAAGG	TTGTGCGCGCGCTCGAAGGG	Essential	TGGT	EEF2	y	y	n	single	rC:dA	10	19
TTGTGCGCGTGCTCGAAGG	TTGTGCGCGGGCTCGAAGGG	Essential	TGGT	EEF2	y	y	n	single	rG:dA	10	19
TTGTGCGCGTGCTCGAAGG	TTGTGCGCGTACTCGAAGGG	Essential	TGGT	EEF2	y	y	n	single	rA:dC	11	19
TTGTGCGCGTGCTCGAAGG	TTGTGCGCGTTCTCGAAGGG	Essential	TGGT	EEF2	y	y	n	single	rU:dC	11	19
TTGTGCGCGTGCTCGAAGG	TTGTGCGCGTCCTCGAAGGG	Essential	TGGT	EEF2	y	y	n	single	rC:dC	11	19
TTGTGCGCGTGCTCGAAGG	TTGTGCGCGTGATCGAAGGG	Essential	TGGT	EEF2	y	y	n	single	rA:dG	12	19
TTGTGCGCGTGCTCGAAGG	TTGTGCGCGTGTTCGAAGGG	Essential	TGGT	EEF2	y	y	n	single	rU:dG	12	19
TTGTGCGCGTGCTCGAAGG	TTGTGCGCGTGGTCGAAGGG	Essential	TGGT	EEF2	y	y	n	single	rG:dG	12	19
TTGTGCGCGTGCTCGAAGG	TTGTGCGCGTGCACGAAGGG	Essential	TGGT	EEF2	y	y	n	single	rA:dA	13	19
TTGTGCGCGTGCTCGAAGG	TTGTGCGCGTGCCCGAAGGG	Essential	TGGT	EEF2	y	y	n	single	rC:dA	13	19
TTGTGCGCGTGCTCGAAGG	TTGTGCGCGTGCGCGAAGGG	Essential	TGGT	EEF2	y	y	n	single	rG:dA	13	19
TTGTGCGCGTGCTCGAAGG	TTGTGCGCGTGCTAGAAGGG	Essential	TGGT	EEF2	y	y	n	single	rA:dG	14	19
TTGTGCGCGTGCTCGAAGG	TTGTGCGCGTGCTTGAAGGG	Essential	TGGT	EEF2	y	y	n	single	rU:dG	14	19
TTGTGCGCGTGCTCGAAGG	TTGTGCGCGTGCTGGAAGGG	Essential	TGGT	EEF2	y	y	n	single	rG:dG	14	19
TTGTGCGCGTGCTCGAAGG	TTGTGCGCGTGCTCAAAGGG	Essential	TGGT	EEF2	y	y	n	single	rA:dC	15	19
TTGTGCGCGTGCTCGAAGG	TTGTGCGCGTGCTCTAAGGG	Essential	TGGT	EEF2	y	y	n	single	rU:dC	15	19
TTGTGCGCGTGCTCGAAGG	TTGTGCGCGTGCTCCAAGGG	Essential	TGGT	EEF2	y	y	n	single	rC:dC	15	19
TTGTGCGCGTGCTCGAAGG	TTGTGCGCGTGCTCGTAGGG	Essential	TGGT	EEF2	y	y	n	single	rU:dT	16	19
TTGTGCGCGTGCTCGAAGG	TTGTGCGCGTGCTCGCAGGG	Essential	TGGT	EEF2	y	y	n	single	rC:dT	16	19
TTGTGCGCGTGCTCGAAGG	TTGTGCGCGTGCTCGGAGGG	Essential	TGGT	EEF2	y	y	n	single	rG:dT	16	19
TTGTGCGCGTGCTCGAAGG	TTGTGCGCGTGCTCGATGGG	Essential	TGGT	EEF2	y	y	n	single	rU:dT	17	19
TTGTGCGCGTGCTCGAAGG	TTGTGCGCGTGCTCGACGGG	Essential	TGGT	EEF2	y	y	n	single	rC:dT	17	19
TTGTGCGCGTGCTCGAAGG	TTGTGCGCGTGCTCGAGGGG	Essential	TGGT	EEF2	y	y	n	single	rG:dT	17	19
TTGTGCGCGTGCTCGAAGG	TTGTGCGCGTGCTCGAAAGG	Essential	TGGT	EEF2	y	y	n	single	rA:dC	18	19
TTGTGCGCGTGCTCGAAGG	TTGTGCGCGTGCTCGAATGG	Essential	TGGT	EEF2	y	y	n	single	rU:dC	18	19
TTGTGCGCGTGCTCGAAGG	TTGTGCGCGTGCTCGAACGG	Essential	TGGT	EEF2	y	y	n	single	rC:dC	18	19
TTGTGCGCGTGCTCGAAGG	TTGTGCGCGTGCTCGAAGAG	Essential	TGGT	EEF2	y	y	n	single	rA:dC	19	19
TTGTGCGCGTGCTCGAAGG	TTGTGCGCGTGCTCGAAGTG	Essential	TGGT	EEF2	y	y	n	single	rU:dC	19	19
TTGTGCGCGTGCTCGAAGG	TTGTGCGCGTGCTCGAAGCG	Essential	TGGT	EEF2	y	y	n	single	rC:dC	19	19
TTGTGCGCGTGCTCGAAGG	AAGTGCGCGTGCTCGAAGGG	Essential	TGGT	EEF2	y	y	n	double	rA:dA,rA:dA	1,2	19	n	n	n
TTGTGCGCGTGCTCGAAGG	ACGTGCGCGTGCTCGAAGGG	Essential	TGGT	EEF2	y	y	n	double	rA:dA,rC:dA	1,2	19	n	n	n
TTGTGCGCGTGCTCGAAGG	AGGTGCGCGTGCTCGAAGGG	Essential	TGGT	EEF2	y	y	n	double	rA:dA,rG:dA	1,2	19	n	n	n
TTGTGCGCGTGCTCGAAGG	ATATGCGCGTGCTCGAAGGG	Essential	TGGT	EEF2	y	y	n	double	rA:dA,rA:dC	1,3	19	n	n	n
TTGTGCGCGTGCTCGAAGG	ATTTGCGCGTGCTCGAAGGG	Essential	TGGT	EEF2	y	y	n	double	rA:dA,rU:dC	1,3	19	n	n	n
TTGTGCGCGTGCTCGAAGG	ATCTGCGCGTGCTCGAAGGG	Essential	TGGT	EEF2	y	y	n	double	rA:dA,rC:dC	1,3	19	n	n	n
TTGTGCGCGTGCTCGAAGG	ATGAGCGCGTGCTCGAAGGG	Essential	TGGT	EEF2	y	y	n	double	rA:dA,rA:dA	1,4	19	n	n	n
TTGTGCGCGTGCTCGAAGG	ATGCGCGCGTGCTCGAAGGG	Essential	TGGT	EEF2	y	y	n	double	rA:dA,rC:dA	1,4	19	n	n	n
TTGTGCGCGTGCTCGAAGG	ATGGGCGCGTGCTCGAAGGG	Essential	TGGT	EEF2	y	y	n	double	rA:dA,rG:dA	1,4	19	n	n	n
TTGTGCGCGTGCTCGAAGG	ATGTACGCGTGCTCGAAGGG	Essential	TGGT	EEF2	y	y	n	double	rA:dA,rA:dC	1,5	19	n	n	n
TTGTGCGCGTGCTCGAAGG	ATGTTCGCGTGCTCGAAGGG	Essential	TGGT	EEF2	y	y	n	double	rA:dA,rU:dC	1,5	19	n	n	n
TTGTGCGCGTGCTCGAAGG	ATGTCCGCGTGCTCGAAGGG	Essential	TGGT	EEF2	y	y	n	double	rA:dA,rC:dC	1,5	19	n	n	n
TTGTGCGCGTGCTCGAAGG	ATGTGAGCGTGCTCGAAGGG	Essential	TGGT	EEF2	y	y	n	double	rA:dA,rA:dG	1,6	19	n	n	n
TTGTGCGCGTGCTCGAAGG	ATGTGTGCGTGCTCGAAGGG	Essential	TGGT	EEF2	y	y	n	double	rA:dA,rU:dG	1,6	19	n	n	n
TTGTGCGCGTGCTCGAAGG	ATGTGGGCGTGCTCGAAGGG	Essential	TGGT	EEF2	y	y	n	double	rA:dA,rG:dG	1,6	19	n	n	n
TTGTGCGCGTGCTCGAAGG	ATGTGCACGTGCTCGAAGGG	Essential	TGGT	EEF2	y	y	n	double	rA:dA,rA:dC	1,7	19	n	n	n
TTGTGCGCGTGCTCGAAGG	ATGTGCTCGTGCTCGAAGGG	Essential	TGGT	EEF2	y	y	n	double	rA:dA,rU:dC	1,7	19	n	n	n
TTGTGCGCGTGCTCGAAGG	ATGTGCCCGTGCTCGAAGGG	Essential	TGGT	EEF2	y	y	n	double	rA:dA,rC:dC	1,7	19	n	n	n
TTGTGCGCGTGCTCGAAGG	ATGTGCGAGTGCTCGAAGGG	Essential	TGGT	EEF2	y	y	n	double	rA:dA,rA:dG	1,8	19	n	n	n
TTGTGCGCGTGCTCGAAGG	ATGTGCGTGTGCTCGAAGGG	Essential	TGGT	EEF2	y	y	n	double	rA:dA,rU:dG	1,8	19	n	n	n
TTGTGCGCGTGCTCGAAGG	ATGTGCGGGTGCTCGAAGGG	Essential	TGGT	EEF2	y	y	n	double	rA:dA,rG:dG	1,8	19	n	n	n
TTGTGCGCGTGCTCGAAGG	ATGTGCGCATGCTCGAAGGG	Essential	TGGT	EEF2	y	y	n	double	rA:dA,rA:dC	1,9	19	n	n	n
TTGTGCGCGTGCTCGAAGG	ATGTGCGCTTGCTCGAAGGG	Essential	TGGT	EEF2	y	y	n	double	rA:dA,rU:dC	1,9	19	n	n	n
TTGTGCGCGTGCTCGAAGG	ATGTGCGCCTGCTCGAAGGG	Essential	TGGT	EEF2	y	y	n	double	rA:dA,rC:dC	1,9	19	n	n	n
TTGTGCGCGTGCTCGAAGG	ATGTGCGCGAGCTCGAAGGG	Essential	TGGT	EEF2	y	y	n	double	rA:dA,rA:dA	1,10	19	n	n	n
TTGTGCGCGTGCTCGAAGG	ATGTGCGCGCGCTCGAAGGG	Essential	TGGT	EEF2	y	y	n	double	rA:dA,rC:dA	1,10	19	n	n	n
TTGTGCGCGTGCTCGAAGG	ATGTGCGCGGGCTCGAAGGG	Essential	TGGT	EEF2	y	y	n	double	rA:dA,rG:dA	1,10	19	n	n	n
TTGTGCGCGTGCTCGAAGG	ATGTGCGCGTACTCGAAGGG	Essential	TGGT	EEF2	y	y	n	double	rA:dA,rA:dC	1,11	19	n	n	n
TTGTGCGCGTGCTCGAAGG	ATGTGCGCGTTCTCGAAGGG	Essential	TGGT	EEF2	y	y	n	double	rA:dA,rU:dC	1,11	19	n	n	n
TTGTGCGCGTGCTCGAAGG	ATGTGCGCGTCCTCGAAGGG	Essential	TGGT	EEF2	y	y	n	double	rA:dA,rC:dC	1,11	19	n	n	n
TTGTGCGCGTGCTCGAAGG	ATGTGCGCGTGATCGAAGGG	Essential	TGGT	EEF2	y	y	n	double	rA:dA,rA:dG	1,12	19	n	n	n
TTGTGCGCGTGCTCGAAGG	ATGTGCGCGTGTTCGAAGGG	Essential	TGGT	EEF2	y	y	n	double	rA:dA,rU:dG	1,12	19	n	n	n
TTGTGCGCGTGCTCGAAGG	ATGTGCGCGTGGTCGAAGGG	Essential	TGGT	EEF2	y	y	n	double	rA:dA,rG:dG	1,12	19	n	n	n
TTGTGCGCGTGCTCGAAGG	ATGTGCGCGTGCACGAAGGG	Essential	TGGT	EEF2	y	y	n	double	rA:dA,rA:dA	1,13	19	n	n	n
TTGTGCGCGTGCTCGAAGG	ATGTGCGCGTGCCCGAAGGG	Essential	TGGT	EEF2	y	y	n	double	rA:dA,rC:dA	1,13	19	n	n	n
TTGTGCGCGTGCTCGAAGG	ATGTGCGCGTGCGCGAAGGG	Essential	TGGT	EEF2	y	y	n	double	rA:dA,rG:dA	1,13	19	n	n	n
TTGTGCGCGTGCTCGAAGG	ATGTGCGCGTGCTAGAAGGG	Essential	TGGT	EEF2	y	y	n	double	rA:dA,rA:dG	1,14	19	n	n	n
TTGTGCGCGTGCTCGAAGG	ATGTGCGCGTGCTTGAAGGG	Essential	TGGT	EEF2	y	y	n	double	rA:dA,rU:dG	1,14	19	n	n	n
TTGTGCGCGTGCTCGAAGG	ATGTGCGCGTGCTGGAAGGG	Essential	TGGT	EEF2	y	y	n	double	rA:dA,rG:dG	1,14	19	n	n	n
TTGTGCGCGTGCTCGAAGG	ATGTGCGCGTGCTCAAAGGG	Essential	TGGT	EEF2	y	y	n	double	rA:dA,rA:dC	1,15	19	n	n	n
TTGTGCGCGTGCTCGAAGG	ATGTGCGCGTGCTCTAAGGG	Essential	TGGT	EEF2	y	y	n	double	rA:dA,rU:dC	1,15	19	n	n	n
TTGTGCGCGTGCTCGAAGG	ATGTGCGCGTGCTCCAAGGG	Essential	TGGT	EEF2	y	y	n	double	rA:dA,rC:dC	1,15	19	n	n	n
TTGTGCGCGTGCTCGAAGG	ATGTGCGCGTGCTCGTAGGG	Essential	TGGT	EEF2	y	y	n	double	rA:dA,rU:dT	1,16	19	n	n	n
TTGTGCGCGTGCTCGAAGG	ATGTGCGCGTGCTCGCAGGG	Essential	TGGT	EEF2	y	y	n	double	rA:dA,rC:dT	1,16	19	n	n	n
TTGTGCGCGTGCTCGAAGG	ATGTGCGCGTGCTCGGAGGG	Essential	TGGT	EEF2	y	y	n	double	rA:dA,rG:dT	1,16	19	n	n	n
TTGTGCGCGTGCTCGAAGG	ATGTGCGCGTGCTCGATGGG	Essential	TGGT	EEF2	y	y	n	double	rA:dA,rU:dT	1,17	19	n	n	n
TTGTGCGCGTGCTCGAAGG	ATGTGCGCGTGCTCGACGGG	Essential	TGGT	EEF2	y	y	n	double	rA:dA,rC:dT	1,17	19	n	n	n
TTGTGCGCGTGCTCGAAGG	ATGTGCGCGTGCTCGAGGGG	Essential	TGGT	EEF2	y	y	n	double	rA:dA,rG:dT	1,17	19	n	n	n
TTGTGCGCGTGCTCGAAGG	ATGTGCGCGTGCTCGAAAGG	Essential	TGGT	EEF2	y	y	n	double	rA:dA,rA:dC	1,18	19	n	n	n
TTGTGCGCGTGCTCGAAGG	ATGTGCGCGTGCTCGAATGG	Essential	TGGT	EEF2	y	y	n	double	rA:dA,rU:dC	1,18	19	n	n	n
TTGTGCGCGTGCTCGAAGG	ATGTGCGCGTGCTCGAACGG	Essential	TGGT	EEF2	y	y	n	double	rA:dA,rC:dC	1,18	19	n	n	n
TTGTGCGCGTGCTCGAAGG	ATGTGCGCGTGCTCGAAGAG	Essential	TGGT	EEF2	y	y	n	double	rA:dA,rA:dC	1,19	19	n	n	n
TTGTGCGCGTGCTCGAAGG	ATGTGCGCGTGCTCGAAGTG	Essential	TGGT	EEF2	y	y	n	double	rA:dA,rU:dC	1,19	19	n	n	n
TTGTGCGCGTGCTCGAAGG	ATGTGCGCGTGCTCGAAGCG	Essential	TGGT	EEF2	y	y	n	double	rA:dA,rC:dC	1,19	19	n	n	n
TTGTGCGCGTGCTCGAAGG	CAGTGCGCGTGCTCGAAGGG	Essential	TGGT	EEF2	y	y	n	double	rC:dA,rA:dA	1,2	19	n	n	n
TTGTGCGCGTGCTCGAAGG	CCGTGCGCGTGCTCGAAGGG	Essential	TGGT	EEF2	y	y	n	double	rC:dA,rC:dA	1,2	19	n	n	n
TTGTGCGCGTGCTCGAAGG	CGGTGCGCGTGCTCGAAGGG	Essential	TGGT	EEF2	y	y	n	double	rC:dA,rG:dA	1,2	19	n	n	n
TTGTGCGCGTGCTCGAAGG	CTATGCGCGTGCTCGAAGGG	Essential	TGGT	EEF2	y	y	n	double	rC:dA,rA:dC	1,3	19	n	n	n
TTGTGCGCGTGCTCGAAGG	CTTTGCGCGTGCTCGAAGGG	Essential	TGGT	EEF2	y	y	n	double	rC:dA,rU:dC	1,3	19	n	n	n
TTGTGCGCGTGCTCGAAGG	CTCTGCGCGTGCTCGAAGGG	Essential	TGGT	EEF2	y	y	n	double	rC:dA,rC:dC	1,3	19	n	n	n
TTGTGCGCGTGCTCGAAGG	CTGAGCGCGTGCTCGAAGGG	Essential	TGGT	EEF2	y	y	n	double	rC:dA,rA:dA	1,4	19	n	n	n
TTGTGCGCGTGCTCGAAGG	CTGCGCGCGTGCTCGAAGGG	Essential	TGGT	EEF2	y	y	n	double	rC:dA,rC:dA	1,4	19	n	n	n
TTGTGCGCGTGCTCGAAGG	CTGGGCGCGTGCTCGAAGGG	Essential	TGGT	EEF2	y	y	n	double	rC:dA,rG:dA	1,4	19	n	n	n
TTGTGCGCGTGCTCGAAGG	CTGTACGCGTGCTCGAAGGG	Essential	TGGT	EEF2	y	y	n	double	rC:dA,rA:dC	1,5	19	n	n	n
TTGTGCGCGTGCTCGAAGG	CTGTTCGCGTGCTCGAAGGG	Essential	TGGT	EEF2	y	y	n	double	rC:dA,rU:dC	1,5	19	n	n	n
TTGTGCGCGTGCTCGAAGG	CTGTCCGCGTGCTCGAAGGG	Essential	TGGT	EEF2	y	y	n	double	rC:dA,rC:dC	1,5	19	n	n	n
TTGTGCGCGTGCTCGAAGG	CTGTGAGCGTGCTCGAAGGG	Essential	TGGT	EEF2	y	y	n	double	rC:dA,rA:dG	1,6	19	n	n	n
TTGTGCGCGTGCTCGAAGG	CTGTGTGCGTGCTCGAAGGG	Essential	TGGT	EEF2	y	y	n	double	rC:dA,rU:dG	1,6	19	n	n	n
TTGTGCGCGTGCTCGAAGG	CTGTGGGCGTGCTCGAAGGG	Essential	TGGT	EEF2	y	y	n	double	rC:dA,rG:dG	1,6	19	n	n	n
TTGTGCGCGTGCTCGAAGG	CTGTGCACGTGCTCGAAGGG	Essential	TGGT	EEF2	y	y	n	double	rC:dA,rA:dC	1,7	19	n	n	n
TTGTGCGCGTGCTCGAAGG	CTGTGCTCGTGCTCGAAGGG	Essential	TGGT	EEF2	y	y	n	double	rC:dA,rU:dC	1,7	19	n	n	n
TTGTGCGCGTGCTCGAAGG	CTGTGCCCGTGCTCGAAGGG	Essential	TGGT	EEF2	y	y	n	double	rC:dA,rC:dC	1,7	19	n	n	n
TTGTGCGCGTGCTCGAAGG	CTGTGCGAGTGCTCGAAGGG	Essential	TGGT	EEF2	y	y	n	double	rC:dA,rA:dG	1,8	19	n	n	n
TTGTGCGCGTGCTCGAAGG	CTGTGCGTGTGCTCGAAGGG	Essential	TGGT	EEF2	y	y	n	double	rC:dA,rU:dG	1,8	19	n	n	n
TTGTGCGCGTGCTCGAAGG	CTGTGCGGGTGCTCGAAGGG	Essential	TGGT	EEF2	y	y	n	double	rC:dA,rG:dG	1,8	19	n	n	n
TTGTGCGCGTGCTCGAAGG	CTGTGCGCATGCTCGAAGGG	Essential	TGGT	EEF2	y	y	n	double	rC:dA,rA:dC	1,9	19	n	n	n
TTGTGCGCGTGCTCGAAGG	CTGTGCGCTTGCTCGAAGGG	Essential	TGGT	EEF2	y	y	n	double	rC:dA,rU:dC	1,9	19	n	n	n
TTGTGCGCGTGCTCGAAGG	CTGTGCGCCTGCTCGAAGGG	Essential	TGGT	EEF2	y	y	n	double	rC:dA,rC:dC	1,9	19	n	n	n
TTGTGCGCGTGCTCGAAGG	CTGTGCGCGAGCTCGAAGGG	Essential	TGGT	EEF2	y	y	n	double	rC:dA,rA:dA	1,10	19	n	n	n
TTGTGCGCGTGCTCGAAGG	CTGTGCGCGCGCTCGAAGGG	Essential	TGGT	EEF2	y	y	n	double	rC:dA,rC:dA	1,10	19	n	n	n
TTGTGCGCGTGCTCGAAGG	CTGTGCGCGGGCTCGAAGGG	Essential	TGGT	EEF2	y	y	n	double	rC:dA,rG:dA	1,10	19	n	n	n
TTGTGCGCGTGCTCGAAGG	CTGTGCGCGTACTCGAAGGG	Essential	TGGT	EEF2	y	y	n	double	rC:dA,rA:dC	1,11	19	n	n	n
TTGTGCGCGTGCTCGAAGG	CTGTGCGCGTTCTCGAAGGG	Essential	TGGT	EEF2	y	y	n	double	rC:dA,rU:dC	1,11	19	n	n	n
TTGTGCGCGTGCTCGAAGG	CTGTGCGCGTCCTCGAAGGG	Essential	TGGT	EEF2	y	y	n	double	rC:dA,rC:dC	1,11	19	n	n	n
TTGTGCGCGTGCTCGAAGG	CTGTGCGCGTGATCGAAGGG	Essential	TGGT	EEF2	y	y	n	double	rC:dA,rA:dG	1,12	19	n	n	n
TTGTGCGCGTGCTCGAAGG	CTGTGCGCGTGTTCGAAGGG	Essential	TGGT	EEF2	y	y	n	double	rC:dA,rU:dG	1,12	19	n	n	n
TTGTGCGCGTGCTCGAAGG	CTGTGCGCGTGGTCGAAGGG	Essential	TGGT	EEF2	y	y	n	double	rC:dA,rG:dG	1,12	19	n	n	n
TTGTGCGCGTGCTCGAAGG	CTGTGCGCGTGCACGAAGGG	Essential	TGGT	EEF2	y	y	n	double	rC:dA,rA:dA	1,13	19	n	n	n
TTGTGCGCGTGCTCGAAGG	CTGTGCGCGTGCCCGAAGGG	Essential	TGGT	EEF2	y	y	n	double	rC:dA,rC:dA	1,13	19	n	n	n
TTGTGCGCGTGCTCGAAGG	CTGTGCGCGTGCGCGAAGGG	Essential	TGGT	EEF2	y	y	n	double	rC:dA,rG:dA	1,13	19	n	n	n
TTGTGCGCGTGCTCGAAGG	CTGTGCGCGTGCTAGAAGGG	Essential	TGGT	EEF2	y	y	n	double	rC:dA,rA:dG	1,14	19	n	n	n
TTGTGCGCGTGCTCGAAGG	CTGTGCGCGTGCTTGAAGGG	Essential	TGGT	EEF2	y	y	n	double	rC:dA,rU:dG	1,14	19	n	n	n
TTGTGCGCGTGCTCGAAGG	CTGTGCGCGTGCTGGAAGGG	Essential	TGGT	EEF2	y	y	n	double	rC:dA,rG:dG	1,14	19	n	n	n
TTGTGCGCGTGCTCGAAGG	CTGTGCGCGTGCTCAAAGGG	Essential	TGGT	EEF2	y	y	n	double	rC:dA,rA:dC	1,15	19	n	n	n
TTGTGCGCGTGCTCGAAGG	CTGTGCGCGTGCTCTAAGGG	Essential	TGGT	EEF2	y	y	n	double	rC:dA,rU:dC	1,15	19	n	n	n
TTGTGCGCGTGCTCGAAGG	CTGTGCGCGTGCTCCAAGGG	Essential	TGGT	EEF2	y	y	n	double	rC:dA,rC:dC	1,15	19	n	n	n
TTGTGCGCGTGCTCGAAGG	CTGTGCGCGTGCTCGTAGGG	Essential	TGGT	EEF2	y	y	n	double	rC:dA,rU:dT	1,16	19	n	n	n
TTGTGCGCGTGCTCGAAGG	CTGTGCGCGTGCTCGCAGGG	Essential	TGGT	EEF2	y	y	n	double	rC:dA,rC:dT	1,16	19	n	n	n
TTGTGCGCGTGCTCGAAGG	CTGTGCGCGTGCTCGGAGGG	Essential	TGGT	EEF2	y	y	n	double	rC:dA,rG:dT	1,16	19	n	n	n
TTGTGCGCGTGCTCGAAGG	CTGTGCGCGTGCTCGATGGG	Essential	TGGT	EEF2	y	y	n	double	rC:dA,rU:dT	1,17	19	n	n	n
TTGTGCGCGTGCTCGAAGG	CTGTGCGCGTGCTCGACGGG	Essential	TGGT	EEF2	y	y	n	double	rC:dA,rC:dT	1,17	19	n	n	n
TTGTGCGCGTGCTCGAAGG	CTGTGCGCGTGCTCGAGGGG	Essential	TGGT	EEF2	y	y	n	double	rC:dA,rG:dT	1,17	19	n	n	n
TTGTGCGCGTGCTCGAAGG	CTGTGCGCGTGCTCGAAAGG	Essential	TGGT	EEF2	y	y	n	double	rC:dA,rA:dC	1,18	19	n	n	n
TTGTGCGCGTGCTCGAAGG	CTGTGCGCGTGCTCGAATGG	Essential	TGGT	EEF2	y	y	n	double	rC:dA,rU:dC	1,18	19	n	n	n
TTGTGCGCGTGCTCGAAGG	CTGTGCGCGTGCTCGAACGG	Essential	TGGT	EEF2	y	y	n	double	rC:dA,rC:dC	1,18	19	n	n	n
TTGTGCGCGTGCTCGAAGG	CTGTGCGCGTGCTCGAAGAG	Essential	TGGT	EEF2	y	y	n	double	rC:dA,rA:dC	1,19	19	n	n	n
TTGTGCGCGTGCTCGAAGG	CTGTGCGCGTGCTCGAAGTG	Essential	TGGT	EEF2	y	y	n	double	rC:dA,rU:dC	1,19	19	n	n	n
TTGTGCGCGTGCTCGAAGG	CTGTGCGCGTGCTCGAAGCG	Essential	TGGT	EEF2	y	y	n	double	rC:dA,rC:dC	1,19	19	n	n	n
TTGTGCGCGTGCTCGAAGG	GAGTGCGCGTGCTCGAAGGG	Essential	TGGT	EEF2	y	y	n	double	rG:dA,rA:dA	1,2	19	n	n	n
TTGTGCGCGTGCTCGAAGG	GCGTGCGCGTGCTCGAAGGG	Essential	TGGT	EEF2	y	y	n	double	rG:dA,rC:dA	1,2	19	n	n	n
TTGTGCGCGTGCTCGAAGG	GGGTGCGCGTGCTCGAAGGG	Essential	TGGT	EEF2	y	y	n	double	rG:dA,rG:dA	1,2	19	n	n	n
TTGTGCGCGTGCTCGAAGG	GTATGCGCGTGCTCGAAGGG	Essential	TGGT	EEF2	y	y	n	double	rG:dA,rA:dC	1,3	19	n	n	n
TTGTGCGCGTGCTCGAAGG	GTTTGCGCGTGCTCGAAGGG	Essential	TGGT	EEF2	y	y	n	double	rG:dA,rU:dC	1,3	19	n	n	n
TTGTGCGCGTGCTCGAAGG	GTCTGCGCGTGCTCGAAGGG	Essential	TGGT	EEF2	y	y	n	double	rG:dA,rC:dC	1,3	19	n	n	n
TTGTGCGCGTGCTCGAAGG	GTGAGCGCGTGCTCGAAGGG	Essential	TGGT	EEF2	y	y	n	double	rG:dA,rA:dA	1,4	19	n	n	n
TTGTGCGCGTGCTCGAAGG	GTGCGCGCGTGCTCGAAGGG	Essential	TGGT	EEF2	y	y	n	double	rG:dA,rC:dA	1,4	19	n	n	n
TTGTGCGCGTGCTCGAAGG	GTGGGCGCGTGCTCGAAGGG	Essential	TGGT	EEF2	y	y	n	double	rG:dA,rG:dA	1,4	19	n	n	n
TTGTGCGCGTGCTCGAAGG	GTGTACGCGTGCTCGAAGGG	Essential	TGGT	EEF2	y	y	n	double	rG:dA,rA:dC	1,5	19	n	n	n
TTGTGCGCGTGCTCGAAGG	GTGTTCGCGTGCTCGAAGGG	Essential	TGGT	EEF2	y	y	n	double	rG:dA,rU:dC	1,5	19	n	n	n
TTGTGCGCGTGCTCGAAGG	GTGTCCGCGTGCTCGAAGGG	Essential	TGGT	EEF2	y	y	n	double	rG:dA,rC:dC	1,5	19	n	n	n
TTGTGCGCGTGCTCGAAGG	GTGTGAGCGTGCTCGAAGGG	Essential	TGGT	EEF2	y	y	n	double	rG:dA,rA:dG	1,6	19	n	n	n
TTGTGCGCGTGCTCGAAGG	GTGTGTGCGTGCTCGAAGGG	Essential	TGGT	EEF2	y	y	n	double	rG:dA,rU:dG	1,6	19	n	n	n
TTGTGCGCGTGCTCGAAGG	GTGTGGGCGTGCTCGAAGGG	Essential	TGGT	EEF2	y	y	n	double	rG:dA,rG:dG	1,6	19	n	n	n
TTGTGCGCGTGCTCGAAGG	GTGTGCACGTGCTCGAAGGG	Essential	TGGT	EEF2	y	y	n	double	rG:dA,rA:dC	1,7	19	n	n	n
TTGTGCGCGTGCTCGAAGG	GTGTGCTCGTGCTCGAAGGG	Essential	TGGT	EEF2	y	y	n	double	rG:dA,rU:dC	1,7	19	n	n	n
TTGTGCGCGTGCTCGAAGG	GTGTGCCCGTGCTCGAAGGG	Essential	TGGT	EEF2	y	y	n	double	rG:dA,rC:dC	1,7	19	n	n	n
TTGTGCGCGTGCTCGAAGG	GTGTGCGAGTGCTCGAAGGG	Essential	TGGT	EEF2	y	y	n	double	rG:dA,rA:dG	1,8	19	n	n	n
TTGTGCGCGTGCTCGAAGG	GTGTGCGTGTGCTCGAAGGG	Essential	TGGT	EEF2	y	y	n	double	rG:dA,rU:dG	1,8	19	n	n	n
TTGTGCGCGTGCTCGAAGG	GTGTGCGGGTGCTCGAAGGG	Essential	TGGT	EEF2	y	y	n	double	rG:dA,rG:dG	1,8	19	n	n	n
TTGTGCGCGTGCTCGAAGG	GTGTGCGCATGCTCGAAGGG	Essential	TGGT	EEF2	y	y	n	double	rG:dA,rA:dC	1,9	19	n	n	n
TTGTGCGCGTGCTCGAAGG	GTGTGCGCTTGCTCGAAGGG	Essential	TGGT	EEF2	y	y	n	double	rG:dA,rU:dC	1,9	19	n	n	n
TTGTGCGCGTGCTCGAAGG	GTGTGCGCCTGCTCGAAGGG	Essential	TGGT	EEF2	y	y	n	double	rG:dA,rC:dC	1,9	19	n	n	n
TTGTGCGCGTGCTCGAAGG	GTGTGCGCGAGCTCGAAGGG	Essential	TGGT	EEF2	y	y	n	double	rG:dA,rA:dA	1,10	19	n	n	n
TTGTGCGCGTGCTCGAAGG	GTGTGCGCGCGCTCGAAGGG	Essential	TGGT	EEF2	y	y	n	double	rG:dA,rC:dA	1,10	19	n	n	n
TTGTGCGCGTGCTCGAAGG	GTGTGCGCGGGCTCGAAGGG	Essential	TGGT	EEF2	y	y	n	double	rG:dA,rG:dA	1,10	19	n	n	n
TTGTGCGCGTGCTCGAAGG	GTGTGCGCGTACTCGAAGGG	Essential	TGGT	EEF2	y	y	n	double	rG:dA,rA:dC	1,11	19	n	n	n
TTGTGCGCGTGCTCGAAGG	GTGTGCGCGTTCTCGAAGGG	Essential	TGGT	EEF2	y	y	n	double	rG:dA,rU:dC	1,11	19	n	n	n
TTGTGCGCGTGCTCGAAGG	GTGTGCGCGTCCTCGAAGGG	Essential	TGGT	EEF2	y	y	n	double	rG:dA,rC:dC	1,11	19	n	n	n
TTGTGCGCGTGCTCGAAGG	GTGTGCGCGTGATCGAAGGG	Essential	TGGT	EEF2	y	y	n	double	rG:dA,rA:dG	1,12	19	n	n	n
TTGTGCGCGTGCTCGAAGG	GTGTGCGCGTGTTCGAAGGG	Essential	TGGT	EEF2	y	y	n	double	rG:dA,rU:dG	1,12	19	n	n	n
TTGTGCGCGTGCTCGAAGG	GTGTGCGCGTGGTCGAAGGG	Essential	TGGT	EEF2	y	y	n	double	rG:dA,rG:dG	1,12	19	n	n	n
TTGTGCGCGTGCTCGAAGG	GTGTGCGCGTGCACGAAGGG	Essential	TGGT	EEF2	y	y	n	double	rG:dA,rA:dA	1,13	19	n	n	n
TTGTGCGCGTGCTCGAAGG	GTGTGCGCGTGCCCGAAGGG	Essential	TGGT	EEF2	y	y	n	double	rG:dA,rC:dA	1,13	19	n	n	n
TTGTGCGCGTGCTCGAAGG	GTGTGCGCGTGCGCGAAGGG	Essential	TGGT	EEF2	y	y	n	double	rG:dA,rG:dA	1,13	19	n	n	n
TTGTGCGCGTGCTCGAAGG	GTGTGCGCGTGCTAGAAGGG	Essential	TGGT	EEF2	y	y	n	double	rG:dA,rA:dG	1,14	19	n	n	n
TTGTGCGCGTGCTCGAAGG	GTGTGCGCGTGCTTGAAGGG	Essential	TGGT	EEF2	y	y	n	double	rG:dA,rU:dG	1,14	19	n	n	n
TTGTGCGCGTGCTCGAAGG	GTGTGCGCGTGCTGGAAGGG	Essential	TGGT	EEF2	y	y	n	double	rG:dA,rG:dG	1,14	19	n	n	n
TTGTGCGCGTGCTCGAAGG	GTGTGCGCGTGCTCAAAGGG	Essential	TGGT	EEF2	y	y	n	double	rG:dA,rA:dC	1,15	19	n	n	n
TTGTGCGCGTGCTCGAAGG	GTGTGCGCGTGCTCTAAGGG	Essential	TGGT	EEF2	y	y	n	double	rG:dA,rU:dC	1,15	19	n	n	n
TTGTGCGCGTGCTCGAAGG	GTGTGCGCGTGCTCCAAGGG	Essential	TGGT	EEF2	y	y	n	double	rG:dA,rC:dC	1,15	19	n	n	n
TTGTGCGCGTGCTCGAAGG	GTGTGCGCGTGCTCGTAGGG	Essential	TGGT	EEF2	y	y	n	double	rG:dA,rU:dT	1,16	19	n	n	n
TTGTGCGCGTGCTCGAAGG	GTGTGCGCGTGCTCGCAGGG	Essential	TGGT	EEF2	y	y	n	double	rG:dA,rC:dT	1,16	19	n	n	n
TTGTGCGCGTGCTCGAAGG	GTGTGCGCGTGCTCGGAGGG	Essential	TGGT	EEF2	y	y	n	double	rG:dA,rG:dT	1,16	19	n	n	n
TTGTGCGCGTGCTCGAAGG	GTGTGCGCGTGCTCGATGGG	Essential	TGGT	EEF2	y	y	n	double	rG:dA,rU:dT	1,17	19	n	n	n
TTGTGCGCGTGCTCGAAGG	GTGTGCGCGTGCTCGACGGG	Essential	TGGT	EEF2	y	y	n	double	rG:dA,rC:dT	1,17	19	n	n	n
TTGTGCGCGTGCTCGAAGG	GTGTGCGCGTGCTCGAGGGG	Essential	TGGT	EEF2	y	y	n	double	rG:dA,rG:dT	1,17	19	n	n	n
TTGTGCGCGTGCTCGAAGG	GTGTGCGCGTGCTCGAAAGG	Essential	TGGT	EEF2	y	y	n	double	rG:dA,rA:dC	1,18	19	n	n	n
TTGTGCGCGTGCTCGAAGG	GTGTGCGCGTGCTCGAATGG	Essential	TGGT	EEF2	y	y	n	double	rG:dA,rU:dC	1,18	19	n	n	n
TTGTGCGCGTGCTCGAAGG	GTGTGCGCGTGCTCGAACGG	Essential	TGGT	EEF2	y	y	n	double	rG:dA,rC:dC	1,18	19	n	n	n
TTGTGCGCGTGCTCGAAGG	GTGTGCGCGTGCTCGAAGAG	Essential	TGGT	EEF2	y	y	n	double	rG:dA,rA:dC	1,19	19	n	n	n
TTGTGCGCGTGCTCGAAGG	GTGTGCGCGTGCTCGAAGTG	Essential	TGGT	EEF2	y	y	n	double	rG:dA,rU:dC	1,19	19	n	n	n
TTGTGCGCGTGCTCGAAGG	GTGTGCGCGTGCTCGAAGCG	Essential	TGGT	EEF2	y	y	n	double	rG:dA,rC:dC	1,19	19	n	n	n
TTGTGCGCGTGCTCGAAGG	TAATGCGCGTGCTCGAAGGG	Essential	TGGT	EEF2	y	y	n	double	rA:dA,rA:dC	2,3	19	n	n	n
TTGTGCGCGTGCTCGAAGG	TATTGCGCGTGCTCGAAGGG	Essential	TGGT	EEF2	y	y	n	double	rA:dA,rU:dC	2,3	19	n	n	n
TTGTGCGCGTGCTCGAAGG	TACTGCGCGTGCTCGAAGGG	Essential	TGGT	EEF2	y	y	n	double	rA:dA,rC:dC	2,3	19	n	n	n
TTGTGCGCGTGCTCGAAGG	TAGAGCGCGTGCTCGAAGGG	Essential	TGGT	EEF2	y	y	n	double	rA:dA,rA:dA	2,4	19	n	n	n
TTGTGCGCGTGCTCGAAGG	TAGCGCGCGTGCTCGAAGGG	Essential	TGGT	EEF2	y	y	n	double	rA:dA,rC:dA	2,4	19	n	n	n
TTGTGCGCGTGCTCGAAGG	TAGGGCGCGTGCTCGAAGGG	Essential	TGGT	EEF2	y	y	n	double	rA:dA,rG:dA	2,4	19	n	n	n
TTGTGCGCGTGCTCGAAGG	TAGTACGCGTGCTCGAAGGG	Essential	TGGT	EEF2	y	y	n	double	rA:dA,rA:dC	2,5	19	n	n	n
TTGTGCGCGTGCTCGAAGG	TAGTTCGCGTGCTCGAAGGG	Essential	TGGT	EEF2	y	y	n	double	rA:dA,rU:dC	2,5	19	n	n	n
TTGTGCGCGTGCTCGAAGG	TAGTCCGCGTGCTCGAAGGG	Essential	TGGT	EEF2	y	y	n	double	rA:dA,rC:dC	2,5	19	n	n	n
TTGTGCGCGTGCTCGAAGG	TAGTGAGCGTGCTCGAAGGG	Essential	TGGT	EEF2	y	y	n	double	rA:dA,rA:dG	2,6	19	n	n	n
TTGTGCGCGTGCTCGAAGG	TAGTGTGCGTGCTCGAAGGG	Essential	TGGT	EEF2	y	y	n	double	rA:dA,rU:dG	2,6	19	n	n	n
TTGTGCGCGTGCTCGAAGG	TAGTGGGCGTGCTCGAAGGG	Essential	TGGT	EEF2	y	y	n	double	rA:dA,rG:dG	2,6	19	n	n	n
TTGTGCGCGTGCTCGAAGG	TAGTGCACGTGCTCGAAGGG	Essential	TGGT	EEF2	y	y	n	double	rA:dA,rA:dC	2,7	19	n	n	n
TTGTGCGCGTGCTCGAAGG	TAGTGCTCGTGCTCGAAGGG	Essential	TGGT	EEF2	y	y	n	double	rA:dA,rU:dC	2,7	19	n	n	n
TTGTGCGCGTGCTCGAAGG	TAGTGCCCGTGCTCGAAGGG	Essential	TGGT	EEF2	y	y	n	double	rA:dA,rC:dC	2,7	19	n	n	n
TTGTGCGCGTGCTCGAAGG	TAGTGCGAGTGCTCGAAGGG	Essential	TGGT	EEF2	y	y	n	double	rA:dA,rA:dG	2,8	19	n	n	n
TTGTGCGCGTGCTCGAAGG	TAGTGCGTGTGCTCGAAGGG	Essential	TGGT	EEF2	y	y	n	double	rA:dA,rU:dG	2,8	19	n	n	n
TTGTGCGCGTGCTCGAAGG	TAGTGCGGGTGCTCGAAGGG	Essential	TGGT	EEF2	y	y	n	double	rA:dA,rG:dG	2,8	19	n	n	n
TTGTGCGCGTGCTCGAAGG	TAGTGCGCATGCTCGAAGGG	Essential	TGGT	EEF2	y	y	n	double	rA:dA,rA:dC	2,9	19	n	n	n
TTGTGCGCGTGCTCGAAGG	TAGTGCGCTTGCTCGAAGGG	Essential	TGGT	EEF2	y	y	n	double	rA:dA,rU:dC	2,9	19	n	n	n
TTGTGCGCGTGCTCGAAGG	TAGTGCGCCTGCTCGAAGGG	Essential	TGGT	EEF2	y	y	n	double	rA:dA,rC:dC	2,9	19	n	n	n
TTGTGCGCGTGCTCGAAGG	TAGTGCGCGAGCTCGAAGGG	Essential	TGGT	EEF2	y	y	n	double	rA:dA,rA:dA	2,10	19	n	n	n
TTGTGCGCGTGCTCGAAGG	TAGTGCGCGCGCTCGAAGGG	Essential	TGGT	EEF2	y	y	n	double	rA:dA,rC:dA	2,10	19	n	n	n
TTGTGCGCGTGCTCGAAGG	TAGTGCGCGGGCTCGAAGGG	Essential	TGGT	EEF2	y	y	n	double	rA:dA,rG:dA	2,10	19	n	n	n
TTGTGCGCGTGCTCGAAGG	TAGTGCGCGTACTCGAAGGG	Essential	TGGT	EEF2	y	y	n	double	rA:dA,rA:dC	2,11	19	n	n	n
TTGTGCGCGTGCTCGAAGG	TAGTGCGCGTTCTCGAAGGG	Essential	TGGT	EEF2	y	y	n	double	rA:dA,rU:dC	2,11	19	n	n	n
TTGTGCGCGTGCTCGAAGG	TAGTGCGCGTCCTCGAAGGG	Essential	TGGT	EEF2	y	y	n	double	rA:dA,rC:dC	2,11	19	n	n	n
TTGTGCGCGTGCTCGAAGG	TAGTGCGCGTGATCGAAGGG	Essential	TGGT	EEF2	y	y	n	double	rA:dA,rA:dG	2,12	19	n	n	n
TTGTGCGCGTGCTCGAAGG	TAGTGCGCGTGTTCGAAGGG	Essential	TGGT	EEF2	y	y	n	double	rA:dA,rU:dG	2,12	19	n	n	n
TTGTGCGCGTGCTCGAAGG	TAGTGCGCGTGGTCGAAGGG	Essential	TGGT	EEF2	y	y	n	double	rA:dA,rG:dG	2,12	19	n	n	n
TTGTGCGCGTGCTCGAAGG	TAGTGCGCGTGCACGAAGGG	Essential	TGGT	EEF2	y	y	n	double	rA:dA,rA:dA	2,13	19	n	n	n
TTGTGCGCGTGCTCGAAGG	TAGTGCGCGTGCCCGAAGGG	Essential	TGGT	EEF2	y	y	n	double	rA:dA,rC:dA	2,13	19	n	n	n
TTGTGCGCGTGCTCGAAGG	TAGTGCGCGTGCGCGAAGGG	Essential	TGGT	EEF2	y	y	n	double	rA:dA,rG:dA	2,13	19	n	n	n
TTGTGCGCGTGCTCGAAGG	TAGTGCGCGTGCTAGAAGGG	Essential	TGGT	EEF2	y	y	n	double	rA:dA,rA:dG	2,14	19	n	n	n
TTGTGCGCGTGCTCGAAGG	TAGTGCGCGTGCTTGAAGGG	Essential	TGGT	EEF2	y	y	n	double	rA:dA,rU:dG	2,14	19	n	n	n
TTGTGCGCGTGCTCGAAGG	TAGTGCGCGTGCTGGAAGGG	Essential	TGGT	EEF2	y	y	n	double	rA:dA,rG:dG	2,14	19	n	n	n
TTGTGCGCGTGCTCGAAGG	TAGTGCGCGTGCTCAAAGGG	Essential	TGGT	EEF2	y	y	n	double	rA:dA,rA:dC	2,15	19	n	n	n
TTGTGCGCGTGCTCGAAGG	TAGTGCGCGTGCTCTAAGGG	Essential	TGGT	EEF2	y	y	n	double	rA:dA,rU:dC	2,15	19	n	n	n
TTGTGCGCGTGCTCGAAGG	TAGTGCGCGTGCTCCAAGGG	Essential	TGGT	EEF2	y	y	n	double	rA:dA,rC:dC	2,15	19	n	n	n
TTGTGCGCGTGCTCGAAGG	TAGTGCGCGTGCTCGTAGGG	Essential	TGGT	EEF2	y	y	n	double	rA:dA,rU:dT	2,16	19	n	n	n
TTGTGCGCGTGCTCGAAGG	TAGTGCGCGTGCTCGCAGGG	Essential	TGGT	EEF2	y	y	n	double	rA:dA,rC:dT	2,16	19	n	n	n
TTGTGCGCGTGCTCGAAGG	TAGTGCGCGTGCTCGGAGGG	Essential	TGGT	EEF2	y	y	n	double	rA:dA,rG:dT	2,16	19	n	n	n
TTGTGCGCGTGCTCGAAGG	TAGTGCGCGTGCTCGATGGG	Essential	TGGT	EEF2	y	y	n	double	rA:dA,rU:dT	2,17	19	n	n	n
TTGTGCGCGTGCTCGAAGG	TAGTGCGCGTGCTCGACGGG	Essential	TGGT	EEF2	y	y	n	double	rA:dA,rC:dT	2,17	19	n	n	n
TTGTGCGCGTGCTCGAAGG	TAGTGCGCGTGCTCGAGGGG	Essential	TGGT	EEF2	y	y	n	double	rA:dA,rG:dT	2,17	19	n	n	n
TTGTGCGCGTGCTCGAAGG	TAGTGCGCGTGCTCGAAAGG	Essential	TGGT	EEF2	y	y	n	double	rA:dA,rA:dC	2,18	19	n	n	n
TTGTGCGCGTGCTCGAAGG	TAGTGCGCGTGCTCGAATGG	Essential	TGGT	EEF2	y	y	n	double	rA:dA,rU:dC	2,18	19	n	n	n
TTGTGCGCGTGCTCGAAGG	TAGTGCGCGTGCTCGAACGG	Essential	TGGT	EEF2	y	y	n	double	rA:dA,rC:dC	2,18	19	n	n	n
TTGTGCGCGTGCTCGAAGG	TAGTGCGCGTGCTCGAAGAG	Essential	TGGT	EEF2	y	y	n	double	rA:dA,rA:dC	2,19	19	n	n	n
TTGTGCGCGTGCTCGAAGG	TAGTGCGCGTGCTCGAAGTG	Essential	TGGT	EEF2	y	y	n	double	rA:dA,rU:dC	2,19	19	n	n	n
TTGTGCGCGTGCTCGAAGG	TAGTGCGCGTGCTCGAAGCG	Essential	TGGT	EEF2	y	y	n	double	rA:dA,rC:dC	2,19	19	n	n	n
TTGTGCGCGTGCTCGAAGG	TCATGCGCGTGCTCGAAGGG	Essential	TGGT	EEF2	y	y	n	double	rC:dA,rA:dC	2,3	19	n	n	n
TTGTGCGCGTGCTCGAAGG	TCTTGCGCGTGCTCGAAGGG	Essential	TGGT	EEF2	y	y	n	double	rC:dA,rU:dC	2,3	19	n	n	n
TTGTGCGCGTGCTCGAAGG	TCCTGCGCGTGCTCGAAGGG	Essential	TGGT	EEF2	y	y	n	double	rC:dA,rC:dC	2,3	19	n	n	n
TTGTGCGCGTGCTCGAAGG	TCGAGCGCGTGCTCGAAGGG	Essential	TGGT	EEF2	y	y	n	double	rC:dA,rA:dA	2,4	19	n	n	n
TTGTGCGCGTGCTCGAAGG	TCGCGCGCGTGCTCGAAGGG	Essential	TGGT	EEF2	y	y	n	double	rC:dA,rC:dA	2,4	19	n	n	n
TTGTGCGCGTGCTCGAAGG	TCGGGCGCGTGCTCGAAGGG	Essential	TGGT	EEF2	y	y	n	double	rC:dA,rG:dA	2,4	19	n	n	n
TTGTGCGCGTGCTCGAAGG	TCGTACGCGTGCTCGAAGGG	Essential	TGGT	EEF2	y	y	n	double	rC:dA,rA:dC	2,5	19	n	n	n
TTGTGCGCGTGCTCGAAGG	TCGTTCGCGTGCTCGAAGGG	Essential	TGGT	EEF2	y	y	n	double	rC:dA,rU:dC	2,5	19	n	n	n
TTGTGCGCGTGCTCGAAGG	TCGTCCGCGTGCTCGAAGGG	Essential	TGGT	EEF2	y	y	n	double	rC:dA,rC:dC	2,5	19	n	n	n
TTGTGCGCGTGCTCGAAGG	TCGTGAGCGTGCTCGAAGGG	Essential	TGGT	EEF2	y	y	n	double	rC:dA,rA:dG	2,6	19	n	n	n
TTGTGCGCGTGCTCGAAGG	TCGTGTGCGTGCTCGAAGGG	Essential	TGGT	EEF2	y	y	n	double	rC:dA,rU:dG	2,6	19	n	n	n
TTGTGCGCGTGCTCGAAGG	TCGTGGGCGTGCTCGAAGGG	Essential	TGGT	EEF2	y	y	n	double	rC:dA,rG:dG	2,6	19	n	n	n
TTGTGCGCGTGCTCGAAGG	TCGTGCACGTGCTCGAAGGG	Essential	TGGT	EEF2	y	y	n	double	rC:dA,rA:dC	2,7	19	n	n	n
TTGTGCGCGTGCTCGAAGG	TCGTGCTCGTGCTCGAAGGG	Essential	TGGT	EEF2	y	y	n	double	rC:dA,rU:dC	2,7	19	n	n	n
TTGTGCGCGTGCTCGAAGG	TCGTGCCCGTGCTCGAAGGG	Essential	TGGT	EEF2	y	y	n	double	rC:dA,rC:dC	2,7	19	n	n	n
TTGTGCGCGTGCTCGAAGG	TCGTGCGAGTGCTCGAAGGG	Essential	TGGT	EEF2	y	y	n	double	rC:dA,rA:dG	2,8	19	n	n	n
TTGTGCGCGTGCTCGAAGG	TCGTGCGTGTGCTCGAAGGG	Essential	TGGT	EEF2	y	y	n	double	rC:dA,rU:dG	2,8	19	n	n	n
TTGTGCGCGTGCTCGAAGG	TCGTGCGGGTGCTCGAAGGG	Essential	TGGT	EEF2	y	y	n	double	rC:dA,rG:dG	2,8	19	n	n	n
TTGTGCGCGTGCTCGAAGG	TCGTGCGCATGCTCGAAGGG	Essential	TGGT	EEF2	y	y	n	double	rC:dA,rA:dC	2,9	19	n	n	n
TTGTGCGCGTGCTCGAAGG	TCGTGCGCTTGCTCGAAGGG	Essential	TGGT	EEF2	y	y	n	double	rC:dA,rU:dC	2,9	19	n	n	n
TTGTGCGCGTGCTCGAAGG	TCGTGCGCCTGCTCGAAGGG	Essential	TGGT	EEF2	y	y	n	double	rC:dA,rC:dC	2,9	19	n	n	n
TTGTGCGCGTGCTCGAAGG	TCGTGCGCGAGCTCGAAGGG	Essential	TGGT	EEF2	y	y	n	double	rC:dA,rA:dA	2,10	19	n	n	n
TTGTGCGCGTGCTCGAAGG	TCGTGCGCGCGCTCGAAGGG	Essential	TGGT	EEF2	y	y	n	double	rC:dA,rC:dA	2,10	19	n	n	n
TTGTGCGCGTGCTCGAAGG	TCGTGCGCGGGCTCGAAGGG	Essential	TGGT	EEF2	y	y	n	double	rC:dA,rG:dA	2,10	19	n	n	n
TTGTGCGCGTGCTCGAAGG	TCGTGCGCGTACTCGAAGGG	Essential	TGGT	EEF2	y	y	n	double	rC:dA,rA:dC	2,11	19	n	n	n
TTGTGCGCGTGCTCGAAGG	TCGTGCGCGTTCTCGAAGGG	Essential	TGGT	EEF2	y	y	n	double	rC:dA,rU:dC	2,11	19	n	n	n
TTGTGCGCGTGCTCGAAGG	TCGTGCGCGTCCTCGAAGGG	Essential	TGGT	EEF2	y	y	n	double	rC:dA,rC:dC	2,11	19	n	n	n
TTGTGCGCGTGCTCGAAGG	TCGTGCGCGTGATCGAAGGG	Essential	TGGT	EEF2	y	y	n	double	rC:dA,rA:dG	2,12	19	n	n	n
TTGTGCGCGTGCTCGAAGG	TCGTGCGCGTGTTCGAAGGG	Essential	TGGT	EEF2	y	y	n	double	rC:dA,rU:dG	2,12	19	n	n	n
TTGTGCGCGTGCTCGAAGG	TCGTGCGCGTGGTCGAAGGG	Essential	TGGT	EEF2	y	y	n	double	rC:dA,rG:dG	2,12	19	n	n	n
TTGTGCGCGTGCTCGAAGG	TCGTGCGCGTGCACGAAGGG	Essential	TGGT	EEF2	y	y	n	double	rC:dA,rA:dA	2,13	19	n	n	n
TTGTGCGCGTGCTCGAAGG	TCGTGCGCGTGCCCGAAGGG	Essential	TGGT	EEF2	y	y	n	double	rC:dA,rC:dA	2,13	19	n	n	n
TTGTGCGCGTGCTCGAAGG	TCGTGCGCGTGCGCGAAGGG	Essential	TGGT	EEF2	y	y	n	double	rC:dA,rG:dA	2,13	19	n	n	n
TTGTGCGCGTGCTCGAAGG	TCGTGCGCGTGCTAGAAGGG	Essential	TGGT	EEF2	y	y	n	double	rC:dA,rA:dG	2,14	19	n	n	n
TTGTGCGCGTGCTCGAAGG	TCGTGCGCGTGCTTGAAGGG	Essential	TGGT	EEF2	y	y	n	double	rC:dA,rU:dG	2,14	19	n	n	n
TTGTGCGCGTGCTCGAAGG	TCGTGCGCGTGCTGGAAGGG	Essential	TGGT	EEF2	y	y	n	double	rC:dA,rG:dG	2,14	19	n	n	n
TTGTGCGCGTGCTCGAAGG	TCGTGCGCGTGCTCAAAGGG	Essential	TGGT	EEF2	y	y	n	double	rC:dA,rA:dC	2,15	19	n	n	n
TTGTGCGCGTGCTCGAAGG	TCGTGCGCGTGCTCTAAGGG	Essential	TGGT	EEF2	y	y	n	double	rC:dA,rU:dC	2,15	19	n	n	n
TTGTGCGCGTGCTCGAAGG	TCGTGCGCGTGCTCCAAGGG	Essential	TGGT	EEF2	y	y	n	double	rC:dA,rC:dC	2,15	19	n	n	n
TTGTGCGCGTGCTCGAAGG	TCGTGCGCGTGCTCGTAGGG	Essential	TGGT	EEF2	y	y	n	double	rC:dA,rU:dT	2,16	19	n	n	n
TTGTGCGCGTGCTCGAAGG	TCGTGCGCGTGCTCGCAGGG	Essential	TGGT	EEF2	y	y	n	double	rC:dA,rC:dT	2,16	19	n	n	n
TTGTGCGCGTGCTCGAAGG	TCGTGCGCGTGCTCGGAGGG	Essential	TGGT	EEF2	y	y	n	double	rC:dA,rG:dT	2,16	19	n	n	n
TTGTGCGCGTGCTCGAAGG	TCGTGCGCGTGCTCGATGGG	Essential	TGGT	EEF2	y	y	n	double	rC:dA,rU:dT	2,17	19	n	n	n
TTGTGCGCGTGCTCGAAGG	TCGTGCGCGTGCTCGACGGG	Essential	TGGT	EEF2	y	y	n	double	rC:dA,rC:dT	2,17	19	n	n	n
TTGTGCGCGTGCTCGAAGG	TCGTGCGCGTGCTCGAGGGG	Essential	TGGT	EEF2	y	y	n	double	rC:dA,rG:dT	2,17	19	n	n	n
TTGTGCGCGTGCTCGAAGG	TCGTGCGCGTGCTCGAAAGG	Essential	TGGT	EEF2	y	y	n	double	rC:dA,rA:dC	2,18	19	n	n	n
TTGTGCGCGTGCTCGAAGG	TCGTGCGCGTGCTCGAATGG	Essential	TGGT	EEF2	y	y	n	double	rC:dA,rU:dC	2,18	19	n	n	n
TTGTGCGCGTGCTCGAAGG	TCGTGCGCGTGCTCGAACGG	Essential	TGGT	EEF2	y	y	n	double	rC:dA,rC:dC	2,18	19	n	n	n
TTGTGCGCGTGCTCGAAGG	TCGTGCGCGTGCTCGAAGAG	Essential	TGGT	EEF2	y	y	n	double	rC:dA,rA:dC	2,19	19	n	n	n
TTGTGCGCGTGCTCGAAGG	TCGTGCGCGTGCTCGAAGTG	Essential	TGGT	EEF2	y	y	n	double	rC:dA,rU:dC	2,19	19	n	n	n
TTGTGCGCGTGCTCGAAGG	TCGTGCGCGTGCTCGAAGCG	Essential	TGGT	EEF2	y	y	n	double	rC:dA,rC:dC	2,19	19	n	n	n
TTGTGCGCGTGCTCGAAGG	TGATGCGCGTGCTCGAAGGG	Essential	TGGT	EEF2	y	y	n	double	rG:dA,rA:dC	2,3	19	n	n	n
TTGTGCGCGTGCTCGAAGG	TGTTGCGCGTGCTCGAAGGG	Essential	TGGT	EEF2	y	y	n	double	rG:dA,rU:dC	2,3	19	n	n	n
TTGTGCGCGTGCTCGAAGG	TGCTGCGCGTGCTCGAAGGG	Essential	TGGT	EEF2	y	y	n	double	rG:dA,rC:dC	2,3	19	n	n	n
TTGTGCGCGTGCTCGAAGG	TGGAGCGCGTGCTCGAAGGG	Essential	TGGT	EEF2	y	y	n	double	rG:dA,rA:dA	2,4	19	n	n	n
TTGTGCGCGTGCTCGAAGG	TGGCGCGCGTGCTCGAAGGG	Essential	TGGT	EEF2	y	y	n	double	rG:dA,rC:dA	2,4	19	n	n	n
TTGTGCGCGTGCTCGAAGG	TGGGGCGCGTGCTCGAAGGG	Essential	TGGT	EEF2	y	y	n	double	rG:dA,rG:dA	2,4	19	n	n	n
TTGTGCGCGTGCTCGAAGG	TGGTACGCGTGCTCGAAGGG	Essential	TGGT	EEF2	y	y	n	double	rG:dA,rA:dC	2,5	19	n	n	n
TTGTGCGCGTGCTCGAAGG	TGGTTCGCGTGCTCGAAGGG	Essential	TGGT	EEF2	y	y	n	double	rG:dA,rU:dC	2,5	19	n	n	n
TTGTGCGCGTGCTCGAAGG	TGGTCCGCGTGCTCGAAGGG	Essential	TGGT	EEF2	y	y	n	double	rG:dA,rC:dC	2,5	19	n	n	n
TTGTGCGCGTGCTCGAAGG	TGGTGAGCGTGCTCGAAGGG	Essential	TGGT	EEF2	y	y	n	double	rG:dA,rA:dG	2,6	19	n	n	n
TTGTGCGCGTGCTCGAAGG	TGGTGTGCGTGCTCGAAGGG	Essential	TGGT	EEF2	y	y	n	double	rG:dA,rU:dG	2,6	19	n	n	n
TTGTGCGCGTGCTCGAAGG	TGGTGGGCGTGCTCGAAGGG	Essential	TGGT	EEF2	y	y	n	double	rG:dA,rG:dG	2,6	19	n	n	n
TTGTGCGCGTGCTCGAAGG	TGGTGCACGTGCTCGAAGGG	Essential	TGGT	EEF2	y	y	n	double	rG:dA,rA:dC	2,7	19	n	n	n
TTGTGCGCGTGCTCGAAGG	TGGTGCTCGTGCTCGAAGGG	Essential	TGGT	EEF2	y	y	n	double	rG:dA,rU:dC	2,7	19	n	n	n
TTGTGCGCGTGCTCGAAGG	TGGTGCCCGTGCTCGAAGGG	Essential	TGGT	EEF2	y	y	n	double	rG:dA,rC:dC	2,7	19	n	n	n
TTGTGCGCGTGCTCGAAGG	TGGTGCGAGTGCTCGAAGGG	Essential	TGGT	EEF2	y	y	n	double	rG:dA,rA:dG	2,8	19	n	n	n
TTGTGCGCGTGCTCGAAGG	TGGTGCGTGTGCTCGAAGGG	Essential	TGGT	EEF2	y	y	n	double	rG:dA,rU:dG	2,8	19	n	n	n
TTGTGCGCGTGCTCGAAGG	TGGTGCGGGTGCTCGAAGGG	Essential	TGGT	EEF2	y	y	n	double	rG:dA,rG:dG	2,8	19	n	n	n
TTGTGCGCGTGCTCGAAGG	TGGTGCGCATGCTCGAAGGG	Essential	TGGT	EEF2	y	y	n	double	rG:dA,rA:dC	2,9	19	n	n	n
TTGTGCGCGTGCTCGAAGG	TGGTGCGCTTGCTCGAAGGG	Essential	TGGT	EEF2	y	y	n	double	rG:dA,rU:dC	2,9	19	n	n	n
TTGTGCGCGTGCTCGAAGG	TGGTGCGCCTGCTCGAAGGG	Essential	TGGT	EEF2	y	y	n	double	rG:dA,rC:dC	2,9	19	n	n	n
TTGTGCGCGTGCTCGAAGG	TGGTGCGCGAGCTCGAAGGG	Essential	TGGT	EEF2	y	y	n	double	rG:dA,rA:dA	2,10	19	n	n	n
TTGTGCGCGTGCTCGAAGG	TGGTGCGCGCGCTCGAAGGG	Essential	TGGT	EEF2	y	y	n	double	rG:dA,rC:dA	2,10	19	n	n	n
TTGTGCGCGTGCTCGAAGG	TGGTGCGCGGGCTCGAAGGG	Essential	TGGT	EEF2	y	y	n	double	rG:dA,rG:dA	2,10	19	n	n	n
TTGTGCGCGTGCTCGAAGG	TGGTGCGCGTACTCGAAGGG	Essential	TGGT	EEF2	y	y	n	double	rG:dA,rA:dC	2,11	19	n	n	n
TTGTGCGCGTGCTCGAAGG	TGGTGCGCGTTCTCGAAGGG	Essential	TGGT	EEF2	y	y	n	double	rG:dA,rU:dC	2,11	19	n	n	n
TTGTGCGCGTGCTCGAAGG	TGGTGCGCGTCCTCGAAGGG	Essential	TGGT	EEF2	y	y	n	double	rG:dA,rC:dC	2,11	19	n	n	n
TTGTGCGCGTGCTCGAAGG	TGGTGCGCGTGATCGAAGGG	Essential	TGGT	EEF2	y	y	n	double	rG:dA,rA:dG	2,12	19	n	n	n
TTGTGCGCGTGCTCGAAGG	TGGTGCGCGTGTTCGAAGGG	Essential	TGGT	EEF2	y	y	n	double	rG:dA,rU:dG	2,12	19	n	n	n
TTGTGCGCGTGCTCGAAGG	TGGTGCGCGTGGTCGAAGGG	Essential	TGGT	EEF2	y	y	n	double	rG:dA,rG:dG	2,12	19	n	n	n
TTGTGCGCGTGCTCGAAGG	TGGTGCGCGTGCACGAAGGG	Essential	TGGT	EEF2	y	y	n	double	rG:dA,rA:dA	2,13	19	n	n	n
TTGTGCGCGTGCTCGAAGG	TGGTGCGCGTGCCCGAAGGG	Essential	TGGT	EEF2	y	y	n	double	rG:dA,rC:dA	2,13	19	n	n	n
TTGTGCGCGTGCTCGAAGG	TGGTGCGCGTGCGCGAAGGG	Essential	TGGT	EEF2	y	y	n	double	rG:dA,rG:dA	2,13	19	n	n	n
TTGTGCGCGTGCTCGAAGG	TGGTGCGCGTGCTAGAAGGG	Essential	TGGT	EEF2	y	y	n	double	rG:dA,rA:dG	2,14	19	n	n	n
TTGTGCGCGTGCTCGAAGG	TGGTGCGCGTGCTTGAAGGG	Essential	TGGT	EEF2	y	y	n	double	rG:dA,rU:dG	2,14	19	n	n	n
TTGTGCGCGTGCTCGAAGG	TGGTGCGCGTGCTGGAAGGG	Essential	TGGT	EEF2	y	y	n	double	rG:dA,rG:dG	2,14	19	n	n	n
TTGTGCGCGTGCTCGAAGG	TGGTGCGCGTGCTCAAAGGG	Essential	TGGT	EEF2	y	y	n	double	rG:dA,rA:dC	2,15	19	n	n	n
TTGTGCGCGTGCTCGAAGG	TGGTGCGCGTGCTCTAAGGG	Essential	TGGT	EEF2	y	y	n	double	rG:dA,rU:dC	2,15	19	n	n	n
TTGTGCGCGTGCTCGAAGG	TGGTGCGCGTGCTCCAAGGG	Essential	TGGT	EEF2	y	y	n	double	rG:dA,rC:dC	2,15	19	n	n	n
TTGTGCGCGTGCTCGAAGG	TGGTGCGCGTGCTCGTAGGG	Essential	TGGT	EEF2	y	y	n	double	rG:dA,rU:dT	2,16	19	n	n	n
TTGTGCGCGTGCTCGAAGG	TGGTGCGCGTGCTCGCAGGG	Essential	TGGT	EEF2	y	y	n	double	rG:dA,rC:dT	2,16	19	n	n	n
TTGTGCGCGTGCTCGAAGG	TGGTGCGCGTGCTCGGAGGG	Essential	TGGT	EEF2	y	y	n	double	rG:dA,rG:dT	2,16	19	n	n	n
TTGTGCGCGTGCTCGAAGG	TGGTGCGCGTGCTCGATGGG	Essential	TGGT	EEF2	y	y	n	double	rG:dA,rU:dT	2,17	19	n	n	n
TTGTGCGCGTGCTCGAAGG	TGGTGCGCGTGCTCGACGGG	Essential	TGGT	EEF2	y	y	n	double	rG:dA,rC:dT	2,17	19	n	n	n
TTGTGCGCGTGCTCGAAGG	TGGTGCGCGTGCTCGAGGGG	Essential	TGGT	EEF2	y	y	n	double	rG:dA,rG:dT	2,17	19	n	n	n
TTGTGCGCGTGCTCGAAGG	TGGTGCGCGTGCTCGAAAGG	Essential	TGGT	EEF2	y	y	n	double	rG:dA,rA:dC	2,18	19	n	n	n
TTGTGCGCGTGCTCGAAGG	TGGTGCGCGTGCTCGAATGG	Essential	TGGT	EEF2	y	y	n	double	rG:dA,rU:dC	2,18	19	n	n	n
TTGTGCGCGTGCTCGAAGG	TGGTGCGCGTGCTCGAACGG	Essential	TGGT	EEF2	y	y	n	double	rG:dA,rC:dC	2,18	19	n	n	n
TTGTGCGCGTGCTCGAAGG	TGGTGCGCGTGCTCGAAGAG	Essential	TGGT	EEF2	y	y	n	double	rG:dA,rA:dC	2,19	19	n	n	n
TTGTGCGCGTGCTCGAAGG	TGGTGCGCGTGCTCGAAGTG	Essential	TGGT	EEF2	y	y	n	double	rG:dA,rU:dC	2,19	19	n	n	n
TTGTGCGCGTGCTCGAAGG	TGGTGCGCGTGCTCGAAGCG	Essential	TGGT	EEF2	y	y	n	double	rG:dA,rC:dC	2,19	19	n	n	n
TTGTGCGCGTGCTCGAAGG	TTAAGCGCGTGCTCGAAGGG	Essential	TGGT	EEF2	y	y	n	double	rA:dC,rA:dA	3,4	19	n	n	n
TTGTGCGCGTGCTCGAAGG	TTACGCGCGTGCTCGAAGGG	Essential	TGGT	EEF2	y	y	n	double	rA:dC,rC:dA	3,4	19	n	n	n
TTGTGCGCGTGCTCGAAGG	TTAGGCGCGTGCTCGAAGGG	Essential	TGGT	EEF2	y	y	n	double	rA:dC,rG:dA	3,4	19	n	n	n
TTGTGCGCGTGCTCGAAGG	TTATACGCGTGCTCGAAGGG	Essential	TGGT	EEF2	y	y	n	double	rA:dC,rA:dC	3,5	19	n	n	n
TTGTGCGCGTGCTCGAAGG	TTATTCGCGTGCTCGAAGGG	Essential	TGGT	EEF2	y	y	n	double	rA:dC,rU:dC	3,5	19	n	n	n
TTGTGCGCGTGCTCGAAGG	TTATCCGCGTGCTCGAAGGG	Essential	TGGT	EEF2	y	y	n	double	rA:dC,rC:dC	3,5	19	n	n	n
TTGTGCGCGTGCTCGAAGG	TTATGAGCGTGCTCGAAGGG	Essential	TGGT	EEF2	y	y	n	double	rA:dC,rA:dG	3,6	19	n	n	n
TTGTGCGCGTGCTCGAAGG	TTATGTGCGTGCTCGAAGGG	Essential	TGGT	EEF2	y	y	n	double	rA:dC,rU:dG	3,6	19	n	n	n
TTGTGCGCGTGCTCGAAGG	TTATGGGCGTGCTCGAAGGG	Essential	TGGT	EEF2	y	y	n	double	rA:dC,rG:dG	3,6	19	n	n	n
TTGTGCGCGTGCTCGAAGG	TTATGCACGTGCTCGAAGGG	Essential	TGGT	EEF2	y	y	n	double	rA:dC,rA:dC	3,7	19	n	n	n
TTGTGCGCGTGCTCGAAGG	TTATGCTCGTGCTCGAAGGG	Essential	TGGT	EEF2	y	y	n	double	rA:dC,rU:dC	3,7	19	n	n	n
TTGTGCGCGTGCTCGAAGG	TTATGCCCGTGCTCGAAGGG	Essential	TGGT	EEF2	y	y	n	double	rA:dC,rC:dC	3,7	19	n	n	n
TTGTGCGCGTGCTCGAAGG	TTATGCGAGTGCTCGAAGGG	Essential	TGGT	EEF2	y	y	n	double	rA:dC,rA:dG	3,8	19	n	n	n
TTGTGCGCGTGCTCGAAGG	TTATGCGTGTGCTCGAAGGG	Essential	TGGT	EEF2	y	y	n	double	rA:dC,rU:dG	3,8	19	n	n	n
TTGTGCGCGTGCTCGAAGG	TTATGCGGGTGCTCGAAGGG	Essential	TGGT	EEF2	y	y	n	double	rA:dC,rG:dG	3,8	19	n	n	n
TTGTGCGCGTGCTCGAAGG	TTATGCGCATGCTCGAAGGG	Essential	TGGT	EEF2	y	y	n	double	rA:dC,rA:dC	3,9	19	n	n	n
TTGTGCGCGTGCTCGAAGG	TTATGCGCTTGCTCGAAGGG	Essential	TGGT	EEF2	y	y	n	double	rA:dC,rU:dC	3,9	19	n	n	n
TTGTGCGCGTGCTCGAAGG	TTATGCGCCTGCTCGAAGGG	Essential	TGGT	EEF2	y	y	n	double	rA:dC,rC:dC	3,9	19	n	n	n
TTGTGCGCGTGCTCGAAGG	TTATGCGCGAGCTCGAAGGG	Essential	TGGT	EEF2	y	y	n	double	rA:dC,rA:dA	3,10	19	n	n	n
TTGTGCGCGTGCTCGAAGG	TTATGCGCGCGCTCGAAGGG	Essential	TGGT	EEF2	y	y	n	double	rA:dC,rC:dA	3,10	19	n	n	n
TTGTGCGCGTGCTCGAAGG	TTATGCGCGGGCTCGAAGGG	Essential	TGGT	EEF2	y	y	n	double	rA:dC,rG:dA	3,10	19	n	n	n
TTGTGCGCGTGCTCGAAGG	TTATGCGCGTACTCGAAGGG	Essential	TGGT	EEF2	y	y	n	double	rA:dC,rA:dC	3,11	19	n	n	n
TTGTGCGCGTGCTCGAAGG	TTATGCGCGTTCTCGAAGGG	Essential	TGGT	EEF2	y	y	n	double	rA:dC,rU:dC	3,11	19	n	n	n
TTGTGCGCGTGCTCGAAGG	TTATGCGCGTCCTCGAAGGG	Essential	TGGT	EEF2	y	y	n	double	rA:dC,rC:dC	3,11	19	n	n	n
TTGTGCGCGTGCTCGAAGG	TTATGCGCGTGATCGAAGGG	Essential	TGGT	EEF2	y	y	n	double	rA:dC,rA:dG	3,12	19	n	n	n
TTGTGCGCGTGCTCGAAGG	TTATGCGCGTGTTCGAAGGG	Essential	TGGT	EEF2	y	y	n	double	rA:dC,rU:dG	3,12	19	n	n	n
TTGTGCGCGTGCTCGAAGG	TTATGCGCGTGGTCGAAGGG	Essential	TGGT	EEF2	y	y	n	double	rA:dC,rG:dG	3,12	19	n	n	n
TTGTGCGCGTGCTCGAAGG	TTATGCGCGTGCACGAAGGG	Essential	TGGT	EEF2	y	y	n	double	rA:dC,rA:dA	3,13	19	n	n	n
TTGTGCGCGTGCTCGAAGG	TTATGCGCGTGCCCGAAGGG	Essential	TGGT	EEF2	y	y	n	double	rA:dC,rC:dA	3,13	19	n	n	n
TTGTGCGCGTGCTCGAAGG	TTATGCGCGTGCGCGAAGGG	Essential	TGGT	EEF2	y	y	n	double	rA:dC,rG:dA	3,13	19	n	n	n
TTGTGCGCGTGCTCGAAGG	TTATGCGCGTGCTAGAAGGG	Essential	TGGT	EEF2	y	y	n	double	rA:dC,rA:dG	3,14	19	n	n	n
[truncated: 32,538 more rows]

## Sheet: Replicate correlations
Cas	Pearson's r
WT-Cas9	0.932329
eCas9-1.1	0.907483
HiFi Cas9	0.901029

## Sheet: README
Supplementary Data 2. High fidelity off-target screens
The file contains the raw counts and replicate correlations for each of the variants screened with the High fidelity off-target library (annotation also included).
Library annotation file description:
Column Name	Description
WT Sequence	sequence of WT sgRNA used to generate the single and double mismatches
Mismatch Sequence	sequence of mismatched sgRNA included in this library
Construct IDs	Classification of gene target. Either Essential, Control, or WT Essential. WT Essential denotes a perfect match guide
PAM	PAM sequence
Gene	Gene target of sgRNA
Number of mismatches	Number of mismatches in the sgRNA. Either none, single, double or Control. None corresponds with WT Essentials
Type of Mismatch	Type of mismatch in the sgRNA in the form rG:dT where r is the base in the sgRNA, and d is the base in the target DNA. Double mismatches are separated by a ";"
Mismatch Position	Position of the mismatch in the sgRNA
Length of WT Sequence	Length of WT sequence. Because the WT Essential guides were all G19, these guides are all 19 nucleotides in length. A guanine is always prepended to each guide during the ordering stage, so when screened, these guides will all be 20mers.
