# Supplementary material for: Benchmarking of SpCas9 variants enables deeper base editor screens of BRCA1 and BCL2
Source: Nat Commun. 2022 Mar 14;13:1318. doi: 10.1038/s41467-022-28884-7 (PMC8921519; doi:10.1038/s41467-022-28884-7)
Supplement: Supplementary file 7 — Supplementary Dataset 3 [file 41467_2022_28884_MOESM7_ESM.xlsx]

## Sheet: counts
Cell line	pDNA	A375	A375	A375	A375
Cas	pDNA	SpG	SpG	Cas9-NG	Cas9-NG
sgRNA sequence	pDNA	RepA	RepB	RepA	RepB
AACAACATGCGGGTGATGAG	143	72	166	19	15
TACAACATGCGGGTGATGAG	278	20	5	35	10
GACAACATGCGGGTGATGAG	103	14	17	6	33
CTCAACATGCGGGTGATGAG	227	33	46	20	35
CCCAACATGCGGGTGATGAG	242	34	74	6	19
CGCAACATGCGGGTGATGAG	139	18	22	0	0
CAAAACATGCGGGTGATGAG	98	44	137	25	5
CATAACATGCGGGTGATGAG	131	22	5	35	2
CAGAACATGCGGGTGATGAG	258	113	33	27	40
CACTACATGCGGGTGATGAG	191	27	48	9	2
CACCACATGCGGGTGATGAG	64	3	31	3	2
CACGACATGCGGGTGATGAG	208	43	38	26	13
CACATCATGCGGGTGATGAG	155	15	84	4	8
CACACCATGCGGGTGATGAG	268	23	51	9	13
CACAGCATGCGGGTGATGAG	154	17	61	13	21
CACAAAATGCGGGTGATGAG	239	378	99	32	32
CACAATATGCGGGTGATGAG	168	25	93	10	4
CACAAGATGCGGGTGATGAG	246	50	49	4	3
CACAACTTGCGGGTGATGAG	194	202	28	8	2
CACAACCTGCGGGTGATGAG	105	1	33	16	14
CACAACGTGCGGGTGATGAG	120	13	5	14	4
CACAACAAGCGGGTGATGAG	162	107	25	37	5
CACAACACGCGGGTGATGAG	148	25	73	0	0
CACAACAGGCGGGTGATGAG	213	9	74	26	37
CACAACATACGGGTGATGAG	97	25	36	6	15
CACAACATTCGGGTGATGAG	241	271	135	25	43
CACAACATCCGGGTGATGAG	187	285	174	23	27
CACAACATGAGGGTGATGAG	338	266	314	69	74
CACAACATGTGGGTGATGAG	275	55	62	28	14
CACAACATGGGGGTGATGAG	170	139	89	5	13
CACAACATGCAGGTGATGAG	51	200	170	52	68
CACAACATGCTGGTGATGAG	316	1002	758	319	577
CACAACATGCCGGTGATGAG	198	766	584	219	179
CACAACATGCGAGTGATGAG	313	501	549	97	112
CACAACATGCGTGTGATGAG	154	349	558	283	276
CACAACATGCGCGTGATGAG	266	1598	1412	399	355
CACAACATGCGGATGATGAG	240	385	329	87	122
CACAACATGCGGTTGATGAG	231	621	604	387	325
CACAACATGCGGCTGATGAG	190	377	665	158	226
CACAACATGCGGGAGATGAG	299	661	602	223	306
CACAACATGCGGGCGATGAG	317	1458	1231	394	407
CACAACATGCGGGGGATGAG	193	597	334	182	103
CACAACATGCGGGTAATGAG	265	704	906	226	385
CACAACATGCGGGTTATGAG	190	561	515	132	156
CACAACATGCGGGTCATGAG	273	723	681	338	343
CACAACATGCGGGTGTTGAG	278	1238	761	285	413
CACAACATGCGGGTGCTGAG	332	1133	1065	444	627
CACAACATGCGGGTGGTGAG	89	19	33	28	9
CACAACATGCGGGTGAAGAG	114	625	426	146	152
CACAACATGCGGGTGACGAG	103	358	240	135	68
CACAACATGCGGGTGAGGAG	100	164	145	44	33
CACAACATGCGGGTGATAAG	233	702	710	258	188
CACAACATGCGGGTGATTAG	226	758	601	274	218
CACAACATGCGGGTGATCAG	252	910	870	445	311
CACAACATGCGGGTGATGTG	86	214	301	64	45
CACAACATGCGGGTGATGCG	265	678	826	428	378
CACAACATGCGGGTGATGGG	227	164	131	51	50
CACATCATGCGGGCGATGAG	216	833	831	366	377
CACAACATGCGTGTGATAAG	197	981	637	247	359
CACAAAATTCGGGTGATGAG	121	742	509	127	176
CACACCATGCGGGCGATGAG	159	778	744	263	333
CACACCATGCGGGTGAGGAG	148	460	488	135	140
CACAACATGCGTGCGATGAG	103	462	228	111	84
CAGAACTTGCGGGTGATGAG	224	967	679	155	153
CACTACAAGCGGGTGATGAG	97	692	313	173	118
CAAAACATGCGGGAGATGAG	130	525	525	278	92
CACGACATGCGGGTGATCAG	79	271	312	93	113
CGCAACATGCGGGTGATGGG	80	113	71	18	38
CACAGCATGCTGGTGATGAG	178	413	403	137	207
CACAACATGGGGGTTATGAG	230	873	1075	340	427
CCCAACATGCGGTTGATGAG	82	342	274	98	76
CACAACAAGCGGCTGATGAG	159	604	507	142	222
CACCACATGCGGGTGATGGG	217	197	138	57	35
CATACCATGCGGGTGATGAG	315	704	839	226	202
CCCAACATGCGGGTGATGTG	235	1269	669	323	325
CACAACATTCAGGTGATGAG	103	535	446	155	164
CACAACATGTGCGTGATGAG	149	386	773	164	196
CACAACATGCTGGTGATGTG	341	1184	1330	487	457
CAGAACATGGGGGTGATGAG	156	340	447	62	112
CACAGCATGTGGGTGATGAG	130	43	74	23	26
CACAGCACGCGGGTGATGAG	146	48	45	16	6
CACAACATTCGGGTGCTGAG	195	720	790	338	335
CACAAGATGCGGGTCATGAG	95	48	32	103	140
CACAACATGCGGGGCATGAG	112	481	394	157	138
CACAACATGCGGGTGTAGAG	187	1211	934	219	222
CACAACGTGCGGCTGATGAG	133	329	434	167	139
CTCAACATGCGGGCGATGAG	368	1334	1148	636	457
AACAACATTCGGGTGATGAG	173	629	859	192	109
CCCAACATGCTGGTGATGAG	136	497	439	271	98
CACAACATGCGGGCGACGAG	261	735	809	320	410
CGCAACATGCCGGTGATGAG	135	789	423	243	201
CACAACATCCGGATGATGAG	140	868	543	141	229
CACAACACGCGGGGGATGAG	219	849	489	308	261
CGCAACTTGCGGGTGATGAG	131	539	360	54	84
CACGACATGCGGGTGCTGAG	302	1254	892	480	367
CACAACCTGCGGGAGATGAG	293	1084	1014	365	333
CACAACATGCGAGTGATTAG	186	775	403	187	264
CACAACCTGCGCGTGATGAG	354	805	834	591	452
CACAACATGCGAGCGATGAG	298	966	876	379	392
CACAACATGGGGGTAATGAG	260	1321	817	514	462
CACACCATGCGTGTGATGAG	316	1433	1378	534	628
CACAAGAGGCGGGTGATGAG	121	656	486	160	140
CACACCATGCGGGTGAAGAG	171	716	749	252	159
CACGACATCCGGGTGATGAG	290	1307	1000	424	488
CACAACATGAGGGTTATGAG	357	1656	1303	419	479
CCCAACATGCGAGTGATGAG	164	550	561	147	169
CACGACATGCGGGAGATGAG	306	953	710	287	341
CACAACACGCGGGTGATCAG	137	281	571	344	321
CAAAACATGCGGGGGATGAG	197	1118	588	285	353
CACAACTTGCGGGTGACGAG	125	353	423	162	156
CACATCATGCGGGTTATGAG	168	550	331	114	229
CACAACATGCGGGTGAGGGG	147	899	390	132	113
CACAACATGCGAGAGATGAG	145	269	194	137	108
CAGAACATGCGGGTGGTGAG	235	755	802	138	125
CACAACACGCGTGTGATGAG	169	676	745	164	240
CACTACATGCGGGTGATCAG	316	980	902	471	448
CACACCATGCGGGTGATCAG	54	217	182	187	146
CACAACGTGCGGGTGAGGAG	157	171	250	44	95
CACAACATGCGCGTGTTGAG	134	596	426	277	237
CACAACATACGGGAGATGAG	262	1993	1089	565	478
CACACCATGCGGGTGATAAG	259	958	738	352	235
CACCACATGCGGGTGATAAG	238	1202	788	364	420
CTCAACATGCGGGTGATGTG	154	788	432	150	159
CACACCATGTGGGTGATGAG	235	179	232	25	21
CACAACATGCGGGTAAAGAG	182	1821	782	393	344
CTCCACATGCGGGTGATGAG	202	691	741	152	196
CAGAACATGCGGGTAATGAG	210	648	840	251	331
CACAACATGGGGGTGATTAG	88	210	451	122	120
CACAACATTCGGGTGATAAG	91	286	477	110	115
CACAACACGCGGGTGATAAG	200	672	689	254	290
CACATCATGCGGGAGATGAG	155	540	465	157	80
GACAACATGGGGGTGATGAG	238	286	302	86	122
CACAACACGCGGGTGTTGAG	263	887	753	307	458
CACAACGTGCCGGTGATGAG	244	566	829	231	216
CACAACATGAGGCTGATGAG	183	623	666	320	278
CACAAAATGCGGGTAATGAG	178	751	472	263	304
CACAACATGTGGGTGTTGAG	91	293	386	154	152
CACTACATGCGGGTGATGCG	214	717	625	308	366
CACAACTTGTGGGTGATGAG	261	379	282	88	47
AACAACATGCGGGTAATGAG	210	875	716	376	294
TACAACATGGGGGTGATGAG	158	8	97	85	1
CACCCCATGCGGGTGATGAG	86	297	349	75	151
CCCAACATGCGGGTGCTGAG	204	392	503	302	286
CTCAACATACGGGTGATGAG	98	466	466	107	59
CACAACATGCTGGTGACGAG	121	383	388	159	185
TACAACATGCGGGTGAAGAG	204	688	848	375	375
CACTACATGCAGGTGATGAG	199	1047	1097	221	170
CAGAACATGCGGGTGTTGAG	65	419	338	78	90
AACAACATGGGGGTGATGAG	129	427	577	152	87
CACAACATGCGGTTGATGGG	306	1259	933	504	511
TACAAAATGCGGGTGATGAG	228	816	551	259	398
CACAAAGTGCGGGTGATGAG	212	436	451	109	134
CACAACATGCGGGCAATGAG	262	688	696	355	375
CACAACATGCGGGCGTTGAG	167	644	642	264	228
CACGACATGCGGGTAATGAG	158	574	495	218	320
TACATCATGCGGGTGATGAG	268	526	513	69	69
CACAACTTGCGGGGGATGAG	225	1062	585	335	271
CACAACATGCTGGCGATGAG	269	1239	957	300	479
CACGACATGCGGGTTATGAG	236	888	1192	345	246
CACAACATGCGAGTGCTGAG	329	1273	1403	729	486
TACAACATGCGGGTGATGTG	255	531	1066	294	276
CAGAACAAGCGGGTGATGAG	304	1176	1264	571	406
CACAACATGCGGCTGATCAG	140	913	719	293	179
CACAACATGGGCGTGATGAG	267	1340	991	445	547
CACAACATGCCGGTGAAGAG	83	425	444	169	180
CAAAACATGCGGTTGATGAG	238	737	796	394	367
CACAACATGTGGGTGACGAG	200	902	1125	279	266
CACAACATGCGCATGATGAG	216	1056	848	267	437
CACGACATGCGGGTGTTGAG	176	727	609	207	312
CCCAATATGCGGGTGATGAG	215	918	885	199	271
CGCAACATGCGGGTGATTAG	226	815	792	340	264
TACAACGTGCGGGTGATGAG	325	35	69	13	22
CAGAACGTGCGGGTGATGAG	303	453	634	130	116
CACAGCATGCGGGCGATGAG	33	223	39	1	47
CACATCATGCGGGTGCTGAG	96	577	606	155	194
CACAACATGCGGGTCTTGAG	295	875	1096	311	344
CACAGCATGCGGCTGATGAG	235	868	871	391	267
CACAACATGCTGGTGATGCG	157	572	585	169	326
CACCACATGCGGGCGATGAG	83	309	294	61	174
CACAGCATGCGGGTGAAGAG	267	978	856	404	326
CACAGCATTCGGGTGATGAG	284	841	621	157	117
CACAAAATGCGGGCGATGAG	242	966	718	381	173
CTCAATATGCGGGTGATGAG	287	802	710	470	336
CACAACATGCGGCCGATGAG	193	867	679	390	376
CAAAACATGCGGGTTATGAG	163	781	444	248	163
AACAACATGCGGGTGAGGAG	190	810	529	238	315
CACAAAATGCGGCTGATGAG	178	917	572	266	281
GACAACATGCGTGTGATGAG	242	944	1223	284	315
CTCAACATGCGGGAGATGAG	113	371	505	190	99
TACAACATGCGGGCGATGAG	338	1242	839	600	440
CACAACCTGCGTGTGATGAG	325	1128	1202	383	467
CATAACATGGGGGTGATGAG	138	169	306	55	40
CACTCCATGCGGGTGATGAG	175	420	387	71	56
CACAACATGCGGCTGAAGAG	108	672	343	255	187
CACAACGTGTGGGTGATGAG	123	53	38	4	0
CACAATATGCTGGTGATGAG	263	1111	797	297	443
CAGTACATGCGGGTGATGAG	261	667	1002	125	113
CATAACATGCGCGTGATGAG	166	657	418	221	230
CACAACATCCGGGTGATTAG	154	835	468	253	301
CGCAACATCCGGGTGATGAG	119	464	761	184	147
CATAACATGCGGGTGATTAG	149	600	444	323	227
CACAACACGCGGGTGGTGAG	215	317	258	63	80
CACAACATACGGGTGTTGAG	253	1350	1318	575	670
CACAACTTGCGGGTGCTGAG	288	893	751	540	451
CACAGCATGCGGGTGATGCG	274	693	912	262	361
TACAACATGCGGGTGATGCG	172	358	582	303	224
CACAACTTGCAGGTGATGAG	69	153	265	82	99
CACAACGTTCGGGTGATGAG	211	332	412	167	114
CAGACCATGCGGGTGATGAG	188	697	667	124	244
CATAACATGTGGGTGATGAG	254	1043	752	168	147
GACCACATGCGGGTGATGAG	184	804	442	127	102
CACAACATGCCGGGGATGAG	118	263	427	139	197
CACAACACGCGGGTTATGAG	242	690	895	361	382
CACAGCATGCGTGTGATGAG	247	1047	877	367	318
CACAACATGAGGGTGAAGAG	314	1356	1466	544	569
CACAACATCCCGGTGATGAG	243	1230	1033	401	410
CACAAAATGCGGGGGATGAG	212	844	1054	356	307
GACAACACGCGGGTGATGAG	118	133	110	36	18
CCCAACAAGCGGGTGATGAG	280	1137	819	429	475
CACTAGATGCGGGTGATGAG	275	988	888	141	115
CATAACACGCGGGTGATGAG	267	584	323	80	64
CACAACATGCGGTTGATTAG	88	355	292	115	151
CCCAACATGCGGGTGATGGG	307	539	258	87	35
CACGACATTCGGGTGATGAG	64	123	171	92	98
CATAACATGCAGGTGATGAG	220	1111	571	347	184
CACAACATGCGCGTGATTAG	205	857	859	343	315
AACAACATGCGGGTGATTAG	80	479	221	98	121
CCCACCATGCGGGTGATGAG	280	1150	920	288	319
CACAACATGCGGGCGAAGAG	246	534	580	260	280
CACACCATGCGGGTGATGTG	234	1134	715	258	289
CACTAAATGCGGGTGATGAG	202	659	725	260	366
CAAAACATTCGGGTGATGAG	161	792	526	272	211
CACAACATGCGTGTAATGAG	163	650	820	265	304
CACAACAAGCCGGTGATGAG	173	755	419	325	260
CACAAAATCCGGGTGATGAG	200	730	781	310	486
CACAACAGACGGGTGATGAG	78	316	114	64	14
CACAACATGCGTGTGATGGG	228	1103	699	413	364
CACAACCTTCGGGTGATGAG	171	658	859	244	209
CACAACATGCGGCGGATGAG	229	1067	1007	231	316
CGCATCATGCGGGTGATGAG	177	637	332	259	199
CACAACATGAGGGTGATAAG	188	816	704	285	253
AATCAGACGAGGCCATGCTG	243	180	197	61	45
TATCAGACGAGGCCATGCTG	59	94	109	15	13
CATCAGACGAGGCCATGCTG	184	408	489	47	52
GTTCAGACGAGGCCATGCTG	181	25	33	22	23
GCTCAGACGAGGCCATGCTG	223	126	205	62	46
GGTCAGACGAGGCCATGCTG	307	130	104	41	64
GAACAGACGAGGCCATGCTG	133	13	56	0	22
GACCAGACGAGGCCATGCTG	146	107	32	36	9
GAGCAGACGAGGCCATGCTG	118	58	196	27	6
GATAAGACGAGGCCATGCTG	301	37	44	54	55
GATTAGACGAGGCCATGCTG	202	190	215	26	66
GATGAGACGAGGCCATGCTG	5	3	0	2	0
GATCTGACGAGGCCATGCTG	243	68	73	42	14
GATCCGACGAGGCCATGCTG	119	78	38	4	1
GATCGGACGAGGCCATGCTG	84	203	83	29	53
GATCAAACGAGGCCATGCTG	202	140	138	27	32
GATCATACGAGGCCATGCTG	294	214	398	65	56
GATCACACGAGGCCATGCTG	101	172	116	13	20
GATCAGTCGAGGCCATGCTG	221	146	89	9	47
GATCAGCCGAGGCCATGCTG	350	215	154	40	65
GATCAGGCGAGGCCATGCTG	272	70	197	54	25
GATCAGAAGAGGCCATGCTG	138	302	140	42	141
GATCAGATGAGGCCATGCTG	269	31	52	0	4
GATCAGAGGAGGCCATGCTG	282	517	446	93	113
GATCAGACAAGGCCATGCTG	262	792	581	216	110
GATCAGACTAGGCCATGCTG	126	383	476	131	128
GATCAGACCAGGCCATGCTG	157	432	925	247	212
GATCAGACGTGGCCATGCTG	173	454	304	46	88
GATCAGACGCGGCCATGCTG	258	967	763	262	194
GATCAGACGGGGCCATGCTG	168	89	96	35	30
GATCAGACGAAGCCATGCTG	231	699	743	311	315
GATCAGACGATGCCATGCTG	122	442	274	134	156
GATCAGACGACGCCATGCTG	199	1016	805	471	304
GATCAGACGAGACCATGCTG	318	897	1002	306	311
GATCAGACGAGTCCATGCTG	150	501	292	324	208
GATCAGACGAGCCCATGCTG	136	606	311	225	334
GATCAGACGAGGACATGCTG	222	925	1088	349	316
GATCAGACGAGGTCATGCTG	354	1159	1491	385	270
GATCAGACGAGGGCATGCTG	278	456	407	225	208
GATCAGACGAGGCAATGCTG	204	950	972	265	245
GATCAGACGAGGCTATGCTG	306	1240	975	454	381
GATCAGACGAGGCGATGCTG	255	1232	798	345	346
GATCAGACGAGGCCTTGCTG	152	369	478	183	134
GATCAGACGAGGCCCTGCTG	145	258	258	54	79
GATCAGACGAGGCCGTGCTG	293	770	782	291	146
GATCAGACGAGGCCAAGCTG	181	789	512	287	288
GATCAGACGAGGCCACGCTG	167	821	531	225	220
GATCAGACGAGGCCAGGCTG	172	793	414	383	250
GATCAGACGAGGCCATACTG	132	163	128	138	54
GATCAGACGAGGCCATTCTG	230	509	248	225	230
GATCAGACGAGGCCATCCTG	270	580	730	313	307
GATCAGACGAGGCCATGATG	216	632	1058	219	258
GATCAGACGAGGCCATGTTG	369	1482	1466	303	262
GATCAGACGAGGCCATGGTG	204	532	613	197	200
GATCAGACGAGGCCATGCAG	121	520	480	112	246
GATCAGACGAGGCCATGCCG	211	1031	699	372	316
GATCAGACGAGGCCATGCGG	212	854	611	287	239
GATCAGACGGGGCCATGCCG	158	735	505	275	233
GATCAGCCGAGACCATGCTG	404	1170	1218	377	367
GATCAGGCGAGCCCATGCTG	231	651	746	371	384
GATCAGACTAGGCCATGCCG	156	795	426	338	366
GATCAGCCGAGGCCTTGCTG	351	1312	1239	440	507
GATCAGACGACGCCAGGCTG	166	912	761	253	376
TATCAGACGCGGCCATGCTG	285	1180	1096	350	367
GAGCAGACGAGGCCAGGCTG	73	231	114	104	185
GCTCAAACGAGGCCATGCTG	291	897	715	418	403
GATCAGACAAGGCCATGCCG	172	302	737	236	311
GATCAGACGAGGCCAAGGTG	127	462	233	177	140
AAGCAGACGAGGCCATGCTG	161	926	582	287	317
AATCAGACTAGGCCATGCTG	96	379	182	144	119
GATCAGATGAGGCCATGGTG	297	681	809	214	202
GATCAGACTTGGCCATGCTG	284	1115	888	360	314
AATCAGACGAGGCGATGCTG	169	483	622	164	175
GTTCAGACGAGGACATGCTG	247	1056	1031	299	452
GAGCAGCCGAGGCCATGCTG	230	420	614	207	194
GCTCAGACGATGCCATGCTG	178	461	549	138	281
GATCAGACGAGGCAATCCTG	253	797	773	276	216
GATCAGAGGCGGCCATGCTG	237	721	927	358	441
GATCTAACGAGGCCATGCTG	125	336	321	80	105
CATCCGACGAGGCCATGCTG	125	590	576	464	178
TATCAGACGAGGCCAAGCTG	292	1157	1153	481	427
GCTCAGAAGAGGCCATGCTG	233	432	620	451	261
GATTAGACGAGGCCATGATG	238	749	939	248	173
GATCAAACGAGGCCATGATG	182	419	556	197	209
GATCAGACGAAGCCATCCTG	110	283	532	136	109
GATCAGACGAACCCATGCTG	145	803	474	170	199
GATCAGACGTGGTCATGCTG	272	984	1203	344	457
GATCAGTCGATGCCATGCTG	238	660	994	334	441
GAGCAGACGAGGCCGTGCTG	196	515	650	280	325
GATCAGACGAGGCCATGAGG	130	393	166	122	53
GATCAGAAGAGGTCATGCTG	256	837	947	426	387
GATCAGATGAGGCCAGGCTG	80	194	249	185	160
GATGAGACGAGGCCATGATG	2	88	0	6	0
TATCAGCCGAGGCCATGCTG	220	1015	827	306	200
GATCCGTCGAGGCCATGCTG	207	613	967	205	230
CATCAGAGGAGGCCATGCTG	347	1699	1087	813	466
GATCTGACGAGGCCATGCGG	104	479	441	103	78
GATGACACGAGGCCATGCTG	199	735	589	379	248
GATCAGAAGAGGGCATGCTG	314	539	538	402	349
GATCAGACGATGCAATGCTG	139	697	512	196	127
TATCAGACGGGGCCATGCTG	201	832	732	201	207
GATCAGACGAGGCCATCTTG	212	820	895	231	402
GAGCAGACGAGGCCATGGTG	88	225	180	37	112
GATCACACGAGGCCATGGTG	311	1144	1082	533	281
GATCTTACGAGGCCATGCTG	212	813	919	338	374
GTTCAGCCGAGGCCATGCTG	133	401	399	142	145
GATCAGCGGAGGCCATGCTG	332	923	1102	378	408
GATCAGACCAGGCCAAGCTG	145	403	649	262	167
GATCAGACGAGACCGTGCTG	210	585	628	338	219
GATCGGACGAGGGCATGCTG	141	436	450	225	172
TATCAGACGAGGCCATGGTG	243	865	822	309	293
GATCGGACGAGGCTATGCTG	234	924	727	427	275
GATCAGGCGAGGCTATGCTG	332	1131	1158	526	538
GATCAGCCGAGGCTATGCTG	185	652	512	207	205
GTTCAGACCAGGCCATGCTG	307	1625	1104	446	405
GATCAGACCAGGCTATGCTG	297	1467	967	332	329
GTTCAGACAAGGCCATGCTG	261	426	221	205	303
GCTCCGACGAGGCCATGCTG	186	558	714	144	138
GAGCAGAAGAGGCCATGCTG	272	1307	759	369	496
GATCAAACAAGGCCATGCTG	298	1231	1108	574	444
GATCAGACGCTGCCATGCTG	223	1166	594	449	163
GATTAGACGAGGCCAAGCTG	138	791	493	271	296
GATCTGACGAGGCCATGATG	328	1184	1158	460	318
GATCAGACGAGGGCATCCTG	343	911	1071	470	567
TATCACACGAGGCCATGCTG	262	1242	922	278	328
GATCAGACGAAGCCATGTTG	323	834	1191	287	283
GATCAGACGTGGCCCTGCTG	93	146	180	79	84
GAACAGACGAGGCCACGCTG	203	591	1034	305	303
GTTCAGACGAGGCTATGCTG	206	1138	1106	316	501
GATGAGACGAGGCCACGCTG	19	23	81	33	72
GATCAGACGACGCCATGGTG	157	693	547	266	227
GATCCGACGAGGCCATGGTG	220	815	708	192	182
GCTTAGACGAGGCCATGCTG	150	595	414	217	284
GATCACACGAGGCCGTGCTG	182	573	540	254	287
GATCAGACGCGGTCATGCTG	298	1199	1311	513	489
GATCAGATGAGGCCATGCCG	193	461	350	219	290
GTTGAGACGAGGCCATGCTG	6	0	0	2	8
GATCCGACGAGGCCATGCCG	157	919	601	311	392
GATCAGGCGAGACCATGCTG	239	1076	723	227	378
GATCAGACGACGCCTTGCTG	304	1586	1383	548	529
GTTCAGACGAGGCCTTGCTG	257	713	763	295	276
GATTAGACGAGGACATGCTG	258	1372	1175	322	343
GTTCAGACGATGCCATGCTG	87	447	376	103	152
GATCCGACGAGGCCATCCTG	70	485	327	117	131
GATCAGACATGGCCATGCTG	185	416	711	309	218
GATCAGACGAGGCCATACAG	103	194	243	74	86
GATCAGACGATGCCATGATG	184	1035	999	222	168
GTTCAGACGCGGCCATGCTG	166	679	527	322	278
GATCAGCCGAGGCCATGGTG	197	548	627	138	159
GAGCACACGAGGCCATGCTG	125	544	1015	212	205
GATCAGACCAGGACATGCTG	143	634	638	252	344
GGTCAGACGAGGCCCTGCTG	359	704	561	361	422
GATCAGACGAGCCCGTGCTG	292	1394	1258	417	452
GATCTGACGAGGCTATGCTG	203	729	479	272	290
GATCAGACAAGGCGATGCTG	145	783	598	217	208
GCTCAGACGAGGCCGTGCTG	147	423	529	219	213
GATCAGTCGAGGCAATGCTG	203	699	703	249	388
GATCAGACGAGGTCTTGCTG	214	618	553	274	222
GATCAGACGAGTCCATGTTG	180	584	473	156	179
GAGCATACGAGGCCATGCTG	112	403	494	155	236
GATCGGACGAGGCCAGGCTG	292	658	800	296	414
GATTAGACGAGGCCACGCTG	180	627	752	332	337
GATCAGTCGAGCCCATGCTG	246	692	948	259	265
GATCAGACGAGGCCTCGCTG	136	498	293	199	224
GATTAGAAGAGGCCATGCTG	260	899	729	358	363
AATCAGCCGAGGCCATGCTG	120	434	537	122	179
GATCAGACGAGGTCATGTTG	327	893	1172	247	396
GCTCAGACAAGGCCATGCTG	307	971	974	455	419
GATTAGACGAGGGCATGCTG	155	426	704	186	272
GATCAGACAAGACCATGCTG	195	962	947	285	239
GATTTGACGAGGCCATGCTG	253	785	836	334	217
GATCAGACGATACCATGCTG	163	648	591	239	210
GATCACACGAAGCCATGCTG	179	724	862	278	253
GGTCAGTCGAGGCCATGCTG	92	266	134	27	43
GGTCAGACGAGGGCATGCTG	219	342	441	181	220
GATCAGATGAGTCCATGCTG	272	917	614	337	402
GATCAGACGAGGCGCTGCTG	125	797	616	179	148
GATCAGACGAAGGCATGCTG	205	742	861	423	414
GATCAGACGAGGGCATGCGG	149	700	477	200	181
GATCTGACGAGGCAATGCTG	169	661	515	189	177
GATCACACGAGGCTATGCTG	158	645	366	220	269
GATCAGGCGAGGCCAAGCTG	187	829	1015	297	332
CATCAGACGAGGCCACGCTG	356	1737	1068	629	572
GATCAGACAAGGTCATGCTG	383	1391	966	463	396
GATCAGACGGAGCCATGCTG	162	1099	811	297	324
GATCAGACGAGGACAAGCTG	278	1201	1160	474	656
GATCAGACTAGGACATGCTG	149	448	804	210	224
GATCAGACGCGGCCATGCCG	251	996	677	522	351
GAGCAGACGAAGCCATGCTG	158	410	408	254	258
GATCAAACGACGCCATGCTG	226	1016	825	423	364
GATCAGACCGGGCCATGCTG	209	1103	794	434	316
GATCAGATGAGGCCAAGCTG	254	1086	850	304	472
GAAAAGACGAGGCCATGCTG	291	958	1071	502	372
GATCAGACTAGGCAATGCTG	207	830	705	336	452
GATCACACCAGGCCATGCTG	114	247	550	176	147
GATCAGACGAGGCCCTGCCG	284	1219	1384	647	469
GATCAGACGAGGTCATGCCG	237	826	535	372	386
GATCTGACGAGTCCATGCTG	98	208	369	130	120
GAGCAGACGAGGCCCTGCTG	274	971	917	366	313
GATCAGACGTGGCAATGCTG	145	481	713	161	216
CATCAGACGAGGCCATGCGG	203	552	553	422	228
GCTCAGACGAGGCCATACTG	123	53	21	27	15
GATCAGATGAGGCCACGCTG	189	737	1040	342	284
GACCAAACGAGGCCATGCTG	115	632	284	45	55
GATCAGACGAGTTCATGCTG	221	713	713	294	230
GATCAGACGACGCCGTGCTG	87	562	231	215	167
CCTCAGACGAGGCCATGCTG	145	681	603	256	235
CATCAGAAGAGGCCATGCTG	199	952	804	317	464
GACCAGACGAGGCCATGTTG	375	1339	1696	350	435
GATTAGACGAGGCCTTGCTG	256	950	1314	411	370
GATCAAACGAGGACATGCTG	234	656	822	408	450
GAACAGCCGAGGCCATGCTG	263	694	1177	160	154
GATCAGACGTGGCCTTGCTG	297	1815	1763	499	602
GATCAGGCCAGGCCATGCTG	254	714	582	327	333
GATCAGACGCGGCCAGGCTG	204	925	578	453	333
GATCAGACAAGGCCAGGCTG	185	644	502	257	271
GATCAAACGAGGTCATGCTG	146	835	667	186	242
GATCAGACGGGGCCATGTTG	307	790	740	315	463
GATGATACGAGGCCATGCTG	156	489	740	312	317
GATCGGACGTGGCCATGCTG	241	762	709	200	279
GATCAGACCAGGTCATGCTG	369	1066	1083	625	536
TAGCAGACGAGGCCATGCTG	181	1195	646	254	309
GATCAGACGCGGCCCTGCTG	107	387	492	162	238
GATCAGACGAGGCCAAGCCG	147	635	907	157	116
AATCAGGCGAGGCCATGCTG	291	325	373	146	56
GATCATACAAGGCCATGCTG	162	1214	497	217	288
GATCGGACGAGGCCCTGCTG	182	634	575	151	126
TATCAGACGAGGCCATACTG	258	995	975	297	260
GATCCGACTAGGCCATGCTG	198	570	554	146	218
GACCAGACGAGGCCATGCAG	147	680	522	106	274
GATCAGACGTGGACATGCTG	271	1031	926	390	472
GGTCAGACGAGACCATGCTG	187	433	394	221	141
GACCAGACGAGGCCTTGCTG	258	670	967	319	253
GTTCAGACGAGGCCATGTTG	325	1113	645	268	376
GATCAGAAGAGGCCATGGTG	397	795	477	302	247
CATCATACGAGGCCATGCTG	270	975	1205	396	512
GATCAGGCGAGGCCATACTG	271	849	559	258	254
GCTCAGACGAGACCATGCTG	152	825	558	209	223
GATCAGACGACGCCATGCCG	291	1111	1403	474	453
GATTAGACGAGGCCATGCAG	300	1112	1127	342	374
GATCAGACGAGGCCATACGG	141	531	486	130	230
GATAAGACGAGGCCACGCTG	294	893	417	358	305
GATCAGACGTGGCCGTGCTG	283	864	1069	394	388
GATCAGACGAGGCGACGCTG	317	1605	1493	643	562
GATCAGACGATGTCATGCTG	251	890	689	374	364
GAGCAGACGAGGCCATGTTG	97	503	331	148	138
CTTCAGACGAGGCCATGCTG	96	686	417	229	206
GATCAGACGAGGCCGTGCCG	290	1135	1000	419	338
GATCAGACGAGGCAACGCTG	161	808	1047	417	336
TAGCCCATGAACCGCTGGCG	171	262	307	164	122
CAGCCCATGAACCGCTGGCG	200	387	487	181	335
GAGCCCATGAACCGCTGGCG	98	120	273	106	79
ATGCCCATGAACCGCTGGCG	286	630	826	299	346
ACGCCCATGAACCGCTGGCG	170	607	479	114	230
AGGCCCATGAACCGCTGGCG	260	789	1120	310	374
AAACCCATGAACCGCTGGCG	295	437	1092	568	410
AATCCCATGAACCGCTGGCG	236	577	642	368	339
AACCCCATGAACCGCTGGCG	188	530	572	283	331
AAGACCATGAACCGCTGGCG	92	411	285	174	132
AAGTCCATGAACCGCTGGCG	53	180	243	110	133
AAGGCCATGAACCGCTGGCG	144	503	309	213	190
AAGCACATGAACCGCTGGCG	47	124	200	31	27
AAGCTCATGAACCGCTGGCG	126	312	326	82	181
AAGCGCATGAACCGCTGGCG	189	263	439	217	269
AAGCCAATGAACCGCTGGCG	225	702	618	362	350
AAGCCTATGAACCGCTGGCG	149	440	366	156	280
AAGCCGATGAACCGCTGGCG	164	487	516	255	235
AAGCCCTTGAACCGCTGGCG	115	417	230	110	143
AAGCCCCTGAACCGCTGGCG	42	280	150	75	90
AAGCCCGTGAACCGCTGGCG	102	344	310	147	140
AAGCCCAAGAACCGCTGGCG	210	500	569	260	252
AAGCCCACGAACCGCTGGCG	182	365	543	268	353
AAGCCCAGGAACCGCTGGCG	200	836	966	523	341
AAGCCCATAAACCGCTGGCG	155	361	520	193	305
AAGCCCATTAACCGCTGGCG	106	308	398	175	200
AAGCCCATCAACCGCTGGCG	193	726	578	316	294
AAGCCCATGTACCGCTGGCG	51	434	177	162	91
AAGCCCATGCACCGCTGGCG	196	879	723	330	342
AAGCCCATGGACCGCTGGCG	179	591	699	402	393
AAGCCCATGATCCGCTGGCG	106	572	229	144	201
AAGCCCATGACCCGCTGGCG	194	656	489	296	313
AAGCCCATGAGCCGCTGGCG	92	187	303	79	128
AAGCCCATGAAACGCTGGCG	151	601	708	235	254
AAGCCCATGAATCGCTGGCG	183	668	706	260	426
AAGCCCATGAAGCGCTGGCG	92	264	259	62	149
AAGCCCATGAACAGCTGGCG	71	314	314	147	207
AAGCCCATGAACTGCTGGCG	100	459	433	275	233
AAGCCCATGAACGGCTGGCG	201	781	624	369	358
AAGCCCATGAACCACTGGCG	156	584	490	227	265
AAGCCCATGAACCTCTGGCG	146	776	474	288	265
AAGCCCATGAACCCCTGGCG	147	504	317	162	197
AAGCCCATGAACCGATGGCG	173	870	595	317	282
AAGCCCATGAACCGTTGGCG	152	626	733	133	188
AAGCCCATGAACCGGTGGCG	157	667	846	295	289
AAGCCCATGAACCGCAGGCG	190	3252	837	268	275
AAGCCCATGAACCGCCGGCG	48	228	190	74	112
AAGCCCATGAACCGCGGGCG	163	621	439	282	342
AAGCCCATGAACCGCTAGCG	253	732	967	423	344
AAGCCCATGAACCGCTTGCG	98	481	235	116	146
AAGCCCATGAACCGCTCGCG	120	629	410	184	228
AAGCCCATGAACCGCTGACG	172	933	860	403	396
AAGCCCATGAACCGCTGTCG	156	649	796	245	226
AAGCCCATGAACCGCTGCCG	261	1216	1648	418	472
AAGCCCATGAACCGCTGGAG	129	413	422	163	129
AAGCCCATGAACCGCTGGTG	200	754	445	146	233
AAGCCCATGAACCGCTGGGG	86	271	147	44	42
AAGCCCCTGAACCGCTGGGG	110	272	244	47	48
TAGCCCATGAACCGCTGCCG	332	1599	1547	522	415
AAGACCATGAACCTCTGGCG	118	344	534	179	200
AAGCCCATGATCCGCAGGCG	288	1015	1079	426	425
AAGCCCTTGAACCGCGGGCG	122	429	593	282	117
AAGCCCATGAACCGCCAGCG	157	726	1080	290	313
AAGACCCTGAACCGCTGGCG	167	611	822	288	511
AAGCCCATGAACCCCTGGAG	289	568	796	244	206
AAGCCCATGCCCCGCTGGCG	165	948	629	382	325
AATCCCATGAACCGTTGGCG	124	458	398	185	203
AAGCCCATGGACCACTGGCG	63	201	313	93	65
CACCCCATGAACCGCTGGCG	204	988	1024	413	374
AAGCCCATGAGCCGCAGGCG	216	1079	848	336	355
AGGCCCATGCACCGCTGGCG	411	1238	1856	692	713
AAGCCCATGAACCCCCGGCG	209	708	633	251	296
CAGCCCATGTACCGCTGGCG	30	170	276	69	74
AAGACCATGATCCGCTGGCG	236	1008	954	545	370
AAGCCCATGACCCGCCGGCG	94	487	362	156	211
AAGTCCATGAACCGGTGGCG	235	530	1005	295	360
AAGCCCATGATCCGCTGACG	238	941	1094	335	385
AAGCCCATGCACCACTGGCG	128	501	605	246	239
AAGCCCAAGAAACGCTGGCG	114	349	246	115	157
GAGCCCGTGAACCGCTGGCG	140	538	408	210	280
AAGCCAATGAACCGCTGGGG	348	612	645	218	157
AAGCCCATGAACCGCCGCCG	152	697	621	414	294
AGGCGCATGAACCGCTGGCG	94	220	264	98	223
CAGCCCATAAACCGCTGGCG	202	742	424	235	285
AAGCCGATGTACCGCTGGCG	241	1048	835	406	327
GAGCCCATTAACCGCTGGCG	296	1099	1036	515	481
ACGCCCATGAACCGCTAGCG	263	1181	1132	435	610
AAGCCGATGAAGCGCTGGCG	110	517	446	235	312
AAGCCCATGAACCGTTTGCG	184	784	619	236	278
AAGACCTTGAACCGCTGGCG	74	388	282	122	182
AAGCCCATGAGCCGTTGGCG	71	325	138	114	63
AAGCCCATAAAACGCTGGCG	162	1009	566	249	189
AAGCCCATGGACCGATGGCG	91	417	646	165	238
AAGCCCATGTACCGCAGGCG	252	1209	945	336	425
AAGGCCATGCACCGCTGGCG	123	683	448	256	268
AAGCCCATGAAACGCTTGCG	137	1025	509	230	213
AAGCCCATGAAGCGCTGGTG	162	400	335	191	206
AAACCCATGATCCGCTGGCG	182	1122	650	333	306
AAGCCGGTGAACCGCTGGCG	115	203	338	162	188
AAGTCCATGACCCGCTGGCG	301	1322	899	732	739
AAGCCCAGGAACCGCTGCCG	253	1199	893	521	554
AAGCCCATCAATCGCTGGCG	136	598	535	227	317
AAGTCCATGAACCGCCGGCG	240	758	903	376	252
AACCACATGAACCGCTGGCG	141	599	432	224	269
AACCCCATGAACCGCCGGCG	64	222	420	253	82
AAGCCCATGAACCGTTGACG	175	699	627	298	234
AAGCCCAGGAACCGCGGGCG	173	587	537	181	209
AGGCCCATGAACCGCTCGCG	159	327	621	196	228
AAGCCCATACACCGCTGGCG	110	538	528	250	179
AAGGCCATGAACCTCTGGCG	139	384	632	200	235
AAGCCCATGAACAGCTGGAG	100	325	282	81	101
AAGCCCATGAACCGAGGGCG	191	664	776	305	419
AAGCCCATGACACGCTGGCG	61	238	255	84	86
AAGCCCAAGAACCGCTCGCG	100	439	482	149	122
AAGCCCAGGAAGCGCTGGCG	78	240	313	82	137
AAGCTCATGAAACGCTGGCG	107	817	382	182	158
AAGCCCATGAAACGATGGCG	111	489	444	151	265
AAGGCCATGAACCCCTGGCG	246	871	606	382	414
AAACCCATGAACCCCTGGCG	177	1070	558	279	299
AAGCCGATGACCCGCTGGCG	35	141	125	53	128
AATTCCATGAACCGCTGGCG	215	858	988	473	416
AAGCCCATGAACCGGCGGCG	164	578	743	309	261
AAGCCCGTGAACCGCCGGCG	221	954	660	498	448
ATGCCCAAGAACCGCTGGCG	164	827	838	299	428
AAACCCAAGAACCGCTGGCG	179	489	538	280	210
AAGTCCATAAACCGCTGGCG	173	694	716	278	326
AAGCCCGTGAACCGCTCGCG	184	708	565	333	293
AAGCTCATCAACCGCTGGCG	207	858	644	430	239
AAGCCCATGAACTGCGGGCG	279	507	546	322	439
AAGCCCCTGATCCGCTGGCG	159	716	745	366	273
AGGCCCATGAACGGCTGGCG	212	894	995	317	378
AAGCCCATTAACCGCTCGCG	144	392	627	229	285
AAGCCCACGAACAGCTGGCG	30	107	240	75	52
AAGCCCATGGCCCGCTGGCG	137	678	541	242	212
ACGCCGATGAACCGCTGGCG	100	280	190	142	176
AAGTCCATGAAGCGCTGGCG	88	194	252	206	103
AAGCCCAAAAACCGCTGGCG	61	286	268	104	150
AGGCACATGAACCGCTGGCG	314	1432	1197	565	682
AAGCGCATGAAACGCTGGCG	139	321	503	162	172
AAGCCCATGAACTGCAGGCG	189	450	161	224	133
AAGCCCATGAACCGCTGTGG	162	854	633	228	322
GATCCCATGAACCGCTGGCG	279	1139	1116	347	432
AAGCCCAGGAACCGCTAGCG	161	484	416	243	161
AAGCCTATGAACAGCTGGCG	166	241	263	187	192
AAGCCTATGAACCACTGGCG	233	766	826	362	329
AAGCCCAGGAACCGCAGGCG	229	832	524	209	248
AAGCCCATGATCCGCTGCCG	195	628	923	318	376
AAGCCCATCAACCACTGGCG	140	480	351	276	198
AAGCCCTTGAAGCGCTGGCG	118	508	508	216	201
AAGCCCAGGAACCGCTGGGG	204	887	855	189	249
AAGCCCATGAACCGATAGCG	269	1178	975	397	420
AAGTTCATGAACCGCTGGCG	172	431	436	152	305
AAGCCCATGAACCGCGGCCG	334	1230	1273	512	528
AAGCCCCTGAACCACTGGCG	290	903	1340	462	408
AAGCCCATTAACTGCTGGCG	98	258	256	218	98
AAGCCCATGAACCGCACGCG	141	278	528	168	207
AGACCCATGAACCGCTGGCG	236	732	858	331	388
AGGCCCATGAACCTCTGGCG	260	1189	758	325	353
AAGCCCATGAACCTCAGGCG	208	469	285	332	328
AAGCCTTTGAACCGCTGGCG	276	710	1295	439	569
AAACCCATGAACCGCTCGCG	148	532	510	339	237
AAGCCGCTGAACCGCTGGCG	207	667	853	277	347
AAGCACATGAACTGCTGGCG	156	901	542	280	189
GAGCCCATGAATCGCTGGCG	333	1588	1257	611	613
AAGACCATGAACCGCTGGGG	242	899	817	233	188
AACCCCATGAACCGCTGGTG	241	695	770	210	375
AAGTCCATGAACCGCTGTCG	316	1554	788	389	419
AAGGCCAGGAACCGCTGGCG	266	867	1328	427	406
AAGCCCATGAAGAGCTGGCG	80	348	451	104	156
AGGCTCATGAACCGCTGGCG	167	482	472	269	252
ACGCCCATGAAGCGCTGGCG	263	756	776	464	320
AAGCCCATGAACAGCTGGGG	82	347	123	72	24
AAGCCCATTAACCGCTGGGG	110	160	334	80	67
TAGCCCATGGACCGCTGGCG	145	584	558	257	236
AAGCGCATGAACCGATGGCG	195	845	765	285	320
ATGCCTATGAACCGCTGGCG	242	685	615	422	240
AGGCCCATGAACCGCTTGCG	246	1110	709	487	496
AAGACCATGAACCGCTTGCG	228	1053	885	474	440
AAGCCCATGGACCGCTGACG	63	301	497	143	160
AAGCCCATGAGCGGCTGGCG	145	569	637	201	189
GAGCCCATGAACGGCTGGCG	270	1122	1134	513	355
AAGCTCATGAACCGCTAGCG	161	385	528	155	258
AAGCCCATGACCCGCAGGCG	130	597	580	180	238
GGGCCCATGAACCGCTGGCG	218	1059	910	392	334
AAGCCCATCACCCGCTGGCG	195	955	897	426	388
AAGCACATGCACCGCTGGCG	188	395	713	341	378
AAGACCGTGAACCGCTGGCG	69	552	409	127	154
AAGCCCAAGCACCGCTGGCG	143	523	549	271	219
AACCCCATGAACAGCTGGCG	96	223	259	179	209
CAGCCCATGAACCGCTGGGG	245	601	606	211	86
AAGCCCATAAACCGCTGGTG	209	583	901	223	365
AAGCCCAAGAACCGTTGGCG	265	695	682	297	321
AAGCCCATGTACCGGTGGCG	101	278	563	238	245
AAGACCATGAACCGCCGGCG	99	428	500	269	259
AACCCCATGAACCGCTAGCG	130	587	749	268	340
ACGACCATGAACCGCTGGCG	118	1044	679	272	286
AAGCCCATGCACCGCAGGCG	280	923	1008	468	497
AAGCCGATGAACCGCTTGCG	161	407	544	244	220
AAGCTCTTGAACCGCTGGCG	180	614	813	346	251
AAGCCCATGAAACCCTGGCG	108	431	299	207	148
AAGCCCATGCACCGCTGTCG	160	683	744	274	266
ATGCCCATGCACCGCTGGCG	138	479	459	178	254
AAGCCCATCAACCGCCGGCG	125	946	570	274	232
AAGCCCATCAAGCGCTGGCG	80	418	332	205	109
AAGCCAATGAACCGCTGACG	112	528	377	120	115
AAGCCCATGAACCGCAGACG	197	1055	623	289	273
AATCCTATGAACCGCTGGCG	290	1317	944	511	658
AAGCCCATCGACCGCTGGCG	76	288	285	113	130
AAGCCCCTGAACCGATGGCG	210	913	867	458	356
AAGCCCATGAAACACTGGCG	86	315	180	160	113
CAGTCCATGAACCGCTGGCG	145	683	803	378	246
AATCCCATGCACCGCTGGCG	293	1220	1107	385	414
ATGCCCATGAACCGATGGCG	376	1232	1361	526	710
AAGCCCACGAACCGCTGCCG	73	86	165	231	149
AAGCGCGTGAACCGCTGGCG	271	1142	812	482	281
AAGCCCATGAAACGCCGGCG	41	117	207	151	51
AAGCCCATGAAGCGCTGTCG	85	437	440	83	199
AAGCGCATGAACCGCAGGCG	129	626	498	275	295
AAGCCCGTGAACCGCTGTCG	95	265	552	148	152
AAGCCCATAAACCGCTGACG	46	226	249	63	52
AAGCGCAGGAACCGCTGGCG	270	833	1160	531	548
AAGCCTATGGACCGCTGGCG	183	650	564	387	356
AAATCCATGAACCGCTGGCG	290	1719	1064	534	327
AAGCTCCTGAACCGCTGGCG	259	930	674	505	270
TAGAGCAGCCTCGACAGAGG	171	2	10	2	19
CAGAGCAGCCTCGACAGAGG	87	9	13	27	3
GAGAGCAGCCTCGACAGAGG	159	9	8	4	1
ATGAGCAGCCTCGACAGAGG	154	113	94	32	2
ACGAGCAGCCTCGACAGAGG	198	40	9	0	11
AGGAGCAGCCTCGACAGAGG	177	5	15	16	6
AAAAGCAGCCTCGACAGAGG	114	68	15	13	19
AATAGCAGCCTCGACAGAGG	169	105	16	9	8
AACAGCAGCCTCGACAGAGG	155	71	21	34	34
AAGTGCAGCCTCGACAGAGG	264	38	5	10	2
AAGCGCAGCCTCGACAGAGG	64	52	3	0	0
AAGGGCAGCCTCGACAGAGG	206	70	107	31	27
AAGAACAGCCTCGACAGAGG	189	18	62	7	7
AAGATCAGCCTCGACAGAGG	113	100	150	17	50
AAGACCAGCCTCGACAGAGG	83	133	109	46	34
AAGAGAAGCCTCGACAGAGG	121	165	68	29	103
AAGAGTAGCCTCGACAGAGG	223	62	47	34	30
AAGAGGAGCCTCGACAGAGG	111	12	21	13	0
AAGAGCTGCCTCGACAGAGG	79	54	28	6	15
AAGAGCCGCCTCGACAGAGG	47	7	3	6	5
AAGAGCGGCCTCGACAGAGG	157	26	87	8	17
AAGAGCAACCTCGACAGAGG	195	114	122	23	45
AAGAGCATCCTCGACAGAGG	113	286	321	26	58
AAGAGCACCCTCGACAGAGG	181	422	452	62	93
AAGAGCAGACTCGACAGAGG	101	217	126	4	4
AAGAGCAGTCTCGACAGAGG	158	26	87	22	10
AAGAGCAGGCTCGACAGAGG	79	47	69	18	12
AAGAGCAGCATCGACAGAGG	139	446	490	168	153
AAGAGCAGCTTCGACAGAGG	201	829	675	87	222
AAGAGCAGCGTCGACAGAGG	47	358	309	63	75
AAGAGCAGCCACGACAGAGG	193	1016	565	158	112
AAGAGCAGCCCCGACAGAGG	178	275	259	51	15
AAGAGCAGCCGCGACAGAGG	115	560	365	136	109
AAGAGCAGCCTAGACAGAGG	191	46	47	59	56
AAGAGCAGCCTTGACAGAGG	60	121	201	53	54
AAGAGCAGCCTGGACAGAGG	135	86	72	20	21
AAGAGCAGCCTCAACAGAGG	190	587	481	125	144
AAGAGCAGCCTCTACAGAGG	266	633	551	154	95
AAGAGCAGCCTCCACAGAGG	171	194	185	71	65
AAGAGCAGCCTCGTCAGAGG	221	131	202	165	113
AAGAGCAGCCTCGCCAGAGG	197	371	641	234	218
AAGAGCAGCCTCGGCAGAGG	231	646	472	228	322
AAGAGCAGCCTCGAAAGAGG	150	904	653	182	130
AAGAGCAGCCTCGATAGAGG	90	378	274	68	61
AAGAGCAGCCTCGAGAGAGG	59	126	216	106	63
AAGAGCAGCCTCGACTGAGG	98	332	452	115	96
AAGAGCAGCCTCGACCGAGG	160	426	482	246	219
AAGAGCAGCCTCGACGGAGG	83	187	612	23	30
AAGAGCAGCCTCGACAAAGG	211	923	892	333	300
AAGAGCAGCCTCGACATAGG	130	409	348	191	189
AAGAGCAGCCTCGACACAGG	45	161	212	46	30
AAGAGCAGCCTCGACAGTGG	199	1002	1035	188	246
AAGAGCAGCCTCGACAGCGG	167	632	569	260	193
AAGAGCAGCCTCGACAGGGG	200	303	395	43	53
AAGAGCAGCCTCGACAGAAG	97	409	250	157	86
AAGAGCAGCCTCGACAGATG	63	152	186	86	68
AAGAGCAGCCTCGACAGACG	72	198	241	93	164
AAAAGCAGCCTCGGCAGAGG	299	1141	730	376	356
ATGAGCAGCCTCGACAGCGG	152	780	1010	301	303
AAGAGCCGCCGCGACAGAGG	175	1069	972	161	220
AAGAGAAGCCTCGACAGTGG	241	660	783	282	169
AGGAGCAACCTCGACAGAGG	110	277	228	61	81
GAGAGCAGCCTCGACAGCGG	179	691	565	227	288
CAGGGCAGCCTCGACAGAGG	315	399	199	90	61
AAGAGCAGCCTCGAACGAGG	241	978	1043	434	464
AAGAGCAGCCTCCACATAGG	79	176	93	56	45
AAGAGAGGCCTCGACAGAGG	108	146	172	60	29
AAGCGCAGCGTCGACAGAGG	244	977	763	325	278
GAGAGCAGTCTCGACAGAGG	243	249	157	16	22
AAGAGCAGTCGCGACAGAGG	96	503	339	60	86
TAGAGCAGCCTCGACCGAGG	126	568	752	283	251
AAGACCAGCCGCGACAGAGG	79	477	314	75	128
AAGAGCAGCTTCGGCAGAGG	301	631	1287	325	245
AAGAGGAGCCTCGACATAGG	237	873	820	311	258
AAGCGCAGCCTCGACCGAGG	164	535	531	305	263
AAGACCAGGCTCGACAGAGG	244	970	1038	224	231
AAGAGCAGCTTCGACAGCGG	252	934	854	497	432
AAAAGCAGCCTCGACTGAGG	134	731	699	200	164
AAGAGCACGCTCGACAGAGG	249	864	1054	295	243
AAGAGCAGCCTAGCCAGAGG	109	391	232	159	156
AAGACCGGCCTCGACAGAGG	159	493	635	115	154
AAGAGCCGCCTCCACAGAGG	123	449	218	55	77
AACAGCAGCCTCGACAGATG	172	693	984	183	222
AAGAGCTGCCACGACAGAGG	214	729	925	164	155
AACAGCAGCCTCGACAGGGG	101	587	242	31	51
AATAGCTGCCTCGACAGAGG	194	544	513	97	131
AAGTGCAGCCTCGACATAGG	180	732	612	273	217
ATGCGCAGCCTCGACAGAGG	250	328	301	86	55
AAGACCAGCCTCGACATAGG	165	842	480	278	314
AGGGGCAGCCTCGACAGAGG	289	241	113	71	28
AATAGCAGCCTCGACAGATG	156	667	723	149	166
CAGAGCAGGCTCGACAGAGG	185	550	439	85	71
AAGAGCAGCCGCCACAGAGG	71	155	210	42	42
AGGAGCAGCCTCGTCAGAGG	184	809	586	202	256
GAGAGCAGCCTCGACAGACG	154	657	352	234	165
AAGACCAGCCTCGACTGAGG	233	895	822	343	273
AAGATCAGCCTCGACCGAGG	158	431	367	331	258
ACGAGCAGCCTCCACAGAGG	83	248	258	25	79
AAGAGCAGCCTCTTCAGAGG	199	705	402	250	232
AAGAGCAGCCTGGACCGAGG	188	160	46	229	237
AAGAGCAGCCTGGATAGAGG	148	112	231	66	63
AAAAGCAGCCTCGAGAGAGG	110	715	403	221	126
AAGAGCAGCCACGACGGAGG	195	1048	627	155	249
AAGAGCAGCCTTGACCGAGG	183	938	713	345	245
AAGAGGAGCCTCGACGGAGG	139	664	404	215	137
ACGGGCAGCCTCGACAGAGG	133	152	197	70	107
GACAGCAGCCTCGACAGAGG	278	1122	845	256	279
AAGAGCTGCCTCGTCAGAGG	122	427	826	106	146
AAGAGCAGCCTCGGCCGAGG	277	711	992	427	379
AAGAGCAGCCTCAACAGACG	199	818	551	123	239
AAGAGCAGCCTCGCCAGACG	158	757	835	285	201
TATAGCAGCCTCGACAGAGG	157	349	329	53	49
AAGAGCAGGCTCAACAGAGG	228	679	387	141	123
AAGTGCAGCATCGACAGAGG	128	473	455	119	163
AAGAGCAGCCTCGTCTGAGG	288	1243	758	301	385
AAGAGCAGCCTCGAAACAGG	169	468	442	190	234
AAGAGCAGCGTAGACAGAGG	96	163	253	56	39
AAGAGAAGCCTTGACAGAGG	266	806	952	310	329
AGGAGCAGCCTCGACAGGGG	226	283	549	66	31
AAGAGCAGACACGACAGAGG	242	674	977	120	161
CAGAGCAGCCTCGATAGAGG	142	564	749	126	117
AAGAGCAGCCTTGACAGAAG	147	572	613	256	226
AACAGCAGCCTGGACAGAGG	146	471	269	71	71
AAGAGCAGCATGGACAGAGG	199	280	348	45	38
AAGAGCAGCCTCGACTGGGG	185	836	622	167	234
GAGAGCAGCCTCGAAAGAGG	89	298	418	103	77
AAGAGCAGCCTCGTCAGTGG	211	728	600	220	264
AGGAGCAGCCTTGACAGAGG	250	934	1038	549	284
AAGAGTAGCCTCGACAGGGG	321	1005	675	159	197
AACAACAGCCTCGACAGAGG	148	403	553	154	119
ACGAGCAACCTCGACAGAGG	334	888	753	216	158
AATAGCAGCCTCGACGGAGG	214	443	310	77	58
AAGAGCAGCTTCGTCAGAGG	167	532	639	315	315
AAGAGTAGCCTCGACGGAGG	125	250	453	120	176
AAGAGGAGACTCGACAGAGG	217	1071	825	208	189
ATGAGGAGCCTCGACAGAGG	284	438	419	44	87
AAGAGCAGCCTCGAAAGACG	62	299	182	96	121
AAGAACAGTCTCGACAGAGG	209	893	714	213	178
AAAAGCAGCCTCGACATAGG	108	326	280	163	192
AAGAGTAGCCTCAACAGAGG	170	759	384	109	176
AAGAGCAGCCCGGACAGAGG	203	111	153	103	78
AAGACCAGCCCCGACAGAGG	102	299	251	62	103
AACAGCAGCCTCGACGGAGG	126	503	433	143	102
AAGAGCGGCCTCGAGAGAGG	162	647	477	254	208
AAGATAAGCCTCGACAGAGG	145	270	534	231	158
CAGAGCAGTCTCGACAGAGG	73	300	141	42	70
AAGATCACCCTCGACAGAGG	215	1022	947	230	251
AACAGCAGCCTCGAGAGAGG	207	1225	825	247	318
AAGAGCAGACTCGACAGGGG	178	507	482	49	25
AACAGCAGCCTCGTCAGAGG	166	842	833	192	264
CAGAGCAGCATCGACAGAGG	88	245	403	55	75
AAGATCAGCCTCGACGGAGG	184	838	737	242	312
AAGAGCAGCATCGAAAGAGG	162	779	977	208	255
AAGATCAGCCGCGACAGAGG	89	600	279	112	99
ACGAGGAGCCTCGACAGAGG	316	768	896	158	199
AAGAGCAGCCACGACAGTGG	149	468	337	83	129
AAGAGCAGTGTCGACAGAGG	160	590	677	107	148
AAGAGCAGCCTCGACAGTTG	168	789	553	175	150
AAGGGCAGCCTCGACAGGGG	127	232	68	7	60
TAGAGCAGCCTCGATAGAGG	220	626	496	175	186
AAGAGCAGACTCGAAAGAGG	87	457	292	116	151
AAGAGCAGCCTCAACTGAGG	113	377	404	192	169
AAGTACAGCCTCGACAGAGG	75	149	151	82	60
TAGAGCAGCATCGACAGAGG	168	587	762	150	220
AAGAACAGCCGCGACAGAGG	281	947	860	249	200
AAGAGCAGCCTCTAAAGAGG	120	402	256	57	67
AAGAGCAGCCTCAATAGAGG	147	827	555	86	90
AATACCAGCCTCGACAGAGG	148	737	522	280	293
TAGAGCAGACTCGACAGAGG	164	306	212	37	40
AGGAGCAGCCTCGACAGCGG	112	463	202	154	148
ATCAGCAGCCTCGACAGAGG	202	512	427	162	117
AGGAGCACCCTCGACAGAGG	231	778	590	195	177
AAGATCATCCTCGACAGAGG	287	1443	1260	423	324
ATGAGCAGCCTCGAAAGAGG	134	537	671	195	179
AAGAGCAGCCTCGACCGGGG	142	489	465	222	245
AAGATCTGCCTCGACAGAGG	241	800	806	284	207
AAGAGCAGCCTTGACACAGG	98	319	258	91	69
AAGGGCAGCCTCCACAGAGG	134	151	111	49	40
ATGAGCAGCCTTGACAGAGG	295	1033	955	242	467
AAGATCAGCCTCGACAGTGG	300	1574	1417	450	346
AAGAGCAGCCTAGACAGGGG	183	153	223	35	61
AAGAGCAGTCTCGACTGAGG	195	769	574	193	265
AAGAGTAGCCACGACAGAGG	222	689	536	125	166
ATGAGCAGCCTCTACAGAGG	157	166	247	87	84
AAGACCAGCCTGGACAGAGG	169	173	75	42	73
AAGGGCAGTCTCGACAGAGG	117	162	37	46	21
TAGAGCAGCCTCGACAAAGG	141	584	554	226	118
AAGAGCGGCCTCAACAGAGG	109	310	293	63	78
CAGAGCAGCCTCGACAGAAG	110	320	202	66	88
AAAAGAAGCCTCGACAGAGG	237	1130	855	341	326
AAGAGCTGCCTCGACACAGG	173	1310	1042	178	175
CAGAGCAGCCTCCACAGAGG	192	134	77	30	65
AAGTGCAGCCACGACAGAGG	65	227	420	70	84
AAGAGCAGCCTCGACATGGG	126	537	285	121	157
AAGAGCAGCCTCGATAGAAG	194	595	726	227	292
AAGAGCAGCTTCAACAGAGG	266	749	1040	289	259
AAGAGCAGGCTCGACAGACG	222	617	518	249	266
AAGAGCTGTCTCGACAGAGG	166	356	712	142	152
AAGACCAGCGTCGACAGAGG	62	199	330	70	95
AAGAGCCGACTCGACAGAGG	306	1317	1433	461	375
AAGAGCAACCTCGACAAAGG	238	1045	804	329	348
AAGAGCAGCCTAGACAGACG	241	739	791	203	160
AAGAGCAACCTAGACAGAGG	157	245	213	49	44
AAGAGTCGCCTCGACAGAGG	214	578	526	118	176
AAGACCAGCTTCGACAGAGG	181	973	690	262	277
AGGAGCAGCCTCGACAAAGG	198	988	753	409	388
AATAGCAGCCTCCACAGAGG	190	658	483	156	146
AAGAGCCGCCTCGACGGAGG	124	349	482	211	98
AAGAGCAGCCCCTACAGAGG	82	27	84	16	5
AAGAGCAGCCCCGAAAGAGG	162	899	442	140	116
AAGAGCAGCCTGGACGGAGG	132	265	266	116	115
AAGAGAAGCCTCGAAAGAGG	89	460	293	136	106
AAGAGTGGCCTCGACAGAGG	110	62	80	6	1
AAGAGTAGCCTCGACAAAGG	157	538	735	296	295
AAGAGCCCCCTCGACAGAGG	262	1020	721	358	282
AAGATCAGCCTCGATAGAGG	198	507	611	165	197
AAGAGCAGACTCGCCAGAGG	157	720	612	159	262
AAGAGCAGCCTCGAAATAGG	165	722	379	202	249
AAGAACATCCTCGACAGAGG	106	520	440	164	195
AAGCGCAGCCACGACAGAGG	211	757	1137	185	202
AAGGGAAGCCTCGACAGAGG	63	309	465	39	64
AAGGGCAGCCACGACAGAGG	88	112	169	41	27
AAGAGCAGCCTCGCCACAGG	164	579	694	205	189
TAGAGCAGCCTGGACAGAGG	271	320	436	81	69
AAGAGCAGCGCCGACAGAGG	119	355	323	134	136
AAGGGCAGCCTCGACAGATG	81	372	303	43	37
AAGAGCTGCCTCGCCAGAGG	266	1035	959	350	420
AAGAGCGGCCTCGACAGCGG	230	736	955	371	479
AAGGGCAGCCTCTACAGAGG	149	60	45	47	29
AAGAGCAGCATCGACGGAGG	262	1098	1200	365	291
AAGAGTAGCCTAGACAGAGG	259	643	293	172	100
TAGAGCGGCCTCGACAGAGG	160	23	39	14	1
AAAAGCAGCCTCGACAGGGG	228	936	516	135	136
AATAGCAGCCTCGACACAGG	130	579	433	100	86
AGGAGCAGACTCGACAGAGG	279	862	781	70	73
AAGAGCAGCCTCTATAGAGG	131	481	214	57	57
AAGAGCCGCCTCGCCAGAGG	121	352	647	132	118
AAGACCAGCCTCCACAGAGG	79	348	262	78	106
AGAAGCAGCCTCGACAGAGG	152	93	162	17	6
AAGAGCAGCCTCGAGTGAGG	138	615	636	215	226
AAGTGTAGCCTCGACAGAGG	238	466	708	195	99
TCGGAAATACACCCTCTTCG	139	129	208	51	50
CCGGAAATACACCCTCTTCG	400	358	495	169	289
GCGGAAATACACCCTCTTCG	144	72	75	27	75
AAGGAAATACACCCTCTTCG	95	432	439	119	64
ATGGAAATACACCCTCTTCG	233	141	359	79	62
AGGGAAATACACCCTCTTCG	190	530	631	208	236
ACAGAAATACACCCTCTTCG	123	103	76	68	67
ACTGAAATACACCCTCTTCG	59	30	61	15	63
ACCGAAATACACCCTCTTCG	94	219	125	50	18
ACGAAAATACACCCTCTTCG	90	90	46	26	66
ACGTAAATACACCCTCTTCG	204	95	135	143	65
ACGCAAATACACCCTCTTCG	315	264	322	165	138
ACGGTAATACACCCTCTTCG	296	201	117	113	152
ACGGCAATACACCCTCTTCG	61	79	105	39	13
ACGGGAATACACCCTCTTCG	139	121	130	28	43
ACGGATATACACCCTCTTCG	403	224	229	78	103
ACGGACATACACCCTCTTCG	253	299	298	70	114
ACGGAGATACACCCTCTTCG	134	106	46	33	53
ACGGAATTACACCCTCTTCG	206	129	215	63	53
ACGGAACTACACCCTCTTCG	221	303	182	156	88
ACGGAAGTACACCCTCTTCG	98	180	207	63	80
ACGGAAAAACACCCTCTTCG	78	100	135	59	60
ACGGAAACACACCCTCTTCG	253	387	179	62	162
ACGGAAAGACACCCTCTTCG	196	465	214	165	84
ACGGAAATTCACCCTCTTCG	193	347	290	149	122
ACGGAAATCCACCCTCTTCG	129	283	193	69	86
ACGGAAATGCACCCTCTTCG	168	128	160	54	66
ACGGAAATAAACCCTCTTCG	233	452	939	374	284
ACGGAAATATACCCTCTTCG	163	419	218	106	121
ACGGAAATAGACCCTCTTCG	301	838	747	277	290
ACGGAAATACTCCCTCTTCG	231	929	1038	357	411
ACGGAAATACCCCCTCTTCG	155	1013	504	196	194
ACGGAAATACGCCCTCTTCG	350	483	377	232	192
ACGGAAATACAACCTCTTCG	130	605	733	339	204
ACGGAAATACATCCTCTTCG	257	907	850	356	306
ACGGAAATACAGCCTCTTCG	116	434	685	286	260
ACGGAAATACACACTCTTCG	314	806	937	501	500
ACGGAAATACACTCTCTTCG	188	547	593	272	271
ACGGAAATACACGCTCTTCG	339	1229	1116	622	627
ACGGAAATACACCATCTTCG	172	568	570	278	330
ACGGAAATACACCTTCTTCG	226	698	685	416	351
ACGGAAATACACCGTCTTCG	275	970	1327	531	428
ACGGAAATACACCCACTTCG	313	1550	1266	447	573
ACGGAAATACACCCCCTTCG	164	776	642	289	295
ACGGAAATACACCCGCTTCG	118	384	453	222	165
ACGGAAATACACCCTATTCG	121	417	465	155	298
ACGGAAATACACCCTTTTCG	139	376	657	305	313
ACGGAAATACACCCTGTTCG	94	401	344	141	187
ACGGAAATACACCCTCATCG	184	1362	720	283	378
ACGGAAATACACCCTCCTCG	137	465	256	237	185
ACGGAAATACACCCTCGTCG	297	838	1067	557	320
ACGGAAATACACCCTCTACG	114	541	583	177	138
ACGGAAATACACCCTCTCCG	62	116	234	75	142
ACGGAAATACACCCTCTGCG	287	1106	1174	438	598
ACGGAAATACACCCTCTTAG	134	568	338	187	178
ACGGAAATACACCCTCTTTG	348	860	1386	559	583
ACGGAAATACACCCTCTTGG	97	367	681	209	232
ACGGCATTACACCCTCTTCG	209	597	591	195	203
ACGGATGTACACCCTCTTCG	315	339	249	101	90
ACGGGAGTACACCCTCTTCG	298	193	441	129	148
ACCGAAATACACACTCTTCG	157	607	499	220	140
ACGGATATACACCCTCTTGG	290	961	665	398	497
ACGGTAATACACCCCCTTCG	315	995	733	481	417
ACCGAAATACAACCTCTTCG	304	1115	1091	454	523
ACGGAAATACCCCCTCTGCG	240	1118	844	456	375
ACGGAAATAAACCCTCTTAG	207	582	1040	313	217
ACGGAAATACACACTGTTCG	287	809	892	448	398
ACGGAAATAAACACTCTTCG	219	649	597	317	251
ACGGAAGTACACGCTCTTCG	180	976	782	393	306
ACGGAAATACTCCCTCTTAG	88	230	162	109	142
ACGGAAAGACACGCTCTTCG	240	824	986	315	292
ACGGAAATAGAACCTCTTCG	142	882	382	209	185
ATGGAAATACACCCTGTTCG	199	761	636	267	305
ACGGAAATACAACCTCATCG	198	871	971	386	346
ACGGAAACACACCCTCTACG	91	510	629	192	248
ACGGCAATACACCATCTTCG	195	602	685	325	319
AGGGAAATACACCCTCATCG	295	1227	943	552	376
ACGGAAATAAATCCTCTTCG	197	937	667	297	238
ACGGAAAAACAACCTCTTCG	164	865	969	399	392
ACGGAAATAGACCCTCTGCG	290	973	1254	411	311
ACGGAAAGACACCCTATTCG	159	397	579	202	258
ACCGAGATACACCCTCTTCG	126	540	453	329	198
CCGAAAATACACCCTCTTCG	275	586	1202	426	513
GCGGAAATACACCCTCTTTG	97	625	383	156	214
GCGGAAGTACACCCTCTTCG	128	53	168	82	59
ACGGGAATACACCCTCTACG	400	1964	1463	439	515
ACGGAAATCCACCATCTTCG	343	1550	1463	641	595
ACGGAAATATACCGTCTTCG	118	204	786	189	114
ACGGAAATACACCGCCTTCG	168	973	781	363	418
ACGGAAATACACCCTTTGCG	315	1261	1003	370	455
ACGGAAATACAGCCTCATCG	260	821	911	415	381
ACGGAAATACACCCTGCTCG	155	649	262	196	182
ACGGATATACACCGTCTTCG	167	573	441	164	169
AGGAAAATACACCCTCTTCG	129	430	772	307	241
ACGGAACTACACCGTCTTCG	254	551	586	386	354
ACGCAAATCCACCCTCTTCG	319	1138	685	353	460
ACGGAAATACACCCTCCCCG	285	1771	1000	320	350
ACAGAAATACACCATCTTCG	324	1484	1558	643	530
ACGGAGATACACCCTCTTAG	118	652	347	100	153
ACGGAAATACAACCACTTCG	252	763	847	491	490
ACGGAAATACACCATCGTCG	133	829	891	228	246
TCGGAAATACACCCTCTCCG	139	349	361	158	180
ACGGAAATAATCCCTCTTCG	303	1099	722	392	470
ACGGAAATGCACCCTGTTCG	171	756	1135	321	393
ACGGCGATACACCCTCTTCG	391	184	434	132	179
ACGGAAATCCGCCCTCTTCG	160	956	880	324	292
ACGCAGATACACCCTCTTCG	146	627	1010	284	267
ACGGAAATATGCCCTCTTCG	354	1222	797	414	452
ATGGAAATACACCCTCTTAG	156	709	567	265	222
ACGGAAATACACGCTATTCG	287	850	1123	419	380
ACGGTAAAACACCCTCTTCG	337	1392	998	458	310
ACGGACATACACCCACTTCG	110	465	340	173	175
ACGGCAATACCCCCTCTTCG	246	992	756	441	452
ACGGAAATACACCCGCTACG	320	913	1356	341	417
ACGGAAATACACTCTCGTCG	268	915	823	439	348
ACGGAAATACACTCACTTCG	196	727	637	379	308
CCAGAAATACACCCTCTTCG	125	529	440	138	206
ACGGAAATACAACCTCTTTG	226	502	1172	425	480
ACGGAAATAACCCCTCTTCG	177	655	577	243	281
ACGGAAATACACCCTCATGG	159	413	644	230	200
GCGGACATACACCCTCTTCG	391	775	870	228	198
ACGGAAAGACACCTTCTTCG	324	1546	1402	586	619
GCGGAAATACACCCTTTTCG	310	1219	1016	506	534
ACGGAAATACGCCCTCGTCG	313	1481	1708	626	528
ACGGATATACACGCTCTTCG	132	438	671	176	208
ACGGCAATACACCCTATTCG	252	1232	778	384	328
ACGGGATTACACCCTCTTCG	288	314	544	71	201
ACGGAAATACACATTCTTCG	189	587	627	303	410
AGGGAAATACACCCTCTACG	125	433	724	281	167
ACGGGAACACACCCTCTTCG	168	238	190	51	67
ACGGAAATAAACGCTCTTCG	288	1145	1030	534	434
ACGGATATACACCCTCTTAG	324	1281	1088	384	326
ACGGAAATACAGGCTCTTCG	359	1329	1049	544	401
ACGGTAATACACCATCTTCG	166	584	546	339	269
ACAGAAAAACACCCTCTTCG	256	1083	1234	472	369
ACTGAAATACACGCTCTTCG	170	548	739	197	216
ACGGAAAGTCACCCTCTTCG	333	1241	1423	732	579
ACGTAAATACACCGTCTTCG	144	475	357	271	183
ACGGAAATGCAACCTCTTCG	264	1195	1193	516	398
ACGTAAATACATCCTCTTCG	138	337	552	148	148
ACGGAAATACACCAGCTTCG	210	523	889	337	401
GCGCAAATACACCCTCTTCG	160	646	582	101	124
ACGGAATTACACACTCTTCG	129	1203	583	245	166
ACGGAAATCCACCCTATTCG	212	579	709	352	229
ACAGAAATCCACCCTCTTCG	222	873	962	386	383
ACGGAAATACACCTTCGTCG	138	676	513	169	233
ACGGAAATACACCCTCATTG	252	784	825	438	321
ACGGAAATACACCTTCATCG	193	488	774	248	275
ACGGCAATACACCCTCATCG	259	1006	767	208	287
ACCTAAATACACCCTCTTCG	230	1046	1007	347	444
ACGGAAATACATCCTCTGCG	60	281	197	94	137
ACGTGAATACACCCTCTTCG	267	705	428	100	179
ACGGTAATACACCGTCTTCG	163	481	533	215	189
ACGGAAGTACATCCTCTTCG	176	603	746	228	214
ACGGAAAGACATCCTCTTCG	120	564	644	271	245
ACCGTAATACACCCTCTTCG	182	777	659	250	208
ACGGAAATATACCTTCTTCG	161	564	584	291	192
ACGGAAATGCACCGTCTTCG	285	708	820	320	437
ACGGAAATCCACCCTCCTCG	184	392	424	419	223
ACGGAAATACTCGCTCTTCG	90	219	375	151	123
ACTCAAATACACCCTCTTCG	223	1170	838	358	296
ACGGGGATACACCCTCTTCG	98	191	183	77	27
ACGGAATTACACCCTCATCG	193	712	671	375	303
ACGGTAATACACCCTCTCCG	174	479	415	137	79
ACGGAAATACATGCTCTTCG	174	673	549	241	226
ACGGATATACACCCTATTCG	154	578	286	226	205
ACGGAAATACACCCACATCG	108	131	197	230	182
ACGAAAATACAGCCTCTTCG	136	611	602	259	357
ACTGAAATACACCCTCTTTG	136	656	515	281	212
ACGGAACTACACCCTCTGCG	233	787	1001	379	506
ACGGAAAACCACCCTCTTCG	222	724	694	475	449
ACTGAACTACACCCTCTTCG	275	1299	1325	358	431
ACGGGAATACCCCCTCTTCG	114	306	193	194	163
ACGGAAATGCACCCTCTGCG	305	1146	1082	486	505
ACGCAACTACACCCTCTTCG	188	888	653	319	374
ACGGAAAAACACCCTCCTCG	121	641	700	176	268
ACGGAAATACAGCTTCTTCG	204	495	576	277	302
ACGGAAATACACCATCTCCG	300	958	1262	427	532
AAGGAAATACACTCTCTTCG	297	1100	1137	397	446
ACGGAAATACACTCTCTACG	162	359	433	216	217
ACGGAAATACAACGTCTTCG	167	537	1020	343	376
ACGGAAATACAGCCTTTTCG	90	108	227	140	152
ACGGAAATACGCCCGCTTCG	82	304	282	143	205
ACGAAAATACACCCTCATCG	223	885	883	347	358
ACGGACATGCACCCTCTTCG	176	791	862	302	220
ACGGAAATGCGCCCTCTTCG	346	772	938	256	297
ACAGAAATACTCCCTCTTCG	172	668	533	162	359
ACGAAAATACACCCTATTCG	283	1124	955	358	315
ACGGACAGACACCCTCTTCG	110	444	339	142	92
ACGGAAATACACCCGTTTCG	222	1297	1080	458	423
ACGGTTATACACCCTCTTCG	332	202	255	87	55
AGGGAAATGCACCCTCTTCG	313	1604	921	528	495
ACGGAAATACGCCATCTTCG	271	1085	1119	494	469
ACGGAAATCCACCCTCTTGG	127	197	230	126	92
ACGGAAATACATCATCTTCG	108	398	477	284	137
ACGGAAACACACGCTCTTCG	214	404	764	280	286
ACGGAAATACAACCTCTGCG	78	132	217	188	145
ACGGAAGTGCACCCTCTTCG	151	161	319	104	105
ACGGAAATACACCCTTTCCG	206	691	822	264	404
GCGGGAATACACCCTCTTCG	179	72	292	77	58
ACGCAATTACACCCTCTTCG	191	511	722	389	291
ACGGGAATACACCCTCCTCG	213	608	772	337	405
ACGGAAATAGACCCTCTACG	297	1477	1110	383	538
ACGGGAATACACCCTATTCG	228	699	996	404	297
AGGGAAATACACTCTCTTCG	125	242	356	177	191
ACGGAAATACACCTCCTTCG	172	809	598	323	229
ACGGAAATCCACCCTCTACG	266	1067	630	346	374
ACGGAAATATACCCTCTTTG	139	306	566	166	179
ACGGAAATACCCCCTCTTTG	243	491	1064	390	364
ACGGAAATATACACTCTTCG	167	736	1385	220	198
ACGGAAATGCACTCTCTTCG	105	544	334	88	186
CTGGAAATACACCCTCTTCG	178	994	489	134	126
ACCGAAATACACCCTCTGCG	291	924	1220	430	400
ATGGAAATACACCCTTTTCG	251	1469	877	394	362
ACGGAAAAACACCCTGTTCG	354	1111	1407	469	780
ACGGAAATGCTCCCTCTTCG	190	479	867	349	236
AGGGAAATTCACCCTCTTCG	193	690	575	317	303
ACGGAGATACACCGTCTTCG	274	971	1404	459	541
ACGGAAAGACACCCTCGTCG	119	556	718	279	242
ACGGAAGTAGACCCTCTTCG	132	328	336	151	184
ACGGCAATACACCCTCTTAG	156	836	1009	232	267
ACGGAAATACACTCTCATCG	112	414	467	179	170
ACGGAAATACCACCTCTTCG	255	1222	1222	408	433
ACGGAAATACAGCCTCTCCG	242	433	328	303	214
ACGGAAACACACCCTGTTCG	201	900	713	316	301
GCGGAAATACACCCTCTACG	280	1362	1143	353	372
ACCGAAATACAGCCTCTTCG	255	987	864	263	377
ACGGAATTACACCGTCTTCG	248	899	888	455	424
ACGGCAATACACCGTCTTCG	115	225	594	149	78
AAGGAAATACACCCCCTTCG	160	633	378	345	214
ACGGTAATACACCCTCATCG	254	1096	664	338	294
ACGGAGATACACCATCTTCG	350	1435	1095	519	499
ACGTAAATACACCCTCATCG	292	846	931	511	382
ACGGAAGTACGCCCTCTTCG	182	710	620	206	196
ACGGATATCCACCCTCTTCG	299	1576	1209	422	604
ACGGAAATACCCCCTCTTAG	312	1212	1564	510	499
ACGGAGCTACACCCTCTTCG	304	711	723	230	245
ACGGTAATACGCCCTCTTCG	290	630	696	173	210
ACGGAAATACACGCTCTTTG	238	814	694	450	396
ACAGAAATACATCCTCTTCG	227	1155	1013	280	306
AGCTAAAATGAACCAGCAGG	188	841	587	39	39
CGCTAAAATGAACCAGCAGG	84	86	170	8	6
GGCTAAAATGAACCAGCAGG	271	1198	933	95	63
TACTAAAATGAACCAGCAGG	85	257	275	81	39
TTCTAAAATGAACCAGCAGG	228	1168	925	174	265
TCCTAAAATGAACCAGCAGG	173	548	711	193	93
TGATAAAATGAACCAGCAGG	117	317	540	183	154
TGTTAAAATGAACCAGCAGG	337	999	1071	116	142
TGGTAAAATGAACCAGCAGG	233	882	733	125	185
TGCAAAAATGAACCAGCAGG	202	1009	556	223	203
TGCCAAAATGAACCAGCAGG	124	428	582	48	74
TGCGAAAATGAACCAGCAGG	152	818	746	174	240
TGCTTAAATGAACCAGCAGG	222	634	646	38	55
TGCTCAAATGAACCAGCAGG	165	235	349	29	16
TGCTGAAATGAACCAGCAGG	297	342	367	65	80
TGCTATAATGAACCAGCAGG	302	1212	933	77	104
TGCTACAATGAACCAGCAGG	189	969	687	120	162
TGCTAGAATGAACCAGCAGG	138	93	58	7	60
TGCTAATATGAACCAGCAGG	197	282	421	14	66
TGCTAACATGAACCAGCAGG	125	381	379	94	60
TGCTAAGATGAACCAGCAGG	167	134	150	10	9
TGCTAAATTGAACCAGCAGG	150	475	312	58	5
TGCTAAACTGAACCAGCAGG	185	599	923	147	212
TGCTAAAGTGAACCAGCAGG	309	375	457	30	107
TGCTAAAAAGAACCAGCAGG	215	545	916	196	117
TGCTAAAACGAACCAGCAGG	199	943	772	217	305
TGCTAAAAGGAACCAGCAGG	255	1141	915	191	203
TGCTAAAATAAACCAGCAGG	198	948	1134	266	260
TGCTAAAATTAACCAGCAGG	199	462	583	270	217
TGCTAAAATCAACCAGCAGG	252	1459	1194	374	263
TGCTAAAATGTACCAGCAGG	133	354	393	182	95
TGCTAAAATGCACCAGCAGG	103	257	304	94	69
TGCTAAAATGGACCAGCAGG	120	126	38	11	39
TGCTAAAATGATCCAGCAGG	196	517	662	267	313
TGCTAAAATGACCCAGCAGG	255	1002	898	263	340
TGCTAAAATGAGCCAGCAGG	290	1078	910	154	203
TGCTAAAATGAAACAGCAGG	199	586	604	161	171
TGCTAAAATGAATCAGCAGG	121	727	322	178	137
TGCTAAAATGAAGCAGCAGG	256	1056	1399	396	511
TGCTAAAATGAACAAGCAGG	254	1207	901	273	487
TGCTAAAATGAACTAGCAGG	101	704	433	153	156
TGCTAAAATGAACGAGCAGG	266	1308	735	348	352
TGCTAAAATGAACCTGCAGG	129	640	644	182	271
TGCTAAAATGAACCCGCAGG	98	844	379	131	127
TGCTAAAATGAACCGGCAGG	266	869	952	194	277
TGCTAAAATGAACCAACAGG	82	166	238	98	41
TGCTAAAATGAACCATCAGG	287	847	1000	350	348
TGCTAAAATGAACCACCAGG	153	491	490	159	189
TGCTAAAATGAACCAGAAGG	168	760	356	223	334
TGCTAAAATGAACCAGTAGG	99	728	380	118	197
TGCTAAAATGAACCAGGAGG	139	507	335	177	242
TGCTAAAATGAACCAGCTGG	328	1342	1081	461	321
TGCTAAAATGAACCAGCCGG	112	322	360	76	237
TGCTAAAATGAACCAGCGGG	330	1319	1015	139	137
TGCTAAAATGAACCAGCAAG	245	902	1116	397	481
TGCTAAAATGAACCAGCATG	165	653	793	234	239
TGCTAAAATGAACCAGCACG	98	416	161	115	140
TGCTAATATTAACCAGCAGG	204	909	587	271	260
TGTTCAAATGAACCAGCAGG	283	1641	943	328	340
TGATAAAATGAGCCAGCAGG	255	742	1033	251	329
TACTAAAGTGAACCAGCAGG	329	1151	1339	394	435
TGCTAAAATCAACCAGCATG	206	927	971	289	396
TGCGAAAAAGAACCAGCAGG	175	803	813	341	221
TGCTAAACTGAGCCAGCAGG	260	977	1125	353	308
TATTAAAATGAACCAGCAGG	217	965	1143	362	227
TGCTAAAATGAACTAGGAGG	322	1483	991	454	354
TGCTATCATGAACCAGCAGG	119	588	468	201	237
TGATAAAATGAACCATCAGG	118	255	464	122	112
TGCTAAAATTGACCAGCAGG	107	403	830	132	213
TGCTAAAAGGAATCAGCAGG	128	712	532	157	292
GGCTAAATTGAACCAGCAGG	231	1441	732	306	339
TGCTAAAATTAATCAGCAGG	228	1081	968	499	388
TGCCAAAATGAAACAGCAGG	224	1282	694	365	367
TGCTAAATTGAACCAGCATG	155	418	579	299	135
TTCTGAAATGAACCAGCAGG	184	595	515	180	155
TGTTAAAATGAACGAGCAGG	301	959	857	490	372
TGCTAAAGTGAACCAGCATG	298	1446	1468	376	549
TGCTAAAATGATCCAGCCGG	264	1230	1120	365	416
TGCGATAATGAACCAGCAGG	259	1181	619	341	216
TGCAAAAATGATCCAGCAGG	317	1410	1070	487	494
TGCTAAAATGAACTAGTAGG	267	1414	777	472	436
GGCTAAAATGAACCATCAGG	146	432	767	97	143
TGCTAAAAGGAACCAGCTGG	231	1192	1162	277	356
TGCTAAAATGAAACAGAAGG	145	494	349	390	234
TGCGAAAATGAACCAGCCGG	221	805	781	390	338
TGGTAAAATGAAGCAGCAGG	214	851	753	276	251
TACTAAAATGAACAAGCAGG	224	921	785	214	304
TGCTGAAATGTACCAGCAGG	317	1069	1014	453	580
TGCTAATATGAACCAACAGG	128	525	619	120	118
TGCTAAACTGAACGAGCAGG	172	964	761	372	260
TGCTAAAATAAACCACCAGG	53	466	344	149	45
TGCGAAAATGAACCAGGAGG	72	204	249	108	142
TGTTAAAATGAACCATCAGG	252	1169	694	212	303
TGCTAAAATTCACCAGCAGG	124	712	618	200	195
TCTTAAAATGAACCAGCAGG	88	348	525	184	133
CGCTAAAATGAACCAGAAGG	179	595	427	226	149
TTCTACAATGAACCAGCAGG	217	1030	853	223	235
TACCAAAATGAACCAGCAGG	94	444	462	86	127
TGCTAAAAGGTACCAGCAGG	107	270	485	144	127
GGCTAAAAAGAACCAGCAGG	219	669	754	214	253
AGCTAAAATGAACCATCAGG	234	815	974	189	259
TACTAAAAGGAACCAGCAGG	214	753	706	207	287
TGCCAAAATGAACCAGCAAG	277	1076	1105	431	467
TGCTAAAAGGAACCAGCATG	117	573	510	151	80
TGCTAAAATGAACTAACAGG	231	1167	1156	264	381
TGCAAAAATGAACTAGCAGG	242	1700	1186	353	508
AGCTAAACTGAACCAGCAGG	125	583	459	88	173
TGCTCAAACGAACCAGCAGG	243	1112	1169	424	308
TGCTAACATAAACCAGCAGG	167	715	644	160	220
TGCCGAAATGAACCAGCAGG	209	538	805	263	198
TGCTAAAATGAACTATCAGG	277	921	862	269	418
TGCTCAAATGGACCAGCAGG	229	1582	2019	356	363
TGCTACAATGAACCTGCAGG	167	598	689	144	105
TGCTAGAATGAATCAGCAGG	161	555	517	281	344
TGCTAAAATGAATCACCAGG	124	585	488	307	167
TGCAAAACTGAACCAGCAGG	164	414	634	244	378
TGCTTAAATGAACCAGCCGG	137	1431	464	229	218
TGCTAAAATGAATCAGCCGG	230	1063	821	386	478
GGCTAAAATGCACCAGCAGG	71	226	130	63	56
TGCTAAAATGAACCAATAGG	77	179	365	98	79
TGATAACATGAACCAGCAGG	103	438	212	114	128
TGCTAAAATAAACCAGGAGG	239	1299	754	371	293
TGCTAAAATGAACAAGCAAG	148	630	738	232	332
CCCTAAAATGAACCAGCAGG	136	596	556	218	251
TGCTAAAATGACCCAGCCGG	189	588	809	356	283
TAGTAAAATGAACCAGCAGG	155	589	640	190	186
TGCTAAAATGATCCATCAGG	330	1519	1210	499	319
TGCTAAAACCAACCAGCAGG	156	525	346	132	165
TGCTAAAATCGACCAGCAGG	176	784	946	369	316
CGCTGAAATGAACCAGCAGG	245	1080	504	322	292
TGCTAAAATGAAGCAGCCGG	213	773	769	239	242
TTCTAAAATGAACCAGCAAG	252	936	1067	387	422
TGCTAATATGAACTAGCAGG	286	1448	1278	465	361
TACTAAAATGAACCAGGAGG	169	452	734	253	172
TGCGAAAATGAACCAGCAAG	245	1232	860	385	352
AGCTAAAATAAACCAGCAGG	280	1204	1253	256	426
TGCTAAGATGAACCAGCCGG	282	691	960	455	503
CGCTAAAATGCACCAGCAGG	173	382	402	260	329
TGCCAAAATGAATCAGCAGG	116	493	470	210	237
TGCTAACATGAAGCAGCAGG	305	896	919	434	296
TGCTAAAATGAACGATCAGG	145	556	568	172	231
TGCTAAAATGAATCATCAGG	224	1444	652	405	300
TGGTAAAACGAACCAGCAGG	108	642	454	185	229
TGCGAAAATGAACCAGCGGG	72	179	632	124	161
TGCTAAAATCAACGAGCAGG	269	1553	880	410	343
TGCTAGAATGAACAAGCAGG	120	570	447	222	140
TGCTAAAATGAACGAGTAGG	155	444	436	185	239
TGCTAAAATGATTCAGCAGG	253	1136	1148	488	256
TGCTAAAATAAACCCGCAGG	127	507	439	295	176
TCCTAAAATGAACCTGCAGG	151	724	485	177	212
TGCTAAAATGAATCAGCACG	309	1302	1028	436	300
TGCTAAAATGAACTAGCTGG	260	922	1040	516	571
TGCTAAAGTGAACCAGCTGG	242	1453	1108	344	396
CGCTAATATGAACCAGCAGG	173	1065	832	297	271
TGCTCAAATGAACCGGCAGG	303	692	1029	346	394
TGCCAAAATGAAGCAGCAGG	123	615	584	284	309
TGCTAAACTGAACCAGCTGG	285	807	1703	389	402
TGCTAATATGAACCAGCTGG	197	740	645	214	273
TGCTAAAATGAACCAACAAG	103	307	354	133	131
TGCGAAAACGAACCAGCAGG	197	803	646	213	266
TGCTAAACTGAACCAACAGG	162	715	769	167	152
TGCGAAAATGAGCCAGCAGG	131	615	499	256	159
TGCTAAAATGAACCCGCTGG	305	1044	1206	520	370
TGCTAAAATAATCCAGCAGG	256	1165	870	437	308
TGCAAAAGTGAACCAGCAGG	146	737	432	191	201
TGCGAAAATGAACCAGTAGG	198	704	370	282	296
TGCTAAAGCGAACCAGCAGG	217	1047	905	342	220
TGCCAAACTGAACCAGCAGG	158	865	826	303	267
TCCTGAAATGAACCAGCAGG	145	419	529	149	99
TGCTAAAAATAACCAGCAGG	192	800	570	180	167
TGCTAAAATGGACCACCAGG	144	806	815	239	241
CGCTAAAATTAACCAGCAGG	230	714	690	366	304
TTCTAAAATCAACCAGCAGG	96	766	561	153	158
TGCTAAAATGAAGGAGCAGG	119	418	406	315	159
TGCTCATATGAACCAGCAGG	241	616	626	208	294
TGATAAAATGAACCTGCAGG	185	680	966	333	323
TGCTAAACTAAACCAGCAGG	266	1259	827	355	278
TGCTAAAATTAACCAACAGG	90	190	181	87	79
CGCTAAAATGAACAAGCAGG	195	826	528	288	265
TACTAAAATGAACCAGCGGG	106	309	276	180	192
TGCTAAAATGAACAGGCAGG	183	1122	623	192	236
TGCCAAAAGGAACCAGCAGG	230	1102	860	302	415
TGCTAAAATTTACCAGCAGG	181	577	551	269	340
TGCTAAAATGAACCTGTAGG	276	1246	1052	334	385
TGCTAAATTAAACCAGCAGG	174	674	789	213	383
TGCGAAAATGATCCAGCAGG	291	1506	937	548	408
GGCTAAAATGACCCAGCAGG	137	360	192	160	71
TGCTAAGATGAACCAGGAGG	126	488	308	161	152
TGCAAGAATGAACCAGCAGG	153	713	405	191	158
TGCTAAAATGAACAAGGAGG	174	455	834	198	209
TGCTAAACTGAACCAGTAGG	177	1009	751	240	245
TGCTAAAACGAACTAGCAGG	141	553	560	225	142
TGATAAAATGACCCAGCAGG	304	1025	1140	400	435
TACTAACATGAACCAGCAGG	110	309	391	181	101
TGCTAAAATGAAAAAGCAGG	293	1006	988	349	362
AGCTAAAATGAACCACCAGG	199	764	1050	161	385
TCCTAAAATGAGCCAGCAGG	147	491	740	164	182
TGCTAACATGAACCAGAAGG	283	796	605	250	327
TGCTAAAATGACCCAGCACG	172	295	500	142	200
GGCTAAAATGAACCAGCACG	154	1035	458	278	370
TGCTAAAATGAACCATCCGG	282	1565	1068	338	343
TGCTAAAATGAACCAGGGGG	162	353	349	46	37
TGCTAAAATGAACTAGCATG	276	1414	1082	430	416
TGCCAAAAAGAACCAGCAGG	69	415	397	162	140
TGCTATAATGAAGCAGCAGG	214	930	991	254	326
TGCTAAAATGAACCAACCGG	258	954	807	346	363
TGCTACAATGAACCAGGAGG	114	654	691	139	136
TCCTAAAATGAACCGGCAGG	93	611	279	59	64
TGCTAAAACGAACCAGCCGG	265	560	875	456	355
TGCGACAATGAACCAGCAGG	353	1446	1316	387	444
AGCTAAAAGGAACCAGCAGG	87	699	404	105	122
TGCTAAAATGAATGAGCAGG	287	1095	845	467	564
TGCTTAAATGAACGAGCAGG	177	374	663	295	250
TGCTAAAATGGACCAGCACG	196	949	1269	361	269
TGATAAAATGATCCAGCAGG	221	1260	827	328	261
TGATAAAATGAACCAGCCGG	228	1278	709	411	342
TCCTTAAATGAACCAGCAGG	107	263	476	193	201
TGCTCAAATGCACCAGCAGG	169	756	399	195	177
TCCTAAAATTAACCAGCAGG	179	439	647	216	188
TGGTAAAATGAACCAGGAGG	143	493	586	198	205
TTTTAAAATGAACCAGCAGG	379	1416	1240	362	326
TGCGAAAATGAACCACCAGG	117	585	415	252	104
TGCTACAATGCACCAGCAGG	70	126	271	41	69
ACATACGGCCAAGATTACCG	204	111	44	10	7
TCATACGGCCAAGATTACCG	157	60	77	4	2
CCATACGGCCAAGATTACCG	242	22	22	6	39
GAATACGGCCAAGATTACCG	257	1	38	10	0
GTATACGGCCAAGATTACCG	180	36	25	43	10
GGATACGGCCAAGATTACCG	239	12	25	36	46
GCTTACGGCCAAGATTACCG	86	7	28	4	31
GCCTACGGCCAAGATTACCG	336	47	4	21	2
GCGTACGGCCAAGATTACCG	91	15	13	3	2
GCAAACGGCCAAGATTACCG	101	12	45	10	26
GCACACGGCCAAGATTACCG	106	23	17	13	5
GCAGACGGCCAAGATTACCG	161	78	23	5	0
GCATTCGGCCAAGATTACCG	100	1	45	5	17
GCATCCGGCCAAGATTACCG	243	68	37	37	49
GCATGCGGCCAAGATTACCG	233	22	20	1	24
GCATAAGGCCAAGATTACCG	95	124	49	18	2
GCATATGGCCAAGATTACCG	281	33	130	32	51
GCATAGGGCCAAGATTACCG	266	178	38	72	15
GCATACAGCCAAGATTACCG	184	87	80	41	34
GCATACTGCCAAGATTACCG	103	272	499	72	127
GCATACCGCCAAGATTACCG	306	902	1107	437	412
GCATACGACCAAGATTACCG	316	147	104	28	39
GCATACGTCCAAGATTACCG	221	375	390	170	220
GCATACGCCCAAGATTACCG	290	1389	939	306	443
GCATACGGACAAGATTACCG	162	78	38	17	12
GCATACGGTCAAGATTACCG	167	52	5	11	5
GCATACGGGCAAGATTACCG	333	117	80	45	65
GCATACGGCAAAGATTACCG	257	764	684	113	200
GCATACGGCTAAGATTACCG	212	184	63	40	26
GCATACGGCGAAGATTACCG	230	400	583	144	169
GCATACGGCCTAGATTACCG	301	764	301	147	207
GCATACGGCCCAGATTACCG	306	579	297	90	71
GCATACGGCCGAGATTACCG	304	85	51	12	13
GCATACGGCCATGATTACCG	300	658	897	455	384
GCATACGGCCACGATTACCG	274	1152	617	335	291
GCATACGGCCAGGATTACCG	91	33	92	39	20
GCATACGGCCAAAATTACCG	171	743	638	185	321
GCATACGGCCAATATTACCG	173	519	263	182	218
GCATACGGCCAACATTACCG	354	1148	1099	461	406
GCATACGGCCAAGTTTACCG	335	1004	1231	591	478
GCATACGGCCAAGCTTACCG	194	836	619	278	311
GCATACGGCCAAGGTTACCG	338	627	806	318	215
GCATACGGCCAAGAATACCG	297	1071	1094	377	518
GCATACGGCCAAGACTACCG	250	662	754	301	280
GCATACGGCCAAGAGTACCG	212	741	669	372	501
GCATACGGCCAAGATAACCG	126	405	382	181	211
GCATACGGCCAAGATCACCG	167	442	372	220	258
GCATACGGCCAAGATGACCG	111	49	170	63	41
GCATACGGCCAAGATTTCCG	412	885	1197	567	516
GCATACGGCCAAGATTCCCG	139	329	180	170	122
GCATACGGCCAAGATTGCCG	296	1223	772	503	605
GCATACGGCCAAGATTAACG	131	253	505	173	151
GCATACGGCCAAGATTATCG	127	324	436	102	162
GCATACGGCCAAGATTAGCG	165	735	744	193	400
GCATACGGCCAAGATTACAG	71	335	125	52	55
GCATACGGCCAAGATTACTG	204	877	690	256	204
GCATACGGCCAAGATTACGG	140	188	285	89	40
GCATACGGCTAAGATGACCG	182	717	642	178	127
GCATACGGCCAAGAATACGG	163	387	452	189	193
GCATATGGCCAAGATTTCCG	383	1244	1391	440	539
GGATACGGCCAAGATTCCCG	169	602	518	248	246
GCAAACGGCCAAAATTACCG	113	206	207	149	206
GCATACGCCCAGGATTACCG	254	1067	914	212	320
GCATACGGCCAGGATTAACG	287	1038	1244	443	352
GCGTGCGGCCAAGATTACCG	310	58	92	41	4
CCATACGGCCAAGATTACAG	280	703	1066	370	411
GCACACGGCCAAGAATACCG	262	1052	561	266	342
GCATACGACCAAGATTCCCG	307	797	1120	263	452
GCAGACGGCCAAGCTTACCG	286	1190	1254	459	376
TCATACGCCCAAGATTACCG	238	760	605	280	344
CCAAACGGCCAAGATTACCG	283	1181	1238	525	389
GCTTACGGCCGAGATTACCG	372	87	87	73	84
TCATACGGCAAAGATTACCG	165	445	283	171	228
GCAGACCGCCAAGATTACCG	104	197	290	125	119
GCATACCGCCAAGATTCCCG	264	1052	887	396	405
GCAGACAGCCAAGATTACCG	239	823	745	386	240
GCATACGGATAAGATTACCG	222	755	494	130	123
GCATACGACCAAGAATACCG	96	529	512	146	158
CCATACGGCCACGATTACCG	183	494	485	174	412
GCATCCGGCCAACATTACCG	380	1428	1454	572	480
GCATAAGGCCAAGATCACCG	339	915	1230	401	469
CCATAGGGCCAAGATTACCG	64	410	348	76	54
GCAGACGGCCAAAATTACCG	127	535	620	160	182
GTATACAGCCAAGATTACCG	251	394	364	310	255
GCATTCGGGCAAGATTACCG	274	593	501	155	162
GCATACTGCCAACATTACCG	195	957	919	343	396
GCATTCGGCCAAAATTACCG	184	479	581	316	317
GCATACGGCCAAGATTGCAG	275	689	640	472	403
GCATACGACCCAGATTACCG	186	1256	549	296	280
GCATACGGCCGAGATTACTG	262	1023	1062	239	279
GCATGCGGCGAAGATTACCG	295	590	493	175	183
GCATACGGCCAACAATACCG	130	392	472	173	121
GCATACGGCCAAGTATACCG	358	886	1024	436	483
GAATACGGCCTAGATTACCG	81	100	92	58	36
GCATACGACCAACATTACCG	273	1003	700	238	235
GCATACGGCCAAGCTTACTG	85	526	338	141	147
GCGTAGGGCCAAGATTACCG	58	48	80	21	21
GCATAGGTCCAAGATTACCG	64	378	346	119	122
GAATACGGCCAAGATTAACG	236	813	709	341	322
GCACACGGCCAAGATTACAG	179	425	586	240	231
GCATACCGCCAAGATTAACG	190	629	573	313	146
GCATACGGCCACGATAACCG	151	447	348	138	142
CCATACGGCCCAGATTACCG	147	826	622	214	175
GGATACGGCCAAGATTACAG	309	561	974	238	146
GCATACGGCTAAGATTCCCG	77	91	34	56	5
GCATACGGCCAAGCTTCCCG	136	351	321	138	113
GCATACGGCGACGATTACCG	244	932	1084	280	274
GCATACGGCCAAGATTTTCG	294	1077	794	610	531
ACATACGGCCAAGATTAGCG	144	826	586	197	249
GCATACGTCCAAGATGACCG	297	960	901	326	443
GCAAACGGCCAAGATCACCG	183	776	649	332	347
GCACACGACCAAGATTACCG	104	143	119	24	33
GCATACGGCCCACATTACCG	132	439	670	268	185
GCATGCGGCCAAGATTAACG	188	663	531	267	216
GCATACTGCCAAGATTATCG	119	311	183	190	200
GCATACTGCCAAGATCACCG	274	860	610	263	334
GCGTACGGTCAAGATTACCG	160	37	34	7	36
GCATACAGCTAAGATTACCG	147	512	546	162	118
GCATACGGCCCAGATTACAG	288	1432	1372	337	598
GCATACGGCCACGATTAGCG	109	326	531	253	247
GCATACGGCCAAGATTGCGG	290	931	808	336	384
GCATCCGGCCAAGATTCCCG	287	706	771	442	447
GCATACGGCCAAGATAACGG	237	656	1018	316	295
GCATACGCCCGAGATTACCG	283	1230	1077	403	322
GCATACGGGCCAGATTACCG	346	1037	1353	485	393
GCACACCGCCAAGATTACCG	258	1082	1220	442	229
GCATACGACCACGATTACCG	208	818	818	298	240
GCACGCGGCCAAGATTACCG	176	101	54	39	21
GGATACGGCCAAGTTTACCG	223	1226	633	331	269
GGATACGGCCAAGATAACCG	117	528	576	102	105
GCATACCGCCAAGACTACCG	318	1566	1189	400	566
GCATACGGCCAAGCTCACCG	108	298	443	156	113
GCATATGGCCAAGAATACCG	194	874	489	170	236
GCTTACGGCCACGATTACCG	268	1300	862	425	549
GCATACGGCCAAGACGACCG	175	838	555	193	260
CCATACGTCCAAGATTACCG	83	373	461	59	98
GCATACGGCCAAGATTTCAG	339	1586	1623	457	545
GCAAACGGCAAAGATTACCG	89	1063	289	113	101
GCATACAGCCAACATTACCG	216	426	699	243	218
GCATATGGCCAAGACTACCG	263	823	574	429	311
GCATACAGCCAAGGTTACCG	291	1159	1036	324	312
GTATACGGCCAAGAGTACCG	206	577	574	194	211
GCATACGGCCTGGATTACCG	193	574	554	161	256
GCAAACGGCCCAGATTACCG	70	510	268	209	200
GCATACGGGCAATATTACCG	244	683	652	298	279
GCATAGGGCGAAGATTACCG	145	361	458	200	112
GCCTAGGGCCAAGATTACCG	118	165	178	115	127
GCATACGGCCAAGTTTACTG	176	668	660	256	222
GCATACGCCCAAGAATACCG	71	396	240	106	41
GCATACGGCCAGGATTACAG	301	819	1055	368	385
TCATACTGCCAAGATTACCG	164	659	349	193	140
GCATACGGCCAAGATAAACG	168	641	556	279	347
GCATTCGGCCAAGATCACCG	158	414	380	153	192
GCATACGGCCAAGATGAACG	94	253	195	133	119
GCACATGGCCAAGATTACCG	263	435	518	225	224
GCATACGGCCAAGGTGACCG	158	460	459	192	216
GCATACAGCGAAGATTACCG	228	634	881	212	227
GCAAACGGCCAAGACTACCG	131	293	304	129	111
GCATACTGCCAAGATGACCG	51	183	67	80	105
GCATACGTCGAAGATTACCG	221	1148	746	279	176
GCATCGGGCCAAGATTACCG	199	163	242	139	82
GCATACGGCCAACATTATCG	164	940	527	240	263
GCATACGGCCAAGATTGTCG	247	954	960	288	423
GCTTACGGCCAAGATTAACG	238	953	883	353	333
GCATACGTCCGAGATTACCG	155	435	517	298	154
GCATAAAGCCAAGATTACCG	113	240	235	128	158
GCATACGGCCAAGATTAGTG	91	478	476	167	133
GTATACGGCCAAGATAACCG	279	999	1222	312	301
GCATACGGCCACGTTTACCG	320	1307	1109	649	535
GCATACGCCCCAGATTACCG	236	1135	693	366	256
GCCTACGGCCAAGATTTCCG	170	717	435	295	338
ACATCCGGCCAAGATTACCG	267	115	62	35	17
GCATACGCCCAAGATCACCG	254	1146	996	300	481
GCAAACGGGCAAGATTACCG	37	61	25	7	15
GCAGACGGCCAACATTACCG	291	717	724	300	434
GCATACGGCCACGATTATCG	203	926	863	520	513
GCATACGGCAAATATTACCG	219	675	776	242	221
GCATACGGCCAAGAATTCCG	306	1823	1210	483	547
GCATATGGCCAAGGTTACCG	357	983	1074	507	371
GCATATGGCCAAGATGACCG	222	847	1030	258	295
GCATACGAACAAGATTACCG	133	602	810	106	127
GCATATGGCCAACATTACCG	317	1243	1277	413	309
GCATACGGCCAAGAGTGCCG	128	555	343	115	147
GCATACGGCCCAGACTACCG	231	1163	1028	280	337
GCCTACGGCCAAGTTTACCG	253	714	957	265	276
GCAAACGGCCAAGAATACCG	144	730	540	276	251
GGATACGGCCCAGATTACCG	169	580	277	93	214
TAATACGGCCAAGATTACCG	242	100	71	30	6
GCGTACGGCCAAGTTTACCG	257	800	1050	389	396
GCATACAGCCAAGATGACCG	226	710	834	256	294
GCGTACGGCCACGATTACCG	237	924	752	294	319
GCATACGGCCAAAATCACCG	349	1285	1033	427	534
GCATACGCCCAAGATAACCG	266	1333	1153	280	410
GCAAACGGCCAAGATAACCG	137	450	460	201	315
GCATACGGCCAAAATTCCCG	243	1033	578	387	360
GCTTACGGCCAATATTACCG	127	273	320	208	284
TCATACGGCCAAGACTACCG	188	666	731	168	208
GCAGACGGCCAAGATTCCCG	92	277	258	93	67
GCAAACGGCCTAGATTACCG	106	153	211	67	92
GGATACGGCCAAGAATACCG	362	1163	1046	295	324
GCATACGGCCAAGACCACCG	225	1024	780	305	295
GCATACGGCCTAGATTACAG	122	399	360	156	73
GCATACGGCGAACATTACCG	133	577	461	143	92
GCATACGGCCGAGATTACGG	125	248	276	117	135
TCATACGGCCAAGCTTACCG	141	450	514	188	185
TCATACGGCCAAGATCACCG	203	672	882	204	340
GCATACGGCCACGATTACAG	182	407	428	161	152
GCATACGGCCCATATTACCG	367	1157	1158	500	463
GCAGACGGCCTAGATTACCG	372	1329	1094	298	273
GCGAACGGCCAAGATTACCG	295	373	254	54	53
GAATACGGCCAAGATTAGCG	130	260	471	221	159
GCATACGGTCAGGATTACCG	163	836	400	177	168
GCGTCCGGCCAAGATTACCG	182	27	11	1	6
ACAGACGGCCAAGATTACCG	102	16	77	20	15
GTATACGGCCAAGATTACTG	59	255	199	57	59
GCATACCGCCATGATTACCG	303	1021	812	458	366
GCATACGGCCATGAGTACCG	189	806	984	433	277
GCATACGCCCAAGATTACAG	274	668	733	305	286
GCATACGGCCCCGATTACCG	201	1057	921	361	302
GCATACGGCCAGAATTACCG	147	394	458	125	80
GCATACGGCCAAGATCAACG	200	875	621	358	322
GCATACGGCCATGATTACGG	394	1119	1037	349	341
GCATACGGCCAAGATCCCCG	114	488	225	98	132
ACATACGGACAAGATTACCG	142	86	85	16	8
GCATTGGGCCAAGATTACCG	320	693	689	234	459
CCATACGGCCAAGATTAACG	167	472	380	378	358
GCAAACCGCCAAGATTACCG	252	669	762	441	348
GCATACGGCCAGGTTTACCG	223	990	519	256	313
GCATTCGGCCAAGATTAACG	147	534	312	179	115
GCGTACGGCCAAGATTGCCG	109	162	220	97	87
ACATAGTTGATGACGATCTG	297	14	78	37	70
TCATAGTTGATGACGATCTG	328	47	54	61	114
CCATAGTTGATGACGATCTG	515	200	89	274	277
GAATAGTTGATGACGATCTG	141	7	30	9	24
GTATAGTTGATGACGATCTG	380	90	149	37	96
GGATAGTTGATGACGATCTG	71	6	16	41	17
GCTTAGTTGATGACGATCTG	160	42	36	26	75
GCCTAGTTGATGACGATCTG	211	111	81	36	20
GCGTAGTTGATGACGATCTG	237	94	62	20	46
GCAAAGTTGATGACGATCTG	158	113	61	20	33
GCACAGTTGATGACGATCTG	96	64	20	22	22
GCAGAGTTGATGACGATCTG	292	91	116	115	94
GCATTGTTGATGACGATCTG	107	90	72	12	32
GCATCGTTGATGACGATCTG	275	112	130	100	74
GCATGGTTGATGACGATCTG	222	35	31	72	14
GCATAATTGATGACGATCTG	288	117	77	248	223
GCATATTTGATGACGATCTG	197	90	119	148	157
GCATACTTGATGACGATCTG	152	153	122	95	103
GCATAGATGATGACGATCTG	200	22	183	126	81
GCATAGCTGATGACGATCTG	281	108	79	142	120
GCATAGGTGATGACGATCTG	367	39	75	24	44
GCATAGTAGATGACGATCTG	229	122	186	159	87
GCATAGTCGATGACGATCTG	366	93	87	142	144
GCATAGTGGATGACGATCTG	256	112	69	64	89
GCATAGTTAATGACGATCTG	222	715	401	206	367
GCATAGTTTATGACGATCTG	288	661	1135	349	347
GCATAGTTCATGACGATCTG	154	510	477	144	227
GCATAGTTGTTGACGATCTG	385	396	434	371	428
GCATAGTTGCTGACGATCTG	164	320	383	167	215
GCATAGTTGGTGACGATCTG	284	147	74	82	45
GCATAGTTGAAGACGATCTG	199	838	783	319	261
GCATAGTTGACGACGATCTG	284	729	591	343	214
GCATAGTTGAGGACGATCTG	106	778	368	185	138
GCATAGTTGATAACGATCTG	256	1011	908	278	195
GCATAGTTGATTACGATCTG	132	577	1025	171	300
GCATAGTTGATCACGATCTG	365	1278	725	408	392
GCATAGTTGATGTCGATCTG	191	719	515	171	215
GCATAGTTGATGCCGATCTG	219	1143	708	336	318
GCATAGTTGATGGCGATCTG	191	323	193	212	264
GCATAGTTGATGAAGATCTG	284	733	995	313	376
GCATAGTTGATGATGATCTG	217	1098	949	274	334
GCATAGTTGATGAGGATCTG	224	1031	786	304	296
GCATAGTTGATGACAATCTG	184	695	510	223	178
GCATAGTTGATGACTATCTG	276	634	940	276	378
GCATAGTTGATGACCATCTG	314	721	1251	374	448
GCATAGTTGATGACGTTCTG	188	383	340	209	224
GCATAGTTGATGACGCTCTG	344	1310	945	437	411
GCATAGTTGATGACGGTCTG	150	455	651	328	185
GCATAGTTGATGACGAACTG	318	1261	1043	308	402
GCATAGTTGATGACGACCTG	266	590	607	232	235
GCATAGTTGATGACGAGCTG	278	740	803	326	444
GCATAGTTGATGACGATATG	217	1177	638	207	196
GCATAGTTGATGACGATTTG	314	1017	983	393	398
GCATAGTTGATGACGATGTG	180	693	467	209	237
GCATAGTTGATGACGATCAG	154	314	472	212	102
GCATAGTTGATGACGATCCG	130	473	402	139	130
GCATAGTTGATGACGATCGG	124	348	322	160	133
ACATGGTTGATGACGATCTG	263	98	85	112	57
GCGAAGTTGATGACGATCTG	271	1174	1063	215	210
GCATAGTTTAAGACGATCTG	124	346	624	178	134
GCATAGTTGATGAGGACCTG	157	816	433	238	222
GCATAGTTGACCACGATCTG	324	1138	1107	394	353
TCATAGTTCATGACGATCTG	153	743	410	189	132
GCATAGCTGATTACGATCTG	140	378	426	140	115
GCATAGTGGATTACGATCTG	273	1144	1204	308	370
GCATAGTTGATGGCGGTCTG	272	1347	1462	601	349
GCATAGTTGATAAAGATCTG	265	1086	1021	298	407
CCATAGTTGATGACAATCTG	238	581	554	293	228
GCATAGTTAAAGACGATCTG	220	963	747	326	215
GCATATTTTATGACGATCTG	207	248	697	355	364
GCTTAGTCGATGACGATCTG	351	1407	962	459	489
GCATAGTTGATCACGATCCG	158	648	393	88	239
GCATACTTGATGACGACCTG	255	773	641	264	315
GCATAGTTGATGACGTTTTG	128	591	398	267	154
GCATAGTGGATGACGATATG	194	557	532	121	161
GCATAGTGGGTGACGATCTG	416	177	202	353	409
ACATAGTTAATGACGATCTG	186	611	382	181	211
GAATAGTTGATGACGCTCTG	179	472	522	250	259
GCATAGTTGATCACGATCAG	391	806	945	382	339
GCATAGATGATGGCGATCTG	147	627	499	211	205
GCATAGTCGATGACGATGTG	288	834	795	270	332
GCATAGCTGATCACGATCTG	170	487	486	167	133
GCATAGCTGATGACGATCAG	246	1083	711	294	277
GCATAGATGCTGACGATCTG	254	609	822	252	382
GCATAGTTGATAACGATTTG	300	1201	731	359	343
GCAAAGTTGATGACGAGCTG	165	470	559	194	200
GCATGCTTGATGACGATCTG	245	473	372	345	409
GCATAGGTGATGACGACCTG	331	981	791	366	384
GAATAGTTGATGAGGATCTG	277	957	929	452	516
GTATAGTTGATGACGATCAG	310	781	909	351	308
TCATGGTTGATGACGATCTG	133	241	193	148	129
GCATAGTTTATGACGATCCG	313	554	1055	379	214
GCATAGTTGACGACGTTCTG	171	467	693	208	231
GCATACTTGATGCCGATCTG	160	629	419	300	292
GCATACTTGATGACGATCCG	287	821	703	332	258
GCATAGTCGATGAAGATCTG	331	1617	1106	484	451
TCATAGTTGATGACGATCCG	242	508	968	324	295
GCAAAGGTGATGACGATCTG	194	1047	791	264	434
GCATAGTTCATGACGCTCTG	412	1104	1203	550	591
GCATAGTTAATGGCGATCTG	276	739	633	290	328
GCAAAGTTGATTACGATCTG	215	972	323	184	279
GCATAGTTGATGATGTTCTG	153	662	681	232	253
GCATAATTTATGACGATCTG	111	466	431	174	232
GCATAGTTGACGACGAACTG	128	259	260	144	177
GCATAGTAGATGACGATATG	262	767	808	215	249
GCATATTTGATGACGATATG	113	331	231	81	117
GCATAGTAGATGACTATCTG	278	700	707	230	212
GGATAGTTGATGACGATCAG	243	880	450	288	312
GCATTGTTGATGACGATCGG	214	467	472	371	286
GCATAGTTCAGGACGATCTG	201	590	586	259	276
GCATAGTTCATGATGATCTG	252	1097	728	353	577
GTATACTTGATGACGATCTG	150	542	237	100	170
TCATAGTTGATGGCGATCTG	230	637	777	228	331
GCATTGTTGATGACGCTCTG	80	432	267	155	87
GCATAGTACATGACGATCTG	279	654	650	271	450
GCGTAGTTAATGACGATCTG	263	346	718	280	215
GCATAGTTGAGGACGATTTG	340	1327	1174	439	531
GCATAATTGATGACGGTCTG	193	681	691	217	318
GCATAGTAGATGACGATCAG	210	522	733	181	228
GCATAGTTGATGGGGATCTG	170	691	678	269	293
TCAGAGTTGATGACGATCTG	292	1417	912	210	337
GCCTAGTTGATTACGATCTG	169	1014	600	272	211
CCATAGTTGATGACGATCCG	370	1576	1218	392	454
GCATAGTTGATGCCGGTCTG	164	687	698	267	283
GCATAGTTGATCCCGATCTG	350	1416	1442	363	475
ACATAGTTGAAGACGATCTG	261	1070	659	328	333
GCATGGTTGATGACGCTCTG	208	621	761	307	265
GCATAGTTGACGACTATCTG	237	858	894	240	196
GCATAGTTGATGCCGATCGG	81	326	309	135	117
GCATAGTGGATGACGATCAG	307	1320	1284	360	395
GCATAGTTGATGACGAGGTG	239	985	767	189	214
ACCTAGTTGATGACGATCTG	120	42	0	21	55
GCATAGTTGTTGAAGATCTG	251	692	726	296	309
TGATAGTTGATGACGATCTG	199	351	552	200	147
GCATCGTTGATCACGATCTG	186	714	673	459	240
GCATAGTTTATAACGATCTG	203	749	577	151	216
CCATAGTTGATGACGATGTG	148	608	522	204	133
GCACAGTTGATGACAATCTG	225	1094	944	311	347
GCATAGTCGATGACCATCTG	172	945	535	150	263
GCATAGGTGATGTCGATCTG	177	338	485	176	322
GCATAGTTGATGTCGCTCTG	260	1140	680	382	267
GCATACTTGCTGACGATCTG	203	585	782	295	274
GCATAGTTGATGGCGATCAG	269	1121	1041	348	315
GCACAGTTGATAACGATCTG	223	792	556	158	152
GCATTGTTGAGGACGATCTG	282	816	655	203	413
GCATAGCTGATGCCGATCTG	130	343	319	195	227
GCATATTTGATGAGGATCTG	330	255	402	206	182
GCACAGTTGATGATGATCTG	114	246	434	105	184
GCATAGTTGATGACTATCAG	157	613	460	249	188
GCATAGTAGATGACGAGCTG	112	598	430	163	200
GCATAGTTGATTACGAGCTG	136	695	568	147	214
GGATAGTTGATGATGATCTG	344	1051	1202	461	480
GCATACTTGATGACGAACTG	137	594	459	128	219
GCATAGTTGATAACGTTCTG	304	605	855	260	266
GCATAGTTGATTTCGATCTG	319	1128	1197	313	513
GAATAGTGGATGACGATCTG	185	354	617	145	234
GCTCAGTTGATGACGATCTG	120	436	575	131	123
GCAGAGTGGATGACGATCTG	338	1071	1052	362	460
GCATAGATGTTGACGATCTG	352	895	707	428	480
GCATCGTTGATGCCGATCTG	237	737	550	261	238
GAATAGTTGATGTCGATCTG	297	1000	1100	505	387
ACATAGTTGATGACGATCAG	99	342	222	102	200
GCATAAATGATGACGATCTG	192	717	913	284	286
GCATAGTTGATTACGATCCG	337	1139	539	331	255
GCATAGTCGATGACGATTTG	297	652	730	398	318
GTATAGGTGATGACGATCTG	243	181	247	189	147
GCCTAGTCGATGACGATCTG	259	193	72	228	263
GCATAGTCGAGGACGATCTG	226	426	409	311	200
GCAAAGTTGAAGACGATCTG	81	189	313	107	52
GCACGGTTGATGACGATCTG	265	197	86	171	114
GCATAGTTGATCAAGATCTG	208	1094	994	395	445
GCCTAGTTGATCACGATCTG	276	682	1203	444	501
GCATAGTTGAGCACGATCTG	200	419	632	334	257
TCATAGTTGAAGACGATCTG	168	810	476	126	242
GCATAGTCGATGACGACCTG	198	661	731	320	248
GCATATTGGATGACGATCTG	309	1108	756	394	490
GCATACTTGATGGCGATCTG	232	832	422	330	210
GCATAGTGGATGACGAGCTG	391	1590	1016	587	516
GCATAGTTGATGACGTACTG	146	820	946	222	172
GCATAGCTCATGACGATCTG	156	387	407	191	157
GCGTAGTCGATGACGATCTG	99	37	53	78	19
GCCTAGTTGATGACGATCGG	113	117	301	171	153
GCATATCTGATGACGATCTG	336	1096	830	446	379
GCATAGTTGATCACGAACTG	274	625	901	293	382
GCATAGTTGATGACGATGCG	370	871	1048	510	387
GCATTGTTGATGACGATCCG	162	486	587	232	309
ACGTAGTTGATGACGATCTG	154	177	41	70	81
GCATTGTTGATGACGTTCTG	89	434	584	193	187
GCAGAGTTGATGAGGATCTG	197	253	282	171	159
GGATATTTGATGACGATCTG	99	430	242	102	107
GATTAGTTGATGACGATCTG	95	650	251	158	136
GCATGGTTGATGTCGATCTG	159	395	638	260	226
GCATAGATGATGACGGTCTG	283	1092	774	301	506
GCATAGTTGATGACGGTCGG	170	839	585	201	312
GCATAGCTGATGACGATATG	230	1009	827	234	201
GCATAGTAGATTACGATCTG	162	405	345	119	152
TTATAGTTGATGACGATCTG	221	218	253	218	277
GCATACTTGTTGACGATCTG	212	496	932	264	244
GCATAGATGAAGACGATCTG	149	450	436	130	75
GCCTAGTGGATGACGATCTG	113	42	66	114	133
GCATAGTTAATGACGAGCTG	287	920	900	349	364
TCATAGTTGACGACGATCTG	214	938	619	212	326
GTGTAGTTGATGACGATCTG	340	69	68	84	81
GTATAGTTGATGACGATCGG	81	83	224	24	84
GCATAGTTGAAGACGATGTG	270	963	991	373	362
GCATAGTTGACGGCGATCTG	112	509	337	162	157
GCATAGTTGATAACGACCTG	315	1015	1060	294	133
GCGTAGATGATGACGATCTG	164	91	125	158	212
GTAAAGTTGATGACGATCTG	302	1395	1190	576	457
GCATAGTTGATGACGGTCCG	278	1326	918	447	407
GAATAGTTGATGGCGATCTG	260	759	768	308	359
GCAGAGTTGATGTCGATCTG	196	1055	999	256	287
GCATTGTTGGTGACGATCTG	219	43	53	100	156
GCATAGTTGATGACGCTCCG	294	990	787	416	481
GCATCGTTGACGACGATCTG	128	549	287	202	185
GCATAGTTGATGACCATCGG	174	560	929	212	230
GCATAGGTGATGACAATCTG	309	1119	1219	416	359
GCATTGTTGATGACGATTTG	155	583	661	328	226
GCATTGATGATGACGATCTG	240	719	487	497	304
GCATGGTTGATGACGATCCG	138	548	431	122	113
GCGTAGTTGATGTCGATCTG	277	646	743	537	213
GCAGAGTTTATGACGATCTG	127	275	340	290	197
GCATAGTGGATCACGATCTG	123	511	503	152	150
GCATAGTCGATGACGATCCG	326	1375	1023	395	438
GCAAAGTTGATGACCATCTG	279	1664	699	269	352
GCATAGTTGATGCCCATCTG	220	525	654	198	304
GCATAGTTGACGACGATCAG	186	821	374	190	185
GCTTAGTGGATGACGATCTG	281	1041	639	395	347
GCATAGCTGATGACGTTCTG	159	606	590	262	143
CCATAGTTGCTGACGATCTG	323	1352	899	600	655
GCATTGTTGACGACGATCTG	260	878	1004	397	329
GCCTAATTGATGACGATCTG	181	335	111	230	301
GCACAGTTGATGGCGATCTG	107	500	337	143	119
GCAAAGTTGATGGCGATCTG	127	824	427	212	200
GCATAGTAGATGACGATGTG	336	614	811	356	307
GCATAGTTGATGAAGATGTG	298	707	1036	358	428
GCCTAGTTGATGACGATTTG	248	941	1122	462	449
GCACATTTGATGACGATCTG	245	968	1095	351	371
GCATAGTTGATGACTAGCTG	151	808	620	310	335
GCATAGTTGTTGACGACCTG	90	281	112	58	103
GCATAGCTGATGACGAACTG	336	1500	740	336	388
GCTTAGTTAATGACGATCTG	200	542	593	379	307
GCATAGTAGATGTCGATCTG	263	978	917	366	435
GCATAGTCGATGACGATCGG	288	1150	952	336	458
CCATAGTTGATCACGATCTG	132	714	511	200	242
GCACAGTTCATGACGATCTG	206	929	789	281	238
GCAAAGTTGATGACGGTCTG	217	651	588	311	277
GCATAGTTGGTGACGATGTG	298	1049	764	278	296
GCATAGTGGATAACGATCTG	312	1013	428	220	226
AATGCAGTTGGTGTCCTCCG	287	311	305	206	194
TATGCAGTTGGTGTCCTCCG	280	278	339	198	172
CATGCAGTTGGTGTCCTCCG	406	393	414	225	180
GTTGCAGTTGGTGTCCTCCG	60	68	52	17	20
GCTGCAGTTGGTGTCCTCCG	418	522	381	152	175
GGTGCAGTTGGTGTCCTCCG	246	212	138	104	162
GAAGCAGTTGGTGTCCTCCG	194	267	418	120	187
GACGCAGTTGGTGTCCTCCG	210	441	463	238	233
GAGGCAGTTGGTGTCCTCCG	291	938	1128	422	350
GATACAGTTGGTGTCCTCCG	189	255	141	111	117
GATTCAGTTGGTGTCCTCCG	231	294	247	127	105
GATCCAGTTGGTGTCCTCCG	155	236	175	56	113
GATGAAGTTGGTGTCCTCCG	256	440	479	268	226
GATGTAGTTGGTGTCCTCCG	303	479	391	253	254
GATGGAGTTGGTGTCCTCCG	181	141	161	126	144
GATGCTGTTGGTGTCCTCCG	321	553	358	199	222
GATGCCGTTGGTGTCCTCCG	213	762	774	329	347
GATGCGGTTGGTGTCCTCCG	148	81	64	87	94
GATGCAATTGGTGTCCTCCG	97	169	188	69	107
GATGCATTTGGTGTCCTCCG	408	1108	1374	371	482
GATGCACTTGGTGTCCTCCG	185	694	601	282	344
GATGCAGATGGTGTCCTCCG	127	293	278	129	148
GATGCAGCTGGTGTCCTCCG	243	704	424	175	195
GATGCAGGTGGTGTCCTCCG	198	198	313	231	231
GATGCAGTAGGTGTCCTCCG	209	850	451	311	263
GATGCAGTCGGTGTCCTCCG	291	686	610	308	257
GATGCAGTGGGTGTCCTCCG	151	492	409	144	105
GATGCAGTTAGTGTCCTCCG	280	1114	1231	554	371
GATGCAGTTTGTGTCCTCCG	308	1539	1064	373	615
GATGCAGTTCGTGTCCTCCG	170	1117	610	182	254
GATGCAGTTGATGTCCTCCG	163	499	515	388	186
GATGCAGTTGTTGTCCTCCG	117	548	385	189	231
GATGCAGTTGCTGTCCTCCG	198	749	715	318	319
GATGCAGTTGGAGTCCTCCG	217	241	505	166	119
GATGCAGTTGGCGTCCTCCG	205	855	645	258	180
GATGCAGTTGGGGTCCTCCG	289	474	612	310	321
GATGCAGTTGGTATCCTCCG	164	540	631	208	253
GATGCAGTTGGTTTCCTCCG	234	695	784	317	314
GATGCAGTTGGTCTCCTCCG	222	840	859	273	197
GATGCAGTTGGTGACCTCCG	237	550	748	312	247
GATGCAGTTGGTGCCCTCCG	226	161	299	219	195
GATGCAGTTGGTGGCCTCCG	319	1110	1426	443	546
GATGCAGTTGGTGTACTCCG	144	527	310	168	192
GATGCAGTTGGTGTTCTCCG	355	1266	944	391	399
GATGCAGTTGGTGTGCTCCG	130	493	364	198	179
GATGCAGTTGGTGTCATCCG	177	556	399	278	236
GATGCAGTTGGTGTCTTCCG	309	933	1026	478	482
GATGCAGTTGGTGTCGTCCG	224	907	655	345	316
GATGCAGTTGGTGTCCACCG	284	786	694	452	440
GATGCAGTTGGTGTCCCCCG	375	925	592	239	277
GATGCAGTTGGTGTCCGCCG	287	825	1340	408	479
GATGCAGTTGGTGTCCTACG	121	438	351	152	196
GATGCAGTTGGTGTCCTTCG	219	598	486	225	342
GATGCAGTTGGTGTCCTGCG	247	1138	845	418	461
GATGCAGTTGGTGTCCTCAG	269	1019	739	257	321
GATGCAGTTGGTGTCCTCTG	136	611	544	165	206
GATGCAGTTGGTGTCCTCGG	250	1580	746	270	331
GATGGGGTTGGTGTCCTCCG	254	135	83	74	79
GATGCAGTTGGTGCCTTCCG	239	498	482	273	224
GATGCTGTTGGTGTCATCCG	153	327	247	344	182
GATGCAGTTGGTGTCACCCG	271	652	812	256	304
GACGCCGTTGGTGTCCTCCG	342	1011	1036	472	376
GATGCAGTTGGTGGCCTACG	182	1378	591	276	293
GGTGCAGTTTGTGTCCTCCG	240	906	724	420	427
GCTGCAGTTGGTGTCATCCG	52	320	178	54	5
GATGCAGTTGGTGTCGACCG	288	1155	860	505	538
GATACAGTTGTTGTCCTCCG	205	1037	704	273	264
TATGCAGTTGGTGTTCTCCG	152	456	492	168	272
GATGCAGTTCGTGTCATCCG	204	571	359	342	227
GAGGCAGTTGATGTCCTCCG	74	185	125	209	51
AATGCAGTTCGTGTCCTCCG	228	1147	827	363	269
GTTGCAGTCGGTGTCCTCCG	333	955	1160	502	424
GAAGCAGATGGTGTCCTCCG	201	631	695	282	303
GATGCAGTTTTTGTCCTCCG	244	1248	940	351	355
GAGGCAGTTAGTGTCCTCCG	179	737	499	404	194
GATACAGATGGTGTCCTCCG	191	680	640	240	167
GATGCGGTTGGAGTCCTCCG	184	752	405	267	393
GATGCCGTTTGTGTCCTCCG	307	1468	1330	512	387
AATGTAGTTGGTGTCCTCCG	153	152	473	124	132
AATGCAGTTGGTGTCCTGCG	191	612	605	279	281
GATGCACTTGGTTTCCTCCG	253	1230	922	360	273
GATACAGTTGGAGTCCTCCG	257	787	1232	303	257
AATGCAGGTGGTGTCCTCCG	288	933	985	315	319
GACGCAGTTGGTATCCTCCG	310	1109	984	238	228
GATGCAGTTAGCGTCCTCCG	119	661	515	165	214
GATGCAGTTGGTGTACCCCG	227	941	708	263	218
GATTCAGTTGGTGACCTCCG	126	325	510	137	158
GATGCAGTTGATGTACTCCG	376	590	543	377	428
GAGGCCGTTGGTGTCCTCCG	261	767	777	348	344
GATGGAGTTGGTGTCCCCCG	148	80	99	95	26
GTTGCAGTTGTTGTCCTCCG	213	861	606	285	260
GATGCAGTTGGTGGCCTCGG	332	1529	1099	544	450
GATGCAGTTGGTAACCTCCG	276	920	823	231	247
GATGCAGTTGGGCTCCTCCG	250	836	630	305	187
GATGCCGTTGGTGGCCTCCG	185	730	487	233	229
GAAGCAGTTGGTGTCCTCGG	227	690	764	313	482
AATGCAGTTGTTGTCCTCCG	142	484	583	231	195
GACGCAGTTGGTGTCCTCAG	211	509	584	249	276
TATGCAGTTTGTGTCCTCCG	240	971	906	326	381
GATGCAGTTGGTGTCAACCG	251	652	770	394	304
[truncated: 77,078 more rows]

## Sheet: Library annotation
WT Sequence	Mismatch Sequence	Gene	Construct IDs	G19	G20	g20	Length of WT Sequence	Mismatch Position	Number of mismatches	PAM	Type of Mismatch
AAAAAGCTTCCGCCTGATGG	AAAAAGCTTCCGCCTGATGG	Control	Control						Control		Control
AAAACAGGACGATGTGCGGC	AAAACAGGACGATGTGCGGC	Control	Control						Control		Control
AAAACATCGACCGAAAGCGT	AAAACATCGACCGAAAGCGT	Control	Control						Control		Control
AAAATAGCAGTAAACTCAAC	AAAATAGCAGTAAACTCAAC	Control	Control						Control		Control
AAAATCGATGGGCTGAATCT	AAAATCGATGGGCTGAATCT	Control	Control						Control		Control
AAAATTATCGGAAACGGTAG	AAAATTATCGGAAACGGTAG	Control	Control						Control		Control
AAACCCTATGCCCAAATGAG	AAACCCTATGCCCAAATGAG	Control	Control						Control		Control
AAACCTAGCCCCAATACTTA	AAACCTAGCCCCAATACTTA	Control	Control						Control		Control
AAACGAGATCGAGAAAGGTA	AAACGAGATCGAGAAAGGTA	Control	Control						Control		Control
AAACGGTACGACAGCGTGTG	AAACGGTACGACAGCGTGTG	Control	Control						Control		Control
AAACTGTAGTGCAGGGTCAG	AAACTGTAGTGCAGGGTCAG	Control	Control						Control		Control
AAAGAAAGAGGAATAGTAGC	AAAGAAAGAGGAATAGTAGC	Control	Control						Control		Control
AAAGACTTGCTCCAAAACAC	AAAGACTTGCTCCAAAACAC	Control	Control						Control		Control
AAAGATATAGCAAATTATGG	AAAGATATAGCAAATTATGG	Control	Control						Control		Control
AAAGCGACGTAGGCATACTT	AAAGCGACGTAGGCATACTT	Control	Control						Control		Control
AAATAATATGCATCTCTCGA	AAATAATATGCATCTCTCGA	Control	Control						Control		Control
AAATACAAGCTATAGCGATA	AAATACAAGCTATAGCGATA	Control	Control						Control		Control
AAATGCACAGATCGCTGATC	AAATGCACAGATCGCTGATC	Control	Control						Control		Control
AAATTGGCTTTCGTTCGTGC	AAATTGGCTTTCGTTCGTGC	Control	Control						Control		Control
AACAGGAAACGTGACTAAAG	AACAGGAAACGTGACTAAAG	Control	Control						Control		Control
AACATCTCGTTAGGGGTATC	AACATCTCGTTAGGGGTATC	Control	Control						Control		Control
AACCACGGCATTGAGAGGTG	AACCACGGCATTGAGAGGTG	Control	Control						Control		Control
AACGCGAGTCCGGTGGCTAG	AACGCGAGTCCGGTGGCTAG	Control	Control						Control		Control
AACGCTGTCGTACGTGTATA	AACGCTGTCGTACGTGTATA	Control	Control						Control		Control
AACGTGCTGACGATGCGGGC	AACGTGCTGACGATGCGGGC	Control	Control						Control		Control
AACTACAAGTAAAAGTATCG	AACTACAAGTAAAAGTATCG	Control	Control						Control		Control
AACTAGAATAGGCGGGCTTG	AACTAGAATAGGCGGGCTTG	Control	Control						Control		Control
AACTAGCCCGAGCAGCTTCG	AACTAGCCCGAGCAGCTTCG	Control	Control						Control		Control
AAGAAGAATTGGGGATGATG	AAGAAGAATTGGGGATGATG	Control	Control						Control		Control
AAGAAGGGCCGTACCCGAAA	AAGAAGGGCCGTACCCGAAA	Control	Control						Control		Control
AAGAATTAGGCACGGTTACT	AAGAATTAGGCACGGTTACT	Control	Control						Control		Control
AAGAGATCACATCTAGGCCA	AAGAGATCACATCTAGGCCA	Control	Control						Control		Control
AAGAGCGAATCGATTTCGTG	AAGAGCGAATCGATTTCGTG	Control	Control						Control		Control
AAGAGTAGTAGACGCCCGGG	AAGAGTAGTAGACGCCCGGG	Control	Control						Control		Control
AAGCACTAGTCCGTATGATG	AAGCACTAGTCCGTATGATG	Control	Control						Control		Control
AAGCCATTGTATAACTCCAG	AAGCCATTGTATAACTCCAG	Control	Control						Control		Control
AAGCGGGCACACATGACAAG	AAGCGGGCACACATGACAAG	Control	Control						Control		Control
AAGGACTGGAATATGGAGAG	AAGGACTGGAATATGGAGAG	Control	Control						Control		Control
AAGGCAATTTACTGGATCCT	AAGGCAATTTACTGGATCCT	Control	Control						Control		Control
AAGGCGCGCGAATGTGGCAG	AAGGCGCGCGAATGTGGCAG	Control	Control						Control		Control
AAGGGCGTGCCCTGCGTTGT	AAGGGCGTGCCCTGCGTTGT	Control	Control						Control		Control
AAGTGACAGATGGGCAGGCG	AAGTGACAGATGGGCAGGCG	Control	Control						Control		Control
AAGTGACGGTGTCATGCGGG	AAGTGACGGTGTCATGCGGG	Control	Control						Control		Control
AAGTGTGTGCATAGCAGGGT	AAGTGTGTGCATAGCAGGGT	Control	Control						Control		Control
AATATTTGGCTCGGCTGCGC	AATATTTGGCTCGGCTGCGC	Control	Control						Control		Control
AATCGACTCGAACTTCGTGT	AATCGACTCGAACTTCGTGT	Control	Control						Control		Control
AATCGCAGGTATCCCAGAGC	AATCGCAGGTATCCCAGAGC	Control	Control						Control		Control
AATCTTACTCGTCCTCCTTG	AATCTTACTCGTCCTCCTTG	Control	Control						Control		Control
AATGCGAGTGTATCCGCAGT	AATGCGAGTGTATCCGCAGT	Control	Control						Control		Control
AATGGGTTGCCGGGAGTAAA	AATGGGTTGCCGGGAGTAAA	Control	Control						Control		Control
AATTTAAGCTTCGTAACTGG	AATTTAAGCTTCGTAACTGG	Control	Control						Control		Control
AATTTATCGTCAACATTAAT	AATTTATCGTCAACATTAAT	Control	Control						Control		Control
ACAAAAAACTACGGTGATTA	ACAAAAAACTACGGTGATTA	Control	Control						Control		Control
ACAAAATGCCGTGCGTCAAT	ACAAAATGCCGTGCGTCAAT	Control	Control						Control		Control
ACAAACGACCTTGAGCAGGG	ACAAACGACCTTGAGCAGGG	Control	Control						Control		Control
ACAAAGATCGCATGGCATAC	ACAAAGATCGCATGGCATAC	Control	Control						Control		Control
ACACCCATTCTCATAACGGA	ACACCCATTCTCATAACGGA	Control	Control						Control		Control
ACACCGAAGCACCTGTACGT	ACACCGAAGCACCTGTACGT	Control	Control						Control		Control
ACAGCCCTCACGAGCCCGAA	ACAGCCCTCACGAGCCCGAA	Control	Control						Control		Control
ACAGCGCTCTCGTGTACTAT	ACAGCGCTCTCGTGTACTAT	Control	Control						Control		Control
ACAGGTTCTTATTCATTGAC	ACAGGTTCTTATTCATTGAC	Control	Control						Control		Control
ACATACCCCCCTGGTTCAGA	ACATACCCCCCTGGTTCAGA	Control	Control						Control		Control
ACATAGTCGACGGCTCGATT	ACATAGTCGACGGCTCGATT	Control	Control						Control		Control
ACCACTAATGAGATTCTTGT	ACCACTAATGAGATTCTTGT	Control	Control						Control		Control
ACCCAATGTGGCGGAGCCGA	ACCCAATGTGGCGGAGCCGA	Control	Control						Control		Control
ACCCATATATGCTGCCGCAC	ACCCATATATGCTGCCGCAC	Control	Control						Control		Control
ACCCATGAGTTAAGTTTTCT	ACCCATGAGTTAAGTTTTCT	Control	Control						Control		Control
ACCCATTGAGAGTCGCCTGA	ACCCATTGAGAGTCGCCTGA	Control	Control						Control		Control
ACCCGATAATAGCTACTGGT	ACCCGATAATAGCTACTGGT	Control	Control						Control		Control
ACCCTCCGAATCGTAACGGA	ACCCTCCGAATCGTAACGGA	Control	Control						Control		Control
ACCGCTCATATAGGTAAAAA	ACCGCTCATATAGGTAAAAA	Control	Control						Control		Control
ACCTATAATCGACCACATTT	ACCTATAATCGACCACATTT	Control	Control						Control		Control
ACCTATTGTCCCTTCAAGCT	ACCTATTGTCCCTTCAAGCT	Control	Control						Control		Control
ACCTTACAATAAGTTATATT	ACCTTACAATAAGTTATATT	Control	Control						Control		Control
ACGATCGGTAATGGTCTGTT	ACGATCGGTAATGGTCTGTT	Control	Control						Control		Control
ACGCATGCTTCCCAAAGCGT	ACGCATGCTTCCCAAAGCGT	Control	Control						Control		Control
ACGCCATATTTCTGGCTCTA	ACGCCATATTTCTGGCTCTA	Control	Control						Control		Control
ACGCCTCCTCAAATTAGCTC	ACGCCTCCTCAAATTAGCTC	Control	Control						Control		Control
ACGCTCAGCACCCGCTATGC	ACGCTCAGCACCCGCTATGC	Control	Control						Control		Control
ACGCTCTCCTGGCAACAAGT	ACGCTCTCCTGGCAACAAGT	Control	Control						Control		Control
ACGCTGACGAGTAAAAGCGG	ACGCTGACGAGTAAAAGCGG	Control	Control						Control		Control
ACGGAAAGACCTCGCTATTC	ACGGAAAGACCTCGCTATTC	Control	Control						Control		Control
ACGGAGGCTAAGCGTCGCAA	ACGGAGGCTAAGCGTCGCAA	Control	Control						Control		Control
ACGGGCGGCTATCGCTGACT	ACGGGCGGCTATCGCTGACT	Control	Control						Control		Control
ACGGGGTGAAACCATGTCGT	ACGGGGTGAAACCATGTCGT	Control	Control						Control		Control
ACGGTACATGCGCATGAGTC	ACGGTACATGCGCATGAGTC	Control	Control						Control		Control
ACGGTGGGGATGGACCTACT	ACGGTGGGGATGGACCTACT	Control	Control						Control		Control
ACGGTTATGGTCTCATGGGG	ACGGTTATGGTCTCATGGGG	Control	Control						Control		Control
ACGTCAACTGCTGGAGTGGG	ACGTCAACTGCTGGAGTGGG	Control	Control						Control		Control
ACGTCCATACTGTCGGCTAC	ACGTCCATACTGTCGGCTAC	Control	Control						Control		Control
ACGTCGTTTAGCACCCGGCT	ACGTCGTTTAGCACCCGGCT	Control	Control						Control		Control
ACGTGGGGACATATACGTGT	ACGTGGGGACATATACGTGT	Control	Control						Control		Control
ACGTTCGAGTACGACCAGCT	ACGTTCGAGTACGACCAGCT	Control	Control						Control		Control
ACTACTCCGGCAAATACTCG	ACTACTCCGGCAAATACTCG	Control	Control						Control		Control
ACTACTGGCTATCCGCGCCA	ACTACTGGCTATCCGCGCCA	Control	Control						Control		Control
ACTAGAGTCATGATCAGCGA	ACTAGAGTCATGATCAGCGA	Control	Control						Control		Control
ACTAGCCTGTTCGCGAGTAG	ACTAGCCTGTTCGCGAGTAG	Control	Control						Control		Control
ACTAGGGCAGTGTGTCTGCA	ACTAGGGCAGTGTGTCTGCA	Control	Control						Control		Control
ACTATCATGGCACCCAATTG	ACTATCATGGCACCCAATTG	Control	Control						Control		Control
ACTATTTAATATTGGTAAGT	ACTATTTAATATTGGTAAGT	Control	Control						Control		Control
ACTCAGCCATTTTATTAGAA	ACTCAGCCATTTTATTAGAA	Control	Control						Control		Control
ACTCGAAATCACCTATGGTA	ACTCGAAATCACCTATGGTA	Control	Control						Control		Control
ACTGAGTGGGTAACACGCAT	ACTGAGTGGGTAACACGCAT	Control	Control						Control		Control
ACTGCGGAGCGCCCAATATC	ACTGCGGAGCGCCCAATATC	Control	Control						Control		Control
ACTGCTCCCGGTCGCCCCTC	ACTGCTCCCGGTCGCCCCTC	Control	Control						Control		Control
ACTGCTGCTGACATCTCTTA	ACTGCTGCTGACATCTCTTA	Control	Control						Control		Control
ACTGCTGCTGTCTTCTAAAT	ACTGCTGCTGTCTTCTAAAT	Control	Control						Control		Control
ACTGTTGCCGCGCCAACTGC	ACTGTTGCCGCGCCAACTGC	Control	Control						Control		Control
ACTTACGGCACTCGCATGCC	ACTTACGGCACTCGCATGCC	Control	Control						Control		Control
ACTTCAGTTCGGCGTAGTCA	ACTTCAGTTCGGCGTAGTCA	Control	Control						Control		Control
ACTTCCCACTTCTTAGGTTG	ACTTCCCACTTCTTAGGTTG	Control	Control						Control		Control
AGAAACTGAACTATCCTACT	AGAAACTGAACTATCCTACT	Control	Control						Control		Control
AGAACCCAGACGCCAGCGGT	AGAACCCAGACGCCAGCGGT	Control	Control						Control		Control
AGAAGAAAAAAATGTCTACG	AGAAGAAAAAAATGTCTACG	Control	Control						Control		Control
AGAAGACCGAGGCGCTTCAA	AGAAGACCGAGGCGCTTCAA	Control	Control						Control		Control
AGAATGCCATCTAGTTAGTA	AGAATGCCATCTAGTTAGTA	Control	Control						Control		Control
AGACACGTCACCGGTCAAAA	AGACACGTCACCGGTCAAAA	Control	Control						Control		Control
AGACCCCGTAGGCAGGACGT	AGACCCCGTAGGCAGGACGT	Control	Control						Control		Control
AGACTCGTATTGTCATATTA	AGACTCGTATTGTCATATTA	Control	Control						Control		Control
AGAGCATGATGACCCGTGAC	AGAGCATGATGACCCGTGAC	Control	Control						Control		Control
AGAGCGTCTTCGTGACAAAC	AGAGCGTCTTCGTGACAAAC	Control	Control						Control		Control
AGAGGGATTGGGAGCTTGAC	AGAGGGATTGGGAGCTTGAC	Control	Control						Control		Control
AGATGGTCAGATCTAGTAGT	AGATGGTCAGATCTAGTAGT	Control	Control						Control		Control
AGATTCATTCACGAGTTGGG	AGATTCATTCACGAGTTGGG	Control	Control						Control		Control
AGCACGTAATGTCCGTGGAT	AGCACGTAATGTCCGTGGAT	Control	Control						Control		Control
AGCATTCTCACCAAGACCGA	AGCATTCTCACCAAGACCGA	Control	Control						Control		Control
AGCATTTGCGCGGCAACTGT	AGCATTTGCGCGGCAACTGT	Control	Control						Control		Control
AGCCCGCCACAGAATAGCTG	AGCCCGCCACAGAATAGCTG	Control	Control						Control		Control
AGCCGGCTTGTGACAGTGAA	AGCCGGCTTGTGACAGTGAA	Control	Control						Control		Control
AGCGATCTGGACACTCTCCA	AGCGATCTGGACACTCTCCA	Control	Control						Control		Control
AGCGATTCACGTATTAGATG	AGCGATTCACGTATTAGATG	Control	Control						Control		Control
AGCGCAGATAGCGCGTATCA	AGCGCAGATAGCGCGTATCA	Control	Control						Control		Control
AGCGCTCTGGTTGCATCCCT	AGCGCTCTGGTTGCATCCCT	Control	Control						Control		Control
AGCTAGCGATGGCTCTAAGT	AGCTAGCGATGGCTCTAAGT	Control	Control						Control		Control
AGCTCCATCGCCGCGATAAT	AGCTCCATCGCCGCGATAAT	Control	Control						Control		Control
AGCTCGCCATGTCGGTTCTC	AGCTCGCCATGTCGGTTCTC	Control	Control						Control		Control
AGCTGAAAATATACGTATTC	AGCTGAAAATATACGTATTC	Control	Control						Control		Control
AGCTGCGCGCTACTGGATCA	AGCTGCGCGCTACTGGATCA	Control	Control						Control		Control
AGCTGGACTCTGTAGAAATC	AGCTGGACTCTGTAGAAATC	Control	Control						Control		Control
AGCTTAATGTGCAGGTCAGA	AGCTTAATGTGCAGGTCAGA	Control	Control						Control		Control
AGCTTTCGAAATTGAGTGTC	AGCTTTCGAAATTGAGTGTC	Control	Control						Control		Control
AGGACACAGGATACGCAGCT	AGGACACAGGATACGCAGCT	Control	Control						Control		Control
AGGACTAGTGTCGCACTCAG	AGGACTAGTGTCGCACTCAG	Control	Control						Control		Control
AGGAGTGTTATGAAAAGGCT	AGGAGTGTTATGAAAAGGCT	Control	Control						Control		Control
AGGATCGTGTACCGGGGACG	AGGATCGTGTACCGGGGACG	Control	Control						Control		Control
AGGATGCTGAACAAGTACGT	AGGATGCTGAACAAGTACGT	Control	Control						Control		Control
AGGATGGATTGAGCAGCGGT	AGGATGGATTGAGCAGCGGT	Control	Control						Control		Control
AGGCCACAAATTGTATACAG	AGGCCACAAATTGTATACAG	Control	Control						Control		Control
AGGCGCCAACATTGACCGTA	AGGCGCCAACATTGACCGTA	Control	Control						Control		Control
AGGCTTAAATGGCGAGATTG	AGGCTTAAATGGCGAGATTG	Control	Control						Control		Control
AGGGAAACCTCTATGGGTAA	AGGGAAACCTCTATGGGTAA	Control	Control						Control		Control
AGGGATCGTTAGGAAGGGAA	AGGGATCGTTAGGAAGGGAA	Control	Control						Control		Control
AGGGCACCCGGTTCATACGC	AGGGCACCCGGTTCATACGC	Control	Control						Control		Control
AGGGCGAGCAGCAGAGTACG	AGGGCGAGCAGCAGAGTACG	Control	Control						Control		Control
AGGGGCAGGGCTATCTTATG	AGGGGCAGGGCTATCTTATG	Control	Control						Control		Control
AGGGTCAGTCTGTCCTTTTT	AGGGTCAGTCTGTCCTTTTT	Control	Control						Control		Control
AGGTAAGCCCCTTAGAACTG	AGGTAAGCCCCTTAGAACTG	Control	Control						Control		Control
AGGTCAAGCCGACCTCGAAC	AGGTCAAGCCGACCTCGAAC	Control	Control						Control		Control
AGGTCGGCCGAACATACGGT	AGGTCGGCCGAACATACGGT	Control	Control						Control		Control
AGGTTGAATACCCCTTACTA	AGGTTGAATACCCCTTACTA	Control	Control						Control		Control
AGTACCCCTAGGTATGGGGA	AGTACCCCTAGGTATGGGGA	Control	Control						Control		Control
AGTAGACGGACGGTGAGCTG	AGTAGACGGACGGTGAGCTG	Control	Control						Control		Control
AGTATGAGACTCATAGGGTG	AGTATGAGACTCATAGGGTG	Control	Control						Control		Control
AGTATTAGGTACCTGCCCTA	AGTATTAGGTACCTGCCCTA	Control	Control						Control		Control
AGTATTGTGGTGTCGTCAAC	AGTATTGTGGTGTCGTCAAC	Control	Control						Control		Control
AGTCATAACTGAGTGAATCG	AGTCATAACTGAGTGAATCG	Control	Control						Control		Control
AGTCTTAAAGACCCTAAGCT	AGTCTTAAAGACCCTAAGCT	Control	Control						Control		Control
AGTCTTGGCCAATGTCACGG	AGTCTTGGCCAATGTCACGG	Control	Control						Control		Control
AGTGAGTGACAACCAGATCG	AGTGAGTGACAACCAGATCG	Control	Control						Control		Control
AGTGCTACTGAAACTTGCCT	AGTGCTACTGAAACTTGCCT	Control	Control						Control		Control
AGTGGGGCGCTAAGTGGGGG	AGTGGGGCGCTAAGTGGGGG	Control	Control						Control		Control
AGTGTATCTTCCACCTGTCT	AGTGTATCTTCCACCTGTCT	Control	Control						Control		Control
AGTGTGGAAAAGCTAACAGA	AGTGTGGAAAAGCTAACAGA	Control	Control						Control		Control
AGTGTTTGAAAAAAGGGCGG	AGTGTTTGAAAAAAGGGCGG	Control	Control						Control		Control
AGTTCCCAGAAATATATTGC	AGTTCCCAGAAATATATTGC	Control	Control						Control		Control
AGTTCTGTTCGATAGATGCC	AGTTCTGTTCGATAGATGCC	Control	Control						Control		Control
AGTTGAATGGACCTCGACTA	AGTTGAATGGACCTCGACTA	Control	Control						Control		Control
ATAAGCCACACTACCCGCCT	ATAAGCCACACTACCCGCCT	Control	Control						Control		Control
ATAAGCTACTCTGAGTTCCT	ATAAGCTACTCTGAGTTCCT	Control	Control						Control		Control
ATAATCCGGAAACGCTCGAC	ATAATCCGGAAACGCTCGAC	Control	Control						Control		Control
ATACAATACTTTGGCGCATA	ATACAATACTTTGGCGCATA	Control	Control						Control		Control
ATACCAGATGCGTCCGCTTG	ATACCAGATGCGTCCGCTTG	Control	Control						Control		Control
ATACGAGGCGCTTTTCTTTG	ATACGAGGCGCTTTTCTTTG	Control	Control						Control		Control
ATACGCATGATTGCAAGAGG	ATACGCATGATTGCAAGAGG	Control	Control						Control		Control
ATACGGCCGAAGCCCCTTCA	ATACGGCCGAAGCCCCTTCA	Control	Control						Control		Control
ATACTCTCACAGGTACATAA	ATACTCTCACAGGTACATAA	Control	Control						Control		Control
ATAGAAGTGTGACCGCTGGG	ATAGAAGTGTGACCGCTGGG	Control	Control						Control		Control
ATAGCAGGACGAGGTTCCTT	ATAGCAGGACGAGGTTCCTT	Control	Control						Control		Control
ATAGCCGCCGCTCATTACTT	ATAGCCGCCGCTCATTACTT	Control	Control						Control		Control
ATAGCGGATGTCCTTGGAAA	ATAGCGGATGTCCTTGGAAA	Control	Control						Control		Control
ATAGCTAAAGTTGATGTGTA	ATAGCTAAAGTTGATGTGTA	Control	Control						Control		Control
ATAGGCACCTTAAGGGTCTC	ATAGGCACCTTAAGGGTCTC	Control	Control						Control		Control
ATAGGTCATCCACTGGGCGG	ATAGGTCATCCACTGGGCGG	Control	Control						Control		Control
ATAGTAACGTCAGGGAGTAA	ATAGTAACGTCAGGGAGTAA	Control	Control						Control		Control
ATATAAACTGTCGCGGTAAA	ATATAAACTGTCGCGGTAAA	Control	Control						Control		Control
ATATGACAGGGCAAACGCAT	ATATGACAGGGCAAACGCAT	Control	Control						Control		Control
ATATTTCGGCAGTTGCAGCA	ATATTTCGGCAGTTGCAGCA	Control	Control						Control		Control
ATATTTTATGACATAAAAAT	ATATTTTATGACATAAAAAT	Control	Control						Control		Control
ATCAAAGTGTCTGACTTATT	ATCAAAGTGTCTGACTTATT	Control	Control						Control		Control
ATCAAGTCAGGTTATGCGGG	ATCAAGTCAGGTTATGCGGG	Control	Control						Control		Control
ATCACGTGATCGGATGGTTC	ATCACGTGATCGGATGGTTC	Control	Control						Control		Control
ATCAGCCCATTTCTGCGCAC	ATCAGCCCATTTCTGCGCAC	Control	Control						Control		Control
ATCAGGCCTTGTCCGTGATT	ATCAGGCCTTGTCCGTGATT	Control	Control						Control		Control
ATCCAGATCACCACGCGTCA	ATCCAGATCACCACGCGTCA	Control	Control						Control		Control
ATCCATGTGGTTACAATATT	ATCCATGTGGTTACAATATT	Control	Control						Control		Control
ATCCTAGGTACAAAAGGACG	ATCCTAGGTACAAAAGGACG	Control	Control						Control		Control
ATCGATATACCGCCATAAAA	ATCGATATACCGCCATAAAA	Control	Control						Control		Control
ATCGGTACCTCTTCACATAT	ATCGGTACCTCTTCACATAT	Control	Control						Control		Control
ATCGTATCATCAGCTAGCGC	ATCGTATCATCAGCTAGCGC	Control	Control						Control		Control
ATCGTTGCTGACAGGATCTA	ATCGTTGCTGACAGGATCTA	Control	Control						Control		Control
ATCGTTTCCGCTTAACGGCG	ATCGTTTCCGCTTAACGGCG	Control	Control						Control		Control
ATCTACAATCCAGCCCTCTA	ATCTACAATCCAGCCCTCTA	Control	Control						Control		Control
ATCTCGGGTCGACTGCGGAT	ATCTCGGGTCGACTGCGGAT	Control	Control						Control		Control
ATCTCTATACTGTCACTCGC	ATCTCTATACTGTCACTCGC	Control	Control						Control		Control
ATCTGAGCGTTTTCGGCCGC	ATCTGAGCGTTTTCGGCCGC	Control	Control						Control		Control
ATCTGCCATGGCGTCCTGGC	ATCTGCCATGGCGTCCTGGC	Control	Control						Control		Control
ATCTGTCCTAATTCGGATCG	ATCTGTCCTAATTCGGATCG	Control	Control						Control		Control
ATCTGTGTGACTGCGGTCGG	ATCTGTGTGACTGCGGTCGG	Control	Control						Control		Control
ATCTTCAGGGTAACTACGAA	ATCTTCAGGGTAACTACGAA	Control	Control						Control		Control
ATCTTCTCGACGAAAATGCG	ATCTTCTCGACGAAAATGCG	Control	Control						Control		Control
ATGACATTGCGCGTCTACGG	ATGACATTGCGCGTCTACGG	Control	Control						Control		Control
ATGATATCTGACATGCAGCG	ATGATATCTGACATGCAGCG	Control	Control						Control		Control
ATGCAAGACAGCCTCCCAGC	ATGCAAGACAGCCTCCCAGC	Control	Control						Control		Control
ATGCCTTAGACTTAACCTCG	ATGCCTTAGACTTAACCTCG	Control	Control						Control		Control
ATGCGAAACGACATTTATTA	ATGCGAAACGACATTTATTA	Control	Control						Control		Control
ATGCGCAGCTCCAGAATTTT	ATGCGCAGCTCCAGAATTTT	Control	Control						Control		Control
ATGCGCTTTAATCGCCGTTC	ATGCGCTTTAATCGCCGTTC	Control	Control						Control		Control
ATGCTGCAGCTTTACGATCA	ATGCTGCAGCTTTACGATCA	Control	Control						Control		Control
ATGGAAGAGCGTCATGACTT	ATGGAAGAGCGTCATGACTT	Control	Control						Control		Control
ATGTAACGAGTTGTAAGTCA	ATGTAACGAGTTGTAAGTCA	Control	Control						Control		Control
ATGTCTAGACCTAATCGTTT	ATGTCTAGACCTAATCGTTT	Control	Control						Control		Control
ATGTTATTACAGACGCGTGT	ATGTTATTACAGACGCGTGT	Control	Control						Control		Control
ATTAAACGACACCTTATTCT	ATTAAACGACACCTTATTCT	Control	Control						Control		Control
ATTAGCACGGCGACCTTCTA	ATTAGCACGGCGACCTTCTA	Control	Control						Control		Control
ATTAGCCGTTGCCATATCAA	ATTAGCCGTTGCCATATCAA	Control	Control						Control		Control
ATTAGGCCTTTTTCTTAACT	ATTAGGCCTTTTTCTTAACT	Control	Control						Control		Control
ATTCAGCGCGCTCGCCCTGG	ATTCAGCGCGCTCGCCCTGG	Control	Control						Control		Control
ATTCATGCGCCGCCTCCTCT	ATTCATGCGCCGCCTCCTCT	Control	Control						Control		Control
ATTCCTTCGGCGCTCTGCGT	ATTCCTTCGGCGCTCTGCGT	Control	Control						Control		Control
ATTGAGAATTCGTTTCAAGG	ATTGAGAATTCGTTTCAAGG	Control	Control						Control		Control
ATTGCGCAATCCTTAGGATA	ATTGCGCAATCCTTAGGATA	Control	Control						Control		Control
ATTGCTCTGTCGCATCAATC	ATTGCTCTGTCGCATCAATC	Control	Control						Control		Control
ATTTAAACCGTTACACAGTC	ATTTAAACCGTTACACAGTC	Control	Control						Control		Control
ATTTAGTAATGCACACCCAG	ATTTAGTAATGCACACCCAG	Control	Control						Control		Control
ATTTAGTAGACATTGGGTCT	ATTTAGTAGACATTGGGTCT	Control	Control						Control		Control
ATTTATAAACACAGGGTCGC	ATTTATAAACACAGGGTCGC	Control	Control						Control		Control
ATTTCCCTACGGAGATATCC	ATTTCCCTACGGAGATATCC	Control	Control						Control		Control
ATTTTCGAAAGCTTAGGCCA	ATTTTCGAAAGCTTAGGCCA	Control	Control						Control		Control
CAAAAAGGCGTTTGAGCGTG	CAAAAAGGCGTTTGAGCGTG	Control	Control						Control		Control
CAAAAGTCTCGCTTGGTCCT	CAAAAGTCTCGCTTGGTCCT	Control	Control						Control		Control
CAAAATCTAGCAATTTTTGG	CAAAATCTAGCAATTTTTGG	Control	Control						Control		Control
CAAACAGTCTAAGGCGACGA	CAAACAGTCTAAGGCGACGA	Control	Control						Control		Control
CAAAGGGGGAAGTGCAGGGA	CAAAGGGGGAAGTGCAGGGA	Control	Control						Control		Control
CAAATACAATTACTTATAGC	CAAATACAATTACTTATAGC	Control	Control						Control		Control
CAAATGCCATTTAGGTTATC	CAAATGCCATTTAGGTTATC	Control	Control						Control		Control
CAACACCCCGCGTTATGCTA	CAACACCCCGCGTTATGCTA	Control	Control						Control		Control
CAACCGGCGGGCCCCTACAA	CAACCGGCGGGCCCCTACAA	Control	Control						Control		Control
CAACGACGGGCCTAGTCTCA	CAACGACGGGCCTAGTCTCA	Control	Control						Control		Control
CAACGGGTTCTCCCGGCTAC	CAACGGGTTCTCCCGGCTAC	Control	Control						Control		Control
CAAGACCTTATCGTGCAGCG	CAAGACCTTATCGTGCAGCG	Control	Control						Control		Control
CAAGCATTTAGACACCTGTC	CAAGCATTTAGACACCTGTC	Control	Control						Control		Control
CAAGTGAGCATAAGCGATGT	CAAGTGAGCATAAGCGATGT	Control	Control						Control		Control
CAAGTTTTCTGAAAGGCAAT	CAAGTTTTCTGAAAGGCAAT	Control	Control						Control		Control
CAATATCGGGTGCTACAGGA	CAATATCGGGTGCTACAGGA	Control	Control						Control		Control
CAATCGGCGACGTTTTAAAT	CAATCGGCGACGTTTTAAAT	Control	Control						Control		Control
CAATGGCGTGGACATTTGAT	CAATGGCGTGGACATTTGAT	Control	Control						Control		Control
CACATAACATGAGGTATCAG	CACATAACATGAGGTATCAG	Control	Control						Control		Control
CACATGGGGTACAGCACACC	CACATGGGGTACAGCACACC	Control	Control						Control		Control
CACCATAGAACCTGAAATAC	CACCATAGAACCTGAAATAC	Control	Control						Control		Control
CACCCGGAACCACTACTGAG	CACCCGGAACCACTACTGAG	Control	Control						Control		Control
CACCCTTATATTCAGTAACT	CACCCTTATATTCAGTAACT	Control	Control						Control		Control
CACGAACTCACACCGCGCGA	CACGAACTCACACCGCGCGA	Control	Control						Control		Control
CACGCACAATCCTTCACGCA	CACGCACAATCCTTCACGCA	Control	Control						Control		Control
CACGCCAACTAAAACTGCAG	CACGCCAACTAAAACTGCAG	Control	Control						Control		Control
CACGCTTCTGCCATCACCGG	CACGCTTCTGCCATCACCGG	Control	Control						Control		Control
CACGGCCTAACTTGCTGATA	CACGGCCTAACTTGCTGATA	Control	Control						Control		Control
CACTGCAGTATTCGTGGCCT	CACTGCAGTATTCGTGGCCT	Control	Control						Control		Control
CACTTACACATGAGGCGGTA	CACTTACACATGAGGCGGTA	Control	Control						Control		Control
CAGACCCAGTAAAACCACCA	CAGACCCAGTAAAACCACCA	Control	Control						Control		Control
CAGACCTAGCTCCGCTCCCA	CAGACCTAGCTCCGCTCCCA	Control	Control						Control		Control
CAGACGGTTGGTAAGGACGC	CAGACGGTTGGTAAGGACGC	Control	Control						Control		Control
CAGAGACAATGACATGTAGA	CAGAGACAATGACATGTAGA	Control	Control						Control		Control
CAGAGCCTTGCGCAATTTTG	CAGAGCCTTGCGCAATTTTG	Control	Control						Control		Control
CAGCCTATTTTGCTACCTAC	CAGCCTATTTTGCTACCTAC	Control	Control						Control		Control
CAGCGCCGAAACTCTTTCCG	CAGCGCCGAAACTCTTTCCG	Control	Control						Control		Control
CAGCGGTGCTATTTGGTCTT	CAGCGGTGCTATTTGGTCTT	Control	Control						Control		Control
CAGGAGTCGCCGATACGCGT	CAGGAGTCGCCGATACGCGT	Control	Control						Control		Control
CAGGCTGCGCTTCGCAAGCT	CAGGCTGCGCTTCGCAAGCT	Control	Control						Control		Control
CAGGGTTGCGCAGAGGACTC	CAGGGTTGCGCAGAGGACTC	Control	Control						Control		Control
CAGGTTTGCACGCATAGCTA	CAGGTTTGCACGCATAGCTA	Control	Control						Control		Control
CAGTAGCGATCGAATGTCAA	CAGTAGCGATCGAATGTCAA	Control	Control						Control		Control
CAGTCGTTTCTATGGGATCT	CAGTCGTTTCTATGGGATCT	Control	Control						Control		Control
CAGTGTCCGAGCGATATTTT	CAGTGTCCGAGCGATATTTT	Control	Control						Control		Control
CATAAGGTTAACTGCGTGGA	CATAAGGTTAACTGCGTGGA	Control	Control						Control		Control
CATAGGTCCCTAGCAACTCC	CATAGGTCCCTAGCAACTCC	Control	Control						Control		Control
CATCATAAATGTACAACGGG	CATCATAAATGTACAACGGG	Control	Control						Control		Control
CATCTGTAGGGTTGCAAGCC	CATCTGTAGGGTTGCAAGCC	Control	Control						Control		Control
CATGAGCGCATTGAATAATA	CATGAGCGCATTGAATAATA	Control	Control						Control		Control
CATGATAGATCAGTCTTCCC	CATGATAGATCAGTCTTCCC	Control	Control						Control		Control
CATGGCATAAGTATAAGACA	CATGGCATAAGTATAAGACA	Control	Control						Control		Control
CATGGCCTACGGTGTCTTTG	CATGGCCTACGGTGTCTTTG	Control	Control						Control		Control
CATTAAACCTTGCCCCACAA	CATTAAACCTTGCCCCACAA	Control	Control						Control		Control
CATTAGCAGCCCAGCGCCCA	CATTAGCAGCCCAGCGCCCA	Control	Control						Control		Control
CATTAGTCTGATACCTGTGC	CATTAGTCTGATACCTGTGC	Control	Control						Control		Control
CATTGCACGCCACAGCATTG	CATTGCACGCCACAGCATTG	Control	Control						Control		Control
CATTGCACTCGTTGCCAACG	CATTGCACTCGTTGCCAACG	Control	Control						Control		Control
CATTGTATGAACGCAATAGC	CATTGTATGAACGCAATAGC	Control	Control						Control		Control
CATTGTTGAGCGGGCGCGCT	CATTGTTGAGCGGGCGCGCT	Control	Control						Control		Control
CCAAAAAGATGAATATCTCG	CCAAAAAGATGAATATCTCG	Control	Control						Control		Control
CCAATCTTGAACGTCATGTT	CCAATCTTGAACGTCATGTT	Control	Control						Control		Control
CCAATGATAAGCCCGAACGG	CCAATGATAAGCCCGAACGG	Control	Control						Control		Control
CCACACCTGTCTAGCATGAC	CCACACCTGTCTAGCATGAC	Control	Control						Control		Control
CCACGATGCCACCTCATCCC	CCACGATGCCACCTCATCCC	Control	Control						Control		Control
CCACTGGTAAAGGCTAGACT	CCACTGGTAAAGGCTAGACT	Control	Control						Control		Control
CCAGAAAGCCTCTCCATTAC	CCAGAAAGCCTCTCCATTAC	Control	Control						Control		Control
CCAGAGCCTTGGTTTATATC	CCAGAGCCTTGGTTTATATC	Control	Control						Control		Control
CCAGCAATACCCCGGTATGG	CCAGCAATACCCCGGTATGG	Control	Control						Control		Control
CCAGCCAAGAATCCAGCCCC	CCAGCCAAGAATCCAGCCCC	Control	Control						Control		Control
CCAGGCTGAAGTTCGTACCT	CCAGGCTGAAGTTCGTACCT	Control	Control						Control		Control
CCAGTGCCCTTTTGTCGCAA	CCAGTGCCCTTTTGTCGCAA	Control	Control						Control		Control
CCAGTTATAATTAGGGGTTT	CCAGTTATAATTAGGGGTTT	Control	Control						Control		Control
CCAGTTGCTCTGGGGGAACA	CCAGTTGCTCTGGGGGAACA	Control	Control						Control		Control
CCATAGCTCTAGCGATAAAC	CCATAGCTCTAGCGATAAAC	Control	Control						Control		Control
CCATATCGGGGCGAGACATG	CCATATCGGGGCGAGACATG	Control	Control						Control		Control
CCATCACCGATCGTGAGCCT	CCATCACCGATCGTGAGCCT	Control	Control						Control		Control
CCATTCACAATCCCACTACA	CCATTCACAATCCCACTACA	Control	Control						Control		Control
CCATTCCGTAAGGGCTTGGA	CCATTCCGTAAGGGCTTGGA	Control	Control						Control		Control
CCATTCTCAACCGGTCCAAT	CCATTCTCAACCGGTCCAAT	Control	Control						Control		Control
CCCAATGGCTTCTGCGTGAC	CCCAATGGCTTCTGCGTGAC	Control	Control						Control		Control
CCCAGGTGTATAATGAAACG	CCCAGGTGTATAATGAAACG	Control	Control						Control		Control
CCCCAACTTTCGCGACTCCG	CCCCAACTTTCGCGACTCCG	Control	Control						Control		Control
CCCCGTAGCTCATTAGTCTG	CCCCGTAGCTCATTAGTCTG	Control	Control						Control		Control
CCCCTATGCAGACTACAATT	CCCCTATGCAGACTACAATT	Control	Control						Control		Control
CCCGATGGACTATACCGAAC	CCCGATGGACTATACCGAAC	Control	Control						Control		Control
CCCGCCGAAGACCCTGCTTG	CCCGCCGAAGACCCTGCTTG	Control	Control						Control		Control
CCCGCTAACAGCCTAGATCA	CCCGCTAACAGCCTAGATCA	Control	Control						Control		Control
CCCGGACGTCAAAGCTGGAT	CCCGGACGTCAAAGCTGGAT	Control	Control						Control		Control
CCCGTGGCGTGCGCACCTGT	CCCGTGGCGTGCGCACCTGT	Control	Control						Control		Control
CCCTACCTATCCGGTGCTTT	CCCTACCTATCCGGTGCTTT	Control	Control						Control		Control
CCCTCAGGAGCTACTAAGGT	CCCTCAGGAGCTACTAAGGT	Control	Control						Control		Control
CCCTGTGAAGGAGGCGTAAG	CCCTGTGAAGGAGGCGTAAG	Control	Control						Control		Control
CCCTTCTGGCGGGCCAAACA	CCCTTCTGGCGGGCCAAACA	Control	Control						Control		Control
CCGCGCATTTCAGAGCACAA	CCGCGCATTTCAGAGCACAA	Control	Control						Control		Control
CCGCTATTGAAACCGCCCAC	CCGCTATTGAAACCGCCCAC	Control	Control						Control		Control
CCGCTGTCTCACTAATCTCA	CCGCTGTCTCACTAATCTCA	Control	Control						Control		Control
CCGGCAAGAAACTATACTTG	CCGGCAAGAAACTATACTTG	Control	Control						Control		Control
CCGGGAGATTAACGTTAATT	CCGGGAGATTAACGTTAATT	Control	Control						Control		Control
CCGTCTCCGCATCGTCTTTT	CCGTCTCCGCATCGTCTTTT	Control	Control						Control		Control
CCGTGTTCCACAACTACCCT	CCGTGTTCCACAACTACCCT	Control	Control						Control		Control
CCGTTGATCCCCAGGCGTGC	CCGTTGATCCCCAGGCGTGC	Control	Control						Control		Control
CCGTTGGACTATGGCGGGTC	CCGTTGGACTATGGCGGGTC	Control	Control						Control		Control
CCTAAACTCAGACGCACTAC	CCTAAACTCAGACGCACTAC	Control	Control						Control		Control
CCTAACCCCTGGCCAGGAAG	CCTAACCCCTGGCCAGGAAG	Control	Control						Control		Control
CCTAAGGGGTACCACCATGG	CCTAAGGGGTACCACCATGG	Control	Control						Control		Control
CCTACGCGGTAGGGAACTTT	CCTACGCGGTAGGGAACTTT	Control	Control						Control		Control
CCTACTCCCGTGTGTTATCC	CCTACTCCCGTGTGTTATCC	Control	Control						Control		Control
CCTAGAGGTCCCAAGGCGTG	CCTAGAGGTCCCAAGGCGTG	Control	Control						Control		Control
CCTAGTTCATAAGCTACGCC	CCTAGTTCATAAGCTACGCC	Control	Control						Control		Control
CCTCCGTGCTAACGCGGACG	CCTCCGTGCTAACGCGGACG	Control	Control						Control		Control
CCTCGATGGTCACCTGTAGC	CCTCGATGGTCACCTGTAGC	Control	Control						Control		Control
CCTCGGGCGTAAATACTCAT	CCTCGGGCGTAAATACTCAT	Control	Control						Control		Control
CCTCGTCCAGATTCCGGCGG	CCTCGTCCAGATTCCGGCGG	Control	Control						Control		Control
CCTCTCACCGACTCTGTGTC	CCTCTCACCGACTCTGTGTC	Control	Control						Control		Control
CCTCTCCCAATCTACAGCTC	CCTCTCCCAATCTACAGCTC	Control	Control						Control		Control
CCTCTGGAAGGACACTTCTG	CCTCTGGAAGGACACTTCTG	Control	Control						Control		Control
CCTGCGCGTAGAACAGTGGT	CCTGCGCGTAGAACAGTGGT	Control	Control						Control		Control
CCTGCGGTGCACGGCTAGCC	CCTGCGGTGCACGGCTAGCC	Control	Control						Control		Control
CCTGTCGCTATCGTTAGAGA	CCTGTCGCTATCGTTAGAGA	Control	Control						Control		Control
CCTTATGGAATCAGACCGTT	CCTTATGGAATCAGACCGTT	Control	Control						Control		Control
CCTTGAAATCAAATCAAACC	CCTTGAAATCAAATCAAACC	Control	Control						Control		Control
CCTTGGCGAGACGGAGGTAC	CCTTGGCGAGACGGAGGTAC	Control	Control						Control		Control
CGAAACCCTCTTAAGTTAAC	CGAAACCCTCTTAAGTTAAC	Control	Control						Control		Control
CGAAACCTCCTAACTGAGAG	CGAAACCTCCTAACTGAGAG	Control	Control						Control		Control
CGAACTTAATCCCGTGGCAA	CGAACTTAATCCCGTGGCAA	Control	Control						Control		Control
CGAACTTCTGGCTGCAGTTT	CGAACTTCTGGCTGCAGTTT	Control	Control						Control		Control
CGAAGTCTTTCTTAGATGGT	CGAAGTCTTTCTTAGATGGT	Control	Control						Control		Control
CGAATATTATTTCTATCGGG	CGAATATTATTTCTATCGGG	Control	Control						Control		Control
CGAATCGGAACTTTGTACCG	CGAATCGGAACTTTGTACCG	Control	Control						Control		Control
CGACAACGTGCAGGTGTATC	CGACAACGTGCAGGTGTATC	Control	Control						Control		Control
CGACCCATGGATGTGAACCC	CGACCCATGGATGTGAACCC	Control	Control						Control		Control
CGACCCGGAGGATGAGATGT	CGACCCGGAGGATGAGATGT	Control	Control						Control		Control
CGACGCTAGGTAACGTAGAG	CGACGCTAGGTAACGTAGAG	Control	Control						Control		Control
CGACGGTAATGCACCTACTA	CGACGGTAATGCACCTACTA	Control	Control						Control		Control
CGACTAACCGGAAACTTTTT	CGACTAACCGGAAACTTTTT	Control	Control						Control		Control
CGACTGACCCCTGGGTGAAG	CGACTGACCCCTGGGTGAAG	Control	Control						Control		Control
CGAGCAAAGATTGTTGGATA	CGAGCAAAGATTGTTGGATA	Control	Control						Control		Control
CGAGTGGGAAACGGGAATCA	CGAGTGGGAAACGGGAATCA	Control	Control						Control		Control
CGAGTGTTATACGCACCGTT	CGAGTGTTATACGCACCGTT	Control	Control						Control		Control
CGATGCCCGTCTATGGCCCG	CGATGCCCGTCTATGGCCCG	Control	Control						Control		Control
CGATGGATCCCTAGTTCCTG	CGATGGATCCCTAGTTCCTG	Control	Control						Control		Control
CGCAAGGTGTCGGTAACCCT	CGCAAGGTGTCGGTAACCCT	Control	Control						Control		Control
CGCAATCCCTTAGGATAGCC	CGCAATCCCTTAGGATAGCC	Control	Control						Control		Control
CGCACATCTAAAGTTACTAC	CGCACATCTAAAGTTACTAC	Control	Control						Control		Control
CGCACGACCATTGCTGCTGC	CGCACGACCATTGCTGCTGC	Control	Control						Control		Control
CGCAGGCTAGATGACACCAG	CGCAGGCTAGATGACACCAG	Control	Control						Control		Control
CGCAGTACGTATAGACTTAA	CGCAGTACGTATAGACTTAA	Control	Control						Control		Control
CGCAGTCATTCGATAGGAAT	CGCAGTCATTCGATAGGAAT	Control	Control						Control		Control
CGCATAAGTCGATAGACACA	CGCATAAGTCGATAGACACA	Control	Control						Control		Control
CGCCCGTTTATGTGGCTACC	CGCCCGTTTATGTGGCTACC	Control	Control						Control		Control
CGCCGGGACCGTTAGGGAAT	CGCCGGGACCGTTAGGGAAT	Control	Control						Control		Control
CGCCGGGCTGACAATTAACG	CGCCGGGCTGACAATTAACG	Control	Control						Control		Control
CGCCGTTCCGAGATACTTGA	CGCCGTTCCGAGATACTTGA	Control	Control						Control		Control
CGCCTAATTTCCGGATCAAT	CGCCTAATTTCCGGATCAAT	Control	Control						Control		Control
CGCCTCTCACGTGTAGGCTT	CGCCTCTCACGTGTAGGCTT	Control	Control						Control		Control
CGCGACGACTCAACCTAGTC	CGCGACGACTCAACCTAGTC	Control	Control						Control		Control
CGCGCACCACGGGCGCGCAC	CGCGCACCACGGGCGCGCAC	Control	Control						Control		Control
CGCGCAGAAGGCAAGCAGGG	CGCGCAGAAGGCAAGCAGGG	Control	Control						Control		Control
CGCGGAAATTTTACCGACGA	CGCGGAAATTTTACCGACGA	Control	Control						Control		Control
CGCGGCCCACGCGTCATCGC	CGCGGCCCACGCGTCATCGC	Control	Control						Control		Control
CGCGTGCATCTGCCGAAGGC	CGCGTGCATCTGCCGAAGGC	Control	Control						Control		Control
CGCGTGTAGCTGGAGACAAG	CGCGTGTAGCTGGAGACAAG	Control	Control						Control		Control
CGCTAAATTGTCACACGTTT	CGCTAAATTGTCACACGTTT	Control	Control						Control		Control
CGCTAGGTCCGGTAAGTGCG	CGCTAGGTCCGGTAAGTGCG	Control	Control						Control		Control
CGCTAGGTTATTTCGTGGCC	CGCTAGGTTATTTCGTGGCC	Control	Control						Control		Control
CGCTAGTACGCTCCTCTATA	CGCTAGTACGCTCCTCTATA	Control	Control						Control		Control
CGCTTCCGCGGCCCGTTCAA	CGCTTCCGCGGCCCGTTCAA	Control	Control						Control		Control
CGGAGCTTAGCGTGGGGGCG	CGGAGCTTAGCGTGGGGGCG	Control	Control						Control		Control
CGGAGTAACAAGCGGACGGA	CGGAGTAACAAGCGGACGGA	Control	Control						Control		Control
CGGAGTTAACCTGGAACCTT	CGGAGTTAACCTGGAACCTT	Control	Control						Control		Control
CGGCACACCAATGCGTTCGT	CGGCACACCAATGCGTTCGT	Control	Control						Control		Control
CGGCACCTGTTAGGCTATTC	CGGCACCTGTTAGGCTATTC	Control	Control						Control		Control
CGGCACTAGAAGTTTTTGAA	CGGCACTAGAAGTTTTTGAA	Control	Control						Control		Control
CGGCCAAAGAATTAGAAGTT	CGGCCAAAGAATTAGAAGTT	Control	Control						Control		Control
CGGCCGCATCCTGTTATATT	CGGCCGCATCCTGTTATATT	Control	Control						Control		Control
CGGCTCGTTCTACGCACTGA	CGGCTCGTTCTACGCACTGA	Control	Control						Control		Control
CGGCTGAGGCACCTGGTTTA	CGGCTGAGGCACCTGGTTTA	Control	Control						Control		Control
CGGCTTTGTTGCCCGTAAGC	CGGCTTTGTTGCCCGTAAGC	Control	Control						Control		Control
CGGGACGTCGCGAAAATGTA	CGGGACGTCGCGAAAATGTA	Control	Control						Control		Control
CGGGATGCAGCTGGAGAGGA	CGGGATGCAGCTGGAGAGGA	Control	Control						Control		Control
CGGGATGGTCCCTGCCGAGA	CGGGATGGTCCCTGCCGAGA	Control	Control						Control		Control
CGGGCCTATAACACCATCGA	CGGGCCTATAACACCATCGA	Control	Control						Control		Control
CGGGGAATTGCACGGCGGAA	CGGGGAATTGCACGGCGGAA	Control	Control						Control		Control
CGGGTCTCCAAAGATCGCTT	CGGGTCTCCAAAGATCGCTT	Control	Control						Control		Control
CGGGTTATGTGATGCCATCT	CGGGTTATGTGATGCCATCT	Control	Control						Control		Control
CGGTAGTATTAATCGCTGAC	CGGTAGTATTAATCGCTGAC	Control	Control						Control		Control
CGGTGAGCCACACGAAGGAA	CGGTGAGCCACACGAAGGAA	Control	Control						Control		Control
CGGTGCTGTGAAAGCCGAGC	CGGTGCTGTGAAAGCCGAGC	Control	Control						Control		Control
CGGTGTGCCCCCAAATATTG	CGGTGTGCCCCCAAATATTG	Control	Control						Control		Control
CGGTTTACATCTGCCCATCG	CGGTTTACATCTGCCCATCG	Control	Control						Control		Control
CGTAATTTTGTAATCGCTTC	CGTAATTTTGTAATCGCTTC	Control	Control						Control		Control
CGTAGTAAATATCTAGCTAA	CGTAGTAAATATCTAGCTAA	Control	Control						Control		Control
CGTATTCGACTCTCAACGCG	CGTATTCGACTCTCAACGCG	Control	Control						Control		Control
CGTCAAGTATTAAGCTGCTT	CGTCAAGTATTAAGCTGCTT	Control	Control						Control		Control
CGTCATATACACAAACGCCC	CGTCATATACACAAACGCCC	Control	Control						Control		Control
CGTCCAGAAGAACGGCCCCT	CGTCCAGAAGAACGGCCCCT	Control	Control						Control		Control
CGTCCCTTCGTCTCTGCTTA	CGTCCCTTCGTCTCTGCTTA	Control	Control						Control		Control
CGTCGAGTGCTCGAACTCCA	CGTCGAGTGCTCGAACTCCA	Control	Control						Control		Control
CGTCGCCATATGCCGGTGGC	CGTCGCCATATGCCGGTGGC	Control	Control						Control		Control
CGTCGGGTAGCTATTTCTTT	CGTCGGGTAGCTATTTCTTT	Control	Control						Control		Control
CGTGCCTTTACATTCACTTT	CGTGCCTTTACATTCACTTT	Control	Control						Control		Control
CGTGCGGTAAATACGAAATA	CGTGCGGTAAATACGAAATA	Control	Control						Control		Control
CGTGCGTGAAATCGCTAGCT	CGTGCGTGAAATCGCTAGCT	Control	Control						Control		Control
CGTGGCCGGAACCGTCATAG	CGTGGCCGGAACCGTCATAG	Control	Control						Control		Control
CGTGGTAGGGGTTTCCTCAA	CGTGGTAGGGGTTTCCTCAA	Control	Control						Control		Control
CGTGTAAAAATACCTTTCTA	CGTGTAAAAATACCTTTCTA	Control	Control						Control		Control
CGTGTGTGGGTAAACGGAAA	CGTGTGTGGGTAAACGGAAA	Control	Control						Control		Control
CGTGTTTGGAATTTGCCGCG	CGTGTTTGGAATTTGCCGCG	Control	Control						Control		Control
CGTTAAGACTAGCTCGGTTT	CGTTAAGACTAGCTCGGTTT	Control	Control						Control		Control
CGTTGGGCATAGCGAACACT	CGTTGGGCATAGCGAACACT	Control	Control						Control		Control
CGTTGTAGGGTCTTTCTTGA	CGTTGTAGGGTCTTTCTTGA	Control	Control						Control		Control
CTAAAATTTTTGCGTGTTTG	CTAAAATTTTTGCGTGTTTG	Control	Control						Control		Control
CTAACATGAGTACATAGATA	CTAACATGAGTACATAGATA	Control	Control						Control		Control
CTAACGGACTGCAGAACGGA	CTAACGGACTGCAGAACGGA	Control	Control						Control		Control
CTAAGTTTGTTAATGGGCCA	CTAAGTTTGTTAATGGGCCA	Control	Control						Control		Control
CTAATCACGACCTCACCCTA	CTAATCACGACCTCACCCTA	Control	Control						Control		Control
CTAGAGGGGTATAGCAACAA	CTAGAGGGGTATAGCAACAA	Control	Control						Control		Control
CTAGCCGCCCAGATCGAGCC	CTAGCCGCCCAGATCGAGCC	Control	Control						Control		Control
CTATAACCGAATCAAAGGGT	CTATAACCGAATCAAAGGGT	Control	Control						Control		Control
CTATATTGTCGCGCAGTGGA	CTATATTGTCGCGCAGTGGA	Control	Control						Control		Control
CTATCTCGAGTGGTAATGCG	CTATCTCGAGTGGTAATGCG	Control	Control						Control		Control
CTCAACCGACCGTATGGTCA	CTCAACCGACCGTATGGTCA	Control	Control						Control		Control
CTCACGGGGACATACAGGGC	CTCACGGGGACATACAGGGC	Control	Control						Control		Control
CTCAGTGGATACGATTTGCT	CTCAGTGGATACGATTTGCT	Control	Control						Control		Control
CTCATGAGTCGTTTCTTTCA	CTCATGAGTCGTTTCTTTCA	Control	Control						Control		Control
CTCCCAGTACCAGTCAGTTC	CTCCCAGTACCAGTCAGTTC	Control	Control						Control		Control
CTCCCATTGATCTACGATGG	CTCCCATTGATCTACGATGG	Control	Control						Control		Control
CTCCCTGCCGGCCGGGTTAG	CTCCCTGCCGGCCGGGTTAG	Control	Control						Control		Control
CTCCGTTATGTGGCATGAGA	CTCCGTTATGTGGCATGAGA	Control	Control						Control		Control
CTCCTTACGTCGGGCATTAA	CTCCTTACGTCGGGCATTAA	Control	Control						Control		Control
CTCGACAGTTCGTCCCGAGC	CTCGACAGTTCGTCCCGAGC	Control	Control						Control		Control
CTCGCACCATTGAGGGTAGT	CTCGCACCATTGAGGGTAGT	Control	Control						Control		Control
CTCGGAATACTCCTATTACA	CTCGGAATACTCCTATTACA	Control	Control						Control		Control
CTCGGCCCACTTGCGTTATA	CTCGGCCCACTTGCGTTATA	Control	Control						Control		Control
CTCGGGACTAACGTGAGAGC	CTCGGGACTAACGTGAGAGC	Control	Control						Control		Control
CTCTCTCCTACCTGTCCACC	CTCTCTCCTACCTGTCCACC	Control	Control						Control		Control
CTCTGTGAGATGTCCCGAAA	CTCTGTGAGATGTCCCGAAA	Control	Control						Control		Control
CTCTTTTGAGATTGACAAGT	CTCTTTTGAGATTGACAAGT	Control	Control						Control		Control
CTGAAGGTGTCTGGCAGAGC	CTGAAGGTGTCTGGCAGAGC	Control	Control						Control		Control
CTGACGTGTCTGAAATGAGT	CTGACGTGTCTGAAATGAGT	Control	Control						Control		Control
CTGAGTGAAAAATAAAAGTT	CTGAGTGAAAAATAAAAGTT	Control	Control						Control		Control
CTGCACTGTGGAGACGCCCG	CTGCACTGTGGAGACGCCCG	Control	Control						Control		Control
CTGCCCCAGGCGTAATCCTC	CTGCCCCAGGCGTAATCCTC	Control	Control						Control		Control
CTGCCCTCTTGAAATAGCCA	CTGCCCTCTTGAAATAGCCA	Control	Control						Control		Control
CTGCGTGTCTTGCTCGCATG	CTGCGTGTCTTGCTCGCATG	Control	Control						Control		Control
CTGGATCGCCCGCAGAAATA	CTGGATCGCCCGCAGAAATA	Control	Control						Control		Control
CTGGCCGAATCTCACTATGT	CTGGCCGAATCTCACTATGT	Control	Control						Control		Control
CTGGCTTATTAGCTATAAAG	CTGGCTTATTAGCTATAAAG	Control	Control						Control		Control
CTGGTGACCGACAATTACAC	CTGGTGACCGACAATTACAC	Control	Control						Control		Control
CTGTATTAACGAACCTTGTG	CTGTATTAACGAACCTTGTG	Control	Control						Control		Control
CTGTCCACCTACAGCGATGT	CTGTCCACCTACAGCGATGT	Control	Control						Control		Control
CTGTGTTGCTCCCCTCCCCT	CTGTGTTGCTCCCCTCCCCT	Control	Control						Control		Control
CTTAACACTTTAGTGCGTCA	CTTAACACTTTAGTGCGTCA	Control	Control						Control		Control
CTTAAGCTTATCAACATCCG	CTTAAGCTTATCAACATCCG	Control	Control						Control		Control
CTTAAGGCGAGAAAAATTAG	CTTAAGGCGAGAAAAATTAG	Control	Control						Control		Control
CTTAAGTCATGAGCAAAGAT	CTTAAGTCATGAGCAAAGAT	Control	Control						Control		Control
CTTACAATCGTCGGTCCAAT	CTTACAATCGTCGGTCCAAT	Control	Control						Control		Control
CTTACCCCTATTATAATGAA	CTTACCCCTATTATAATGAA	Control	Control						Control		Control
CTTACGCGCCTGGTCAAAAG	CTTACGCGCCTGGTCAAAAG	Control	Control						Control		Control
CTTAGCTGACCGACAAGGTG	CTTAGCTGACCGACAAGGTG	Control	Control						Control		Control
CTTAGGATTCCGAGGTATCT	CTTAGGATTCCGAGGTATCT	Control	Control						Control		Control
CTTATTACTCCAGTATAAGA	CTTATTACTCCAGTATAAGA	Control	Control						Control		Control
CTTCCGTTATTCGGAAGTGA	CTTCCGTTATTCGGAAGTGA	Control	Control						Control		Control
CTTCCTGCGTGGCTTTAAAC	CTTCCTGCGTGGCTTTAAAC	Control	Control						Control		Control
CTTCGACGCCATCGTGCTCA	CTTCGACGCCATCGTGCTCA	Control	Control						Control		Control
CTTCTAGCTGGTTCATTGCT	CTTCTAGCTGGTTCATTGCT	Control	Control						Control		Control
CTTGTTGCGTATACGAGACT	CTTGTTGCGTATACGAGACT	Control	Control						Control		Control
CTTTATCTGGCGTGGGGTAT	CTTTATCTGGCGTGGGGTAT	Control	Control						Control		Control
CTTTGATAACGTGGGCGGTA	CTTTGATAACGTGGGCGGTA	Control	Control						Control		Control
CTTTTCAGCTGAGACGTACG	CTTTTCAGCTGAGACGTACG	Control	Control						Control		Control
CTTTTTTTATTTATCGATCG	CTTTTTTTATTTATCGATCG	Control	Control						Control		Control
GAAAACACGATGACGTCTCT	GAAAACACGATGACGTCTCT	Control	Control						Control		Control
GAAACGAGAAGTTTGTACTA	GAAACGAGAAGTTTGTACTA	Control	Control						Control		Control
GAAAGGCATAGTGAGAATGG	GAAAGGCATAGTGAGAATGG	Control	Control						Control		Control
GAAATGCTATGCTTCGGTTC	GAAATGCTATGCTTCGGTTC	Control	Control						Control		Control
GAACCCAACCTTTTACCGCA	GAACCCAACCTTTTACCGCA	Control	Control						Control		Control
GAACCGACTTGAAGGGGGCT	GAACCGACTTGAAGGGGGCT	Control	Control						Control		Control
GAACCTCCCCGAATATCTGG	GAACCTCCCCGAATATCTGG	Control	Control						Control		Control
GAACGCCGCTCAAGTTGATA	GAACGCCGCTCAAGTTGATA	Control	Control						Control		Control
GAACGTAGAAATTCCCATTT	GAACGTAGAAATTCCCATTT	Control	Control						Control		Control
GAACGTCCAAGCAAGGGAGC	GAACGTCCAAGCAAGGGAGC	Control	Control						Control		Control
GAACTCAACCAGAGGGCCAA	GAACTCAACCAGAGGGCCAA	Control	Control						Control		Control
GAACTGGCAAACAGGCGTGG	GAACTGGCAAACAGGCGTGG	Control	Control						Control		Control
GAAGACGTGCTGGCGTCACC	GAAGACGTGCTGGCGTCACC	Control	Control						Control		Control
GAAGCGATCCGAGAGTGTAT	GAAGCGATCCGAGAGTGTAT	Control	Control						Control		Control
GAAGCGGGACCGTGTCTCAC	GAAGCGGGACCGTGTCTCAC	Control	Control						Control		Control
GAATAGATTTGTCAGTTAGG	GAATAGATTTGTCAGTTAGG	Control	Control						Control		Control
GAATCGACCGACACTAATGT	GAATCGACCGACACTAATGT	Control	Control						Control		Control
GACAATCATGGTGAAAGCGG	GACAATCATGGTGAAAGCGG	Control	Control						Control		Control
GACACTATCCAACCCAAGAG	GACACTATCCAACCCAAGAG	Control	Control						Control		Control
GACAGATCACGTATCAGGGC	GACAGATCACGTATCAGGGC	Control	Control						Control		Control
GACAGTGAAATTAGCTCCCA	GACAGTGAAATTAGCTCCCA	Control	Control						Control		Control
GACCCCCGATAACTTTTGAC	GACCCCCGATAACTTTTGAC	Control	Control						Control		Control
GACCGCAAAGTGGTCCGAAG	GACCGCAAAGTGGTCCGAAG	Control	Control						Control		Control
GACCGCGTGAGATAACGTCA	GACCGCGTGAGATAACGTCA	Control	Control						Control		Control
GACCTATGCCAGAAAGTTCG	GACCTATGCCAGAAAGTTCG	Control	Control						Control		Control
GACCTTCATTGAAGAAAAGC	GACCTTCATTGAAGAAAAGC	Control	Control						Control		Control
GACGAGGGCGGCAGAGCAGT	GACGAGGGCGGCAGAGCAGT	Control	Control						Control		Control
GACGCCCTAATGCCCATCGT	GACGCCCTAATGCCCATCGT	Control	Control						Control		Control
GACGCCTTGCCCGGCTCACA	GACGCCTTGCCCGGCTCACA	Control	Control						Control		Control
GACGTAGCCTTCCGAAATAT	GACGTAGCCTTCCGAAATAT	Control	Control						Control		Control
GACTGAAATCCAAGGACTGT	GACTGAAATCCAAGGACTGT	Control	Control						Control		Control
GACTTCTAGAATATAAAAGA	GACTTCTAGAATATAAAAGA	Control	Control						Control		Control
GACTTTGGTTGAGCTTCAAT	GACTTTGGTTGAGCTTCAAT	Control	Control						Control		Control
GAGAAGGATGGAAATTAGAA	GAGAAGGATGGAAATTAGAA	Control	Control						Control		Control
GAGAAGTGGGGAGCCATTGG	GAGAAGTGGGGAGCCATTGG	Control	Control						Control		Control
GAGACCACTTTCGTGCAAGC	GAGACCACTTTCGTGCAAGC	Control	Control						Control		Control
GAGAGCGTTAGCGTGGGATG	GAGAGCGTTAGCGTGGGATG	Control	Control						Control		Control
GAGAGTGCGCCTTGATAGTA	GAGAGTGCGCCTTGATAGTA	Control	Control						Control		Control
GAGATGATAACTTAATTTGT	GAGATGATAACTTAATTTGT	Control	Control						Control		Control
GAGCAATCCAAAGTTAACGG	GAGCAATCCAAAGTTAACGG	Control	Control						Control		Control
GAGCAGCTGTCAGGTCTTGT	GAGCAGCTGTCAGGTCTTGT	Control	Control						Control		Control
GAGCTTAGCAAAGGGTTGGG	GAGCTTAGCAAAGGGTTGGG	Control	Control						Control		Control
GAGGACCTTAAGGTGACATG	GAGGACCTTAAGGTGACATG	Control	Control						Control		Control
GAGGGGGCTTCAAACATGTG	GAGGGGGCTTCAAACATGTG	Control	Control						Control		Control
GAGGTATGTCATCGCCATGA	GAGGTATGTCATCGCCATGA	Control	Control						Control		Control
GAGTAATTTCGAACGTATTG	GAGTAATTTCGAACGTATTG	Control	Control						Control		Control
GAGTACAGCGATTCCTCATG	GAGTACAGCGATTCCTCATG	Control	Control						Control		Control
GAGTCGAAGATGGTCTAGGA	GAGTCGAAGATGGTCTAGGA	Control	Control						Control		Control
GAGTGATGCTTAGACTCCGT	GAGTGATGCTTAGACTCCGT	Control	Control						Control		Control
GAGTGTAAGCTAACACTCTG	GAGTGTAAGCTAACACTCTG	Control	Control						Control		Control
GAGTTATTTATTCTCTCGAG	GAGTTATTTATTCTCTCGAG	Control	Control						Control		Control
GAGTTTCTAGTAGTGGTAGG	GAGTTTCTAGTAGTGGTAGG	Control	Control						Control		Control
GATATCCCGCGAAAAAATCT	GATATCCCGCGAAAAAATCT	Control	Control						Control		Control
GATATGGCTCGAGTAATCTT	GATATGGCTCGAGTAATCTT	Control	Control						Control		Control
GATCATAATCGCTTCAAGCA	GATCATAATCGCTTCAAGCA	Control	Control						Control		Control
GATCCAGCAATATTTCTTAA	GATCCAGCAATATTTCTTAA	Control	Control						Control		Control
GATCCAGGAGTGATCGAGTA	GATCCAGGAGTGATCGAGTA	Control	Control						Control		Control
GATCCTTCTCTTTTTGGTTT	GATCCTTCTCTTTTTGGTTT	Control	Control						Control		Control
GATCTAGTCCTCTAATCGAT	GATCTAGTCCTCTAATCGAT	Control	Control						Control		Control
GATGGCGCGCAGTTGAGTCA	GATGGCGCGCAGTTGAGTCA	Control	Control						Control		Control
GATGGCGCTTCAGTCGTCGG	GATGGCGCTTCAGTCGTCGG	Control	Control						Control		Control
GATGTGATCTATGGTTGCGA	GATGTGATCTATGGTTGCGA	Control	Control						Control		Control
GATTCATACTAAACACTCTA	GATTCATACTAAACACTCTA	Control	Control						Control		Control
GATTGTGGTCGCTCAAAACC	GATTGTGGTCGCTCAAAACC	Control	Control						Control		Control
GATTTTAGCTTAGGTCTTAC	GATTTTAGCTTAGGTCTTAC	Control	Control						Control		Control
GCAAAAACCCAACGCTATTC	GCAAAAACCCAACGCTATTC	Control	Control						Control		Control
GCAAAAGTGGCATAAAACCG	GCAAAAGTGGCATAAAACCG	Control	Control						Control		Control
GCAAACCCGAGTGACACGTC	GCAAACCCGAGTGACACGTC	Control	Control						Control		Control
GCAAATTCAGACAGCTAATT	GCAAATTCAGACAGCTAATT	Control	Control						Control		Control
GCAAGGTCATGAAACCAAGC	GCAAGGTCATGAAACCAAGC	Control	Control						Control		Control
GCAATGCAATCGCAGGAGCA	GCAATGCAATCGCAGGAGCA	Control	Control						Control		Control
GCACAAAACCAGCAATGGTC	GCACAAAACCAGCAATGGTC	Control	Control						Control		Control
GCACATCGTTATATACCAGA	GCACATCGTTATATACCAGA	Control	Control						Control		Control
GCACGAGGTGAACAGCCGCT	GCACGAGGTGAACAGCCGCT	Control	Control						Control		Control
GCACGCTGTACAGACGACAA	GCACGCTGTACAGACGACAA	Control	Control						Control		Control
GCACTTTGTTTGGCCTACTG	GCACTTTGTTTGGCCTACTG	Control	Control						Control		Control
GCAGCGAGATAACTTGACTC	GCAGCGAGATAACTTGACTC	Control	Control						Control		Control
GCAGTACTACTGAGTTTTTC	GCAGTACTACTGAGTTTTTC	Control	Control						Control		Control
GCCAACAAGAATCGGATCCC	GCCAACAAGAATCGGATCCC	Control	Control						Control		Control
GCCACACGAATCATAAAGAG	GCCACACGAATCATAAAGAG	Control	Control						Control		Control
GCCAGCGGGGATATGGTGAA	GCCAGCGGGGATATGGTGAA	Control	Control						Control		Control
GCCAGGGTATGGGCATCTCG	GCCAGGGTATGGGCATCTCG	Control	Control						Control		Control
GCCAGGGTTCTTGGTCCCGA	GCCAGGGTTCTTGGTCCCGA	Control	Control						Control		Control
GCCATTCTAGTCCCGGCATA	GCCATTCTAGTCCCGGCATA	Control	Control						Control		Control
GCCCAGACGCCCTAGAATAG	GCCCAGACGCCCTAGAATAG	Control	Control						Control		Control
GCCCCAAGCTAGAACTCAGC	GCCCCAAGCTAGAACTCAGC	Control	Control						Control		Control
GCCCCGCCGCCCTCCCCTCC	GCCCCGCCGCCCTCCCCTCC	Control	Control						Control		Control
GCCCCGTAAATCTCATTACA	GCCCCGTAAATCTCATTACA	Control	Control						Control		Control
GCCCCTTATGATTGTTATAG	GCCCCTTATGATTGTTATAG	Control	Control						Control		Control
GCCCTTCAATGCGTTCCGTA	GCCCTTCAATGCGTTCCGTA	Control	Control						Control		Control
GCCGCCGATTTCATAAGTAA	GCCGCCGATTTCATAAGTAA	Control	Control						Control		Control
GCCGTGGTATCAAGTCGGTA	GCCGTGGTATCAAGTCGGTA	Control	Control						Control		Control
GCCGTGTTGCTGGATACGCC	GCCGTGTTGCTGGATACGCC	Control	Control						Control		Control
GCCTAGTCTCGGTAAGAGTG	GCCTAGTCTCGGTAAGAGTG	Control	Control						Control		Control
GCCTATCGGCATTCCCACTG	GCCTATCGGCATTCCCACTG	Control	Control						Control		Control
GCCTGCCCTAAACCCCGGAA	GCCTGCCCTAAACCCCGGAA	Control	Control						Control		Control
GCCTGGGTTTTGGTGCATAC	GCCTGGGTTTTGGTGCATAC	Control	Control						Control		Control
GCGAACCCCGTAGCCAGGCT	GCGAACCCCGTAGCCAGGCT	Control	Control						Control		Control
GCGAATGCCTGAAAGTATAA	GCGAATGCCTGAAAGTATAA	Control	Control						Control		Control
GCGATCGGAGTGCCACGATA	GCGATCGGAGTGCCACGATA	Control	Control						Control		Control
GCGGAATGAACACGAGGTAG	GCGGAATGAACACGAGGTAG	Control	Control						Control		Control
GCGGCGTCATCCACGCGTGC	GCGGCGTCATCCACGCGTGC	Control	Control						Control		Control
GCGGCGTCTGGGAATCGTTC	GCGGCGTCTGGGAATCGTTC	Control	Control						Control		Control
GCGGGCAGAACGACCCTGAC	GCGGGCAGAACGACCCTGAC	Control	Control						Control		Control
GCGGGGCGGTGACTTTCAAG	GCGGGGCGGTGACTTTCAAG	Control	Control						Control		Control
GCGGTTCCGGGAGCACATTT	GCGGTTCCGGGAGCACATTT	Control	Control						Control		Control
GCGTGCGTCCCGGGTTACCC	GCGTGCGTCCCGGGTTACCC	Control	Control						Control		Control
GCGTTCCCCCACTGACGGGG	GCGTTCCCCCACTGACGGGG	Control	Control						Control		Control
GCTAAGGTCATGTTTGCAAT	GCTAAGGTCATGTTTGCAAT	Control	Control						Control		Control
GCTAGTGTCGTGGGGGATGA	GCTAGTGTCGTGGGGGATGA	Control	Control						Control		Control
GCTAGTTTCTGTTAGCTCCT	GCTAGTTTCTGTTAGCTCCT	Control	Control						Control		Control
GCTCCCATCCATAGTAAAAA	GCTCCCATCCATAGTAAAAA	Control	Control						Control		Control
GCTCGCAAGTATTTAAGGAC	GCTCGCAAGTATTTAAGGAC	Control	Control						Control		Control
GCTGAACGCCGACAGGACGG	GCTGAACGCCGACAGGACGG	Control	Control						Control		Control
GCTGATATATACGACAAGCC	GCTGATATATACGACAAGCC	Control	Control						Control		Control
GCTGCGGCGAGATCACATAA	GCTGCGGCGAGATCACATAA	Control	Control						Control		Control
GCTGGAGAGACAATTCTACT	GCTGGAGAGACAATTCTACT	Control	Control						Control		Control
GCTGTTCCGAAGTTGAGAAT	GCTGTTCCGAAGTTGAGAAT	Control	Control						Control		Control
GCTGTTGTAACGGTAGATAT	GCTGTTGTAACGGTAGATAT	Control	Control						Control		Control
GCTTAACCTATCCGCCAGTA	GCTTAACCTATCCGCCAGTA	Control	Control						Control		Control
GCTTAAGTCACGGCTTTCCA	GCTTAAGTCACGGCTTTCCA	Control	Control						Control		Control
GCTTCGCTGGCAGGACCTCA	GCTTCGCTGGCAGGACCTCA	Control	Control						Control		Control
GCTTGCATAATTCTGGCCAG	GCTTGCATAATTCTGGCCAG	Control	Control						Control		Control
GCTTGCTATATGGGTGCGAG	GCTTGCTATATGGGTGCGAG	Control	Control						Control		Control
GCTTTCAATTGCAAAAATAC	GCTTTCAATTGCAAAAATAC	Control	Control						Control		Control
GCTTTTTCCAGCGAGAGCAA	GCTTTTTCCAGCGAGAGCAA	Control	Control						Control		Control
GGAAACTGGGTTTCATCGTC	GGAAACTGGGTTTCATCGTC	Control	Control						Control		Control
GGAACCCTCCCTGCGATAGA	GGAACCCTCCCTGCGATAGA	Control	Control						Control		Control
GGAACGAGGCAGTGACAGGG	GGAACGAGGCAGTGACAGGG	Control	Control						Control		Control
GGAATCCGGAGCTCATGAGG	GGAATCCGGAGCTCATGAGG	Control	Control						Control		Control
GGAATGTCCTAGGTTACTGA	GGAATGTCCTAGGTTACTGA	Control	Control						Control		Control
GGAATTACGACTAACCGATT	GGAATTACGACTAACCGATT	Control	Control						Control		Control
GGACCAACTCCCCTGCCCAC	GGACCAACTCCCCTGCCCAC	Control	Control						Control		Control
GGACGCACCATTCCGGGTGA	GGACGCACCATTCCGGGTGA	Control	Control						Control		Control
GGACTATCCACCGTTTACTC	GGACTATCCACCGTTTACTC	Control	Control						Control		Control
GGACTTTAGTTCCAGTGGTT	GGACTTTAGTTCCAGTGGTT	Control	Control						Control		Control
GGAGAGGAAAATCGGCACAG	GGAGAGGAAAATCGGCACAG	Control	Control						Control		Control
GGAGAGGGCCCGCGAACTCA	GGAGAGGGCCCGCGAACTCA	Control	Control						Control		Control
GGAGATGCGGCCTTCTCAAA	GGAGATGCGGCCTTCTCAAA	Control	Control						Control		Control
GGAGTATAAAAAAGTGGTGT	GGAGTATAAAAAAGTGGTGT	Control	Control						Control		Control
GGAGTGGTCCCGTACGCAAC	GGAGTGGTCCCGTACGCAAC	Control	Control						Control		Control
GGATACCTGGGCCGACTTTC	GGATACCTGGGCCGACTTTC	Control	Control						Control		Control
GGATATTGAGTAAACCCGAT	GGATATTGAGTAAACCCGAT	Control	Control						Control		Control
GGATCTAGCTACCTCAAAAG	GGATCTAGCTACCTCAAAAG	Control	Control						Control		Control
GGATGTTTCTGTGCGCACAT	GGATGTTTCTGTGCGCACAT	Control	Control						Control		Control
GGATTAATTCGCTAAATGAT	GGATTAATTCGCTAAATGAT	Control	Control						Control		Control
GGATTGAATGGCTAACGCGG	GGATTGAATGGCTAACGCGG	Control	Control						Control		Control
GGATTTGTCGCTTGCCACAC	GGATTTGTCGCTTGCCACAC	Control	Control						Control		Control
GGCACTCCGAAAGACCTTAT	GGCACTCCGAAAGACCTTAT	Control	Control						Control		Control
GGCCACAAAAACTCGCTAAG	GGCCACAAAAACTCGCTAAG	Control	Control						Control		Control
GGCCACGAAGGGCGAAAAGG	GGCCACGAAGGGCGAAAAGG	Control	Control						Control		Control
GGCCCTCTAGAAAAGTCTCG	GGCCCTCTAGAAAAGTCTCG	Control	Control						Control		Control
GGCCGTCGTATTCCCCCAAG	GGCCGTCGTATTCCCCCAAG	Control	Control						Control		Control
GGCGATTCGGGTGGAGGTCG	GGCGATTCGGGTGGAGGTCG	Control	Control						Control		Control
GGCGCATTAAAGTCGAGAGC	GGCGCATTAAAGTCGAGAGC	Control	Control						Control		Control
GGCGTCAAAATTAGAAGCCG	GGCGTCAAAATTAGAAGCCG	Control	Control						Control		Control
GGCGTTAATTAAACTGTTTT	GGCGTTAATTAAACTGTTTT	Control	Control						Control		Control
GGCTCTGGGGCTCACGGACG	GGCTCTGGGGCTCACGGACG	Control	Control						Control		Control
GGCTGGTTGACCTTCCCGCT	GGCTGGTTGACCTTCCCGCT	Control	Control						Control		Control
GGCTGGTTGACGACTCCTGA	GGCTGGTTGACGACTCCTGA	Control	Control						Control		Control
GGCTTACGTGGGGGGCAAAA	GGCTTACGTGGGGGGCAAAA	Control	Control						Control		Control
GGGACATCCTTGCCGTCTCA	GGGACATCCTTGCCGTCTCA	Control	Control						Control		Control
GGGACGCGAAAGAAACCAGT	GGGACGCGAAAGAAACCAGT	Control	Control						Control		Control
GGGACTGATATATGGCGAAC	GGGACTGATATATGGCGAAC	Control	Control						Control		Control
GGGACTGTAGGAACATCCGC	GGGACTGTAGGAACATCCGC	Control	Control						Control		Control
GGGAGGTGGCTTTAGGTTTT	GGGAGGTGGCTTTAGGTTTT	Control	Control						Control		Control
GGGAGTTGATTGTTTCGAGA	GGGAGTTGATTGTTTCGAGA	Control	Control						Control		Control
GGGATGCGTCTTGCTAAACC	GGGATGCGTCTTGCTAAACC	Control	Control						Control		Control
GGGCAGAAGTTGCTGTCCTG	GGGCAGAAGTTGCTGTCCTG	Control	Control						Control		Control
GGGCCCGCATAGGATATCGC	GGGCCCGCATAGGATATCGC	Control	Control						Control		Control
GGGCCTACGATCAGAGGTGT	GGGCCTACGATCAGAGGTGT	Control	Control						Control		Control
GGGCGCTAAGATATATGCCC	GGGCGCTAAGATATATGCCC	Control	Control						Control		Control
GGGCGGTCAGGTCGCTCCGA	GGGCGGTCAGGTCGCTCCGA	Control	Control						Control		Control
GGGCGTGTATGTTCGTATTG	GGGCGTGTATGTTCGTATTG	Control	Control						Control		Control
GGGGAAACAAGTAGGCTTTG	GGGGAAACAAGTAGGCTTTG	Control	Control						Control		Control
GGGGCAGGGACCGAGTATCC	GGGGCAGGGACCGAGTATCC	Control	Control						Control		Control
GGGGCTTACGTGAAGGGCGG	GGGGCTTACGTGAAGGGCGG	Control	Control						Control		Control
GGGTATAGACGCGATCCTCA	GGGTATAGACGCGATCCTCA	Control	Control						Control		Control
GGGTCGAGGACTAATAGATT	GGGTCGAGGACTAATAGATT	Control	Control						Control		Control
GGGTGCCCACTAATAGCCGC	GGGTGCCCACTAATAGCCGC	Control	Control						Control		Control
GGGTGGTCATTCTCTACTTG	GGGTGGTCATTCTCTACTTG	Control	Control						Control		Control
GGTACCTGAACAACGGCACC	GGTACCTGAACAACGGCACC	Control	Control						Control		Control
GGTACTGGAAGTCCGAAACC	GGTACTGGAAGTCCGAAACC	Control	Control						Control		Control
GGTAGACGGGGCATCTCAGC	GGTAGACGGGGCATCTCAGC	Control	Control						Control		Control
GGTATTCCGAAGTCCTCCGC	GGTATTCCGAAGTCCTCCGC	Control	Control						Control		Control
GGTCACCGATCGAGAGCTAG	GGTCACCGATCGAGAGCTAG	Control	Control						Control		Control
GGTCCCTCAGGGTGCAACTT	GGTCCCTCAGGGTGCAACTT	Control	Control						Control		Control
GGTCCCTCTGGCTGGGTTAA	GGTCCCTCTGGCTGGGTTAA	Control	Control						Control		Control
GGTCCGCGCACAAGAGCAGG	GGTCCGCGCACAAGAGCAGG	Control	Control						Control		Control
GGTCGCCTGTGCGACATGCT	GGTCGCCTGTGCGACATGCT	Control	Control						Control		Control
GGTCTCACCTGCACCCCGAA	GGTCTCACCTGCACCCCGAA	Control	Control						Control		Control
GGTCTCTGTACGGGCCGCCC	GGTCTCTGTACGGGCCGCCC	Control	Control						Control		Control
GGTCTGCTCCAATGGGAACC	GGTCTGCTCCAATGGGAACC	Control	Control						Control		Control
GGTGCGGTCTGCTTGTAGAT	GGTGCGGTCTGCTTGTAGAT	Control	Control						Control		Control
GGTGCTTAGCTCTGCGCACA	GGTGCTTAGCTCTGCGCACA	Control	Control						Control		Control
GGTGTCACCACCGCTTACCA	GGTGTCACCACCGCTTACCA	Control	Control						Control		Control
GGTTAACATCGCCACTCTGA	GGTTAACATCGCCACTCTGA	Control	Control						Control		Control
GGTTAGAGACTAGGCGCGCG	GGTTAGAGACTAGGCGCGCG	Control	Control						Control		Control
GGTTCGAGACCTACTTAAGT	GGTTCGAGACCTACTTAAGT	Control	Control						Control		Control
GGTTGCTGTGACGAACGGGG	GGTTGCTGTGACGAACGGGG	Control	Control						Control		Control
GGTTTCACTTCGAGACCGGC	GGTTTCACTTCGAGACCGGC	Control	Control						Control		Control
GGTTTTATAAGGGTGGGCCT	GGTTTTATAAGGGTGGGCCT	Control	Control						Control		Control
GTAAACTTTGTCTGGAGTAT	GTAAACTTTGTCTGGAGTAT	Control	Control						Control		Control
GTAAAGAAGCGGAAAGGTCC	GTAAAGAAGCGGAAAGGTCC	Control	Control						Control		Control
GTAAATTAATGTAACTACCG	GTAAATTAATGTAACTACCG	Control	Control						Control		Control
GTAAGGCCCGCGTACGAGCT	GTAAGGCCCGCGTACGAGCT	Control	Control						Control		Control
GTAATTTTATGAGTTAAGTG	GTAATTTTATGAGTTAAGTG	Control	Control						Control		Control
GTACACACTTATGCCATCAC	GTACACACTTATGCCATCAC	Control	Control						Control		Control
GTACATTCCAGTATTCACGC	GTACATTCCAGTATTCACGC	Control	Control						Control		Control
GTACCATACCGCGTACCCTT	GTACCATACCGCGTACCCTT	Control	Control						Control		Control
GTACCATTGCCGGCTCCCTA	GTACCATTGCCGGCTCCCTA	Control	Control						Control		Control
GTACCCCTATGGCCGTTCTA	GTACCCCTATGGCCGTTCTA	Control	Control						Control		Control
GTACGGGGCGATCATCCACA	GTACGGGGCGATCATCCACA	Control	Control						Control		Control
GTAGACGTCGTGAGCTTCAC	GTAGACGTCGTGAGCTTCAC	Control	Control						Control		Control
GTAGCTGCTGTAAATCGCAT	GTAGCTGCTGTAAATCGCAT	Control	Control						Control		Control
GTAGGCGCGCCGCTCTCTAC	GTAGGCGCGCCGCTCTCTAC	Control	Control						Control		Control
GTAGGGTACAGCGTCAGCTT	GTAGGGTACAGCGTCAGCTT	Control	Control						Control		Control
GTATCCCATATCGGCACAGG	GTATCCCATATCGGCACAGG	Control	Control						Control		Control
GTATTAAGATGCGTCTTAGA	GTATTAAGATGCGTCTTAGA	Control	Control						Control		Control
GTATTACTGATATTGGTGGG	GTATTACTGATATTGGTGGG	Control	Control						Control		Control
GTCAAGAGATTATGAGATTC	GTCAAGAGATTATGAGATTC	Control	Control						Control		Control
GTCAGGTAATAGTCGGACTC	GTCAGGTAATAGTCGGACTC	Control	Control						Control		Control
GTCATCAGCGATTTGACGAG	GTCATCAGCGATTTGACGAG	Control	Control						Control		Control
GTCCAATAAAAAGTGCCACT	GTCCAATAAAAAGTGCCACT	Control	Control						Control		Control
GTCCCGTGATTTTAGCCAGG	GTCCCGTGATTTTAGCCAGG	Control	Control						Control		Control
GTCCTCATCCGGTCAGGCTG	GTCCTCATCCGGTCAGGCTG	Control	Control						Control		Control
GTCGCTGCGCCAGTGAGAAC	GTCGCTGCGCCAGTGAGAAC	Control	Control						Control		Control
GTCGTCCGGGATTACAAAAT	GTCGTCCGGGATTACAAAAT	Control	Control						Control		Control
GTCTTCACAGGGTGCAACGA	GTCTTCACAGGGTGCAACGA	Control	Control						Control		Control
GTGAAACAGAGGGTCCATCA	GTGAAACAGAGGGTCCATCA	Control	Control						Control		Control
GTGAACTGCAATCTTATTAT	GTGAACTGCAATCTTATTAT	Control	Control						Control		Control
GTGAGATGCACCTTTTGGCC	GTGAGATGCACCTTTTGGCC	Control	Control						Control		Control
GTGATAATGATGTATTCTCG	GTGATAATGATGTATTCTCG	Control	Control						Control		Control
GTGCGACGAATTGTCCTGAG	GTGCGACGAATTGTCCTGAG	Control	Control						Control		Control
GTGCGATGTCGCTTCAACGT	GTGCGATGTCGCTTCAACGT	Control	Control						Control		Control
GTGCGCATGGGCTGATGTTA	GTGCGCATGGGCTGATGTTA	Control	Control						Control		Control
GTGCGTGAGTATTAACGCTC	GTGCGTGAGTATTAACGCTC	Control	Control						Control		Control
GTGGGGTAGTCTGTTGCTCG	GTGGGGTAGTCTGTTGCTCG	Control	Control						Control		Control
GTGTAAATCTGTCCAAGTAG	GTGTAAATCTGTCCAAGTAG	Control	Control						Control		Control
GTGTAGTCCTAGCCATGGGG	GTGTAGTCCTAGCCATGGGG	Control	Control						Control		Control
GTGTATGAATGTTAATTCCG	GTGTATGAATGTTAATTCCG	Control	Control						Control		Control
GTGTATGATGCTTCGACTTA	GTGTATGATGCTTCGACTTA	Control	Control						Control		Control
GTGTCGGATTCCGCCGCTTA	GTGTCGGATTCCGCCGCTTA	Control	Control						Control		Control
GTTACCTGCTACGAAAACGA	GTTACCTGCTACGAAAACGA	Control	Control						Control		Control
GTTACGTACCCTCCAACTTC	GTTACGTACCCTCCAACTTC	Control	Control						Control		Control
GTTAGGAATAAAAGCTTTGA	GTTAGGAATAAAAGCTTTGA	Control	Control						Control		Control
GTTATCCTGTCGAAGTAAAG	GTTATCCTGTCGAAGTAAAG	Control	Control						Control		Control
GTTATTGACCCGTCGGGAGT	GTTATTGACCCGTCGGGAGT	Control	Control						Control		Control
GTTCATTTCCAAGTCCGCTG	GTTCATTTCCAAGTCCGCTG	Control	Control						Control		Control
GTTCCCCGGGAAGTCTATGC	GTTCCCCGGGAAGTCTATGC	Control	Control						Control		Control
GTTCCGTGAGGGTTACTTCA	GTTCCGTGAGGGTTACTTCA	Control	Control						Control		Control
GTTCGCTTCGTAACGAGGAA	GTTCGCTTCGTAACGAGGAA	Control	Control						Control		Control
GTTCTGCCACCGACTTGGCC	GTTCTGCCACCGACTTGGCC	Control	Control						Control		Control
GTTGATCGAAAATGGGAGAA	GTTGATCGAAAATGGGAGAA	Control	Control						Control		Control
GTTGCGAGTTACTATTGGTT	GTTGCGAGTTACTATTGGTT	Control	Control						Control		Control
GTTGGCATATTGGCCCAGAC	GTTGGCATATTGGCCCAGAC	Control	Control						Control		Control
GTTTAAAGAAAGGGGCTAAG	GTTTAAAGAAAGGGGCTAAG	Control	Control						Control		Control
GTTTACTCATATCCAGTCAC	GTTTACTCATATCCAGTCAC	Control	Control						Control		Control
GTTTCGAAACTTGAAGTAAG	GTTTCGAAACTTGAAGTAAG	Control	Control						Control		Control
GTTTCTCTTGAACCCCGCGA	GTTTCTCTTGAACCCCGCGA	Control	Control						Control		Control
GTTTTCAGTTGCCCAACAGC	GTTTTCAGTTGCCCAACAGC	Control	Control						Control		Control
GTTTTTGGTTAATTGCCTAC	GTTTTTGGTTAATTGCCTAC	Control	Control						Control		Control
TAAACAAAAAGGAAATAGTT	TAAACAAAAAGGAAATAGTT	Control	Control						Control		Control
TAAACCCTTGGCGCCCTCAC	TAAACCCTTGGCGCCCTCAC	Control	Control						Control		Control
TAAAGCAGAAGAATATACAG	TAAAGCAGAAGAATATACAG	Control	Control						Control		Control
TAAATTCAGACCACAGCTAA	TAAATTCAGACCACAGCTAA	Control	Control						Control		Control
TAACCCAGAAGCCCATTCAG	TAACCCAGAAGCCCATTCAG	Control	Control						Control		Control
TAACCGATACTCCCCACATT	TAACCGATACTCCCCACATT	Control	Control						Control		Control
TAACGCGCATATCTGAACAC	TAACGCGCATATCTGAACAC	Control	Control						Control		Control
TAAGATCCGCGGGTGGCAAC	TAAGATCCGCGGGTGGCAAC	Control	Control						Control		Control
TAAGCCTCATGAAGGAGGGG	TAAGCCTCATGAAGGAGGGG	Control	Control						Control		Control
TAAGGCGACCTGCGCTTGTG	TAAGGCGACCTGCGCTTGTG	Control	Control						Control		Control
TAATCACATTGCTTAACCGG	TAATCACATTGCTTAACCGG	Control	Control						Control		Control
TAATCATGCACATTCGGGAC	TAATCATGCACATTCGGGAC	Control	Control						Control		Control
TAATGCTGCACACGCCGAAT	TAATGCTGCACACGCCGAAT	Control	Control						Control		Control
TACATGGTATAGTGTTTATT	TACATGGTATAGTGTTTATT	Control	Control						Control		Control
TACCCACGCGTATTCCATCT	TACCCACGCGTATTCCATCT	Control	Control						Control		Control
TACCCTCCGGATACGGACTG	TACCCTCCGGATACGGACTG	Control	Control						Control		Control
TACCCTGGATTGTCCTTGCG	TACCCTGGATTGTCCTTGCG	Control	Control						Control		Control
TACGAAACATCATGGGTTCC	TACGAAACATCATGGGTTCC	Control	Control						Control		Control
TACGCTTGCGTTTAGCGTCC	TACGCTTGCGTTTAGCGTCC	Control	Control						Control		Control
TACGGATCACCAAATCTTAG	TACGGATCACCAAATCTTAG	Control	Control						Control		Control
TACGGGTGTCTCCATCTTGC	TACGGGTGTCTCCATCTTGC	Control	Control						Control		Control
TACGTAAGTGACGACAGGAA	TACGTAAGTGACGACAGGAA	Control	Control						Control		Control
TACGTCATTAAGAGTTCAAC	TACGTCATTAAGAGTTCAAC	Control	Control						Control		Control
TACTAACGCCGCTCCTACAG	TACTAACGCCGCTCCTACAG	Control	Control						Control		Control
TACTGGAGTTTGCGACTCGG	TACTGGAGTTTGCGACTCGG	Control	Control						Control		Control
TACTTTTTGGAATCCGTCTA	TACTTTTTGGAATCCGTCTA	Control	Control						Control		Control
TAGAATTTGACCAAAGGCAC	TAGAATTTGACCAAAGGCAC	Control	Control						Control		Control
TAGACAACCGCGGAGAATGC	TAGACAACCGCGGAGAATGC	Control	Control						Control		Control
TAGAGATATCCGATCGTGGT	TAGAGATATCCGATCGTGGT	Control	Control						Control		Control
TAGAGTGCATAAGAGAACCA	TAGAGTGCATAAGAGAACCA	Control	Control						Control		Control
TAGATCGAGTTTATTTTCCT	TAGATCGAGTTTATTTTCCT	Control	Control						Control		Control
TAGATTGGCCCCACAAAGCG	TAGATTGGCCCCACAAAGCG	Control	Control						Control		Control
TAGCTCGAGTCATTTCTCTA	TAGCTCGAGTCATTTCTCTA	Control	Control						Control		Control
TAGGAGCTGTATCTAGTGGC	TAGGAGCTGTATCTAGTGGC	Control	Control						Control		Control
TAGGCGCCCGTAGCATTGGA	TAGGCGCCCGTAGCATTGGA	Control	Control						Control		Control
TAGGGGATTAGCTGACAGTC	TAGGGGATTAGCTGACAGTC	Control	Control						Control		Control
TAGTACATGTGTGGTATTTA	TAGTACATGTGTGGTATTTA	Control	Control						Control		Control
TAGTCAACATTCGCAAGAGG	TAGTCAACATTCGCAAGAGG	Control	Control						Control		Control
TAGTCCTTAGGGTGGGCTGA	TAGTCCTTAGGGTGGGCTGA	Control	Control						Control		Control
TAGTCTCACCTGATGGCGTG	TAGTCTCACCTGATGGCGTG	Control	Control						Control		Control
TAGTGGAAAATGAATATTGA	TAGTGGAAAATGAATATTGA	Control	Control						Control		Control
TAGTGGGAATGGTCGCGTAG	TAGTGGGAATGGTCGCGTAG	Control	Control						Control		Control
TAGTTACAGACTCAGCGGGT	TAGTTACAGACTCAGCGGGT	Control	Control						Control		Control
TAGTTCTAATCGTTCCTTGA	TAGTTCTAATCGTTCCTTGA	Control	Control						Control		Control
TATAACGGTAATGGGATTCC	TATAACGGTAATGGGATTCC	Control	Control						Control		Control
TATACCAGACCACAGCGCCG	TATACCAGACCACAGCGCCG	Control	Control						Control		Control
TATACTGCGGATCAATCTGA	TATACTGCGGATCAATCTGA	Control	Control						Control		Control
TATAGACCTCCCAAATACAT	TATAGACCTCCCAAATACAT	Control	Control						Control		Control
TATAGCTGTTTCGAAGGCGC	TATAGCTGTTTCGAAGGCGC	Control	Control						Control		Control
TATCAATCGTCCGGGTCACT	TATCAATCGTCCGGGTCACT	Control	Control						Control		Control
TATCGCTTCCGATTAGTCCG	TATCGCTTCCGATTAGTCCG	Control	Control						Control		Control
TATCTCTGCATAAAAGTGCC	TATCTCTGCATAAAAGTGCC	Control	Control						Control		Control
TATGACCCTGTTACATTGCC	TATGACCCTGTTACATTGCC	Control	Control						Control		Control
TATTTATACACTATGCGGCA	TATTTATACACTATGCGGCA	Control	Control						Control		Control
TATTTCTCCTAAGTCTAGCG	TATTTCTCCTAAGTCTAGCG	Control	Control						Control		Control
TATTTTGACTTGACGCAGGC	TATTTTGACTTGACGCAGGC	Control	Control						Control		Control
TCAACCCCAGCGCACCGTTG	TCAACCCCAGCGCACCGTTG	Control	Control						Control		Control
TCAAGGAGCCTTATTTCTTG	TCAAGGAGCCTTATTTCTTG	Control	Control						Control		Control
TCAATTCTCACTCACGACCA	TCAATTCTCACTCACGACCA	Control	Control						Control		Control
TCACCTCCGAACGAACACCT	TCACCTCCGAACGAACACCT	Control	Control						Control		Control
TCACTTGTCTATACGGGGTA	TCACTTGTCTATACGGGGTA	Control	Control						Control		Control
TCACTTTACACTTGTAGTGT	TCACTTTACACTTGTAGTGT	Control	Control						Control		Control
TCAGATTCCGCAAGGGTCCA	TCAGATTCCGCAAGGGTCCA	Control	Control						Control		Control
TCAGCAAAGGACGAAACAAA	TCAGCAAAGGACGAAACAAA	Control	Control						Control		Control
TCAGGATCAGGGTGTATGGC	TCAGGATCAGGGTGTATGGC	Control	Control						Control		Control
TCAGTATCGGCTGCTGGTAA	TCAGTATCGGCTGCTGGTAA	Control	Control						Control		Control
TCATCTTACATCTGGGAGAC	TCATCTTACATCTGGGAGAC	Control	Control						Control		Control
TCATGCTTGCTTGGGCAAAA	TCATGCTTGCTTGGGCAAAA	Control	Control						Control		Control
TCCAGCGCGAGCTTACTCGT	TCCAGCGCGAGCTTACTCGT	Control	Control						Control		Control
TCCCAAGGGTTTAAGTCGGG	TCCCAAGGGTTTAAGTCGGG	Control	Control						Control		Control
TCCCCGAGACCATCTTAGGG	TCCCCGAGACCATCTTAGGG	Control	Control						Control		Control
TCCCGGTTGGTGAACGATAC	TCCCGGTTGGTGAACGATAC	Control	Control						Control		Control
TCCCTCCTAGTCAAGAAGAG	TCCCTCCTAGTCAAGAAGAG	Control	Control						Control		Control
TCCCTGCATTCATGGTTTTA	TCCCTGCATTCATGGTTTTA	Control	Control						Control		Control
TCCGGAGGCTCAAACCAAGT	TCCGGAGGCTCAAACCAAGT	Control	Control						Control		Control
TCCGTCTGCTTCATGAGCGG	TCCGTCTGCTTCATGAGCGG	Control	Control						Control		Control
TCCTCACCTAAAGTGCAATA	TCCTCACCTAAAGTGCAATA	Control	Control						Control		Control
TCCTCGATAGCTGGAATCCA	TCCTCGATAGCTGGAATCCA	Control	Control						Control		Control
TCCTGCCAAGAAACACCCTT	TCCTGCCAAGAAACACCCTT	Control	Control						Control		Control
TCCTGGATACCGCGTGGTTA	TCCTGGATACCGCGTGGTTA	Control	Control						Control		Control
TCGAGAGGAAAAACACACTG	TCGAGAGGAAAAACACACTG	Control	Control						Control		Control
TCGAGATGCGCAGCAGATGA	TCGAGATGCGCAGCAGATGA	Control	Control						Control		Control
TCGATCGAGGTTGCATTCGG	TCGATCGAGGTTGCATTCGG	Control	Control						Control		Control
TCGATGTAGCCCCGCCCAAG	TCGATGTAGCCCCGCCCAAG	Control	Control						Control		Control
TCGCAAGGAAGCCAGCTAAG	TCGCAAGGAAGCCAGCTAAG	Control	Control						Control		Control
TCGCAGCGGCGTGGGATCGG	TCGCAGCGGCGTGGGATCGG	Control	Control						Control		Control
TCGCGCTTGGGTTATACGCT	TCGCGCTTGGGTTATACGCT	Control	Control						Control		Control
TCGCGGACATAGGGCTCTAA	TCGCGGACATAGGGCTCTAA	Control	Control						Control		Control
TCGGAAGCAAACTTCTGGAG	TCGGAAGCAAACTTCTGGAG	Control	Control						Control		Control
TCGGCATACGGGACACACGC	TCGGCATACGGGACACACGC	Control	Control						Control		Control
TCGGCTACAATCTTTGGCAT	TCGGCTACAATCTTTGGCAT	Control	Control						Control		Control
TCGGCTACGGCGTGGAGAAG	TCGGCTACGGCGTGGAGAAG	Control	Control						Control		Control
TCGGCTCCTGAAGCCAGTAT	TCGGCTCCTGAAGCCAGTAT	Control	Control						Control		Control
TCGGGCAGTGAGTACAATAC	TCGGGCAGTGAGTACAATAC	Control	Control						Control		Control
TCGGGGACCACCCACGATCC	TCGGGGACCACCCACGATCC	Control	Control						Control		Control
TCGTAAACACACGACCAAGT	TCGTAAACACACGACCAAGT	Control	Control						Control		Control
TCTAAAGCCGTCCTGATGTT	TCTAAAGCCGTCCTGATGTT	Control	Control						Control		Control
TCTACCTATTGTGGAATTTG	TCTACCTATTGTGGAATTTG	Control	Control						Control		Control
TCTACGTGTAGTTGTACATA	TCTACGTGTAGTTGTACATA	Control	Control						Control		Control
TCTATTTTGTCTGCGCAGAA	TCTATTTTGTCTGCGCAGAA	Control	Control						Control		Control
TCTCGTAGCCTAATGCGCCA	TCTCGTAGCCTAATGCGCCA	Control	Control						Control		Control
TCTCTCGGAGTGGAGCAACA	TCTCTCGGAGTGGAGCAACA	Control	Control						Control		Control
TCTGAAAAATAGGCCCAACC	TCTGAAAAATAGGCCCAACC	Control	Control						Control		Control
TCTGACGATTAATGCTTCTA	TCTGACGATTAATGCTTCTA	Control	Control						Control		Control
TCTGGCTTGACACGACCGTT	TCTGGCTTGACACGACCGTT	Control	Control						Control		Control
TCTGGCTTGCACCGTGTCAT	TCTGGCTTGCACCGTGTCAT	Control	Control						Control		Control
TGAACGCGTGTTTCCTTGCA	TGAACGCGTGTTTCCTTGCA	Control	Control						Control		Control
TGAACGGTGAAGAGATAGGG	TGAACGGTGAAGAGATAGGG	Control	Control						Control		Control
TGAAGTGGGGCGTCGGACAC	TGAAGTGGGGCGTCGGACAC	Control	Control						Control		Control
TGAATCGAATACAAACGATG	TGAATCGAATACAAACGATG	Control	Control						Control		Control
TGAATCGTAACCTCGCCATT	TGAATCGTAACCTCGCCATT	Control	Control						Control		Control
TGACACATTGGCTGGGTGTT	TGACACATTGGCTGGGTGTT	Control	Control						Control		Control
TGACCTCTGAGGAATTCACA	TGACCTCTGAGGAATTCACA	Control	Control						Control		Control
TGACGCGATAGAGTTGGCTT	TGACGCGATAGAGTTGGCTT	Control	Control						Control		Control
TGACGCTCCACGTCCGGACC	TGACGCTCCACGTCCGGACC	Control	Control						Control		Control
TGACTAGCTCTTACATATTC	TGACTAGCTCTTACATATTC	Control	Control						Control		Control
TGACTCGGGCAATATCGGTT	TGACTCGGGCAATATCGGTT	Control	Control						Control		Control
TGAGCATGTCGGGAGTAACT	TGAGCATGTCGGGAGTAACT	Control	Control						Control		Control
TGAGCATTCGTAGCCCAGCA	TGAGCATTCGTAGCCCAGCA	Control	Control						Control		Control
TGAGCGGCCTCTAATTAATC	TGAGCGGCCTCTAATTAATC	Control	Control						Control		Control
TGAGGATCATGTCGAGCGCC	TGAGGATCATGTCGAGCGCC	Control	Control						Control		Control
TGAGTCTTACTAGGTCCTGT	TGAGTCTTACTAGGTCCTGT	Control	Control						Control		Control
TGCAACCTTCCTTTTCAGGA	TGCAACCTTCCTTTTCAGGA	Control	Control						Control		Control
TGCAAGGACCTGGTATGAAC	TGCAAGGACCTGGTATGAAC	Control	Control						Control		Control
TGCAGGTCTAGGTCCCAAAG	TGCAGGTCTAGGTCCCAAAG	Control	Control						Control		Control
TGCAGTCGCGCTGAGCGTCA	TGCAGTCGCGCTGAGCGTCA	Control	Control						Control		Control
TGCATGCCGAGCATTTTCAA	TGCATGCCGAGCATTTTCAA	Control	Control						Control		Control
TGCCCACTTAGCAACACTCT	TGCCCACTTAGCAACACTCT	Control	Control						Control		Control
TGCCCCACCCCAGTGCTCAG	TGCCCCACCCCAGTGCTCAG	Control	Control						Control		Control
TGCCGCTATACTAAAACCTT	TGCCGCTATACTAAAACCTT	Control	Control						Control		Control
TGCCGTGAAAAGACGCTGCG	TGCCGTGAAAAGACGCTGCG	Control	Control						Control		Control
TGCCGTTAGCATGCGATCCC	TGCCGTTAGCATGCGATCCC	Control	Control						Control		Control
TGCCTATGACCTAGGTACCA	TGCCTATGACCTAGGTACCA	Control	Control						Control		Control
TGCCTCTCCCTTACCCGGAC	TGCCTCTCCCTTACCCGGAC	Control	Control						Control		Control
TGCGCCTTACTCGTTAACTG	TGCGCCTTACTCGTTAACTG	Control	Control						Control		Control
TGCGGCGTAATGCTTGAAAG	TGCGGCGTAATGCTTGAAAG	Control	Control						Control		Control
TGCGGGGAGCTCTCTTAATG	TGCGGGGAGCTCTCTTAATG	Control	Control						Control		Control
TGCTACCTTCGGGACCACCA	TGCTACCTTCGGGACCACCA	Control	Control						Control		Control
TGCTCACTCCACTCCTCAAC	TGCTCACTCCACTCCTCAAC	Control	Control						Control		Control
TGGAAAGCGAGCACACCGTC	TGGAAAGCGAGCACACCGTC	Control	Control						Control		Control
TGGAAATCGACTGTGCGCTT	TGGAAATCGACTGTGCGCTT	Control	Control						Control		Control
TGGAGAAACGAGGTGTAATA	TGGAGAAACGAGGTGTAATA	Control	Control						Control		Control
TGGAGTGCACGCGAAAAGAA	TGGAGTGCACGCGAAAAGAA	Control	Control						Control		Control
TGGATCGGCAGTGGTACTGG	TGGATCGGCAGTGGTACTGG	Control	Control						Control		Control
TGGCAGTGGAAAATCTGCGG	TGGCAGTGGAAAATCTGCGG	Control	Control						Control		Control
TGGCCACGAATTCCGCCGCC	TGGCCACGAATTCCGCCGCC	Control	Control						Control		Control
TGGCGGCCCAAACTTAACAC	TGGCGGCCCAAACTTAACAC	Control	Control						Control		Control
TGGGAATTCCTCGGCCGATT	TGGGAATTCCTCGGCCGATT	Control	Control						Control		Control
TGGGGACGTTTATCAATATA	TGGGGACGTTTATCAATATA	Control	Control						Control		Control
TGGTTCCGTAGGTCGGTATA	TGGTTCCGTAGGTCGGTATA	Control	Control						Control		Control
TGTAGATATAGGGTGTCTAC	TGTAGATATAGGGTGTCTAC	Control	Control						Control		Control
TGTAGCTAAGTGAGTATGCC	TGTAGCTAAGTGAGTATGCC	Control	Control						Control		Control
TGTAGTCTGGGGTAGACTCC	TGTAGTCTGGGGTAGACTCC	Control	Control						Control		Control
TGTCAGTAGTCAGGACCCCG	TGTCAGTAGTCAGGACCCCG	Control	Control						Control		Control
TGTCATGCGTCACTTAGTGC	TGTCATGCGTCACTTAGTGC	Control	Control						Control		Control
TGTCATTAGCGTAACGATAT	TGTCATTAGCGTAACGATAT	Control	Control						Control		Control
TGTCCCTTGCAACCTCCGTT	TGTCCCTTGCAACCTCCGTT	Control	Control						Control		Control
TGTCTTCGGATAGGCGGCTT	TGTCTTCGGATAGGCGGCTT	Control	Control						Control		Control
TGTCTTTAAACACGCCATCG	TGTCTTTAAACACGCCATCG	Control	Control						Control		Control
TGTGAAAGTTTATGGTGTTA	TGTGAAAGTTTATGGTGTTA	Control	Control						Control		Control
TGTGCACAAGTCGCAACGAA	TGTGCACAAGTCGCAACGAA	Control	Control						Control		Control
TGTGTTAGCCGAGATCTCTG	TGTGTTAGCCGAGATCTCTG	Control	Control						Control		Control
TGTTCTACTTTCGAAGTTAA	TGTTCTACTTTCGAAGTTAA	Control	Control						Control		Control
TGTTTTGCATGTTGCATAGG	TGTTTTGCATGTTGCATAGG	Control	Control						Control		Control
TTAACGCCTTATTTTTATGT	TTAACGCCTTATTTTTATGT	Control	Control						Control		Control
TTAACTCGAACGCTCGAAAG	TTAACTCGAACGCTCGAAAG	Control	Control						Control		Control
TTAATTTGGGTGGGCCCTGC	TTAATTTGGGTGGGCCCTGC	Control	Control						Control		Control
TTAGCCAGTAGTGCATATGA	TTAGCCAGTAGTGCATATGA	Control	Control						Control		Control
TTAGCCCTCGATTGGTTGCG	TTAGCCCTCGATTGGTTGCG	Control	Control						Control		Control
TTATATGGTTTTAAACGGCT	TTATATGGTTTTAAACGGCT	Control	Control						Control		Control
TTATCGCGTAGTGCTGACGT	TTATCGCGTAGTGCTGACGT	Control	Control						Control		Control
TTATGTGAGCACGCCATTAC	TTATGTGAGCACGCCATTAC	Control	Control						Control		Control
TTCAATCACCTCACGGTAAG	TTCAATCACCTCACGGTAAG	Control	Control						Control		Control
TTCAATTCACCGAGGGCGCA	TTCAATTCACCGAGGGCGCA	Control	Control						Control		Control
TTCACCGTCCACGTGCGCAT	TTCACCGTCCACGTGCGCAT	Control	Control						Control		Control
TTCACGTCGTCTCGCGACCA	TTCACGTCGTCTCGCGACCA	Control	Control						Control		Control
TTCAGCGAGTGTGACTAAGC	TTCAGCGAGTGTGACTAAGC	Control	Control						Control		Control
TTCCACGGTAAAATCGGTCA	TTCCACGGTAAAATCGGTCA	Control	Control						Control		Control
TTCCATTGGCTGGAATCTGA	TTCCATTGGCTGGAATCTGA	Control	Control						Control		Control
TTCCTAAGATTTTTAAGACT	TTCCTAAGATTTTTAAGACT	Control	Control						Control		Control
TTCCTAGAGTTGGCAGACGC	TTCCTAGAGTTGGCAGACGC	Control	Control						Control		Control
TTCCTGCCCGAACTGCAGAA	TTCCTGCCCGAACTGCAGAA	Control	Control						Control		Control
TTCGAGGTCCGGACAGGTCG	TTCGAGGTCCGGACAGGTCG	Control	Control						Control		Control
TTCGCACGATTGCACCTTGG	TTCGCACGATTGCACCTTGG	Control	Control						Control		Control
TTCGGAACTTACTCAGGGTA	TTCGGAACTTACTCAGGGTA	Control	Control						Control		Control
TTCGTAGGAACTAAACTGTA	TTCGTAGGAACTAAACTGTA	Control	Control						Control		Control
TTCGTGGTAGGTATAACTAT	TTCGTGGTAGGTATAACTAT	Control	Control						Control		Control
TTCTAAGCCACGTGTGGTAC	TTCTAAGCCACGTGTGGTAC	Control	Control						Control		Control
TTCTAAGCGCCCTGGGGACA	TTCTAAGCGCCCTGGGGACA	Control	Control						Control		Control
TTCTTAGAAGTTGCTCCACG	TTCTTAGAAGTTGCTCCACG	Control	Control						Control		Control
TTCTTCGGCCTACACCCGGT	TTCTTCGGCCTACACCCGGT	Control	Control						Control		Control
TTGCAAAGCTGATCGGCTGT	TTGCAAAGCTGATCGGCTGT	Control	Control						Control		Control
TTGCAATGCTGCTATAGAAG	TTGCAATGCTGCTATAGAAG	Control	Control						Control		Control
TTGCAGCCACTCCTGCAATA	TTGCAGCCACTCCTGCAATA	Control	Control						Control		Control
TTGCGTCAGCGCTGCACATC	TTGCGTCAGCGCTGCACATC	Control	Control						Control		Control
TTGGATATTAATTAGACATG	TTGGATATTAATTAGACATG	Control	Control						Control		Control
TTGGCCTGGAATTTAGGATC	TTGGCCTGGAATTTAGGATC	Control	Control						Control		Control
TTGGGGATTAACCCAGAGCC	TTGGGGATTAACCCAGAGCC	Control	Control						Control		Control
TTGGTCCGAGTCTGGAGAAA	TTGGTCCGAGTCTGGAGAAA	Control	Control						Control		Control
TTGTACGGTACTGGCTTTGT	TTGTACGGTACTGGCTTTGT	Control	Control						Control		Control
TTGTCCCTGAGAAAACGCGG	TTGTCCCTGAGAAAACGCGG	Control	Control						Control		Control
TTGTCCGTGACCCTGATTAA	TTGTCCGTGACCCTGATTAA	Control	Control						Control		Control
TTTAACTGTCCCGGTGTGCA	TTTAACTGTCCCGGTGTGCA	Control	Control						Control		Control
TTTACGAAGTATACCAGGTC	TTTACGAAGTATACCAGGTC	Control	Control						Control		Control
TTTACGATCTAGCGGCGTAG	TTTACGATCTAGCGGCGTAG	Control	Control						Control		Control
TTTATGCATTTAATACGCCG	TTTATGCATTTAATACGCCG	Control	Control						Control		Control
TTTCAGGCTACGGGCGCGGG	TTTCAGGCTACGGGCGCGGG	Control	Control						Control		Control
TTTCCCATGATCATTTAGTG	TTTCCCATGATCATTTAGTG	Control	Control						Control		Control
TTTCGCCCAAGAGGCTTGGG	TTTCGCCCAAGAGGCTTGGG	Control	Control						Control		Control
TTTCGTGCCGATGTAACACA	TTTCGTGCCGATGTAACACA	Control	Control						Control		Control
TTTCTAGTTACTACTGGACG	TTTCTAGTTACTACTGGACG	Control	Control						Control		Control
TTTGGCAGTACCTTTTATTA	TTTGGCAGTACCTTTTATTA	Control	Control						Control		Control
TTTGGGTTTATCCGCCCCCA	TTTGGGTTTATCCGCCCCCA	Control	Control						Control		Control
TTTGGTCAACGCATAGCTTG	TTTGGTCAACGCATAGCTTG	Control	Control						Control		Control
TTTTACCTTGTTCACATGGA	TTTTACCTTGTTCACATGGA	Control	Control						Control		Control
TTTTGACTCTAATCACCGGT	TTTTGACTCTAATCACCGGT	Control	Control						Control		Control
TTTTTAATACAAGGTAATCT	TTTTTAATACAAGGTAATCT	Control	Control						Control		Control
TTTTTCTCACCCGATGAATC	TTTTTCTCACCCGATGAATC	Control	Control						Control		Control
CACAACATGCGGGTGATGA	CACATCATGCGGGCGATGAG	EEF2	Essential	y	n	y	19	6,15	double	AGTT	rU:dT,rC:dA
CACAACATGCGGGTGATGA	CACAACATGCGTGTGATAAG	EEF2	Essential	y	n	y	19	13,19	double	AGTT	rU:dC,rA:dC
CACAACATGCGGGTGATGA	CACAAAATTCGGGTGATGAG	EEF2	Essential	y	n	y	19	7,10	double	AGTT	rA:dG,rU:dC
CACAACATGCGGGTGATGA	CACACCATGCGGGCGATGAG	EEF2	Essential	y	n	y	19	6,15	double	AGTT	rC:dT,rC:dA
CACAACATGCGGGTGATGA	CACACCATGCGGGTGAGGAG	EEF2	Essential	y	n	y	19	6,18	double	AGTT	rC:dT,rG:dA
CACAACATGCGGGTGATGA	CACAACATGCGTGCGATGAG	EEF2	Essential	y	n	y	19	13,15	double	AGTT	rU:dC,rC:dA
CACAACATGCGGGTGATGA	CAGAACTTGCGGGTGATGAG	EEF2	Essential	y	n	y	19	4,8	double	AGTT	rG:dG,rU:dT
CACAACATGCGGGTGATGA	CACTACAAGCGGGTGATGAG	EEF2	Essential	y	n	y	19	5,9	double	AGTT	rU:dT,rA:dA
CACAACATGCGGGTGATGA	CAAAACATGCGGGAGATGAG	EEF2	Essential	y	n	y	19	4,15	double	AGTT	rA:dG,rA:dA
CACAACATGCGGGTGATGA	CACGACATGCGGGTGATCAG	EEF2	Essential	y	n	y	19	5,19	double	AGTT	rG:dT,rC:dC
CACAACATGCGGGTGATGA	CGCAACATGCGGGTGATGGG	EEF2	Essential	y	n	y	19	3,20	double	AGTT	rG:dT,rG:dT
CACAACATGCGGGTGATGA	CACAGCATGCTGGTGATGAG	EEF2	Essential	y	n	y	19	6,12	double	AGTT	rG:dT,rU:dC
CACAACATGCGGGTGATGA	CACAACATGGGGGTTATGAG	EEF2	Essential	y	n	y	19	11,16	double	AGTT	rG:dG,rU:dC
CACAACATGCGGGTGATGA	CCCAACATGCGGTTGATGAG	EEF2	Essential	y	n	y	19	3,14	double	AGTT	rC:dT,rU:dC
CACAACATGCGGGTGATGA	CACAACAAGCGGCTGATGAG	EEF2	Essential	y	n	y	19	9,14	double	AGTT	rA:dA,rC:dC
CACAACATGCGGGTGATGA	CACCACATGCGGGTGATGGG	EEF2	Essential	y	n	y	19	5,20	double	AGTT	rC:dT,rG:dT
CACAACATGCGGGTGATGA	CATACCATGCGGGTGATGAG	EEF2	Essential	y	n	y	19	4,6	double	AGTT	rU:dG,rC:dT
CACAACATGCGGGTGATGA	CCCAACATGCGGGTGATGTG	EEF2	Essential	y	n	y	19	3,20	double	AGTT	rC:dT,rU:dT
CACAACATGCGGGTGATGA	CACAACATTCAGGTGATGAG	EEF2	Essential	y	n	y	19	10,12	double	AGTT	rU:dC,rA:dC
CACAACATGCGGGTGATGA	CACAACATGTGCGTGATGAG	EEF2	Essential	y	n	y	19	11,13	double	AGTT	rU:dG,rC:dC
CACAACATGCGGGTGATGA	CACAACATGCTGGTGATGTG	EEF2	Essential	y	n	y	19	12,20	double	AGTT	rU:dC,rU:dT
CACAACATGCGGGTGATGA	CAGAACATGGGGGTGATGAG	EEF2	Essential	y	n	y	19	4,11	double	AGTT	rG:dG,rG:dG
CACAACATGCGGGTGATGA	CACAGCATGTGGGTGATGAG	EEF2	Essential	y	n	y	19	6,11	double	AGTT	rG:dT,rU:dG
CACAACATGCGGGTGATGA	CACAGCACGCGGGTGATGAG	EEF2	Essential	y	n	y	19	6,9	double	AGTT	rG:dT,rC:dA
CACAACATGCGGGTGATGA	CACAACATTCGGGTGCTGAG	EEF2	Essential	y	n	y	19	10,17	double	AGTT	rU:dC,rC:dT
CACAACATGCGGGTGATGA	CACAAGATGCGGGTCATGAG	EEF2	Essential	y	n	y	19	7,16	double	AGTT	rG:dG,rC:dC
CACAACATGCGGGTGATGA	CACAACATGCGGGGCATGAG	EEF2	Essential	y	n	y	19	15,16	double	AGTT	rG:dA,rC:dC
CACAACATGCGGGTGATGA	CACAACATGCGGGTGTAGAG	EEF2	Essential	y	n	y	19	17,18	double	AGTT	rU:dT,rA:dA
CACAACATGCGGGTGATGA	CACAACGTGCGGCTGATGAG	EEF2	Essential	y	n	y	19	8,14	double	AGTT	rG:dT,rC:dC
CACAACATGCGGGTGATGA	CTCAACATGCGGGCGATGAG	EEF2	Essential	y	n	y	19	3,15	double	AGTT	rU:dT,rC:dA
CACAACATGCGGGTGATGA	AACAACATTCGGGTGATGAG	EEF2	Essential	y	n	y	19	2,10	double	AGTT	rA:dG,rU:dC
CACAACATGCGGGTGATGA	CCCAACATGCTGGTGATGAG	EEF2	Essential	y	n	y	19	3,12	double	AGTT	rC:dT,rU:dC
CACAACATGCGGGTGATGA	CACAACATGCGGGCGACGAG	EEF2	Essential	y	n	y	19	15,18	double	AGTT	rC:dA,rC:dA
CACAACATGCGGGTGATGA	CGCAACATGCCGGTGATGAG	EEF2	Essential	y	n	y	19	3,12	double	AGTT	rG:dT,rC:dC
CACAACATGCGGGTGATGA	CACAACATCCGGATGATGAG	EEF2	Essential	y	n	y	19	10,14	double	AGTT	rC:dC,rA:dC
CACAACATGCGGGTGATGA	CACAACACGCGGGGGATGAG	EEF2	Essential	y	n	y	19	9,15	double	AGTT	rC:dA,rG:dA
CACAACATGCGGGTGATGA	CGCAACTTGCGGGTGATGAG	EEF2	Essential	y	n	y	19	3,8	double	AGTT	rG:dT,rU:dT
CACAACATGCGGGTGATGA	CACGACATGCGGGTGCTGAG	EEF2	Essential	y	n	y	19	5,17	double	AGTT	rG:dT,rC:dT
CACAACATGCGGGTGATGA	CACAACCTGCGGGAGATGAG	EEF2	Essential	y	n	y	19	8,15	double	AGTT	rC:dT,rA:dA
CACAACATGCGGGTGATGA	CACAACATGCGAGTGATTAG	EEF2	Essential	y	n	y	19	13,19	double	AGTT	rA:dC,rU:dC
CACAACATGCGGGTGATGA	CACAACCTGCGCGTGATGAG	EEF2	Essential	y	n	y	19	8,13	double	AGTT	rC:dT,rC:dC
CACAACATGCGGGTGATGA	CACAACATGCGAGCGATGAG	EEF2	Essential	y	n	y	19	13,15	double	AGTT	rA:dC,rC:dA
CACAACATGCGGGTGATGA	CACAACATGGGGGTAATGAG	EEF2	Essential	y	n	y	19	11,16	double	AGTT	rG:dG,rA:dC
CACAACATGCGGGTGATGA	CACACCATGCGTGTGATGAG	EEF2	Essential	y	n	y	19	6,13	double	AGTT	rC:dT,rU:dC
CACAACATGCGGGTGATGA	CACAAGAGGCGGGTGATGAG	EEF2	Essential	y	n	y	19	7,9	double	AGTT	rG:dG,rG:dA
CACAACATGCGGGTGATGA	CACACCATGCGGGTGAAGAG	EEF2	Essential	y	n	y	19	6,18	double	AGTT	rC:dT,rA:dA
CACAACATGCGGGTGATGA	CACGACATCCGGGTGATGAG	EEF2	Essential	y	n	y	19	5,10	double	AGTT	rG:dT,rC:dC
CACAACATGCGGGTGATGA	CACAACATGAGGGTTATGAG	EEF2	Essential	y	n	y	19	11,16	double	AGTT	rA:dG,rU:dC
CACAACATGCGGGTGATGA	CCCAACATGCGAGTGATGAG	EEF2	Essential	y	n	y	19	3,13	double	AGTT	rC:dT,rA:dC
CACAACATGCGGGTGATGA	CACGACATGCGGGAGATGAG	EEF2	Essential	y	n	y	19	5,15	double	AGTT	rG:dT,rA:dA
CACAACATGCGGGTGATGA	CACAACACGCGGGTGATCAG	EEF2	Essential	y	n	y	19	9,19	double	AGTT	rC:dA,rC:dC
CACAACATGCGGGTGATGA	CAAAACATGCGGGGGATGAG	EEF2	Essential	y	n	y	19	4,15	double	AGTT	rA:dG,rG:dA
CACAACATGCGGGTGATGA	CACAACTTGCGGGTGACGAG	EEF2	Essential	y	n	y	19	8,18	double	AGTT	rU:dT,rC:dA
CACAACATGCGGGTGATGA	CACATCATGCGGGTTATGAG	EEF2	Essential	y	n	y	19	6,16	double	AGTT	rU:dT,rU:dC
CACAACATGCGGGTGATGA	CACAACATGCGGGTGAGGGG	EEF2	Essential	y	n	y	19	18,20	double	AGTT	rG:dA,rG:dT
CACAACATGCGGGTGATGA	CACAACATGCGAGAGATGAG	EEF2	Essential	y	n	y	19	13,15	double	AGTT	rA:dC,rA:dA
CACAACATGCGGGTGATGA	CAGAACATGCGGGTGGTGAG	EEF2	Essential	y	n	y	19	4,17	double	AGTT	rG:dG,rG:dT
CACAACATGCGGGTGATGA	CACAACACGCGTGTGATGAG	EEF2	Essential	y	n	y	19	9,13	double	AGTT	rC:dA,rU:dC
CACAACATGCGGGTGATGA	CACTACATGCGGGTGATCAG	EEF2	Essential	y	n	y	19	5,19	double	AGTT	rU:dT,rC:dC
CACAACATGCGGGTGATGA	CACACCATGCGGGTGATCAG	EEF2	Essential	y	n	y	19	6,19	double	AGTT	rC:dT,rC:dC
CACAACATGCGGGTGATGA	CACAACGTGCGGGTGAGGAG	EEF2	Essential	y	n	y	19	8,18	double	AGTT	rG:dT,rG:dA
CACAACATGCGGGTGATGA	CACAACATGCGCGTGTTGAG	EEF2	Essential	y	n	y	19	13,17	double	AGTT	rC:dC,rU:dT
CACAACATGCGGGTGATGA	CACAACATACGGGAGATGAG	EEF2	Essential	y	n	y	19	10,15	double	AGTT	rA:dC,rA:dA
CACAACATGCGGGTGATGA	CACACCATGCGGGTGATAAG	EEF2	Essential	y	n	y	19	6,19	double	AGTT	rC:dT,rA:dC
CACAACATGCGGGTGATGA	CACCACATGCGGGTGATAAG	EEF2	Essential	y	n	y	19	5,19	double	AGTT	rC:dT,rA:dC
CACAACATGCGGGTGATGA	CTCAACATGCGGGTGATGTG	EEF2	Essential	y	n	y	19	3,20	double	AGTT	rU:dT,rU:dT
CACAACATGCGGGTGATGA	CACACCATGTGGGTGATGAG	EEF2	Essential	y	n	y	19	6,11	double	AGTT	rC:dT,rU:dG
CACAACATGCGGGTGATGA	CACAACATGCGGGTAAAGAG	EEF2	Essential	y	n	y	19	16,18	double	AGTT	rA:dC,rA:dA
CACAACATGCGGGTGATGA	CTCCACATGCGGGTGATGAG	EEF2	Essential	y	n	y	19	3,5	double	AGTT	rU:dT,rC:dT
CACAACATGCGGGTGATGA	CAGAACATGCGGGTAATGAG	EEF2	Essential	y	n	y	19	4,16	double	AGTT	rG:dG,rA:dC
CACAACATGCGGGTGATGA	CACAACATGGGGGTGATTAG	EEF2	Essential	y	n	y	19	11,19	double	AGTT	rG:dG,rU:dC
CACAACATGCGGGTGATGA	CACAACATTCGGGTGATAAG	EEF2	Essential	y	n	y	19	10,19	double	AGTT	rU:dC,rA:dC
CACAACATGCGGGTGATGA	CACAACACGCGGGTGATAAG	EEF2	Essential	y	n	y	19	9,19	double	AGTT	rC:dA,rA:dC
CACAACATGCGGGTGATGA	CACATCATGCGGGAGATGAG	EEF2	Essential	y	n	y	19	6,15	double	AGTT	rU:dT,rA:dA
CACAACATGCGGGTGATGA	GACAACATGGGGGTGATGAG	EEF2	Essential	y	n	y	19	2,11	double	AGTT	rG:dG,rG:dG
CACAACATGCGGGTGATGA	CACAACACGCGGGTGTTGAG	EEF2	Essential	y	n	y	19	9,17	double	AGTT	rC:dA,rU:dT
CACAACATGCGGGTGATGA	CACAACGTGCCGGTGATGAG	EEF2	Essential	y	n	y	19	8,12	double	AGTT	rG:dT,rC:dC
CACAACATGCGGGTGATGA	CACAACATGAGGCTGATGAG	EEF2	Essential	y	n	y	19	11,14	double	AGTT	rA:dG,rC:dC
CACAACATGCGGGTGATGA	CACAAAATGCGGGTAATGAG	EEF2	Essential	y	n	y	19	7,16	double	AGTT	rA:dG,rA:dC
CACAACATGCGGGTGATGA	CACAACATGTGGGTGTTGAG	EEF2	Essential	y	n	y	19	11,17	double	AGTT	rU:dG,rU:dT
CACAACATGCGGGTGATGA	CACTACATGCGGGTGATGCG	EEF2	Essential	y	n	y	19	5,20	double	AGTT	rU:dT,rC:dT
CACAACATGCGGGTGATGA	CACAACTTGTGGGTGATGAG	EEF2	Essential	y	n	y	19	8,11	double	AGTT	rU:dT,rU:dG
CACAACATGCGGGTGATGA	AACAACATGCGGGTAATGAG	EEF2	Essential	y	n	y	19	2,16	double	AGTT	rA:dG,rA:dC
CACAACATGCGGGTGATGA	TACAACATGGGGGTGATGAG	EEF2	Essential	y	n	y	19	2,11	double	AGTT	rU:dG,rG:dG
CACAACATGCGGGTGATGA	CACCCCATGCGGGTGATGAG	EEF2	Essential	y	n	y	19	5,6	double	AGTT	rC:dT,rC:dT
CACAACATGCGGGTGATGA	CCCAACATGCGGGTGCTGAG	EEF2	Essential	y	n	y	19	3,17	double	AGTT	rC:dT,rC:dT
CACAACATGCGGGTGATGA	CTCAACATACGGGTGATGAG	EEF2	Essential	y	n	y	19	3,10	double	AGTT	rU:dT,rA:dC
CACAACATGCGGGTGATGA	CACAACATGCTGGTGACGAG	EEF2	Essential	y	n	y	19	12,18	double	AGTT	rU:dC,rC:dA
CACAACATGCGGGTGATGA	TACAACATGCGGGTGAAGAG	EEF2	Essential	y	n	y	19	2,18	double	AGTT	rU:dG,rA:dA
CACAACATGCGGGTGATGA	CACTACATGCAGGTGATGAG	EEF2	Essential	y	n	y	19	5,12	double	AGTT	rU:dT,rA:dC
CACAACATGCGGGTGATGA	CAGAACATGCGGGTGTTGAG	EEF2	Essential	y	n	y	19	4,17	double	AGTT	rG:dG,rU:dT
CACAACATGCGGGTGATGA	AACAACATGGGGGTGATGAG	EEF2	Essential	y	n	y	19	2,11	double	AGTT	rA:dG,rG:dG
CACAACATGCGGGTGATGA	CACAACATGCGGTTGATGGG	EEF2	Essential	y	n	y	19	14,20	double	AGTT	rU:dC,rG:dT
CACAACATGCGGGTGATGA	TACAAAATGCGGGTGATGAG	EEF2	Essential	y	n	y	19	2,7	double	AGTT	rU:dG,rA:dG
CACAACATGCGGGTGATGA	CACAAAGTGCGGGTGATGAG	EEF2	Essential	y	n	y	19	7,8	double	AGTT	rA:dG,rG:dT
CACAACATGCGGGTGATGA	CACAACATGCGGGCAATGAG	EEF2	Essential	y	n	y	19	15,16	double	AGTT	rC:dA,rA:dC
CACAACATGCGGGTGATGA	CACAACATGCGGGCGTTGAG	EEF2	Essential	y	n	y	19	15,17	double	AGTT	rC:dA,rU:dT
CACAACATGCGGGTGATGA	CACGACATGCGGGTAATGAG	EEF2	Essential	y	n	y	19	5,16	double	AGTT	rG:dT,rA:dC
CACAACATGCGGGTGATGA	TACATCATGCGGGTGATGAG	EEF2	Essential	y	n	y	19	2,6	double	AGTT	rU:dG,rU:dT
CACAACATGCGGGTGATGA	CACAACTTGCGGGGGATGAG	EEF2	Essential	y	n	y	19	8,15	double	AGTT	rU:dT,rG:dA
CACAACATGCGGGTGATGA	CACAACATGCTGGCGATGAG	EEF2	Essential	y	n	y	19	12,15	double	AGTT	rU:dC,rC:dA
CACAACATGCGGGTGATGA	CACGACATGCGGGTTATGAG	EEF2	Essential	y	n	y	19	5,16	double	AGTT	rG:dT,rU:dC
CACAACATGCGGGTGATGA	CACAACATGCGAGTGCTGAG	EEF2	Essential	y	n	y	19	13,17	double	AGTT	rA:dC,rC:dT
CACAACATGCGGGTGATGA	TACAACATGCGGGTGATGTG	EEF2	Essential	y	n	y	19	2,20	double	AGTT	rU:dG,rU:dT
CACAACATGCGGGTGATGA	CAGAACAAGCGGGTGATGAG	EEF2	Essential	y	n	y	19	4,9	double	AGTT	rG:dG,rA:dA
CACAACATGCGGGTGATGA	CACAACATGCGGCTGATCAG	EEF2	Essential	y	n	y	19	14,19	double	AGTT	rC:dC,rC:dC
CACAACATGCGGGTGATGA	CACAACATGGGCGTGATGAG	EEF2	Essential	y	n	y	19	11,13	double	AGTT	rG:dG,rC:dC
CACAACATGCGGGTGATGA	CACAACATGCCGGTGAAGAG	EEF2	Essential	y	n	y	19	12,18	double	AGTT	rC:dC,rA:dA
CACAACATGCGGGTGATGA	CAAAACATGCGGTTGATGAG	EEF2	Essential	y	n	y	19	4,14	double	AGTT	rA:dG,rU:dC
CACAACATGCGGGTGATGA	CACAACATGTGGGTGACGAG	EEF2	Essential	y	n	y	19	11,18	double	AGTT	rU:dG,rC:dA
CACAACATGCGGGTGATGA	CACAACATGCGCATGATGAG	EEF2	Essential	y	n	y	19	13,14	double	AGTT	rC:dC,rA:dC
CACAACATGCGGGTGATGA	CACGACATGCGGGTGTTGAG	EEF2	Essential	y	n	y	19	5,17	double	AGTT	rG:dT,rU:dT
CACAACATGCGGGTGATGA	CCCAATATGCGGGTGATGAG	EEF2	Essential	y	n	y	19	3,7	double	AGTT	rC:dT,rU:dG
CACAACATGCGGGTGATGA	CGCAACATGCGGGTGATTAG	EEF2	Essential	y	n	y	19	3,19	double	AGTT	rG:dT,rU:dC
CACAACATGCGGGTGATGA	TACAACGTGCGGGTGATGAG	EEF2	Essential	y	n	y	19	2,8	double	AGTT	rU:dG,rG:dT
CACAACATGCGGGTGATGA	CAGAACGTGCGGGTGATGAG	EEF2	Essential	y	n	y	19	4,8	double	AGTT	rG:dG,rG:dT
CACAACATGCGGGTGATGA	CACAGCATGCGGGCGATGAG	EEF2	Essential	y	n	y	19	6,15	double	AGTT	rG:dT,rC:dA
CACAACATGCGGGTGATGA	CACATCATGCGGGTGCTGAG	EEF2	Essential	y	n	y	19	6,17	double	AGTT	rU:dT,rC:dT
CACAACATGCGGGTGATGA	CACAACATGCGGGTCTTGAG	EEF2	Essential	y	n	y	19	16,17	double	AGTT	rC:dC,rU:dT
CACAACATGCGGGTGATGA	CACAGCATGCGGCTGATGAG	EEF2	Essential	y	n	y	19	6,14	double	AGTT	rG:dT,rC:dC
CACAACATGCGGGTGATGA	CACAACATGCTGGTGATGCG	EEF2	Essential	y	n	y	19	12,20	double	AGTT	rU:dC,rC:dT
CACAACATGCGGGTGATGA	CACCACATGCGGGCGATGAG	EEF2	Essential	y	n	y	19	5,15	double	AGTT	rC:dT,rC:dA
CACAACATGCGGGTGATGA	CACAGCATGCGGGTGAAGAG	EEF2	Essential	y	n	y	19	6,18	double	AGTT	rG:dT,rA:dA
CACAACATGCGGGTGATGA	CACAGCATTCGGGTGATGAG	EEF2	Essential	y	n	y	19	6,10	double	AGTT	rG:dT,rU:dC
CACAACATGCGGGTGATGA	CACAAAATGCGGGCGATGAG	EEF2	Essential	y	n	y	19	7,15	double	AGTT	rA:dG,rC:dA
CACAACATGCGGGTGATGA	CTCAATATGCGGGTGATGAG	EEF2	Essential	y	n	y	19	3,7	double	AGTT	rU:dT,rU:dG
CACAACATGCGGGTGATGA	CACAACATGCGGCCGATGAG	EEF2	Essential	y	n	y	19	14,15	double	AGTT	rC:dC,rC:dA
CACAACATGCGGGTGATGA	CAAAACATGCGGGTTATGAG	EEF2	Essential	y	n	y	19	4,16	double	AGTT	rA:dG,rU:dC
CACAACATGCGGGTGATGA	AACAACATGCGGGTGAGGAG	EEF2	Essential	y	n	y	19	2,18	double	AGTT	rA:dG,rG:dA
CACAACATGCGGGTGATGA	CACAAAATGCGGCTGATGAG	EEF2	Essential	y	n	y	19	7,14	double	AGTT	rA:dG,rC:dC
CACAACATGCGGGTGATGA	GACAACATGCGTGTGATGAG	EEF2	Essential	y	n	y	19	2,13	double	AGTT	rG:dG,rU:dC
CACAACATGCGGGTGATGA	CTCAACATGCGGGAGATGAG	EEF2	Essential	y	n	y	19	3,15	double	AGTT	rU:dT,rA:dA
CACAACATGCGGGTGATGA	TACAACATGCGGGCGATGAG	EEF2	Essential	y	n	y	19	2,15	double	AGTT	rU:dG,rC:dA
CACAACATGCGGGTGATGA	CACAACCTGCGTGTGATGAG	EEF2	Essential	y	n	y	19	8,13	double	AGTT	rC:dT,rU:dC
CACAACATGCGGGTGATGA	CATAACATGGGGGTGATGAG	EEF2	Essential	y	n	y	19	4,11	double	AGTT	rU:dG,rG:dG
CACAACATGCGGGTGATGA	CACTCCATGCGGGTGATGAG	EEF2	Essential	y	n	y	19	5,6	double	AGTT	rU:dT,rC:dT
CACAACATGCGGGTGATGA	CACAACATGCGGCTGAAGAG	EEF2	Essential	y	n	y	19	14,18	double	AGTT	rC:dC,rA:dA
CACAACATGCGGGTGATGA	CACAACGTGTGGGTGATGAG	EEF2	Essential	y	n	y	19	8,11	double	AGTT	rG:dT,rU:dG
CACAACATGCGGGTGATGA	CACAATATGCTGGTGATGAG	EEF2	Essential	y	n	y	19	7,12	double	AGTT	rU:dG,rU:dC
CACAACATGCGGGTGATGA	CAGTACATGCGGGTGATGAG	EEF2	Essential	y	n	y	19	4,5	double	AGTT	rG:dG,rU:dT
CACAACATGCGGGTGATGA	CATAACATGCGCGTGATGAG	EEF2	Essential	y	n	y	19	4,13	double	AGTT	rU:dG,rC:dC
CACAACATGCGGGTGATGA	CACAACATCCGGGTGATTAG	EEF2	Essential	y	n	y	19	10,19	double	AGTT	rC:dC,rU:dC
CACAACATGCGGGTGATGA	CGCAACATCCGGGTGATGAG	EEF2	Essential	y	n	y	19	3,10	double	AGTT	rG:dT,rC:dC
CACAACATGCGGGTGATGA	CATAACATGCGGGTGATTAG	EEF2	Essential	y	n	y	19	4,19	double	AGTT	rU:dG,rU:dC
CACAACATGCGGGTGATGA	CACAACACGCGGGTGGTGAG	EEF2	Essential	y	n	y	19	9,17	double	AGTT	rC:dA,rG:dT
CACAACATGCGGGTGATGA	CACAACATACGGGTGTTGAG	EEF2	Essential	y	n	y	19	10,17	double	AGTT	rA:dC,rU:dT
CACAACATGCGGGTGATGA	CACAACTTGCGGGTGCTGAG	EEF2	Essential	y	n	y	19	8,17	double	AGTT	rU:dT,rC:dT
CACAACATGCGGGTGATGA	CACAGCATGCGGGTGATGCG	EEF2	Essential	y	n	y	19	6,20	double	AGTT	rG:dT,rC:dT
CACAACATGCGGGTGATGA	TACAACATGCGGGTGATGCG	EEF2	Essential	y	n	y	19	2,20	double	AGTT	rU:dG,rC:dT
CACAACATGCGGGTGATGA	CACAACTTGCAGGTGATGAG	EEF2	Essential	y	n	y	19	8,12	double	AGTT	rU:dT,rA:dC
CACAACATGCGGGTGATGA	CACAACGTTCGGGTGATGAG	EEF2	Essential	y	n	y	19	8,10	double	AGTT	rG:dT,rU:dC
CACAACATGCGGGTGATGA	CAGACCATGCGGGTGATGAG	EEF2	Essential	y	n	y	19	4,6	double	AGTT	rG:dG,rC:dT
CACAACATGCGGGTGATGA	CATAACATGTGGGTGATGAG	EEF2	Essential	y	n	y	19	4,11	double	AGTT	rU:dG,rU:dG
CACAACATGCGGGTGATGA	GACCACATGCGGGTGATGAG	EEF2	Essential	y	n	y	19	2,5	double	AGTT	rG:dG,rC:dT
CACAACATGCGGGTGATGA	CACAACATGCCGGGGATGAG	EEF2	Essential	y	n	y	19	12,15	double	AGTT	rC:dC,rG:dA
CACAACATGCGGGTGATGA	CACAACACGCGGGTTATGAG	EEF2	Essential	y	n	y	19	9,16	double	AGTT	rC:dA,rU:dC
CACAACATGCGGGTGATGA	CACAGCATGCGTGTGATGAG	EEF2	Essential	y	n	y	19	6,13	double	AGTT	rG:dT,rU:dC
CACAACATGCGGGTGATGA	CACAACATGAGGGTGAAGAG	EEF2	Essential	y	n	y	19	11,18	double	AGTT	rA:dG,rA:dA
CACAACATGCGGGTGATGA	CACAACATCCCGGTGATGAG	EEF2	Essential	y	n	y	19	10,12	double	AGTT	rC:dC,rC:dC
CACAACATGCGGGTGATGA	CACAAAATGCGGGGGATGAG	EEF2	Essential	y	n	y	19	7,15	double	AGTT	rA:dG,rG:dA
CACAACATGCGGGTGATGA	GACAACACGCGGGTGATGAG	EEF2	Essential	y	n	y	19	2,9	double	AGTT	rG:dG,rC:dA
CACAACATGCGGGTGATGA	CCCAACAAGCGGGTGATGAG	EEF2	Essential	y	n	y	19	3,9	double	AGTT	rC:dT,rA:dA
CACAACATGCGGGTGATGA	CACTAGATGCGGGTGATGAG	EEF2	Essential	y	n	y	19	5,7	double	AGTT	rU:dT,rG:dG
CACAACATGCGGGTGATGA	CATAACACGCGGGTGATGAG	EEF2	Essential	y	n	y	19	4,9	double	AGTT	rU:dG,rC:dA
CACAACATGCGGGTGATGA	CACAACATGCGGTTGATTAG	EEF2	Essential	y	n	y	19	14,19	double	AGTT	rU:dC,rU:dC
CACAACATGCGGGTGATGA	CCCAACATGCGGGTGATGGG	EEF2	Essential	y	n	y	19	3,20	double	AGTT	rC:dT,rG:dT
CACAACATGCGGGTGATGA	CACGACATTCGGGTGATGAG	EEF2	Essential	y	n	y	19	5,10	double	AGTT	rG:dT,rU:dC
CACAACATGCGGGTGATGA	CATAACATGCAGGTGATGAG	EEF2	Essential	y	n	y	19	4,12	double	AGTT	rU:dG,rA:dC
CACAACATGCGGGTGATGA	CACAACATGCGCGTGATTAG	EEF2	Essential	y	n	y	19	13,19	double	AGTT	rC:dC,rU:dC
CACAACATGCGGGTGATGA	AACAACATGCGGGTGATTAG	EEF2	Essential	y	n	y	19	2,19	double	AGTT	rA:dG,rU:dC
CACAACATGCGGGTGATGA	CCCACCATGCGGGTGATGAG	EEF2	Essential	y	n	y	19	3,6	double	AGTT	rC:dT,rC:dT
CACAACATGCGGGTGATGA	CACAACATGCGGGCGAAGAG	EEF2	Essential	y	n	y	19	15,18	double	AGTT	rC:dA,rA:dA
CACAACATGCGGGTGATGA	CACACCATGCGGGTGATGTG	EEF2	Essential	y	n	y	19	6,20	double	AGTT	rC:dT,rU:dT
CACAACATGCGGGTGATGA	CACTAAATGCGGGTGATGAG	EEF2	Essential	y	n	y	19	5,7	double	AGTT	rU:dT,rA:dG
CACAACATGCGGGTGATGA	CAAAACATTCGGGTGATGAG	EEF2	Essential	y	n	y	19	4,10	double	AGTT	rA:dG,rU:dC
CACAACATGCGGGTGATGA	CACAACATGCGTGTAATGAG	EEF2	Essential	y	n	y	19	13,16	double	AGTT	rU:dC,rA:dC
CACAACATGCGGGTGATGA	CACAACAAGCCGGTGATGAG	EEF2	Essential	y	n	y	19	9,12	double	AGTT	rA:dA,rC:dC
CACAACATGCGGGTGATGA	CACAAAATCCGGGTGATGAG	EEF2	Essential	y	n	y	19	7,10	double	AGTT	rA:dG,rC:dC
CACAACATGCGGGTGATGA	CACAACAGACGGGTGATGAG	EEF2	Essential	y	n	y	19	9,10	double	AGTT	rG:dA,rA:dC
CACAACATGCGGGTGATGA	CACAACATGCGTGTGATGGG	EEF2	Essential	y	n	y	19	13,20	double	AGTT	rU:dC,rG:dT
CACAACATGCGGGTGATGA	CACAACCTTCGGGTGATGAG	EEF2	Essential	y	n	y	19	8,10	double	AGTT	rC:dT,rU:dC
CACAACATGCGGGTGATGA	CACAACATGCGGCGGATGAG	EEF2	Essential	y	n	y	19	14,15	double	AGTT	rC:dC,rG:dA
CACAACATGCGGGTGATGA	CGCATCATGCGGGTGATGAG	EEF2	Essential	y	n	y	19	3,6	double	AGTT	rG:dT,rU:dT
CACAACATGCGGGTGATGA	CACAACATGAGGGTGATAAG	EEF2	Essential	y	n	y	19	11,19	double	AGTT	rA:dG,rA:dC
GATCAGACGAGGCCATGCT	GATCAGACGGGGCCATGCCG	LUC7L3	Essential	y	n	y	19	11,20	double	CGTT	rG:dT,rC:dA
GATCAGACGAGGCCATGCT	GATCAGCCGAGACCATGCTG	LUC7L3	Essential	y	n	y	19	8,13	double	CGTT	rC:dT,rA:dC
GATCAGACGAGGCCATGCT	GATCAGGCGAGCCCATGCTG	LUC7L3	Essential	y	n	y	19	8,13	double	CGTT	rG:dT,rC:dC
GATCAGACGAGGCCATGCT	GATCAGACTAGGCCATGCCG	LUC7L3	Essential	y	n	y	19	10,20	double	CGTT	rU:dC,rC:dA
GATCAGACGAGGCCATGCT	GATCAGCCGAGGCCTTGCTG	LUC7L3	Essential	y	n	y	19	8,16	double	CGTT	rC:dT,rU:dT
GATCAGACGAGGCCATGCT	GATCAGACGACGCCAGGCTG	LUC7L3	Essential	y	n	y	19	12,17	double	CGTT	rC:dC,rG:dA
GATCAGACGAGGCCATGCT	TATCAGACGCGGCCATGCTG	LUC7L3	Essential	y	n	y	19	2,11	double	CGTT	rU:dC,rC:dT
GATCAGACGAGGCCATGCT	GAGCAGACGAGGCCAGGCTG	LUC7L3	Essential	y	n	y	19	4,17	double	CGTT	rG:dA,rG:dA
GATCAGACGAGGCCATGCT	GCTCAAACGAGGCCATGCTG	LUC7L3	Essential	y	n	y	19	3,7	double	CGTT	rC:dT,rA:dC
GATCAGACGAGGCCATGCT	GATCAGACAAGGCCATGCCG	LUC7L3	Essential	y	n	y	19	10,20	double	CGTT	rA:dC,rC:dA
GATCAGACGAGGCCATGCT	GATCAGACGAGGCCAAGGTG	LUC7L3	Essential	y	n	y	19	17,19	double	CGTT	rA:dA,rG:dG
GATCAGACGAGGCCATGCT	AAGCAGACGAGGCCATGCTG	LUC7L3	Essential	y	n	y	19	2,4	double	CGTT	rA:dC,rG:dA
GATCAGACGAGGCCATGCT	AATCAGACTAGGCCATGCTG	LUC7L3	Essential	y	n	y	19	2,10	double	CGTT	rA:dC,rU:dC
GATCAGACGAGGCCATGCT	GATCAGATGAGGCCATGGTG	LUC7L3	Essential	y	n	y	19	9,19	double	CGTT	rU:dG,rG:dG
GATCAGACGAGGCCATGCT	GATCAGACTTGGCCATGCTG	LUC7L3	Essential	y	n	y	19	10,11	double	CGTT	rU:dC,rU:dT
GATCAGACGAGGCCATGCT	AATCAGACGAGGCGATGCTG	LUC7L3	Essential	y	n	y	19	2,15	double	CGTT	rA:dC,rG:dG
GATCAGACGAGGCCATGCT	GTTCAGACGAGGACATGCTG	LUC7L3	Essential	y	n	y	19	3,14	double	CGTT	rU:dT,rA:dG
GATCAGACGAGGCCATGCT	GAGCAGCCGAGGCCATGCTG	LUC7L3	Essential	y	n	y	19	4,8	double	CGTT	rG:dA,rC:dT
GATCAGACGAGGCCATGCT	GCTCAGACGATGCCATGCTG	LUC7L3	Essential	y	n	y	19	3,12	double	CGTT	rC:dT,rU:dC
GATCAGACGAGGCCATGCT	GATCAGACGAGGCAATCCTG	LUC7L3	Essential	y	n	y	19	15,18	double	CGTT	rA:dG,rC:dC
GATCAGACGAGGCCATGCT	GATCAGAGGCGGCCATGCTG	LUC7L3	Essential	y	n	y	19	9,11	double	CGTT	rG:dG,rC:dT
GATCAGACGAGGCCATGCT	GATCTAACGAGGCCATGCTG	LUC7L3	Essential	y	n	y	19	6,7	double	CGTT	rU:dT,rA:dC
GATCAGACGAGGCCATGCT	CATCCGACGAGGCCATGCTG	LUC7L3	Essential	y	n	y	19	2,6	double	CGTT	rC:dC,rC:dT
GATCAGACGAGGCCATGCT	TATCAGACGAGGCCAAGCTG	LUC7L3	Essential	y	n	y	19	2,17	double	CGTT	rU:dC,rA:dA
GATCAGACGAGGCCATGCT	GCTCAGAAGAGGCCATGCTG	LUC7L3	Essential	y	n	y	19	3,9	double	CGTT	rC:dT,rA:dG
GATCAGACGAGGCCATGCT	GATTAGACGAGGCCATGATG	LUC7L3	Essential	y	n	y	19	5,19	double	CGTT	rU:dG,rA:dG
GATCAGACGAGGCCATGCT	GATCAAACGAGGCCATGATG	LUC7L3	Essential	y	n	y	19	7,19	double	CGTT	rA:dC,rA:dG
GATCAGACGAGGCCATGCT	GATCAGACGAAGCCATCCTG	LUC7L3	Essential	y	n	y	19	12,18	double	CGTT	rA:dC,rC:dC
GATCAGACGAGGCCATGCT	GATCAGACGAACCCATGCTG	LUC7L3	Essential	y	n	y	19	12,13	double	CGTT	rA:dC,rC:dC
GATCAGACGAGGCCATGCT	GATCAGACGTGGTCATGCTG	LUC7L3	Essential	y	n	y	19	11,14	double	CGTT	rU:dT,rU:dG
GATCAGACGAGGCCATGCT	GATCAGTCGATGCCATGCTG	LUC7L3	Essential	y	n	y	19	8,12	double	CGTT	rU:dT,rU:dC
GATCAGACGAGGCCATGCT	GAGCAGACGAGGCCGTGCTG	LUC7L3	Essential	y	n	y	19	4,16	double	CGTT	rG:dA,rG:dT
GATCAGACGAGGCCATGCT	GATCAGACGAGGCCATGAGG	LUC7L3	Essential	y	n	y	19	19,20	double	CGTT	rA:dG,rG:dA
GATCAGACGAGGCCATGCT	GATCAGAAGAGGTCATGCTG	LUC7L3	Essential	y	n	y	19	9,14	double	CGTT	rA:dG,rU:dG
GATCAGACGAGGCCATGCT	GATCAGATGAGGCCAGGCTG	LUC7L3	Essential	y	n	y	19	9,17	double	CGTT	rU:dG,rG:dA
GATCAGACGAGGCCATGCT	GATGAGACGAGGCCATGATG	LUC7L3	Essential	y	n	y	19	5,19	double	CGTT	rG:dG,rA:dG
GATCAGACGAGGCCATGCT	TATCAGCCGAGGCCATGCTG	LUC7L3	Essential	y	n	y	19	2,8	double	CGTT	rU:dC,rC:dT
GATCAGACGAGGCCATGCT	GATCCGTCGAGGCCATGCTG	LUC7L3	Essential	y	n	y	19	6,8	double	CGTT	rC:dT,rU:dT
GATCAGACGAGGCCATGCT	CATCAGAGGAGGCCATGCTG	LUC7L3	Essential	y	n	y	19	2,9	double	CGTT	rC:dC,rG:dG
GATCAGACGAGGCCATGCT	GATCTGACGAGGCCATGCGG	LUC7L3	Essential	y	n	y	19	6,20	double	CGTT	rU:dT,rG:dA
GATCAGACGAGGCCATGCT	GATGACACGAGGCCATGCTG	LUC7L3	Essential	y	n	y	19	5,7	double	CGTT	rG:dG,rC:dC
GATCAGACGAGGCCATGCT	GATCAGAAGAGGGCATGCTG	LUC7L3	Essential	y	n	y	19	9,14	double	CGTT	rA:dG,rG:dG
GATCAGACGAGGCCATGCT	GATCAGACGATGCAATGCTG	LUC7L3	Essential	y	n	y	19	12,15	double	CGTT	rU:dC,rA:dG
GATCAGACGAGGCCATGCT	TATCAGACGGGGCCATGCTG	LUC7L3	Essential	y	n	y	19	2,11	double	CGTT	rU:dC,rG:dT
GATCAGACGAGGCCATGCT	GATCAGACGAGGCCATCTTG	LUC7L3	Essential	y	n	y	19	18,19	double	CGTT	rC:dC,rU:dG
GATCAGACGAGGCCATGCT	GAGCAGACGAGGCCATGGTG	LUC7L3	Essential	y	n	y	19	4,19	double	CGTT	rG:dA,rG:dG
GATCAGACGAGGCCATGCT	GATCACACGAGGCCATGGTG	LUC7L3	Essential	y	n	y	19	7,19	double	CGTT	rC:dC,rG:dG
GATCAGACGAGGCCATGCT	GATCTTACGAGGCCATGCTG	LUC7L3	Essential	y	n	y	19	6,7	double	CGTT	rU:dT,rU:dC
GATCAGACGAGGCCATGCT	GTTCAGCCGAGGCCATGCTG	LUC7L3	Essential	y	n	y	19	3,8	double	CGTT	rU:dT,rC:dT
GATCAGACGAGGCCATGCT	GATCAGCGGAGGCCATGCTG	LUC7L3	Essential	y	n	y	19	8,9	double	CGTT	rC:dT,rG:dG
GATCAGACGAGGCCATGCT	GATCAGACCAGGCCAAGCTG	LUC7L3	Essential	y	n	y	19	10,17	double	CGTT	rC:dC,rA:dA
GATCAGACGAGGCCATGCT	GATCAGACGAGACCGTGCTG	LUC7L3	Essential	y	n	y	19	13,16	double	CGTT	rA:dC,rG:dT
GATCAGACGAGGCCATGCT	GATCGGACGAGGGCATGCTG	LUC7L3	Essential	y	n	y	19	6,14	double	CGTT	rG:dT,rG:dG
GATCAGACGAGGCCATGCT	TATCAGACGAGGCCATGGTG	LUC7L3	Essential	y	n	y	19	2,19	double	CGTT	rU:dC,rG:dG
GATCAGACGAGGCCATGCT	GATCGGACGAGGCTATGCTG	LUC7L3	Essential	y	n	y	19	6,15	double	CGTT	rG:dT,rU:dG
GATCAGACGAGGCCATGCT	GATCAGGCGAGGCTATGCTG	LUC7L3	Essential	y	n	y	19	8,15	double	CGTT	rG:dT,rU:dG
GATCAGACGAGGCCATGCT	GATCAGCCGAGGCTATGCTG	LUC7L3	Essential	y	n	y	19	8,15	double	CGTT	rC:dT,rU:dG
GATCAGACGAGGCCATGCT	GTTCAGACCAGGCCATGCTG	LUC7L3	Essential	y	n	y	19	3,10	double	CGTT	rU:dT,rC:dC
GATCAGACGAGGCCATGCT	GATCAGACCAGGCTATGCTG	LUC7L3	Essential	y	n	y	19	10,15	double	CGTT	rC:dC,rU:dG
GATCAGACGAGGCCATGCT	GTTCAGACAAGGCCATGCTG	LUC7L3	Essential	y	n	y	19	3,10	double	CGTT	rU:dT,rA:dC
GATCAGACGAGGCCATGCT	GCTCCGACGAGGCCATGCTG	LUC7L3	Essential	y	n	y	19	3,6	double	CGTT	rC:dT,rC:dT
GATCAGACGAGGCCATGCT	GAGCAGAAGAGGCCATGCTG	LUC7L3	Essential	y	n	y	19	4,9	double	CGTT	rG:dA,rA:dG
GATCAGACGAGGCCATGCT	GATCAAACAAGGCCATGCTG	LUC7L3	Essential	y	n	y	19	7,10	double	CGTT	rA:dC,rA:dC
GATCAGACGAGGCCATGCT	GATCAGACGCTGCCATGCTG	LUC7L3	Essential	y	n	y	19	11,12	double	CGTT	rC:dT,rU:dC
GATCAGACGAGGCCATGCT	GATTAGACGAGGCCAAGCTG	LUC7L3	Essential	y	n	y	19	5,17	double	CGTT	rU:dG,rA:dA
GATCAGACGAGGCCATGCT	GATCTGACGAGGCCATGATG	LUC7L3	Essential	y	n	y	19	6,19	double	CGTT	rU:dT,rA:dG
GATCAGACGAGGCCATGCT	GATCAGACGAGGGCATCCTG	LUC7L3	Essential	y	n	y	19	14,18	double	CGTT	rG:dG,rC:dC
GATCAGACGAGGCCATGCT	TATCACACGAGGCCATGCTG	LUC7L3	Essential	y	n	y	19	2,7	double	CGTT	rU:dC,rC:dC
GATCAGACGAGGCCATGCT	GATCAGACGAAGCCATGTTG	LUC7L3	Essential	y	n	y	19	12,19	double	CGTT	rA:dC,rU:dG
GATCAGACGAGGCCATGCT	GATCAGACGTGGCCCTGCTG	LUC7L3	Essential	y	n	y	19	11,16	double	CGTT	rU:dT,rC:dT
GATCAGACGAGGCCATGCT	GAACAGACGAGGCCACGCTG	LUC7L3	Essential	y	n	y	19	4,17	double	CGTT	rA:dA,rC:dA
GATCAGACGAGGCCATGCT	GTTCAGACGAGGCTATGCTG	LUC7L3	Essential	y	n	y	19	3,15	double	CGTT	rU:dT,rU:dG
GATCAGACGAGGCCATGCT	GATGAGACGAGGCCACGCTG	LUC7L3	Essential	y	n	y	19	5,17	double	CGTT	rG:dG,rC:dA
GATCAGACGAGGCCATGCT	GATCAGACGACGCCATGGTG	LUC7L3	Essential	y	n	y	19	12,19	double	CGTT	rC:dC,rG:dG
GATCAGACGAGGCCATGCT	GATCCGACGAGGCCATGGTG	LUC7L3	Essential	y	n	y	19	6,19	double	CGTT	rC:dT,rG:dG
GATCAGACGAGGCCATGCT	GCTTAGACGAGGCCATGCTG	LUC7L3	Essential	y	n	y	19	3,5	double	CGTT	rC:dT,rU:dG
GATCAGACGAGGCCATGCT	GATCACACGAGGCCGTGCTG	LUC7L3	Essential	y	n	y	19	7,16	double	CGTT	rC:dC,rG:dT
GATCAGACGAGGCCATGCT	GATCAGACGCGGTCATGCTG	LUC7L3	Essential	y	n	y	19	11,14	double	CGTT	rC:dT,rU:dG
GATCAGACGAGGCCATGCT	GATCAGATGAGGCCATGCCG	LUC7L3	Essential	y	n	y	19	9,20	double	CGTT	rU:dG,rC:dA
GATCAGACGAGGCCATGCT	GTTGAGACGAGGCCATGCTG	LUC7L3	Essential	y	n	y	19	3,5	double	CGTT	rU:dT,rG:dG
GATCAGACGAGGCCATGCT	GATCCGACGAGGCCATGCCG	LUC7L3	Essential	y	n	y	19	6,20	double	CGTT	rC:dT,rC:dA
GATCAGACGAGGCCATGCT	GATCAGGCGAGACCATGCTG	LUC7L3	Essential	y	n	y	19	8,13	double	CGTT	rG:dT,rA:dC
GATCAGACGAGGCCATGCT	GATCAGACGACGCCTTGCTG	LUC7L3	Essential	y	n	y	19	12,16	double	CGTT	rC:dC,rU:dT
GATCAGACGAGGCCATGCT	GTTCAGACGAGGCCTTGCTG	LUC7L3	Essential	y	n	y	19	3,16	double	CGTT	rU:dT,rU:dT
GATCAGACGAGGCCATGCT	GATTAGACGAGGACATGCTG	LUC7L3	Essential	y	n	y	19	5,14	double	CGTT	rU:dG,rA:dG
GATCAGACGAGGCCATGCT	GTTCAGACGATGCCATGCTG	LUC7L3	Essential	y	n	y	19	3,12	double	CGTT	rU:dT,rU:dC
GATCAGACGAGGCCATGCT	GATCCGACGAGGCCATCCTG	LUC7L3	Essential	y	n	y	19	6,18	double	CGTT	rC:dT,rC:dC
GATCAGACGAGGCCATGCT	GATCAGACATGGCCATGCTG	LUC7L3	Essential	y	n	y	19	10,11	double	CGTT	rA:dC,rU:dT
GATCAGACGAGGCCATGCT	GATCAGACGAGGCCATACAG	LUC7L3	Essential	y	n	y	19	18,20	double	CGTT	rA:dC,rA:dA
GATCAGACGAGGCCATGCT	GATCAGACGATGCCATGATG	LUC7L3	Essential	y	n	y	19	12,19	double	CGTT	rU:dC,rA:dG
GATCAGACGAGGCCATGCT	GTTCAGACGCGGCCATGCTG	LUC7L3	Essential	y	n	y	19	3,11	double	CGTT	rU:dT,rC:dT
GATCAGACGAGGCCATGCT	GATCAGCCGAGGCCATGGTG	LUC7L3	Essential	y	n	y	19	8,19	double	CGTT	rC:dT,rG:dG
GATCAGACGAGGCCATGCT	GAGCACACGAGGCCATGCTG	LUC7L3	Essential	y	n	y	19	4,7	double	CGTT	rG:dA,rC:dC
GATCAGACGAGGCCATGCT	GATCAGACCAGGACATGCTG	LUC7L3	Essential	y	n	y	19	10,14	double	CGTT	rC:dC,rA:dG
GATCAGACGAGGCCATGCT	GGTCAGACGAGGCCCTGCTG	LUC7L3	Essential	y	n	y	19	3,16	double	CGTT	rG:dT,rC:dT
GATCAGACGAGGCCATGCT	GATCAGACGAGCCCGTGCTG	LUC7L3	Essential	y	n	y	19	13,16	double	CGTT	rC:dC,rG:dT
GATCAGACGAGGCCATGCT	GATCTGACGAGGCTATGCTG	LUC7L3	Essential	y	n	y	19	6,15	double	CGTT	rU:dT,rU:dG
GATCAGACGAGGCCATGCT	GATCAGACAAGGCGATGCTG	LUC7L3	Essential	y	n	y	19	10,15	double	CGTT	rA:dC,rG:dG
GATCAGACGAGGCCATGCT	GCTCAGACGAGGCCGTGCTG	LUC7L3	Essential	y	n	y	19	3,16	double	CGTT	rC:dT,rG:dT
GATCAGACGAGGCCATGCT	GATCAGTCGAGGCAATGCTG	LUC7L3	Essential	y	n	y	19	8,15	double	CGTT	rU:dT,rA:dG
GATCAGACGAGGCCATGCT	GATCAGACGAGGTCTTGCTG	LUC7L3	Essential	y	n	y	19	14,16	double	CGTT	rU:dG,rU:dT
GATCAGACGAGGCCATGCT	GATCAGACGAGTCCATGTTG	LUC7L3	Essential	y	n	y	19	13,19	double	CGTT	rU:dC,rU:dG
GATCAGACGAGGCCATGCT	GAGCATACGAGGCCATGCTG	LUC7L3	Essential	y	n	y	19	4,7	double	CGTT	rG:dA,rU:dC
GATCAGACGAGGCCATGCT	GATCGGACGAGGCCAGGCTG	LUC7L3	Essential	y	n	y	19	6,17	double	CGTT	rG:dT,rG:dA
GATCAGACGAGGCCATGCT	GATTAGACGAGGCCACGCTG	LUC7L3	Essential	y	n	y	19	5,17	double	CGTT	rU:dG,rC:dA
GATCAGACGAGGCCATGCT	GATCAGTCGAGCCCATGCTG	LUC7L3	Essential	y	n	y	19	8,13	double	CGTT	rU:dT,rC:dC
GATCAGACGAGGCCATGCT	GATCAGACGAGGCCTCGCTG	LUC7L3	Essential	y	n	y	19	16,17	double	CGTT	rU:dT,rC:dA
GATCAGACGAGGCCATGCT	GATTAGAAGAGGCCATGCTG	LUC7L3	Essential	y	n	y	19	5,9	double	CGTT	rU:dG,rA:dG
GATCAGACGAGGCCATGCT	AATCAGCCGAGGCCATGCTG	LUC7L3	Essential	y	n	y	19	2,8	double	CGTT	rA:dC,rC:dT
GATCAGACGAGGCCATGCT	GATCAGACGAGGTCATGTTG	LUC7L3	Essential	y	n	y	19	14,19	double	CGTT	rU:dG,rU:dG
GATCAGACGAGGCCATGCT	GCTCAGACAAGGCCATGCTG	LUC7L3	Essential	y	n	y	19	3,10	double	CGTT	rC:dT,rA:dC
GATCAGACGAGGCCATGCT	GATTAGACGAGGGCATGCTG	LUC7L3	Essential	y	n	y	19	5,14	double	CGTT	rU:dG,rG:dG
GATCAGACGAGGCCATGCT	GATCAGACAAGACCATGCTG	LUC7L3	Essential	y	n	y	19	10,13	double	CGTT	rA:dC,rA:dC
GATCAGACGAGGCCATGCT	GATTTGACGAGGCCATGCTG	LUC7L3	Essential	y	n	y	19	5,6	double	CGTT	rU:dG,rU:dT
GATCAGACGAGGCCATGCT	GATCAGACGATACCATGCTG	LUC7L3	Essential	y	n	y	19	12,13	double	CGTT	rU:dC,rA:dC
GATCAGACGAGGCCATGCT	GATCACACGAAGCCATGCTG	LUC7L3	Essential	y	n	y	19	7,12	double	CGTT	rC:dC,rA:dC
GATCAGACGAGGCCATGCT	GGTCAGTCGAGGCCATGCTG	LUC7L3	Essential	y	n	y	19	3,8	double	CGTT	rG:dT,rU:dT
GATCAGACGAGGCCATGCT	GGTCAGACGAGGGCATGCTG	LUC7L3	Essential	y	n	y	19	3,14	double	CGTT	rG:dT,rG:dG
GATCAGACGAGGCCATGCT	GATCAGATGAGTCCATGCTG	LUC7L3	Essential	y	n	y	19	9,13	double	CGTT	rU:dG,rU:dC
GATCAGACGAGGCCATGCT	GATCAGACGAGGCGCTGCTG	LUC7L3	Essential	y	n	y	19	15,16	double	CGTT	rG:dG,rC:dT
GATCAGACGAGGCCATGCT	GATCAGACGAAGGCATGCTG	LUC7L3	Essential	y	n	y	19	12,14	double	CGTT	rA:dC,rG:dG
GATCAGACGAGGCCATGCT	GATCAGACGAGGGCATGCGG	LUC7L3	Essential	y	n	y	19	14,20	double	CGTT	rG:dG,rG:dA
GATCAGACGAGGCCATGCT	GATCTGACGAGGCAATGCTG	LUC7L3	Essential	y	n	y	19	6,15	double	CGTT	rU:dT,rA:dG
GATCAGACGAGGCCATGCT	GATCACACGAGGCTATGCTG	LUC7L3	Essential	y	n	y	19	7,15	double	CGTT	rC:dC,rU:dG
GATCAGACGAGGCCATGCT	GATCAGGCGAGGCCAAGCTG	LUC7L3	Essential	y	n	y	19	8,17	double	CGTT	rG:dT,rA:dA
GATCAGACGAGGCCATGCT	CATCAGACGAGGCCACGCTG	LUC7L3	Essential	y	n	y	19	2,17	double	CGTT	rC:dC,rC:dA
GATCAGACGAGGCCATGCT	GATCAGACAAGGTCATGCTG	LUC7L3	Essential	y	n	y	19	10,14	double	CGTT	rA:dC,rU:dG
GATCAGACGAGGCCATGCT	GATCAGACGGAGCCATGCTG	LUC7L3	Essential	y	n	y	19	11,12	double	CGTT	rG:dT,rA:dC
GATCAGACGAGGCCATGCT	GATCAGACGAGGACAAGCTG	LUC7L3	Essential	y	n	y	19	14,17	double	CGTT	rA:dG,rA:dA
GATCAGACGAGGCCATGCT	GATCAGACTAGGACATGCTG	LUC7L3	Essential	y	n	y	19	10,14	double	CGTT	rU:dC,rA:dG
GATCAGACGAGGCCATGCT	GATCAGACGCGGCCATGCCG	LUC7L3	Essential	y	n	y	19	11,20	double	CGTT	rC:dT,rC:dA
GATCAGACGAGGCCATGCT	GAGCAGACGAAGCCATGCTG	LUC7L3	Essential	y	n	y	19	4,12	double	CGTT	rG:dA,rA:dC
GATCAGACGAGGCCATGCT	GATCAAACGACGCCATGCTG	LUC7L3	Essential	y	n	y	19	7,12	double	CGTT	rA:dC,rC:dC
GATCAGACGAGGCCATGCT	GATCAGACCGGGCCATGCTG	LUC7L3	Essential	y	n	y	19	10,11	double	CGTT	rC:dC,rG:dT
GATCAGACGAGGCCATGCT	GATCAGATGAGGCCAAGCTG	LUC7L3	Essential	y	n	y	19	9,17	double	CGTT	rU:dG,rA:dA
GATCAGACGAGGCCATGCT	GAAAAGACGAGGCCATGCTG	LUC7L3	Essential	y	n	y	19	4,5	double	CGTT	rA:dA,rA:dG
GATCAGACGAGGCCATGCT	GATCAGACTAGGCAATGCTG	LUC7L3	Essential	y	n	y	19	10,15	double	CGTT	rU:dC,rA:dG
GATCAGACGAGGCCATGCT	GATCACACCAGGCCATGCTG	LUC7L3	Essential	y	n	y	19	7,10	double	CGTT	rC:dC,rC:dC
GATCAGACGAGGCCATGCT	GATCAGACGAGGCCCTGCCG	LUC7L3	Essential	y	n	y	19	16,20	double	CGTT	rC:dT,rC:dA
GATCAGACGAGGCCATGCT	GATCAGACGAGGTCATGCCG	LUC7L3	Essential	y	n	y	19	14,20	double	CGTT	rU:dG,rC:dA
GATCAGACGAGGCCATGCT	GATCTGACGAGTCCATGCTG	LUC7L3	Essential	y	n	y	19	6,13	double	CGTT	rU:dT,rU:dC
GATCAGACGAGGCCATGCT	GAGCAGACGAGGCCCTGCTG	LUC7L3	Essential	y	n	y	19	4,16	double	CGTT	rG:dA,rC:dT
GATCAGACGAGGCCATGCT	GATCAGACGTGGCAATGCTG	LUC7L3	Essential	y	n	y	19	11,15	double	CGTT	rU:dT,rA:dG
GATCAGACGAGGCCATGCT	CATCAGACGAGGCCATGCGG	LUC7L3	Essential	y	n	y	19	2,20	double	CGTT	rC:dC,rG:dA
GATCAGACGAGGCCATGCT	GCTCAGACGAGGCCATACTG	LUC7L3	Essential	y	n	y	19	3,18	double	CGTT	rC:dT,rA:dC
GATCAGACGAGGCCATGCT	GATCAGATGAGGCCACGCTG	LUC7L3	Essential	y	n	y	19	9,17	double	CGTT	rU:dG,rC:dA
GATCAGACGAGGCCATGCT	GACCAAACGAGGCCATGCTG	LUC7L3	Essential	y	n	y	19	4,7	double	CGTT	rC:dA,rA:dC
GATCAGACGAGGCCATGCT	GATCAGACGAGTTCATGCTG	LUC7L3	Essential	y	n	y	19	13,14	double	CGTT	rU:dC,rU:dG
GATCAGACGAGGCCATGCT	GATCAGACGACGCCGTGCTG	LUC7L3	Essential	y	n	y	19	12,16	double	CGTT	rC:dC,rG:dT
GATCAGACGAGGCCATGCT	CCTCAGACGAGGCCATGCTG	LUC7L3	Essential	y	n	y	19	2,3	double	CGTT	rC:dC,rC:dT
GATCAGACGAGGCCATGCT	CATCAGAAGAGGCCATGCTG	LUC7L3	Essential	y	n	y	19	2,9	double	CGTT	rC:dC,rA:dG
GATCAGACGAGGCCATGCT	GACCAGACGAGGCCATGTTG	LUC7L3	Essential	y	n	y	19	4,19	double	CGTT	rC:dA,rU:dG
GATCAGACGAGGCCATGCT	GATTAGACGAGGCCTTGCTG	LUC7L3	Essential	y	n	y	19	5,16	double	CGTT	rU:dG,rU:dT
GATCAGACGAGGCCATGCT	GATCAAACGAGGACATGCTG	LUC7L3	Essential	y	n	y	19	7,14	double	CGTT	rA:dC,rA:dG
GATCAGACGAGGCCATGCT	GAACAGCCGAGGCCATGCTG	LUC7L3	Essential	y	n	y	19	4,8	double	CGTT	rA:dA,rC:dT
GATCAGACGAGGCCATGCT	GATCAGACGTGGCCTTGCTG	LUC7L3	Essential	y	n	y	19	11,16	double	CGTT	rU:dT,rU:dT
GATCAGACGAGGCCATGCT	GATCAGGCCAGGCCATGCTG	LUC7L3	Essential	y	n	y	19	8,10	double	CGTT	rG:dT,rC:dC
GATCAGACGAGGCCATGCT	GATCAGACGCGGCCAGGCTG	LUC7L3	Essential	y	n	y	19	11,17	double	CGTT	rC:dT,rG:dA
GATCAGACGAGGCCATGCT	GATCAGACAAGGCCAGGCTG	LUC7L3	Essential	y	n	y	19	10,17	double	CGTT	rA:dC,rG:dA
GATCAGACGAGGCCATGCT	GATCAAACGAGGTCATGCTG	LUC7L3	Essential	y	n	y	19	7,14	double	CGTT	rA:dC,rU:dG
GATCAGACGAGGCCATGCT	GATCAGACGGGGCCATGTTG	LUC7L3	Essential	y	n	y	19	11,19	double	CGTT	rG:dT,rU:dG
GATCAGACGAGGCCATGCT	GATGATACGAGGCCATGCTG	LUC7L3	Essential	y	n	y	19	5,7	double	CGTT	rG:dG,rU:dC
GATCAGACGAGGCCATGCT	GATCGGACGTGGCCATGCTG	LUC7L3	Essential	y	n	y	19	6,11	double	CGTT	rG:dT,rU:dT
GATCAGACGAGGCCATGCT	GATCAGACCAGGTCATGCTG	LUC7L3	Essential	y	n	y	19	10,14	double	CGTT	rC:dC,rU:dG
GATCAGACGAGGCCATGCT	TAGCAGACGAGGCCATGCTG	LUC7L3	Essential	y	n	y	19	2,4	double	CGTT	rU:dC,rG:dA
GATCAGACGAGGCCATGCT	GATCAGACGCGGCCCTGCTG	LUC7L3	Essential	y	n	y	19	11,16	double	CGTT	rC:dT,rC:dT
GATCAGACGAGGCCATGCT	GATCAGACGAGGCCAAGCCG	LUC7L3	Essential	y	n	y	19	17,20	double	CGTT	rA:dA,rC:dA
GATCAGACGAGGCCATGCT	AATCAGGCGAGGCCATGCTG	LUC7L3	Essential	y	n	y	19	2,8	double	CGTT	rA:dC,rG:dT
GATCAGACGAGGCCATGCT	GATCATACAAGGCCATGCTG	LUC7L3	Essential	y	n	y	19	7,10	double	CGTT	rU:dC,rA:dC
GATCAGACGAGGCCATGCT	GATCGGACGAGGCCCTGCTG	LUC7L3	Essential	y	n	y	19	6,16	double	CGTT	rG:dT,rC:dT
GATCAGACGAGGCCATGCT	TATCAGACGAGGCCATACTG	LUC7L3	Essential	y	n	y	19	2,18	double	CGTT	rU:dC,rA:dC
GATCAGACGAGGCCATGCT	GATCCGACTAGGCCATGCTG	LUC7L3	Essential	y	n	y	19	6,10	double	CGTT	rC:dT,rU:dC
GATCAGACGAGGCCATGCT	GACCAGACGAGGCCATGCAG	LUC7L3	Essential	y	n	y	19	4,20	double	CGTT	rC:dA,rA:dA
GATCAGACGAGGCCATGCT	GATCAGACGTGGACATGCTG	LUC7L3	Essential	y	n	y	19	11,14	double	CGTT	rU:dT,rA:dG
GATCAGACGAGGCCATGCT	GGTCAGACGAGACCATGCTG	LUC7L3	Essential	y	n	y	19	3,13	double	CGTT	rG:dT,rA:dC
GATCAGACGAGGCCATGCT	GACCAGACGAGGCCTTGCTG	LUC7L3	Essential	y	n	y	19	4,16	double	CGTT	rC:dA,rU:dT
GATCAGACGAGGCCATGCT	GTTCAGACGAGGCCATGTTG	LUC7L3	Essential	y	n	y	19	3,19	double	CGTT	rU:dT,rU:dG
GATCAGACGAGGCCATGCT	GATCAGAAGAGGCCATGGTG	LUC7L3	Essential	y	n	y	19	9,19	double	CGTT	rA:dG,rG:dG
GATCAGACGAGGCCATGCT	CATCATACGAGGCCATGCTG	LUC7L3	Essential	y	n	y	19	2,7	double	CGTT	rC:dC,rU:dC
GATCAGACGAGGCCATGCT	GATCAGGCGAGGCCATACTG	LUC7L3	Essential	y	n	y	19	8,18	double	CGTT	rG:dT,rA:dC
GATCAGACGAGGCCATGCT	GCTCAGACGAGACCATGCTG	LUC7L3	Essential	y	n	y	19	3,13	double	CGTT	rC:dT,rA:dC
GATCAGACGAGGCCATGCT	GATCAGACGACGCCATGCCG	LUC7L3	Essential	y	n	y	19	12,20	double	CGTT	rC:dC,rC:dA
GATCAGACGAGGCCATGCT	GATTAGACGAGGCCATGCAG	LUC7L3	Essential	y	n	y	19	5,20	double	CGTT	rU:dG,rA:dA
GATCAGACGAGGCCATGCT	GATCAGACGAGGCCATACGG	LUC7L3	Essential	y	n	y	19	18,20	double	CGTT	rA:dC,rG:dA
GATCAGACGAGGCCATGCT	GATAAGACGAGGCCACGCTG	LUC7L3	Essential	y	n	y	19	5,17	double	CGTT	rA:dG,rC:dA
GATCAGACGAGGCCATGCT	GATCAGACGTGGCCGTGCTG	LUC7L3	Essential	y	n	y	19	11,16	double	CGTT	rU:dT,rG:dT
GATCAGACGAGGCCATGCT	GATCAGACGAGGCGACGCTG	LUC7L3	Essential	y	n	y	19	15,17	double	CGTT	rG:dG,rC:dA
GATCAGACGAGGCCATGCT	GATCAGACGATGTCATGCTG	LUC7L3	Essential	y	n	y	19	12,14	double	CGTT	rU:dC,rU:dG
GATCAGACGAGGCCATGCT	GAGCAGACGAGGCCATGTTG	LUC7L3	Essential	y	n	y	19	4,19	double	CGTT	rG:dA,rU:dG
GATCAGACGAGGCCATGCT	CTTCAGACGAGGCCATGCTG	LUC7L3	Essential	y	n	y	19	2,3	double	CGTT	rC:dC,rU:dT
GATCAGACGAGGCCATGCT	GATCAGACGAGGCCGTGCCG	LUC7L3	Essential	y	n	y	19	16,20	double	CGTT	rG:dT,rC:dA
GATCAGACGAGGCCATGCT	GATCAGACGAGGCAACGCTG	LUC7L3	Essential	y	n	y	19	15,17	double	CGTT	rA:dG,rC:dA
AAGCCCATGAACCGCTGGC	AAGCCCCTGAACCGCTGGGG	NOP58	Essential	y	n	y	19	8,20	double	AGTA	rC:dT,rG:dG
AAGCCCATGAACCGCTGGC	TAGCCCATGAACCGCTGCCG	NOP58	Essential	y	n	y	19	2,19	double	AGTA	rU:dT,rC:dC
AAGCCCATGAACCGCTGGC	AAGACCATGAACCTCTGGCG	NOP58	Essential	y	n	y	19	5,15	double	AGTA	rA:dG,rU:dC
AAGCCCATGAACCGCTGGC	AAGCCCATGATCCGCAGGCG	NOP58	Essential	y	n	y	19	12,17	double	AGTA	rU:dT,rA:dA
AAGCCCATGAACCGCTGGC	AAGCCCTTGAACCGCGGGCG	NOP58	Essential	y	n	y	19	8,17	double	AGTA	rU:dT,rG:dA
AAGCCCATGAACCGCTGGC	AAGCCCATGAACCGCCAGCG	NOP58	Essential	y	n	y	19	17,18	double	AGTA	rC:dA,rA:dC
AAGCCCATGAACCGCTGGC	AAGACCCTGAACCGCTGGCG	NOP58	Essential	y	n	y	19	5,8	double	AGTA	rA:dG,rC:dT
AAGCCCATGAACCGCTGGC	AAGCCCATGAACCCCTGGAG	NOP58	Essential	y	n	y	19	15,20	double	AGTA	rC:dC,rA:dG
AAGCCCATGAACCGCTGGC	AAGCCCATGCCCCGCTGGCG	NOP58	Essential	y	n	y	19	11,12	double	AGTA	rC:dT,rC:dT
AAGCCCATGAACCGCTGGC	AATCCCATGAACCGTTGGCG	NOP58	Essential	y	n	y	19	4,16	double	AGTA	rU:dC,rU:dG
AAGCCCATGAACCGCTGGC	AAGCCCATGGACCACTGGCG	NOP58	Essential	y	n	y	19	11,15	double	AGTA	rG:dT,rA:dC
AAGCCCATGAACCGCTGGC	CACCCCATGAACCGCTGGCG	NOP58	Essential	y	n	y	19	2,4	double	AGTA	rC:dT,rC:dC
AAGCCCATGAACCGCTGGC	AAGCCCATGAGCCGCAGGCG	NOP58	Essential	y	n	y	19	12,17	double	AGTA	rG:dT,rA:dA
AAGCCCATGAACCGCTGGC	AGGCCCATGCACCGCTGGCG	NOP58	Essential	y	n	y	19	3,11	double	AGTA	rG:dT,rC:dT
AAGCCCATGAACCGCTGGC	AAGCCCATGAACCCCCGGCG	NOP58	Essential	y	n	y	19	15,17	double	AGTA	rC:dC,rC:dA
AAGCCCATGAACCGCTGGC	CAGCCCATGTACCGCTGGCG	NOP58	Essential	y	n	y	19	2,11	double	AGTA	rC:dT,rU:dT
AAGCCCATGAACCGCTGGC	AAGACCATGATCCGCTGGCG	NOP58	Essential	y	n	y	19	5,12	double	AGTA	rA:dG,rU:dT
AAGCCCATGAACCGCTGGC	AAGCCCATGACCCGCCGGCG	NOP58	Essential	y	n	y	19	12,17	double	AGTA	rC:dT,rC:dA
AAGCCCATGAACCGCTGGC	AAGTCCATGAACCGGTGGCG	NOP58	Essential	y	n	y	19	5,16	double	AGTA	rU:dG,rG:dG
AAGCCCATGAACCGCTGGC	AAGCCCATGATCCGCTGACG	NOP58	Essential	y	n	y	19	12,19	double	AGTA	rU:dT,rA:dC
AAGCCCATGAACCGCTGGC	AAGCCCATGCACCACTGGCG	NOP58	Essential	y	n	y	19	11,15	double	AGTA	rC:dT,rA:dC
AAGCCCATGAACCGCTGGC	AAGCCCAAGAAACGCTGGCG	NOP58	Essential	y	n	y	19	9,13	double	AGTA	rA:dA,rA:dG
AAGCCCATGAACCGCTGGC	GAGCCCGTGAACCGCTGGCG	NOP58	Essential	y	n	y	19	2,8	double	AGTA	rG:dT,rG:dT
AAGCCCATGAACCGCTGGC	AAGCCAATGAACCGCTGGGG	NOP58	Essential	y	n	y	19	7,20	double	AGTA	rA:dG,rG:dG
AAGCCCATGAACCGCTGGC	AAGCCCATGAACCGCCGCCG	NOP58	Essential	y	n	y	19	17,19	double	AGTA	rC:dA,rC:dC
AAGCCCATGAACCGCTGGC	AGGCGCATGAACCGCTGGCG	NOP58	Essential	y	n	y	19	3,6	double	AGTA	rG:dT,rG:dG
AAGCCCATGAACCGCTGGC	CAGCCCATAAACCGCTGGCG	NOP58	Essential	y	n	y	19	2,10	double	AGTA	rC:dT,rA:dC
AAGCCCATGAACCGCTGGC	AAGCCGATGTACCGCTGGCG	NOP58	Essential	y	n	y	19	7,11	double	AGTA	rG:dG,rU:dT
AAGCCCATGAACCGCTGGC	GAGCCCATTAACCGCTGGCG	NOP58	Essential	y	n	y	19	2,10	double	AGTA	rG:dT,rU:dC
AAGCCCATGAACCGCTGGC	ACGCCCATGAACCGCTAGCG	NOP58	Essential	y	n	y	19	3,18	double	AGTA	rC:dT,rA:dC
AAGCCCATGAACCGCTGGC	AAGCCGATGAAGCGCTGGCG	NOP58	Essential	y	n	y	19	7,13	double	AGTA	rG:dG,rG:dG
AAGCCCATGAACCGCTGGC	AAGCCCATGAACCGTTTGCG	NOP58	Essential	y	n	y	19	16,18	double	AGTA	rU:dG,rU:dC
AAGCCCATGAACCGCTGGC	AAGACCTTGAACCGCTGGCG	NOP58	Essential	y	n	y	19	5,8	double	AGTA	rA:dG,rU:dT
AAGCCCATGAACCGCTGGC	AAGCCCATGAGCCGTTGGCG	NOP58	Essential	y	n	y	19	12,16	double	AGTA	rG:dT,rU:dG
AAGCCCATGAACCGCTGGC	AAGCCCATAAAACGCTGGCG	NOP58	Essential	y	n	y	19	10,13	double	AGTA	rA:dC,rA:dG
AAGCCCATGAACCGCTGGC	AAGCCCATGGACCGATGGCG	NOP58	Essential	y	n	y	19	11,16	double	AGTA	rG:dT,rA:dG
AAGCCCATGAACCGCTGGC	AAGCCCATGTACCGCAGGCG	NOP58	Essential	y	n	y	19	11,17	double	AGTA	rU:dT,rA:dA
AAGCCCATGAACCGCTGGC	AAGGCCATGCACCGCTGGCG	NOP58	Essential	y	n	y	19	5,11	double	AGTA	rG:dG,rC:dT
AAGCCCATGAACCGCTGGC	AAGCCCATGAAACGCTTGCG	NOP58	Essential	y	n	y	19	13,18	double	AGTA	rA:dG,rU:dC
AAGCCCATGAACCGCTGGC	AAGCCCATGAAGCGCTGGTG	NOP58	Essential	y	n	y	19	13,20	double	AGTA	rG:dG,rU:dG
AAGCCCATGAACCGCTGGC	AAACCCATGATCCGCTGGCG	NOP58	Essential	y	n	y	19	4,12	double	AGTA	rA:dC,rU:dT
AAGCCCATGAACCGCTGGC	AAGCCGGTGAACCGCTGGCG	NOP58	Essential	y	n	y	19	7,8	double	AGTA	rG:dG,rG:dT
AAGCCCATGAACCGCTGGC	AAGTCCATGACCCGCTGGCG	NOP58	Essential	y	n	y	19	5,12	double	AGTA	rU:dG,rC:dT
AAGCCCATGAACCGCTGGC	AAGCCCAGGAACCGCTGCCG	NOP58	Essential	y	n	y	19	9,19	double	AGTA	rG:dA,rC:dC
AAGCCCATGAACCGCTGGC	AAGCCCATCAATCGCTGGCG	NOP58	Essential	y	n	y	19	10,13	double	AGTA	rC:dC,rU:dG
AAGCCCATGAACCGCTGGC	AAGTCCATGAACCGCCGGCG	NOP58	Essential	y	n	y	19	5,17	double	AGTA	rU:dG,rC:dA
AAGCCCATGAACCGCTGGC	AACCACATGAACCGCTGGCG	NOP58	Essential	y	n	y	19	4,6	double	AGTA	rC:dC,rA:dG
AAGCCCATGAACCGCTGGC	AACCCCATGAACCGCCGGCG	NOP58	Essential	y	n	y	19	4,17	double	AGTA	rC:dC,rC:dA
AAGCCCATGAACCGCTGGC	AAGCCCATGAACCGTTGACG	NOP58	Essential	y	n	y	19	16,19	double	AGTA	rU:dG,rA:dC
AAGCCCATGAACCGCTGGC	AAGCCCAGGAACCGCGGGCG	NOP58	Essential	y	n	y	19	9,17	double	AGTA	rG:dA,rG:dA
AAGCCCATGAACCGCTGGC	AGGCCCATGAACCGCTCGCG	NOP58	Essential	y	n	y	19	3,18	double	AGTA	rG:dT,rC:dC
AAGCCCATGAACCGCTGGC	AAGCCCATACACCGCTGGCG	NOP58	Essential	y	n	y	19	10,11	double	AGTA	rA:dC,rC:dT
AAGCCCATGAACCGCTGGC	AAGGCCATGAACCTCTGGCG	NOP58	Essential	y	n	y	19	5,15	double	AGTA	rG:dG,rU:dC
AAGCCCATGAACCGCTGGC	AAGCCCATGAACAGCTGGAG	NOP58	Essential	y	n	y	19	14,20	double	AGTA	rA:dG,rA:dG
AAGCCCATGAACCGCTGGC	AAGCCCATGAACCGAGGGCG	NOP58	Essential	y	n	y	19	16,17	double	AGTA	rA:dG,rG:dA
AAGCCCATGAACCGCTGGC	AAGCCCATGACACGCTGGCG	NOP58	Essential	y	n	y	19	12,13	double	AGTA	rC:dT,rA:dG
AAGCCCATGAACCGCTGGC	AAGCCCAAGAACCGCTCGCG	NOP58	Essential	y	n	y	19	9,18	double	AGTA	rA:dA,rC:dC
AAGCCCATGAACCGCTGGC	AAGCCCAGGAAGCGCTGGCG	NOP58	Essential	y	n	y	19	9,13	double	AGTA	rG:dA,rG:dG
AAGCCCATGAACCGCTGGC	AAGCTCATGAAACGCTGGCG	NOP58	Essential	y	n	y	19	6,13	double	AGTA	rU:dG,rA:dG
AAGCCCATGAACCGCTGGC	AAGCCCATGAAACGATGGCG	NOP58	Essential	y	n	y	19	13,16	double	AGTA	rA:dG,rA:dG
AAGCCCATGAACCGCTGGC	AAGGCCATGAACCCCTGGCG	NOP58	Essential	y	n	y	19	5,15	double	AGTA	rG:dG,rC:dC
AAGCCCATGAACCGCTGGC	AAACCCATGAACCCCTGGCG	NOP58	Essential	y	n	y	19	4,15	double	AGTA	rA:dC,rC:dC
AAGCCCATGAACCGCTGGC	AAGCCGATGACCCGCTGGCG	NOP58	Essential	y	n	y	19	7,12	double	AGTA	rG:dG,rC:dT
AAGCCCATGAACCGCTGGC	AATTCCATGAACCGCTGGCG	NOP58	Essential	y	n	y	19	4,5	double	AGTA	rU:dC,rU:dG
AAGCCCATGAACCGCTGGC	AAGCCCATGAACCGGCGGCG	NOP58	Essential	y	n	y	19	16,17	double	AGTA	rG:dG,rC:dA
AAGCCCATGAACCGCTGGC	AAGCCCGTGAACCGCCGGCG	NOP58	Essential	y	n	y	19	8,17	double	AGTA	rG:dT,rC:dA
AAGCCCATGAACCGCTGGC	ATGCCCAAGAACCGCTGGCG	NOP58	Essential	y	n	y	19	3,9	double	AGTA	rU:dT,rA:dA
AAGCCCATGAACCGCTGGC	AAACCCAAGAACCGCTGGCG	NOP58	Essential	y	n	y	19	4,9	double	AGTA	rA:dC,rA:dA
AAGCCCATGAACCGCTGGC	AAGTCCATAAACCGCTGGCG	NOP58	Essential	y	n	y	19	5,10	double	AGTA	rU:dG,rA:dC
AAGCCCATGAACCGCTGGC	AAGCCCGTGAACCGCTCGCG	NOP58	Essential	y	n	y	19	8,18	double	AGTA	rG:dT,rC:dC
AAGCCCATGAACCGCTGGC	AAGCTCATCAACCGCTGGCG	NOP58	Essential	y	n	y	19	6,10	double	AGTA	rU:dG,rC:dC
AAGCCCATGAACCGCTGGC	AAGCCCATGAACTGCGGGCG	NOP58	Essential	y	n	y	19	14,17	double	AGTA	rU:dG,rG:dA
AAGCCCATGAACCGCTGGC	AAGCCCCTGATCCGCTGGCG	NOP58	Essential	y	n	y	19	8,12	double	AGTA	rC:dT,rU:dT
AAGCCCATGAACCGCTGGC	AGGCCCATGAACGGCTGGCG	NOP58	Essential	y	n	y	19	3,14	double	AGTA	rG:dT,rG:dG
AAGCCCATGAACCGCTGGC	AAGCCCATTAACCGCTCGCG	NOP58	Essential	y	n	y	19	10,18	double	AGTA	rU:dC,rC:dC
AAGCCCATGAACCGCTGGC	AAGCCCACGAACAGCTGGCG	NOP58	Essential	y	n	y	19	9,14	double	AGTA	rC:dA,rA:dG
AAGCCCATGAACCGCTGGC	AAGCCCATGGCCCGCTGGCG	NOP58	Essential	y	n	y	19	11,12	double	AGTA	rG:dT,rC:dT
AAGCCCATGAACCGCTGGC	ACGCCGATGAACCGCTGGCG	NOP58	Essential	y	n	y	19	3,7	double	AGTA	rC:dT,rG:dG
AAGCCCATGAACCGCTGGC	AAGTCCATGAAGCGCTGGCG	NOP58	Essential	y	n	y	19	5,13	double	AGTA	rU:dG,rG:dG
AAGCCCATGAACCGCTGGC	AAGCCCAAAAACCGCTGGCG	NOP58	Essential	y	n	y	19	9,10	double	AGTA	rA:dA,rA:dC
AAGCCCATGAACCGCTGGC	AGGCACATGAACCGCTGGCG	NOP58	Essential	y	n	y	19	3,6	double	AGTA	rG:dT,rA:dG
AAGCCCATGAACCGCTGGC	AAGCGCATGAAACGCTGGCG	NOP58	Essential	y	n	y	19	6,13	double	AGTA	rG:dG,rA:dG
AAGCCCATGAACCGCTGGC	AAGCCCATGAACTGCAGGCG	NOP58	Essential	y	n	y	19	14,17	double	AGTA	rU:dG,rA:dA
AAGCCCATGAACCGCTGGC	AAGCCCATGAACCGCTGTGG	NOP58	Essential	y	n	y	19	19,20	double	AGTA	rU:dC,rG:dG
AAGCCCATGAACCGCTGGC	GATCCCATGAACCGCTGGCG	NOP58	Essential	y	n	y	19	2,4	double	AGTA	rG:dT,rU:dC
AAGCCCATGAACCGCTGGC	AAGCCCAGGAACCGCTAGCG	NOP58	Essential	y	n	y	19	9,18	double	AGTA	rG:dA,rA:dC
AAGCCCATGAACCGCTGGC	AAGCCTATGAACAGCTGGCG	NOP58	Essential	y	n	y	19	7,14	double	AGTA	rU:dG,rA:dG
AAGCCCATGAACCGCTGGC	AAGCCTATGAACCACTGGCG	NOP58	Essential	y	n	y	19	7,15	double	AGTA	rU:dG,rA:dC
AAGCCCATGAACCGCTGGC	AAGCCCAGGAACCGCAGGCG	NOP58	Essential	y	n	y	19	9,17	double	AGTA	rG:dA,rA:dA
AAGCCCATGAACCGCTGGC	AAGCCCATGATCCGCTGCCG	NOP58	Essential	y	n	y	19	12,19	double	AGTA	rU:dT,rC:dC
AAGCCCATGAACCGCTGGC	AAGCCCATCAACCACTGGCG	NOP58	Essential	y	n	y	19	10,15	double	AGTA	rC:dC,rA:dC
AAGCCCATGAACCGCTGGC	AAGCCCTTGAAGCGCTGGCG	NOP58	Essential	y	n	y	19	8,13	double	AGTA	rU:dT,rG:dG
AAGCCCATGAACCGCTGGC	AAGCCCAGGAACCGCTGGGG	NOP58	Essential	y	n	y	19	9,20	double	AGTA	rG:dA,rG:dG
AAGCCCATGAACCGCTGGC	AAGCCCATGAACCGATAGCG	NOP58	Essential	y	n	y	19	16,18	double	AGTA	rA:dG,rA:dC
AAGCCCATGAACCGCTGGC	AAGTTCATGAACCGCTGGCG	NOP58	Essential	y	n	y	19	5,6	double	AGTA	rU:dG,rU:dG
AAGCCCATGAACCGCTGGC	AAGCCCATGAACCGCGGCCG	NOP58	Essential	y	n	y	19	17,19	double	AGTA	rG:dA,rC:dC
AAGCCCATGAACCGCTGGC	AAGCCCCTGAACCACTGGCG	NOP58	Essential	y	n	y	19	8,15	double	AGTA	rC:dT,rA:dC
AAGCCCATGAACCGCTGGC	AAGCCCATTAACTGCTGGCG	NOP58	Essential	y	n	y	19	10,14	double	AGTA	rU:dC,rU:dG
AAGCCCATGAACCGCTGGC	AAGCCCATGAACCGCACGCG	NOP58	Essential	y	n	y	19	17,18	double	AGTA	rA:dA,rC:dC
AAGCCCATGAACCGCTGGC	AGACCCATGAACCGCTGGCG	NOP58	Essential	y	n	y	19	3,4	double	AGTA	rG:dT,rA:dC
AAGCCCATGAACCGCTGGC	AGGCCCATGAACCTCTGGCG	NOP58	Essential	y	n	y	19	3,15	double	AGTA	rG:dT,rU:dC
AAGCCCATGAACCGCTGGC	AAGCCCATGAACCTCAGGCG	NOP58	Essential	y	n	y	19	15,17	double	AGTA	rU:dC,rA:dA
AAGCCCATGAACCGCTGGC	AAGCCTTTGAACCGCTGGCG	NOP58	Essential	y	n	y	19	7,8	double	AGTA	rU:dG,rU:dT
AAGCCCATGAACCGCTGGC	AAACCCATGAACCGCTCGCG	NOP58	Essential	y	n	y	19	4,18	double	AGTA	rA:dC,rC:dC
AAGCCCATGAACCGCTGGC	AAGCCGCTGAACCGCTGGCG	NOP58	Essential	y	n	y	19	7,8	double	AGTA	rG:dG,rC:dT
AAGCCCATGAACCGCTGGC	AAGCACATGAACTGCTGGCG	NOP58	Essential	y	n	y	19	6,14	double	AGTA	rA:dG,rU:dG
AAGCCCATGAACCGCTGGC	GAGCCCATGAATCGCTGGCG	NOP58	Essential	y	n	y	19	2,13	double	AGTA	rG:dT,rU:dG
AAGCCCATGAACCGCTGGC	AAGACCATGAACCGCTGGGG	NOP58	Essential	y	n	y	19	5,20	double	AGTA	rA:dG,rG:dG
AAGCCCATGAACCGCTGGC	AACCCCATGAACCGCTGGTG	NOP58	Essential	y	n	y	19	4,20	double	AGTA	rC:dC,rU:dG
AAGCCCATGAACCGCTGGC	AAGTCCATGAACCGCTGTCG	NOP58	Essential	y	n	y	19	5,19	double	AGTA	rU:dG,rU:dC
AAGCCCATGAACCGCTGGC	AAGGCCAGGAACCGCTGGCG	NOP58	Essential	y	n	y	19	5,9	double	AGTA	rG:dG,rG:dA
AAGCCCATGAACCGCTGGC	AAGCCCATGAAGAGCTGGCG	NOP58	Essential	y	n	y	19	13,14	double	AGTA	rG:dG,rA:dG
AAGCCCATGAACCGCTGGC	AGGCTCATGAACCGCTGGCG	NOP58	Essential	y	n	y	19	3,6	double	AGTA	rG:dT,rU:dG
AAGCCCATGAACCGCTGGC	ACGCCCATGAAGCGCTGGCG	NOP58	Essential	y	n	y	19	3,13	double	AGTA	rC:dT,rG:dG
AAGCCCATGAACCGCTGGC	AAGCCCATGAACAGCTGGGG	NOP58	Essential	y	n	y	19	14,20	double	AGTA	rA:dG,rG:dG
AAGCCCATGAACCGCTGGC	AAGCCCATTAACCGCTGGGG	NOP58	Essential	y	n	y	19	10,20	double	AGTA	rU:dC,rG:dG
AAGCCCATGAACCGCTGGC	TAGCCCATGGACCGCTGGCG	NOP58	Essential	y	n	y	19	2,11	double	AGTA	rU:dT,rG:dT
AAGCCCATGAACCGCTGGC	AAGCGCATGAACCGATGGCG	NOP58	Essential	y	n	y	19	6,16	double	AGTA	rG:dG,rA:dG
AAGCCCATGAACCGCTGGC	ATGCCTATGAACCGCTGGCG	NOP58	Essential	y	n	y	19	3,7	double	AGTA	rU:dT,rU:dG
AAGCCCATGAACCGCTGGC	AGGCCCATGAACCGCTTGCG	NOP58	Essential	y	n	y	19	3,18	double	AGTA	rG:dT,rU:dC
AAGCCCATGAACCGCTGGC	AAGACCATGAACCGCTTGCG	NOP58	Essential	y	n	y	19	5,18	double	AGTA	rA:dG,rU:dC
AAGCCCATGAACCGCTGGC	AAGCCCATGGACCGCTGACG	NOP58	Essential	y	n	y	19	11,19	double	AGTA	rG:dT,rA:dC
AAGCCCATGAACCGCTGGC	AAGCCCATGAGCGGCTGGCG	NOP58	Essential	y	n	y	19	12,14	double	AGTA	rG:dT,rG:dG
AAGCCCATGAACCGCTGGC	GAGCCCATGAACGGCTGGCG	NOP58	Essential	y	n	y	19	2,14	double	AGTA	rG:dT,rG:dG
AAGCCCATGAACCGCTGGC	AAGCTCATGAACCGCTAGCG	NOP58	Essential	y	n	y	19	6,18	double	AGTA	rU:dG,rA:dC
AAGCCCATGAACCGCTGGC	AAGCCCATGACCCGCAGGCG	NOP58	Essential	y	n	y	19	12,17	double	AGTA	rC:dT,rA:dA
AAGCCCATGAACCGCTGGC	GGGCCCATGAACCGCTGGCG	NOP58	Essential	y	n	y	19	2,3	double	AGTA	rG:dT,rG:dT
AAGCCCATGAACCGCTGGC	AAGCCCATCACCCGCTGGCG	NOP58	Essential	y	n	y	19	10,12	double	AGTA	rC:dC,rC:dT
AAGCCCATGAACCGCTGGC	AAGCACATGCACCGCTGGCG	NOP58	Essential	y	n	y	19	6,11	double	AGTA	rA:dG,rC:dT
AAGCCCATGAACCGCTGGC	AAGACCGTGAACCGCTGGCG	NOP58	Essential	y	n	y	19	5,8	double	AGTA	rA:dG,rG:dT
AAGCCCATGAACCGCTGGC	AAGCCCAAGCACCGCTGGCG	NOP58	Essential	y	n	y	19	9,11	double	AGTA	rA:dA,rC:dT
AAGCCCATGAACCGCTGGC	AACCCCATGAACAGCTGGCG	NOP58	Essential	y	n	y	19	4,14	double	AGTA	rC:dC,rA:dG
AAGCCCATGAACCGCTGGC	CAGCCCATGAACCGCTGGGG	NOP58	Essential	y	n	y	19	2,20	double	AGTA	rC:dT,rG:dG
AAGCCCATGAACCGCTGGC	AAGCCCATAAACCGCTGGTG	NOP58	Essential	y	n	y	19	10,20	double	AGTA	rA:dC,rU:dG
AAGCCCATGAACCGCTGGC	AAGCCCAAGAACCGTTGGCG	NOP58	Essential	y	n	y	19	9,16	double	AGTA	rA:dA,rU:dG
AAGCCCATGAACCGCTGGC	AAGCCCATGTACCGGTGGCG	NOP58	Essential	y	n	y	19	11,16	double	AGTA	rU:dT,rG:dG
AAGCCCATGAACCGCTGGC	AAGACCATGAACCGCCGGCG	NOP58	Essential	y	n	y	19	5,17	double	AGTA	rA:dG,rC:dA
AAGCCCATGAACCGCTGGC	AACCCCATGAACCGCTAGCG	NOP58	Essential	y	n	y	19	4,18	double	AGTA	rC:dC,rA:dC
AAGCCCATGAACCGCTGGC	ACGACCATGAACCGCTGGCG	NOP58	Essential	y	n	y	19	3,5	double	AGTA	rC:dT,rA:dG
AAGCCCATGAACCGCTGGC	AAGCCCATGCACCGCAGGCG	NOP58	Essential	y	n	y	19	11,17	double	AGTA	rC:dT,rA:dA
AAGCCCATGAACCGCTGGC	AAGCCGATGAACCGCTTGCG	NOP58	Essential	y	n	y	19	7,18	double	AGTA	rG:dG,rU:dC
AAGCCCATGAACCGCTGGC	AAGCTCTTGAACCGCTGGCG	NOP58	Essential	y	n	y	19	6,8	double	AGTA	rU:dG,rU:dT
AAGCCCATGAACCGCTGGC	AAGCCCATGAAACCCTGGCG	NOP58	Essential	y	n	y	19	13,15	double	AGTA	rA:dG,rC:dC
AAGCCCATGAACCGCTGGC	AAGCCCATGCACCGCTGTCG	NOP58	Essential	y	n	y	19	11,19	double	AGTA	rC:dT,rU:dC
AAGCCCATGAACCGCTGGC	ATGCCCATGCACCGCTGGCG	NOP58	Essential	y	n	y	19	3,11	double	AGTA	rU:dT,rC:dT
AAGCCCATGAACCGCTGGC	AAGCCCATCAACCGCCGGCG	NOP58	Essential	y	n	y	19	10,17	double	AGTA	rC:dC,rC:dA
AAGCCCATGAACCGCTGGC	AAGCCCATCAAGCGCTGGCG	NOP58	Essential	y	n	y	19	10,13	double	AGTA	rC:dC,rG:dG
AAGCCCATGAACCGCTGGC	AAGCCAATGAACCGCTGACG	NOP58	Essential	y	n	y	19	7,19	double	AGTA	rA:dG,rA:dC
AAGCCCATGAACCGCTGGC	AAGCCCATGAACCGCAGACG	NOP58	Essential	y	n	y	19	17,19	double	AGTA	rA:dA,rA:dC
AAGCCCATGAACCGCTGGC	AATCCTATGAACCGCTGGCG	NOP58	Essential	y	n	y	19	4,7	double	AGTA	rU:dC,rU:dG
AAGCCCATGAACCGCTGGC	AAGCCCATCGACCGCTGGCG	NOP58	Essential	y	n	y	19	10,11	double	AGTA	rC:dC,rG:dT
AAGCCCATGAACCGCTGGC	AAGCCCCTGAACCGATGGCG	NOP58	Essential	y	n	y	19	8,16	double	AGTA	rC:dT,rA:dG
AAGCCCATGAACCGCTGGC	AAGCCCATGAAACACTGGCG	NOP58	Essential	y	n	y	19	13,15	double	AGTA	rA:dG,rA:dC
AAGCCCATGAACCGCTGGC	CAGTCCATGAACCGCTGGCG	NOP58	Essential	y	n	y	19	2,5	double	AGTA	rC:dT,rU:dG
AAGCCCATGAACCGCTGGC	AATCCCATGCACCGCTGGCG	NOP58	Essential	y	n	y	19	4,11	double	AGTA	rU:dC,rC:dT
AAGCCCATGAACCGCTGGC	ATGCCCATGAACCGATGGCG	NOP58	Essential	y	n	y	19	3,16	double	AGTA	rU:dT,rA:dG
AAGCCCATGAACCGCTGGC	AAGCCCACGAACCGCTGCCG	NOP58	Essential	y	n	y	19	9,19	double	AGTA	rC:dA,rC:dC
AAGCCCATGAACCGCTGGC	AAGCGCGTGAACCGCTGGCG	NOP58	Essential	y	n	y	19	6,8	double	AGTA	rG:dG,rG:dT
AAGCCCATGAACCGCTGGC	AAGCCCATGAAACGCCGGCG	NOP58	Essential	y	n	y	19	13,17	double	AGTA	rA:dG,rC:dA
AAGCCCATGAACCGCTGGC	AAGCCCATGAAGCGCTGTCG	NOP58	Essential	y	n	y	19	13,19	double	AGTA	rG:dG,rU:dC
AAGCCCATGAACCGCTGGC	AAGCGCATGAACCGCAGGCG	NOP58	Essential	y	n	y	19	6,17	double	AGTA	rG:dG,rA:dA
AAGCCCATGAACCGCTGGC	AAGCCCGTGAACCGCTGTCG	NOP58	Essential	y	n	y	19	8,19	double	AGTA	rG:dT,rU:dC
AAGCCCATGAACCGCTGGC	AAGCCCATAAACCGCTGACG	NOP58	Essential	y	n	y	19	10,19	double	AGTA	rA:dC,rA:dC
AAGCCCATGAACCGCTGGC	AAGCGCAGGAACCGCTGGCG	NOP58	Essential	y	n	y	19	6,9	double	AGTA	rG:dG,rG:dA
AAGCCCATGAACCGCTGGC	AAGCCTATGGACCGCTGGCG	NOP58	Essential	y	n	y	19	7,11	double	AGTA	rU:dG,rG:dT
AAGCCCATGAACCGCTGGC	AAATCCATGAACCGCTGGCG	NOP58	Essential	y	n	y	19	4,5	double	AGTA	rA:dC,rU:dG
AAGCCCATGAACCGCTGGC	AAGCTCCTGAACCGCTGGCG	NOP58	Essential	y	n	y	19	6,8	double	AGTA	rU:dG,rC:dT
AAGAGCAGCCTCGACAGAG	AAAAGCAGCCTCGGCAGAGG	RPP21	Essential	y	y	n	19	4,15	double	AGTC	rA:dC,rG:dT
AAGAGCAGCCTCGACAGAG	ATGAGCAGCCTCGACAGCGG	RPP21	Essential	y	y	n	19	3,19	double	AGTC	rU:dT,rC:dT
AAGAGCAGCCTCGACAGAG	AAGAGCCGCCGCGACAGAGG	RPP21	Essential	y	y	n	19	8,12	double	AGTC	rC:dT,rG:dA
AAGAGCAGCCTCGACAGAG	AAGAGAAGCCTCGACAGTGG	RPP21	Essential	y	y	n	19	7,19	double	AGTC	rA:dG,rU:dT
AAGAGCAGCCTCGACAGAG	AGGAGCAACCTCGACAGAGG	RPP21	Essential	y	y	n	19	3,9	double	AGTC	rG:dT,rA:dC
AAGAGCAGCCTCGACAGAG	GAGAGCAGCCTCGACAGCGG	RPP21	Essential	y	y	n	19	2,19	double	AGTC	rG:dT,rC:dT
AAGAGCAGCCTCGACAGAG	CAGGGCAGCCTCGACAGAGG	RPP21	Essential	y	y	n	19	2,5	double	AGTC	rC:dT,rG:dT
AAGAGCAGCCTCGACAGAG	AAGAGCAGCCTCGAACGAGG	RPP21	Essential	y	y	n	19	16,17	double	AGTC	rA:dG,rC:dT
AAGAGCAGCCTCGACAGAG	AAGAGCAGCCTCCACATAGG	RPP21	Essential	y	y	n	19	14,18	double	AGTC	rC:dC,rU:dC
AAGAGCAGCCTCGACAGAG	AAGAGAGGCCTCGACAGAGG	RPP21	Essential	y	y	n	19	7,8	double	AGTC	rA:dG,rG:dT
AAGAGCAGCCTCGACAGAG	AAGCGCAGCGTCGACAGAGG	RPP21	Essential	y	y	n	19	5,11	double	AGTC	rC:dT,rG:dG
AAGAGCAGCCTCGACAGAG	GAGAGCAGTCTCGACAGAGG	RPP21	Essential	y	y	n	19	2,10	double	AGTC	rG:dT,rU:dG
AAGAGCAGCCTCGACAGAG	AAGAGCAGTCGCGACAGAGG	RPP21	Essential	y	y	n	19	10,12	double	AGTC	rU:dG,rG:dA
AAGAGCAGCCTCGACAGAG	TAGAGCAGCCTCGACCGAGG	RPP21	Essential	y	y	n	19	2,17	double	AGTC	rU:dT,rC:dT
AAGAGCAGCCTCGACAGAG	AAGACCAGCCGCGACAGAGG	RPP21	Essential	y	y	n	19	6,12	double	AGTC	rC:dC,rG:dA
AAGAGCAGCCTCGACAGAG	AAGAGCAGCTTCGGCAGAGG	RPP21	Essential	y	y	n	19	11,15	double	AGTC	rU:dG,rG:dT
AAGAGCAGCCTCGACAGAG	AAGAGGAGCCTCGACATAGG	RPP21	Essential	y	y	n	19	7,18	double	AGTC	rG:dG,rU:dC
AAGAGCAGCCTCGACAGAG	AAGCGCAGCCTCGACCGAGG	RPP21	Essential	y	y	n	19	5,17	double	AGTC	rC:dT,rC:dT
AAGAGCAGCCTCGACAGAG	AAGACCAGGCTCGACAGAGG	RPP21	Essential	y	y	n	19	6,10	double	AGTC	rC:dC,rG:dG
AAGAGCAGCCTCGACAGAG	AAGAGCAGCTTCGACAGCGG	RPP21	Essential	y	y	n	19	11,19	double	AGTC	rU:dG,rC:dT
AAGAGCAGCCTCGACAGAG	AAAAGCAGCCTCGACTGAGG	RPP21	Essential	y	y	n	19	4,17	double	AGTC	rA:dC,rU:dT
AAGAGCAGCCTCGACAGAG	AAGAGCACGCTCGACAGAGG	RPP21	Essential	y	y	n	19	9,10	double	AGTC	rC:dC,rG:dG
AAGAGCAGCCTCGACAGAG	AAGAGCAGCCTAGCCAGAGG	RPP21	Essential	y	y	n	19	13,15	double	AGTC	rA:dG,rC:dT
AAGAGCAGCCTCGACAGAG	AAGACCGGCCTCGACAGAGG	RPP21	Essential	y	y	n	19	6,8	double	AGTC	rC:dC,rG:dT
AAGAGCAGCCTCGACAGAG	AAGAGCCGCCTCCACAGAGG	RPP21	Essential	y	y	n	19	8,14	double	AGTC	rC:dT,rC:dC
AAGAGCAGCCTCGACAGAG	AACAGCAGCCTCGACAGATG	RPP21	Essential	y	y	n	19	4,20	double	AGTC	rC:dC,rU:dC
AAGAGCAGCCTCGACAGAG	AAGAGCTGCCACGACAGAGG	RPP21	Essential	y	y	n	19	8,12	double	AGTC	rU:dT,rA:dA
AAGAGCAGCCTCGACAGAG	AACAGCAGCCTCGACAGGGG	RPP21	Essential	y	y	n	19	4,19	double	AGTC	rC:dC,rG:dT
AAGAGCAGCCTCGACAGAG	AATAGCTGCCTCGACAGAGG	RPP21	Essential	y	y	n	19	4,8	double	AGTC	rU:dC,rU:dT
AAGAGCAGCCTCGACAGAG	AAGTGCAGCCTCGACATAGG	RPP21	Essential	y	y	n	19	5,18	double	AGTC	rU:dT,rU:dC
AAGAGCAGCCTCGACAGAG	ATGCGCAGCCTCGACAGAGG	RPP21	Essential	y	y	n	19	3,5	double	AGTC	rU:dT,rC:dT
AAGAGCAGCCTCGACAGAG	AAGACCAGCCTCGACATAGG	RPP21	Essential	y	y	n	19	6,18	double	AGTC	rC:dC,rU:dC
AAGAGCAGCCTCGACAGAG	AGGGGCAGCCTCGACAGAGG	RPP21	Essential	y	y	n	19	3,5	double	AGTC	rG:dT,rG:dT
AAGAGCAGCCTCGACAGAG	AATAGCAGCCTCGACAGATG	RPP21	Essential	y	y	n	19	4,20	double	AGTC	rU:dC,rU:dC
AAGAGCAGCCTCGACAGAG	CAGAGCAGGCTCGACAGAGG	RPP21	Essential	y	y	n	19	2,10	double	AGTC	rC:dT,rG:dG
AAGAGCAGCCTCGACAGAG	AAGAGCAGCCGCCACAGAGG	RPP21	Essential	y	y	n	19	12,14	double	AGTC	rG:dA,rC:dC
AAGAGCAGCCTCGACAGAG	AGGAGCAGCCTCGTCAGAGG	RPP21	Essential	y	y	n	19	3,15	double	AGTC	rG:dT,rU:dT
AAGAGCAGCCTCGACAGAG	GAGAGCAGCCTCGACAGACG	RPP21	Essential	y	y	n	19	2,20	double	AGTC	rG:dT,rC:dC
AAGAGCAGCCTCGACAGAG	AAGACCAGCCTCGACTGAGG	RPP21	Essential	y	y	n	19	6,17	double	AGTC	rC:dC,rU:dT
AAGAGCAGCCTCGACAGAG	AAGATCAGCCTCGACCGAGG	RPP21	Essential	y	y	n	19	6,17	double	AGTC	rU:dC,rC:dT
AAGAGCAGCCTCGACAGAG	ACGAGCAGCCTCCACAGAGG	RPP21	Essential	y	y	n	19	3,14	double	AGTC	rC:dT,rC:dC
AAGAGCAGCCTCGACAGAG	AAGAGCAGCCTCTTCAGAGG	RPP21	Essential	y	y	n	19	14,15	double	AGTC	rU:dC,rU:dT
AAGAGCAGCCTCGACAGAG	AAGAGCAGCCTGGACCGAGG	RPP21	Essential	y	y	n	19	13,17	double	AGTC	rG:dG,rC:dT
AAGAGCAGCCTCGACAGAG	AAGAGCAGCCTGGATAGAGG	RPP21	Essential	y	y	n	19	13,16	double	AGTC	rG:dG,rU:dG
AAGAGCAGCCTCGACAGAG	AAAAGCAGCCTCGAGAGAGG	RPP21	Essential	y	y	n	19	4,16	double	AGTC	rA:dC,rG:dG
AAGAGCAGCCTCGACAGAG	AAGAGCAGCCACGACGGAGG	RPP21	Essential	y	y	n	19	12,17	double	AGTC	rA:dA,rG:dT
AAGAGCAGCCTCGACAGAG	AAGAGCAGCCTTGACCGAGG	RPP21	Essential	y	y	n	19	13,17	double	AGTC	rU:dG,rC:dT
AAGAGCAGCCTCGACAGAG	AAGAGGAGCCTCGACGGAGG	RPP21	Essential	y	y	n	19	7,17	double	AGTC	rG:dG,rG:dT
AAGAGCAGCCTCGACAGAG	ACGGGCAGCCTCGACAGAGG	RPP21	Essential	y	y	n	19	3,5	double	AGTC	rC:dT,rG:dT
AAGAGCAGCCTCGACAGAG	GACAGCAGCCTCGACAGAGG	RPP21	Essential	y	y	n	19	2,4	double	AGTC	rG:dT,rC:dC
AAGAGCAGCCTCGACAGAG	AAGAGCTGCCTCGTCAGAGG	RPP21	Essential	y	y	n	19	8,15	double	AGTC	rU:dT,rU:dT
AAGAGCAGCCTCGACAGAG	AAGAGCAGCCTCGGCCGAGG	RPP21	Essential	y	y	n	19	15,17	double	AGTC	rG:dT,rC:dT
AAGAGCAGCCTCGACAGAG	AAGAGCAGCCTCAACAGACG	RPP21	Essential	y	y	n	19	14,20	double	AGTC	rA:dC,rC:dC
AAGAGCAGCCTCGACAGAG	AAGAGCAGCCTCGCCAGACG	RPP21	Essential	y	y	n	19	15,20	double	AGTC	rC:dT,rC:dC
AAGAGCAGCCTCGACAGAG	TATAGCAGCCTCGACAGAGG	RPP21	Essential	y	y	n	19	2,4	double	AGTC	rU:dT,rU:dC
AAGAGCAGCCTCGACAGAG	AAGAGCAGGCTCAACAGAGG	RPP21	Essential	y	y	n	19	10,14	double	AGTC	rG:dG,rA:dC
AAGAGCAGCCTCGACAGAG	AAGTGCAGCATCGACAGAGG	RPP21	Essential	y	y	n	19	5,11	double	AGTC	rU:dT,rA:dG
AAGAGCAGCCTCGACAGAG	AAGAGCAGCCTCGTCTGAGG	RPP21	Essential	y	y	n	19	15,17	double	AGTC	rU:dT,rU:dT
AAGAGCAGCCTCGACAGAG	AAGAGCAGCCTCGAAACAGG	RPP21	Essential	y	y	n	19	16,18	double	AGTC	rA:dG,rC:dC
AAGAGCAGCCTCGACAGAG	AAGAGCAGCGTAGACAGAGG	RPP21	Essential	y	y	n	19	11,13	double	AGTC	rG:dG,rA:dG
AAGAGCAGCCTCGACAGAG	AAGAGAAGCCTTGACAGAGG	RPP21	Essential	y	y	n	19	7,13	double	AGTC	rA:dG,rU:dG
AAGAGCAGCCTCGACAGAG	AGGAGCAGCCTCGACAGGGG	RPP21	Essential	y	y	n	19	3,19	double	AGTC	rG:dT,rG:dT
AAGAGCAGCCTCGACAGAG	AAGAGCAGACACGACAGAGG	RPP21	Essential	y	y	n	19	10,12	double	AGTC	rA:dG,rA:dA
AAGAGCAGCCTCGACAGAG	CAGAGCAGCCTCGATAGAGG	RPP21	Essential	y	y	n	19	2,16	double	AGTC	rC:dT,rU:dG
AAGAGCAGCCTCGACAGAG	AAGAGCAGCCTTGACAGAAG	RPP21	Essential	y	y	n	19	13,20	double	AGTC	rU:dG,rA:dC
AAGAGCAGCCTCGACAGAG	AACAGCAGCCTGGACAGAGG	RPP21	Essential	y	y	n	19	4,13	double	AGTC	rC:dC,rG:dG
AAGAGCAGCCTCGACAGAG	AAGAGCAGCATGGACAGAGG	RPP21	Essential	y	y	n	19	11,13	double	AGTC	rA:dG,rG:dG
AAGAGCAGCCTCGACAGAG	AAGAGCAGCCTCGACTGGGG	RPP21	Essential	y	y	n	19	17,19	double	AGTC	rU:dT,rG:dT
AAGAGCAGCCTCGACAGAG	GAGAGCAGCCTCGAAAGAGG	RPP21	Essential	y	y	n	19	2,16	double	AGTC	rG:dT,rA:dG
AAGAGCAGCCTCGACAGAG	AAGAGCAGCCTCGTCAGTGG	RPP21	Essential	y	y	n	19	15,19	double	AGTC	rU:dT,rU:dT
AAGAGCAGCCTCGACAGAG	AGGAGCAGCCTTGACAGAGG	RPP21	Essential	y	y	n	19	3,13	double	AGTC	rG:dT,rU:dG
AAGAGCAGCCTCGACAGAG	AAGAGTAGCCTCGACAGGGG	RPP21	Essential	y	y	n	19	7,19	double	AGTC	rU:dG,rG:dT
AAGAGCAGCCTCGACAGAG	AACAACAGCCTCGACAGAGG	RPP21	Essential	y	y	n	19	4,6	double	AGTC	rC:dC,rA:dC
AAGAGCAGCCTCGACAGAG	ACGAGCAACCTCGACAGAGG	RPP21	Essential	y	y	n	19	3,9	double	AGTC	rC:dT,rA:dC
AAGAGCAGCCTCGACAGAG	AATAGCAGCCTCGACGGAGG	RPP21	Essential	y	y	n	19	4,17	double	AGTC	rU:dC,rG:dT
AAGAGCAGCCTCGACAGAG	AAGAGCAGCTTCGTCAGAGG	RPP21	Essential	y	y	n	19	11,15	double	AGTC	rU:dG,rU:dT
AAGAGCAGCCTCGACAGAG	AAGAGTAGCCTCGACGGAGG	RPP21	Essential	y	y	n	19	7,17	double	AGTC	rU:dG,rG:dT
AAGAGCAGCCTCGACAGAG	AAGAGGAGACTCGACAGAGG	RPP21	Essential	y	y	n	19	7,10	double	AGTC	rG:dG,rA:dG
AAGAGCAGCCTCGACAGAG	ATGAGGAGCCTCGACAGAGG	RPP21	Essential	y	y	n	19	3,7	double	AGTC	rU:dT,rG:dG
AAGAGCAGCCTCGACAGAG	AAGAGCAGCCTCGAAAGACG	RPP21	Essential	y	y	n	19	16,20	double	AGTC	rA:dG,rC:dC
AAGAGCAGCCTCGACAGAG	AAGAACAGTCTCGACAGAGG	RPP21	Essential	y	y	n	19	6,10	double	AGTC	rA:dC,rU:dG
AAGAGCAGCCTCGACAGAG	AAAAGCAGCCTCGACATAGG	RPP21	Essential	y	y	n	19	4,18	double	AGTC	rA:dC,rU:dC
AAGAGCAGCCTCGACAGAG	AAGAGTAGCCTCAACAGAGG	RPP21	Essential	y	y	n	19	7,14	double	AGTC	rU:dG,rA:dC
AAGAGCAGCCTCGACAGAG	AAGAGCAGCCCGGACAGAGG	RPP21	Essential	y	y	n	19	12,13	double	AGTC	rC:dA,rG:dG
AAGAGCAGCCTCGACAGAG	AAGACCAGCCCCGACAGAGG	RPP21	Essential	y	y	n	19	6,12	double	AGTC	rC:dC,rC:dA
AAGAGCAGCCTCGACAGAG	AACAGCAGCCTCGACGGAGG	RPP21	Essential	y	y	n	19	4,17	double	AGTC	rC:dC,rG:dT
AAGAGCAGCCTCGACAGAG	AAGAGCGGCCTCGAGAGAGG	RPP21	Essential	y	y	n	19	8,16	double	AGTC	rG:dT,rG:dG
AAGAGCAGCCTCGACAGAG	AAGATAAGCCTCGACAGAGG	RPP21	Essential	y	y	n	19	6,7	double	AGTC	rU:dC,rA:dG
AAGAGCAGCCTCGACAGAG	CAGAGCAGTCTCGACAGAGG	RPP21	Essential	y	y	n	19	2,10	double	AGTC	rC:dT,rU:dG
AAGAGCAGCCTCGACAGAG	AAGATCACCCTCGACAGAGG	RPP21	Essential	y	y	n	19	6,9	double	AGTC	rU:dC,rC:dC
AAGAGCAGCCTCGACAGAG	AACAGCAGCCTCGAGAGAGG	RPP21	Essential	y	y	n	19	4,16	double	AGTC	rC:dC,rG:dG
AAGAGCAGCCTCGACAGAG	AAGAGCAGACTCGACAGGGG	RPP21	Essential	y	y	n	19	10,19	double	AGTC	rA:dG,rG:dT
AAGAGCAGCCTCGACAGAG	AACAGCAGCCTCGTCAGAGG	RPP21	Essential	y	y	n	19	4,15	double	AGTC	rC:dC,rU:dT
AAGAGCAGCCTCGACAGAG	CAGAGCAGCATCGACAGAGG	RPP21	Essential	y	y	n	19	2,11	double	AGTC	rC:dT,rA:dG
AAGAGCAGCCTCGACAGAG	AAGATCAGCCTCGACGGAGG	RPP21	Essential	y	y	n	19	6,17	double	AGTC	rU:dC,rG:dT
AAGAGCAGCCTCGACAGAG	AAGAGCAGCATCGAAAGAGG	RPP21	Essential	y	y	n	19	11,16	double	AGTC	rA:dG,rA:dG
AAGAGCAGCCTCGACAGAG	AAGATCAGCCGCGACAGAGG	RPP21	Essential	y	y	n	19	6,12	double	AGTC	rU:dC,rG:dA
AAGAGCAGCCTCGACAGAG	ACGAGGAGCCTCGACAGAGG	RPP21	Essential	y	y	n	19	3,7	double	AGTC	rC:dT,rG:dG
AAGAGCAGCCTCGACAGAG	AAGAGCAGCCACGACAGTGG	RPP21	Essential	y	y	n	19	12,19	double	AGTC	rA:dA,rU:dT
AAGAGCAGCCTCGACAGAG	AAGAGCAGTGTCGACAGAGG	RPP21	Essential	y	y	n	19	10,11	double	AGTC	rU:dG,rG:dG
AAGAGCAGCCTCGACAGAG	AAGAGCAGCCTCGACAGTTG	RPP21	Essential	y	y	n	19	19,20	double	AGTC	rU:dT,rU:dC
AAGAGCAGCCTCGACAGAG	AAGGGCAGCCTCGACAGGGG	RPP21	Essential	y	y	n	19	5,19	double	AGTC	rG:dT,rG:dT
AAGAGCAGCCTCGACAGAG	TAGAGCAGCCTCGATAGAGG	RPP21	Essential	y	y	n	19	2,16	double	AGTC	rU:dT,rU:dG
AAGAGCAGCCTCGACAGAG	AAGAGCAGACTCGAAAGAGG	RPP21	Essential	y	y	n	19	10,16	double	AGTC	rA:dG,rA:dG
AAGAGCAGCCTCGACAGAG	AAGAGCAGCCTCAACTGAGG	RPP21	Essential	y	y	n	19	14,17	double	AGTC	rA:dC,rU:dT
AAGAGCAGCCTCGACAGAG	AAGTACAGCCTCGACAGAGG	RPP21	Essential	y	y	n	19	5,6	double	AGTC	rU:dT,rA:dC
AAGAGCAGCCTCGACAGAG	TAGAGCAGCATCGACAGAGG	RPP21	Essential	y	y	n	19	2,11	double	AGTC	rU:dT,rA:dG
AAGAGCAGCCTCGACAGAG	AAGAACAGCCGCGACAGAGG	RPP21	Essential	y	y	n	19	6,12	double	AGTC	rA:dC,rG:dA
AAGAGCAGCCTCGACAGAG	AAGAGCAGCCTCTAAAGAGG	RPP21	Essential	y	y	n	19	14,16	double	AGTC	rU:dC,rA:dG
AAGAGCAGCCTCGACAGAG	AAGAGCAGCCTCAATAGAGG	RPP21	Essential	y	y	n	19	14,16	double	AGTC	rA:dC,rU:dG
AAGAGCAGCCTCGACAGAG	AATACCAGCCTCGACAGAGG	RPP21	Essential	y	y	n	19	4,6	double	AGTC	rU:dC,rC:dC
AAGAGCAGCCTCGACAGAG	TAGAGCAGACTCGACAGAGG	RPP21	Essential	y	y	n	19	2,10	double	AGTC	rU:dT,rA:dG
AAGAGCAGCCTCGACAGAG	AGGAGCAGCCTCGACAGCGG	RPP21	Essential	y	y	n	19	3,19	double	AGTC	rG:dT,rC:dT
AAGAGCAGCCTCGACAGAG	ATCAGCAGCCTCGACAGAGG	RPP21	Essential	y	y	n	19	3,4	double	AGTC	rU:dT,rC:dC
AAGAGCAGCCTCGACAGAG	AGGAGCACCCTCGACAGAGG	RPP21	Essential	y	y	n	19	3,9	double	AGTC	rG:dT,rC:dC
AAGAGCAGCCTCGACAGAG	AAGATCATCCTCGACAGAGG	RPP21	Essential	y	y	n	19	6,9	double	AGTC	rU:dC,rU:dC
AAGAGCAGCCTCGACAGAG	ATGAGCAGCCTCGAAAGAGG	RPP21	Essential	y	y	n	19	3,16	double	AGTC	rU:dT,rA:dG
AAGAGCAGCCTCGACAGAG	AAGAGCAGCCTCGACCGGGG	RPP21	Essential	y	y	n	19	17,19	double	AGTC	rC:dT,rG:dT
AAGAGCAGCCTCGACAGAG	AAGATCTGCCTCGACAGAGG	RPP21	Essential	y	y	n	19	6,8	double	AGTC	rU:dC,rU:dT
AAGAGCAGCCTCGACAGAG	AAGAGCAGCCTTGACACAGG	RPP21	Essential	y	y	n	19	13,18	double	AGTC	rU:dG,rC:dC
AAGAGCAGCCTCGACAGAG	AAGGGCAGCCTCCACAGAGG	RPP21	Essential	y	y	n	19	5,14	double	AGTC	rG:dT,rC:dC
AAGAGCAGCCTCGACAGAG	ATGAGCAGCCTTGACAGAGG	RPP21	Essential	y	y	n	19	3,13	double	AGTC	rU:dT,rU:dG
AAGAGCAGCCTCGACAGAG	AAGATCAGCCTCGACAGTGG	RPP21	Essential	y	y	n	19	6,19	double	AGTC	rU:dC,rU:dT
AAGAGCAGCCTCGACAGAG	AAGAGCAGCCTAGACAGGGG	RPP21	Essential	y	y	n	19	13,19	double	AGTC	rA:dG,rG:dT
AAGAGCAGCCTCGACAGAG	AAGAGCAGTCTCGACTGAGG	RPP21	Essential	y	y	n	19	10,17	double	AGTC	rU:dG,rU:dT
AAGAGCAGCCTCGACAGAG	AAGAGTAGCCACGACAGAGG	RPP21	Essential	y	y	n	19	7,12	double	AGTC	rU:dG,rA:dA
AAGAGCAGCCTCGACAGAG	ATGAGCAGCCTCTACAGAGG	RPP21	Essential	y	y	n	19	3,14	double	AGTC	rU:dT,rU:dC
AAGAGCAGCCTCGACAGAG	AAGACCAGCCTGGACAGAGG	RPP21	Essential	y	y	n	19	6,13	double	AGTC	rC:dC,rG:dG
AAGAGCAGCCTCGACAGAG	AAGGGCAGTCTCGACAGAGG	RPP21	Essential	y	y	n	19	5,10	double	AGTC	rG:dT,rU:dG
AAGAGCAGCCTCGACAGAG	TAGAGCAGCCTCGACAAAGG	RPP21	Essential	y	y	n	19	2,18	double	AGTC	rU:dT,rA:dC
AAGAGCAGCCTCGACAGAG	AAGAGCGGCCTCAACAGAGG	RPP21	Essential	y	y	n	19	8,14	double	AGTC	rG:dT,rA:dC
AAGAGCAGCCTCGACAGAG	CAGAGCAGCCTCGACAGAAG	RPP21	Essential	y	y	n	19	2,20	double	AGTC	rC:dT,rA:dC
AAGAGCAGCCTCGACAGAG	AAAAGAAGCCTCGACAGAGG	RPP21	Essential	y	y	n	19	4,7	double	AGTC	rA:dC,rA:dG
AAGAGCAGCCTCGACAGAG	AAGAGCTGCCTCGACACAGG	RPP21	Essential	y	y	n	19	8,18	double	AGTC	rU:dT,rC:dC
AAGAGCAGCCTCGACAGAG	CAGAGCAGCCTCCACAGAGG	RPP21	Essential	y	y	n	19	2,14	double	AGTC	rC:dT,rC:dC
AAGAGCAGCCTCGACAGAG	AAGTGCAGCCACGACAGAGG	RPP21	Essential	y	y	n	19	5,12	double	AGTC	rU:dT,rA:dA
AAGAGCAGCCTCGACAGAG	AAGAGCAGCCTCGACATGGG	RPP21	Essential	y	y	n	19	18,19	double	AGTC	rU:dC,rG:dT
AAGAGCAGCCTCGACAGAG	AAGAGCAGCCTCGATAGAAG	RPP21	Essential	y	y	n	19	16,20	double	AGTC	rU:dG,rA:dC
AAGAGCAGCCTCGACAGAG	AAGAGCAGCTTCAACAGAGG	RPP21	Essential	y	y	n	19	11,14	double	AGTC	rU:dG,rA:dC
AAGAGCAGCCTCGACAGAG	AAGAGCAGGCTCGACAGACG	RPP21	Essential	y	y	n	19	10,20	double	AGTC	rG:dG,rC:dC
AAGAGCAGCCTCGACAGAG	AAGAGCTGTCTCGACAGAGG	RPP21	Essential	y	y	n	19	8,10	double	AGTC	rU:dT,rU:dG
AAGAGCAGCCTCGACAGAG	AAGACCAGCGTCGACAGAGG	RPP21	Essential	y	y	n	19	6,11	double	AGTC	rC:dC,rG:dG
AAGAGCAGCCTCGACAGAG	AAGAGCCGACTCGACAGAGG	RPP21	Essential	y	y	n	19	8,10	double	AGTC	rC:dT,rA:dG
AAGAGCAGCCTCGACAGAG	AAGAGCAACCTCGACAAAGG	RPP21	Essential	y	y	n	19	9,18	double	AGTC	rA:dC,rA:dC
AAGAGCAGCCTCGACAGAG	AAGAGCAGCCTAGACAGACG	RPP21	Essential	y	y	n	19	13,20	double	AGTC	rA:dG,rC:dC
AAGAGCAGCCTCGACAGAG	AAGAGCAACCTAGACAGAGG	RPP21	Essential	y	y	n	19	9,13	double	AGTC	rA:dC,rA:dG
AAGAGCAGCCTCGACAGAG	AAGAGTCGCCTCGACAGAGG	RPP21	Essential	y	y	n	19	7,8	double	AGTC	rU:dG,rC:dT
AAGAGCAGCCTCGACAGAG	AAGACCAGCTTCGACAGAGG	RPP21	Essential	y	y	n	19	6,11	double	AGTC	rC:dC,rU:dG
AAGAGCAGCCTCGACAGAG	AGGAGCAGCCTCGACAAAGG	RPP21	Essential	y	y	n	19	3,18	double	AGTC	rG:dT,rA:dC
AAGAGCAGCCTCGACAGAG	AATAGCAGCCTCCACAGAGG	RPP21	Essential	y	y	n	19	4,14	double	AGTC	rU:dC,rC:dC
AAGAGCAGCCTCGACAGAG	AAGAGCCGCCTCGACGGAGG	RPP21	Essential	y	y	n	19	8,17	double	AGTC	rC:dT,rG:dT
AAGAGCAGCCTCGACAGAG	AAGAGCAGCCCCTACAGAGG	RPP21	Essential	y	y	n	19	12,14	double	AGTC	rC:dA,rU:dC
AAGAGCAGCCTCGACAGAG	AAGAGCAGCCCCGAAAGAGG	RPP21	Essential	y	y	n	19	12,16	double	AGTC	rC:dA,rA:dG
AAGAGCAGCCTCGACAGAG	AAGAGCAGCCTGGACGGAGG	RPP21	Essential	y	y	n	19	13,17	double	AGTC	rG:dG,rG:dT
AAGAGCAGCCTCGACAGAG	AAGAGAAGCCTCGAAAGAGG	RPP21	Essential	y	y	n	19	7,16	double	AGTC	rA:dG,rA:dG
AAGAGCAGCCTCGACAGAG	AAGAGTGGCCTCGACAGAGG	RPP21	Essential	y	y	n	19	7,8	double	AGTC	rU:dG,rG:dT
AAGAGCAGCCTCGACAGAG	AAGAGTAGCCTCGACAAAGG	RPP21	Essential	y	y	n	19	7,18	double	AGTC	rU:dG,rA:dC
AAGAGCAGCCTCGACAGAG	AAGAGCCCCCTCGACAGAGG	RPP21	Essential	y	y	n	19	8,9	double	AGTC	rC:dT,rC:dC
AAGAGCAGCCTCGACAGAG	AAGATCAGCCTCGATAGAGG	RPP21	Essential	y	y	n	19	6,16	double	AGTC	rU:dC,rU:dG
AAGAGCAGCCTCGACAGAG	AAGAGCAGACTCGCCAGAGG	RPP21	Essential	y	y	n	19	10,15	double	AGTC	rA:dG,rC:dT
AAGAGCAGCCTCGACAGAG	AAGAGCAGCCTCGAAATAGG	RPP21	Essential	y	y	n	19	16,18	double	AGTC	rA:dG,rU:dC
AAGAGCAGCCTCGACAGAG	AAGAACATCCTCGACAGAGG	RPP21	Essential	y	y	n	19	6,9	double	AGTC	rA:dC,rU:dC
AAGAGCAGCCTCGACAGAG	AAGCGCAGCCACGACAGAGG	RPP21	Essential	y	y	n	19	5,12	double	AGTC	rC:dT,rA:dA
AAGAGCAGCCTCGACAGAG	AAGGGAAGCCTCGACAGAGG	RPP21	Essential	y	y	n	19	5,7	double	AGTC	rG:dT,rA:dG
AAGAGCAGCCTCGACAGAG	AAGGGCAGCCACGACAGAGG	RPP21	Essential	y	y	n	19	5,12	double	AGTC	rG:dT,rA:dA
AAGAGCAGCCTCGACAGAG	AAGAGCAGCCTCGCCACAGG	RPP21	Essential	y	y	n	19	15,18	double	AGTC	rC:dT,rC:dC
AAGAGCAGCCTCGACAGAG	TAGAGCAGCCTGGACAGAGG	RPP21	Essential	y	y	n	19	2,13	double	AGTC	rU:dT,rG:dG
AAGAGCAGCCTCGACAGAG	AAGAGCAGCGCCGACAGAGG	RPP21	Essential	y	y	n	19	11,12	double	AGTC	rG:dG,rC:dA
AAGAGCAGCCTCGACAGAG	AAGGGCAGCCTCGACAGATG	RPP21	Essential	y	y	n	19	5,20	double	AGTC	rG:dT,rU:dC
AAGAGCAGCCTCGACAGAG	AAGAGCTGCCTCGCCAGAGG	RPP21	Essential	y	y	n	19	8,15	double	AGTC	rU:dT,rC:dT
AAGAGCAGCCTCGACAGAG	AAGAGCGGCCTCGACAGCGG	RPP21	Essential	y	y	n	19	8,19	double	AGTC	rG:dT,rC:dT
AAGAGCAGCCTCGACAGAG	AAGGGCAGCCTCTACAGAGG	RPP21	Essential	y	y	n	19	5,14	double	AGTC	rG:dT,rU:dC
AAGAGCAGCCTCGACAGAG	AAGAGCAGCATCGACGGAGG	RPP21	Essential	y	y	n	19	11,17	double	AGTC	rA:dG,rG:dT
AAGAGCAGCCTCGACAGAG	AAGAGTAGCCTAGACAGAGG	RPP21	Essential	y	y	n	19	7,13	double	AGTC	rU:dG,rA:dG
AAGAGCAGCCTCGACAGAG	TAGAGCGGCCTCGACAGAGG	RPP21	Essential	y	y	n	19	2,8	double	AGTC	rU:dT,rG:dT
AAGAGCAGCCTCGACAGAG	AAAAGCAGCCTCGACAGGGG	RPP21	Essential	y	y	n	19	4,19	double	AGTC	rA:dC,rG:dT
AAGAGCAGCCTCGACAGAG	AATAGCAGCCTCGACACAGG	RPP21	Essential	y	y	n	19	4,18	double	AGTC	rU:dC,rC:dC
AAGAGCAGCCTCGACAGAG	AGGAGCAGACTCGACAGAGG	RPP21	Essential	y	y	n	19	3,10	double	AGTC	rG:dT,rA:dG
AAGAGCAGCCTCGACAGAG	AAGAGCAGCCTCTATAGAGG	RPP21	Essential	y	y	n	19	14,16	double	AGTC	rU:dC,rU:dG
AAGAGCAGCCTCGACAGAG	AAGAGCCGCCTCGCCAGAGG	RPP21	Essential	y	y	n	19	8,15	double	AGTC	rC:dT,rC:dT
AAGAGCAGCCTCGACAGAG	AAGACCAGCCTCCACAGAGG	RPP21	Essential	y	y	n	19	6,14	double	AGTC	rC:dC,rC:dC
AAGAGCAGCCTCGACAGAG	AGAAGCAGCCTCGACAGAGG	RPP21	Essential	y	y	n	19	3,4	double	AGTC	rG:dT,rA:dC
AAGAGCAGCCTCGACAGAG	AAGAGCAGCCTCGAGTGAGG	RPP21	Essential	y	y	n	19	16,17	double	AGTC	rG:dG,rU:dT
AAGAGCAGCCTCGACAGAG	AAGTGTAGCCTCGACAGAGG	RPP21	Essential	y	y	n	19	5,7	double	AGTC	rU:dT,rU:dG
ACGGAAATACACCCTCTTC	ACGGCATTACACCCTCTTCG	GEMIN5	Essential	y	n	y	19	6,8	double	AGTG	rC:dT,rU:dT
ACGGAAATACACCCTCTTC	ACGGATGTACACCCTCTTCG	GEMIN5	Essential	y	n	y	19	7,8	double	AGTG	rU:dT,rG:dT
ACGGAAATACACCCTCTTC	ACGGGAGTACACCCTCTTCG	GEMIN5	Essential	y	n	y	19	6,8	double	AGTG	rG:dT,rG:dT
ACGGAAATACACCCTCTTC	ACCGAAATACACACTCTTCG	GEMIN5	Essential	y	n	y	19	4,14	double	AGTG	rC:dC,rA:dG
ACGGAAATACACCCTCTTC	ACGGATATACACCCTCTTGG	GEMIN5	Essential	y	n	y	19	7,20	double	AGTG	rU:dT,rG:dG
ACGGAAATACACCCTCTTC	ACGGTAATACACCCCCTTCG	GEMIN5	Essential	y	n	y	19	6,16	double	AGTG	rU:dT,rC:dA
ACGGAAATACACCCTCTTC	ACCGAAATACAACCTCTTCG	GEMIN5	Essential	y	n	y	19	4,13	double	AGTG	rC:dC,rA:dG
ACGGAAATACACCCTCTTC	ACGGAAATACCCCCTCTGCG	GEMIN5	Essential	y	n	y	19	12,19	double	AGTG	rC:dT,rG:dA
ACGGAAATACACCCTCTTC	ACGGAAATAAACCCTCTTAG	GEMIN5	Essential	y	n	y	19	11,20	double	AGTG	rA:dG,rA:dG
ACGGAAATACACCCTCTTC	ACGGAAATACACACTGTTCG	GEMIN5	Essential	y	n	y	19	14,17	double	AGTG	rA:dG,rG:dG
ACGGAAATACACCCTCTTC	ACGGAAATAAACACTCTTCG	GEMIN5	Essential	y	n	y	19	11,14	double	AGTG	rA:dG,rA:dG
ACGGAAATACACCCTCTTC	ACGGAAGTACACGCTCTTCG	GEMIN5	Essential	y	n	y	19	8,14	double	AGTG	rG:dT,rG:dG
ACGGAAATACACCCTCTTC	ACGGAAATACTCCCTCTTAG	GEMIN5	Essential	y	n	y	19	12,20	double	AGTG	rU:dT,rA:dG
ACGGAAATACACCCTCTTC	ACGGAAAGACACGCTCTTCG	GEMIN5	Essential	y	n	y	19	9,14	double	AGTG	rG:dA,rG:dG
ACGGAAATACACCCTCTTC	ACGGAAATAGAACCTCTTCG	GEMIN5	Essential	y	n	y	19	11,13	double	AGTG	rG:dG,rA:dG
ACGGAAATACACCCTCTTC	ATGGAAATACACCCTGTTCG	GEMIN5	Essential	y	n	y	19	3,17	double	AGTG	rU:dG,rG:dG
ACGGAAATACACCCTCTTC	ACGGAAATACAACCTCATCG	GEMIN5	Essential	y	n	y	19	13,18	double	AGTG	rA:dG,rA:dA
ACGGAAATACACCCTCTTC	ACGGAAACACACCCTCTACG	GEMIN5	Essential	y	n	y	19	9,19	double	AGTG	rC:dA,rA:dA
ACGGAAATACACCCTCTTC	ACGGCAATACACCATCTTCG	GEMIN5	Essential	y	n	y	19	6,15	double	AGTG	rC:dT,rA:dG
ACGGAAATACACCCTCTTC	AGGGAAATACACCCTCATCG	GEMIN5	Essential	y	n	y	19	3,18	double	AGTG	rG:dG,rA:dA
ACGGAAATACACCCTCTTC	ACGGAAATAAATCCTCTTCG	GEMIN5	Essential	y	n	y	19	11,13	double	AGTG	rA:dG,rU:dG
ACGGAAATACACCCTCTTC	ACGGAAAAACAACCTCTTCG	GEMIN5	Essential	y	n	y	19	9,13	double	AGTG	rA:dA,rA:dG
ACGGAAATACACCCTCTTC	ACGGAAATAGACCCTCTGCG	GEMIN5	Essential	y	n	y	19	11,19	double	AGTG	rG:dG,rG:dA
ACGGAAATACACCCTCTTC	ACGGAAAGACACCCTATTCG	GEMIN5	Essential	y	n	y	19	9,17	double	AGTG	rG:dA,rA:dG
ACGGAAATACACCCTCTTC	ACCGAGATACACCCTCTTCG	GEMIN5	Essential	y	n	y	19	4,7	double	AGTG	rC:dC,rG:dT
ACGGAAATACACCCTCTTC	CCGAAAATACACCCTCTTCG	GEMIN5	Essential	y	n	y	19	2,5	double	AGTG	rC:dT,rA:dC
ACGGAAATACACCCTCTTC	GCGGAAATACACCCTCTTTG	GEMIN5	Essential	y	n	y	19	2,20	double	AGTG	rG:dT,rU:dG
ACGGAAATACACCCTCTTC	GCGGAAGTACACCCTCTTCG	GEMIN5	Essential	y	n	y	19	2,8	double	AGTG	rG:dT,rG:dT
ACGGAAATACACCCTCTTC	ACGGGAATACACCCTCTACG	GEMIN5	Essential	y	n	y	19	6,19	double	AGTG	rG:dT,rA:dA
ACGGAAATACACCCTCTTC	ACGGAAATCCACCATCTTCG	GEMIN5	Essential	y	n	y	19	10,15	double	AGTG	rC:dT,rA:dG
ACGGAAATACACCCTCTTC	ACGGAAATATACCGTCTTCG	GEMIN5	Essential	y	n	y	19	11,15	double	AGTG	rU:dG,rG:dG
ACGGAAATACACCCTCTTC	ACGGAAATACACCGCCTTCG	GEMIN5	Essential	y	n	y	19	15,16	double	AGTG	rG:dG,rC:dA
ACGGAAATACACCCTCTTC	ACGGAAATACACCCTTTGCG	GEMIN5	Essential	y	n	y	19	17,19	double	AGTG	rU:dG,rG:dA
ACGGAAATACACCCTCTTC	ACGGAAATACAGCCTCATCG	GEMIN5	Essential	y	n	y	19	13,18	double	AGTG	rG:dG,rA:dA
ACGGAAATACACCCTCTTC	ACGGAAATACACCCTGCTCG	GEMIN5	Essential	y	n	y	19	17,18	double	AGTG	rG:dG,rC:dA
ACGGAAATACACCCTCTTC	ACGGATATACACCGTCTTCG	GEMIN5	Essential	y	n	y	19	7,15	double	AGTG	rU:dT,rG:dG
ACGGAAATACACCCTCTTC	AGGAAAATACACCCTCTTCG	GEMIN5	Essential	y	n	y	19	3,5	double	AGTG	rG:dG,rA:dC
ACGGAAATACACCCTCTTC	ACGGAACTACACCGTCTTCG	GEMIN5	Essential	y	n	y	19	8,15	double	AGTG	rC:dT,rG:dG
ACGGAAATACACCCTCTTC	ACGCAAATCCACCCTCTTCG	GEMIN5	Essential	y	n	y	19	5,10	double	AGTG	rC:dC,rC:dT
ACGGAAATACACCCTCTTC	ACGGAAATACACCCTCCCCG	GEMIN5	Essential	y	n	y	19	18,19	double	AGTG	rC:dA,rC:dA
ACGGAAATACACCCTCTTC	ACAGAAATACACCATCTTCG	GEMIN5	Essential	y	n	y	19	4,15	double	AGTG	rA:dC,rA:dG
ACGGAAATACACCCTCTTC	ACGGAGATACACCCTCTTAG	GEMIN5	Essential	y	n	y	19	7,20	double	AGTG	rG:dT,rA:dG
ACGGAAATACACCCTCTTC	ACGGAAATACAACCACTTCG	GEMIN5	Essential	y	n	y	19	13,16	double	AGTG	rA:dG,rA:dA
ACGGAAATACACCCTCTTC	ACGGAAATACACCATCGTCG	GEMIN5	Essential	y	n	y	19	15,18	double	AGTG	rA:dG,rG:dA
ACGGAAATACACCCTCTTC	TCGGAAATACACCCTCTCCG	GEMIN5	Essential	y	n	y	19	2,19	double	AGTG	rU:dT,rC:dA
ACGGAAATACACCCTCTTC	ACGGAAATAATCCCTCTTCG	GEMIN5	Essential	y	n	y	19	11,12	double	AGTG	rA:dG,rU:dT
ACGGAAATACACCCTCTTC	ACGGAAATGCACCCTGTTCG	GEMIN5	Essential	y	n	y	19	10,17	double	AGTG	rG:dT,rG:dG
ACGGAAATACACCCTCTTC	ACGGCGATACACCCTCTTCG	GEMIN5	Essential	y	n	y	19	6,7	double	AGTG	rC:dT,rG:dT
ACGGAAATACACCCTCTTC	ACGGAAATCCGCCCTCTTCG	GEMIN5	Essential	y	n	y	19	10,12	double	AGTG	rC:dT,rG:dT
ACGGAAATACACCCTCTTC	ACGCAGATACACCCTCTTCG	GEMIN5	Essential	y	n	y	19	5,7	double	AGTG	rC:dC,rG:dT
ACGGAAATACACCCTCTTC	ACGGAAATATGCCCTCTTCG	GEMIN5	Essential	y	n	y	19	11,12	double	AGTG	rU:dG,rG:dT
ACGGAAATACACCCTCTTC	ATGGAAATACACCCTCTTAG	GEMIN5	Essential	y	n	y	19	3,20	double	AGTG	rU:dG,rA:dG
ACGGAAATACACCCTCTTC	ACGGAAATACACGCTATTCG	GEMIN5	Essential	y	n	y	19	14,17	double	AGTG	rG:dG,rA:dG
ACGGAAATACACCCTCTTC	ACGGTAAAACACCCTCTTCG	GEMIN5	Essential	y	n	y	19	6,9	double	AGTG	rU:dT,rA:dA
ACGGAAATACACCCTCTTC	ACGGACATACACCCACTTCG	GEMIN5	Essential	y	n	y	19	7,16	double	AGTG	rC:dT,rA:dA
ACGGAAATACACCCTCTTC	ACGGCAATACCCCCTCTTCG	GEMIN5	Essential	y	n	y	19	6,12	double	AGTG	rC:dT,rC:dT
ACGGAAATACACCCTCTTC	ACGGAAATACACCCGCTACG	GEMIN5	Essential	y	n	y	19	16,19	double	AGTG	rG:dA,rA:dA
ACGGAAATACACCCTCTTC	ACGGAAATACACTCTCGTCG	GEMIN5	Essential	y	n	y	19	14,18	double	AGTG	rU:dG,rG:dA
ACGGAAATACACCCTCTTC	ACGGAAATACACTCACTTCG	GEMIN5	Essential	y	n	y	19	14,16	double	AGTG	rU:dG,rA:dA
ACGGAAATACACCCTCTTC	CCAGAAATACACCCTCTTCG	GEMIN5	Essential	y	n	y	19	2,4	double	AGTG	rC:dT,rA:dC
ACGGAAATACACCCTCTTC	ACGGAAATACAACCTCTTTG	GEMIN5	Essential	y	n	y	19	13,20	double	AGTG	rA:dG,rU:dG
ACGGAAATACACCCTCTTC	ACGGAAATAACCCCTCTTCG	GEMIN5	Essential	y	n	y	19	11,12	double	AGTG	rA:dG,rC:dT
ACGGAAATACACCCTCTTC	ACGGAAATACACCCTCATGG	GEMIN5	Essential	y	n	y	19	18,20	double	AGTG	rA:dA,rG:dG
ACGGAAATACACCCTCTTC	GCGGACATACACCCTCTTCG	GEMIN5	Essential	y	n	y	19	2,7	double	AGTG	rG:dT,rC:dT
ACGGAAATACACCCTCTTC	ACGGAAAGACACCTTCTTCG	GEMIN5	Essential	y	n	y	19	9,15	double	AGTG	rG:dA,rU:dG
ACGGAAATACACCCTCTTC	GCGGAAATACACCCTTTTCG	GEMIN5	Essential	y	n	y	19	2,17	double	AGTG	rG:dT,rU:dG
ACGGAAATACACCCTCTTC	ACGGAAATACGCCCTCGTCG	GEMIN5	Essential	y	n	y	19	12,18	double	AGTG	rG:dT,rG:dA
ACGGAAATACACCCTCTTC	ACGGATATACACGCTCTTCG	GEMIN5	Essential	y	n	y	19	7,14	double	AGTG	rU:dT,rG:dG
ACGGAAATACACCCTCTTC	ACGGCAATACACCCTATTCG	GEMIN5	Essential	y	n	y	19	6,17	double	AGTG	rC:dT,rA:dG
ACGGAAATACACCCTCTTC	ACGGGATTACACCCTCTTCG	GEMIN5	Essential	y	n	y	19	6,8	double	AGTG	rG:dT,rU:dT
ACGGAAATACACCCTCTTC	ACGGAAATACACATTCTTCG	GEMIN5	Essential	y	n	y	19	14,15	double	AGTG	rA:dG,rU:dG
ACGGAAATACACCCTCTTC	AGGGAAATACACCCTCTACG	GEMIN5	Essential	y	n	y	19	3,19	double	AGTG	rG:dG,rA:dA
ACGGAAATACACCCTCTTC	ACGGGAACACACCCTCTTCG	GEMIN5	Essential	y	n	y	19	6,9	double	AGTG	rG:dT,rC:dA
ACGGAAATACACCCTCTTC	ACGGAAATAAACGCTCTTCG	GEMIN5	Essential	y	n	y	19	11,14	double	AGTG	rA:dG,rG:dG
ACGGAAATACACCCTCTTC	ACGGATATACACCCTCTTAG	GEMIN5	Essential	y	n	y	19	7,20	double	AGTG	rU:dT,rA:dG
ACGGAAATACACCCTCTTC	ACGGAAATACAGGCTCTTCG	GEMIN5	Essential	y	n	y	19	13,14	double	AGTG	rG:dG,rG:dG
ACGGAAATACACCCTCTTC	ACGGTAATACACCATCTTCG	GEMIN5	Essential	y	n	y	19	6,15	double	AGTG	rU:dT,rA:dG
ACGGAAATACACCCTCTTC	ACAGAAAAACACCCTCTTCG	GEMIN5	Essential	y	n	y	19	4,9	double	AGTG	rA:dC,rA:dA
ACGGAAATACACCCTCTTC	ACTGAAATACACGCTCTTCG	GEMIN5	Essential	y	n	y	19	4,14	double	AGTG	rU:dC,rG:dG
ACGGAAATACACCCTCTTC	ACGGAAAGTCACCCTCTTCG	GEMIN5	Essential	y	n	y	19	9,10	double	AGTG	rG:dA,rU:dT
ACGGAAATACACCCTCTTC	ACGTAAATACACCGTCTTCG	GEMIN5	Essential	y	n	y	19	5,15	double	AGTG	rU:dC,rG:dG
ACGGAAATACACCCTCTTC	ACGGAAATGCAACCTCTTCG	GEMIN5	Essential	y	n	y	19	10,13	double	AGTG	rG:dT,rA:dG
ACGGAAATACACCCTCTTC	ACGTAAATACATCCTCTTCG	GEMIN5	Essential	y	n	y	19	5,13	double	AGTG	rU:dC,rU:dG
ACGGAAATACACCCTCTTC	ACGGAAATACACCAGCTTCG	GEMIN5	Essential	y	n	y	19	15,16	double	AGTG	rA:dG,rG:dA
ACGGAAATACACCCTCTTC	GCGCAAATACACCCTCTTCG	GEMIN5	Essential	y	n	y	19	2,5	double	AGTG	rG:dT,rC:dC
ACGGAAATACACCCTCTTC	ACGGAATTACACACTCTTCG	GEMIN5	Essential	y	n	y	19	8,14	double	AGTG	rU:dT,rA:dG
ACGGAAATACACCCTCTTC	ACGGAAATCCACCCTATTCG	GEMIN5	Essential	y	n	y	19	10,17	double	AGTG	rC:dT,rA:dG
ACGGAAATACACCCTCTTC	ACAGAAATCCACCCTCTTCG	GEMIN5	Essential	y	n	y	19	4,10	double	AGTG	rA:dC,rC:dT
ACGGAAATACACCCTCTTC	ACGGAAATACACCTTCGTCG	GEMIN5	Essential	y	n	y	19	15,18	double	AGTG	rU:dG,rG:dA
ACGGAAATACACCCTCTTC	ACGGAAATACACCCTCATTG	GEMIN5	Essential	y	n	y	19	18,20	double	AGTG	rA:dA,rU:dG
ACGGAAATACACCCTCTTC	ACGGAAATACACCTTCATCG	GEMIN5	Essential	y	n	y	19	15,18	double	AGTG	rU:dG,rA:dA
ACGGAAATACACCCTCTTC	ACGGCAATACACCCTCATCG	GEMIN5	Essential	y	n	y	19	6,18	double	AGTG	rC:dT,rA:dA
ACGGAAATACACCCTCTTC	ACCTAAATACACCCTCTTCG	GEMIN5	Essential	y	n	y	19	4,5	double	AGTG	rC:dC,rU:dC
ACGGAAATACACCCTCTTC	ACGGAAATACATCCTCTGCG	GEMIN5	Essential	y	n	y	19	13,19	double	AGTG	rU:dG,rG:dA
ACGGAAATACACCCTCTTC	ACGTGAATACACCCTCTTCG	GEMIN5	Essential	y	n	y	19	5,6	double	AGTG	rU:dC,rG:dT
ACGGAAATACACCCTCTTC	ACGGTAATACACCGTCTTCG	GEMIN5	Essential	y	n	y	19	6,15	double	AGTG	rU:dT,rG:dG
ACGGAAATACACCCTCTTC	ACGGAAGTACATCCTCTTCG	GEMIN5	Essential	y	n	y	19	8,13	double	AGTG	rG:dT,rU:dG
ACGGAAATACACCCTCTTC	ACGGAAAGACATCCTCTTCG	GEMIN5	Essential	y	n	y	19	9,13	double	AGTG	rG:dA,rU:dG
ACGGAAATACACCCTCTTC	ACCGTAATACACCCTCTTCG	GEMIN5	Essential	y	n	y	19	4,6	double	AGTG	rC:dC,rU:dT
ACGGAAATACACCCTCTTC	ACGGAAATATACCTTCTTCG	GEMIN5	Essential	y	n	y	19	11,15	double	AGTG	rU:dG,rU:dG
ACGGAAATACACCCTCTTC	ACGGAAATGCACCGTCTTCG	GEMIN5	Essential	y	n	y	19	10,15	double	AGTG	rG:dT,rG:dG
ACGGAAATACACCCTCTTC	ACGGAAATCCACCCTCCTCG	GEMIN5	Essential	y	n	y	19	10,18	double	AGTG	rC:dT,rC:dA
ACGGAAATACACCCTCTTC	ACGGAAATACTCGCTCTTCG	GEMIN5	Essential	y	n	y	19	12,14	double	AGTG	rU:dT,rG:dG
ACGGAAATACACCCTCTTC	ACTCAAATACACCCTCTTCG	GEMIN5	Essential	y	n	y	19	4,5	double	AGTG	rU:dC,rC:dC
ACGGAAATACACCCTCTTC	ACGGGGATACACCCTCTTCG	GEMIN5	Essential	y	n	y	19	6,7	double	AGTG	rG:dT,rG:dT
ACGGAAATACACCCTCTTC	ACGGAATTACACCCTCATCG	GEMIN5	Essential	y	n	y	19	8,18	double	AGTG	rU:dT,rA:dA
ACGGAAATACACCCTCTTC	ACGGTAATACACCCTCTCCG	GEMIN5	Essential	y	n	y	19	6,19	double	AGTG	rU:dT,rC:dA
ACGGAAATACACCCTCTTC	ACGGAAATACATGCTCTTCG	GEMIN5	Essential	y	n	y	19	13,14	double	AGTG	rU:dG,rG:dG
ACGGAAATACACCCTCTTC	ACGGATATACACCCTATTCG	GEMIN5	Essential	y	n	y	19	7,17	double	AGTG	rU:dT,rA:dG
ACGGAAATACACCCTCTTC	ACGGAAATACACCCACATCG	GEMIN5	Essential	y	n	y	19	16,18	double	AGTG	rA:dA,rA:dA
ACGGAAATACACCCTCTTC	ACGAAAATACAGCCTCTTCG	GEMIN5	Essential	y	n	y	19	5,13	double	AGTG	rA:dC,rG:dG
ACGGAAATACACCCTCTTC	ACTGAAATACACCCTCTTTG	GEMIN5	Essential	y	n	y	19	4,20	double	AGTG	rU:dC,rU:dG
ACGGAAATACACCCTCTTC	ACGGAACTACACCCTCTGCG	GEMIN5	Essential	y	n	y	19	8,19	double	AGTG	rC:dT,rG:dA
ACGGAAATACACCCTCTTC	ACGGAAAACCACCCTCTTCG	GEMIN5	Essential	y	n	y	19	9,10	double	AGTG	rA:dA,rC:dT
ACGGAAATACACCCTCTTC	ACTGAACTACACCCTCTTCG	GEMIN5	Essential	y	n	y	19	4,8	double	AGTG	rU:dC,rC:dT
ACGGAAATACACCCTCTTC	ACGGGAATACCCCCTCTTCG	GEMIN5	Essential	y	n	y	19	6,12	double	AGTG	rG:dT,rC:dT
ACGGAAATACACCCTCTTC	ACGGAAATGCACCCTCTGCG	GEMIN5	Essential	y	n	y	19	10,19	double	AGTG	rG:dT,rG:dA
ACGGAAATACACCCTCTTC	ACGCAACTACACCCTCTTCG	GEMIN5	Essential	y	n	y	19	5,8	double	AGTG	rC:dC,rC:dT
ACGGAAATACACCCTCTTC	ACGGAAAAACACCCTCCTCG	GEMIN5	Essential	y	n	y	19	9,18	double	AGTG	rA:dA,rC:dA
ACGGAAATACACCCTCTTC	ACGGAAATACAGCTTCTTCG	GEMIN5	Essential	y	n	y	19	13,15	double	AGTG	rG:dG,rU:dG
ACGGAAATACACCCTCTTC	ACGGAAATACACCATCTCCG	GEMIN5	Essential	y	n	y	19	15,19	double	AGTG	rA:dG,rC:dA
ACGGAAATACACCCTCTTC	AAGGAAATACACTCTCTTCG	GEMIN5	Essential	y	n	y	19	3,14	double	AGTG	rA:dG,rU:dG
ACGGAAATACACCCTCTTC	ACGGAAATACACTCTCTACG	GEMIN5	Essential	y	n	y	19	14,19	double	AGTG	rU:dG,rA:dA
ACGGAAATACACCCTCTTC	ACGGAAATACAACGTCTTCG	GEMIN5	Essential	y	n	y	19	13,15	double	AGTG	rA:dG,rG:dG
ACGGAAATACACCCTCTTC	ACGGAAATACAGCCTTTTCG	GEMIN5	Essential	y	n	y	19	13,17	double	AGTG	rG:dG,rU:dG
ACGGAAATACACCCTCTTC	ACGGAAATACGCCCGCTTCG	GEMIN5	Essential	y	n	y	19	12,16	double	AGTG	rG:dT,rG:dA
ACGGAAATACACCCTCTTC	ACGAAAATACACCCTCATCG	GEMIN5	Essential	y	n	y	19	5,18	double	AGTG	rA:dC,rA:dA
ACGGAAATACACCCTCTTC	ACGGACATGCACCCTCTTCG	GEMIN5	Essential	y	n	y	19	7,10	double	AGTG	rC:dT,rG:dT
ACGGAAATACACCCTCTTC	ACGGAAATGCGCCCTCTTCG	GEMIN5	Essential	y	n	y	19	10,12	double	AGTG	rG:dT,rG:dT
ACGGAAATACACCCTCTTC	ACAGAAATACTCCCTCTTCG	GEMIN5	Essential	y	n	y	19	4,12	double	AGTG	rA:dC,rU:dT
ACGGAAATACACCCTCTTC	ACGAAAATACACCCTATTCG	GEMIN5	Essential	y	n	y	19	5,17	double	AGTG	rA:dC,rA:dG
ACGGAAATACACCCTCTTC	ACGGACAGACACCCTCTTCG	GEMIN5	Essential	y	n	y	19	7,9	double	AGTG	rC:dT,rG:dA
ACGGAAATACACCCTCTTC	ACGGAAATACACCCGTTTCG	GEMIN5	Essential	y	n	y	19	16,17	double	AGTG	rG:dA,rU:dG
ACGGAAATACACCCTCTTC	ACGGTTATACACCCTCTTCG	GEMIN5	Essential	y	n	y	19	6,7	double	AGTG	rU:dT,rU:dT
ACGGAAATACACCCTCTTC	AGGGAAATGCACCCTCTTCG	GEMIN5	Essential	y	n	y	19	3,10	double	AGTG	rG:dG,rG:dT
ACGGAAATACACCCTCTTC	ACGGAAATACGCCATCTTCG	GEMIN5	Essential	y	n	y	19	12,15	double	AGTG	rG:dT,rA:dG
ACGGAAATACACCCTCTTC	ACGGAAATCCACCCTCTTGG	GEMIN5	Essential	y	n	y	19	10,20	double	AGTG	rC:dT,rG:dG
ACGGAAATACACCCTCTTC	ACGGAAATACATCATCTTCG	GEMIN5	Essential	y	n	y	19	13,15	double	AGTG	rU:dG,rA:dG
ACGGAAATACACCCTCTTC	ACGGAAACACACGCTCTTCG	GEMIN5	Essential	y	n	y	19	9,14	double	AGTG	rC:dA,rG:dG
ACGGAAATACACCCTCTTC	ACGGAAATACAACCTCTGCG	GEMIN5	Essential	y	n	y	19	13,19	double	AGTG	rA:dG,rG:dA
ACGGAAATACACCCTCTTC	ACGGAAGTGCACCCTCTTCG	GEMIN5	Essential	y	n	y	19	8,10	double	AGTG	rG:dT,rG:dT
ACGGAAATACACCCTCTTC	ACGGAAATACACCCTTTCCG	GEMIN5	Essential	y	n	y	19	17,19	double	AGTG	rU:dG,rC:dA
ACGGAAATACACCCTCTTC	GCGGGAATACACCCTCTTCG	GEMIN5	Essential	y	n	y	19	2,6	double	AGTG	rG:dT,rG:dT
ACGGAAATACACCCTCTTC	ACGCAATTACACCCTCTTCG	GEMIN5	Essential	y	n	y	19	5,8	double	AGTG	rC:dC,rU:dT
ACGGAAATACACCCTCTTC	ACGGGAATACACCCTCCTCG	GEMIN5	Essential	y	n	y	19	6,18	double	AGTG	rG:dT,rC:dA
ACGGAAATACACCCTCTTC	ACGGAAATAGACCCTCTACG	GEMIN5	Essential	y	n	y	19	11,19	double	AGTG	rG:dG,rA:dA
ACGGAAATACACCCTCTTC	ACGGGAATACACCCTATTCG	GEMIN5	Essential	y	n	y	19	6,17	double	AGTG	rG:dT,rA:dG
ACGGAAATACACCCTCTTC	AGGGAAATACACTCTCTTCG	GEMIN5	Essential	y	n	y	19	3,14	double	AGTG	rG:dG,rU:dG
ACGGAAATACACCCTCTTC	ACGGAAATACACCTCCTTCG	GEMIN5	Essential	y	n	y	19	15,16	double	AGTG	rU:dG,rC:dA
ACGGAAATACACCCTCTTC	ACGGAAATCCACCCTCTACG	GEMIN5	Essential	y	n	y	19	10,19	double	AGTG	rC:dT,rA:dA
ACGGAAATACACCCTCTTC	ACGGAAATATACCCTCTTTG	GEMIN5	Essential	y	n	y	19	11,20	double	AGTG	rU:dG,rU:dG
ACGGAAATACACCCTCTTC	ACGGAAATACCCCCTCTTTG	GEMIN5	Essential	y	n	y	19	12,20	double	AGTG	rC:dT,rU:dG
ACGGAAATACACCCTCTTC	ACGGAAATATACACTCTTCG	GEMIN5	Essential	y	n	y	19	11,14	double	AGTG	rU:dG,rA:dG
ACGGAAATACACCCTCTTC	ACGGAAATGCACTCTCTTCG	GEMIN5	Essential	y	n	y	19	10,14	double	AGTG	rG:dT,rU:dG
ACGGAAATACACCCTCTTC	CTGGAAATACACCCTCTTCG	GEMIN5	Essential	y	n	y	19	2,3	double	AGTG	rC:dT,rU:dG
ACGGAAATACACCCTCTTC	ACCGAAATACACCCTCTGCG	GEMIN5	Essential	y	n	y	19	4,19	double	AGTG	rC:dC,rG:dA
ACGGAAATACACCCTCTTC	ATGGAAATACACCCTTTTCG	GEMIN5	Essential	y	n	y	19	3,17	double	AGTG	rU:dG,rU:dG
ACGGAAATACACCCTCTTC	ACGGAAAAACACCCTGTTCG	GEMIN5	Essential	y	n	y	19	9,17	double	AGTG	rA:dA,rG:dG
ACGGAAATACACCCTCTTC	ACGGAAATGCTCCCTCTTCG	GEMIN5	Essential	y	n	y	19	10,12	double	AGTG	rG:dT,rU:dT
ACGGAAATACACCCTCTTC	AGGGAAATTCACCCTCTTCG	GEMIN5	Essential	y	n	y	19	3,10	double	AGTG	rG:dG,rU:dT
ACGGAAATACACCCTCTTC	ACGGAGATACACCGTCTTCG	GEMIN5	Essential	y	n	y	19	7,15	double	AGTG	rG:dT,rG:dG
ACGGAAATACACCCTCTTC	ACGGAAAGACACCCTCGTCG	GEMIN5	Essential	y	n	y	19	9,18	double	AGTG	rG:dA,rG:dA
ACGGAAATACACCCTCTTC	ACGGAAGTAGACCCTCTTCG	GEMIN5	Essential	y	n	y	19	8,11	double	AGTG	rG:dT,rG:dG
ACGGAAATACACCCTCTTC	ACGGCAATACACCCTCTTAG	GEMIN5	Essential	y	n	y	19	6,20	double	AGTG	rC:dT,rA:dG
ACGGAAATACACCCTCTTC	ACGGAAATACACTCTCATCG	GEMIN5	Essential	y	n	y	19	14,18	double	AGTG	rU:dG,rA:dA
ACGGAAATACACCCTCTTC	ACGGAAATACCACCTCTTCG	GEMIN5	Essential	y	n	y	19	12,13	double	AGTG	rC:dT,rA:dG
ACGGAAATACACCCTCTTC	ACGGAAATACAGCCTCTCCG	GEMIN5	Essential	y	n	y	19	13,19	double	AGTG	rG:dG,rC:dA
ACGGAAATACACCCTCTTC	ACGGAAACACACCCTGTTCG	GEMIN5	Essential	y	n	y	19	9,17	double	AGTG	rC:dA,rG:dG
ACGGAAATACACCCTCTTC	GCGGAAATACACCCTCTACG	GEMIN5	Essential	y	n	y	19	2,19	double	AGTG	rG:dT,rA:dA
ACGGAAATACACCCTCTTC	ACCGAAATACAGCCTCTTCG	GEMIN5	Essential	y	n	y	19	4,13	double	AGTG	rC:dC,rG:dG
ACGGAAATACACCCTCTTC	ACGGAATTACACCGTCTTCG	GEMIN5	Essential	y	n	y	19	8,15	double	AGTG	rU:dT,rG:dG
ACGGAAATACACCCTCTTC	ACGGCAATACACCGTCTTCG	GEMIN5	Essential	y	n	y	19	6,15	double	AGTG	rC:dT,rG:dG
ACGGAAATACACCCTCTTC	AAGGAAATACACCCCCTTCG	GEMIN5	Essential	y	n	y	19	3,16	double	AGTG	rA:dG,rC:dA
ACGGAAATACACCCTCTTC	ACGGTAATACACCCTCATCG	GEMIN5	Essential	y	n	y	19	6,18	double	AGTG	rU:dT,rA:dA
ACGGAAATACACCCTCTTC	ACGGAGATACACCATCTTCG	GEMIN5	Essential	y	n	y	19	7,15	double	AGTG	rG:dT,rA:dG
ACGGAAATACACCCTCTTC	ACGTAAATACACCCTCATCG	GEMIN5	Essential	y	n	y	19	5,18	double	AGTG	rU:dC,rA:dA
ACGGAAATACACCCTCTTC	ACGGAAGTACGCCCTCTTCG	GEMIN5	Essential	y	n	y	19	8,12	double	AGTG	rG:dT,rG:dT
ACGGAAATACACCCTCTTC	ACGGATATCCACCCTCTTCG	GEMIN5	Essential	y	n	y	19	7,10	double	AGTG	rU:dT,rC:dT
ACGGAAATACACCCTCTTC	ACGGAAATACCCCCTCTTAG	GEMIN5	Essential	y	n	y	19	12,20	double	AGTG	rC:dT,rA:dG
ACGGAAATACACCCTCTTC	ACGGAGCTACACCCTCTTCG	GEMIN5	Essential	y	n	y	19	7,8	double	AGTG	rG:dT,rC:dT
ACGGAAATACACCCTCTTC	ACGGTAATACGCCCTCTTCG	GEMIN5	Essential	y	n	y	19	6,12	double	AGTG	rU:dT,rG:dT
ACGGAAATACACCCTCTTC	ACGGAAATACACGCTCTTTG	GEMIN5	Essential	y	n	y	19	14,20	double	AGTG	rG:dG,rU:dG
ACGGAAATACACCCTCTTC	ACAGAAATACATCCTCTTCG	GEMIN5	Essential	y	n	y	19	4,13	double	AGTG	rA:dC,rU:dG
TGCTAAAATGAACCAGCAG	TGCTAATATTAACCAGCAGG	XRN2	Essential	y	n	y	19	8,11	double	CGTT	rU:dT,rU:dC
TGCTAAAATGAACCAGCAG	TGTTCAAATGAACCAGCAGG	XRN2	Essential	y	n	y	19	4,6	double	CGTT	rU:dG,rC:dT
TGCTAAAATGAACCAGCAG	TGATAAAATGAGCCAGCAGG	XRN2	Essential	y	n	y	19	4,13	double	CGTT	rA:dG,rG:dT
TGCTAAAATGAACCAGCAG	TACTAAAGTGAACCAGCAGG	XRN2	Essential	y	n	y	19	3,9	double	CGTT	rA:dC,rG:dT
TGCTAAAATGAACCAGCAG	TGCTAAAATCAACCAGCATG	XRN2	Essential	y	n	y	19	11,20	double	CGTT	rC:dC,rU:dC
TGCTAAAATGAACCAGCAG	TGCGAAAAAGAACCAGCAGG	XRN2	Essential	y	n	y	19	5,10	double	CGTT	rG:dA,rA:dA
TGCTAAAATGAACCAGCAG	TGCTAAACTGAGCCAGCAGG	XRN2	Essential	y	n	y	19	9,13	double	CGTT	rC:dT,rG:dT
TGCTAAAATGAACCAGCAG	TATTAAAATGAACCAGCAGG	XRN2	Essential	y	n	y	19	3,4	double	CGTT	rA:dC,rU:dG
TGCTAAAATGAACCAGCAG	TGCTAAAATGAACTAGGAGG	XRN2	Essential	y	n	y	19	15,18	double	CGTT	rU:dG,rG:dG
TGCTAAAATGAACCAGCAG	TGCTATCATGAACCAGCAGG	XRN2	Essential	y	n	y	19	7,8	double	CGTT	rU:dT,rC:dT
TGCTAAAATGAACCAGCAG	TGATAAAATGAACCATCAGG	XRN2	Essential	y	n	y	19	4,17	double	CGTT	rA:dG,rU:dC
TGCTAAAATGAACCAGCAG	TGCTAAAATTGACCAGCAGG	XRN2	Essential	y	n	y	19	11,12	double	CGTT	rU:dC,rG:dT
TGCTAAAATGAACCAGCAG	TGCTAAAAGGAATCAGCAGG	XRN2	Essential	y	n	y	19	10,14	double	CGTT	rG:dA,rU:dG
TGCTAAAATGAACCAGCAG	GGCTAAATTGAACCAGCAGG	XRN2	Essential	y	n	y	19	2,9	double	CGTT	rG:dA,rU:dT
TGCTAAAATGAACCAGCAG	TGCTAAAATTAATCAGCAGG	XRN2	Essential	y	n	y	19	11,14	double	CGTT	rU:dC,rU:dG
TGCTAAAATGAACCAGCAG	TGCCAAAATGAAACAGCAGG	XRN2	Essential	y	n	y	19	5,14	double	CGTT	rC:dA,rA:dG
TGCTAAAATGAACCAGCAG	TGCTAAATTGAACCAGCATG	XRN2	Essential	y	n	y	19	9,20	double	CGTT	rU:dT,rU:dC
TGCTAAAATGAACCAGCAG	TTCTGAAATGAACCAGCAGG	XRN2	Essential	y	n	y	19	3,6	double	CGTT	rU:dC,rG:dT
TGCTAAAATGAACCAGCAG	TGTTAAAATGAACGAGCAGG	XRN2	Essential	y	n	y	19	4,15	double	CGTT	rU:dG,rG:dG
TGCTAAAATGAACCAGCAG	TGCTAAAGTGAACCAGCATG	XRN2	Essential	y	n	y	19	9,20	double	CGTT	rG:dT,rU:dC
TGCTAAAATGAACCAGCAG	TGCTAAAATGATCCAGCCGG	XRN2	Essential	y	n	y	19	13,19	double	CGTT	rU:dT,rC:dT
TGCTAAAATGAACCAGCAG	TGCGATAATGAACCAGCAGG	XRN2	Essential	y	n	y	19	5,7	double	CGTT	rG:dA,rU:dT
TGCTAAAATGAACCAGCAG	TGCAAAAATGATCCAGCAGG	XRN2	Essential	y	n	y	19	5,13	double	CGTT	rA:dA,rU:dT
TGCTAAAATGAACCAGCAG	TGCTAAAATGAACTAGTAGG	XRN2	Essential	y	n	y	19	15,18	double	CGTT	rU:dG,rU:dG
TGCTAAAATGAACCAGCAG	GGCTAAAATGAACCATCAGG	XRN2	Essential	y	n	y	19	2,17	double	CGTT	rG:dA,rU:dC
TGCTAAAATGAACCAGCAG	TGCTAAAAGGAACCAGCTGG	XRN2	Essential	y	n	y	19	10,19	double	CGTT	rG:dA,rU:dT
TGCTAAAATGAACCAGCAG	TGCTAAAATGAAACAGAAGG	XRN2	Essential	y	n	y	19	14,18	double	CGTT	rA:dG,rA:dG
TGCTAAAATGAACCAGCAG	TGCGAAAATGAACCAGCCGG	XRN2	Essential	y	n	y	19	5,19	double	CGTT	rG:dA,rC:dT
TGCTAAAATGAACCAGCAG	TGGTAAAATGAAGCAGCAGG	XRN2	Essential	y	n	y	19	4,14	double	CGTT	rG:dG,rG:dG
TGCTAAAATGAACCAGCAG	TACTAAAATGAACAAGCAGG	XRN2	Essential	y	n	y	19	3,15	double	CGTT	rA:dC,rA:dG
TGCTAAAATGAACCAGCAG	TGCTGAAATGTACCAGCAGG	XRN2	Essential	y	n	y	19	6,12	double	CGTT	rG:dT,rU:dT
TGCTAAAATGAACCAGCAG	TGCTAATATGAACCAACAGG	XRN2	Essential	y	n	y	19	8,17	double	CGTT	rU:dT,rA:dC
TGCTAAAATGAACCAGCAG	TGCTAAACTGAACGAGCAGG	XRN2	Essential	y	n	y	19	9,15	double	CGTT	rC:dT,rG:dG
TGCTAAAATGAACCAGCAG	TGCTAAAATAAACCACCAGG	XRN2	Essential	y	n	y	19	11,17	double	CGTT	rA:dC,rC:dC
TGCTAAAATGAACCAGCAG	TGCGAAAATGAACCAGGAGG	XRN2	Essential	y	n	y	19	5,18	double	CGTT	rG:dA,rG:dG
TGCTAAAATGAACCAGCAG	TGTTAAAATGAACCATCAGG	XRN2	Essential	y	n	y	19	4,17	double	CGTT	rU:dG,rU:dC
TGCTAAAATGAACCAGCAG	TGCTAAAATTCACCAGCAGG	XRN2	Essential	y	n	y	19	11,12	double	CGTT	rU:dC,rC:dT
TGCTAAAATGAACCAGCAG	TCTTAAAATGAACCAGCAGG	XRN2	Essential	y	n	y	19	3,4	double	CGTT	rC:dC,rU:dG
TGCTAAAATGAACCAGCAG	CGCTAAAATGAACCAGAAGG	XRN2	Essential	y	n	y	19	2,18	double	CGTT	rC:dA,rA:dG
TGCTAAAATGAACCAGCAG	TTCTACAATGAACCAGCAGG	XRN2	Essential	y	n	y	19	3,7	double	CGTT	rU:dC,rC:dT
TGCTAAAATGAACCAGCAG	TACCAAAATGAACCAGCAGG	XRN2	Essential	y	n	y	19	3,5	double	CGTT	rA:dC,rC:dA
TGCTAAAATGAACCAGCAG	TGCTAAAAGGTACCAGCAGG	XRN2	Essential	y	n	y	19	10,12	double	CGTT	rG:dA,rU:dT
TGCTAAAATGAACCAGCAG	GGCTAAAAAGAACCAGCAGG	XRN2	Essential	y	n	y	19	2,10	double	CGTT	rG:dA,rA:dA
TGCTAAAATGAACCAGCAG	AGCTAAAATGAACCATCAGG	XRN2	Essential	y	n	y	19	2,17	double	CGTT	rA:dA,rU:dC
TGCTAAAATGAACCAGCAG	TACTAAAAGGAACCAGCAGG	XRN2	Essential	y	n	y	19	3,10	double	CGTT	rA:dC,rG:dA
TGCTAAAATGAACCAGCAG	TGCCAAAATGAACCAGCAAG	XRN2	Essential	y	n	y	19	5,20	double	CGTT	rC:dA,rA:dC
TGCTAAAATGAACCAGCAG	TGCTAAAAGGAACCAGCATG	XRN2	Essential	y	n	y	19	10,20	double	CGTT	rG:dA,rU:dC
TGCTAAAATGAACCAGCAG	TGCTAAAATGAACTAACAGG	XRN2	Essential	y	n	y	19	15,17	double	CGTT	rU:dG,rA:dC
TGCTAAAATGAACCAGCAG	TGCAAAAATGAACTAGCAGG	XRN2	Essential	y	n	y	19	5,15	double	CGTT	rA:dA,rU:dG
TGCTAAAATGAACCAGCAG	AGCTAAACTGAACCAGCAGG	XRN2	Essential	y	n	y	19	2,9	double	CGTT	rA:dA,rC:dT
TGCTAAAATGAACCAGCAG	TGCTCAAACGAACCAGCAGG	XRN2	Essential	y	n	y	19	6,10	double	CGTT	rC:dT,rC:dA
TGCTAAAATGAACCAGCAG	TGCTAACATAAACCAGCAGG	XRN2	Essential	y	n	y	19	8,11	double	CGTT	rC:dT,rA:dC
TGCTAAAATGAACCAGCAG	TGCCGAAATGAACCAGCAGG	XRN2	Essential	y	n	y	19	5,6	double	CGTT	rC:dA,rG:dT
TGCTAAAATGAACCAGCAG	TGCTAAAATGAACTATCAGG	XRN2	Essential	y	n	y	19	15,17	double	CGTT	rU:dG,rU:dC
TGCTAAAATGAACCAGCAG	TGCTCAAATGGACCAGCAGG	XRN2	Essential	y	n	y	19	6,12	double	CGTT	rC:dT,rG:dT
TGCTAAAATGAACCAGCAG	TGCTACAATGAACCTGCAGG	XRN2	Essential	y	n	y	19	7,16	double	CGTT	rC:dT,rU:dT
TGCTAAAATGAACCAGCAG	TGCTAGAATGAATCAGCAGG	XRN2	Essential	y	n	y	19	7,14	double	CGTT	rG:dT,rU:dG
TGCTAAAATGAACCAGCAG	TGCTAAAATGAATCACCAGG	XRN2	Essential	y	n	y	19	14,17	double	CGTT	rU:dG,rC:dC
TGCTAAAATGAACCAGCAG	TGCAAAACTGAACCAGCAGG	XRN2	Essential	y	n	y	19	5,9	double	CGTT	rA:dA,rC:dT
TGCTAAAATGAACCAGCAG	TGCTTAAATGAACCAGCCGG	XRN2	Essential	y	n	y	19	6,19	double	CGTT	rU:dT,rC:dT
TGCTAAAATGAACCAGCAG	TGCTAAAATGAATCAGCCGG	XRN2	Essential	y	n	y	19	14,19	double	CGTT	rU:dG,rC:dT
TGCTAAAATGAACCAGCAG	GGCTAAAATGCACCAGCAGG	XRN2	Essential	y	n	y	19	2,12	double	CGTT	rG:dA,rC:dT
TGCTAAAATGAACCAGCAG	TGCTAAAATGAACCAATAGG	XRN2	Essential	y	n	y	19	17,18	double	CGTT	rA:dC,rU:dG
TGCTAAAATGAACCAGCAG	TGATAACATGAACCAGCAGG	XRN2	Essential	y	n	y	19	4,8	double	CGTT	rA:dG,rC:dT
TGCTAAAATGAACCAGCAG	TGCTAAAATAAACCAGGAGG	XRN2	Essential	y	n	y	19	11,18	double	CGTT	rA:dC,rG:dG
TGCTAAAATGAACCAGCAG	TGCTAAAATGAACAAGCAAG	XRN2	Essential	y	n	y	19	15,20	double	CGTT	rA:dG,rA:dC
TGCTAAAATGAACCAGCAG	CCCTAAAATGAACCAGCAGG	XRN2	Essential	y	n	y	19	2,3	double	CGTT	rC:dA,rC:dC
TGCTAAAATGAACCAGCAG	TGCTAAAATGACCCAGCCGG	XRN2	Essential	y	n	y	19	13,19	double	CGTT	rC:dT,rC:dT
TGCTAAAATGAACCAGCAG	TAGTAAAATGAACCAGCAGG	XRN2	Essential	y	n	y	19	3,4	double	CGTT	rA:dC,rG:dG
TGCTAAAATGAACCAGCAG	TGCTAAAATGATCCATCAGG	XRN2	Essential	y	n	y	19	13,17	double	CGTT	rU:dT,rU:dC
TGCTAAAATGAACCAGCAG	TGCTAAAACCAACCAGCAGG	XRN2	Essential	y	n	y	19	10,11	double	CGTT	rC:dA,rC:dC
TGCTAAAATGAACCAGCAG	TGCTAAAATCGACCAGCAGG	XRN2	Essential	y	n	y	19	11,12	double	CGTT	rC:dC,rG:dT
TGCTAAAATGAACCAGCAG	CGCTGAAATGAACCAGCAGG	XRN2	Essential	y	n	y	19	2,6	double	CGTT	rC:dA,rG:dT
TGCTAAAATGAACCAGCAG	TGCTAAAATGAAGCAGCCGG	XRN2	Essential	y	n	y	19	14,19	double	CGTT	rG:dG,rC:dT
TGCTAAAATGAACCAGCAG	TTCTAAAATGAACCAGCAAG	XRN2	Essential	y	n	y	19	3,20	double	CGTT	rU:dC,rA:dC
TGCTAAAATGAACCAGCAG	TGCTAATATGAACTAGCAGG	XRN2	Essential	y	n	y	19	8,15	double	CGTT	rU:dT,rU:dG
TGCTAAAATGAACCAGCAG	TACTAAAATGAACCAGGAGG	XRN2	Essential	y	n	y	19	3,18	double	CGTT	rA:dC,rG:dG
TGCTAAAATGAACCAGCAG	TGCGAAAATGAACCAGCAAG	XRN2	Essential	y	n	y	19	5,20	double	CGTT	rG:dA,rA:dC
TGCTAAAATGAACCAGCAG	AGCTAAAATAAACCAGCAGG	XRN2	Essential	y	n	y	19	2,11	double	CGTT	rA:dA,rA:dC
TGCTAAAATGAACCAGCAG	TGCTAAGATGAACCAGCCGG	XRN2	Essential	y	n	y	19	8,19	double	CGTT	rG:dT,rC:dT
TGCTAAAATGAACCAGCAG	CGCTAAAATGCACCAGCAGG	XRN2	Essential	y	n	y	19	2,12	double	CGTT	rC:dA,rC:dT
TGCTAAAATGAACCAGCAG	TGCCAAAATGAATCAGCAGG	XRN2	Essential	y	n	y	19	5,14	double	CGTT	rC:dA,rU:dG
TGCTAAAATGAACCAGCAG	TGCTAACATGAAGCAGCAGG	XRN2	Essential	y	n	y	19	8,14	double	CGTT	rC:dT,rG:dG
TGCTAAAATGAACCAGCAG	TGCTAAAATGAACGATCAGG	XRN2	Essential	y	n	y	19	15,17	double	CGTT	rG:dG,rU:dC
TGCTAAAATGAACCAGCAG	TGCTAAAATGAATCATCAGG	XRN2	Essential	y	n	y	19	14,17	double	CGTT	rU:dG,rU:dC
TGCTAAAATGAACCAGCAG	TGGTAAAACGAACCAGCAGG	XRN2	Essential	y	n	y	19	4,10	double	CGTT	rG:dG,rC:dA
TGCTAAAATGAACCAGCAG	TGCGAAAATGAACCAGCGGG	XRN2	Essential	y	n	y	19	5,19	double	CGTT	rG:dA,rG:dT
TGCTAAAATGAACCAGCAG	TGCTAAAATCAACGAGCAGG	XRN2	Essential	y	n	y	19	11,15	double	CGTT	rC:dC,rG:dG
TGCTAAAATGAACCAGCAG	TGCTAGAATGAACAAGCAGG	XRN2	Essential	y	n	y	19	7,15	double	CGTT	rG:dT,rA:dG
[truncated: 77,076 more rows]

## Sheet: Replicate correlations
Cas	Pearson's r
SpG	0.756469
Cas9-NG	0.81252

## Sheet: README
Supplementary Data 3. PAM-flexible off-target screens
The file contains the raw counts and replicate correlations for each of the variants screened with the Cas9-NG and SpG specific off-target library (annotation also included).
Library annotation file description:
Column Name	Description
WT Sequence	sequence of WT sgRNA used to generate the single and double mismatches
Mismatch Sequence	sequence of mismatched sgRNA included in this library
Gene	Gene target of sgRNA
Construct IDs	Classification of gene target. Either Essential, Control, or WT Essential. WT Essential denotes a perfect match guide
G19	20mer with a matched guanine. Y indicates "yes", N, "no". If a guide has a y in this column, it is a G19
G20	21mer with mismatched prepended guanine. Y indicates "yes", N, "no"
g20	21mer with a matched prepended guanine. Y indicates "yes", N, "no"
Length of WT Sequence	Length of WT sequence. G19 guides are 19nts long, g20/G20 are 20nt.
Mismatch Position	Position of the mismatch in the sgRNA
Number of mismatches	Number of mismatches in the sgRNA. Either none, single, double or Control. None corresponds with WT Essentials
PAM	PAM sequence
Type of Mismatch	Type of mismatch in the sgRNA in the form rG:dT where r is the base in the sgRNA, and d is the base in the target DNA. Double mismatches are separated by a ";"
