# Supplementary material for: Benchmarking of SpCas9 variants enables deeper base editor screens of BRCA1 and BCL2
Source: Nat Commun. 2022 Mar 14;13:1318. doi: 10.1038/s41467-022-28884-7 (PMC8921519; doi:10.1038/s41467-022-28884-7)
Supplement: Supplementary file 8 — Supplementary Dataset 4 [file 41467_2022_28884_MOESM8_ESM.xlsx]

## Sheet: cas9_hfvars_active_prob
Number of mismatches	Type of Mismatch	Mismatch Position	condition	lfc	active_probability
Control	Control		WT-Cas9	0.779831	0.00041471
Control	Control		WT-Cas9	0.951526	0.000280107
Control	Control		WT-Cas9	1.21896	0.000151999
Control	Control		WT-Cas9	0.253769	0.00137931
Control	Control		WT-Cas9	0.934806	0.000291019
Control	Control		WT-Cas9	0.916438	0.000303497
Control	Control		WT-Cas9	0.997434	0.000252205
Control	Control		WT-Cas9	0.573654	0.000664285
Control	Control		WT-Cas9	1.13443	0.000184398
Control	Control		WT-Cas9	0.55564	0.000692194
Control	Control		WT-Cas9	0.788849	0.000406251
Control	Control		WT-Cas9	0.746186	0.000447855
Control	Control		WT-Cas9	-0.0974135	0.00307341
Control	Control		WT-Cas9	0.752417	0.000441523
Control	Control		WT-Cas9	1.02401	0.00023734
Control	Control		WT-Cas9	-0.061178	0.00282975
Control	Control		WT-Cas9	0.318757	0.0011891
Control	Control		WT-Cas9	0.431883	0.000918355
Control	Control		WT-Cas9	0.491514	0.000801407
Control	Control		WT-Cas9	0.764888	0.000429118
Control	Control		WT-Cas9	0.596145	0.000631011
Control	Control		WT-Cas9	0.182561	0.00162278
Control	Control		WT-Cas9	0.865626	0.000340871
Control	Control		WT-Cas9	0.413309	0.000958154
Control	Control		WT-Cas9	0.543583	0.000711527
Control	Control		WT-Cas9	1.25931	0.000138607
Control	Control		WT-Cas9	0.925179	0.000297494
Control	Control		WT-Cas9	0.733558	0.000460968
Control	Control		WT-Cas9	1.0383	0.000229716
Control	Control		WT-Cas9	0.0200263	0.0023514
Control	Control		WT-Cas9	0.650878	0.000556831
Control	Control		WT-Cas9	0.885016	0.000326095
Control	Control		WT-Cas9	0.806354	0.00039032
Control	Control		WT-Cas9	0.411253	0.000962666
Control	Control		WT-Cas9	1.04691	0.00022524
Control	Control		WT-Cas9	0.638277	0.000573097
Control	Control		WT-Cas9	1.25093	0.000141288
Control	Control		WT-Cas9	0.26512	0.00134403
Control	Control		WT-Cas9	-0.158725	0.00353425
Control	Control		WT-Cas9	0.64703	0.000561749
Control	Control		WT-Cas9	0.905853	0.000310929
Control	Control		WT-Cas9	1.21579	0.000153103
Control	Control		WT-Cas9	1.37719	0.000105864
Control	Control		WT-Cas9	0.918805	0.000301859
Control	Control		WT-Cas9	0.408242	0.000969308
Control	Control		WT-Cas9	0.413349	0.000958068
Control	Control		WT-Cas9	-0.396378	0.00606961
Control	Control		WT-Cas9	0.615127	0.000604228
Control	Control		WT-Cas9	0.124027	0.00185473
Control	Control		WT-Cas9	0.643575	0.000566202
Control	Control		WT-Cas9	0.708183	0.000488488
Control	Control		WT-Cas9	-0.0334319	0.00265628
Control	Control		WT-Cas9	0.84985	0.000353385
Control	Control		WT-Cas9	0.924063	0.000298253
Control	Control		WT-Cas9	0.415237	0.000953946
Control	Control		WT-Cas9	0.84604	0.000356476
Control	Control		WT-Cas9	0.814591	0.000383041
Control	Control		WT-Cas9	1.21235	0.000154312
Control	Control		WT-Cas9	1.05478	0.000221222
Control	Control		WT-Cas9	0.743317	0.000450802
Control	Control		WT-Cas9	0.498026	0.000789572
Control	Control		WT-Cas9	1.03432	0.000231814
Control	Control		WT-Cas9	0.752546	0.000441393
Control	Control		WT-Cas9	0.823198	0.00037558
Control	Control		WT-Cas9	0.887423	0.000324306
Control	Control		WT-Cas9	1.44632	9.03897e-05
Control	Control		WT-Cas9	0.906434	0.000310517
Control	Control		WT-Cas9	0.517218	0.000755702
Control	Control		WT-Cas9	0.774846	0.000419463
Control	Control		WT-Cas9	0.725244	0.00046981
Control	Control		WT-Cas9	0.896062	0.000317965
Control	Control		WT-Cas9	0.397832	0.000992631
Control	Control		WT-Cas9	0.958749	0.000275521
Control	Control		WT-Cas9	1.2895	0.000129364
Control	Control		WT-Cas9	0.316234	0.00119597
Control	Control		WT-Cas9	1.03154	0.000233293
Control	Control		WT-Cas9	0.502812	0.000780986
Control	Control		WT-Cas9	1.29959	0.000126412
Control	Control		WT-Cas9	0.818144	0.000379943
Control	Control		WT-Cas9	0.716943	0.000478807
Control	Control		WT-Cas9	0.694774	0.000503688
Control	Control		WT-Cas9	0.975442	0.000265207
Control	Control		WT-Cas9	0.53117	0.000731995
Control	Control		WT-Cas9	0.342012	0.0011276
Control	Control		WT-Cas9	0.873566	0.000334741
Control	Control		WT-Cas9	0.0393447	0.00225004
Control	Control		WT-Cas9	0.680032	0.000520945
Control	Control		WT-Cas9	1.33111	0.000117625
Control	Control		WT-Cas9	0.672567	0.000529907
Control	Control		WT-Cas9	0.876884	0.000332212
Control	Control		WT-Cas9	1.24881	0.000141974
Control	Control		WT-Cas9	1.28886	0.000129551
Control	Control		WT-Cas9	0.651974	0.000555439
Control	Control		WT-Cas9	0.80441	0.000392058
Control	Control		WT-Cas9	0.113777	0.00189862
Control	Control		WT-Cas9	0.72394	0.000471211
Control	Control		WT-Cas9	0.596686	0.000630231
Control	Control		WT-Cas9	0.547139	0.000705771
Control	Control		WT-Cas9	1.21867	0.000152099
Control	Control		WT-Cas9	0.573699	0.000664215
Control	Control		WT-Cas9	0.522201	0.000747147
Control	Control		WT-Cas9	0.405165	0.000976145
Control	Control		WT-Cas9	0.621854	0.000595012
Control	Control		WT-Cas9	0.785611	0.000409269
Control	Control		WT-Cas9	0.967869	0.000269837
Control	Control		WT-Cas9	0.916063	0.000303757
Control	Control		WT-Cas9	0.601711	0.000623036
Control	Control		WT-Cas9	0.723614	0.000471563
Control	Control		WT-Cas9	1.18581	0.000163966
Control	Control		WT-Cas9	1.0918	0.000203272
Control	Control		WT-Cas9	-0.0773332	0.00293591
Control	Control		WT-Cas9	0.918308	0.000302203
Control	Control		WT-Cas9	0.866946	0.000339844
Control	Control		WT-Cas9	1.58276	6.61692e-05
Control	Control		WT-Cas9	0.988866	0.000257193
Control	Control		WT-Cas9	0.706549	0.000490315
Control	Control		WT-Cas9	0.789625	0.000405532
Control	Control		WT-Cas9	1.21422	0.000153655
Control	Control		WT-Cas9	1.07926	0.000209184
Control	Control		WT-Cas9	0.61277	0.000607491
Control	Control		WT-Cas9	0.216846	0.00150062
Control	Control		WT-Cas9	1.00812	0.00024612
Control	Control		WT-Cas9	0.867426	0.000339472
Control	Control		WT-Cas9	0.567406	0.000673835
Control	Control		WT-Cas9	0.891592	0.00032123
Control	Control		WT-Cas9	0.704733	0.000492355
Control	Control		WT-Cas9	1.03054	0.000233827
Control	Control		WT-Cas9	0.448893	0.000883357
Control	Control		WT-Cas9	0.678029	0.000523335
Control	Control		WT-Cas9	0.964549	0.000271893
Control	Control		WT-Cas9	0.788783	0.000406313
Control	Control		WT-Cas9	0.909238	0.000308533
Control	Control		WT-Cas9	0.427215	0.000928199
Control	Control		WT-Cas9	0.803192	0.000393151
Control	Control		WT-Cas9	0.91033	0.000307764
Control	Control		WT-Cas9	0.851204	0.000352293
Control	Control		WT-Cas9	0.492226	0.000800103
Control	Control		WT-Cas9	0.640321	0.000570427
Control	Control		WT-Cas9	0.509407	0.000769308
Control	Control		WT-Cas9	0.888359	0.000323613
Control	Control		WT-Cas9	0.593622	0.000634658
Control	Control		WT-Cas9	0.659462	0.000546015
Control	Control		WT-Cas9	0.470997	0.000839861
Control	Control		WT-Cas9	1.35699	0.000110868
Control	Control		WT-Cas9	0.997594	0.000252113
Control	Control		WT-Cas9	0.816044	0.000381772
Control	Control		WT-Cas9	0.633092	0.000579927
Control	Control		WT-Cas9	1.14737	0.000179025
Control	Control		WT-Cas9	0.548126	0.00070418
Control	Control		WT-Cas9	1.7131	4.91187e-05
Control	Control		WT-Cas9	-0.473089	0.00722476
Control	Control		WT-Cas9	0.589833	0.000640177
Control	Control		WT-Cas9	0.741362	0.00045282
Control	Control		WT-Cas9	0.647528	0.00056111
Control	Control		WT-Cas9	0.475469	0.000831325
Control	Control		WT-Cas9	0.950072	0.00028104
Control	Control		WT-Cas9	0.705626	0.00049135
Control	Control		WT-Cas9	0.792472	0.000402901
Control	Control		WT-Cas9	1.28056	0.000132033
Control	Control		WT-Cas9	1.08455	0.000206669
Control	Control		WT-Cas9	0.206229	0.00153744
Control	Control		WT-Cas9	1.03081	0.000233681
Control	Control		WT-Cas9	0.840182	0.000361281
Control	Control		WT-Cas9	1.14162	0.000181394
Control	Control		WT-Cas9	0.797345	0.00039844
Control	Control		WT-Cas9	0.812977	0.000384457
Control	Control		WT-Cas9	0.833493	0.000366846
Control	Control		WT-Cas9	0.837584	0.000363432
Control	Control		WT-Cas9	1.07011	0.000213606
Control	Control		WT-Cas9	0.864188	0.000341993
Control	Control		WT-Cas9	0.6872	0.000512481
Control	Control		WT-Cas9	0.854396	0.000349733
Control	Control		WT-Cas9	0.617531	0.000600918
Control	Control		WT-Cas9	0.246031	0.0014039
Control	Control		WT-Cas9	0.8684	0.000338716
Control	Control		WT-Cas9	0.712066	0.000484173
Control	Control		WT-Cas9	0.380993	0.00103155
Control	Control		WT-Cas9	0.638908	0.000572272
Control	Control		WT-Cas9	0.881982	0.000328364
Control	Control		WT-Cas9	0.622795	0.000593733
Control	Control		WT-Cas9	0.291169	0.00126642
Control	Control		WT-Cas9	0.67911	0.000522043
Control	Control		WT-Cas9	0.947326	0.00028281
Control	Control		WT-Cas9	0.855654	0.000348729
Control	Control		WT-Cas9	0.550311	0.000700674
Control	Control		WT-Cas9	0.731382	0.000463266
Control	Control		WT-Cas9	0.30722	0.00122084
Control	Control		WT-Cas9	0.859756	0.000345475
Control	Control		WT-Cas9	0.837835	0.000363224
Control	Control		WT-Cas9	0.728652	0.000466165
Control	Control		WT-Cas9	0.808171	0.000388702
Control	Control		WT-Cas9	0.666597	0.000537186
Control	Control		WT-Cas9	0.851542	0.000352022
Control	Control		WT-Cas9	0.615562	0.000603628
Control	Control		WT-Cas9	0.743927	0.000450173
Control	Control		WT-Cas9	0.783003	0.000411716
Control	Control		WT-Cas9	1.09782	0.000200493
Control	Control		WT-Cas9	1.17561	0.000167834
Control	Control		WT-Cas9	0.998168	0.000251782
Control	Control		WT-Cas9	0.707798	0.000488918
Control	Control		WT-Cas9	0.39261	0.00100454
Control	Control		WT-Cas9	0.770623	0.00042353
Control	Control		WT-Cas9	1.35494	0.000111388
Control	Control		WT-Cas9	0.858698	0.000346311
Control	Control		WT-Cas9	0.548439	0.000703676
Control	Control		WT-Cas9	1.11977	0.000190681
Control	Control		WT-Cas9	0.697903	0.000500099
Control	Control		WT-Cas9	0.813714	0.000383809
Control	Control		WT-Cas9	1.08668	0.000205663
Control	Control		WT-Cas9	0.880775	0.000329271
Control	Control		WT-Cas9	0.894627	0.00031901
Control	Control		WT-Cas9	1.00334	0.000248822
Control	Control		WT-Cas9	1.00492	0.000247924
Control	Control		WT-Cas9	0.61319	0.000606908
Control	Control		WT-Cas9	1.31328	0.000122519
Control	Control		WT-Cas9	0.240005	0.00142335
Control	Control		WT-Cas9	0.887598	0.000324176
Control	Control		WT-Cas9	0.700648	0.000496972
Control	Control		WT-Cas9	0.970216	0.000268394
Control	Control		WT-Cas9	0.760918	0.000433029
Control	Control		WT-Cas9	1.12974	0.000186386
Control	Control		WT-Cas9	0.539366	0.000718415
Control	Control		WT-Cas9	0.910785	0.000307443
Control	Control		WT-Cas9	0.947808	0.000282498
Control	Control		WT-Cas9	0.943183	0.0002855
Control	Control		WT-Cas9	0.514518	0.000760377
Control	Control		WT-Cas9	1.22823	0.000148812
Control	Control		WT-Cas9	1.1424	0.00018107
Control	Control		WT-Cas9	0.552411	0.000697321
Control	Control		WT-Cas9	0.726712	0.000468237
Control	Control		WT-Cas9	0.542331	0.000713565
Control	Control		WT-Cas9	0.695214	0.000503181
Control	Control		WT-Cas9	1.01525	0.00024214
Control	Control		WT-Cas9	1.02261	0.000238102
Control	Control		WT-Cas9	0.191015	0.00159177
Control	Control		WT-Cas9	1.01399	0.000242838
Control	Control		WT-Cas9	-0.0985579	0.00308144
Control	Control		WT-Cas9	0.548139	0.000704159
Control	Control		WT-Cas9	0.483089	0.00081698
Control	Control		WT-Cas9	1.34953	0.000112774
Control	Control		WT-Cas9	0.301298	0.00123746
Control	Control		WT-Cas9	0.324055	0.0011748
Control	Control		WT-Cas9	0.958238	0.000275843
Control	Control		WT-Cas9	0.639161	0.00057194
Control	Control		WT-Cas9	0.639563	0.000571415
Control	Control		WT-Cas9	1.004	0.000248451
Control	Control		WT-Cas9	0.0165958	0.00236988
Control	Control		WT-Cas9	0.953301	0.000278973
Control	Control		WT-Cas9	0.872023	0.000335924
Control	Control		WT-Cas9	0.256995	0.00136919
Control	Control		WT-Cas9	0.454547	0.000872021
Control	Control		WT-Cas9	0.415446	0.00095349
Control	Control		WT-Cas9	0.348981	0.00110979
Control	Control		WT-Cas9	1.36615	0.00010857
Control	Control		WT-Cas9	0.826732	0.000372559
Control	Control		WT-Cas9	1.01822	0.000240501
Control	Control		WT-Cas9	0.815764	0.000382016
Control	Control		WT-Cas9	0.547024	0.000705955
Control	Control		WT-Cas9	0.741669	0.000452502
Control	Control		WT-Cas9	0.678471	0.000522806
Control	Control		WT-Cas9	0.923531	0.000298616
Control	Control		WT-Cas9	0.921761	0.000299827
Control	Control		WT-Cas9	0.819004	0.000379198
Control	Control		WT-Cas9	0.48244	0.000818192
Control	Control		WT-Cas9	1.00997	0.000245079
Control	Control		WT-Cas9	0.770159	0.000423979
Control	Control		WT-Cas9	0.723601	0.000471577
Control	Control		WT-Cas9	1.04352	0.000226989
Control	Control		WT-Cas9	0.861779	0.000343881
Control	Control		WT-Cas9	1.01368	0.00024301
Control	Control		WT-Cas9	0.971308	0.000267725
Control	Control		WT-Cas9	0.848945	0.000354117
Control	Control		WT-Cas9	-0.920728	0.0198488
Control	Control		WT-Cas9	0.823049	0.000375708
Control	Control		WT-Cas9	0.777613	0.000416818
Control	Control		WT-Cas9	0.816112	0.000381712
Control	Control		WT-Cas9	0.881534	0.0003287
Control	Control		WT-Cas9	0.45919	0.000862821
Control	Control		WT-Cas9	1.3288	0.000118248
Control	Control		WT-Cas9	0.687141	0.00051255
Control	Control		WT-Cas9	0.887395	0.000324326
Control	Control		WT-Cas9	0.686838	0.000512906
Control	Control		WT-Cas9	1.06807	0.000214602
Control	Control		WT-Cas9	0.570808	0.000668618
Control	Control		WT-Cas9	1.01876	0.000240205
Control	Control		WT-Cas9	1.04932	0.000223998
Control	Control		WT-Cas9	-0.120703	0.00324095
Control	Control		WT-Cas9	0.63175	0.000581708
Control	Control		WT-Cas9	1.17613	0.000167633
Control	Control		WT-Cas9	0.786064	0.000408846
Control	Control		WT-Cas9	0.594636	0.00063319
Control	Control		WT-Cas9	1.01877	0.0002402
Control	Control		WT-Cas9	0.676711	0.000524913
Control	Control		WT-Cas9	0.52337	0.000745155
Control	Control		WT-Cas9	1.25878	0.000138773
Control	Control		WT-Cas9	0.633535	0.000579341
Control	Control		WT-Cas9	1.08553	0.000206207
Control	Control		WT-Cas9	0.269298	0.00133127
Control	Control		WT-Cas9	0.924724	0.000297803
Control	Control		WT-Cas9	0.834978	0.000365603
Control	Control		WT-Cas9	0.0973591	0.0019711
Control	Control		WT-Cas9	1.09222	0.000203076
Control	Control		WT-Cas9	0.808101	0.000388765
Control	Control		WT-Cas9	0.651406	0.000556159
Control	Control		WT-Cas9	0.571441	0.000667651
Control	Control		WT-Cas9	0.924668	0.000297841
Control	Control		WT-Cas9	0.800145	0.000395898
Control	Control		WT-Cas9	0.78769	0.000407329
Control	Control		WT-Cas9	0.608959	0.000612804
Control	Control		WT-Cas9	0.798816	0.000397103
Control	Control		WT-Cas9	0.94247	0.000285966
Control	Control		WT-Cas9	0.167651	0.00167896
Control	Control		WT-Cas9	1.10366	0.000197833
Control	Control		WT-Cas9	1.11362	0.000193381
Control	Control		WT-Cas9	-1.02487	0.025051
Control	Control		WT-Cas9	1.21702	0.000152673
Control	Control		WT-Cas9	1.2456	0.00014302
Control	Control		WT-Cas9	1.12488	0.000188466
Control	Control		WT-Cas9	-0.128933	0.00330231
Control	Control		WT-Cas9	0.601168	0.000623811
Control	Control		WT-Cas9	0.936523	0.00028988
Control	Control		WT-Cas9	0.77064	0.000423514
Control	Control		WT-Cas9	1.12835	0.000186979
Control	Control		WT-Cas9	0.4871	0.000809528
Control	Control		WT-Cas9	0.88999	0.000322409
Control	Control		WT-Cas9	0.338585	0.00113646
Control	Control		WT-Cas9	0.712206	0.000484018
Control	Control		WT-Cas9	0.420789	0.000941924
Control	Control		WT-Cas9	0.726442	0.000468525
Control	Control		WT-Cas9	0.749298	0.000444682
Control	Control		WT-Cas9	0.634195	0.000578467
Control	Control		WT-Cas9	0.993809	0.000254304
Control	Control		WT-Cas9	0.978934	0.000263098
Control	Control		WT-Cas9	1.54234	7.25743e-05
Control	Control		WT-Cas9	0.635313	0.000576992
Control	Control		WT-Cas9	0.733362	0.000461174
Control	Control		WT-Cas9	0.915085	0.000304437
Control	Control		WT-Cas9	0.285497	0.00128293
Control	Control		WT-Cas9	0.44481	0.000891633
Control	Control		WT-Cas9	0.656694	0.00054948
Control	Control		WT-Cas9	0.770425	0.000423722
Control	Control		WT-Cas9	0.720264	0.000475187
Control	Control		WT-Cas9	1.17023	0.000169909
Control	Control		WT-Cas9	0.521808	0.000747818
Control	Control		WT-Cas9	0.154244	0.00173113
Control	Control		WT-Cas9	0.627867	0.000586892
Control	Control		WT-Cas9	0.629754	0.000584368
Control	Control		WT-Cas9	1.17354	0.000168629
Control	Control		WT-Cas9	0.69635	0.000501878
Control	Control		WT-Cas9	1.23037	0.000148085
Control	Control		WT-Cas9	0.489605	0.00080491
Control	Control		WT-Cas9	0.591391	0.000637902
Control	Control		WT-Cas9	0.718095	0.000477548
Control	Control		WT-Cas9	0.741701	0.000452469
Control	Control		WT-Cas9	0.300645	0.00123931
Control	Control		WT-Cas9	0.552612	0.000696999
Control	Control		WT-Cas9	0.787052	0.000407923
Control	Control		WT-Cas9	0.576134	0.000660531
Control	Control		WT-Cas9	0.505884	0.000775525
Control	Control		WT-Cas9	0.835986	0.000364762
Control	Control		WT-Cas9	1.00073	0.000250313
Control	Control		WT-Cas9	0.734594	0.000459878
Control	Control		WT-Cas9	0.937799	0.000289035
Control	Control		WT-Cas9	0.581928	0.000651844
Control	Control		WT-Cas9	1.0104	0.000244838
Control	Control		WT-Cas9	0.920392	0.000300766
Control	Control		WT-Cas9	0.762773	0.000431197
Control	Control		WT-Cas9	0.444878	0.000891495
Control	Control		WT-Cas9	0.559768	0.000685697
Control	Control		WT-Cas9	1.04888	0.000224226
Control	Control		WT-Cas9	0.339329	0.00113453
Control	Control		WT-Cas9	0.424234	0.000934541
Control	Control		WT-Cas9	0.952462	0.000279509
Control	Control		WT-Cas9	0.55571	0.000692083
Control	Control		WT-Cas9	-0.538372	0.008378
Control	Control		WT-Cas9	-1.82006	0.136645
Control	Control		WT-Cas9	0.159964	0.00170868
Control	Control		WT-Cas9	0.890287	0.000322189
Control	Control		WT-Cas9	0.736914	0.000457446
Control	Control		WT-Cas9	0.297756	0.00124751
Control	Control		WT-Cas9	0.849684	0.00035352
Control	Control		WT-Cas9	0.3311	0.00115605
Control	Control		WT-Cas9	0.297251	0.00124895
Control	Control		WT-Cas9	1.06585	0.000215692
Control	Control		WT-Cas9	0.794194	0.000401319
Control	Control		WT-Cas9	0.612161	0.000608337
Control	Control		WT-Cas9	0.626228	0.000589094
Control	Control		WT-Cas9	0.280007	0.00129911
Control	Control		WT-Cas9	0.289265	0.00127194
Control	Control		WT-Cas9	1.00897	0.00024564
Control	Control		WT-Cas9	1.23387	0.000146905
Control	Control		WT-Cas9	0.673781	0.00052844
Control	Control		WT-Cas9	0.47041	0.000840989
Control	Control		WT-Cas9	0.641893	0.000568382
Control	Control		WT-Cas9	1.50139	7.96962e-05
Control	Control		WT-Cas9	0.936448	0.000289929
Control	Control		WT-Cas9	0.992794	0.000254894
Control	Control		WT-Cas9	0.64754	0.000561094
Control	Control		WT-Cas9	0.841255	0.000360396
Control	Control		WT-Cas9	0.865377	0.000341065
Control	Control		WT-Cas9	0.799399	0.000396574
Control	Control		WT-Cas9	0.994241	0.000254052
Control	Control		WT-Cas9	0.566281	0.000675569
Control	Control		WT-Cas9	0.687668	0.000511934
Control	Control		WT-Cas9	0.407635	0.000970652
Control	Control		WT-Cas9	0.810651	0.000386506
Control	Control		WT-Cas9	1.20765	0.000155979
Control	Control		WT-Cas9	0.376051	0.00104326
Control	Control		WT-Cas9	0.359346	0.00108383
Control	Control		WT-Cas9	0.726952	0.000467979
Control	Control		WT-Cas9	0.709525	0.000486993
Control	Control		WT-Cas9	0.921135	0.000300256
Control	Control		WT-Cas9	0.183021	0.00162108
Control	Control		WT-Cas9	0.939835	0.000287693
Control	Control		WT-Cas9	-0.0192744	0.0025719
Control	Control		WT-Cas9	0.41254	0.00095984
Control	Control		WT-Cas9	0.758127	0.000435799
Control	Control		WT-Cas9	0.436862	0.000907969
Control	Control		WT-Cas9	0.642022	0.000568214
Control	Control		WT-Cas9	1.12012	0.000190531
Control	Control		WT-Cas9	0.837722	0.000363317
Control	Control		WT-Cas9	0.964552	0.000271891
Control	Control		WT-Cas9	-0.114235	0.00319353
Control	Control		WT-Cas9	0.902828	0.000313086
Control	Control		WT-Cas9	1.38663	0.000103604
Control	Control		WT-Cas9	1.0333	0.000232352
Control	Control		WT-Cas9	0.817561	0.00038045
Control	Control		WT-Cas9	0.757084	0.000436839
Control	Control		WT-Cas9	-0.217832	0.00404357
Control	Control		WT-Cas9	0.486158	0.000811272
Control	Control		WT-Cas9	0.886291	0.000325146
Control	Control		WT-Cas9	0.916185	0.000303672
Control	Control		WT-Cas9	0.870302	0.000337248
Control	Control		WT-Cas9	0.561681	0.000682707
Control	Control		WT-Cas9	0.866427	0.000340247
Control	Control		WT-Cas9	0.703918	0.000493273
Control	Control		WT-Cas9	1.21373	0.000153828
Control	Control		WT-Cas9	0.758639	0.00043529
Control	Control		WT-Cas9	0.0296883	0.00230015
Control	Control		WT-Cas9	0.741491	0.000452686
Control	Control		WT-Cas9	0.925297	0.000297413
Control	Control		WT-Cas9	1.06025	0.000218471
Control	Control		WT-Cas9	0.987011	0.000258286
Control	Control		WT-Cas9	0.64946	0.000558639
Control	Control		WT-Cas9	0.261012	0.00135669
Control	Control		WT-Cas9	0.936384	0.000289972
Control	Control		WT-Cas9	0.0740402	0.00207881
Control	Control		WT-Cas9	0.621008	0.000596163
Control	Control		WT-Cas9	0.713024	0.000483114
Control	Control		WT-Cas9	1.2633	0.000137347
Control	Control		WT-Cas9	0.41636	0.0009515
Control	Control		WT-Cas9	0.497725	0.000790115
Control	Control		WT-Cas9	0.794317	0.000401207
Control	Control		WT-Cas9	0.537483	0.000721512
Control	Control		WT-Cas9	0.95914	0.000275275
Control	Control		WT-Cas9	1.10142	0.000198849
Control	Control		WT-Cas9	1.13009	0.000186237
Control	Control		WT-Cas9	0.703407	0.000493848
Control	Control		WT-Cas9	0.756415	0.000437508
Control	Control		WT-Cas9	0.543108	0.0007123
Control	Control		WT-Cas9	0.845378	0.000357016
Control	Control		WT-Cas9	0.3799	0.00103413
Control	Control		WT-Cas9	0.487135	0.000809463
Control	Control		WT-Cas9	0.139729	0.00178944
Control	Control		WT-Cas9	0.566939	0.000674555
Control	Control		WT-Cas9	0.937361	0.000289325
Control	Control		WT-Cas9	0.895875	0.000318101
Control	Control		WT-Cas9	1.10974	0.000195104
Control	Control		WT-Cas9	0.851004	0.000352455
Control	Control		WT-Cas9	0.784709	0.000410113
Control	Control		WT-Cas9	1.01881	0.00024018
Control	Control		WT-Cas9	0.987817	0.00025781
Control	Control		WT-Cas9	0.73429	0.000460198
Control	Control		WT-Cas9	0.81106	0.000386145
Control	Control		WT-Cas9	0.509971	0.000768317
Control	Control		WT-Cas9	0.437161	0.00090735
Control	Control		WT-Cas9	0.713415	0.000482683
Control	Control		WT-Cas9	0.883837	0.000326975
Control	Control		WT-Cas9	0.68303	0.000517388
Control	Control		WT-Cas9	0.561532	0.000682939
Control	Control		WT-Cas9	0.956697	0.000276816
Control	Control		WT-Cas9	0.89526	0.000318548
Control	Control		WT-Cas9	0.992557	0.000255033
Control	Control		WT-Cas9	0.748029	0.000445973
Control	Control		WT-Cas9	0.781217	0.0004134
Control	Control		WT-Cas9	1.24792	0.000142263
Control	Control		WT-Cas9	0.607471	0.000614891
Control	Control		WT-Cas9	0.930259	0.00029406
Control	Control		WT-Cas9	1.03255	0.00023275
Control	Control		WT-Cas9	0.571676	0.000667293
Control	Control		WT-Cas9	0.943423	0.000285344
Control	Control		WT-Cas9	-1.01264	0.0243774
Control	Control		WT-Cas9	0.769344	0.00042477
Control	Control		WT-Cas9	0.774957	0.000419356
Control	Control		WT-Cas9	0.987751	0.00025785
Control	Control		WT-Cas9	1.02368	0.000237521
Control	Control		WT-Cas9	-0.00645497	0.0024978
Control	Control		WT-Cas9	0.923718	0.000298489
Control	Control		WT-Cas9	0.784967	0.000409872
Control	Control		WT-Cas9	0.907687	0.000309628
Control	Control		WT-Cas9	0.835648	0.000365044
Control	Control		WT-Cas9	1.08643	0.000205781
Control	Control		WT-Cas9	0.348801	0.00111025
Control	Control		WT-Cas9	0.762172	0.00043179
Control	Control		WT-Cas9	0.71611	0.000479719
Control	Control		WT-Cas9	0.863805	0.000342292
Control	Control		WT-Cas9	0.502653	0.00078127
Control	Control		WT-Cas9	0.892135	0.000320832
Control	Control		WT-Cas9	0.620112	0.000597385
Control	Control		WT-Cas9	0.313987	0.00120212
Control	Control		WT-Cas9	0.750096	0.000443871
Control	Control		WT-Cas9	-2.57168	0.468785
Control	Control		WT-Cas9	0.580774	0.000653566
Control	Control		WT-Cas9	0.608424	0.000613553
Control	Control		WT-Cas9	1.44898	8.98419e-05
Control	Control		WT-Cas9	0.709199	0.000487355
Control	Control		WT-Cas9	0.960529	0.000274402
Control	Control		WT-Cas9	0.7918	0.000403521
Control	Control		WT-Cas9	0.941961	0.000286299
Control	Control		WT-Cas9	0.861233	0.000344311
Control	Control		WT-Cas9	0.971177	0.000267805
Control	Control		WT-Cas9	0.533585	0.000727967
Control	Control		WT-Cas9	1.0459	0.000225758
Control	Control		WT-Cas9	0.895087	0.000318675
Control	Control		WT-Cas9	0.792819	0.000402582
Control	Control		WT-Cas9	0.953295	0.000278977
Control	Control		WT-Cas9	0.968395	0.000269513
Control	Control		WT-Cas9	0.727393	0.000467509
Control	Control		WT-Cas9	0.596307	0.000630777
Control	Control		WT-Cas9	0.627421	0.00058749
Control	Control		WT-Cas9	0.471274	0.000839329
Control	Control		WT-Cas9	0.37707	0.00104083
Control	Control		WT-Cas9	0.672095	0.000530479
Control	Control		WT-Cas9	0.927255	0.000296085
Control	Control		WT-Cas9	-0.163032	0.0035691
Control	Control		WT-Cas9	0.694156	0.0005044
Control	Control		WT-Cas9	0.366501	0.00106627
Control	Control		WT-Cas9	0.363435	0.00107376
Control	Control		WT-Cas9	0.196606	0.00157158
Control	Control		WT-Cas9	0.814292	0.000383303
Control	Control		WT-Cas9	0.83336	0.000366958
Control	Control		WT-Cas9	0.449068	0.000883005
Control	Control		WT-Cas9	-3.61812	0.906143
Control	Control		WT-Cas9	1.03293	0.00023255
Control	Control		WT-Cas9	0.911789	0.000306739
Control	Control		WT-Cas9	0.570337	0.000669337
Control	Control		WT-Cas9	0.293021	0.00126107
Control	Control		WT-Cas9	1.07152	0.000212915
Control	Control		WT-Cas9	0.769508	0.000424611
Control	Control		WT-Cas9	1.07186	0.000212749
Control	Control		WT-Cas9	0.862676	0.000343177
Control	Control		WT-Cas9	0.919083	0.000301667
Control	Control		WT-Cas9	0.704563	0.000492546
Control	Control		WT-Cas9	0.374871	0.00104608
Control	Control		WT-Cas9	0.48421	0.00081489
Control	Control		WT-Cas9	0.916769	0.000303268
Control	Control		WT-Cas9	0.670473	0.000532448
Control	Control		WT-Cas9	0.630358	0.000583561
Control	Control		WT-Cas9	1.28662	0.000130218
Control	Control		WT-Cas9	1.03063	0.000233774
Control	Control		WT-Cas9	0.863687	0.000342385
Control	Control		WT-Cas9	0.724334	0.000470788
Control	Control		WT-Cas9	0.791075	0.00040419
Control	Control		WT-Cas9	0.889755	0.000322582
Control	Control		WT-Cas9	1.10286	0.000198199
Control	Control		WT-Cas9	0.669166	0.000534041
Control	Control		WT-Cas9	0.679733	0.000521301
Control	Control		WT-Cas9	1.20031	0.00015862
Control	Control		WT-Cas9	1.01507	0.000242242
Control	Control		WT-Cas9	0.724016	0.00047113
Control	Control		WT-Cas9	0.557549	0.000689183
Control	Control		WT-Cas9	0.420003	0.000943617
Control	Control		WT-Cas9	0.160602	0.00170619
Control	Control		WT-Cas9	0.527381	0.000738357
Control	Control		WT-Cas9	0.396268	0.000996183
Control	Control		WT-Cas9	0.842499	0.000359373
Control	Control		WT-Cas9	0.719004	0.000476557
Control	Control		WT-Cas9	1.0932	0.000202624
Control	Control		WT-Cas9	1.41692	9.6674e-05
Control	Control		WT-Cas9	0.886646	0.000324882
Control	Control		WT-Cas9	0.460415	0.000860411
Control	Control		WT-Cas9	0.799113	0.000396833
Control	Control		WT-Cas9	1.54686	7.18283e-05
Control	Control		WT-Cas9	0.976137	0.000264786
Control	Control		WT-Cas9	0.565668	0.000676515
Control	Control		WT-Cas9	0.49553	0.000794088
Control	Control		WT-Cas9	0.84891	0.000354146
Control	Control		WT-Cas9	1.01439	0.000242619
Control	Control		WT-Cas9	0.68001	0.000520971
Control	Control		WT-Cas9	1.27625	0.00013334
Control	Control		WT-Cas9	0.468105	0.000845428
Control	Control		WT-Cas9	1.08714	0.00020545
Control	Control		WT-Cas9	1.06788	0.000214697
Control	Control		WT-Cas9	0.149261	0.00175093
Control	Control		WT-Cas9	1.03907	0.000229311
Control	Control		WT-Cas9	0.896007	0.000318005
Control	Control		WT-Cas9	0.528304	0.000736803
Control	Control		WT-Cas9	1.20099	0.000158372
Control	Control		WT-Cas9	0.735907	0.0004585
Control	Control		WT-Cas9	0.521211	0.00074884
Control	Control		WT-Cas9	1.02463	0.000237005
Control	Control		WT-Cas9	0.985914	0.000258934
Control	Control		WT-Cas9	0.855789	0.000348622
Control	Control		WT-Cas9	0.73985	0.000454387
Control	Control		WT-Cas9	0.744592	0.00044949
Control	Control		WT-Cas9	0.914649	0.00030474
Control	Control		WT-Cas9	1.66594	5.47096e-05
Control	Control		WT-Cas9	0.621322	0.000595735
Control	Control		WT-Cas9	0.634907	0.000577527
Control	Control		WT-Cas9	0.630682	0.000583129
Control	Control		WT-Cas9	1.05234	0.000222459
Control	Control		WT-Cas9	1.05106	0.000223108
Control	Control		WT-Cas9	0.610288	0.000610946
Control	Control		WT-Cas9	1.05037	0.000223464
Control	Control		WT-Cas9	1.08071	0.000208489
Control	Control		WT-Cas9	0.692273	0.000506575
Control	Control		WT-Cas9	0.789864	0.00040531
Control	Control		WT-Cas9	0.981349	0.00026165
Control	Control		WT-Cas9	0.13024	0.00182861
Control	Control		WT-Cas9	1.07124	0.000213054
Control	Control		WT-Cas9	0.637363	0.000574295
Control	Control		WT-Cas9	0.723034	0.000472188
Control	Control		WT-Cas9	0.787803	0.000407224
Control	Control		WT-Cas9	0.668706	0.000534603
Control	Control		WT-Cas9	1.1505	0.000177748
Control	Control		WT-Cas9	0.760959	0.000432988
Control	Control		WT-Cas9	0.727639	0.000467245
Control	Control		WT-Cas9	0.316703	0.00119469
Control	Control		WT-Cas9	0.802786	0.000393516
Control	Control		WT-Cas9	0.924321	0.000298077
Control	Control		WT-Cas9	0.686707	0.000513059
Control	Control		WT-Cas9	0.744155	0.000449939
Control	Control		WT-Cas9	0.754747	0.000439178
Control	Control		WT-Cas9	1.15558	0.000175696
Control	Control		WT-Cas9	1.07168	0.000212838
Control	Control		WT-Cas9	1.02072	0.000239135
Control	Control		WT-Cas9	1.01322	0.000243268
Control	Control		WT-Cas9	0.761793	0.000432164
Control	Control		WT-Cas9	0.17281	0.00165931
Control	Control		WT-Cas9	1.36375	0.000109167
Control	Control		WT-Cas9	0.489259	0.000805545
Control	Control		WT-Cas9	0.343414	0.00112399
Control	Control		WT-Cas9	0.675445	0.000526434
Control	Control		WT-Cas9	0.57478	0.000662578
Control	Control		WT-Cas9	1.29724	0.000127093
Control	Control		WT-Cas9	0.204446	0.00154371
Control	Control		WT-Cas9	0.74967	0.000444304
Control	Control		WT-Cas9	1.07215	0.000212609
Control	Control		WT-Cas9	0.828605	0.000370968
Control	Control		WT-Cas9	0.943937	0.000285008
Control	Control		WT-Cas9	0.873475	0.00033481
Control	Control		WT-Cas9	0.915045	0.000304465
Control	Control		WT-Cas9	0.890894	0.000321743
Control	Control		WT-Cas9	1.08412	0.000206874
Control	Control		WT-Cas9	1.07876	0.000209423
Control	Control		WT-Cas9	1.1933	0.00016118
Control	Control		WT-Cas9	-0.707052	0.012272
Control	Control		WT-Cas9	1.13187	0.000185482
Control	Control		WT-Cas9	0.927011	0.000296251
Control	Control		WT-Cas9	1.33519	0.000116532
Control	Control		WT-Cas9	0.852755	0.000351047
Control	Control		WT-Cas9	0.780527	0.000414052
Control	Control		WT-Cas9	0.838123	0.000362985
Control	Control		WT-Cas9	1.27624	0.000133345
Control	Control		WT-Cas9	0.766521	0.000427519
Control	Control		WT-Cas9	1.02294	0.000237924
Control	Control		WT-Cas9	0.993469	0.000254501
Control	Control		WT-Cas9	1.63068	5.93023e-05
Control	Control		WT-Cas9	0.799281	0.00039668
Control	Control		WT-Cas9	0.465132	0.00085119
Control	Control		WT-Cas9	0.265636	0.00134244
Control	Control		WT-Cas9	0.376746	0.00104161
Control	Control		WT-Cas9	0.905656	0.000311069
Control	Control		WT-Cas9	0.753714	0.000440217
Control	Control		WT-Cas9	0.964872	0.000271692
Control	Control		WT-Cas9	0.828257	0.000371263
Control	Control		WT-Cas9	0.806391	0.000390287
Control	Control		WT-Cas9	0.711561	0.000484732
Control	Control		WT-Cas9	0.97159	0.000267552
Control	Control		WT-Cas9	0.732574	0.000462006
Control	Control		WT-Cas9	0.159025	0.00171235
Control	Control		WT-Cas9	0.915864	0.000303895
Control	Control		WT-Cas9	0.911117	0.00030721
Control	Control		WT-Cas9	0.523343	0.000745201
Control	Control		WT-Cas9	0.351711	0.0011029
Control	Control		WT-Cas9	0.954776	0.000278034
Control	Control		WT-Cas9	1.0693	0.000214001
Control	Control		WT-Cas9	0.900053	0.000315078
Control	Control		WT-Cas9	0.378939	0.0010364
Control	Control		WT-Cas9	0.88621	0.000325206
Control	Control		WT-Cas9	1.51302	7.76056e-05
Control	Control		WT-Cas9	0.888951	0.000323175
Control	Control		WT-Cas9	0.326175	0.00116912
Control	Control		WT-Cas9	0.508571	0.000770779
Control	Control		WT-Cas9	0.792523	0.000402855
Control	Control		WT-Cas9	0.861322	0.000344241
Control	Control		WT-Cas9	0.649606	0.000558451
Control	Control		WT-Cas9	0.901525	0.000314019
Control	Control		WT-Cas9	0.820131	0.000378222
Control	Control		WT-Cas9	0.331877	0.001154
Control	Control		WT-Cas9	0.517328	0.000755512
Control	Control		WT-Cas9	0.76684	0.000427208
Control	Control		WT-Cas9	1.49062	8.1683e-05
Control	Control		WT-Cas9	0.709607	0.000486901
Control	Control		WT-Cas9	0.869204	0.000338095
Control	Control		WT-Cas9	1.12416	0.000188779
Control	Control		WT-Cas9	1.29457	0.000127872
Control	Control		WT-Cas9	0.96376	0.000272383
Control	Control		WT-Cas9	0.414561	0.000955418
Control	Control		WT-Cas9	0.785637	0.000409245
Control	Control		WT-Cas9	0.340815	0.00113068
Control	Control		WT-Cas9	0.659487	0.000545984
Control	Control		WT-Cas9	0.82248	0.000376197
Control	Control		WT-Cas9	1.17513	0.000168017
Control	Control		WT-Cas9	0.538255	0.000720241
Control	Control		WT-Cas9	0.278486	0.00130363
Control	Control		WT-Cas9	0.685531	0.000514439
Control	Control		WT-Cas9	0.549125	0.000702575
Control	Control		WT-Cas9	0.471219	0.000839435
Control	Control		WT-Cas9	0.817453	0.000380544
Control	Control		WT-Cas9	0.708048	0.000488639
Control	Control		WT-Cas9	0.363731	0.00107303
Control	Control		WT-Cas9	0.551693	0.000698466
Control	Control		WT-Cas9	1.10804	0.000195863
Control	Control		WT-Cas9	0.139485	0.00179044
Control	Control		WT-Cas9	0.559669	0.000685852
Control	Control		WT-Cas9	0.524472	0.000743282
Control	Control		WT-Cas9	0.405026	0.000976455
Control	Control		WT-Cas9	1.06639	0.000215427
Control	Control		WT-Cas9	0.79506	0.000400526
Control	Control		WT-Cas9	0.77242	0.000421794
Control	Control		WT-Cas9	1.11209	0.000194058
Control	Control		WT-Cas9	0.555489	0.000692434
Control	Control		WT-Cas9	1.38543	0.000103889
Control	Control		WT-Cas9	0.678298	0.000523013
Control	Control		WT-Cas9	1.13432	0.000184447
Control	Control		WT-Cas9	0.501933	0.000782557
Control	Control		WT-Cas9	0.836729	0.000364143
Control	Control		WT-Cas9	0.626425	0.000588829
Control	Control		WT-Cas9	1.04178	0.000227896
Control	Control		WT-Cas9	1.18491	0.000164304
Control	Control		WT-Cas9	0.594774	0.000632991
Control	Control		WT-Cas9	0.595405	0.000632079
Control	Control		WT-Cas9	0.605939	0.000617046
Control	Control		WT-Cas9	0.698251	0.000499702
Control	Control		WT-Cas9	0.228273	0.00146198
Control	Control		WT-Cas9	0.564586	0.00067819
Control	Control		WT-Cas9	0.647988	0.000560521
Control	Control		WT-Cas9	0.416901	0.000950325
Control	Control		WT-Cas9	0.722728	0.000472519
Control	Control		WT-Cas9	0.501091	0.000784064
Control	Control		WT-Cas9	1.08553	0.000206205
Control	Control		WT-Cas9	0.467087	0.000847397
Control	Control		WT-Cas9	0.519386	0.000751968
Control	Control		WT-Cas9	0.284056	0.00128715
Control	Control		WT-Cas9	1.07662	0.000210447
Control	Control		WT-Cas9	0.941875	0.000286355
Control	Control		WT-Cas9	0.89556	0.00031833
Control	Control		WT-Cas9	0.956499	0.000276941
Control	Control		WT-Cas9	0.803587	0.000392796
Control	Control		WT-Cas9	0.667304	0.000536319
Control	Control		WT-Cas9	0.240176	0.00142279
Control	Control		WT-Cas9	1.01934	0.000239889
Control	Control		WT-Cas9	0.774407	0.000419883
Control	Control		WT-Cas9	0.599891	0.000625633
Control	Control		WT-Cas9	0.594221	0.000633791
Control	Control		WT-Cas9	0.544136	0.000710628
Control	Control		WT-Cas9	0.709802	0.000486684
Control	Control		WT-Cas9	1.14597	0.000179599
Control	Control		WT-Cas9	0.567913	0.000673055
Control	Control		WT-Cas9	0.377667	0.00103942
Control	Control		WT-Cas9	1.21776	0.000152418
Control	Control		WT-Cas9	0.686299	0.000513537
Control	Control		WT-Cas9	0.666421	0.000537402
Control	Control		WT-Cas9	0.341649	0.00112853
Control	Control		WT-Cas9	0.967991	0.000269762
Control	Control		WT-Cas9	0.553379	0.00069578
Control	Control		WT-Cas9	0.709783	0.000486706
Control	Control		WT-Cas9	0.276406	0.00130983
Control	Control		WT-Cas9	0.5533	0.000695905
Control	Control		WT-Cas9	1.36056	0.000109967
Control	Control		WT-Cas9	0.917781	0.000302566
Control	Control		WT-Cas9	1.29339	0.000128218
Control	Control		WT-Cas9	0.500909	0.000784389
Control	Control		WT-Cas9	0.71545	0.000480444
Control	Control		WT-Cas9	0.836341	0.000364466
Control	Control		WT-Cas9	0.664685	0.000539538
Control	Control		WT-Cas9	0.966618	0.00027061
Control	Control		WT-Cas9	0.953939	0.000278567
Control	Control		WT-Cas9	0.350929	0.00110487
Control	Control		WT-Cas9	0.998355	0.000251675
Control	Control		WT-Cas9	0.73851	0.00045578
Control	Control		WT-Cas9	0.800056	0.000395979
Control	Control		WT-Cas9	0.873122	0.000335081
Control	Control		WT-Cas9	0.434876	0.000912097
Control	Control		WT-Cas9	0.131104	0.00182501
Control	Control		WT-Cas9	0.427411	0.000927784
Control	Control		WT-Cas9	0.555033	0.000693156
Control	Control		WT-Cas9	0.797002	0.000398752
Control	Control		WT-Cas9	1.20794	0.000155878
Control	Control		WT-Cas9	0.730962	0.00046371
Control	Control		WT-Cas9	0.0149261	0.00237892
Control	Control		WT-Cas9	0.8471	0.000355613
Control	Control		WT-Cas9	0.586085	0.000645682
Control	Control		WT-Cas9	0.984957	0.000259501
Control	Control		WT-Cas9	1.1557	0.000175648
Control	Control		WT-Cas9	1.13974	0.000182175
Control	Control		WT-Cas9	0.54014	0.000717147
Control	Control		WT-Cas9	0.921256	0.000300173
Control	Control		WT-Cas9	1.30715	0.000124248
Control	Control		WT-Cas9	1.05183	0.000222716
Control	Control		WT-Cas9	0.795504	0.00040012
Control	Control		WT-Cas9	0.579571	0.000655364
Control	Control		WT-Cas9	0.639891	0.000570988
Control	Control		WT-Cas9	1.16431	0.000172223
Control	Control		WT-Cas9	0.986164	0.000258786
Control	Control		WT-Cas9	0.382667	0.00102761
Control	Control		WT-Cas9	0.727967	0.000466895
Control	Control		WT-Cas9	0.306213	0.00122365
Control	Control		WT-Cas9	0.458895	0.000863403
Control	Control		WT-Cas9	0.018855	0.0023577
Control	Control		WT-Cas9	0.245157	0.0014067
Control	Control		WT-Cas9	0.741049	0.000453143
Control	Control		WT-Cas9	0.501769	0.00078285
Control	Control		WT-Cas9	1.36353	0.000109223
Control	Control		WT-Cas9	0.912578	0.000306186
Control	Control		WT-Cas9	0.752784	0.000441153
Control	Control		WT-Cas9	0.77305	0.000421187
Control	Control		WT-Cas9	-0.0569422	0.00280256
Control	Control		WT-Cas9	0.765806	0.000428219
Control	Control		WT-Cas9	0.499261	0.000787348
Control	Control		WT-Cas9	1.04713	0.000225124
Control	Control		WT-Cas9	0.686461	0.000513347
Control	Control		WT-Cas9	1.6511	5.65984e-05
Control	Control		WT-Cas9	0.735812	0.0004586
Control	Control		WT-Cas9	0.866272	0.000340368
Control	Control		WT-Cas9	0.872656	0.000335438
Control	Control		WT-Cas9	0.761886	0.000432072
Control	Control		WT-Cas9	0.770765	0.000423393
Control	Control		WT-Cas9	1.23481	0.000146589
Control	Control		WT-Cas9	1.26443	0.000136992
Control	Control		WT-Cas9	0.967816	0.00026987
Control	Control		WT-Cas9	0.556419	0.000690964
Control	Control		WT-Cas9	0.777977	0.000416472
Control	Control		WT-Cas9	0.954693	0.000278088
Control	Control		WT-Cas9	0.728404	0.000466429
Control	Control		WT-Cas9	0.74809	0.000445911
Control	Control		WT-Cas9	0.995523	0.000253309
Control	Control		WT-Cas9	0.872403	0.000335632
Control	Control		WT-Cas9	1.01064	0.000244703
Control	Control		WT-Cas9	1.298	0.000126873
Control	Control		WT-Cas9	0.345049	0.00111981
Control	Control		WT-Cas9	0.948402	0.000282115
Control	Control		WT-Cas9	0.65944	0.000546044
Control	Control		WT-Cas9	1.47705	8.42579e-05
Control	Control		WT-Cas9	0.896833	0.000317406
Control	Control		WT-Cas9	0.735554	0.00045887
Control	Control		WT-Cas9	1.57209	6.78033e-05
Control	Control		WT-Cas9	0.670532	0.000532376
Control	Control		WT-Cas9	0.331323	0.00115546
Control	Control		WT-Cas9	0.645982	0.000563096
Control	Control		WT-Cas9	-0.235236	0.00420701
Control	Control		WT-Cas9	0.720621	0.000474799
Control	Control		WT-Cas9	0.522441	0.000746739
Control	Control		WT-Cas9	0.900195	0.000314976
Control	Control		WT-Cas9	0.839009	0.000362251
Control	Control		WT-Cas9	0.692807	0.000505957
Control	Control		WT-Cas9	0.874621	0.000333935
Control	Control		WT-Cas9	0.792213	0.00040314
Control	Control		WT-Cas9	0.865223	0.000341185
Control	Control		WT-Cas9	1.05871	0.000219244
Control	Control		WT-Cas9	1.14083	0.00018172
Control	Control		WT-Cas9	0.726155	0.000468833
Control	Control		WT-Cas9	0.585762	0.000646159
Control	Control		WT-Cas9	0.481198	0.000820517
Control	Control		WT-Cas9	0.697015	0.000501115
Control	Control		WT-Cas9	1.26581	0.00013656
Control	Control		WT-Cas9	0.78354	0.000411211
Control	Control		WT-Cas9	0.434958	0.000911926
Control	Control		WT-Cas9	0.705559	0.000491426
Control	Control		WT-Cas9	0.568446	0.000672236
Control	Control		WT-Cas9	0.842258	0.000359571
Control	Control		WT-Cas9	-0.187012	0.00376949
Control	Control		WT-Cas9	0.537274	0.000721858
Control	Control		WT-Cas9	0.98951	0.000256815
Control	Control		WT-Cas9	0.234657	0.00144083
Control	Control		WT-Cas9	0.397607	0.000993143
Control	Control		WT-Cas9	1.16393	0.000172372
Control	Control		WT-Cas9	0.734844	0.000459615
Control	Control		WT-Cas9	0.761241	0.000432709
Control	Control		WT-Cas9	0.621894	0.000594958
Control	Control		WT-Cas9	1.19231	0.000161548
Control	Control		WT-Cas9	0.900769	0.000314563
Control	Control		WT-Cas9	0.723365	0.000471831
Control	Control		WT-Cas9	0.534274	0.000726822
Control	Control		WT-Cas9	0.0901418	0.00200382
Control	Control		WT-Cas9	0.419072	0.000945625
Control	Control		WT-Cas9	0.603184	0.000620944
Control	Control		WT-Cas9	-0.0901483	0.00302294
Control	Control		WT-Cas9	0.533076	0.000728814
Control	Control		WT-Cas9	0.476549	0.000829278
Control	Control		WT-Cas9	0.564051	0.000679019
Control	Control		WT-Cas9	1.14152	0.000181433
Control	Control		WT-Cas9	1.08968	0.000204259
Control	Control		WT-Cas9	0.791409	0.000403882
Control	Control		WT-Cas9	0.825721	0.000373421
Control	Control		WT-Cas9	-0.155654	0.00350961
Control	Control		WT-Cas9	0.75433	0.000439598
Control	Control		WT-Cas9	1.03685	0.000230477
Control	Control		WT-Cas9	0.944858	0.000284409
Control	Control		WT-Cas9	0.973748	0.000266235
Control	Control		WT-Cas9	0.554113	0.000694614
Control	Control		WT-Cas9	0.67708	0.00052447
Control	Control		WT-Cas9	0.765227	0.000428785
Control	Control		WT-Cas9	1.27306	0.000134316
Control	Control		WT-Cas9	0.54737	0.000705398
Control	Control		WT-Cas9	0.772407	0.000421807
Control	Control		WT-Cas9	0.591098	0.00063833
Control	Control		WT-Cas9	1.02852	0.000234906
Control	Control		WT-Cas9	0.80333	0.000393027
Control	Control		WT-Cas9	0.427304	0.000928011
Control	Control		WT-Cas9	1.11022	0.000194891
Control	Control		WT-Cas9	0.946669	0.000283235
Control	Control		WT-Cas9	0.745988	0.000448058
Control	Control		WT-Cas9	1.11234	0.000193947
Control	Control		WT-Cas9	0.901969	0.000313701
Control	Control		WT-Cas9	0.633169	0.000579825
Control	Control		WT-Cas9	0.729782	0.000464962
Control	Control		WT-Cas9	0.612996	0.000607177
Control	Control		WT-Cas9	0.634743	0.000577743
Control	Control		WT-Cas9	0.291104	0.00126661
Control	Control		WT-Cas9	1.01875	0.000240214
Control	Control		WT-Cas9	1.01426	0.000242687
Control	Control		WT-Cas9	0.559123	0.000686708
Control	Control		WT-Cas9	0.148762	0.00175293
Control	Control		WT-Cas9	0.6274	0.000587518
Control	Control		WT-Cas9	1.03393	0.000232019
Control	Control		WT-Cas9	1.28032	0.000132107
Control	Control		WT-Cas9	0.911328	0.000307062
Control	Control		WT-Cas9	0.97456	0.000265742
Control	Control		WT-Cas9	0.564152	0.000678863
Control	Control		WT-Cas9	0.569907	0.000669996
Control	Control		WT-Cas9	0.46715	0.000847275
Control	Control		WT-Cas9	0.926323	0.000296717
Control	Control		WT-Cas9	0.805056	0.000391479
Control	Control		WT-Cas9	0.61703	0.000601606
Control	Control		WT-Cas9	0.667755	0.000535766
Control	Control		WT-Cas9	0.610667	0.000610417
Control	Control		WT-Cas9	0.786543	0.000408399
Control	Control		WT-Cas9	0.770104	0.000424033
Control	Control		WT-Cas9	0.447825	0.000885516
Control	Control		WT-Cas9	0.92568	0.000297153
Control	Control		WT-Cas9	0.896024	0.000317993
Control	Control		WT-Cas9	0.810763	0.000386407
Control	Control		WT-Cas9	0.578855	0.000656437
Control	Control		WT-Cas9	1.26883	0.000135622
Control	Control		WT-Cas9	1.245	0.000143216
Control	Control		WT-Cas9	0.631274	0.000582341
Control	Control		WT-Cas9	0.836831	0.000364058
Control	Control		WT-Cas9	0.877284	0.000331909
Control	Control		WT-Cas9	0.616771	0.000601962
Control	Control		WT-Cas9	1.01374	0.000242981
Control	Control		WT-Cas9	0.60599	0.000616975
Control	Control		WT-Cas9	0.818764	0.000379405
Control	Control		WT-Cas9	0.143435	0.00177437
Control	Control		WT-Cas9	0.987169	0.000258193
Control	Control		WT-Cas9	0.942473	0.000285964
Control	Control		WT-Cas9	1.11151	0.000194316
Control	Control		WT-Cas9	0.562781	0.000680993
Control	Control		WT-Cas9	0.881166	0.000328977
Control	Control		WT-Cas9	0.883034	0.000327575
Control	Control		WT-Cas9	0.17881	0.00163674
Control	Control		WT-Cas9	0.880753	0.000329288
Control	Control		WT-Cas9	0.764246	0.000429748
Control	Control		WT-Cas9	0.911657	0.000306831
Control	Control		WT-Cas9	0.610699	0.000610372
Control	Control		WT-Cas9	0.822264	0.000376383
Control	Control		WT-Cas9	0.863924	0.000342199
Control	Control		WT-Cas9	0.494661	0.000795666
Control	Control		WT-Cas9	1.05461	0.000221306
Control	Control		WT-Cas9	0.675742	0.000526077
Control	Control		eCas9-1.1	0.380115	0.00030881
Control	Control		eCas9-1.1	0.0965075	0.000679265
Control	Control		eCas9-1.1	0.0463536	0.000780846
Control	Control		eCas9-1.1	-0.553947	0.00413124
Control	Control		eCas9-1.1	-0.0245537	0.000950879
Control	Control		eCas9-1.1	0.373654	0.000314407
Control	Control		eCas9-1.1	0.374639	0.000313547
Control	Control		eCas9-1.1	0.0221959	0.000835058
Control	Control		eCas9-1.1	-0.363444	0.00243642
Control	Control		eCas9-1.1	-0.149644	0.00134593
Control	Control		eCas9-1.1	0.602564	0.000166382
Control	Control		eCas9-1.1	0.0883172	0.000694903
Control	Control		eCas9-1.1	-0.236525	0.00171312
Control	Control		eCas9-1.1	-0.164506	0.00140264
Control	Control		eCas9-1.1	0.611826	0.000162152
Control	Control		eCas9-1.1	0.214833	0.000488903
Control	Control		eCas9-1.1	0.47965	0.000234162
Control	Control		eCas9-1.1	0.0693595	0.000732491
Control	Control		eCas9-1.1	-0.314648	0.00212792
Control	Control		eCas9-1.1	0.383131	0.000306232
Control	Control		eCas9-1.1	-0.216244	0.00161933
Control	Control		eCas9-1.1	-0.164678	0.00140331
Control	Control		eCas9-1.1	-0.0472105	0.00101265
Control	Control		eCas9-1.1	-0.217217	0.00162371
Control	Control		eCas9-1.1	0.114586	0.000645982
Control	Control		eCas9-1.1	-0.122852	0.00124942
Control	Control		eCas9-1.1	-0.0846541	0.00112365
Control	Control		eCas9-1.1	-0.20353	0.00156317
Control	Control		eCas9-1.1	0.11433	0.000646443
Control	Control		eCas9-1.1	0.236049	0.000460905
Control	Control		eCas9-1.1	0.244852	0.000449765
Control	Control		eCas9-1.1	0.0787077	0.000713709
Control	Control		eCas9-1.1	-0.0790168	0.0011062
Control	Control		eCas9-1.1	-0.519011	0.0037502
Control	Control		eCas9-1.1	0.19033	0.000523359
Control	Control		eCas9-1.1	-0.167805	0.00141555
Control	Control		eCas9-1.1	0.476828	0.000236007
Control	Control		eCas9-1.1	-0.121647	0.00124525
Control	Control		eCas9-1.1	-0.076216	0.00109762
Control	Control		eCas9-1.1	0.141565	0.00059932
Control	Control		eCas9-1.1	-0.122173	0.00124707
Control	Control		eCas9-1.1	0.295633	0.000390556
Control	Control		eCas9-1.1	0.347572	0.00033805
Control	Control		eCas9-1.1	0.555305	0.000189744
Control	Control		eCas9-1.1	0.460285	0.000247115
Control	Control		eCas9-1.1	-0.0267228	0.000956626
Control	Control		eCas9-1.1	0.0724075	0.000726314
Control	Control		eCas9-1.1	0.214799	0.000488949
Control	Control		eCas9-1.1	-0.395636	0.00266398
Control	Control		eCas9-1.1	0.282611	0.000404953
Control	Control		eCas9-1.1	0.325658	0.000359283
Control	Control		eCas9-1.1	-0.246876	0.00176306
Control	Control		eCas9-1.1	0.670583	0.000137712
Control	Control		eCas9-1.1	-0.0716403	0.00108376
Control	Control		eCas9-1.1	-0.436838	0.00298641
Control	Control		eCas9-1.1	0.364292	0.000322697
Control	Control		eCas9-1.1	-0.101098	0.00117617
Control	Control		eCas9-1.1	0.418939	0.000277216
Control	Control		eCas9-1.1	0.230002	0.000468718
Control	Control		eCas9-1.1	-0.169682	0.00142295
Control	Control		eCas9-1.1	-0.0637853	0.00106037
Control	Control		eCas9-1.1	0.766571	0.000105454
Control	Control		eCas9-1.1	-0.27956	0.00193048
Control	Control		eCas9-1.1	0.109162	0.000655792
Control	Control		eCas9-1.1	0.41532	0.000280019
Control	Control		eCas9-1.1	0.549145	0.000193022
Control	Control		eCas9-1.1	0.263421	0.00042714
Control	Control		eCas9-1.1	0.211347	0.000493663
Control	Control		eCas9-1.1	0.170681	0.000552734
Control	Control		eCas9-1.1	0.121736	0.000633274
Control	Control		eCas9-1.1	0.545172	0.000195166
Control	Control		eCas9-1.1	0.102988	0.000667142
Control	Control		eCas9-1.1	0.48093	0.00023333
Control	Control		eCas9-1.1	-0.274503	0.00190358
Control	Control		eCas9-1.1	0.241061	0.000454529
Control	Control		eCas9-1.1	0.107527	0.000658779
Control	Control		eCas9-1.1	0.437553	0.000263236
Control	Control		eCas9-1.1	-0.383446	0.00257542
Control	Control		eCas9-1.1	0.108959	0.000656163
Control	Control		eCas9-1.1	0.0868209	0.000697798
Control	Control		eCas9-1.1	-0.122586	0.0012485
Control	Control		eCas9-1.1	0.111463	0.000651614
Control	Control		eCas9-1.1	0.019476	0.000841393
Control	Control		eCas9-1.1	-0.32773	0.00220659
Control	Control		eCas9-1.1	0.0614893	0.000748687
Control	Control		eCas9-1.1	-0.194368	0.00152391
Control	Control		eCas9-1.1	0.248863	0.000444779
Control	Control		eCas9-1.1	0.450845	0.000253686
Control	Control		eCas9-1.1	0.0148217	0.000852344
Control	Control		eCas9-1.1	-0.290571	0.00199039
Control	Control		eCas9-1.1	-0.0340807	0.000976382
Control	Control		eCas9-1.1	-0.0133131	0.000921643
Control	Control		eCas9-1.1	0.273275	0.000415599
Control	Control		eCas9-1.1	0.240591	0.000455124
Control	Control		eCas9-1.1	-0.122116	0.00124687
Control	Control		eCas9-1.1	-0.226647	0.00166678
Control	Control		eCas9-1.1	0.152051	0.000582106
Control	Control		eCas9-1.1	0.802695	9.53765e-05
Control	Control		eCas9-1.1	0.601924	0.000166678
Control	Control		eCas9-1.1	0.127494	0.000623221
Control	Control		eCas9-1.1	0.182226	0.000535281
Control	Control		eCas9-1.1	0.276806	0.00041154
Control	Control		eCas9-1.1	0.384303	0.000305236
Control	Control		eCas9-1.1	-0.12902	0.00127101
Control	Control		eCas9-1.1	0.414029	0.000281026
Control	Control		eCas9-1.1	0.375998	0.000312365
Control	Control		eCas9-1.1	0.159555	0.000570093
Control	Control		eCas9-1.1	0.0868886	0.000697667
Control	Control		eCas9-1.1	0.121842	0.000633087
Control	Control		eCas9-1.1	0.133831	0.000612341
Control	Control		eCas9-1.1	0.0895783	0.000692472
Control	Control		eCas9-1.1	0.299977	0.000385869
Control	Control		eCas9-1.1	0.596817	0.000169061
Control	Control		eCas9-1.1	0.854994	8.24682e-05
Control	Control		eCas9-1.1	0.346762	0.000338812
Control	Control		eCas9-1.1	0.0342994	0.000807442
Control	Control		eCas9-1.1	0.213337	0.00049094
Control	Control		eCas9-1.1	0.00801854	0.000868608
Control	Control		eCas9-1.1	0.215522	0.000487967
Control	Control		eCas9-1.1	0.377734	0.000310861
Control	Control		eCas9-1.1	-0.0884295	0.0011355
Control	Control		eCas9-1.1	0.3593	0.000327206
Control	Control		eCas9-1.1	-0.0322206	0.000971349
Control	Control		eCas9-1.1	0.496646	0.000223355
Control	Control		eCas9-1.1	0.248809	0.000444845
Control	Control		eCas9-1.1	-0.0881637	0.00113466
Control	Control		eCas9-1.1	0.0304601	0.000816102
Control	Control		eCas9-1.1	-0.0267229	0.000956626
Control	Control		eCas9-1.1	0.0931162	0.000685697
Control	Control		eCas9-1.1	-0.155522	0.00136808
Control	Control		eCas9-1.1	0.238386	0.000457921
Control	Control		eCas9-1.1	0.272361	0.000416657
Control	Control		eCas9-1.1	-0.0199371	0.000938761
Control	Control		eCas9-1.1	-0.0287947	0.000962148
Control	Control		eCas9-1.1	0.301779	0.000383941
Control	Control		eCas9-1.1	-0.0351388	0.000979256
Control	Control		eCas9-1.1	0.29606	0.000390093
Control	Control		eCas9-1.1	0.25416	0.000438278
Control	Control		eCas9-1.1	0.247013	0.000447072
Control	Control		eCas9-1.1	0.117368	0.000641008
Control	Control		eCas9-1.1	0.234728	0.000462601
Control	Control		eCas9-1.1	-0.132691	0.00128403
Control	Control		eCas9-1.1	0.225524	0.000474589
Control	Control		eCas9-1.1	0.261995	0.000428836
Control	Control		eCas9-1.1	0.142178	0.000598301
Control	Control		eCas9-1.1	0.318243	0.000366765
Control	Control		eCas9-1.1	-0.159203	0.00138214
Control	Control		eCas9-1.1	0.255297	0.000436895
Control	Control		eCas9-1.1	-0.260055	0.00182875
Control	Control		eCas9-1.1	1.21747	3.00989e-05
Control	Control		eCas9-1.1	-1.54074	0.060599
Control	Control		eCas9-1.1	0.275725	0.000412779
Control	Control		eCas9-1.1	0.345754	0.000339763
Control	Control		eCas9-1.1	0.147203	0.000590003
Control	Control		eCas9-1.1	0.147744	0.000589116
Control	Control		eCas9-1.1	0.479555	0.000234224
Control	Control		eCas9-1.1	0.227676	0.000471757
Control	Control		eCas9-1.1	0.481843	0.000232739
Control	Control		eCas9-1.1	0.465123	0.000243813
Control	Control		eCas9-1.1	0.479313	0.000234382
Control	Control		eCas9-1.1	0.118922	0.000638246
Control	Control		eCas9-1.1	0.655876	0.00014346
Control	Control		eCas9-1.1	0.352129	0.000333795
Control	Control		eCas9-1.1	-0.0518076	0.00102567
Control	Control		eCas9-1.1	-0.321448	0.00216845
Control	Control		eCas9-1.1	-0.202759	0.00155983
Control	Control		eCas9-1.1	0.172343	0.000550186
Control	Control		eCas9-1.1	0.30946	0.00037583
Control	Control		eCas9-1.1	0.354422	0.000331674
Control	Control		eCas9-1.1	0.452294	0.000252666
Control	Control		eCas9-1.1	0.304022	0.000381554
Control	Control		eCas9-1.1	0.291834	0.000394703
Control	Control		eCas9-1.1	0.241586	0.000453867
Control	Control		eCas9-1.1	-0.033487	0.000974773
Control	Control		eCas9-1.1	0.345474	0.000340028
Control	Control		eCas9-1.1	0.381991	0.000307204
Control	Control		eCas9-1.1	0.127272	0.000623604
Control	Control		eCas9-1.1	0.106402	0.000660842
Control	Control		eCas9-1.1	0.277452	0.000410802
Control	Control		eCas9-1.1	-0.293236	0.00200517
Control	Control		eCas9-1.1	0.39181	0.000298932
Control	Control		eCas9-1.1	-0.27203	0.00189055
Control	Control		eCas9-1.1	0.456952	0.000249415
Control	Control		eCas9-1.1	0.368277	0.000319142
Control	Control		eCas9-1.1	0.142476	0.000597804
Control	Control		eCas9-1.1	-0.237787	0.00171913
Control	Control		eCas9-1.1	-0.215439	0.00161572
Control	Control		eCas9-1.1	0.383122	0.000306239
Control	Control		eCas9-1.1	-0.0146024	0.00092495
Control	Control		eCas9-1.1	0.0268618	0.000824302
Control	Control		eCas9-1.1	0.226449	0.00047337
Control	Control		eCas9-1.1	0.428643	0.000269837
Control	Control		eCas9-1.1	0.0653236	0.000740752
Control	Control		eCas9-1.1	-0.691859	0.00605059
Control	Control		eCas9-1.1	0.0805752	0.000710015
Control	Control		eCas9-1.1	0.326713	0.000358231
Control	Control		eCas9-1.1	0.103714	0.000665797
Control	Control		eCas9-1.1	0.00668629	0.000871829
Control	Control		eCas9-1.1	0.430231	0.000268649
Control	Control		eCas9-1.1	0.0291502	0.000819078
Control	Control		eCas9-1.1	0.136592	0.00060766
Control	Control		eCas9-1.1	0.318073	0.000366939
Control	Control		eCas9-1.1	0.19057	0.000523009
Control	Control		eCas9-1.1	-0.00141916	0.000891685
Control	Control		eCas9-1.1	0.228576	0.00047058
Control	Control		eCas9-1.1	-0.030349	0.000966312
Control	Control		eCas9-1.1	0.499218	0.000221764
Control	Control		eCas9-1.1	-0.227206	0.00166937
Control	Control		eCas9-1.1	0.32225	0.000362703
Control	Control		eCas9-1.1	0.0768443	0.000717414
Control	Control		eCas9-1.1	0.204298	0.00050343
Control	Control		eCas9-1.1	-0.00752874	0.00090695
Control	Control		eCas9-1.1	0.254767	0.000437539
Control	Control		eCas9-1.1	0.364439	0.000322565
Control	Control		eCas9-1.1	-0.113225	0.00121646
Control	Control		eCas9-1.1	-0.0585965	0.00104519
Control	Control		eCas9-1.1	0.322314	0.000362639
Control	Control		eCas9-1.1	-0.00215547	0.000893511
Control	Control		eCas9-1.1	0.26749	0.000422336
Control	Control		eCas9-1.1	0.00507972	0.000875729
Control	Control		eCas9-1.1	0.162848	0.000564899
Control	Control		eCas9-1.1	0.352692	0.000333272
Control	Control		eCas9-1.1	0.217183	0.00048572
Control	Control		eCas9-1.1	0.0136501	0.000855123
Control	Control		eCas9-1.1	0.477384	0.000235642
Control	Control		eCas9-1.1	-0.125024	0.00125698
Control	Control		eCas9-1.1	0.376685	0.000311769
Control	Control		eCas9-1.1	0.231176	0.000467191
Control	Control		eCas9-1.1	0.264949	0.000425329
Control	Control		eCas9-1.1	0.00585655	0.000873841
Control	Control		eCas9-1.1	-0.614736	0.00488838
Control	Control		eCas9-1.1	-0.189937	0.00150527
Control	Control		eCas9-1.1	-0.0424741	0.000999416
Control	Control		eCas9-1.1	-0.0437803	0.00100305
Control	Control		eCas9-1.1	0.108292	0.00065738
Control	Control		eCas9-1.1	0.311503	0.000373702
Control	Control		eCas9-1.1	0.292416	0.000394064
Control	Control		eCas9-1.1	0.295052	0.000391188
Control	Control		eCas9-1.1	0.0837389	0.0007038
Control	Control		eCas9-1.1	0.150969	0.00058386
Control	Control		eCas9-1.1	-0.426352	0.00290083
Control	Control		eCas9-1.1	-0.606374	0.00477656
Control	Control		eCas9-1.1	0.0539276	0.000764584
Control	Control		eCas9-1.1	-0.0291495	0.000963097
Control	Control		eCas9-1.1	-0.282314	0.0019453
Control	Control		eCas9-1.1	0.189544	0.000524503
Control	Control		eCas9-1.1	-0.762883	0.00736205
Control	Control		eCas9-1.1	-0.452031	0.00311488
Control	Control		eCas9-1.1	0.214491	0.000489367
Control	Control		eCas9-1.1	0.578005	0.000178139
Control	Control		eCas9-1.1	0.0629925	0.000745566
Control	Control		eCas9-1.1	0.422867	0.000274206
Control	Control		eCas9-1.1	-0.242602	0.00174227
Control	Control		eCas9-1.1	0.0766388	0.000717824
Control	Control		eCas9-1.1	0.304447	0.000381104
Control	Control		eCas9-1.1	-0.243467	0.00174646
Control	Control		eCas9-1.1	-0.223722	0.0016533
Control	Control		eCas9-1.1	-0.0811073	0.00111264
Control	Control		eCas9-1.1	-0.120954	0.00124285
Control	Control		eCas9-1.1	0.0314659	0.000813824
Control	Control		eCas9-1.1	-0.0735153	0.00108942
Control	Control		eCas9-1.1	0.145781	0.000592338
Control	Control		eCas9-1.1	-0.12205	0.00124664
Control	Control		eCas9-1.1	-0.08924	0.00113806
Control	Control		eCas9-1.1	-0.170079	0.00142452
Control	Control		eCas9-1.1	0.245434	0.000449038
Control	Control		eCas9-1.1	0.304024	0.000381553
Control	Control		eCas9-1.1	0.064805	0.000741821
Control	Control		eCas9-1.1	0.272986	0.000415933
Control	Control		eCas9-1.1	0.341214	0.000344078
Control	Control		eCas9-1.1	0.125553	0.000626591
Control	Control		eCas9-1.1	0.106844	0.000660031
Control	Control		eCas9-1.1	0.293917	0.000392424
Control	Control		eCas9-1.1	0.37935	0.000309468
Control	Control		eCas9-1.1	0.271537	0.000417612
Control	Control		eCas9-1.1	0.0108902	0.000861705
Control	Control		eCas9-1.1	0.0880932	0.000695335
Control	Control		eCas9-1.1	0.123184	0.00063073
Control	Control		eCas9-1.1	0.273064	0.000415843
Control	Control		eCas9-1.1	0.050422	0.000772069
Control	Control		eCas9-1.1	0.439665	0.000261694
Control	Control		eCas9-1.1	0.362235	0.000324548
Control	Control		eCas9-1.1	0.484014	0.000231339
Control	Control		eCas9-1.1	-0.11938	0.00123743
Control	Control		eCas9-1.1	0.31087	0.00037436
Control	Control		eCas9-1.1	-0.0100587	0.000913348
Control	Control		eCas9-1.1	0.208022	0.000498245
Control	Control		eCas9-1.1	0.311497	0.000373708
Control	Control		eCas9-1.1	0.423298	0.000273877
Control	Control		eCas9-1.1	0.241028	0.000454572
Control	Control		eCas9-1.1	-0.0173036	0.000931918
Control	Control		eCas9-1.1	0.012854	0.000857017
Control	Control		eCas9-1.1	-0.0305247	0.000966784
Control	Control		eCas9-1.1	0.0137844	0.000854804
Control	Control		eCas9-1.1	0.246657	0.000447514
Control	Control		eCas9-1.1	0.298187	0.000387794
Control	Control		eCas9-1.1	0.254198	0.000438232
Control	Control		eCas9-1.1	0.0784544	0.000714211
Control	Control		eCas9-1.1	0.182458	0.000534936
Control	Control		eCas9-1.1	0.00111609	0.000885427
Control	Control		eCas9-1.1	-0.00294567	0.000895475
Control	Control		eCas9-1.1	0.250431	0.000442844
Control	Control		eCas9-1.1	0.270921	0.000418327
Control	Control		eCas9-1.1	0.120944	0.000634669
Control	Control		eCas9-1.1	0.193518	0.000518742
Control	Control		eCas9-1.1	0.215645	0.000487801
Control	Control		eCas9-1.1	0.108946	0.000656187
Control	Control		eCas9-1.1	0.768034	0.000105026
Control	Control		eCas9-1.1	0.212489	0.000492097
Control	Control		eCas9-1.1	0.122661	0.000631648
Control	Control		eCas9-1.1	-0.167014	0.00141245
Control	Control		eCas9-1.1	0.430497	0.00026845
Control	Control		eCas9-1.1	0.0151555	0.000851554
Control	Control		eCas9-1.1	0.0551042	0.000762089
Control	Control		eCas9-1.1	0.18642	0.000529077
Control	Control		eCas9-1.1	0.0936616	0.000684659
Control	Control		eCas9-1.1	0.0836611	0.000703952
Control	Control		eCas9-1.1	0.243847	0.000451023
Control	Control		eCas9-1.1	-0.0312709	0.00096879
Control	Control		eCas9-1.1	-0.130451	0.00127607
Control	Control		eCas9-1.1	0.37348	0.000314559
Control	Control		eCas9-1.1	0.197964	0.00051237
Control	Control		eCas9-1.1	0.435044	0.000265078
Control	Control		eCas9-1.1	-0.214172	0.00161004
Control	Control		eCas9-1.1	0.0457054	0.000782254
Control	Control		eCas9-1.1	0.0157857	0.000850064
Control	Control		eCas9-1.1	-0.48045	0.00337017
Control	Control		eCas9-1.1	0.688732	0.000130935
Control	Control		eCas9-1.1	-0.076695	0.00109908
Control	Control		eCas9-1.1	0.124038	0.000629235
Control	Control		eCas9-1.1	0.754208	0.000109142
Control	Control		eCas9-1.1	0.81878	9.12047e-05
Control	Control		eCas9-1.1	0.383207	0.000306167
Control	Control		eCas9-1.1	0.316654	0.000368389
Control	Control		eCas9-1.1	-0.311072	0.00210691
Control	Control		eCas9-1.1	0.168277	0.00055644
Control	Control		eCas9-1.1	0.344784	0.00034068
Control	Control		eCas9-1.1	0.0164098	0.000848591
Control	Control		eCas9-1.1	-0.281949	0.00194333
Control	Control		eCas9-1.1	0.358985	0.000327493
Control	Control		eCas9-1.1	-0.295479	0.00201769
Control	Control		eCas9-1.1	-0.381361	0.00256057
Control	Control		eCas9-1.1	0.410926	0.000283461
Control	Control		eCas9-1.1	0.00622965	0.000872936
Control	Control		eCas9-1.1	-0.0793517	0.00110723
Control	Control		eCas9-1.1	0.0446692	0.000784509
Control	Control		eCas9-1.1	-0.0924708	0.00114832
Control	Control		eCas9-1.1	0.391387	0.000299283
Control	Control		eCas9-1.1	0.0773325	0.000716441
Control	Control		eCas9-1.1	0.496297	0.000223572
Control	Control		eCas9-1.1	0.348331	0.000337338
Control	Control		eCas9-1.1	0.145679	0.000592507
Control	Control		eCas9-1.1	0.194824	0.000516862
Control	Control		eCas9-1.1	-0.107618	0.00119766
Control	Control		eCas9-1.1	0.163177	0.000564382
Control	Control		eCas9-1.1	0.380568	0.000308421
Control	Control		eCas9-1.1	0.28425	0.000403112
Control	Control		eCas9-1.1	0.0400764	0.000794585
Control	Control		eCas9-1.1	-0.305973	0.00207731
Control	Control		eCas9-1.1	0.263653	0.000426865
Control	Control		eCas9-1.1	0.316337	0.000368714
Control	Control		eCas9-1.1	-0.234091	0.00170159
Control	Control		eCas9-1.1	0.106885	0.000659956
Control	Control		eCas9-1.1	-0.00207357	0.000893308
Control	Control		eCas9-1.1	0.112421	0.00064988
Control	Control		eCas9-1.1	0.35963	0.000326907
Control	Control		eCas9-1.1	-0.178599	0.00145862
Control	Control		eCas9-1.1	-0.0377534	0.000986395
Control	Control		eCas9-1.1	-0.00100232	0.000890653
Control	Control		eCas9-1.1	0.260544	0.000430569
Control	Control		eCas9-1.1	0.107225	0.000659333
Control	Control		eCas9-1.1	-0.057216	0.00104119
Control	Control		eCas9-1.1	0.192867	0.000519681
Control	Control		eCas9-1.1	-0.134986	0.00129224
Control	Control		eCas9-1.1	0.0293142	0.000818704
Control	Control		eCas9-1.1	0.128109	0.000622156
Control	Control		eCas9-1.1	-0.0793626	0.00110726
Control	Control		eCas9-1.1	0.0785267	0.000714068
Control	Control		eCas9-1.1	-0.0776059	0.00110187
Control	Control		eCas9-1.1	0.505761	0.000217766
Control	Control		eCas9-1.1	0.0727626	0.000725597
Control	Control		eCas9-1.1	0.246278	0.000447986
Control	Control		eCas9-1.1	-0.207294	0.00157959
Control	Control		eCas9-1.1	0.244727	0.000449921
Control	Control		eCas9-1.1	0.586254	0.0001741
Control	Control		eCas9-1.1	0.205108	0.000502297
Control	Control		eCas9-1.1	0.352613	0.000333346
Control	Control		eCas9-1.1	-0.538251	0.0039555
Control	Control		eCas9-1.1	0.236422	0.000460428
Control	Control		eCas9-1.1	0.314422	0.000370682
Control	Control		eCas9-1.1	0.559808	0.000187384
Control	Control		eCas9-1.1	0.547729	0.000193783
Control	Control		eCas9-1.1	0.0157388	0.000850175
Control	Control		eCas9-1.1	-0.0198009	0.000938406
Control	Control		eCas9-1.1	0.263836	0.000426647
Control	Control		eCas9-1.1	0.368382	0.000319048
Control	Control		eCas9-1.1	0.282167	0.000405452
Control	Control		eCas9-1.1	0.384011	0.000305484
Control	Control		eCas9-1.1	-0.145199	0.00132942
Control	Control		eCas9-1.1	-0.20854	0.00158506
Control	Control		eCas9-1.1	0.615258	0.000160612
Control	Control		eCas9-1.1	0.320576	0.000364395
Control	Control		eCas9-1.1	0.593473	0.000170641
Control	Control		eCas9-1.1	0.421663	0.000275125
Control	Control		eCas9-1.1	-0.143143	0.00132185
Control	Control		eCas9-1.1	-0.197486	0.00153716
Control	Control		eCas9-1.1	0.681997	0.00013341
Control	Control		eCas9-1.1	0.149973	0.000585477
Control	Control		eCas9-1.1	-0.263228	0.00184493
Control	Control		eCas9-1.1	0.231267	0.000467073
Control	Control		eCas9-1.1	0.513297	0.000213251
Control	Control		eCas9-1.1	0.11222	0.000650243
Control	Control		eCas9-1.1	0.616032	0.000160267
Control	Control		eCas9-1.1	0.0784462	0.000714227
Control	Control		eCas9-1.1	-0.0393023	0.000990648
Control	Control		eCas9-1.1	-0.240947	0.00173428
Control	Control		eCas9-1.1	-0.0680233	0.00107293
Control	Control		eCas9-1.1	0.221479	0.000479954
Control	Control		eCas9-1.1	-0.0471601	0.00101251
Control	Control		eCas9-1.1	0.128376	0.000621694
Control	Control		eCas9-1.1	-0.0221385	0.00094452
Control	Control		eCas9-1.1	0.452478	0.000252537
Control	Control		eCas9-1.1	0.547731	0.000193782
Control	Control		eCas9-1.1	0.243	0.000452086
Control	Control		eCas9-1.1	0.172369	0.000550146
Control	Control		eCas9-1.1	-0.0396123	0.000991502
Control	Control		eCas9-1.1	0.16695	0.000558496
Control	Control		eCas9-1.1	0.080816	0.00070954
Control	Control		eCas9-1.1	-0.5037	0.00359445
Control	Control		eCas9-1.1	0.165488	0.00056077
Control	Control		eCas9-1.1	0.419424	0.000276842
Control	Control		eCas9-1.1	0.508017	0.000216405
Control	Control		eCas9-1.1	0.350531	0.00033528
Control	Control		eCas9-1.1	-0.292182	0.00199931
Control	Control		eCas9-1.1	-0.374643	0.00251329
Control	Control		eCas9-1.1	0.0902585	0.000691164
Control	Control		eCas9-1.1	0.500519	0.000220963
Control	Control		eCas9-1.1	-0.112788	0.00121498
Control	Control		eCas9-1.1	0.232416	0.000465584
Control	Control		eCas9-1.1	0.319575	0.00036541
Control	Control		eCas9-1.1	0.433967	0.000265873
Control	Control		eCas9-1.1	0.129584	0.000619611
Control	Control		eCas9-1.1	0.405182	0.000288024
Control	Control		eCas9-1.1	0.0370921	0.000801201
Control	Control		eCas9-1.1	-0.0799241	0.00110899
Control	Control		eCas9-1.1	0.332114	0.000352892
Control	Control		eCas9-1.1	0.635346	0.000151887
Control	Control		eCas9-1.1	0.112145	0.00065038
Control	Control		eCas9-1.1	0.159145	0.000570742
Control	Control		eCas9-1.1	0.0137649	0.00085485
Control	Control		eCas9-1.1	-0.381198	0.00255941
Control	Control		eCas9-1.1	0.0674209	0.000736448
Control	Control		eCas9-1.1	0.257188	0.000434605
Control	Control		eCas9-1.1	-0.085695	0.00112691
Control	Control		eCas9-1.1	0.0205731	0.000838832
Control	Control		eCas9-1.1	0.0195606	0.000841195
Control	Control		eCas9-1.1	-0.00261855	0.000894662
Control	Control		eCas9-1.1	0.103443	0.000666299
Control	Control		eCas9-1.1	0.421112	0.000275546
Control	Control		eCas9-1.1	-0.071177	0.00108237
Control	Control		eCas9-1.1	0.0205678	0.000838844
Control	Control		eCas9-1.1	-0.186731	0.00149193
Control	Control		eCas9-1.1	0.0332032	0.000809905
Control	Control		eCas9-1.1	-0.156284	0.00137098
Control	Control		eCas9-1.1	-0.0241089	0.000949704
Control	Control		eCas9-1.1	0.0488581	0.000775431
Control	Control		eCas9-1.1	0.195136	0.000516414
Control	Control		eCas9-1.1	0.429565	0.000269147
Control	Control		eCas9-1.1	0.176011	0.000544606
Control	Control		eCas9-1.1	0.340668	0.000344601
Control	Control		eCas9-1.1	-0.14076	0.00131313
Control	Control		eCas9-1.1	-0.122927	0.00124968
Control	Control		eCas9-1.1	0.453433	0.000251867
Control	Control		eCas9-1.1	0.615197	0.000160639
Control	Control		eCas9-1.1	-0.107638	0.00119773
Control	Control		eCas9-1.1	0.30934	0.000375955
Control	Control		eCas9-1.1	0.310723	0.000374513
Control	Control		eCas9-1.1	-0.221945	0.00164517
Control	Control		eCas9-1.1	0.104866	0.00066367
Control	Control		eCas9-1.1	0.500281	0.00022111
Control	Control		eCas9-1.1	0.0536728	0.000765126
Control	Control		eCas9-1.1	0.619538	0.000158712
Control	Control		eCas9-1.1	-0.00693478	0.000905455
Control	Control		eCas9-1.1	0.380032	0.000308881
Control	Control		eCas9-1.1	0.248727	0.000444946
Control	Control		eCas9-1.1	0.65565	0.00014355
Control	Control		eCas9-1.1	0.181915	0.000535743
Control	Control		eCas9-1.1	0.288711	0.000398144
Control	Control		eCas9-1.1	0.114074	0.000646902
Control	Control		eCas9-1.1	0.366626	0.00032061
Control	Control		eCas9-1.1	-0.179342	0.00146163
Control	Control		eCas9-1.1	-0.0517001	0.00102536
Control	Control		eCas9-1.1	0.285608	0.000401593
Control	Control		eCas9-1.1	0.580316	0.000176998
Control	Control		eCas9-1.1	0.479381	0.000234338
Control	Control		eCas9-1.1	0.274302	0.000414414
Control	Control		eCas9-1.1	0.402317	0.000290327
Control	Control		eCas9-1.1	0.310317	0.000374936
Control	Control		eCas9-1.1	0.309312	0.000375985
Control	Control		eCas9-1.1	0.0682221	0.00073481
Control	Control		eCas9-1.1	0.504902	0.000218287
Control	Control		eCas9-1.1	0.0577727	0.000756459
Control	Control		eCas9-1.1	-0.178072	0.00145649
Control	Control		eCas9-1.1	0.342483	0.000342866
Control	Control		eCas9-1.1	0.253095	0.000439577
Control	Control		eCas9-1.1	0.268267	0.000421424
Control	Control		eCas9-1.1	0.00815807	0.000868271
Control	Control		eCas9-1.1	-0.165055	0.00140478
Control	Control		eCas9-1.1	0.586363	0.000174047
Control	Control		eCas9-1.1	-0.290509	0.00199005
Control	Control		eCas9-1.1	0.308431	0.000376907
Control	Control		eCas9-1.1	-0.144144	0.00132553
Control	Control		eCas9-1.1	-0.389742	0.00262079
Control	Control		eCas9-1.1	0.177067	0.00054301
Control	Control		eCas9-1.1	0.545306	0.000195094
Control	Control		eCas9-1.1	0.50509	0.000218173
Control	Control		eCas9-1.1	0.0450178	0.000783749
Control	Control		eCas9-1.1	-0.316648	0.00213976
Control	Control		eCas9-1.1	0.335231	0.000349848
Control	Control		eCas9-1.1	0.305031	0.000380486
Control	Control		eCas9-1.1	0.463323	0.000245036
Control	Control		eCas9-1.1	-0.069171	0.00107635
Control	Control		eCas9-1.1	0.39334	0.000297663
Control	Control		eCas9-1.1	0.00861921	0.00086716
Control	Control		eCas9-1.1	0.106803	0.000660107
Control	Control		eCas9-1.1	1.22543	2.94404e-05
Control	Control		eCas9-1.1	0.271224	0.000417975
Control	Control		eCas9-1.1	0.0937615	0.000684469
Control	Control		eCas9-1.1	-0.153592	0.00136077
Control	Control		eCas9-1.1	-0.0127647	0.00092024
Control	Control		eCas9-1.1	-0.0877517	0.00113336
Control	Control		eCas9-1.1	0.0628805	0.000745798
Control	Control		eCas9-1.1	-0.00845259	0.000909281
Control	Control		eCas9-1.1	0.622264	0.000157514
Control	Control		eCas9-1.1	0.0598204	0.000752167
Control	Control		eCas9-1.1	-0.0366525	0.000983383
Control	Control		eCas9-1.1	0.0608144	0.000750092
Control	Control		eCas9-1.1	-0.523243	0.00379444
Control	Control		eCas9-1.1	-0.490878	0.00346898
Control	Control		eCas9-1.1	0.129105	0.000620437
Control	Control		eCas9-1.1	0.220312	0.000481514
Control	Control		eCas9-1.1	0.132524	0.000614569
Control	Control		eCas9-1.1	-0.0284887	0.000961331
Control	Control		eCas9-1.1	0.36902	0.000318483
Control	Control		eCas9-1.1	0.0369363	0.000801548
Control	Control		eCas9-1.1	0.310701	0.000374536
Control	Control		eCas9-1.1	-0.0657134	0.00106606
Control	Control		eCas9-1.1	-0.0313338	0.000968959
Control	Control		eCas9-1.1	0.266017	0.000424068
Control	Control		eCas9-1.1	0.0185756	0.0008435
Control	Control		eCas9-1.1	0.222456	0.000478652
Control	Control		eCas9-1.1	2.14411e-05	0.000888124
Control	Control		eCas9-1.1	0.109527	0.000655129
Control	Control		eCas9-1.1	-0.194148	0.00152297
Control	Control		eCas9-1.1	0.271118	0.000418099
Control	Control		eCas9-1.1	0.0438897	0.00078621
Control	Control		eCas9-1.1	0.123401	0.00063035
Control	Control		eCas9-1.1	-0.483504	0.00339881
Control	Control		eCas9-1.1	0.0465226	0.000780479
Control	Control		eCas9-1.1	0.379958	0.000308945
Control	Control		eCas9-1.1	0.281307	0.000406423
Control	Control		eCas9-1.1	0.00166238	0.000884084
Control	Control		eCas9-1.1	0.0726582	0.000725808
Control	Control		eCas9-1.1	0.233865	0.000463712
Control	Control		eCas9-1.1	0.139214	0.000603249
Control	Control		eCas9-1.1	0.187287	0.000527804
Control	Control		eCas9-1.1	-0.0309586	0.00096795
Control	Control		eCas9-1.1	0.3211	0.000363865
Control	Control		eCas9-1.1	0.140193	0.00060161
Control	Control		eCas9-1.1	-0.0188049	0.000935813
Control	Control		eCas9-1.1	0.427405	0.000270767
Control	Control		eCas9-1.1	-0.23601	0.00171068
Control	Control		eCas9-1.1	0.00880927	0.000866702
Control	Control		eCas9-1.1	0.433003	0.000266586
Control	Control		eCas9-1.1	-0.0729361	0.00108767
Control	Control		eCas9-1.1	0.0546156	0.000763124
Control	Control		eCas9-1.1	0.544025	0.00019579
Control	Control		eCas9-1.1	-0.183088	0.00147692
Control	Control		eCas9-1.1	0.857399	8.19185e-05
Control	Control		eCas9-1.1	0.445929	0.000257176
Control	Control		eCas9-1.1	0.166986	0.00055844
Control	Control		eCas9-1.1	-0.12882	0.0012703
Control	Control		eCas9-1.1	-0.112689	0.00121465
Control	Control		eCas9-1.1	0.142377	0.000597969
Control	Control		eCas9-1.1	-0.150315	0.00134844
Control	Control		eCas9-1.1	0.0984576	0.000675594
Control	Control		eCas9-1.1	0.213354	0.000490917
Control	Control		eCas9-1.1	0.0771174	0.00071687
Control	Control		eCas9-1.1	0.573178	0.000180546
Control	Control		eCas9-1.1	0.0964541	0.000679366
Control	Control		eCas9-1.1	0.298546	0.000387407
Control	Control		eCas9-1.1	0.465418	0.000243613
Control	Control		eCas9-1.1	-0.0137246	0.000922697
Control	Control		eCas9-1.1	-0.241899	0.00173887
Control	Control		eCas9-1.1	0.791767	9.8319e-05
Control	Control		eCas9-1.1	0.238954	0.000457199
Control	Control		eCas9-1.1	0.232569	0.000465385
Control	Control		eCas9-1.1	0.0712055	0.000728744
Control	Control		eCas9-1.1	-0.137946	0.00130291
Control	Control		eCas9-1.1	0.0164323	0.000848538
Control	Control		eCas9-1.1	0.193034	0.00051944
Control	Control		eCas9-1.1	0.503025	0.000219429
Control	Control		eCas9-1.1	0.21308	0.00049129
Control	Control		eCas9-1.1	0.549294	0.000192942
Control	Control		eCas9-1.1	0.126133	0.000625582
Control	Control		eCas9-1.1	0.271636	0.000417497
Control	Control		eCas9-1.1	1.08655	4.33171e-05
Control	Control		eCas9-1.1	0.447016	0.0002564
Control	Control		eCas9-1.1	0.342745	0.000342616
Control	Control		eCas9-1.1	0.23711	0.000459549
Control	Control		eCas9-1.1	0.473192	0.000238405
Control	Control		eCas9-1.1	-0.281171	0.00193913
Control	Control		eCas9-1.1	-0.154382	0.00136376
Control	Control		eCas9-1.1	0.146104	0.000591807
Control	Control		eCas9-1.1	0.2227	0.000478328
Control	Control		eCas9-1.1	0.173215	0.000548854
Control	Control		eCas9-1.1	-0.122105	0.00124683
Control	Control		eCas9-1.1	-0.00252173	0.000894421
Control	Control		eCas9-1.1	-0.246422	0.00176084
Control	Control		eCas9-1.1	0.241642	0.000453796
Control	Control		eCas9-1.1	-0.0849256	0.0011245
Control	Control		eCas9-1.1	-0.0769206	0.00109977
Control	Control		eCas9-1.1	0.0736229	0.000723865
Control	Control		eCas9-1.1	-0.508256	0.00364011
Control	Control		eCas9-1.1	0.120613	0.000635254
Control	Control		eCas9-1.1	0.00768727	0.000869408
Control	Control		eCas9-1.1	-0.246316	0.00176032
Control	Control		eCas9-1.1	0.226758	0.000472963
Control	Control		eCas9-1.1	-0.435665	0.00297671
Control	Control		eCas9-1.1	0.459858	0.000247408
Control	Control		eCas9-1.1	0.306647	0.00037878
Control	Control		eCas9-1.1	0.278081	0.000410083
Control	Control		eCas9-1.1	0.0653686	0.00074066
Control	Control		eCas9-1.1	0.589865	0.000172361
Control	Control		eCas9-1.1	-0.165924	0.00140817
Control	Control		eCas9-1.1	0.9446	6.42803e-05
Control	Control		eCas9-1.1	0.150658	0.000584364
Control	Control		eCas9-1.1	0.386228	0.000303607
Control	Control		eCas9-1.1	-0.284059	0.00195474
Control	Control		eCas9-1.1	0.859083	8.15358e-05
Control	Control		eCas9-1.1	-0.00690158	0.000905371
Control	Control		eCas9-1.1	-0.0189407	0.000936166
Control	Control		eCas9-1.1	0.0107168	0.000862121
Control	Control		eCas9-1.1	0.0185437	0.000843575
Control	Control		eCas9-1.1	0.274286	0.000414433
Control	Control		eCas9-1.1	0.206279	0.000500665
Control	Control		eCas9-1.1	-0.163561	0.00139897
Control	Control		eCas9-1.1	-0.0440703	0.00100386
Control	Control		eCas9-1.1	0.0806826	0.000709803
Control	Control		eCas9-1.1	0.29956	0.000386316
Control	Control		eCas9-1.1	0.235691	0.000461365
Control	Control		eCas9-1.1	0.4363	0.000264154
Control	Control		eCas9-1.1	0.432078	0.000267273
Control	Control		eCas9-1.1	0.278267	0.000409872
Control	Control		eCas9-1.1	0.492349	0.000226039
Control	Control		eCas9-1.1	0.101413	0.000670069
Control	Control		eCas9-1.1	0.423518	0.00027371
Control	Control		eCas9-1.1	-0.0812744	0.00111315
Control	Control		eCas9-1.1	0.542787	0.000196464
Control	Control		eCas9-1.1	0.494505	0.000224688
Control	Control		eCas9-1.1	-0.237027	0.00171551
Control	Control		eCas9-1.1	-0.493149	0.00349088
Control	Control		eCas9-1.1	-0.0945174	0.00115486
Control	Control		eCas9-1.1	0.436312	0.000264145
Control	Control		eCas9-1.1	-0.0891801	0.00113787
Control	Control		eCas9-1.1	0.194661	0.000517096
Control	Control		eCas9-1.1	0.114939	0.00064535
Control	Control		eCas9-1.1	0.385681	0.000304069
Control	Control		eCas9-1.1	0.201535	0.000507311
Control	Control		eCas9-1.1	-0.129304	0.00127201
Control	Control		eCas9-1.1	0.418322	0.000277692
Control	Control		eCas9-1.1	0.155593	0.000576404
Control	Control		eCas9-1.1	0.551543	0.000191739
Control	Control		eCas9-1.1	-0.234979	0.00170578
Control	Control		eCas9-1.1	0.344554	0.000340898
Control	Control		eCas9-1.1	-0.0235297	0.000948177
Control	Control		eCas9-1.1	0.576824	0.000178725
Control	Control		eCas9-1.1	-0.623756	0.00501192
Control	Control		eCas9-1.1	0.226822	0.000472879
Control	Control		eCas9-1.1	0.345832	0.000339689
Control	Control		eCas9-1.1	0.541781	0.000197015
Control	Control		eCas9-1.1	0.00814451	0.000868304
Control	Control		eCas9-1.1	0.0753999	0.000720299
Control	Control		eCas9-1.1	0.621151	0.000158002
Control	Control		eCas9-1.1	0.186408	0.000529095
Control	Control		eCas9-1.1	0.0852136	0.000700922
Control	Control		eCas9-1.1	0.104578	0.0006642
Control	Control		eCas9-1.1	0.436357	0.000264112
Control	Control		eCas9-1.1	0.200184	0.000509219
Control	Control		eCas9-1.1	0.489494	0.000227841
Control	Control		eCas9-1.1	-0.299525	0.00204047
Control	Control		eCas9-1.1	0.552907	0.000191014
Control	Control		eCas9-1.1	0.122992	0.000631067
Control	Control		eCas9-1.1	0.254186	0.000438246
Control	Control		eCas9-1.1	0.192341	0.000520441
Control	Control		eCas9-1.1	0.114245	0.000646594
Control	Control		eCas9-1.1	0.567024	0.000183662
Control	Control		eCas9-1.1	0.44252	0.000259625
Control	Control		eCas9-1.1	0.373829	0.000314254
Control	Control		eCas9-1.1	0.291022	0.000395594
Control	Control		eCas9-1.1	0.21246	0.000492138
Control	Control		eCas9-1.1	0.0421237	0.000790077
Control	Control		eCas9-1.1	0.0987298	0.000675083
Control	Control		eCas9-1.1	0.142934	0.000597044
Control	Control		eCas9-1.1	0.308399	0.00037694
Control	Control		eCas9-1.1	0.370584	0.000317102
Control	Control		eCas9-1.1	0.0795483	0.000712043
Control	Control		eCas9-1.1	-0.222358	0.00164705
Control	Control		eCas9-1.1	-0.050113	0.00102085
Control	Control		eCas9-1.1	0.237466	0.000459094
Control	Control		eCas9-1.1	-0.524266	0.0038052
Control	Control		eCas9-1.1	-0.306595	0.0020809
Control	Control		eCas9-1.1	0.491609	0.000226505
Control	Control		eCas9-1.1	-0.114635	0.00122123
Control	Control		eCas9-1.1	-0.216894	0.00162226
Control	Control		eCas9-1.1	-0.36853	0.00247104
Control	Control		eCas9-1.1	-0.0078573	0.000907778
Control	Control		eCas9-1.1	-0.0773914	0.00110121
Control	Control		eCas9-1.1	-0.170708	0.00142701
Control	Control		eCas9-1.1	-0.0299839	0.000965332
Control	Control		eCas9-1.1	0.0535808	0.000765322
Control	Control		eCas9-1.1	-0.111513	0.00121069
Control	Control		eCas9-1.1	0.341472	0.000343831
Control	Control		eCas9-1.1	0.068117	0.000735025
Control	Control		eCas9-1.1	-0.0912807	0.00114453
Control	Control		eCas9-1.1	0.218446	0.000484018
Control	Control		eCas9-1.1	0.245074	0.000449488
Control	Control		eCas9-1.1	-0.369983	0.00248101
Control	Control		eCas9-1.1	0.475486	0.000236889
Control	Control		eCas9-1.1	0.347179	0.00033842
Control	Control		eCas9-1.1	0.232929	0.00046492
Control	Control		eCas9-1.1	0.52095	0.000208761
Control	Control		eCas9-1.1	0.203935	0.000503938
Control	Control		eCas9-1.1	0.166975	0.000558456
Control	Control		eCas9-1.1	0.269324	0.000420188
Control	Control		eCas9-1.1	0.202669	0.000505714
Control	Control		eCas9-1.1	0.254682	0.000437643
Control	Control		eCas9-1.1	0.264307	0.000426089
Control	Control		eCas9-1.1	0.125737	0.000626271
Control	Control		eCas9-1.1	0.316654	0.000368389
Control	Control		eCas9-1.1	0.820113	9.08671e-05
Control	Control		eCas9-1.1	0.035669	0.000804375
Control	Control		eCas9-1.1	0.540872	0.000197514
Control	Control		eCas9-1.1	-0.355158	0.00238105
Control	Control		eCas9-1.1	0.32148	0.00036348
Control	Control		eCas9-1.1	-0.044358	0.00100466
Control	Control		eCas9-1.1	-0.273642	0.00189904
Control	Control		eCas9-1.1	-0.00212429	0.000893434
Control	Control		eCas9-1.1	-0.0565857	0.00103937
Control	Control		eCas9-1.1	0.34447	0.000340978
Control	Control		eCas9-1.1	0.0512648	0.000770263
Control	Control		eCas9-1.1	0.139059	0.000603508
Control	Control		eCas9-1.1	-0.187943	0.00149696
Control	Control		eCas9-1.1	-0.0288668	0.000962341
Control	Control		eCas9-1.1	0.193715	0.000518457
Control	Control		eCas9-1.1	-0.189933	0.00150525
Control	Control		eCas9-1.1	0.129339	0.000620033
Control	Control		eCas9-1.1	-0.279196	0.00192853
Control	Control		eCas9-1.1	0.226768	0.000472951
Control	Control		eCas9-1.1	-0.704783	0.00627059
Control	Control		eCas9-1.1	0.0692934	0.000732626
Control	Control		eCas9-1.1	-0.273271	0.00189708
Control	Control		eCas9-1.1	0.15854	0.000571702
Control	Control		eCas9-1.1	0.180856	0.000537322
Control	Control		eCas9-1.1	0.167214	0.000558085
Control	Control		eCas9-1.1	-0.0209051	0.000941289
Control	Control		eCas9-1.1	-0.0343213	0.000977035
Control	Control		eCas9-1.1	-0.624892	0.00502769
Control	Control		eCas9-1.1	0.252199	0.000440673
Control	Control		eCas9-1.1	0.0747113	0.000721679
Control	Control		eCas9-1.1	0.303011	0.000382629
Control	Control		eCas9-1.1	-0.00565119	0.000902232
Control	Control		eCas9-1.1	0.380848	0.000308182
Control	Control		eCas9-1.1	0.513614	0.000213063
Control	Control		eCas9-1.1	-0.00141605	0.000891678
Control	Control		eCas9-1.1	0.268235	0.000421462
Control	Control		eCas9-1.1	-0.26742	0.00186652
Control	Control		eCas9-1.1	-0.371479	0.00249133
Control	Control		eCas9-1.1	0.186598	0.000528815
Control	Control		eCas9-1.1	0.339883	0.000345353
Control	Control		eCas9-1.1	0.398945	0.000293061
Control	Control		eCas9-1.1	0.243762	0.00045113
Control	Control		eCas9-1.1	0.378987	0.00030978
Control	Control		eCas9-1.1	-0.0645623	0.00106266
Control	Control		eCas9-1.1	0.219155	0.000483064
Control	Control		eCas9-1.1	0.155263	0.000576934
Control	Control		eCas9-1.1	-0.353924	0.00237291
Control	Control		eCas9-1.1	0.0720581	0.000727019
Control	Control		eCas9-1.1	0.314935	0.000370153
Control	Control		eCas9-1.1	-0.0193933	0.000937344
Control	Control		eCas9-1.1	0.317014	0.00036802
Control	Control		eCas9-1.1	0.137179	0.00060667
Control	Control		eCas9-1.1	0.487781	0.000228928
Control	Control		eCas9-1.1	0.183506	0.000533378
Control	Control		eCas9-1.1	-0.352017	0.0023604
Control	Control		eCas9-1.1	0.0396467	0.000795534
Control	Control		eCas9-1.1	0.318221	0.000366788
Control	Control		eCas9-1.1	-0.398699	0.0026867
Control	Control		eCas9-1.1	-0.2013	0.00155352
Control	Control		eCas9-1.1	-0.0477961	0.0010143
Control	Control		eCas9-1.1	0.193887	0.00051821
Control	Control		eCas9-1.1	-0.19277	0.00151716
Control	Control		eCas9-1.1	-0.407933	0.00275639
Control	Control		eCas9-1.1	-0.136459	0.00129754
Control	Control		eCas9-1.1	-0.274232	0.00190215
Control	Control		eCas9-1.1	0.0512581	0.000770277
Control	Control		eCas9-1.1	0.34448	0.000340968
Control	Control		eCas9-1.1	0.0440699	0.000785817
Control	Control		eCas9-1.1	-0.0327362	0.000972742
Control	Control		eCas9-1.1	0.480453	0.00023364
Control	Control		eCas9-1.1	-0.216086	0.00161862
Control	Control		eCas9-1.1	0.2403	0.000455492
Control	Control		eCas9-1.1	-0.455401	0.00314411
Control	Control		eCas9-1.1	-0.11204	0.00121246
Control	Control		eCas9-1.1	0.419949	0.000276439
Control	Control		eCas9-1.1	0.0635475	0.000744417
Control	Control		eCas9-1.1	-0.33249	0.00223592
Control	Control		eCas9-1.1	0.187176	0.000527966
Control	Control		eCas9-1.1	0.164148	0.000562861
Control	Control		eCas9-1.1	-0.132452	0.00128318
Control	Control		eCas9-1.1	-0.193182	0.0015189
Control	Control		eCas9-1.1	-0.167761	0.00141538
Control	Control		eCas9-1.1	0.0933619	0.000685229
Control	Control		eCas9-1.1	0.0138295	0.000854697
Control	Control		eCas9-1.1	0.636647	0.000151339
Control	Control		eCas9-1.1	-0.230279	0.00168367
Control	Control		eCas9-1.1	0.233212	0.000464555
Control	Control		eCas9-1.1	0.0171287	0.000846898
Control	Control		eCas9-1.1	0.389261	0.000301057
Control	Control		eCas9-1.1	0.439429	0.000261866
Control	Control		eCas9-1.1	0.161757	0.000566615
Control	Control		eCas9-1.1	0.391327	0.000299333
Control	Control		eCas9-1.1	0.180858	0.000537319
Control	Control		eCas9-1.1	0.923653	6.81354e-05
Control	Control		eCas9-1.1	0.414493	0.000280664
Control	Control		eCas9-1.1	0.37713	0.000311383
Control	Control		eCas9-1.1	0.425488	0.000272215
Control	Control		eCas9-1.1	0.15879	0.000571306
Control	Control		eCas9-1.1	-0.254907	0.00180281
Control	Control		eCas9-1.1	0.534562	0.000201009
Control	Control		eCas9-1.1	0.255834	0.000436243
Control	Control		eCas9-1.1	0.197481	0.00051306
Control	Control		eCas9-1.1	0.366816	0.000320441
Control	Control		eCas9-1.1	0.268662	0.000420962
Control	Control		eCas9-1.1	0.249611	0.000443855
Control	Control		eCas9-1.1	-0.201764	0.00155552
Control	Control		eCas9-1.1	0.196854	0.000513954
Control	Control		eCas9-1.1	0.764065	0.000106191
Control	Control		eCas9-1.1	0.0875716	0.000696344
Control	Control		eCas9-1.1	0.375527	0.000312774
Control	Control		eCas9-1.1	0.159178	0.00057069
Control	Control		eCas9-1.1	0.146808	0.000590651
Control	Control		eCas9-1.1	0.33956	0.000345663
Control	Control		eCas9-1.1	0.170417	0.00055314
Control	Control		eCas9-1.1	-0.100234	0.00117335
Control	Control		eCas9-1.1	-0.0414759	0.000996648
Control	Control		eCas9-1.1	0.164608	0.000562142
Control	Control		eCas9-1.1	0.296975	0.000389103
Control	Control		eCas9-1.1	0.0396032	0.00079563
Control	Control		eCas9-1.1	-0.145903	0.00133202
Control	Control		eCas9-1.1	0.370221	0.000317422
Control	Control		eCas9-1.1	0.406169	0.000287234
Control	Control		eCas9-1.1	-0.158489	0.0013794
Control	Control		eCas9-1.1	0.0902875	0.000691108
Control	Control		eCas9-1.1	0.250436	0.000442837
Control	Control		eCas9-1.1	0.650943	0.000145441
Control	Control		eCas9-1.1	0.0377791	0.000799673
Control	Control		eCas9-1.1	0.131399	0.000616495
Control	Control		eCas9-1.1	-0.197218	0.00153601
Control	Control		eCas9-1.1	-0.0249871	0.000952024
Control	Control		eCas9-1.1	0.160017	0.000569361
Control	Control		eCas9-1.1	0.0484005	0.000776418
Control	Control		eCas9-1.1	0.48645	0.000229777
Control	Control		eCas9-1.1	0.235743	0.000461298
Control	Control		eCas9-1.1	0.38188	0.000307299
Control	Control		eCas9-1.1	0.234436	0.000462976
Control	Control		eCas9-1.1	0.613232	0.000161519
Control	Control		eCas9-1.1	0.387631	0.000302425
Control	Control		eCas9-1.1	-0.597454	0.00466008
Control	Control		eCas9-1.1	-0.246508	0.00176126
Control	Control		eCas9-1.1	0.0172101	0.000846706
Control	Control		eCas9-1.1	0.172867	0.000549386
Control	Control		eCas9-1.1	0.340729	0.000344542
Control	Control		eCas9-1.1	-0.409885	0.00277135
Control	Control		eCas9-1.1	-0.0422226	0.000998718
Control	Control		eCas9-1.1	-0.215106	0.00161422
Control	Control		eCas9-1.1	0.740652	0.000113334
Control	Control		eCas9-1.1	0.210169	0.000495282
Control	Control		eCas9-1.1	0.0291946	0.000818977
Control	Control		eCas9-1.1	0.595082	0.000169879
Control	Control		eCas9-1.1	0.00090912	0.000885936
Control	Control		eCas9-1.1	0.371027	0.000316712
Control	Control		eCas9-1.1	0.100033	0.000672644
Control	Control		eCas9-1.1	0.142914	0.000597078
Control	Control		eCas9-1.1	-0.235977	0.00171052
Control	Control		eCas9-1.1	0.113508	0.00064792
Control	Control		eCas9-1.1	0.217875	0.000484786
Control	Control		eCas9-1.1	0.0648476	0.000741733
Control	Control		eCas9-1.1	-0.170904	0.00142778
Control	Control		eCas9-1.1	0.33976	0.000345471
Control	Control		eCas9-1.1	0.393847	0.000297244
Control	Control		eCas9-1.1	0.302451	0.000383224
Control	Control		eCas9-1.1	0.248327	0.000445442
Control	Control		eCas9-1.1	0.0773905	0.000716326
Control	Control		eCas9-1.1	0.330062	0.000354911
Control	Control		eCas9-1.1	0.0554615	0.000761332
Control	Control		eCas9-1.1	0.205887	0.000501211
Control	Control		eCas9-1.1	-0.190998	0.00150971
Control	Control		eCas9-1.1	0.576797	0.000178739
Control	Control		eCas9-1.1	0.198032	0.000512274
Control	Control		eCas9-1.1	0.802946	9.53099e-05
Control	Control		eCas9-1.1	-0.0863467	0.00112895
Control	Control		eCas9-1.1	0.558271	0.000188186
Control	Control		eCas9-1.1	0.290936	0.00039569
Control	Control		eCas9-1.1	0.20147	0.000507402
Control	Control		eCas9-1.1	-0.309166	0.0020958
Control	Control		eCas9-1.1	0.252276	0.000440578
Control	Control		eCas9-1.1	-0.0614071	0.00105339
Control	Control		eCas9-1.1	0.153105	0.000580404
Control	Control		eCas9-1.1	0.407623	0.000286075
Control	Control		eCas9-1.1	-0.261515	0.00183618
Control	Control		eCas9-1.1	0.0202734	0.000839531
Control	Control		eCas9-1.1	-0.0591326	0.00104675
Control	Control		eCas9-1.1	0.0492681	0.000774548
Control	Control		eCas9-1.1	0.331175	0.000353816
Control	Control		eCas9-1.1	0.240833	0.000454818
Control	Control		eCas9-1.1	-0.139459	0.00130839
Control	Control		eCas9-1.1	-0.126462	0.00126201
Control	Control		eCas9-1.1	0.28343	0.000404032
Control	Control		eCas9-1.1	-0.367183	0.00246182
Control	Control		eCas9-1.1	-0.139214	0.00130751
Control	Control		eCas9-1.1	0.5133	0.000213249
Control	Control		eCas9-1.1	0.535491	0.00020049
Control	Control		eCas9-1.1	-0.238478	0.00172244
Control	Control		eCas9-1.1	0.0730404	0.000725037
Control	Control		eCas9-1.1	-0.374876	0.00251492
Control	Control		eCas9-1.1	-0.00638404	0.00090407
Control	Control		eCas9-1.1	0.399981	0.000292218
Control	Control		eCas9-1.1	0.373875	0.000314214
Control	Control		eCas9-1.1	0.257054	0.000434767
Control	Control		eCas9-1.1	0.0830497	0.000705149
Control	Control		eCas9-1.1	-0.197728	0.00153819
Control	Control		eCas9-1.1	0.543767	0.00019593
Control	Control		eCas9-1.1	0.174958	0.000546203
Control	Control		eCas9-1.1	0.158099	0.000572405
Control	Control		eCas9-1.1	0.662783	0.000140731
Control	Control		eCas9-1.1	-0.00889124	0.00091039
Control	Control		eCas9-1.1	-0.0831041	0.00111883
Control	Control		eCas9-1.1	0.0599108	0.000751978
Control	Control		eCas9-1.1	0.402647	0.00029006
Control	Control		eCas9-1.1	-0.176897	0.00145174
Control	Control		eCas9-1.1	0.187171	0.000527973
Control	Control		eCas9-1.1	0.187078	0.00052811
Control	Control		eCas9-1.1	0.119442	0.000637324
Control	Control		eCas9-1.1	0.155348	0.000576796
Control	Control		eCas9-1.1	0.64209	0.000149066
Control	Control		eCas9-1.1	0.190471	0.000523153
Control	Control		eCas9-1.1	0.445034	0.000257817
Control	Control		eCas9-1.1	0.387151	0.000302829
Control	Control		eCas9-1.1	0.0461557	0.000781275
Control	Control		eCas9-1.1	0.422533	0.00027446
Control	Control		eCas9-1.1	0.453353	0.000251923
Control	Control		eCas9-1.1	0.247566	0.000446385
Control	Control		eCas9-1.1	0.149299	0.000586575
Control	Control		eCas9-1.1	-0.0847179	0.00112385
Control	Control		eCas9-1.1	0.111037	0.000652384
Control	Control		eCas9-1.1	0.116918	0.00064181
Control	Control		eCas9-1.1	0.0676771	0.000735924
Control	Control		eCas9-1.1	-0.0301464	0.000965768
Control	Control		eCas9-1.1	0.186619	0.000528784
Control	Control		eCas9-1.1	0.371604	0.000316204
Control	Control		eCas9-1.1	0.498377	0.000222283
Control	Control		eCas9-1.1	-0.264277	0.00185031
Control	Control		eCas9-1.1	-0.368881	0.00247344
Control	Control		eCas9-1.1	-0.134973	0.00129219
Control	Control		eCas9-1.1	0.299658	0.000386211
Control	Control		eCas9-1.1	0.297791	0.000388221
Control	Control		eCas9-1.1	0.228729	0.000470379
Control	Control		eCas9-1.1	0.0429993	0.000788158
Control	Control		eCas9-1.1	-0.117911	0.00123239
Control	Control		eCas9-1.1	0.0309277	0.000815042
Control	Control		HiFi Cas9	0.295446	0.000570015
Control	Control		HiFi Cas9	0.268651	0.000616443
Control	Control		HiFi Cas9	0.22121	0.000708104
Control	Control		HiFi Cas9	-0.305853	0.00329822
Control	Control		HiFi Cas9	0.638691	0.000209007
Control	Control		HiFi Cas9	0.443379	0.000369926
Control	Control		HiFi Cas9	0.621851	0.000219554
Control	Control		HiFi Cas9	0.321107	0.000528832
Control	Control		HiFi Cas9	0.0344402	0.00122194
Control	Control		HiFi Cas9	0.217099	0.000716662
Control	Control		HiFi Cas9	0.415675	0.000401128
Control	Control		HiFi Cas9	-0.138264	0.0020231
Control	Control		HiFi Cas9	-0.0802427	0.00170794
Control	Control		HiFi Cas9	-0.200864	0.00242848
Control	Control		HiFi Cas9	0.386745	0.000436522
Control	Control		HiFi Cas9	0.243413	0.000663623
Control	Control		HiFi Cas9	0.172042	0.000817501
Control	Control		HiFi Cas9	-0.0469295	0.00154967
Control	Control		HiFi Cas9	0.13856	0.000901508
Control	Control		HiFi Cas9	0.180577	0.000797366
Control	Control		HiFi Cas9	-0.269775	0.00296899
Control	Control		HiFi Cas9	0.167367	0.000828743
Control	Control		HiFi Cas9	-0.00538681	0.00137265
Control	Control		HiFi Cas9	0.111954	0.000974372
Control	Control		HiFi Cas9	-0.335137	0.00359202
Control	Control		HiFi Cas9	-0.380828	0.00410335
Control	Control		HiFi Cas9	-0.207045	0.00247266
Control	Control		HiFi Cas9	0.562268	0.000261329
Control	Control		HiFi Cas9	0.343573	0.000495226
Control	Control		HiFi Cas9	0.554556	0.000267287
Control	Control		HiFi Cas9	0.555762	0.000266346
Control	Control		HiFi Cas9	-0.16473	0.00218552
Control	Control		HiFi Cas9	0.170513	0.000821159
Control	Control		HiFi Cas9	0.149882	0.000872176
Control	Control		HiFi Cas9	0.263866	0.000625122
Control	Control		HiFi Cas9	0.357502	0.00047547
Control	Control		HiFi Cas9	0.607833	0.000228739
[truncated: 99,611 more rows]

## Sheet: cas9_hfvars_cfd
Type of Mismatch	Mismatch Position	condition	prob_active
rA:dA	2	IDT-Cas9	0.971097
rA:dC	2	IDT-Cas9	0.938349
rA:dG	2	IDT-Cas9	0.846667
rC:dA	2	IDT-Cas9	0.990204
rC:dC	2	IDT-Cas9	0.548086
rC:dT	2	IDT-Cas9	0.858461
rG:dA	2	IDT-Cas9	0.987649
rG:dG	2	IDT-Cas9	0.972709
rG:dT	2	IDT-Cas9	0.985679
rU:dC	2	IDT-Cas9	0.791723
rU:dG	2	IDT-Cas9	0.95849
rU:dT	2	IDT-Cas9	0.929055
rA:dA	3	IDT-Cas9	0.913411
rA:dC	3	IDT-Cas9	0.95636
rA:dG	3	IDT-Cas9	0.444376
rC:dA	3	IDT-Cas9	0.895602
rC:dC	3	IDT-Cas9	0.900072
rC:dT	3	IDT-Cas9	0.927589
rG:dA	3	IDT-Cas9	0.63233
rG:dG	3	IDT-Cas9	0.734866
rG:dT	3	IDT-Cas9	0.953773
rU:dC	3	IDT-Cas9	0.912536
rU:dG	3	IDT-Cas9	0.842244
rU:dT	3	IDT-Cas9	0.980599
rA:dA	4	IDT-Cas9	0.986018
rA:dC	4	IDT-Cas9	0.75688
rA:dG	4	IDT-Cas9	0.689303
rC:dA	4	IDT-Cas9	0.994883
rC:dC	4	IDT-Cas9	0.772074
rC:dT	4	IDT-Cas9	0.659019
rG:dA	4	IDT-Cas9	0.976153
rG:dG	4	IDT-Cas9	0.840499
rG:dT	4	IDT-Cas9	0.959138
rU:dC	4	IDT-Cas9	0.804993
rU:dG	4	IDT-Cas9	0.948048
rU:dT	4	IDT-Cas9	0.646336
rA:dA	5	IDT-Cas9	0.299984
rA:dC	5	IDT-Cas9	0.837046
rA:dG	5	IDT-Cas9	0.605308
rC:dA	5	IDT-Cas9	0.91664
rC:dC	5	IDT-Cas9	0.902966
rC:dT	5	IDT-Cas9	0.852958
rG:dA	5	IDT-Cas9	0.464687
rG:dG	5	IDT-Cas9	0.791413
rG:dT	5	IDT-Cas9	0.965291
rU:dC	5	IDT-Cas9	0.975135
rU:dG	5	IDT-Cas9	0.952609
rU:dT	5	IDT-Cas9	0.920333
rA:dA	6	IDT-Cas9	0.965146
rA:dC	6	IDT-Cas9	0.967643
rA:dG	6	IDT-Cas9	0.813587
rC:dA	6	IDT-Cas9	0.987685
rC:dC	6	IDT-Cas9	0.890799
rC:dT	6	IDT-Cas9	0.88373
rG:dA	6	IDT-Cas9	0.194236
rG:dG	6	IDT-Cas9	0.901349
rG:dT	6	IDT-Cas9	0.809035
rU:dC	6	IDT-Cas9	0.881205
rU:dG	6	IDT-Cas9	0.969989
rU:dT	6	IDT-Cas9	0.964922
rA:dA	7	IDT-Cas9	0.00132731
rA:dC	7	IDT-Cas9	0.892249
rA:dG	7	IDT-Cas9	0.920881
rC:dA	7	IDT-Cas9	0.966459
rC:dC	7	IDT-Cas9	0.755159
rC:dT	7	IDT-Cas9	0.970203
rG:dA	7	IDT-Cas9	0.0032271
rG:dG	7	IDT-Cas9	0.978723
rG:dT	7	IDT-Cas9	0.9905
rU:dC	7	IDT-Cas9	0.855665
rU:dG	7	IDT-Cas9	0.940427
rU:dT	7	IDT-Cas9	0.991012
rA:dA	8	IDT-Cas9	0.583807
rA:dC	8	IDT-Cas9	0.908872
rA:dG	8	IDT-Cas9	0.634046
rC:dA	8	IDT-Cas9	0.97136
rC:dC	8	IDT-Cas9	0.744779
rC:dT	8	IDT-Cas9	0.980534
rG:dA	8	IDT-Cas9	0.894534
rG:dG	8	IDT-Cas9	0.848202
rG:dT	8	IDT-Cas9	0.987262
rU:dC	8	IDT-Cas9	0.902605
rU:dG	8	IDT-Cas9	0.985192
rU:dT	8	IDT-Cas9	0.963101
rA:dA	9	IDT-Cas9	0.722441
rA:dC	9	IDT-Cas9	0.672496
rA:dG	9	IDT-Cas9	0.677861
rC:dA	9	IDT-Cas9	0.902953
rC:dC	9	IDT-Cas9	0.483239
rC:dT	9	IDT-Cas9	0.486564
rG:dA	9	IDT-Cas9	0.737401
rG:dG	9	IDT-Cas9	0.82626
rG:dT	9	IDT-Cas9	0.926532
rU:dC	9	IDT-Cas9	0.96152
rU:dG	9	IDT-Cas9	0.95391
rU:dT	9	IDT-Cas9	0.90871
rA:dA	10	IDT-Cas9	0.956061
rA:dC	10	IDT-Cas9	0.693556
rA:dG	10	IDT-Cas9	0.675832
rC:dA	10	IDT-Cas9	0.976078
rC:dC	10	IDT-Cas9	0.394518
rC:dT	10	IDT-Cas9	0.665023
rG:dA	10	IDT-Cas9	0.983068
rG:dG	10	IDT-Cas9	0.923951
rG:dT	10	IDT-Cas9	0.857317
rU:dC	10	IDT-Cas9	0.632918
rU:dG	10	IDT-Cas9	0.813981
rU:dT	10	IDT-Cas9	0.968363
rA:dA	11	IDT-Cas9	0.963268
rA:dC	11	IDT-Cas9	0.472626
rA:dG	11	IDT-Cas9	0.234954
rC:dA	11	IDT-Cas9	0.96466
rC:dC	11	IDT-Cas9	0.301588
rC:dT	11	IDT-Cas9	0.545417
rG:dA	11	IDT-Cas9	0.963481
rG:dG	11	IDT-Cas9	0.786872
rG:dT	11	IDT-Cas9	0.964493
rU:dC	11	IDT-Cas9	0.321204
rU:dG	11	IDT-Cas9	0.7517
rU:dT	11	IDT-Cas9	0.793263
rA:dA	12	IDT-Cas9	0.0615695
rA:dC	12	IDT-Cas9	0.234193
rA:dG	12	IDT-Cas9	0.43014
rC:dA	12	IDT-Cas9	0.403533
rC:dC	12	IDT-Cas9	0.0371992
rC:dT	12	IDT-Cas9	0.465316
rG:dA	12	IDT-Cas9	0.145412
rG:dG	12	IDT-Cas9	0.98087
rG:dT	12	IDT-Cas9	0.926852
rU:dC	12	IDT-Cas9	0.375719
rU:dG	12	IDT-Cas9	0.983868
rU:dT	12	IDT-Cas9	0.445988
rA:dA	13	IDT-Cas9	0.30484
rA:dC	13	IDT-Cas9	0.368359
rA:dG	13	IDT-Cas9	0.164183
rC:dA	13	IDT-Cas9	0.613455
rC:dC	13	IDT-Cas9	0.00810585
rC:dT	13	IDT-Cas9	0.0135678
rG:dA	13	IDT-Cas9	0.290888
rG:dG	13	IDT-Cas9	0.862029
rG:dT	13	IDT-Cas9	0.886973
rU:dC	13	IDT-Cas9	0.124107
rU:dG	13	IDT-Cas9	0.844309
rU:dT	13	IDT-Cas9	0.0180555
rA:dA	14	IDT-Cas9	0.481684
rA:dC	14	IDT-Cas9	0.168507
rA:dG	14	IDT-Cas9	0.00252854
rC:dA	14	IDT-Cas9	0.45894
rC:dC	14	IDT-Cas9	0.000805098
rC:dT	14	IDT-Cas9	0.100343
rG:dA	14	IDT-Cas9	0.205207
rG:dG	14	IDT-Cas9	0.325217
rG:dT	14	IDT-Cas9	0.69767
rU:dC	14	IDT-Cas9	0.000674541
rU:dG	14	IDT-Cas9	0.336146
rU:dT	14	IDT-Cas9	0.289502
rA:dA	15	IDT-Cas9	0.0413396
rA:dC	15	IDT-Cas9	0.532146
rA:dG	15	IDT-Cas9	0.22854
rC:dA	15	IDT-Cas9	0.0177866
rC:dC	15	IDT-Cas9	0.00135577
rC:dT	15	IDT-Cas9	0.149121
rG:dA	15	IDT-Cas9	0.179359
rG:dG	15	IDT-Cas9	0.202101
rG:dT	15	IDT-Cas9	0.420702
rU:dC	15	IDT-Cas9	0.0119886
rU:dG	15	IDT-Cas9	0.137967
rU:dT	15	IDT-Cas9	0.364921
rA:dA	16	IDT-Cas9	0.00103573
rA:dC	16	IDT-Cas9	0.316995
rA:dG	16	IDT-Cas9	0.000939174
rC:dA	16	IDT-Cas9	0.233529
rC:dC	16	IDT-Cas9	0.146985
rC:dT	16	IDT-Cas9	0.399434
rG:dA	16	IDT-Cas9	0.0067258
rG:dG	16	IDT-Cas9	0.000357323
rG:dT	16	IDT-Cas9	0.674282
rU:dC	16	IDT-Cas9	0.256681
rU:dG	16	IDT-Cas9	0.416624
rU:dT	16	IDT-Cas9	0.282004
rA:dA	17	IDT-Cas9	0.00297709
rA:dC	17	IDT-Cas9	0.191924
rA:dG	17	IDT-Cas9	0.180056
rC:dA	17	IDT-Cas9	0.296826
rC:dC	17	IDT-Cas9	0.00741132
rC:dT	17	IDT-Cas9	0.396455
rG:dA	17	IDT-Cas9	0.347542
rG:dG	17	IDT-Cas9	0.285495
rG:dT	17	IDT-Cas9	0.728178
rU:dC	17	IDT-Cas9	0.128392
rU:dG	17	IDT-Cas9	0.410169
rU:dT	17	IDT-Cas9	0.336362
rA:dA	18	IDT-Cas9	0.104184
rA:dC	18	IDT-Cas9	0.646292
rA:dG	18	IDT-Cas9	0.193167
rC:dA	18	IDT-Cas9	0.29394
rC:dC	18	IDT-Cas9	0.0399252
rC:dT	18	IDT-Cas9	0.327584
rG:dA	18	IDT-Cas9	0.595497
rG:dG	18	IDT-Cas9	0.272087
rG:dT	18	IDT-Cas9	0.646732
rU:dC	18	IDT-Cas9	0.931204
rU:dG	18	IDT-Cas9	0.312922
rU:dT	18	IDT-Cas9	0.351475
rA:dA	19	IDT-Cas9	0.47323
rA:dC	19	IDT-Cas9	0.236126
rA:dG	19	IDT-Cas9	0.0984322
rC:dA	19	IDT-Cas9	0.495613
rC:dC	19	IDT-Cas9	0.00147908
rC:dT	19	IDT-Cas9	0.328862
rG:dA	19	IDT-Cas9	0.515971
rG:dG	19	IDT-Cas9	0.186185
rG:dT	19	IDT-Cas9	0.479328
rU:dC	19	IDT-Cas9	0.093623
rU:dG	19	IDT-Cas9	0.14406
rU:dT	19	IDT-Cas9	0.290931
rA:dA	20	IDT-Cas9	0.502718
rA:dC	20	IDT-Cas9	0.472066
rA:dG	20	IDT-Cas9	0.0900317
rC:dA	20	IDT-Cas9	0.00492933
rC:dC	20	IDT-Cas9	0.154231
rC:dT	20	IDT-Cas9	0.462074
rG:dA	20	IDT-Cas9	0.564245
rG:dG	20	IDT-Cas9	0.363984
rG:dT	20	IDT-Cas9	0.89249
rU:dC	20	IDT-Cas9	0.192686
rU:dG	20	IDT-Cas9	0.0505734
rU:dT	20	IDT-Cas9	0.385072
rA:dA	2	eCas9	0.942039
rA:dC	2	eCas9	0.826222
rA:dG	2	eCas9	0.599365
rC:dA	2	eCas9	0.986851
rC:dC	2	eCas9	0.303708
rC:dT	2	eCas9	0.589533
rG:dA	2	eCas9	0.984326
rG:dG	2	eCas9	0.921718
rG:dT	2	eCas9	0.963465
rU:dC	2	eCas9	0.561332
rU:dG	2	eCas9	0.962641
rU:dT	2	eCas9	0.860675
rA:dA	3	eCas9	0.479732
rA:dC	3	eCas9	0.892287
rA:dG	3	eCas9	0.00154813
rC:dA	3	eCas9	0.715518
rC:dC	3	eCas9	0.898567
rC:dT	3	eCas9	0.845806
rG:dA	3	eCas9	0.098827
rG:dG	3	eCas9	0.415754
rG:dT	3	eCas9	0.816397
rU:dC	3	eCas9	0.862953
rU:dG	3	eCas9	0.487148
rU:dT	3	eCas9	0.930738
rA:dA	4	eCas9	0.910201
rA:dC	4	eCas9	0.747237
rA:dG	4	eCas9	0.423958
rC:dA	4	eCas9	0.99111
rC:dC	4	eCas9	0.212123
rC:dT	4	eCas9	0.638633
rG:dA	4	eCas9	0.826405
rG:dG	4	eCas9	0.612924
rG:dT	4	eCas9	0.961361
rU:dC	4	eCas9	0.729346
rU:dG	4	eCas9	0.901262
rU:dT	4	eCas9	0.383724
rA:dA	5	eCas9	0.00155379
rA:dC	5	eCas9	0.720397
rA:dG	5	eCas9	0.20125
rC:dA	5	eCas9	0.627565
rC:dC	5	eCas9	0.916913
rC:dT	5	eCas9	0.796897
rG:dA	5	eCas9	0.0663263
rG:dG	5	eCas9	0.732432
rG:dT	5	eCas9	0.947044
rU:dC	5	eCas9	0.851163
rU:dG	5	eCas9	0.801467
rU:dT	5	eCas9	0.812821
rA:dA	6	eCas9	0.485902
rA:dC	6	eCas9	0.917174
rA:dG	6	eCas9	0.479312
rC:dA	6	eCas9	0.981881
rC:dC	6	eCas9	0.723859
rC:dT	6	eCas9	0.854
rG:dA	6	eCas9	0.153575
rG:dG	6	eCas9	0.779469
rG:dT	6	eCas9	0.818522
rU:dC	6	eCas9	0.882691
rU:dG	6	eCas9	0.919278
rU:dT	6	eCas9	0.881737
rA:dA	7	eCas9	0.000369774
rA:dC	7	eCas9	0.810854
rA:dG	7	eCas9	0.387416
rC:dA	7	eCas9	0.921716
rC:dC	7	eCas9	0.400985
rC:dT	7	eCas9	0.916512
rG:dA	7	eCas9	0.000650188
rG:dG	7	eCas9	0.640511
rG:dT	7	eCas9	0.943758
rU:dC	7	eCas9	0.757065
rU:dG	7	eCas9	0.831641
rU:dT	7	eCas9	0.961963
rA:dA	8	eCas9	0.379298
rA:dC	8	eCas9	0.865947
rA:dG	8	eCas9	0.436707
rC:dA	8	eCas9	0.957581
rC:dC	8	eCas9	0.60008
rC:dT	8	eCas9	0.937602
rG:dA	8	eCas9	0.653799
rG:dG	8	eCas9	0.726163
rG:dT	8	eCas9	0.939305
rU:dC	8	eCas9	0.844311
rU:dG	8	eCas9	0.985325
rU:dT	8	eCas9	0.960713
rA:dA	9	eCas9	0.499145
rA:dC	9	eCas9	0.648686
rA:dG	9	eCas9	0.558565
rC:dA	9	eCas9	0.780457
rC:dC	9	eCas9	0.475106
rC:dT	9	eCas9	0.627486
rG:dA	9	eCas9	0.6184
rG:dG	9	eCas9	0.65318
rG:dT	9	eCas9	0.780886
rU:dC	9	eCas9	0.803177
rU:dG	9	eCas9	0.911763
rU:dT	9	eCas9	0.937441
rA:dA	10	eCas9	0.883572
rA:dC	10	eCas9	0.611266
rA:dG	10	eCas9	0.806449
rC:dA	10	eCas9	0.985599
rC:dC	10	eCas9	0.412254
rC:dT	10	eCas9	0.485945
rG:dA	10	eCas9	0.973607
rG:dG	10	eCas9	0.856552
rG:dT	10	eCas9	0.86934
rU:dC	10	eCas9	0.688482
rU:dG	10	eCas9	0.836259
rU:dT	10	eCas9	0.46176
rA:dA	11	eCas9	0.992952
rA:dC	11	eCas9	0.502941
rA:dG	11	eCas9	0.423774
rC:dA	11	eCas9	0.992122
rC:dC	11	eCas9	0.202593
rC:dT	11	eCas9	0.692794
rG:dA	11	eCas9	0.831128
rG:dG	11	eCas9	0.757699
rG:dT	11	eCas9	0.905097
rU:dC	11	eCas9	0.302897
rU:dG	11	eCas9	0.831187
rU:dT	11	eCas9	0.906415
rA:dA	12	eCas9	0.00785394
rA:dC	12	eCas9	0.196115
rA:dG	12	eCas9	0.614754
rC:dA	12	eCas9	0.464781
rC:dC	12	eCas9	0.115935
rC:dT	12	eCas9	0.578229
rG:dA	12	eCas9	0.21419
rG:dG	12	eCas9	0.891384
rG:dT	12	eCas9	0.904021
rU:dC	12	eCas9	0.363252
rU:dG	12	eCas9	0.982024
rU:dT	12	eCas9	0.571935
rA:dA	13	eCas9	0.289609
rA:dC	13	eCas9	0.335946
rA:dG	13	eCas9	0.183936
rC:dA	13	eCas9	0.588874
rC:dC	13	eCas9	0.00882548
rC:dT	13	eCas9	0.0636873
rG:dA	13	eCas9	0.301885
rG:dG	13	eCas9	0.752681
rG:dT	13	eCas9	0.813093
rU:dC	13	eCas9	0.143647
rU:dG	13	eCas9	0.898871
rU:dT	13	eCas9	0.194662
rA:dA	14	eCas9	0.46513
rA:dC	14	eCas9	0.222309
rA:dG	14	eCas9	0.0391025
rC:dA	14	eCas9	0.496404
rC:dC	14	eCas9	0.00113229
rC:dT	14	eCas9	0.213363
rG:dA	14	eCas9	0.0594898
rG:dG	14	eCas9	0.419054
rG:dT	14	eCas9	0.565325
rU:dC	14	eCas9	0.000949568
rU:dG	14	eCas9	0.382627
rU:dT	14	eCas9	0.360198
rA:dA	15	eCas9	0.0405432
rA:dC	15	eCas9	0.54073
rA:dG	15	eCas9	0.29697
rC:dA	15	eCas9	0.0502535
rC:dC	15	eCas9	0.00229276
rC:dT	15	eCas9	0.152574
rG:dA	15	eCas9	0.0216526
rG:dG	15	eCas9	0.197316
rG:dT	15	eCas9	0.449022
rU:dC	15	eCas9	0.158878
rU:dG	15	eCas9	0.234593
rU:dT	15	eCas9	0.433233
rA:dA	16	eCas9	0.000665787
rA:dC	16	eCas9	0.330218
rA:dG	16	eCas9	0.000584632
rC:dA	16	eCas9	0.242744
rC:dC	16	eCas9	0.224824
rC:dT	16	eCas9	0.593814
rG:dA	16	eCas9	0.000832145
rG:dG	16	eCas9	0.000374789
rG:dT	16	eCas9	0.553362
rU:dC	16	eCas9	0.382219
rU:dG	16	eCas9	0.41649
rU:dT	16	eCas9	0.331187
rA:dA	17	eCas9	0.000668303
rA:dC	17	eCas9	0.0645502
rA:dG	17	eCas9	0.132462
rC:dA	17	eCas9	0.348614
rC:dC	17	eCas9	0.0311222
rC:dT	17	eCas9	0.426431
rG:dA	17	eCas9	0.315117
rG:dG	17	eCas9	0.158984
rG:dT	17	eCas9	0.673414
rU:dC	17	eCas9	0.172114
rU:dG	17	eCas9	0.570584
rU:dT	17	eCas9	0.497062
rA:dA	18	eCas9	0.0696608
rA:dC	18	eCas9	0.620905
rA:dG	18	eCas9	0.133345
rC:dA	18	eCas9	0.207997
rC:dC	18	eCas9	0.00149932
rC:dT	18	eCas9	0.482437
rG:dA	18	eCas9	0.472598
rG:dG	18	eCas9	0.12315
rG:dT	18	eCas9	0.613442
rU:dC	18	eCas9	0.640727
rU:dG	18	eCas9	0.271358
rU:dT	18	eCas9	0.379632
rA:dA	19	eCas9	0.298163
rA:dC	19	eCas9	0.114691
rA:dG	19	eCas9	0.00661485
rC:dA	19	eCas9	0.474062
rC:dC	19	eCas9	0.00158369
rC:dT	19	eCas9	0.272119
rG:dA	19	eCas9	0.465964
rG:dG	19	eCas9	0.184683
rG:dT	19	eCas9	0.634618
rU:dC	19	eCas9	0.00885368
rU:dG	19	eCas9	0.146841
rU:dT	19	eCas9	0.257164
rA:dA	20	eCas9	0.488898
rA:dC	20	eCas9	0.469852
rA:dG	20	eCas9	0.130454
rC:dA	20	eCas9	0.0158268
rC:dC	20	eCas9	0.13534
rC:dT	20	eCas9	0.417725
rG:dA	20	eCas9	0.389442
rG:dG	20	eCas9	0.524028
rG:dT	20	eCas9	0.915528
rU:dC	20	eCas9	0.225797
rU:dG	20	eCas9	0.0752673
rU:dT	20	eCas9	0.452159
rA:dA	2	WT-Cas9	0.985582
rA:dC	2	WT-Cas9	0.889091
rA:dG	2	WT-Cas9	0.923538
rC:dA	2	WT-Cas9	0.973968
rC:dC	2	WT-Cas9	0.822527
rC:dT	2	WT-Cas9	0.920043
rG:dA	2	WT-Cas9	0.992217
rG:dG	2	WT-Cas9	0.706419
rG:dT	2	WT-Cas9	0.920026
rU:dC	2	WT-Cas9	0.890341
rU:dG	2	WT-Cas9	0.757771
rU:dT	2	WT-Cas9	0.798194
rA:dA	3	WT-Cas9	0.943649
rA:dC	3	WT-Cas9	0.852317
rA:dG	3	WT-Cas9	0.93323
rC:dA	3	WT-Cas9	0.762952
rC:dC	3	WT-Cas9	0.720675
rC:dT	3	WT-Cas9	0.822185
rG:dA	3	WT-Cas9	0.775292
rG:dG	3	WT-Cas9	0.94236
rG:dT	3	WT-Cas9	0.692696
rU:dC	3	WT-Cas9	0.905185
rU:dG	3	WT-Cas9	0.862246
rU:dT	3	WT-Cas9	0.822061
rA:dA	4	WT-Cas9	0.88395
rA:dC	4	WT-Cas9	0.883086
rA:dG	4	WT-Cas9	0.926699
rC:dA	4	WT-Cas9	0.992753
rC:dC	4	WT-Cas9	0.776952
rC:dT	4	WT-Cas9	0.746937
rG:dA	4	WT-Cas9	0.985402
rG:dG	4	WT-Cas9	0.751708
rG:dT	4	WT-Cas9	0.842934
rU:dC	4	WT-Cas9	0.690013
rU:dG	4	WT-Cas9	0.958759
rU:dT	4	WT-Cas9	0.875136
rA:dA	5	WT-Cas9	0.918183
rA:dC	5	WT-Cas9	0.740943
rA:dG	5	WT-Cas9	0.723344
rC:dA	5	WT-Cas9	0.875197
rC:dC	5	WT-Cas9	0.765225
rC:dT	5	WT-Cas9	0.824426
rG:dA	5	WT-Cas9	0.918754
rG:dG	5	WT-Cas9	0.859758
rG:dT	5	WT-Cas9	0.924285
rU:dC	5	WT-Cas9	0.867355
rU:dG	5	WT-Cas9	0.857886
rU:dT	5	WT-Cas9	0.861381
rA:dA	6	WT-Cas9	0.941421
rA:dC	6	WT-Cas9	0.873851
rA:dG	6	WT-Cas9	0.855809
rC:dA	6	WT-Cas9	0.820249
rC:dC	6	WT-Cas9	0.839874
rC:dT	6	WT-Cas9	0.856537
rG:dA	6	WT-Cas9	0.701097
rG:dG	6	WT-Cas9	0.822237
rG:dT	6	WT-Cas9	0.743261
rU:dC	6	WT-Cas9	0.880464
rU:dG	6	WT-Cas9	0.914111
rU:dT	6	WT-Cas9	0.699878
rA:dA	7	WT-Cas9	0.675114
rA:dC	7	WT-Cas9	0.796568
rA:dG	7	WT-Cas9	0.825736
rC:dA	7	WT-Cas9	0.976535
rC:dC	7	WT-Cas9	0.718646
rC:dT	7	WT-Cas9	0.932943
rG:dA	7	WT-Cas9	0.927662
rG:dG	7	WT-Cas9	0.888634
rG:dT	7	WT-Cas9	0.956906
rU:dC	7	WT-Cas9	0.787386
rU:dG	7	WT-Cas9	0.905915
rU:dT	7	WT-Cas9	0.992541
rA:dA	8	WT-Cas9	0.655356
rA:dC	8	WT-Cas9	0.881698
rA:dG	8	WT-Cas9	0.672668
rC:dA	8	WT-Cas9	0.956358
rC:dC	8	WT-Cas9	0.676622
rC:dT	8	WT-Cas9	0.9593
rG:dA	8	WT-Cas9	0.887139
rG:dG	8	WT-Cas9	0.83204
rG:dT	8	WT-Cas9	0.849169
rU:dC	8	WT-Cas9	0.88932
rU:dG	8	WT-Cas9	0.783849
rU:dT	8	WT-Cas9	0.934879
rA:dA	9	WT-Cas9	0.643059
rA:dC	9	WT-Cas9	0.704261
rA:dG	9	WT-Cas9	0.692831
rC:dA	9	WT-Cas9	0.788062
rC:dC	9	WT-Cas9	0.621964
rC:dT	9	WT-Cas9	0.714265
rG:dA	9	WT-Cas9	0.739995
rG:dG	9	WT-Cas9	0.72772
rG:dT	9	WT-Cas9	0.903304
rU:dC	9	WT-Cas9	0.793015
rU:dG	9	WT-Cas9	0.850886
rU:dT	9	WT-Cas9	0.938238
rA:dA	10	WT-Cas9	0.873161
rA:dC	10	WT-Cas9	0.464806
rA:dG	10	WT-Cas9	0.700061
rC:dA	10	WT-Cas9	0.910992
rC:dC	10	WT-Cas9	0.462147
rC:dT	10	WT-Cas9	0.773194
rG:dA	10	WT-Cas9	0.977318
rG:dG	10	WT-Cas9	0.857776
rG:dT	10	WT-Cas9	0.803331
rU:dC	10	WT-Cas9	0.580478
rU:dG	10	WT-Cas9	0.656301
rU:dT	10	WT-Cas9	0.709768
rA:dA	11	WT-Cas9	0.965241
rA:dC	11	WT-Cas9	0.447592
rA:dG	11	WT-Cas9	0.394901
rC:dA	11	WT-Cas9	0.978684
rC:dC	11	WT-Cas9	0.252461
rC:dT	11	WT-Cas9	0.589629
rG:dA	11	WT-Cas9	0.953928
rG:dG	11	WT-Cas9	0.780334
rG:dT	11	WT-Cas9	0.927942
rU:dC	11	WT-Cas9	0.353025
rU:dG	11	WT-Cas9	0.681005
rU:dT	11	WT-Cas9	0.668224
rA:dA	12	WT-Cas9	0.247786
rA:dC	12	WT-Cas9	0.126665
rA:dG	12	WT-Cas9	0.599703
rC:dA	12	WT-Cas9	0.466379
rC:dC	12	WT-Cas9	0.0817125
rC:dT	12	WT-Cas9	0.589865
rG:dA	12	WT-Cas9	0.339356
rG:dG	12	WT-Cas9	0.857915
rG:dT	12	WT-Cas9	0.757781
rU:dC	12	WT-Cas9	0.268893
rU:dG	12	WT-Cas9	0.820233
rU:dT	12	WT-Cas9	0.4296
rA:dA	13	WT-Cas9	0.297272
rA:dC	13	WT-Cas9	0.35703
rA:dG	13	WT-Cas9	0.124694
rC:dA	13	WT-Cas9	0.498046
rC:dC	13	WT-Cas9	0.0168347
rC:dT	13	WT-Cas9	0.102692
rG:dA	13	WT-Cas9	0.0352854
rG:dG	13	WT-Cas9	0.892168
rG:dT	13	WT-Cas9	0.548262
rU:dC	13	WT-Cas9	0.123333
rU:dG	13	WT-Cas9	0.756324
rU:dT	13	WT-Cas9	0.100109
rA:dA	14	WT-Cas9	0.365941
rA:dC	14	WT-Cas9	0.151325
rA:dG	14	WT-Cas9	0.00902614
rC:dA	14	WT-Cas9	0.366592
rC:dC	14	WT-Cas9	0.00886168
rC:dT	14	WT-Cas9	0.251112
rG:dA	14	WT-Cas9	0.0890779
rG:dG	14	WT-Cas9	0.309147
rG:dT	14	WT-Cas9	0.642117
rU:dC	14	WT-Cas9	0.00136601
rU:dG	14	WT-Cas9	0.321094
rU:dT	14	WT-Cas9	0.335598
rA:dA	15	WT-Cas9	0.106044
rA:dC	15	WT-Cas9	0.467656
rA:dG	15	WT-Cas9	0.283008
rC:dA	15	WT-Cas9	0.0417388
rC:dC	15	WT-Cas9	0.000703385
rC:dT	15	WT-Cas9	0.205437
rG:dA	15	WT-Cas9	0.126925
rG:dG	15	WT-Cas9	0.197088
rG:dT	15	WT-Cas9	0.424763
rU:dC	15	WT-Cas9	0.0312716
rU:dG	15	WT-Cas9	0.147783
rU:dT	15	WT-Cas9	0.40858
rA:dA	16	WT-Cas9	0.147085
rA:dC	16	WT-Cas9	0.31077
rA:dG	16	WT-Cas9	0.0099352
rC:dA	16	WT-Cas9	0.288017
rC:dC	16	WT-Cas9	0.238477
rC:dT	16	WT-Cas9	0.44698
rG:dA	16	WT-Cas9	0.23351
rG:dG	16	WT-Cas9	0.000696116
rG:dT	16	WT-Cas9	0.523366
rU:dC	16	WT-Cas9	0.280589
rU:dG	16	WT-Cas9	0.379403
rU:dT	16	WT-Cas9	0.257202
rA:dA	17	WT-Cas9	0.251171
rA:dC	17	WT-Cas9	0.234512
rA:dG	17	WT-Cas9	0.290175
rC:dA	17	WT-Cas9	0.297376
rC:dC	17	WT-Cas9	0.0422385
rC:dT	17	WT-Cas9	0.364512
rG:dA	17	WT-Cas9	0.422622
rG:dG	17	WT-Cas9	0.39356
rG:dT	17	WT-Cas9	0.53407
rU:dC	17	WT-Cas9	0.18407
rU:dG	17	WT-Cas9	0.351079
rU:dT	17	WT-Cas9	0.438278
rA:dA	18	WT-Cas9	0.0397192
rA:dC	18	WT-Cas9	0.878334
rA:dG	18	WT-Cas9	0.310219
rC:dA	18	WT-Cas9	0.142951
rC:dC	18	WT-Cas9	0.0803159
rC:dT	18	WT-Cas9	0.296089
rG:dA	18	WT-Cas9	0.521782
rG:dG	18	WT-Cas9	0.310575
rG:dT	18	WT-Cas9	0.757019
rU:dC	18	WT-Cas9	0.909603
rU:dG	18	WT-Cas9	0.382299
rU:dT	18	WT-Cas9	0.408717
rA:dA	19	WT-Cas9	0.482089
rA:dC	19	WT-Cas9	0.189007
rA:dG	19	WT-Cas9	0.0792427
rC:dA	19	WT-Cas9	0.46667
rC:dC	19	WT-Cas9	0.0943533
rC:dT	19	WT-Cas9	0.326464
rG:dA	19	WT-Cas9	0.692262
rG:dG	19	WT-Cas9	0.187201
rG:dT	19	WT-Cas9	0.41535
rU:dC	19	WT-Cas9	0.098677
rU:dG	19	WT-Cas9	0.139503
rU:dT	19	WT-Cas9	0.302709
rA:dA	20	WT-Cas9	0.402629
rA:dC	20	WT-Cas9	0.439364
rA:dG	20	WT-Cas9	0.371906
rC:dA	20	WT-Cas9	0.00683442
rC:dC	20	WT-Cas9	0.201915
rC:dT	20	WT-Cas9	0.262375
rG:dA	20	WT-Cas9	0.430629
rG:dG	20	WT-Cas9	0.489973
rG:dT	20	WT-Cas9	0.895303
rU:dC	20	WT-Cas9	0.16875
rU:dG	20	WT-Cas9	0.124351
rU:dT	20	WT-Cas9	0.446155

## Sheet: spg_ng_active_prob
PAM	Number of mismatches	guide_type	Type of Mismatch	Mismatch Position	condition	lfc	active_probability
AGTT	Single	G19	rA:dG	2	NG avg_lfc	-2.48988	0.996953
AGTT	Single	G19	rU:dG	2	NG avg_lfc	-3.24434	0.999857
AGTT	Single	G19	rG:dG	2	NG avg_lfc	-2.0599	0.982778
AGTT	Single	G19	rU:dT	3	NG avg_lfc	-2.77149	0.999027
AGTT	Single	G19	rC:dT	3	NG avg_lfc	-3.38948	0.999921
AGTT	Single	G19	rG:dT	3	NG avg_lfc	-3.28059	0.999877
AGTT	Single	G19	rA:dG	4	NG avg_lfc	-2.1398	0.987491
AGTT	Single	G19	rU:dG	4	NG avg_lfc	-2.4531	0.996464
AGTT	Single	G19	rG:dG	4	NG avg_lfc	-2.77257	0.999031
AGTT	Single	G19	rU:dT	5	NG avg_lfc	-3.38693	0.99992
AGTT	Single	G19	rC:dT	5	NG avg_lfc	-2.1702	0.988927
AGTT	Single	G19	rG:dT	5	NG avg_lfc	-2.91098	0.999448
AGTT	Single	G19	rU:dT	6	NG avg_lfc	-3.07613	0.999717
AGTT	Single	G19	rC:dT	6	NG avg_lfc	-3.56923	0.999962
AGTT	Single	G19	rG:dT	6	NG avg_lfc	-2.59175	0.997983
AGTT	Single	G19	rA:dG	7	NG avg_lfc	-2.69872	0.998693
AGTT	Single	G19	rU:dG	7	NG avg_lfc	-3.13581	0.999778
AGTT	Single	G19	rG:dG	7	NG avg_lfc	-3.82435	0.999986
AGTT	Single	G19	rU:dT	8	NG avg_lfc	-3.43138	0.999933
AGTT	Single	G19	rC:dT	8	NG avg_lfc	-2.17046	0.988939
AGTT	Single	G19	rG:dT	8	NG avg_lfc	-2.61448	0.998161
AGTT	Single	G19	rA:dA	9	NG avg_lfc	-2.61872	0.998192
AGTT	Single	G19	rC:dA	9	NG avg_lfc	-3.36205	0.999912
AGTT	Single	G19	rG:dA	9	NG avg_lfc	-2.56447	0.997747
AGTT	Single	G19	rA:dC	10	NG avg_lfc	-2.27247	0.992663
AGTT	Single	G19	rU:dC	10	NG avg_lfc	-2.67604	0.998567
AGTT	Single	G19	rC:dC	10	NG avg_lfc	-2.57163	0.997812
AGTT	Single	G19	rA:dG	11	NG avg_lfc	-2.37913	0.99523
AGTT	Single	G19	rU:dG	11	NG avg_lfc	-3.23867	0.999854
AGTT	Single	G19	rG:dG	11	NG avg_lfc	-3.05831	0.999696
AGTT	Single	G19	rA:dC	12	NG avg_lfc	-0.172565	0.0260619
AGTT	Single	G19	rU:dC	12	NG avg_lfc	-0.0113655	0.0137137
AGTT	Single	G19	rC:dC	12	NG avg_lfc	-0.41623	0.0671527
AGTT	Single	G19	rA:dC	13	NG avg_lfc	-1.83886	0.95877
AGTT	Single	G19	rU:dC	13	NG avg_lfc	0.370153	0.00294406
AGTT	Single	G19	rC:dC	13	NG avg_lfc	0.0420707	0.0110679
AGTT	Single	G19	rA:dC	14	NG avg_lfc	-1.4882	0.848428
AGTT	Single	G19	rU:dC	14	NG avg_lfc	0.152585	0.00709384
AGTT	Single	G19	rC:dC	14	NG avg_lfc	-0.420108	0.0681459
AGTT	Single	G19	rA:dA	15	NG avg_lfc	-0.608685	0.135914
AGTT	Single	G19	rC:dA	15	NG avg_lfc	-0.113166	0.0205907
AGTT	Single	G19	rG:dA	15	NG avg_lfc	-0.845443	0.291501
AGTT	Single	G19	rA:dC	16	NG avg_lfc	-0.27934	0.0396493
AGTT	Single	G19	rU:dC	16	NG avg_lfc	-0.772134	0.234004
AGTT	Single	G19	rC:dC	16	NG avg_lfc	-0.129583	0.0219791
AGTT	Single	G19	rU:dT	17	NG avg_lfc	-0.142607	0.0231453
AGTT	Single	G19	rC:dT	17	NG avg_lfc	0.203876	0.0057676
AGTT	Single	G19	rG:dT	17	NG avg_lfc	-1.87607	0.964346
AGTT	Single	G19	rA:dA	18	NG avg_lfc	-0.061405	0.0167522
AGTT	Single	G19	rC:dA	18	NG avg_lfc	-0.458983	0.0788815
AGTT	Single	G19	rG:dA	18	NG avg_lfc	-1.40382	0.798931
AGTT	Single	G19	rA:dC	19	NG avg_lfc	-0.494973	0.0901772
AGTT	Single	G19	rU:dC	19	NG avg_lfc	-0.317325	0.0459589
AGTT	Single	G19	rC:dC	19	NG avg_lfc	0.100785	0.00874029
AGTT	Single	G19	rU:dT	20	NG avg_lfc	-0.884273	0.325106
AGTT	Single	G19	rC:dT	20	NG avg_lfc	0.137994	0.00752366
AGTT	Single	G19	rG:dT	20	NG avg_lfc	-2.20334	0.990308
AGTT	Double	G19	rU:dT,rC:dA	6,15	NG avg_lfc	0.305746	0.00382089
AGTT	Double	G19	rU:dC,rA:dC	13,19	NG avg_lfc	0.131468	0.00772418
AGTT	Double	G19	rA:dG,rU:dC	7,10	NG avg_lfc	-0.130394	0.0220501
AGTT	Double	G19	rC:dT,rC:dA	6,15	NG avg_lfc	0.405719	0.0025491
AGTT	Double	G19	rC:dT,rG:dA	6,18	NG avg_lfc	-0.497187	0.0909177
AGTT	Double	G19	rU:dC,rC:dA	13,15	NG avg_lfc	-0.460415	0.0793052
AGTT	Double	G19	rG:dG,rU:dT	4,8	NG avg_lfc	-0.904415	0.343305
AGTT	Double	G19	rU:dT,rA:dA	5,9	NG avg_lfc	0.0913788	0.00907756
AGTT	Double	G19	rA:dG,rA:dA	4,15	NG avg_lfc	-0.116052	0.0208284
AGTT	Double	G19	rG:dT,rC:dC	5,19	NG avg_lfc	-0.0654798	0.017027
AGTT	Double	G19	rG:dT,rG:dT	3,20	NG avg_lfc	-1.42924	0.815009
AGTT	Double	G19	rG:dT,rU:dC	6,12	NG avg_lfc	-0.480551	0.0854856
AGTT	Double	G19	rG:dG,rU:dC	11,16	NG avg_lfc	0.256357	0.00466561
AGTT	Double	G19	rC:dT,rU:dC	3,14	NG avg_lfc	-0.311105	0.0448639
AGTT	Double	G19	rA:dA,rC:dC	9,14	NG avg_lfc	-0.263658	0.037294
AGTT	Double	G19	rC:dT,rG:dT	5,20	NG avg_lfc	-2.25473	0.992119
AGTT	Double	G19	rU:dG,rC:dT	4,6	NG avg_lfc	-0.946699	0.382991
AGTT	Double	G19	rC:dT,rU:dT	3,20	NG avg_lfc	0.00663577	0.0127592
AGTT	Double	G19	rU:dC,rA:dC	10,12	NG avg_lfc	0.152018	0.0071101
AGTT	Double	G19	rU:dG,rC:dC	11,13	NG avg_lfc	-0.16926	0.0257234
AGTT	Double	G19	rU:dC,rU:dT	12,20	NG avg_lfc	0.0115316	0.0125111
AGTT	Double	G19	rG:dG,rG:dG	4,11	NG avg_lfc	-1.15433	0.590587
AGTT	Double	G19	rG:dT,rU:dG	6,11	NG avg_lfc	-2.1109	0.985955
AGTT	Double	G19	rG:dT,rC:dA	6,9	NG avg_lfc	-2.77405	0.999037
AGTT	Double	G19	rU:dC,rC:dT	10,17	NG avg_lfc	0.308351	0.00378084
AGTT	Double	G19	rG:dG,rC:dC	7,16	NG avg_lfc	-0.0982939	0.0194072
AGTT	Double	G19	rG:dA,rC:dC	15,16	NG avg_lfc	-0.0538462	0.016254
AGTT	Double	G19	rU:dT,rA:dA	17,18	NG avg_lfc	-0.20011	0.0290571
AGTT	Double	G19	rG:dT,rC:dC	8,14	NG avg_lfc	-0.229379	0.0326052
AGTT	Double	G19	rU:dT,rC:dA	3,15	NG avg_lfc	0.0915601	0.00907094
AGTT	Double	G19	rA:dG,rU:dC	2,10	NG avg_lfc	-0.631885	0.147363
AGTT	Double	G19	rC:dT,rU:dC	3,12	NG avg_lfc	-0.154146	0.024229
AGTT	Double	G19	rC:dA,rC:dA	15,18	NG avg_lfc	0.0162363	0.0122772
AGTT	Double	G19	rG:dT,rC:dC	3,12	NG avg_lfc	0.230475	0.00518007
AGTT	Double	G19	rC:dC,rA:dC	10,14	NG avg_lfc	-0.0817874	0.0181717
AGTT	Double	G19	rC:dA,rG:dA	9,15	NG avg_lfc	-0.0775468	0.017867
AGTT	Double	G19	rG:dT,rU:dT	3,8	NG avg_lfc	-1.16927	0.60517
AGTT	Double	G19	rG:dT,rC:dT	5,17	NG avg_lfc	0.0182686	0.0121776
AGTT	Double	G19	rC:dT,rA:dA	8,15	NG avg_lfc	-0.194013	0.0283666
AGTT	Double	G19	rA:dC,rU:dC	13,19	NG avg_lfc	-0.181116	0.0269581
AGTT	Double	G19	rC:dT,rC:dC	8,13	NG avg_lfc	0.0864724	0.00925856
AGTT	Double	G19	rA:dC,rC:dA	13,15	NG avg_lfc	-0.0805731	0.018084
AGTT	Double	G19	rG:dG,rA:dC	11,16	NG avg_lfc	0.427634	0.00233253
AGTT	Double	G19	rC:dT,rU:dC	6,13	NG avg_lfc	0.400291	0.00260576
AGTT	Double	G19	rG:dG,rG:dA	7,9	NG avg_lfc	-0.130954	0.0220992
AGTT	Double	G19	rC:dT,rA:dA	6,18	NG avg_lfc	-0.204698	0.0295874
AGTT	Double	G19	rG:dT,rC:dC	5,10	NG avg_lfc	0.183895	0.00625209
AGTT	Double	G19	rA:dG,rU:dC	11,16	NG avg_lfc	-0.122778	0.0213928
AGTT	Double	G19	rC:dT,rA:dC	3,13	NG avg_lfc	-0.459461	0.0790229
AGTT	Double	G19	rG:dT,rA:dA	5,15	NG avg_lfc	-0.399779	0.0630863
AGTT	Double	G19	rC:dA,rC:dC	9,19	NG avg_lfc	0.755256	0.000617606
AGTT	Double	G19	rA:dG,rG:dA	4,15	NG avg_lfc	0.215344	0.00550657
AGTT	Double	G19	rU:dT,rC:dA	8,18	NG avg_lfc	-0.0965825	0.0192754
AGTT	Double	G19	rU:dT,rU:dC	6,16	NG avg_lfc	-0.4507	0.0764716
AGTT	Double	G19	rG:dA,rG:dT	18,20	NG avg_lfc	-0.633978	0.148434
AGTT	Double	G19	rA:dC,rA:dA	13,15	NG avg_lfc	-0.62037	0.141584
AGTT	Double	G19	rG:dG,rG:dT	4,17	NG avg_lfc	-1.16787	0.60381
AGTT	Double	G19	rC:dA,rU:dC	9,13	NG avg_lfc	-0.201641	0.0292331
AGTT	Double	G19	rU:dT,rC:dC	5,19	NG avg_lfc	0.0795598	0.00951966
AGTT	Double	G19	rC:dT,rC:dC	6,19	NG avg_lfc	0.964423	0.000264201
AGTT	Double	G19	rG:dT,rG:dA	8,18	NG avg_lfc	-1.43479	0.818382
AGTT	Double	G19	rC:dC,rU:dT	13,17	NG avg_lfc	0.4352	0.0022621
AGTT	Double	G19	rA:dC,rA:dA	10,15	NG avg_lfc	0.506255	0.00169602
AGTT	Double	G19	rC:dT,rA:dC	6,19	NG avg_lfc	-0.283637	0.0403191
AGTT	Double	G19	rC:dT,rA:dC	5,19	NG avg_lfc	0.245149	0.00488184
AGTT	Double	G19	rU:dT,rU:dT	3,20	NG avg_lfc	-0.40311	0.0638908
AGTT	Double	G19	rC:dT,rU:dG	6,11	NG avg_lfc	-2.94115	0.999511
AGTT	Double	G19	rA:dC,rA:dA	16,18	NG avg_lfc	0.520658	0.00159982
AGTT	Double	G19	rU:dT,rC:dT	3,5	NG avg_lfc	-0.61936	0.141086
AGTT	Double	G19	rG:dG,rA:dC	4,16	NG avg_lfc	0.00153465	0.0130228
AGTT	Double	G19	rG:dG,rU:dC	11,19	NG avg_lfc	0.00266016	0.0129642
AGTT	Double	G19	rU:dC,rA:dC	10,19	NG avg_lfc	-0.127071	0.0217609
AGTT	Double	G19	rC:dA,rA:dC	9,19	NG avg_lfc	-0.0143874	0.0138806
AGTT	Double	G19	rU:dT,rA:dA	6,15	NG avg_lfc	-0.797121	0.252682
AGTT	Double	G19	rG:dG,rG:dG	2,11	NG avg_lfc	-1.48353	0.845975
AGTT	Double	G19	rC:dA,rU:dT	9,17	NG avg_lfc	0.0539317	0.0105529
AGTT	Double	G19	rG:dT,rC:dC	8,12	NG avg_lfc	-0.540143	0.106403
AGTT	Double	G19	rA:dG,rC:dC	11,14	NG avg_lfc	0.230285	0.00518405
AGTT	Double	G19	rA:dG,rA:dC	7,16	NG avg_lfc	0.195463	0.00596687
AGTT	Double	G19	rU:dG,rU:dT	11,17	NG avg_lfc	0.253194	0.00472565
AGTT	Double	G19	rU:dT,rC:dT	5,20	NG avg_lfc	0.181253	0.00631911
AGTT	Double	G19	rU:dT,rU:dG	8,11	NG avg_lfc	-2.12717	0.986841
AGTT	Double	G19	rA:dG,rA:dC	2,16	NG avg_lfc	0.193588	0.00601219
AGTT	Double	G19	rU:dG,rG:dG	2,11	NG avg_lfc	-2.27285	0.992674
AGTT	Double	G19	rC:dT,rC:dT	5,6	NG avg_lfc	-0.11181	0.0204799
AGTT	Double	G19	rC:dT,rC:dT	3,17	NG avg_lfc	0.0655011	0.0100734
AGTT	Double	G19	rU:dT,rA:dC	3,10	NG avg_lfc	-0.61495	0.13893
AGTT	Double	G19	rU:dC,rC:dA	12,18	NG avg_lfc	0.0420827	0.0110674
AGTT	Double	G19	rU:dG,rA:dA	2,18	NG avg_lfc	0.395303	0.00265895
AGTT	Double	G19	rU:dT,rA:dC	5,12	NG avg_lfc	-0.450074	0.0762922
AGTT	Double	G19	rG:dG,rU:dT	4,17	NG avg_lfc	-0.0711419	0.0174162
AGTT	Double	G19	rA:dG,rG:dG	2,11	NG avg_lfc	-0.531565	0.103135
AGTT	Double	G19	rU:dC,rG:dT	14,20	NG avg_lfc	0.261206	0.00457506
AGTT	Double	G19	rU:dG,rA:dG	2,7	NG avg_lfc	0.0372144	0.0112859
AGTT	Double	G19	rA:dG,rG:dT	7,8	NG avg_lfc	-1.13056	0.567057
AGTT	Double	G19	rC:dA,rA:dC	15,16	NG avg_lfc	0.0203542	0.0120761
AGTT	Double	G19	rC:dA,rU:dT	15,17	NG avg_lfc	0.0906206	0.0091053
AGTT	Double	G19	rG:dT,rA:dC	5,16	NG avg_lfc	0.263076	0.0045406
AGTT	Double	G19	rU:dG,rU:dT	2,6	NG avg_lfc	-2.09989	0.985321
AGTT	Double	G19	rU:dT,rG:dA	8,15	NG avg_lfc	-0.0321239	0.014902
AGTT	Double	G19	rU:dC,rC:dA	12,15	NG avg_lfc	0.0386139	0.0112226
AGTT	Double	G19	rG:dT,rU:dC	5,16	NG avg_lfc	-0.140978	0.0229963
AGTT	Double	G19	rA:dC,rC:dT	13,17	NG avg_lfc	0.383881	0.00278484
AGTT	Double	G19	rU:dG,rU:dT	2,20	NG avg_lfc	-0.277218	0.0393224
AGTT	Double	G19	rG:dG,rA:dA	4,9	NG avg_lfc	0.198359	0.0058975
AGTT	Double	G19	rC:dC,rC:dC	14,19	NG avg_lfc	0.233166	0.00512406
AGTT	Double	G19	rG:dG,rC:dC	11,13	NG avg_lfc	0.408834	0.00251713
AGTT	Double	G19	rC:dC,rA:dA	12,18	NG avg_lfc	0.532128	0.00152711
AGTT	Double	G19	rA:dG,rU:dC	4,14	NG avg_lfc	0.206964	0.00569612
AGTT	Double	G19	rU:dG,rC:dA	11,18	NG avg_lfc	-0.00960666	0.0136174
AGTT	Double	G19	rC:dC,rA:dC	13,14	NG avg_lfc	0.194322	0.0059944
AGTT	Double	G19	rG:dT,rU:dT	5,17	NG avg_lfc	0.0700791	0.00988966
AGTT	Double	G19	rC:dT,rU:dG	3,7	NG avg_lfc	-0.316968	0.0458954
AGTT	Double	G19	rG:dT,rU:dC	3,19	NG avg_lfc	-0.0455199	0.0157221
AGTT	Double	G19	rU:dG,rG:dT	2,8	NG avg_lfc	-3.57956	0.999963
AGTT	Double	G19	rG:dG,rG:dT	4,8	NG avg_lfc	-1.59646	0.896784
AGTT	Double	G19	rU:dT,rC:dT	6,17	NG avg_lfc	0.347495	0.00322691
AGTT	Double	G19	rC:dC,rU:dT	16,17	NG avg_lfc	-0.289718	0.0412856
AGTT	Double	G19	rG:dT,rC:dC	6,14	NG avg_lfc	0.00440828	0.0128736
AGTT	Double	G19	rU:dC,rC:dT	12,20	NG avg_lfc	0.119178	0.00811628
AGTT	Double	G19	rC:dT,rC:dA	5,15	NG avg_lfc	-0.0910754	0.0188571
AGTT	Double	G19	rG:dT,rA:dA	6,18	NG avg_lfc	-0.0122902	0.0137645
AGTT	Double	G19	rG:dT,rU:dC	6,10	NG avg_lfc	-1.38465	0.786136
AGTT	Double	G19	rA:dG,rC:dA	7,15	NG avg_lfc	-0.337006	0.0495936
AGTT	Double	G19	rU:dT,rU:dG	3,7	NG avg_lfc	0.0135366	0.0124109
AGTT	Double	G19	rC:dC,rC:dA	14,15	NG avg_lfc	0.497894	0.0017545
AGTT	Double	G19	rA:dG,rU:dC	4,16	NG avg_lfc	-0.136425	0.0225845
AGTT	Double	G19	rA:dG,rG:dA	2,18	NG avg_lfc	0.066567	0.0100303
AGTT	Double	G19	rA:dG,rC:dC	7,14	NG avg_lfc	0.150207	0.00716221
AGTT	Double	G19	rG:dG,rU:dC	2,13	NG avg_lfc	-0.140708	0.0229716
AGTT	Double	G19	rU:dT,rA:dA	3,15	NG avg_lfc	-0.14482	0.0233495
AGTT	Double	G19	rU:dG,rC:dA	2,15	NG avg_lfc	0.142268	0.00739516
AGTT	Double	G19	rC:dT,rU:dC	8,13	NG avg_lfc	-0.0722843	0.0174958
AGTT	Double	G19	rU:dG,rG:dG	4,11	NG avg_lfc	-1.6148	0.903481
AGTT	Double	G19	rU:dT,rC:dT	5,6	NG avg_lfc	-1.6232	0.906414
AGTT	Double	G19	rC:dC,rA:dA	14,18	NG avg_lfc	0.499937	0.00174003
AGTT	Double	G19	rG:dT,rU:dG	8,11	NG avg_lfc	-3.0026	0.999619
AGTT	Double	G19	rU:dG,rU:dC	7,12	NG avg_lfc	0.0087513	0.0126514
AGTT	Double	G19	rG:dG,rU:dT	4,5	NG avg_lfc	-1.43276	0.817152
AGTT	Double	G19	rU:dG,rC:dC	4,13	NG avg_lfc	-0.0132702	0.0138187
AGTT	Double	G19	rC:dC,rU:dC	10,19	NG avg_lfc	0.3536	0.00314813
AGTT	Double	G19	rG:dT,rC:dC	3,10	NG avg_lfc	0.0101975	0.0125782
AGTT	Double	G19	rU:dG,rU:dC	4,19	NG avg_lfc	0.372463	0.00291664
AGTT	Double	G19	rC:dA,rG:dT	9,17	NG avg_lfc	-1.76856	0.945883
AGTT	Double	G19	rA:dC,rU:dT	10,17	NG avg_lfc	0.800431	0.000514133
AGTT	Double	G19	rU:dT,rC:dT	8,17	NG avg_lfc	0.305785	0.00382028
AGTT	Double	G19	rG:dT,rC:dT	6,20	NG avg_lfc	-0.270903	0.0383649
AGTT	Double	G19	rU:dG,rC:dT	2,20	NG avg_lfc	0.132303	0.00769824
AGTT	Double	G19	rU:dT,rA:dC	8,12	NG avg_lfc	-0.0565737	0.0164321
AGTT	Double	G19	rG:dT,rU:dC	8,10	NG avg_lfc	-0.958835	0.394702
AGTT	Double	G19	rG:dG,rC:dT	4,6	NG avg_lfc	-0.506505	0.0940942
AGTT	Double	G19	rU:dG,rU:dG	4,11	NG avg_lfc	-1.04843	0.484081
AGTT	Double	G19	rG:dG,rC:dT	2,5	NG avg_lfc	-1.01442	0.449708
AGTT	Double	G19	rC:dC,rG:dA	12,15	NG avg_lfc	0.0302387	0.0116064
AGTT	Double	G19	rC:dA,rU:dC	9,16	NG avg_lfc	0.152096	0.00710785
AGTT	Double	G19	rG:dT,rU:dC	6,13	NG avg_lfc	0.0111351	0.012531
AGTT	Double	G19	rA:dG,rA:dA	11,18	NG avg_lfc	0.353206	0.00315315
AGTT	Double	G19	rC:dC,rC:dC	10,12	NG avg_lfc	0.26654	0.00447744
AGTT	Double	G19	rA:dG,rG:dA	7,15	NG avg_lfc	0.172778	0.00653894
AGTT	Double	G19	rG:dG,rC:dA	2,9	NG avg_lfc	-1.936	0.971832
AGTT	Double	G19	rC:dT,rA:dA	3,9	NG avg_lfc	0.221248	0.00537681
AGTT	Double	G19	rU:dT,rG:dG	5,7	NG avg_lfc	-1.41873	0.808486
AGTT	Double	G19	rU:dG,rC:dA	4,9	NG avg_lfc	-2.0533	0.982318
AGTT	Double	G19	rU:dC,rU:dC	14,19	NG avg_lfc	0.109325	0.00844488
AGTT	Double	G19	rC:dT,rG:dT	3,20	NG avg_lfc	-2.49371	0.997
AGTT	Double	G19	rG:dT,rU:dC	5,10	NG avg_lfc	0.0912057	0.00908388
AGTT	Double	G19	rU:dG,rA:dC	4,12	NG avg_lfc	-0.232356	0.0329887
AGTT	Double	G19	rC:dC,rU:dC	13,19	NG avg_lfc	0.209869	0.00562967
AGTT	Double	G19	rA:dG,rU:dC	2,19	NG avg_lfc	-0.00829483	0.013546
AGTT	Double	G19	rC:dT,rC:dT	3,6	NG avg_lfc	-0.321087	0.0466335
AGTT	Double	G19	rC:dA,rA:dA	15,18	NG avg_lfc	-0.300986	0.0431354
AGTT	Double	G19	rC:dT,rU:dT	6,20	NG avg_lfc	-0.21727	0.0310892
AGTT	Double	G19	rU:dT,rA:dG	5,7	NG avg_lfc	0.145175	0.007309
AGTT	Double	G19	rA:dG,rU:dC	4,10	NG avg_lfc	0.107792	0.00849715
AGTT	Double	G19	rU:dC,rA:dC	13,16	NG avg_lfc	0.316639	0.00365614
AGTT	Double	G19	rA:dA,rC:dC	9,12	NG avg_lfc	0.270495	0.00440642
AGTT	Double	G19	rA:dG,rC:dC	7,10	NG avg_lfc	0.470711	0.00195889
AGTT	Double	G19	rG:dA,rA:dC	9,10	NG avg_lfc	-1.21632	0.649793
AGTT	Double	G19	rU:dC,rG:dT	13,20	NG avg_lfc	0.291556	0.00404664
AGTT	Double	G19	rC:dT,rU:dC	8,10	NG avg_lfc	-0.0499521	0.0160031
AGTT	Double	G19	rC:dC,rG:dA	14,15	NG avg_lfc	-0.201184	0.0291804
AGTT	Double	G19	rG:dT,rU:dT	3,6	NG avg_lfc	-0.0879006	0.01862
AGTT	Double	G19	rA:dG,rA:dC	11,19	NG avg_lfc	0.0537747	0.0105595
CGTT	Single	G19	rA:dC	2	NG avg_lfc	-2.25476	0.99212
CGTT	Single	G19	rU:dC	2	NG avg_lfc	-1.51971	0.864161
CGTT	Single	G19	rC:dC	2	NG avg_lfc	-1.94317	0.972618
CGTT	Single	G19	rU:dT	3	NG avg_lfc	-2.60625	0.998098
CGTT	Single	G19	rC:dT	3	NG avg_lfc	-2.11943	0.986426
CGTT	Single	G19	rG:dT	3	NG avg_lfc	-2.59185	0.997984
CGTT	Single	G19	rA:dA	4	NG avg_lfc	-2.72031	0.998802
CGTT	Single	G19	rC:dA	4	NG avg_lfc	-2.39479	0.995523
CGTT	Single	G19	rG:dA	4	NG avg_lfc	-2.31659	0.993859
CGTT	Single	G19	rA:dG	5	NG avg_lfc	-2.50931	0.997183
CGTT	Single	G19	rU:dG	5	NG avg_lfc	-2.20423	0.990343
CGTT	Single	G19	rU:dT	6	NG avg_lfc	-2.89235	0.999404
CGTT	Single	G19	rC:dT	6	NG avg_lfc	-2.92811	0.999485
CGTT	Single	G19	rG:dT	6	NG avg_lfc	-1.15129	0.587594
CGTT	Single	G19	rA:dC	7	NG avg_lfc	-2.54265	0.997539
CGTT	Single	G19	rU:dC	7	NG avg_lfc	-2.37019	0.995055
CGTT	Single	G19	rC:dC	7	NG avg_lfc	-2.06956	0.98343
CGTT	Single	G19	rU:dT	8	NG avg_lfc	-2.8165	0.999189
CGTT	Single	G19	rC:dT	8	NG avg_lfc	-2.77538	0.999042
CGTT	Single	G19	rG:dT	8	NG avg_lfc	-2.72817	0.99884
CGTT	Single	G19	rA:dG	9	NG avg_lfc	-1.04958	0.48524
CGTT	Single	G19	rU:dG	9	NG avg_lfc	-4.038	0.999994
CGTT	Single	G19	rG:dG	9	NG avg_lfc	-1.71536	0.933697
CGTT	Single	G19	rA:dC	10	NG avg_lfc	-1.10653	0.542959
CGTT	Single	G19	rU:dC	10	NG avg_lfc	-0.363516	0.0549217
CGTT	Single	G19	rC:dC	10	NG avg_lfc	0.0797559	0.00951216
CGTT	Single	G19	rU:dT	11	NG avg_lfc	-1.58548	0.892583
CGTT	Single	G19	rC:dT	11	NG avg_lfc	-0.602459	0.132971
CGTT	Single	G19	rG:dT	11	NG avg_lfc	-2.2161	0.990793
CGTT	Single	G19	rA:dC	12	NG avg_lfc	-0.0168294	0.0140171
CGTT	Single	G19	rU:dC	12	NG avg_lfc	-0.184657	0.0273379
CGTT	Single	G19	rC:dC	12	NG avg_lfc	0.442507	0.00219611
CGTT	Single	G19	rA:dC	13	NG avg_lfc	-0.471784	0.0827426
CGTT	Single	G19	rU:dC	13	NG avg_lfc	0.308528	0.00377813
CGTT	Single	G19	rC:dC	13	NG avg_lfc	0.507857	0.00168504
CGTT	Single	G19	rA:dG	14	NG avg_lfc	0.11683	0.00819342
CGTT	Single	G19	rU:dG	14	NG avg_lfc	-0.558635	0.113757
CGTT	Single	G19	rG:dG	14	NG avg_lfc	-0.759485	0.224922
CGTT	Single	G19	rA:dG	15	NG avg_lfc	-0.125102	0.0215913
CGTT	Single	G19	rU:dG	15	NG avg_lfc	-0.0126173	0.0137826
CGTT	Single	G19	rG:dG	15	NG avg_lfc	-0.0169864	0.0140259
CGTT	Single	G19	rU:dT	16	NG avg_lfc	-0.366741	0.0556054
CGTT	Single	G19	rC:dT	16	NG avg_lfc	-1.33548	0.750653
CGTT	Single	G19	rG:dT	16	NG avg_lfc	-0.887252	0.327766
CGTT	Single	G19	rA:dA	17	NG avg_lfc	0.195325	0.0059702
CGTT	Single	G19	rC:dA	17	NG avg_lfc	-0.0386302	0.0152949
CGTT	Single	G19	rG:dA	17	NG avg_lfc	0.363595	0.00302328
CGTT	Single	G19	rA:dC	18	NG avg_lfc	-0.882351	0.323395
CGTT	Single	G19	rU:dC	18	NG avg_lfc	-0.436324	0.072449
CGTT	Single	G19	rC:dC	18	NG avg_lfc	-0.241398	0.0341806
CGTT	Single	G19	rA:dG	19	NG avg_lfc	-0.293455	0.0418905
CGTT	Single	G19	rU:dG	19	NG avg_lfc	-0.798345	0.253622
CGTT	Single	G19	rG:dG	19	NG avg_lfc	-0.453449	0.0772639
CGTT	Single	G19	rA:dA	20	NG avg_lfc	0.0115975	0.0125078
CGTT	Single	G19	rC:dA	20	NG avg_lfc	0.228509	0.00522137
CGTT	Single	G19	rG:dA	20	NG avg_lfc	-0.139765	0.0228859
CGTT	Double	G19	rG:dT,rC:dA	11,20	NG avg_lfc	0.204924	0.00574324
CGTT	Double	G19	rC:dT,rA:dC	8,13	NG avg_lfc	-0.548822	0.109801
CGTT	Double	G19	rG:dT,rC:dC	8,13	NG avg_lfc	0.237129	0.00504266
CGTT	Double	G19	rU:dC,rC:dA	10,20	NG avg_lfc	0.663369	0.000896727
CGTT	Double	G19	rC:dT,rU:dT	8,16	NG avg_lfc	-0.0265742	0.0145747
CGTT	Double	G19	rC:dC,rG:dA	12,17	NG avg_lfc	0.405867	0.00254757
CGTT	Double	G19	rU:dC,rC:dT	2,11	NG avg_lfc	-0.11867	0.0210464
CGTT	Double	G19	rG:dA,rG:dA	4,17	NG avg_lfc	0.403328	0.0025739
CGTT	Double	G19	rC:dT,rA:dC	3,7	NG avg_lfc	0.0378419	0.0112575
CGTT	Double	G19	rA:dC,rC:dA	10,20	NG avg_lfc	0.184326	0.00624122
CGTT	Double	G19	rA:dA,rG:dG	17,19	NG avg_lfc	-0.128387	0.021875
CGTT	Double	G19	rA:dC,rG:dA	2,4	NG avg_lfc	0.414365	0.00246136
CGTT	Double	G19	rA:dC,rU:dC	2,10	NG avg_lfc	-0.0068258	0.0134665
CGTT	Double	G19	rU:dG,rG:dG	9,19	NG avg_lfc	-0.901801	0.340915
CGTT	Double	G19	rU:dC,rU:dT	10,11	NG avg_lfc	-0.200444	0.0290954
CGTT	Double	G19	rA:dC,rG:dG	2,15	NG avg_lfc	-0.407509	0.0649676
CGTT	Double	G19	rU:dT,rA:dG	3,14	NG avg_lfc	0.112314	0.00834381
CGTT	Double	G19	rG:dA,rC:dT	4,8	NG avg_lfc	-0.602209	0.132854
CGTT	Double	G19	rC:dT,rU:dC	3,12	NG avg_lfc	-0.273888	0.0388146
CGTT	Double	G19	rA:dG,rC:dC	15,18	NG avg_lfc	-0.47114	0.0825444
CGTT	Double	G19	rG:dG,rC:dT	9,11	NG avg_lfc	0.273037	0.00436136
CGTT	Double	G19	rU:dT,rA:dC	6,7	NG avg_lfc	-0.766153	0.229678
CGTT	Double	G19	rC:dC,rC:dT	2,6	NG avg_lfc	0.68831	0.000810413
CGTT	Double	G19	rU:dC,rA:dA	2,17	NG avg_lfc	0.169331	0.00663052
CGTT	Double	G19	rC:dT,rA:dG	3,9	NG avg_lfc	0.0986679	0.0088151
CGTT	Double	G19	rU:dG,rA:dG	5,19	NG avg_lfc	-0.603411	0.133418
CGTT	Double	G19	rA:dC,rA:dG	7,19	NG avg_lfc	-0.272713	0.0386371
CGTT	Double	G19	rA:dC,rC:dC	12,18	NG avg_lfc	-0.265612	0.03758
CGTT	Double	G19	rA:dC,rC:dC	12,13	NG avg_lfc	-0.101067	0.0196228
CGTT	Double	G19	rU:dT,rU:dG	11,14	NG avg_lfc	0.0835028	0.00936985
CGTT	Double	G19	rU:dT,rU:dC	8,12	NG avg_lfc	0.220277	0.00539793
CGTT	Double	G19	rG:dA,rG:dT	4,16	NG avg_lfc	0.154279	0.00704555
CGTT	Double	G19	rA:dG,rG:dA	19,20	NG avg_lfc	-0.94832	0.384547
CGTT	Double	G19	rA:dG,rU:dG	9,14	NG avg_lfc	0.197812	0.00591054
CGTT	Double	G19	rU:dG,rG:dA	9,17	NG avg_lfc	0.559303	0.00136775
CGTT	Double	G19	rU:dC,rC:dT	2,8	NG avg_lfc	-0.263322	0.037245
CGTT	Double	G19	rC:dT,rU:dT	6,8	NG avg_lfc	-0.355598	0.0532761
CGTT	Double	G19	rC:dC,rG:dG	2,9	NG avg_lfc	0.357998	0.00309258
CGTT	Double	G19	rU:dT,rG:dA	6,20	NG avg_lfc	-0.559373	0.11406
CGTT	Double	G19	rG:dG,rC:dC	5,7	NG avg_lfc	0.15745	0.00695604
CGTT	Double	G19	rA:dG,rG:dG	9,14	NG avg_lfc	-0.191197	0.0280531
CGTT	Double	G19	rU:dC,rA:dG	12,15	NG avg_lfc	-0.239307	0.0339012
CGTT	Double	G19	rU:dC,rG:dT	2,11	NG avg_lfc	-0.398162	0.0626993
CGTT	Double	G19	rC:dC,rU:dG	18,19	NG avg_lfc	0.0661953	0.0100453
CGTT	Double	G19	rG:dA,rG:dG	4,19	NG avg_lfc	-0.683217	0.175526
CGTT	Double	G19	rC:dC,rG:dG	7,19	NG avg_lfc	-0.129927	0.0220092
CGTT	Double	G19	rU:dT,rU:dC	6,7	NG avg_lfc	0.27136	0.00439103
CGTT	Double	G19	rU:dT,rC:dT	3,8	NG avg_lfc	-0.305326	0.0438689
CGTT	Double	G19	rC:dT,rG:dG	8,9	NG avg_lfc	-0.203356	0.0294314
CGTT	Double	G19	rC:dC,rA:dA	10,17	NG avg_lfc	0.0684424	0.00995496
CGTT	Double	G19	rA:dC,rG:dT	13,16	NG avg_lfc	-0.0743946	0.0176437
CGTT	Double	G19	rG:dT,rG:dG	6,14	NG avg_lfc	0.0228979	0.0119535
CGTT	Double	G19	rU:dC,rG:dG	2,19	NG avg_lfc	-0.13836	0.0227586
CGTT	Double	G19	rG:dT,rU:dG	6,15	NG avg_lfc	0.0901726	0.00912173
CGTT	Double	G19	rG:dT,rU:dG	8,15	NG avg_lfc	0.214378	0.00552808
CGTT	Double	G19	rC:dT,rU:dG	8,15	NG avg_lfc	-0.274811	0.0389547
CGTT	Double	G19	rU:dT,rC:dC	3,10	NG avg_lfc	0.012429	0.0124662
CGTT	Double	G19	rC:dC,rU:dG	10,15	NG avg_lfc	-0.285051	0.0405419
CGTT	Double	G19	rU:dT,rA:dC	3,10	NG avg_lfc	-0.484873	0.0868678
CGTT	Double	G19	rC:dT,rC:dT	3,6	NG avg_lfc	-0.766689	0.230064
CGTT	Double	G19	rG:dA,rA:dG	4,9	NG avg_lfc	0.187657	0.00615787
CGTT	Double	G19	rA:dC,rA:dC	7,10	NG avg_lfc	0.290699	0.0040607
CGTT	Double	G19	rC:dT,rU:dC	11,12	NG avg_lfc	-0.15215	0.024038
CGTT	Double	G19	rU:dG,rA:dA	5,17	NG avg_lfc	0.530734	0.00153576
CGTT	Double	G19	rU:dT,rA:dG	6,19	NG avg_lfc	-0.221633	0.0316274
CGTT	Double	G19	rG:dG,rC:dC	14,18	NG avg_lfc	0.128142	0.0078284
CGTT	Double	G19	rU:dC,rC:dC	2,7	NG avg_lfc	-0.235411	0.0333869
CGTT	Double	G19	rA:dC,rU:dG	12,19	NG avg_lfc	-0.599671	0.131671
CGTT	Double	G19	rU:dT,rC:dT	11,16	NG avg_lfc	-0.532338	0.103426
CGTT	Double	G19	rA:dA,rC:dA	4,17	NG avg_lfc	0.117504	0.00817121
CGTT	Double	G19	rU:dT,rU:dG	3,15	NG avg_lfc	0.465094	0.002004
CGTT	Double	G19	rC:dC,rG:dG	12,19	NG avg_lfc	0.173852	0.00651068
CGTT	Double	G19	rC:dT,rG:dG	6,19	NG avg_lfc	-0.632473	0.147664
CGTT	Double	G19	rC:dT,rU:dG	3,5	NG avg_lfc	0.247707	0.00483162
CGTT	Double	G19	rC:dC,rG:dT	7,16	NG avg_lfc	0.104203	0.00862085
CGTT	Double	G19	rC:dT,rU:dG	11,14	NG avg_lfc	0.279329	0.00425178
CGTT	Double	G19	rU:dG,rC:dA	9,20	NG avg_lfc	-0.0646825	0.0169729
CGTT	Double	G19	rC:dT,rC:dA	6,20	NG avg_lfc	0.645568	0.000963891
CGTT	Double	G19	rG:dT,rA:dC	8,13	NG avg_lfc	-0.148856	0.0237262
CGTT	Double	G19	rC:dC,rU:dT	12,16	NG avg_lfc	0.352118	0.00316708
CGTT	Double	G19	rU:dT,rU:dT	3,16	NG avg_lfc	-0.285549	0.0406207
CGTT	Double	G19	rU:dG,rA:dG	5,14	NG avg_lfc	-0.0854726	0.0184407
CGTT	Double	G19	rU:dT,rU:dC	3,12	NG avg_lfc	0.0612855	0.0102456
CGTT	Double	G19	rC:dT,rC:dC	6,18	NG avg_lfc	0.305388	0.00382642
CGTT	Double	G19	rA:dC,rU:dT	10,11	NG avg_lfc	0.0311833	0.0115625
CGTT	Double	G19	rA:dC,rA:dA	18,20	NG avg_lfc	-0.682166	0.17491
CGTT	Double	G19	rU:dC,rA:dG	12,19	NG avg_lfc	-0.350308	0.0522027
CGTT	Double	G19	rU:dT,rC:dT	3,11	NG avg_lfc	0.363359	0.00302617
CGTT	Double	G19	rC:dT,rG:dG	8,19	NG avg_lfc	-0.780707	0.240303
CGTT	Double	G19	rG:dA,rC:dC	4,7	NG avg_lfc	0.252442	0.00474004
CGTT	Double	G19	rC:dC,rA:dG	10,14	NG avg_lfc	0.537719	0.00149287
CGTT	Double	G19	rG:dT,rC:dT	3,16	NG avg_lfc	-0.319385	0.0463272
CGTT	Double	G19	rC:dC,rG:dT	13,16	NG avg_lfc	0.110255	0.00841329
CGTT	Double	G19	rU:dT,rU:dG	6,15	NG avg_lfc	0.0112896	0.0125233
CGTT	Double	G19	rA:dC,rG:dG	10,15	NG avg_lfc	0.0857395	0.0092859
CGTT	Double	G19	rC:dT,rG:dT	3,16	NG avg_lfc	0.0894615	0.00914787
CGTT	Double	G19	rU:dT,rA:dG	8,15	NG avg_lfc	0.149668	0.00717779
CGTT	Double	G19	rU:dG,rU:dT	14,16	NG avg_lfc	-0.232001	0.0329428
CGTT	Double	G19	rU:dC,rU:dG	13,19	NG avg_lfc	-0.508068	0.0946366
CGTT	Double	G19	rG:dA,rU:dC	4,7	NG avg_lfc	0.283039	0.00418846
CGTT	Double	G19	rG:dT,rG:dA	6,17	NG avg_lfc	-0.182678	0.027125
CGTT	Double	G19	rU:dG,rC:dA	5,17	NG avg_lfc	0.406676	0.00253924
CGTT	Double	G19	rU:dT,rC:dC	8,13	NG avg_lfc	-0.340323	0.0502324
CGTT	Double	G19	rU:dT,rC:dA	16,17	NG avg_lfc	0.160817	0.00686219
CGTT	Double	G19	rU:dG,rA:dG	5,9	NG avg_lfc	0.0143394	0.012371
CGTT	Double	G19	rA:dC,rC:dT	2,8	NG avg_lfc	-0.133592	0.0223319
CGTT	Double	G19	rU:dG,rU:dG	14,19	NG avg_lfc	-0.48914	0.0882521
CGTT	Double	G19	rC:dT,rA:dC	3,10	NG avg_lfc	0.0494528	0.0107445
CGTT	Double	G19	rU:dG,rG:dG	5,14	NG avg_lfc	0.0757679	0.00966597
CGTT	Double	G19	rA:dC,rA:dC	10,13	NG avg_lfc	-0.0326312	0.0149322
CGTT	Double	G19	rU:dG,rU:dT	5,6	NG avg_lfc	-0.339812	0.0501334
CGTT	Double	G19	rU:dC,rA:dC	12,13	NG avg_lfc	0.00257361	0.0129687
CGTT	Double	G19	rC:dC,rA:dC	7,12	NG avg_lfc	0.102247	0.008689
CGTT	Double	G19	rG:dT,rU:dT	3,8	NG avg_lfc	-1.39479	0.792975
CGTT	Double	G19	rG:dT,rG:dG	3,14	NG avg_lfc	-0.54109	0.106769
CGTT	Double	G19	rU:dG,rU:dC	9,13	NG avg_lfc	-0.0184488	0.0141082
CGTT	Double	G19	rG:dG,rC:dT	15,16	NG avg_lfc	-0.0660312	0.0170646
CGTT	Double	G19	rA:dC,rG:dG	12,14	NG avg_lfc	0.538728	0.00148678
CGTT	Double	G19	rG:dG,rG:dA	14,20	NG avg_lfc	-0.093075	0.019008
CGTT	Double	G19	rU:dT,rA:dG	6,15	NG avg_lfc	-0.309223	0.0445375
CGTT	Double	G19	rC:dC,rU:dG	7,15	NG avg_lfc	0.1525	0.00709626
CGTT	Double	G19	rG:dT,rA:dA	8,17	NG avg_lfc	0.270805	0.00440089
CGTT	Double	G19	rC:dC,rC:dA	2,17	NG avg_lfc	0.284932	0.00415652
CGTT	Double	G19	rA:dC,rU:dG	10,14	NG avg_lfc	-0.282106	0.0400792
CGTT	Double	G19	rG:dT,rA:dC	11,12	NG avg_lfc	0.443965	0.00218317
CGTT	Double	G19	rA:dG,rA:dA	14,17	NG avg_lfc	0.523741	0.00157994
CGTT	Double	G19	rU:dC,rA:dG	10,14	NG avg_lfc	0.0774281	0.00960164
CGTT	Double	G19	rC:dT,rC:dA	11,20	NG avg_lfc	0.298155	0.00394005
CGTT	Double	G19	rG:dA,rA:dC	4,12	NG avg_lfc	0.219533	0.00541418
CGTT	Double	G19	rA:dC,rC:dC	7,12	NG avg_lfc	0.31983	0.00360924
CGTT	Double	G19	rC:dC,rG:dT	10,11	NG avg_lfc	0.346711	0.00323717
CGTT	Double	G19	rU:dG,rA:dA	9,17	NG avg_lfc	0.115385	0.00824125
CGTT	Double	G19	rA:dA,rA:dG	4,5	NG avg_lfc	0.109226	0.00844824
CGTT	Double	G19	rU:dC,rA:dG	10,15	NG avg_lfc	0.429092	0.00231879
CGTT	Double	G19	rC:dC,rC:dC	7,10	NG avg_lfc	0.0360892	0.011337
CGTT	Double	G19	rC:dT,rC:dA	16,20	NG avg_lfc	0.477578	0.00190511
CGTT	Double	G19	rU:dG,rC:dA	14,20	NG avg_lfc	0.207874	0.00567521
CGTT	Double	G19	rU:dT,rU:dC	6,13	NG avg_lfc	-0.0908434	0.0188397
CGTT	Double	G19	rG:dA,rC:dT	4,16	NG avg_lfc	-0.142433	0.0231295
CGTT	Double	G19	rU:dT,rA:dG	11,15	NG avg_lfc	-0.0822032	0.0182019
CGTT	Double	G19	rC:dC,rG:dA	2,20	NG avg_lfc	0.148777	0.00720361
CGTT	Double	G19	rC:dT,rA:dC	3,18	NG avg_lfc	-2.16715	0.988791
CGTT	Double	G19	rU:dG,rC:dA	9,17	NG avg_lfc	0.246689	0.00485155
CGTT	Double	G19	rC:dA,rA:dC	4,7	NG avg_lfc	-1.32502	0.742612
CGTT	Double	G19	rU:dC,rU:dG	13,14	NG avg_lfc	-0.204803	0.0295997
CGTT	Double	G19	rC:dC,rG:dT	12,16	NG avg_lfc	0.582611	0.00124437
CGTT	Double	G19	rC:dC,rC:dT	2,3	NG avg_lfc	0.27493	0.00432809
CGTT	Double	G19	rC:dC,rA:dG	2,9	NG avg_lfc	0.460512	0.00204156
CGTT	Double	G19	rC:dA,rU:dG	4,19	NG avg_lfc	-0.379869	0.0584725
CGTT	Double	G19	rU:dG,rU:dT	5,16	NG avg_lfc	0.142605	0.00738513
CGTT	Double	G19	rA:dC,rA:dG	7,14	NG avg_lfc	0.393322	0.00268037
CGTT	Double	G19	rA:dA,rC:dT	4,8	NG avg_lfc	-1.09748	0.533819
CGTT	Double	G19	rU:dT,rU:dT	11,16	NG avg_lfc	0.408965	0.00251579
CGTT	Double	G19	rG:dT,rC:dC	8,10	NG avg_lfc	-0.073891	0.0176083
CGTT	Double	G19	rC:dT,rG:dA	11,17	NG avg_lfc	0.444008	0.00218278
CGTT	Double	G19	rA:dC,rG:dA	10,17	NG avg_lfc	0.0519229	0.0106384
CGTT	Double	G19	rA:dC,rU:dG	7,14	NG avg_lfc	0.0761013	0.00965302
CGTT	Double	G19	rG:dT,rU:dG	11,19	NG avg_lfc	-0.132565	0.022241
CGTT	Double	G19	rG:dG,rU:dC	5,7	NG avg_lfc	0.511848	0.001658
CGTT	Double	G19	rG:dT,rU:dT	6,11	NG avg_lfc	-0.448176	0.075751
CGTT	Double	G19	rC:dC,rU:dG	10,14	NG avg_lfc	0.185808	0.006204
CGTT	Double	G19	rU:dC,rG:dA	2,4	NG avg_lfc	0.161153	0.00685291
CGTT	Double	G19	rC:dT,rC:dT	11,16	NG avg_lfc	0.37411	0.00289725
CGTT	Double	G19	rA:dA,rC:dA	17,20	NG avg_lfc	-0.509554	0.095155
CGTT	Double	G19	rA:dC,rG:dT	2,8	NG avg_lfc	-1.88128	0.965066
CGTT	Double	G19	rU:dC,rA:dC	7,10	NG avg_lfc	0.156355	0.00698681
CGTT	Double	G19	rG:dT,rC:dT	6,16	NG avg_lfc	-0.764334	0.228374
CGTT	Double	G19	rU:dC,rA:dC	2,18	NG avg_lfc	-0.326124	0.0475515
CGTT	Double	G19	rC:dT,rU:dC	6,10	NG avg_lfc	-0.548542	0.10969
CGTT	Double	G19	rC:dA,rA:dA	4,20	NG avg_lfc	-0.200515	0.0291035
CGTT	Double	G19	rU:dT,rA:dG	11,14	NG avg_lfc	0.196185	0.0059495
CGTT	Double	G19	rG:dT,rA:dC	3,13	NG avg_lfc	-0.485446	0.0870526
CGTT	Double	G19	rC:dA,rU:dT	4,16	NG avg_lfc	-0.296154	0.0423327
CGTT	Double	G19	rU:dT,rU:dG	3,19	NG avg_lfc	-0.461853	0.0797328
CGTT	Double	G19	rA:dG,rG:dG	9,19	NG avg_lfc	-0.941036	0.377571
CGTT	Double	G19	rC:dC,rU:dC	2,7	NG avg_lfc	0.267838	0.00445401
CGTT	Double	G19	rG:dT,rA:dC	8,18	NG avg_lfc	-0.502616	0.0927566
CGTT	Double	G19	rC:dT,rA:dC	3,13	NG avg_lfc	0.0453669	0.0109223
CGTT	Double	G19	rC:dC,rC:dA	12,20	NG avg_lfc	0.204537	0.00575221
CGTT	Double	G19	rU:dG,rA:dA	5,20	NG avg_lfc	-0.191656	0.028104
CGTT	Double	G19	rA:dC,rG:dA	18,20	NG avg_lfc	-0.138554	0.0227762
CGTT	Double	G19	rA:dG,rC:dA	5,17	NG avg_lfc	-0.271143	0.0384008
CGTT	Double	G19	rU:dT,rG:dT	11,16	NG avg_lfc	0.00954557	0.0126112
CGTT	Double	G19	rG:dG,rC:dA	15,17	NG avg_lfc	0.447835	0.00214919
CGTT	Double	G19	rU:dC,rU:dG	12,14	NG avg_lfc	0.093804	0.00898938
CGTT	Double	G19	rG:dA,rU:dG	4,19	NG avg_lfc	0.0888347	0.00917097
CGTT	Double	G19	rC:dC,rU:dT	2,3	NG avg_lfc	0.638558	0.000991703
CGTT	Double	G19	rG:dT,rC:dA	16,20	NG avg_lfc	-0.0756069	0.0177293
CGTT	Double	G19	rA:dG,rC:dA	15,17	NG avg_lfc	0.707065	0.000751022
AGTA	Single	G19	rU:dT	2	NG avg_lfc	-0.64936	0.156506
AGTA	Single	G19	rC:dT	2	NG avg_lfc	-0.138779	0.0227965
AGTA	Single	G19	rG:dT	2	NG avg_lfc	-0.461031	0.0794882
AGTA	Single	G19	rU:dT	3	NG avg_lfc	-0.269889	0.0382133
AGTA	Single	G19	rC:dT	3	NG avg_lfc	-0.463431	0.0802041
AGTA	Single	G19	rG:dT	3	NG avg_lfc	-0.0627504	0.0168425
AGTA	Single	G19	rA:dC	4	NG avg_lfc	0.242578	0.00493282
AGTA	Single	G19	rU:dC	4	NG avg_lfc	0.117896	0.0081583
AGTA	Single	G19	rC:dC	4	NG avg_lfc	0.229294	0.00520485
AGTA	Single	G19	rA:dG	5	NG avg_lfc	0.229239	0.00520599
AGTA	Single	G19	rU:dG	5	NG avg_lfc	0.595451	0.00118122
AGTA	Single	G19	rG:dG	5	NG avg_lfc	0.0237158	0.0119143
AGTA	Single	G19	rA:dG	6	NG avg_lfc	-0.764552	0.22853
AGTA	Single	G19	rU:dG	6	NG avg_lfc	-0.423587	0.0690486
AGTA	Single	G19	rG:dG	6	NG avg_lfc	-0.0931054	0.0190103
AGTA	Single	G19	rA:dG	7	NG avg_lfc	0.19278	0.00603185
AGTA	Single	G19	rU:dG	7	NG avg_lfc	0.0343132	0.0114181
AGTA	Single	G19	rG:dG	7	NG avg_lfc	0.111342	0.00837655
AGTA	Single	G19	rU:dT	8	NG avg_lfc	-0.284839	0.0405084
AGTA	Single	G19	rC:dT	8	NG avg_lfc	0.389135	0.00272622
AGTA	Single	G19	rG:dT	8	NG avg_lfc	0.031056	0.0115684
AGTA	Single	G19	rA:dA	9	NG avg_lfc	-0.157928	0.0245948
AGTA	Single	G19	rC:dA	9	NG avg_lfc	0.279625	0.00424669
AGTA	Single	G19	rG:dA	9	NG avg_lfc	0.585745	0.00122865
AGTA	Single	G19	rA:dC	10	NG avg_lfc	0.176437	0.00644312
AGTA	Single	G19	rU:dC	10	NG avg_lfc	0.321079	0.00359104
AGTA	Single	G19	rC:dC	10	NG avg_lfc	0.188549	0.00613574
AGTA	Single	G19	rU:dT	11	NG avg_lfc	0.649259	0.000949567
AGTA	Single	G19	rC:dT	11	NG avg_lfc	0.29933	0.00392137
AGTA	Single	G19	rG:dT	11	NG avg_lfc	0.648849	0.000951147
AGTA	Single	G19	rU:dT	12	NG avg_lfc	0.200785	0.00584002
AGTA	Single	G19	rC:dT	12	NG avg_lfc	0.1798	0.00635626
AGTA	Single	G19	rG:dT	12	NG avg_lfc	-0.268185	0.0379597
AGTA	Single	G19	rA:dG	13	NG avg_lfc	0.216945	0.00547106
AGTA	Single	G19	rU:dG	13	NG avg_lfc	0.38054	0.00282278
AGTA	Single	G19	rG:dG	13	NG avg_lfc	-0.306566	0.0440806
AGTA	Single	G19	rA:dG	14	NG avg_lfc	0.720934	0.000709918
AGTA	Single	G19	rU:dG	14	NG avg_lfc	0.790115	0.00053612
AGTA	Single	G19	rG:dG	14	NG avg_lfc	0.372544	0.00291569
AGTA	Single	G19	rA:dC	15	NG avg_lfc	0.179767	0.00635712
AGTA	Single	G19	rU:dC	15	NG avg_lfc	0.424299	0.00236426
AGTA	Single	G19	rC:dC	15	NG avg_lfc	-0.156157	0.0244228
AGTA	Single	G19	rA:dG	16	NG avg_lfc	0.307893	0.00378785
AGTA	Single	G19	rU:dG	16	NG avg_lfc	-0.353813	0.0529117
AGTA	Single	G19	rG:dG	16	NG avg_lfc	0.40357	0.00257139
AGTA	Single	G19	rA:dA	17	NG avg_lfc	0.0541508	0.0105436
AGTA	Single	G19	rC:dA	17	NG avg_lfc	0.369087	0.00295678
AGTA	Single	G19	rG:dA	17	NG avg_lfc	0.437736	0.00223898
AGTA	Single	G19	rA:dC	18	NG avg_lfc	0.128798	0.00780772
AGTA	Single	G19	rU:dC	18	NG avg_lfc	-0.0391252	0.0153252
AGTA	Single	G19	rC:dC	18	NG avg_lfc	0.282276	0.00420142
AGTA	Single	G19	rA:dC	19	NG avg_lfc	0.708503	0.000746651
AGTA	Single	G19	rU:dC	19	NG avg_lfc	0.124689	0.00793809
AGTA	Single	G19	rC:dC	19	NG avg_lfc	0.294794	0.00399398
AGTA	Single	G19	rA:dG	20	NG avg_lfc	-0.251855	0.0356106
AGTA	Single	G19	rU:dG	20	NG avg_lfc	-0.518199	0.0982215
AGTA	Single	G19	rG:dG	20	NG avg_lfc	-1.10848	0.544917
AGTA	Double	G19	rC:dT,rG:dG	8,20	NG avg_lfc	-1.31656	0.73599
AGTA	Double	G19	rU:dT,rC:dC	2,19	NG avg_lfc	0.0301239	0.0116118
AGTA	Double	G19	rA:dG,rU:dC	5,15	NG avg_lfc	0.200172	0.00585449
AGTA	Double	G19	rU:dT,rA:dA	12,17	NG avg_lfc	0.101434	0.0087175
AGTA	Double	G19	rU:dT,rG:dA	8,17	NG avg_lfc	0.118089	0.00815196
AGTA	Double	G19	rC:dA,rA:dC	17,18	NG avg_lfc	0.445756	0.00216738
AGTA	Double	G19	rA:dG,rC:dT	5,8	NG avg_lfc	0.695167	0.000788173
AGTA	Double	G19	rC:dC,rA:dG	15,20	NG avg_lfc	-0.765325	0.229084
AGTA	Double	G19	rC:dT,rC:dT	11,12	NG avg_lfc	0.59235	0.00119617
AGTA	Double	G19	rU:dC,rU:dG	4,16	NG avg_lfc	0.167867	0.0066698
AGTA	Double	G19	rG:dT,rA:dC	11,15	NG avg_lfc	-0.116763	0.0208873
AGTA	Double	G19	rC:dT,rC:dC	2,4	NG avg_lfc	0.459428	0.00205055
AGTA	Double	G19	rG:dT,rA:dA	12,17	NG avg_lfc	0.206757	0.00570087
AGTA	Double	G19	rG:dT,rC:dT	3,11	NG avg_lfc	0.306296	0.0038124
AGTA	Double	G19	rC:dC,rC:dA	15,17	NG avg_lfc	-0.0674318	0.0171602
AGTA	Double	G19	rA:dG,rU:dT	5,12	NG avg_lfc	0.44732	0.00215368
AGTA	Double	G19	rC:dT,rC:dA	12,17	NG avg_lfc	0.432266	0.00228916
AGTA	Double	G19	rU:dG,rG:dG	5,16	NG avg_lfc	0.0149268	0.0123419
AGTA	Double	G19	rU:dT,rA:dC	12,19	NG avg_lfc	0.129266	0.00779302
AGTA	Double	G19	rC:dT,rA:dC	11,15	NG avg_lfc	0.420699	0.00239899
AGTA	Double	G19	rA:dA,rA:dG	9,13	NG avg_lfc	-0.188135	0.027716
AGTA	Double	G19	rG:dT,rG:dT	2,8	NG avg_lfc	0.30643	0.00381033
AGTA	Double	G19	rA:dG,rG:dG	7,20	NG avg_lfc	-1.26942	0.697155
AGTA	Double	G19	rC:dA,rC:dC	17,19	NG avg_lfc	0.687359	0.000813548
AGTA	Double	G19	rG:dT,rG:dG	3,6	NG avg_lfc	0.184007	0.00624927
AGTA	Double	G19	rC:dT,rA:dC	2,10	NG avg_lfc	-0.0908081	0.018837
AGTA	Double	G19	rG:dG,rU:dT	7,11	NG avg_lfc	0.132222	0.00770074
AGTA	Double	G19	rG:dT,rU:dC	2,10	NG avg_lfc	0.279854	0.00424276
AGTA	Double	G19	rC:dT,rA:dC	3,18	NG avg_lfc	0.489532	0.001815
AGTA	Double	G19	rG:dG,rG:dG	7,13	NG avg_lfc	0.761206	0.000602869
AGTA	Double	G19	rU:dG,rU:dC	16,18	NG avg_lfc	0.0197057	0.0121076
AGTA	Double	G19	rA:dG,rU:dT	5,8	NG avg_lfc	0.473015	0.00194068
AGTA	Double	G19	rG:dT,rU:dG	12,16	NG avg_lfc	-0.151801	0.0240048
AGTA	Double	G19	rA:dC,rA:dG	10,13	NG avg_lfc	-0.0307181	0.0148184
AGTA	Double	G19	rG:dT,rA:dG	11,16	NG avg_lfc	0.586924	0.00122279
AGTA	Double	G19	rU:dT,rA:dA	11,17	NG avg_lfc	0.121518	0.00804014
AGTA	Double	G19	rG:dG,rC:dT	5,11	NG avg_lfc	0.574191	0.00128761
AGTA	Double	G19	rA:dG,rU:dC	13,18	NG avg_lfc	0.213035	0.00555815
AGTA	Double	G19	rG:dG,rU:dG	13,20	NG avg_lfc	-0.148526	0.0236952
AGTA	Double	G19	rA:dC,rU:dT	4,12	NG avg_lfc	0.328878	0.00347948
AGTA	Double	G19	rG:dG,rG:dT	7,8	NG avg_lfc	0.128969	0.00780236
AGTA	Double	G19	rU:dG,rC:dT	5,12	NG avg_lfc	0.80052	0.000513949
AGTA	Double	G19	rG:dA,rC:dC	9,19	NG avg_lfc	0.599642	0.00116131
AGTA	Double	G19	rC:dC,rU:dG	10,13	NG avg_lfc	0.478359	0.00189909
AGTA	Double	G19	rU:dG,rC:dA	5,17	NG avg_lfc	-0.0892184	0.0187181
AGTA	Double	G19	rC:dC,rA:dG	4,6	NG avg_lfc	0.312701	0.00371488
AGTA	Double	G19	rC:dC,rC:dA	4,17	NG avg_lfc	0.623171	0.00105558
AGTA	Double	G19	rU:dG,rA:dC	16,19	NG avg_lfc	0.127036	0.00786336
AGTA	Double	G19	rG:dA,rG:dA	9,17	NG avg_lfc	-0.260318	0.03681
AGTA	Double	G19	rG:dT,rC:dC	3,18	NG avg_lfc	-0.040752	0.0154252
AGTA	Double	G19	rA:dC,rC:dT	10,11	NG avg_lfc	0.43552	0.00225917
AGTA	Double	G19	rG:dG,rU:dC	5,15	NG avg_lfc	0.167448	0.00668108
AGTA	Double	G19	rA:dG,rA:dG	14,20	NG avg_lfc	-0.500542	0.09205
AGTA	Double	G19	rA:dG,rG:dA	16,17	NG avg_lfc	0.419112	0.00241447
AGTA	Double	G19	rC:dT,rA:dG	12,13	NG avg_lfc	0.0177428	0.0122033
AGTA	Double	G19	rA:dA,rC:dC	9,18	NG avg_lfc	-0.0208555	0.0142448
AGTA	Double	G19	rG:dA,rG:dG	9,13	NG avg_lfc	-0.0045657	0.0133451
AGTA	Double	G19	rU:dG,rA:dG	6,13	NG avg_lfc	0.183056	0.00627329
AGTA	Double	G19	rA:dG,rA:dG	13,16	NG avg_lfc	0.354763	0.00313334
AGTA	Double	G19	rG:dG,rC:dC	5,15	NG avg_lfc	0.223418	0.00532987
AGTA	Double	G19	rA:dC,rC:dC	4,15	NG avg_lfc	0.231172	0.00516551
AGTA	Double	G19	rG:dG,rC:dT	7,12	NG avg_lfc	0.600286	0.00115828
AGTA	Double	G19	rU:dC,rU:dG	4,5	NG avg_lfc	0.554988	0.0013919
AGTA	Double	G19	rG:dG,rC:dA	16,17	NG avg_lfc	0.309403	0.00376477
AGTA	Double	G19	rG:dT,rC:dA	8,17	NG avg_lfc	0.604418	0.00113903
AGTA	Double	G19	rU:dT,rA:dA	3,9	NG avg_lfc	0.622022	0.00106051
AGTA	Double	G19	rA:dC,rA:dA	4,9	NG avg_lfc	-0.0157101	0.0139544
AGTA	Double	G19	rU:dG,rA:dC	5,10	NG avg_lfc	0.317286	0.00364659
AGTA	Double	G19	rG:dT,rC:dC	8,18	NG avg_lfc	0.285184	0.00415229
AGTA	Double	G19	rU:dG,rC:dC	6,10	NG avg_lfc	0.166626	0.00670327
AGTA	Double	G19	rU:dG,rG:dA	14,17	NG avg_lfc	-0.0235147	0.0143973
AGTA	Double	G19	rC:dT,rU:dT	8,12	NG avg_lfc	0.494663	0.00177763
AGTA	Double	G19	rG:dT,rG:dG	3,14	NG avg_lfc	0.235251	0.00508105
AGTA	Double	G19	rU:dC,rC:dC	10,18	NG avg_lfc	0.338537	0.00334607
AGTA	Double	G19	rG:dT,rC:dT	11,12	NG avg_lfc	0.24352	0.00491408
AGTA	Double	G19	rC:dT,rG:dG	3,7	NG avg_lfc	0.178975	0.00637746
AGTA	Double	G19	rU:dG,rG:dG	5,13	NG avg_lfc	0.242111	0.00494214
AGTA	Double	G19	rA:dA,rA:dC	9,10	NG avg_lfc	0.478662	0.00189677
AGTA	Double	G19	rG:dT,rA:dG	3,6	NG avg_lfc	0.505736	0.0016996
AGTA	Double	G19	rG:dG,rA:dG	6,13	NG avg_lfc	-0.17105	0.0259062
AGTA	Double	G19	rU:dG,rA:dA	14,17	NG avg_lfc	-0.527089	0.101466
AGTA	Double	G19	rU:dC,rG:dG	19,20	NG avg_lfc	0.263937	0.00452482
AGTA	Double	G19	rG:dT,rU:dC	2,4	NG avg_lfc	0.0160561	0.0122861
AGTA	Double	G19	rG:dA,rA:dC	9,18	NG avg_lfc	-0.141545	0.0230481
AGTA	Double	G19	rU:dG,rA:dG	7,14	NG avg_lfc	-0.240028	0.0339974
AGTA	Double	G19	rU:dG,rA:dC	7,15	NG avg_lfc	0.103718	0.00863771
AGTA	Double	G19	rG:dA,rA:dA	9,17	NG avg_lfc	-0.428959	0.0704644
AGTA	Double	G19	rU:dT,rC:dC	12,19	NG avg_lfc	0.345578	0.00325205
AGTA	Double	G19	rC:dC,rA:dC	10,15	NG avg_lfc	0.258356	0.00462807
AGTA	Double	G19	rU:dT,rG:dG	8,13	NG avg_lfc	0.325327	0.00352984
AGTA	Double	G19	rG:dA,rG:dG	9,20	NG avg_lfc	-0.336314	0.0494614
AGTA	Double	G19	rA:dG,rA:dC	16,18	NG avg_lfc	0.138163	0.00751854
AGTA	Double	G19	rU:dG,rU:dG	5,6	NG avg_lfc	-0.113004	0.0205774
AGTA	Double	G19	rG:dA,rC:dC	17,19	NG avg_lfc	0.174437	0.00649531
AGTA	Double	G19	rC:dT,rA:dC	8,15	NG avg_lfc	0.11975	0.00809763
AGTA	Double	G19	rU:dC,rU:dG	10,14	NG avg_lfc	0.117106	0.0081843
AGTA	Double	G19	rA:dA,rC:dC	17,18	NG avg_lfc	-0.0466405	0.0157927
AGTA	Double	G19	rG:dT,rA:dC	3,4	NG avg_lfc	0.137844	0.0075282
AGTA	Double	G19	rG:dT,rU:dC	3,15	NG avg_lfc	-0.0701951	0.0173505
AGTA	Double	G19	rU:dC,rA:dA	15,17	NG avg_lfc	0.195655	0.00596224
AGTA	Double	G19	rU:dG,rU:dT	7,8	NG avg_lfc	0.381704	0.00280951
AGTA	Double	G19	rA:dC,rC:dC	4,18	NG avg_lfc	0.442368	0.00219734
AGTA	Double	G19	rG:dG,rC:dT	7,8	NG avg_lfc	0.118446	0.00814027
AGTA	Double	G19	rA:dG,rU:dG	6,14	NG avg_lfc	0.0969071	0.0088778
AGTA	Double	G19	rG:dT,rU:dG	2,13	NG avg_lfc	0.404957	0.00255698
AGTA	Double	G19	rA:dG,rG:dG	5,20	NG avg_lfc	-0.613686	0.138317
AGTA	Double	G19	rC:dC,rU:dG	4,20	NG avg_lfc	-0.216583	0.0310053
AGTA	Double	G19	rU:dG,rU:dC	5,19	NG avg_lfc	-0.0976401	0.0193568
AGTA	Double	G19	rG:dG,rG:dA	5,9	NG avg_lfc	0.180092	0.00634878
AGTA	Double	G19	rG:dG,rA:dG	13,14	NG avg_lfc	0.185044	0.00622317
AGTA	Double	G19	rG:dT,rU:dG	3,6	NG avg_lfc	0.169299	0.00663137
AGTA	Double	G19	rC:dT,rG:dG	3,13	NG avg_lfc	0.0907595	0.00910021
AGTA	Double	G19	rA:dG,rG:dG	14,20	NG avg_lfc	-1.03458	0.470047
AGTA	Double	G19	rU:dC,rG:dG	10,20	NG avg_lfc	-0.860776	0.304527
AGTA	Double	G19	rU:dT,rG:dT	2,11	NG avg_lfc	0.280324	0.0042347
AGTA	Double	G19	rG:dG,rA:dG	6,16	NG avg_lfc	0.162473	0.00681651
AGTA	Double	G19	rU:dT,rU:dG	3,7	NG avg_lfc	-0.0538721	0.0162557
AGTA	Double	G19	rG:dT,rU:dC	3,18	NG avg_lfc	0.514456	0.00164056
AGTA	Double	G19	rA:dG,rU:dC	5,18	NG avg_lfc	0.515936	0.00163074
AGTA	Double	G19	rG:dT,rA:dC	11,19	NG avg_lfc	0.677038	0.000848343
AGTA	Double	G19	rG:dT,rG:dG	12,14	NG avg_lfc	-0.0265063	0.0145707
AGTA	Double	G19	rG:dT,rG:dG	2,14	NG avg_lfc	0.194624	0.00598711
AGTA	Double	G19	rU:dG,rA:dC	6,18	NG avg_lfc	-0.125666	0.0216398
AGTA	Double	G19	rC:dT,rA:dA	12,17	NG avg_lfc	0.19404	0.00600124
AGTA	Double	G19	rG:dT,rG:dT	2,3	NG avg_lfc	0.257853	0.00463749
AGTA	Double	G19	rC:dC,rC:dT	10,12	NG avg_lfc	0.566023	0.00133098
AGTA	Double	G19	rA:dG,rC:dT	6,11	NG avg_lfc	0.445106	0.00217309
AGTA	Double	G19	rA:dG,rG:dT	5,8	NG avg_lfc	0.473549	0.00193648
AGTA	Double	G19	rA:dA,rC:dT	9,11	NG avg_lfc	0.28448	0.00416413
AGTA	Double	G19	rC:dC,rA:dG	4,14	NG avg_lfc	0.487715	0.00182841
AGTA	Double	G19	rC:dT,rG:dG	2,20	NG avg_lfc	-1.17579	0.611484
AGTA	Double	G19	rA:dC,rU:dG	10,20	NG avg_lfc	-0.00377142	0.0133027
AGTA	Double	G19	rA:dA,rU:dG	9,16	NG avg_lfc	-0.221177	0.0315708
AGTA	Double	G19	rU:dT,rG:dG	11,16	NG avg_lfc	0.71493	0.000727429
AGTA	Double	G19	rA:dG,rC:dA	5,17	NG avg_lfc	0.857977	0.000407027
AGTA	Double	G19	rC:dC,rA:dC	4,18	NG avg_lfc	0.693836	0.000792442
AGTA	Double	G19	rC:dT,rA:dG	3,5	NG avg_lfc	0.710904	0.000739411
AGTA	Double	G19	rC:dT,rA:dA	11,17	NG avg_lfc	0.312338	0.00372034
AGTA	Double	G19	rG:dG,rU:dC	7,18	NG avg_lfc	0.0629464	0.0101774
AGTA	Double	G19	rU:dG,rU:dT	6,8	NG avg_lfc	0.236989	0.0050455
AGTA	Double	G19	rA:dG,rC:dC	13,15	NG avg_lfc	0.213498	0.00554777
AGTA	Double	G19	rC:dT,rU:dC	11,19	NG avg_lfc	0.273848	0.00434708
AGTA	Double	G19	rU:dT,rC:dT	3,11	NG avg_lfc	0.152981	0.00708253
AGTA	Double	G19	rC:dC,rC:dA	10,17	NG avg_lfc	0.503153	0.00171749
AGTA	Double	G19	rC:dC,rG:dG	10,13	NG avg_lfc	0.388353	0.00273486
AGTA	Double	G19	rA:dG,rA:dC	7,19	NG avg_lfc	-0.333031	0.0488382
AGTA	Double	G19	rA:dA,rA:dC	17,19	NG avg_lfc	0.0514906	0.0106569
AGTA	Double	G19	rU:dC,rU:dG	4,7	NG avg_lfc	0.520043	0.00160381
AGTA	Double	G19	rC:dC,rG:dT	10,11	NG avg_lfc	0.182224	0.00629438
AGTA	Double	G19	rC:dT,rA:dG	8,16	NG avg_lfc	0.458042	0.0020621
AGTA	Double	G19	rA:dG,rA:dC	13,15	NG avg_lfc	0.163156	0.00679776
AGTA	Double	G19	rC:dT,rU:dG	2,5	NG avg_lfc	0.567681	0.00132206
AGTA	Double	G19	rU:dC,rC:dT	4,11	NG avg_lfc	-0.00933046	0.0136023
AGTA	Double	G19	rU:dT,rA:dG	3,16	NG avg_lfc	0.235855	0.00506867
AGTA	Double	G19	rC:dA,rC:dC	9,19	NG avg_lfc	0.768359	0.000585618
AGTA	Double	G19	rG:dG,rG:dT	6,8	NG avg_lfc	-0.0111915	0.0137041
AGTA	Double	G19	rA:dG,rC:dA	13,17	NG avg_lfc	0.522308	0.00158914
AGTA	Double	G19	rG:dG,rU:dC	13,19	NG avg_lfc	0.136424	0.00757142
AGTA	Double	G19	rG:dG,rA:dA	6,17	NG avg_lfc	0.625153	0.00104713
AGTA	Double	G19	rG:dT,rU:dC	8,19	NG avg_lfc	0.175191	0.00647559
AGTA	Double	G19	rA:dC,rA:dC	10,19	NG avg_lfc	-0.102095	0.0197032
AGTA	Double	G19	rG:dG,rG:dA	6,9	NG avg_lfc	0.516825	0.00162487
AGTA	Double	G19	rU:dG,rG:dT	7,11	NG avg_lfc	0.526165	0.00156448
AGTA	Double	G19	rA:dC,rU:dG	4,5	NG avg_lfc	0.0691649	0.00992608
AGTA	Double	G19	rU:dG,rC:dT	6,8	NG avg_lfc	0.0559396	0.0104681
AGTC	Single	G19	rU:dT	2	NG avg_lfc	-3.03643	0.999668
AGTC	Single	G19	rC:dT	2	NG avg_lfc	-2.0192	0.979745
AGTC	Single	G19	rG:dT	2	NG avg_lfc	-3.30264	0.999887
AGTC	Single	G19	rU:dT	3	NG avg_lfc	-2.70193	0.99871
AGTC	Single	G19	rC:dT	3	NG avg_lfc	-3.45139	0.999938
AGTC	Single	G19	rG:dT	3	NG avg_lfc	-3.02674	0.999655
AGTC	Single	G19	rA:dC	4	NG avg_lfc	-2.2391	0.991607
AGTC	Single	G19	rU:dC	4	NG avg_lfc	-3.0626	0.999702
AGTC	Single	G19	rC:dC	4	NG avg_lfc	-2.06948	0.983424
AGTC	Single	G19	rU:dT	5	NG avg_lfc	-3.79989	0.999985
AGTC	Single	G19	rC:dT	5	NG avg_lfc	-2.32592	0.994086
AGTC	Single	G19	rG:dT	5	NG avg_lfc	-2.58259	0.997907
AGTC	Single	G19	rA:dC	6	NG avg_lfc	-3.28355	0.999878
AGTC	Single	G19	rU:dC	6	NG avg_lfc	-1.74209	0.940107
AGTC	Single	G19	rC:dC	6	NG avg_lfc	-1.14048	0.576917
AGTC	Single	G19	rA:dG	7	NG avg_lfc	-1.23642	0.668142
AGTC	Single	G19	rU:dG	7	NG avg_lfc	-2.60628	0.998098
AGTC	Single	G19	rG:dG	7	NG avg_lfc	-2.65753	0.998455
AGTC	Single	G19	rU:dT	8	NG avg_lfc	-2.02201	0.97997
AGTC	Single	G19	rC:dT	8	NG avg_lfc	-1.65775	0.917655
AGTC	Single	G19	rG:dT	8	NG avg_lfc	-2.79913	0.99913
AGTC	Single	G19	rA:dC	9	NG avg_lfc	-2.40092	0.995632
AGTC	Single	G19	rU:dC	9	NG avg_lfc	-1.51594	0.862354
AGTC	Single	G19	rC:dC	9	NG avg_lfc	-1.46066	0.833476
AGTC	Single	G19	rA:dG	10	NG avg_lfc	-2.6324	0.99829
AGTC	Single	G19	rU:dG	10	NG avg_lfc	-2.67433	0.998557
AGTC	Single	G19	rG:dG	10	NG avg_lfc	-1.82569	0.956603
AGTC	Single	G19	rA:dG	11	NG avg_lfc	-0.222329	0.0317141
AGTC	Single	G19	rU:dG	11	NG avg_lfc	-0.868877	0.311539
AGTC	Single	G19	rG:dG	11	NG avg_lfc	0.0704945	0.00987315
AGTC	Single	G19	rA:dA	12	NG avg_lfc	-0.885522	0.326219
AGTC	Single	G19	rC:dA	12	NG avg_lfc	-2.3605	0.994857
AGTC	Single	G19	rG:dA	12	NG avg_lfc	-0.321779	0.0467587
AGTC	Single	G19	rA:dG	13	NG avg_lfc	-1.839	0.958792
AGTC	Single	G19	rU:dG	13	NG avg_lfc	-0.467115	0.0813149
AGTC	Single	G19	rG:dG	13	NG avg_lfc	-2.28902	0.993137
AGTC	Single	G19	rA:dC	14	NG avg_lfc	-0.856108	0.300526
AGTC	Single	G19	rU:dC	14	NG avg_lfc	-1.43205	0.816719
AGTC	Single	G19	rC:dC	14	NG avg_lfc	-1.5137	0.86127
AGTC	Single	G19	rU:dT	15	NG avg_lfc	-1.03405	0.469511
AGTC	Single	G19	rC:dT	15	NG avg_lfc	-0.237871	0.0337108
AGTC	Single	G19	rG:dT	15	NG avg_lfc	-0.208822	0.0300722
AGTC	Single	G19	rA:dG	16	NG avg_lfc	-0.371747	0.0566828
AGTC	Single	G19	rU:dG	16	NG avg_lfc	-0.752094	0.219732
AGTC	Single	G19	rG:dG	16	NG avg_lfc	0.018723	0.0121554
AGTC	Single	G19	rU:dT	17	NG avg_lfc	-0.299575	0.0428996
AGTC	Single	G19	rC:dT	17	NG avg_lfc	0.0735379	0.00975306
AGTC	Single	G19	rG:dT	17	NG avg_lfc	-1.4922	0.850507
AGTC	Single	G19	rA:dC	18	NG avg_lfc	0.118309	0.00814476
AGTC	Single	G19	rU:dC	18	NG avg_lfc	0.0815344	0.00944434
AGTC	Single	G19	rC:dC	18	NG avg_lfc	-0.495017	0.0901917
AGTC	Single	G19	rU:dT	19	NG avg_lfc	-0.314603	0.0454766
AGTC	Single	G19	rC:dT	19	NG avg_lfc	-0.028431	0.0146834
AGTC	Single	G19	rG:dT	19	NG avg_lfc	-2.08763	0.984584
AGTC	Single	G19	rA:dC	20	NG avg_lfc	-0.157898	0.0245919
AGTC	Single	G19	rU:dC	20	NG avg_lfc	-0.137573	0.0226877
AGTC	Single	G19	rC:dC	20	NG avg_lfc	0.276476	0.00430112
AGTC	Double	G19	rA:dC,rG:dT	4,15	NG avg_lfc	-0.156234	0.0244303
AGTC	Double	G19	rU:dT,rC:dT	3,19	NG avg_lfc	0.491204	0.00180273
AGTC	Double	G19	rC:dT,rG:dA	8,12	NG avg_lfc	-0.31676	0.0458585
AGTC	Double	G19	rA:dG,rU:dT	7,19	NG avg_lfc	-0.549751	0.11017
AGTC	Double	G19	rG:dT,rA:dC	3,9	NG avg_lfc	-0.903942	0.342872
AGTC	Double	G19	rG:dT,rC:dT	2,19	NG avg_lfc	0.0542927	0.0105376
AGTC	Double	G19	rC:dT,rG:dT	2,5	NG avg_lfc	-2.23754	0.991555
AGTC	Double	G19	rA:dG,rC:dT	16,17	NG avg_lfc	0.41692	0.00243601
AGTC	Double	G19	rC:dC,rU:dC	14,18	NG avg_lfc	-0.852118	0.297131
AGTC	Double	G19	rA:dG,rG:dT	7,8	NG avg_lfc	-1.39807	0.795155
AGTC	Double	G19	rC:dT,rG:dG	5,11	NG avg_lfc	-0.145081	0.0233737
AGTC	Double	G19	rG:dT,rU:dG	2,10	NG avg_lfc	-3.12327	0.999767
AGTC	Double	G19	rU:dG,rG:dA	10,12	NG avg_lfc	-0.708429	0.190839
AGTC	Double	G19	rU:dT,rC:dT	2,17	NG avg_lfc	0.566639	0.00132766
AGTC	Double	G19	rC:dC,rG:dA	6,12	NG avg_lfc	-0.112216	0.020513
AGTC	Double	G19	rU:dG,rG:dT	11,15	NG avg_lfc	-0.515228	0.0971578
AGTC	Double	G19	rG:dG,rU:dC	7,18	NG avg_lfc	-0.185212	0.0273978
AGTC	Double	G19	rC:dT,rC:dT	5,17	NG avg_lfc	0.305715	0.00382136
AGTC	Double	G19	rC:dC,rG:dG	6,10	NG avg_lfc	-0.516263	0.097527
AGTC	Double	G19	rU:dG,rC:dT	11,19	NG avg_lfc	0.400649	0.00260199
AGTC	Double	G19	rA:dC,rU:dT	4,17	NG avg_lfc	-0.0186769	0.0141211
AGTC	Double	G19	rC:dC,rG:dG	9,10	NG avg_lfc	-0.327352	0.0477779
AGTC	Double	G19	rA:dG,rC:dT	13,15	NG avg_lfc	0.0653957	0.0100777
AGTC	Double	G19	rC:dC,rG:dT	6,8	NG avg_lfc	-0.629342	0.14607
AGTC	Double	G19	rC:dT,rC:dC	8,14	NG avg_lfc	-1.12845	0.564949
AGTC	Double	G19	rC:dC,rU:dC	4,20	NG avg_lfc	-0.206061	0.0297468
AGTC	Double	G19	rU:dT,rA:dA	8,12	NG avg_lfc	-0.799008	0.254132
AGTC	Double	G19	rC:dC,rG:dT	4,19	NG avg_lfc	-1.36969	0.775742
AGTC	Double	G19	rU:dC,rU:dT	4,8	NG avg_lfc	-1.09524	0.53156
AGTC	Double	G19	rU:dT,rU:dC	5,18	NG avg_lfc	-0.01855	0.014114
AGTC	Double	G19	rU:dT,rC:dT	3,5	NG avg_lfc	-2.00259	0.978362
AGTC	Double	G19	rC:dC,rU:dC	6,18	NG avg_lfc	0.354373	0.00313829
AGTC	Double	G19	rG:dT,rG:dT	3,5	NG avg_lfc	-2.62041	0.998204
AGTC	Double	G19	rU:dC,rU:dC	4,20	NG avg_lfc	-0.396796	0.062374
AGTC	Double	G19	rC:dT,rG:dG	2,10	NG avg_lfc	-1.46846	0.837831
AGTC	Double	G19	rG:dA,rC:dC	12,14	NG avg_lfc	-0.901073	0.340251
AGTC	Double	G19	rG:dT,rU:dT	3,15	NG avg_lfc	-0.137228	0.0226566
AGTC	Double	G19	rG:dT,rC:dC	2,20	NG avg_lfc	-0.0926269	0.018974
AGTC	Double	G19	rC:dC,rU:dT	6,17	NG avg_lfc	-0.0583483	0.016549
AGTC	Double	G19	rU:dC,rC:dT	6,17	NG avg_lfc	0.39706	0.00264009
AGTC	Double	G19	rC:dT,rC:dC	3,14	NG avg_lfc	-0.980564	0.41597
AGTC	Double	G19	rU:dC,rU:dT	14,15	NG avg_lfc	-0.166688	0.0254629
AGTC	Double	G19	rG:dG,rC:dT	13,17	NG avg_lfc	-0.134798	0.0224391
AGTC	Double	G19	rG:dG,rU:dG	13,16	NG avg_lfc	-1.38099	0.783627
AGTC	Double	G19	rA:dC,rG:dG	4,16	NG avg_lfc	0.133122	0.00767285
AGTC	Double	G19	rA:dA,rG:dT	12,17	NG avg_lfc	-0.402817	0.0638195
AGTC	Double	G19	rU:dG,rC:dT	13,17	NG avg_lfc	0.197063	0.00592845
AGTC	Double	G19	rG:dG,rG:dT	7,17	NG avg_lfc	-0.132096	0.0221996
AGTC	Double	G19	rC:dT,rG:dT	3,5	NG avg_lfc	-0.90898	0.347496
AGTC	Double	G19	rG:dT,rC:dC	2,4	NG avg_lfc	-0.479969	0.0853009
AGTC	Double	G19	rU:dT,rU:dT	8,15	NG avg_lfc	-0.369163	0.0561242
AGTC	Double	G19	rG:dT,rC:dT	15,17	NG avg_lfc	0.0778492	0.00958539
AGTC	Double	G19	rA:dC,rC:dC	14,20	NG avg_lfc	-0.600951	0.132266
AGTC	Double	G19	rC:dT,rC:dC	15,20	NG avg_lfc	0.132007	0.00770741
AGTC	Double	G19	rU:dT,rU:dC	2,4	NG avg_lfc	-1.70363	0.930684
AGTC	Double	G19	rG:dG,rA:dC	10,14	NG avg_lfc	-1.12355	0.560047
AGTC	Double	G19	rU:dT,rA:dG	5,11	NG avg_lfc	-0.291176	0.0415206
AGTC	Double	G19	rU:dT,rU:dT	15,17	NG avg_lfc	-0.202233	0.0293014
AGTC	Double	G19	rA:dG,rC:dC	16,18	NG avg_lfc	-0.123962	0.0214937
AGTC	Double	G19	rG:dG,rA:dG	11,13	NG avg_lfc	-1.15763	0.593824
AGTC	Double	G19	rA:dG,rU:dG	7,13	NG avg_lfc	-0.180845	0.0269292
AGTC	Double	G19	rG:dT,rG:dT	3,19	NG avg_lfc	-2.28423	0.993003
AGTC	Double	G19	rA:dG,rA:dA	10,12	NG avg_lfc	-1.13547	0.571945
AGTC	Double	G19	rC:dT,rU:dG	2,16	NG avg_lfc	-0.596597	0.13025
AGTC	Double	G19	rU:dG,rA:dC	13,20	NG avg_lfc	0.231378	0.00516119
AGTC	Double	G19	rC:dC,rG:dG	4,13	NG avg_lfc	-1.25837	0.687599
AGTC	Double	G19	rA:dG,rG:dG	11,13	NG avg_lfc	-2.2205	0.990955
AGTC	Double	G19	rU:dT,rG:dT	17,19	NG avg_lfc	-0.326525	0.0476254
AGTC	Double	G19	rG:dT,rA:dG	2,16	NG avg_lfc	-0.373898	0.0571516
AGTC	Double	G19	rU:dT,rU:dT	15,19	NG avg_lfc	-0.243722	0.0344935
AGTC	Double	G19	rG:dT,rU:dG	3,13	NG avg_lfc	0.195608	0.00596337
AGTC	Double	G19	rU:dG,rG:dT	7,19	NG avg_lfc	-1.21615	0.649635
AGTC	Double	G19	rC:dC,rA:dC	4,6	NG avg_lfc	-0.51504	0.0970909
AGTC	Double	G19	rC:dT,rA:dC	3,9	NG avg_lfc	-1.21484	0.648426
AGTC	Double	G19	rU:dC,rG:dT	4,17	NG avg_lfc	-1.8279	0.956974
AGTC	Double	G19	rU:dG,rU:dT	11,15	NG avg_lfc	0.424565	0.00236171
AGTC	Double	G19	rU:dG,rG:dT	7,17	NG avg_lfc	-0.206652	0.0298161
AGTC	Double	G19	rG:dG,rA:dG	7,10	NG avg_lfc	-0.537629	0.105436
AGTC	Double	G19	rU:dT,rG:dG	3,7	NG avg_lfc	-2.28036	0.992893
AGTC	Double	G19	rA:dG,rC:dC	16,20	NG avg_lfc	0.279328	0.0042518
AGTC	Double	G19	rA:dC,rU:dG	6,10	NG avg_lfc	-0.510354	0.0954352
AGTC	Double	G19	rA:dC,rU:dC	4,18	NG avg_lfc	0.225764	0.0052796
AGTC	Double	G19	rU:dG,rA:dC	7,14	NG avg_lfc	-0.664578	0.164839
AGTC	Double	G19	rC:dA,rG:dG	12,13	NG avg_lfc	-1.42757	0.813981
AGTC	Double	G19	rC:dC,rC:dA	6,12	NG avg_lfc	-0.660729	0.162698
AGTC	Double	G19	rC:dC,rG:dT	4,17	NG avg_lfc	-0.446546	0.0752888
AGTC	Double	G19	rG:dT,rG:dG	8,16	NG avg_lfc	0.044724	0.0109506
AGTC	Double	G19	rU:dC,rA:dG	6,7	NG avg_lfc	-0.0501822	0.0160178
AGTC	Double	G19	rC:dT,rU:dG	2,10	NG avg_lfc	-0.671414	0.168697
AGTC	Double	G19	rU:dC,rC:dC	6,9	NG avg_lfc	-0.273296	0.038725
AGTC	Double	G19	rC:dC,rG:dG	4,16	NG avg_lfc	-0.0169132	0.0140218
AGTC	Double	G19	rA:dG,rG:dT	10,19	NG avg_lfc	-2.20715	0.990455
AGTC	Double	G19	rC:dC,rU:dT	4,15	NG avg_lfc	-0.0135983	0.0138369
AGTC	Double	G19	rC:dT,rA:dG	2,11	NG avg_lfc	-0.724508	0.201128
AGTC	Double	G19	rU:dC,rG:dT	6,17	NG avg_lfc	0.113784	0.00829456
AGTC	Double	G19	rA:dG,rA:dG	11,16	NG avg_lfc	0.0474145	0.0108329
AGTC	Double	G19	rU:dC,rG:dA	6,12	NG avg_lfc	-0.178708	0.0267027
AGTC	Double	G19	rC:dT,rG:dG	3,7	NG avg_lfc	-1.19201	0.627011
AGTC	Double	G19	rA:dA,rU:dT	12,19	NG avg_lfc	-0.847045	0.292846
AGTC	Double	G19	rU:dG,rG:dG	10,11	NG avg_lfc	-0.706032	0.189341
AGTC	Double	G19	rU:dT,rU:dC	19,20	NG avg_lfc	-0.45623	0.0780731
AGTC	Double	G19	rG:dT,rG:dT	5,19	NG avg_lfc	-2.01075	0.979052
AGTC	Double	G19	rU:dT,rU:dG	2,16	NG avg_lfc	-0.678174	0.172582
AGTC	Double	G19	rA:dG,rA:dG	10,16	NG avg_lfc	0.128519	0.00781651
AGTC	Double	G19	rA:dC,rU:dT	14,17	NG avg_lfc	0.191676	0.00605878
AGTC	Double	G19	rU:dT,rA:dC	5,6	NG avg_lfc	-0.436264	0.0724325
AGTC	Double	G19	rU:dT,rA:dG	2,11	NG avg_lfc	-0.307607	0.0442591
AGTC	Double	G19	rA:dC,rG:dA	6,12	NG avg_lfc	-0.732791	0.206587
AGTC	Double	G19	rU:dC,rA:dG	14,16	NG avg_lfc	-1.15543	0.591661
AGTC	Double	G19	rA:dC,rU:dG	14,16	NG avg_lfc	-1.02497	0.460339
AGTC	Double	G19	rU:dC,rC:dC	4,6	NG avg_lfc	0.454923	0.00208833
AGTC	Double	G19	rU:dT,rA:dG	2,10	NG avg_lfc	-2.03215	0.980763
AGTC	Double	G19	rG:dT,rC:dT	3,19	NG avg_lfc	-0.022257	0.014325
AGTC	Double	G19	rU:dT,rC:dC	3,4	NG avg_lfc	-0.904039	0.34296
AGTC	Double	G19	rG:dT,rC:dC	3,9	NG avg_lfc	-0.706086	0.189375
AGTC	Double	G19	rU:dC,rU:dC	6,9	NG avg_lfc	-0.0835051	0.0182966
AGTC	Double	G19	rU:dT,rA:dG	3,16	NG avg_lfc	0.0208916	0.0120501
AGTC	Double	G19	rC:dT,rG:dT	17,19	NG avg_lfc	0.235513	0.00507568
AGTC	Double	G19	rU:dC,rU:dT	6,8	NG avg_lfc	-0.414007	0.0665891
AGTC	Double	G19	rU:dG,rC:dC	13,18	NG avg_lfc	-0.626344	0.144558
AGTC	Double	G19	rG:dT,rC:dC	5,14	NG avg_lfc	-1.63538	0.910526
AGTC	Double	G19	rU:dT,rU:dG	3,13	NG avg_lfc	-0.248142	0.0350964
AGTC	Double	G19	rU:dC,rU:dT	6,19	NG avg_lfc	-0.0571356	0.016469
AGTC	Double	G19	rA:dG,rG:dT	13,19	NG avg_lfc	-1.99085	0.97733
AGTC	Double	G19	rU:dG,rU:dT	10,17	NG avg_lfc	-0.22108	0.0315587
AGTC	Double	G19	rU:dG,rA:dA	7,12	NG avg_lfc	-0.9746	0.410098
AGTC	Double	G19	rU:dT,rU:dC	3,14	NG avg_lfc	-1.14404	0.580443
AGTC	Double	G19	rC:dC,rG:dG	6,13	NG avg_lfc	-1.70433	0.930868
AGTC	Double	G19	rG:dT,rU:dG	5,10	NG avg_lfc	-1.75794	0.943632
AGTC	Double	G19	rU:dT,rA:dC	2,18	NG avg_lfc	-0.20979	0.030187
AGTC	Double	G19	rG:dT,rA:dC	8,14	NG avg_lfc	-0.89662	0.336203
AGTC	Double	G19	rC:dT,rA:dC	2,20	NG avg_lfc	-0.814203	0.266006
AGTC	Double	G19	rA:dC,rA:dG	4,7	NG avg_lfc	0.0339518	0.0114347
AGTC	Double	G19	rU:dT,rC:dC	8,18	NG avg_lfc	-0.386017	0.0598624
AGTC	Double	G19	rC:dT,rC:dC	2,14	NG avg_lfc	-2.08694	0.984541
AGTC	Double	G19	rU:dT,rA:dA	5,12	NG avg_lfc	-0.171109	0.0259123
AGTC	Double	G19	rU:dC,rG:dT	18,19	NG avg_lfc	-0.284636	0.0404763
AGTC	Double	G19	rU:dG,rA:dC	16,20	NG avg_lfc	-0.0433976	0.0155892
AGTC	Double	G19	rU:dG,rA:dC	11,14	NG avg_lfc	-0.388539	0.0604415
AGTC	Double	G19	rG:dG,rC:dC	10,20	NG avg_lfc	-0.225319	0.0320891
AGTC	Double	G19	rU:dT,rU:dG	8,10	NG avg_lfc	-0.564395	0.116137
AGTC	Double	G19	rC:dC,rG:dG	6,11	NG avg_lfc	-0.0452734	0.0157066
AGTC	Double	G19	rC:dT,rA:dG	8,10	NG avg_lfc	-0.0129113	0.0137988
AGTC	Double	G19	rA:dC,rA:dC	9,18	NG avg_lfc	0.0482506	0.0107965
AGTC	Double	G19	rA:dG,rC:dC	13,20	NG avg_lfc	-0.801718	0.256224
AGTC	Double	G19	rA:dC,rA:dG	9,13	NG avg_lfc	-1.79602	0.951315
AGTC	Double	G19	rU:dG,rC:dT	7,8	NG avg_lfc	-0.923045	0.360558
AGTC	Double	G19	rC:dC,rU:dG	6,11	NG avg_lfc	0.108378	0.00847712
AGTC	Double	G19	rG:dT,rA:dC	3,18	NG avg_lfc	0.517741	0.00161885
AGTC	Double	G19	rU:dC,rC:dC	4,14	NG avg_lfc	-0.709387	0.191441
AGTC	Double	G19	rC:dT,rG:dT	8,17	NG avg_lfc	-0.200773	0.0291331
AGTC	Double	G19	rC:dA,rU:dC	12,14	NG avg_lfc	-2.07502	0.983787
AGTC	Double	G19	rC:dA,rA:dG	12,16	NG avg_lfc	-0.708604	0.190949
AGTC	Double	G19	rG:dG,rG:dT	13,17	NG avg_lfc	-0.563187	0.115634
AGTC	Double	G19	rA:dG,rA:dG	7,16	NG avg_lfc	-0.0191888	0.0141501
AGTC	Double	G19	rU:dG,rG:dT	7,8	NG avg_lfc	-2.77498	0.999041
AGTC	Double	G19	rU:dG,rA:dC	7,18	NG avg_lfc	0.419635	0.00240936
AGTC	Double	G19	rC:dT,rC:dC	8,9	NG avg_lfc	-0.166573	0.0254513
AGTC	Double	G19	rU:dC,rU:dG	6,16	NG avg_lfc	-0.537343	0.105326
AGTC	Double	G19	rA:dG,rC:dT	10,15	NG avg_lfc	-0.0663149	0.0170839
AGTC	Double	G19	rA:dG,rU:dC	16,18	NG avg_lfc	-0.0115851	0.0137257
AGTC	Double	G19	rA:dC,rU:dC	6,9	NG avg_lfc	0.263175	0.00453878
AGTC	Double	G19	rC:dT,rA:dA	5,12	NG avg_lfc	-0.532833	0.103613
AGTC	Double	G19	rG:dT,rA:dG	5,7	NG avg_lfc	-0.582764	0.124017
AGTC	Double	G19	rG:dT,rA:dA	5,12	NG avg_lfc	-1.36343	0.771286
AGTC	Double	G19	rC:dT,rC:dC	15,18	NG avg_lfc	-0.174668	0.0262795
AGTC	Double	G19	rU:dT,rG:dG	2,13	NG avg_lfc	-2.02565	0.980258
AGTC	Double	G19	rG:dG,rC:dA	11,12	NG avg_lfc	-0.239014	0.0338624
AGTC	Double	G19	rG:dT,rU:dC	5,20	NG avg_lfc	-1.10582	0.542236
AGTC	Double	G19	rU:dT,rC:dT	8,15	NG avg_lfc	0.0675984	0.0099888
AGTC	Double	G19	rG:dT,rC:dT	8,19	NG avg_lfc	0.394716	0.00266528
AGTC	Double	G19	rG:dT,rU:dC	5,14	NG avg_lfc	-1.93495	0.971715
AGTC	Double	G19	rA:dG,rG:dT	11,17	NG avg_lfc	-0.132345	0.0222216
AGTC	Double	G19	rU:dG,rA:dG	7,13	NG avg_lfc	-1.29528	0.718862
AGTC	Double	G19	rU:dT,rG:dT	2,8	NG avg_lfc	-3.07575	0.999717
AGTC	Double	G19	rA:dC,rG:dT	4,19	NG avg_lfc	-1.08859	0.524826
AGTC	Double	G19	rU:dC,rC:dC	4,18	NG avg_lfc	-0.804333	0.258253
AGTC	Double	G19	rG:dT,rA:dG	3,10	NG avg_lfc	-2.11573	0.986224
AGTC	Double	G19	rU:dC,rU:dG	14,16	NG avg_lfc	-1.35386	0.764362
AGTC	Double	G19	rC:dT,rC:dT	8,15	NG avg_lfc	-0.356917	0.0535469
AGTC	Double	G19	rC:dC,rC:dC	6,14	NG avg_lfc	-0.204808	0.0296003
AGTC	Double	G19	rG:dT,rA:dC	3,4	NG avg_lfc	-2.80777	0.99916
AGTC	Double	G19	rG:dG,rU:dT	16,17	NG avg_lfc	0.198228	0.00590062
AGTC	Double	G19	rU:dT,rU:dG	5,7	NG avg_lfc	-1.10576	0.542182
AGTG	Single	G19	rU:dT	2	NG avg_lfc	-1.55446	0.879896
AGTG	Single	G19	rC:dT	2	NG avg_lfc	-1.22804	0.660546
AGTG	Single	G19	rG:dT	2	NG avg_lfc	-1.67256	0.922089
AGTG	Single	G19	rA:dG	3	NG avg_lfc	-0.468961	0.0818768
AGTG	Single	G19	rU:dG	3	NG avg_lfc	-1.89273	0.9666
AGTG	Single	G19	rG:dG	3	NG avg_lfc	-0.214709	0.0307774
AGTG	Single	G19	rA:dC	4	NG avg_lfc	-1.09283	0.529117
AGTG	Single	G19	rU:dC	4	NG avg_lfc	-0.877215	0.318848
AGTG	Single	G19	rC:dC	4	NG avg_lfc	-1.49505	0.851974
AGTG	Single	G19	rA:dC	5	NG avg_lfc	-1.16358	0.599636
AGTG	Single	G19	rU:dC	5	NG avg_lfc	-1.33448	0.74989
AGTG	Single	G19	rC:dC	5	NG avg_lfc	-1.39337	0.792027
AGTG	Single	G19	rU:dT	6	NG avg_lfc	-1.4826	0.84548
AGTG	Single	G19	rC:dT	6	NG avg_lfc	-1.19669	0.631447
AGTG	Single	G19	rG:dT	6	NG avg_lfc	-1.90166	0.967752
AGTG	Single	G19	rU:dT	7	NG avg_lfc	-2.36354	0.99492
AGTG	Single	G19	rC:dT	7	NG avg_lfc	-1.72334	0.935673
AGTG	Single	G19	rG:dT	7	NG avg_lfc	-1.682	0.924799
AGTG	Single	G19	rU:dT	8	NG avg_lfc	-1.93353	0.971556
AGTG	Single	G19	rC:dT	8	NG avg_lfc	-1.21761	0.65099
AGTG	Single	G19	rG:dT	8	NG avg_lfc	-0.749352	0.217829
AGTG	Single	G19	rA:dA	9	NG avg_lfc	-0.663475	0.164223
AGTG	Single	G19	rC:dA	9	NG avg_lfc	-1.57067	0.886679
AGTG	Single	G19	rG:dA	9	NG avg_lfc	-1.04793	0.48357
AGTG	Single	G19	rU:dT	10	NG avg_lfc	-0.870539	0.312989
AGTG	Single	G19	rC:dT	10	NG avg_lfc	-1.00598	0.441245
AGTG	Single	G19	rG:dT	10	NG avg_lfc	-1.62779	0.907983
AGTG	Single	G19	rA:dG	11	NG avg_lfc	0.0268871	0.0117636
AGTG	Single	G19	rU:dG	11	NG avg_lfc	-0.86096	0.304685
AGTG	Single	G19	rG:dG	11	NG avg_lfc	-0.510208	0.095384
AGTG	Single	G19	rU:dT	12	NG avg_lfc	0.257425	0.00464551
AGTG	Single	G19	rC:dT	12	NG avg_lfc	-0.112922	0.0205707
AGTG	Single	G19	rG:dT	12	NG avg_lfc	-1.10746	0.543895
AGTG	Single	G19	rA:dG	13	NG avg_lfc	0.511759	0.00165859
AGTG	Single	G19	rU:dG	13	NG avg_lfc	-0.0893437	0.0187274
AGTG	Single	G19	rG:dG	13	NG avg_lfc	0.70251	0.000765034
AGTG	Single	G19	rA:dG	14	NG avg_lfc	0.206619	0.00570405
AGTG	Single	G19	rU:dG	14	NG avg_lfc	0.0683253	0.00995965
AGTG	Single	G19	rG:dG	14	NG avg_lfc	0.408525	0.00252028
AGTG	Single	G19	rA:dG	15	NG avg_lfc	0.333191	0.00341927
AGTG	Single	G19	rU:dG	15	NG avg_lfc	0.283665	0.00417787
AGTG	Single	G19	rG:dG	15	NG avg_lfc	0.32123	0.00358885
AGTG	Single	G19	rA:dA	16	NG avg_lfc	0.226833	0.00525684
AGTG	Single	G19	rC:dA	16	NG avg_lfc	0.346334	0.00324211
AGTG	Single	G19	rG:dA	16	NG avg_lfc	0.216163	0.00548839
AGTG	Single	G19	rA:dG	17	NG avg_lfc	0.340425	0.00332059
AGTG	Single	G19	rU:dG	17	NG avg_lfc	0.638191	0.00099318
AGTG	Single	G19	rG:dG	17	NG avg_lfc	0.290261	0.0040679
AGTG	Single	G19	rA:dA	18	NG avg_lfc	0.348085	0.00321921
AGTG	Single	G19	rC:dA	18	NG avg_lfc	0.141205	0.00742691
AGTG	Single	G19	rG:dA	18	NG avg_lfc	0.0511459	0.0106717
AGTG	Single	G19	rA:dA	19	NG avg_lfc	0.000200243	0.0130926
AGTG	Single	G19	rC:dA	19	NG avg_lfc	0.23687	0.00504794
AGTG	Single	G19	rG:dA	19	NG avg_lfc	0.361344	0.00305095
AGTG	Single	G19	rA:dG	20	NG avg_lfc	-0.00981186	0.0136286
AGTG	Single	G19	rU:dG	20	NG avg_lfc	0.247475	0.00483615
AGTG	Single	G19	rG:dG	20	NG avg_lfc	0.64378	0.00097091
AGTG	Double	G19	rC:dT,rU:dT	6,8	NG avg_lfc	-0.482806	0.0862043
AGTG	Double	G19	rU:dT,rG:dT	7,8	NG avg_lfc	-1.95333	0.973696
AGTG	Double	G19	rG:dT,rG:dT	6,8	NG avg_lfc	-1.42779	0.814118
AGTG	Double	G19	rC:dC,rA:dG	4,14	NG avg_lfc	-0.26209	0.037066
AGTG	Double	G19	rU:dT,rG:dG	7,20	NG avg_lfc	0.153186	0.00707666
AGTG	Double	G19	rU:dT,rC:dA	6,16	NG avg_lfc	0.0491577	0.0107573
AGTG	Double	G19	rC:dC,rA:dG	4,13	NG avg_lfc	0.214205	0.00553196
AGTG	Double	G19	rC:dT,rG:dA	12,19	NG avg_lfc	0.310562	0.00374716
AGTG	Double	G19	rA:dG,rA:dG	11,20	NG avg_lfc	-0.113052	0.0205814
AGTG	Double	G19	rA:dG,rG:dG	14,17	NG avg_lfc	0.095809	0.00891713
AGTG	Double	G19	rA:dG,rA:dG	11,14	NG avg_lfc	-0.0841036	0.0183403
AGTG	Double	G19	rG:dT,rG:dG	8,14	NG avg_lfc	0.456189	0.00207765
AGTG	Double	G19	rU:dT,rA:dG	12,20	NG avg_lfc	0.0384244	0.0112312
AGTG	Double	G19	rG:dA,rG:dG	9,14	NG avg_lfc	-0.110882	0.0204045
AGTG	Double	G19	rG:dG,rA:dG	11,13	NG avg_lfc	0.0122498	0.0124751
AGTG	Double	G19	rU:dG,rG:dG	3,17	NG avg_lfc	0.0594087	0.0103231
AGTG	Double	G19	rA:dG,rA:dA	13,18	NG avg_lfc	0.400178	0.00260696
AGTG	Double	G19	rC:dA,rA:dA	9,19	NG avg_lfc	0.711478	0.000737691
AGTG	Double	G19	rC:dT,rA:dG	6,15	NG avg_lfc	0.248721	0.00481186
AGTG	Double	G19	rG:dG,rA:dA	3,18	NG avg_lfc	0.163584	0.00678603
AGTG	Double	G19	rA:dG,rU:dG	11,13	NG avg_lfc	-0.0213533	0.0142733
AGTG	Double	G19	rA:dA,rA:dG	9,13	NG avg_lfc	0.757496	0.000612015
AGTG	Double	G19	rG:dG,rG:dA	11,19	NG avg_lfc	-0.145084	0.0233739
AGTG	Double	G19	rG:dA,rA:dG	9,17	NG avg_lfc	0.0606489	0.0102718
AGTG	Double	G19	rC:dC,rG:dT	4,7	NG avg_lfc	0.512158	0.00165591
AGTG	Double	G19	rC:dT,rA:dC	2,5	NG avg_lfc	0.294183	0.00400388
AGTG	Double	G19	rG:dT,rU:dG	2,20	NG avg_lfc	0.402664	0.00258084
AGTG	Double	G19	rG:dT,rG:dT	2,8	NG avg_lfc	-1.10759	0.544023
AGTG	Double	G19	rG:dT,rA:dA	6,19	NG avg_lfc	-0.198135	0.0288317
AGTG	Double	G19	rC:dT,rA:dG	10,15	NG avg_lfc	0.376848	0.00286531
AGTG	Double	G19	rU:dG,rG:dG	11,15	NG avg_lfc	-0.118684	0.0210475
AGTG	Double	G19	rG:dG,rC:dA	15,16	NG avg_lfc	0.705246	0.000756585
AGTG	Double	G19	rU:dG,rG:dA	17,19	NG avg_lfc	-0.0708037	0.0173927
AGTG	Double	G19	rG:dG,rA:dA	13,18	NG avg_lfc	0.148146	0.00722197
AGTG	Double	G19	rG:dG,rC:dA	17,18	NG avg_lfc	-0.154193	0.0242335
AGTG	Double	G19	rU:dT,rG:dG	7,15	NG avg_lfc	-0.414157	0.0666271
AGTG	Double	G19	rG:dG,rA:dC	3,5	NG avg_lfc	0.564173	0.001341
AGTG	Double	G19	rC:dT,rG:dG	8,15	NG avg_lfc	0.0802739	0.00949235
AGTG	Double	G19	rC:dC,rC:dT	5,10	NG avg_lfc	-0.112597	0.0205441
AGTG	Double	G19	rC:dA,rC:dA	18,19	NG avg_lfc	-0.211582	0.0304009
AGTG	Double	G19	rA:dC,rA:dG	4,15	NG avg_lfc	0.377154	0.00286176
AGTG	Double	G19	rG:dT,rA:dG	7,20	NG avg_lfc	-0.331874	0.0486204
AGTG	Double	G19	rA:dG,rA:dA	13,16	NG avg_lfc	0.479022	0.00189399
AGTG	Double	G19	rA:dG,rG:dA	15,18	NG avg_lfc	0.340382	0.00332118
AGTG	Double	G19	rU:dT,rC:dA	2,19	NG avg_lfc	-0.15773	0.0245755
AGTG	Double	G19	rA:dG,rU:dT	11,12	NG avg_lfc	0.0442171	0.0109729
AGTG	Double	G19	rG:dT,rG:dG	10,17	NG avg_lfc	0.556355	0.0013842
AGTG	Double	G19	rC:dT,rG:dT	6,7	NG avg_lfc	-1.66696	0.920438
AGTG	Double	G19	rC:dT,rG:dT	10,12	NG avg_lfc	0.448842	0.00214044
AGTG	Double	G19	rC:dC,rG:dT	5,7	NG avg_lfc	0.419942	0.00240637
AGTG	Double	G19	rU:dG,rG:dT	11,12	NG avg_lfc	-0.15933	0.0247317
AGTG	Double	G19	rU:dG,rA:dG	3,20	NG avg_lfc	0.165064	0.00674564
AGTG	Double	G19	rG:dG,rA:dG	14,17	NG avg_lfc	0.0182508	0.0121784
AGTG	Double	G19	rU:dT,rA:dA	6,9	NG avg_lfc	-0.279085	0.0396097
AGTG	Double	G19	rC:dT,rA:dA	7,16	NG avg_lfc	0.180889	0.00632841
AGTG	Double	G19	rC:dT,rC:dT	6,12	NG avg_lfc	0.382064	0.00280542
AGTG	Double	G19	rG:dA,rA:dA	16,19	NG avg_lfc	-0.207797	0.0299509
AGTG	Double	G19	rU:dG,rG:dA	14,18	NG avg_lfc	0.0838265	0.00935765
AGTG	Double	G19	rU:dG,rA:dA	14,16	NG avg_lfc	0.322578	0.00356933
AGTG	Double	G19	rC:dT,rA:dC	2,4	NG avg_lfc	-0.0186711	0.0141208
AGTG	Double	G19	rA:dG,rU:dG	13,20	NG avg_lfc	0.512694	0.00165231
AGTG	Double	G19	rA:dG,rC:dT	11,12	NG avg_lfc	0.0976159	0.00885251
AGTG	Double	G19	rA:dA,rG:dG	18,20	NG avg_lfc	-0.02194	0.0143068
AGTG	Double	G19	rG:dT,rC:dT	2,7	NG avg_lfc	-1.25216	0.682153
AGTG	Double	G19	rG:dA,rU:dG	9,15	NG avg_lfc	0.420372	0.00240218
AGTG	Double	G19	rG:dT,rU:dG	2,17	NG avg_lfc	0.276615	0.00429871
AGTG	Double	G19	rG:dT,rG:dA	12,18	NG avg_lfc	0.403308	0.00257412
AGTG	Double	G19	rU:dT,rG:dG	7,14	NG avg_lfc	0.0714614	0.00983484
AGTG	Double	G19	rC:dT,rA:dG	6,17	NG avg_lfc	0.03574	0.0113529
AGTG	Double	G19	rG:dT,rU:dT	6,8	NG avg_lfc	-1.5349	0.871243
AGTG	Double	G19	rA:dG,rU:dG	14,15	NG avg_lfc	0.413816	0.00246684
AGTG	Double	G19	rG:dG,rA:dA	3,19	NG avg_lfc	0.306599	0.00380773
AGTG	Double	G19	rG:dT,rC:dA	6,9	NG avg_lfc	-1.64869	0.914834
AGTG	Double	G19	rA:dG,rG:dG	11,14	NG avg_lfc	0.271627	0.00438628
AGTG	Double	G19	rU:dT,rA:dG	7,20	NG avg_lfc	-0.311761	0.0449782
AGTG	Double	G19	rG:dG,rG:dG	13,14	NG avg_lfc	-0.0725945	0.0175175
AGTG	Double	G19	rU:dT,rA:dG	6,15	NG avg_lfc	0.376172	0.00287316
AGTG	Double	G19	rA:dC,rA:dA	4,9	NG avg_lfc	0.235843	0.00506892
AGTG	Double	G19	rU:dC,rG:dG	4,14	NG avg_lfc	-0.160937	0.0248897
AGTG	Double	G19	rG:dA,rU:dT	9,10	NG avg_lfc	0.491436	0.00180104
AGTG	Double	G19	rU:dC,rG:dG	5,15	NG avg_lfc	0.158621	0.00692324
AGTG	Double	G19	rG:dT,rA:dG	10,13	NG avg_lfc	0.307204	0.00379843
AGTG	Double	G19	rU:dC,rU:dG	5,13	NG avg_lfc	-0.314176	0.0454014
AGTG	Double	G19	rA:dG,rG:dA	15,16	NG avg_lfc	0.329669	0.00346835
AGTG	Double	G19	rG:dT,rC:dC	2,5	NG avg_lfc	-0.850325	0.295612
AGTG	Double	G19	rU:dT,rA:dG	8,14	NG avg_lfc	0.171141	0.00658229
AGTG	Double	G19	rC:dT,rA:dG	10,17	NG avg_lfc	-0.0302335	0.0147897
AGTG	Double	G19	rA:dC,rC:dT	4,10	NG avg_lfc	0.315934	0.0036666
AGTG	Double	G19	rU:dG,rG:dA	15,18	NG avg_lfc	0.0626303	0.0101903
AGTG	Double	G19	rA:dA,rU:dG	18,20	NG avg_lfc	0.111245	0.0083798
AGTG	Double	G19	rU:dG,rA:dA	15,18	NG avg_lfc	-0.0182689	0.0140981
AGTG	Double	G19	rC:dT,rA:dA	6,18	NG avg_lfc	-0.501383	0.092336
AGTG	Double	G19	rC:dC,rU:dC	4,5	NG avg_lfc	0.296994	0.00395861
AGTG	Double	G19	rU:dG,rG:dA	13,19	NG avg_lfc	0.381101	0.00281637
AGTG	Double	G19	rU:dC,rG:dT	5,6	NG avg_lfc	-1.31073	0.731366
AGTG	Double	G19	rU:dT,rG:dG	6,15	NG avg_lfc	-0.135524	0.0225039
AGTG	Double	G19	rG:dT,rU:dG	8,13	NG avg_lfc	-0.117328	0.0209344
AGTG	Double	G19	rG:dA,rU:dG	9,13	NG avg_lfc	0.583946	0.00123765
AGTG	Double	G19	rC:dC,rU:dT	4,6	NG avg_lfc	-0.119477	0.021114
AGTG	Double	G19	rU:dG,rU:dG	11,15	NG avg_lfc	0.0915579	0.00907102
AGTG	Double	G19	rG:dT,rG:dG	10,15	NG avg_lfc	-0.059913	0.0166527
AGTG	Double	G19	rC:dT,rC:dA	10,18	NG avg_lfc	0.260267	0.00459246
AGTG	Double	G19	rU:dT,rG:dG	12,14	NG avg_lfc	0.122659	0.00800327
AGTG	Double	G19	rU:dC,rC:dC	4,5	NG avg_lfc	0.0840468	0.00934936
AGTG	Double	G19	rG:dT,rG:dT	6,7	NG avg_lfc	-1.16971	0.605593
AGTG	Double	G19	rU:dT,rA:dA	8,18	NG avg_lfc	0.324892	0.00353605
AGTG	Double	G19	rU:dT,rC:dA	6,19	NG avg_lfc	-1.04178	0.477338
AGTG	Double	G19	rU:dG,rG:dG	13,14	NG avg_lfc	-0.0298366	0.0147662
AGTG	Double	G19	rU:dT,rA:dG	7,17	NG avg_lfc	0.0244302	0.0118802
AGTG	Double	G19	rA:dA,rA:dA	16,18	NG avg_lfc	0.414209	0.00246291
AGTG	Double	G19	rA:dC,rG:dG	5,13	NG avg_lfc	0.646089	0.000961859
AGTG	Double	G19	rU:dC,rU:dG	4,20	NG avg_lfc	0.35239	0.00316359
AGTG	Double	G19	rC:dT,rG:dA	8,19	NG avg_lfc	0.429641	0.00231364
AGTG	Double	G19	rA:dA,rC:dT	9,10	NG avg_lfc	0.56724	0.00132443
AGTG	Double	G19	rU:dC,rC:dT	4,8	NG avg_lfc	0.0553563	0.0104926
AGTG	Double	G19	rG:dT,rC:dT	6,12	NG avg_lfc	0.164194	0.00676935
AGTG	Double	G19	rG:dT,rG:dA	10,19	NG avg_lfc	0.232405	0.00513983
AGTG	Double	G19	rC:dC,rC:dT	5,8	NG avg_lfc	0.392748	0.00268661
AGTG	Double	G19	rA:dA,rC:dA	9,18	NG avg_lfc	0.350266	0.00319092
AGTG	Double	G19	rG:dG,rU:dG	13,15	NG avg_lfc	0.0441229	0.0109771
AGTG	Double	G19	rA:dG,rC:dA	15,19	NG avg_lfc	0.202047	0.00581034
AGTG	Double	G19	rA:dG,rU:dG	3,14	NG avg_lfc	0.0441864	0.0109743
AGTG	Double	G19	rU:dG,rA:dA	14,19	NG avg_lfc	-0.0344373	0.0150405
AGTG	Double	G19	rA:dG,rG:dG	13,15	NG avg_lfc	0.602223	0.00114921
AGTG	Double	G19	rG:dG,rU:dG	13,17	NG avg_lfc	0.20694	0.00569667
AGTG	Double	G19	rG:dT,rG:dA	12,16	NG avg_lfc	0.525448	0.00156904
AGTG	Double	G19	rA:dC,rA:dA	5,18	NG avg_lfc	0.191415	0.00606516
AGTG	Double	G19	rC:dT,rG:dT	7,10	NG avg_lfc	0.0878614	0.00920696
AGTG	Double	G19	rG:dT,rG:dT	10,12	NG avg_lfc	-0.73827	0.210258
AGTG	Double	G19	rA:dC,rU:dT	4,12	NG avg_lfc	0.0376286	0.0112671
AGTG	Double	G19	rA:dC,rA:dG	5,17	NG avg_lfc	-0.197268	0.0287333
AGTG	Double	G19	rC:dT,rG:dA	7,9	NG avg_lfc	-0.33915	0.0500056
AGTG	Double	G19	rG:dA,rU:dG	16,17	NG avg_lfc	0.501153	0.00173147
AGTG	Double	G19	rU:dT,rU:dT	6,7	NG avg_lfc	-2.38367	0.995317
AGTG	Double	G19	rG:dG,rG:dT	3,10	NG avg_lfc	0.240367	0.00497711
AGTG	Double	G19	rG:dT,rA:dG	12,15	NG avg_lfc	0.354169	0.00314089
AGTG	Double	G19	rC:dT,rG:dG	10,20	NG avg_lfc	-0.595888	0.129925
AGTG	Double	G19	rU:dG,rA:dG	13,15	NG avg_lfc	0.374316	0.00289484
AGTG	Double	G19	rC:dA,rG:dG	9,14	NG avg_lfc	-0.0493754	0.0159662
AGTG	Double	G19	rA:dG,rG:dA	13,19	NG avg_lfc	0.537959	0.00149142
AGTG	Double	G19	rG:dT,rG:dT	8,10	NG avg_lfc	-0.857902	0.30206
AGTG	Double	G19	rU:dG,rC:dA	17,19	NG avg_lfc	0.19653	0.00594122
AGTG	Double	G19	rG:dT,rG:dT	2,6	NG avg_lfc	-1.58968	0.894209
AGTG	Double	G19	rC:dC,rU:dT	5,8	NG avg_lfc	0.336615	0.0033722
AGTG	Double	G19	rG:dT,rC:dA	6,18	NG avg_lfc	0.317432	0.00364443
AGTG	Double	G19	rG:dG,rA:dA	11,19	NG avg_lfc	0.149179	0.00719193
AGTG	Double	G19	rG:dT,rA:dG	6,17	NG avg_lfc	0.138872	0.00749707
AGTG	Double	G19	rG:dG,rU:dG	3,14	NG avg_lfc	0.0895846	0.00914334
AGTG	Double	G19	rU:dG,rC:dA	15,16	NG avg_lfc	0.189913	0.00610205
AGTG	Double	G19	rC:dT,rA:dA	10,19	NG avg_lfc	-0.019512	0.0141684
AGTG	Double	G19	rU:dG,rU:dG	11,20	NG avg_lfc	-0.129937	0.0220101
AGTG	Double	G19	rC:dT,rU:dG	12,20	NG avg_lfc	0.166276	0.00671274
AGTG	Double	G19	rU:dG,rA:dG	11,14	NG avg_lfc	-0.122197	0.0213435
AGTG	Double	G19	rG:dT,rU:dG	10,14	NG avg_lfc	-0.134558	0.0224177
AGTG	Double	G19	rC:dT,rU:dG	2,3	NG avg_lfc	-0.809517	0.262307
AGTG	Double	G19	rC:dC,rG:dA	4,19	NG avg_lfc	0.0521413	0.0106291
AGTG	Double	G19	rU:dG,rU:dG	3,17	NG avg_lfc	0.125601	0.00790898
AGTG	Double	G19	rA:dA,rG:dG	9,17	NG avg_lfc	0.305859	0.00381915
AGTG	Double	G19	rG:dT,rU:dT	10,12	NG avg_lfc	0.13024	0.00776248
AGTG	Double	G19	rG:dG,rU:dT	3,10	NG avg_lfc	0.21095	0.00560515
AGTG	Double	G19	rG:dT,rG:dG	7,15	NG avg_lfc	0.387236	0.00274727
AGTG	Double	G19	rG:dA,rG:dA	9,18	NG avg_lfc	0.605875	0.00113231
AGTG	Double	G19	rG:dT,rG:dG	8,11	NG avg_lfc	-0.105496	0.0199718
AGTG	Double	G19	rC:dT,rA:dG	6,20	NG avg_lfc	0.199124	0.00587932
AGTG	Double	G19	rU:dG,rA:dA	14,18	NG avg_lfc	0.161461	0.0068444
AGTG	Double	G19	rC:dT,rA:dG	12,13	NG avg_lfc	0.250461	0.00477814
AGTG	Double	G19	rG:dG,rC:dA	13,19	NG avg_lfc	-0.354411	0.0530336
AGTG	Double	G19	rC:dA,rG:dG	9,17	NG avg_lfc	0.150157	0.00716363
AGTG	Double	G19	rG:dT,rA:dA	2,19	NG avg_lfc	-0.0794874	0.0180058
AGTG	Double	G19	rC:dC,rG:dG	4,13	NG avg_lfc	-0.141051	0.0230029
AGTG	Double	G19	rU:dT,rG:dG	8,15	NG avg_lfc	0.34864	0.00321198
AGTG	Double	G19	rC:dT,rG:dG	6,15	NG avg_lfc	-0.459853	0.0791386
AGTG	Double	G19	rA:dG,rC:dA	3,16	NG avg_lfc	0.28521	0.00415185
AGTG	Double	G19	rU:dT,rA:dA	6,18	NG avg_lfc	-0.135501	0.0225017
AGTG	Double	G19	rG:dT,rA:dG	7,15	NG avg_lfc	0.0802453	0.00949345
AGTG	Double	G19	rU:dC,rA:dA	5,18	NG avg_lfc	0.134908	0.00761784
AGTG	Double	G19	rG:dT,rG:dT	8,12	NG avg_lfc	-0.285475	0.040609
AGTG	Double	G19	rU:dT,rC:dT	7,10	NG avg_lfc	0.28671	0.00412674
AGTG	Double	G19	rC:dT,rA:dG	12,20	NG avg_lfc	0.226316	0.00526784
AGTG	Double	G19	rG:dT,rC:dT	7,8	NG avg_lfc	-0.759613	0.225013
AGTG	Double	G19	rU:dT,rG:dT	6,12	NG avg_lfc	-0.981516	0.41691
AGTG	Double	G19	rG:dG,rU:dG	14,20	NG avg_lfc	0.349968	0.00319477
AGTG	Double	G19	rA:dC,rU:dG	4,13	NG avg_lfc	-0.083305	0.018282
CGTT	Single	G19	rA:dA	2	NG avg_lfc	-2.20048	0.990196
CGTT	Single	G19	rC:dA	2	NG avg_lfc	-2.24851	0.99192
CGTT	Single	G19	rG:dA	2	NG avg_lfc	-1.98299	0.976611
CGTT	Single	G19	rA:dC	3	NG avg_lfc	-0.807756	0.260925
CGTT	Single	G19	rU:dC	3	NG avg_lfc	-0.497526	0.0910314
CGTT	Single	G19	rC:dC	3	NG avg_lfc	-0.722641	0.199912
CGTT	Single	G19	rA:dG	4	NG avg_lfc	0.0575386	0.010401
CGTT	Single	G19	rU:dG	4	NG avg_lfc	-1.68764	0.926375
CGTT	Single	G19	rG:dG	4	NG avg_lfc	-0.970279	0.40586
CGTT	Single	G19	rA:dA	5	NG avg_lfc	-0.349636	0.0520681
CGTT	Single	G19	rC:dA	5	NG avg_lfc	-1.22984	0.662182
CGTT	Single	G19	rG:dA	5	NG avg_lfc	-0.0247486	0.0144686
CGTT	Single	G19	rU:dT	6	NG avg_lfc	-2.26634	0.99248
CGTT	Single	G19	rC:dT	6	NG avg_lfc	-2.49996	0.997075
CGTT	Single	G19	rG:dT	6	NG avg_lfc	-2.19014	0.98978
CGTT	Single	G19	rU:dT	7	NG avg_lfc	-1.96705	0.975086
CGTT	Single	G19	rC:dT	7	NG avg_lfc	-0.79971	0.254673
CGTT	Single	G19	rG:dT	7	NG avg_lfc	-2.1177	0.986332
CGTT	Single	G19	rU:dT	8	NG avg_lfc	-2.37851	0.995218
CGTT	Single	G19	rC:dT	8	NG avg_lfc	-0.989526	0.424839
CGTT	Single	G19	rG:dT	8	NG avg_lfc	-3.00017	0.999615
CGTT	Single	G19	rU:dT	9	NG avg_lfc	-2.2982	0.993386
CGTT	Single	G19	rC:dT	9	NG avg_lfc	-0.472099	0.0828399
CGTT	Single	G19	rG:dT	9	NG avg_lfc	-2.44625	0.996364
CGTT	Single	G19	rA:dA	10	NG avg_lfc	-0.865284	0.308418
CGTT	Single	G19	rC:dA	10	NG avg_lfc	-0.0776457	0.017874
CGTT	Single	G19	rG:dA	10	NG avg_lfc	-0.764658	0.228606
CGTT	Single	G19	rA:dC	11	NG avg_lfc	-0.0432327	0.015579
CGTT	Single	G19	rU:dC	11	NG avg_lfc	-0.159443	0.0247429
CGTT	Single	G19	rC:dC	11	NG avg_lfc	-0.130543	0.0220631
CGTT	Single	G19	rU:dT	12	NG avg_lfc	-0.404888	0.0643239
CGTT	Single	G19	rC:dT	12	NG avg_lfc	-0.669392	0.167548
CGTT	Single	G19	rG:dT	12	NG avg_lfc	-2.05898	0.982714
CGTT	Single	G19	rU:dT	13	NG avg_lfc	0.0971322	0.00886977
CGTT	Single	G19	rC:dT	13	NG avg_lfc	-0.211287	0.0303655
CGTT	Single	G19	rG:dT	13	NG avg_lfc	-1.0776	0.513689
CGTT	Single	G19	rA:dG	14	NG avg_lfc	-0.650925	0.157347
CGTT	Single	G19	rU:dG	14	NG avg_lfc	-0.0764069	0.0177859
CGTT	Single	G19	rG:dG	14	NG avg_lfc	0.338908	0.00334105
CGTT	Single	G19	rA:dG	15	NG avg_lfc	0.0648813	0.0100985
CGTT	Single	G19	rU:dG	15	NG avg_lfc	0.136535	0.00756804
CGTT	Single	G19	rG:dG	15	NG avg_lfc	-0.0568543	0.0164505
CGTT	Single	G19	rU:dT	16	NG avg_lfc	0.297325	0.0039533
CGTT	Single	G19	rC:dT	16	NG avg_lfc	-0.0513532	0.0160929
CGTT	Single	G19	rG:dT	16	NG avg_lfc	-0.606711	0.134975
CGTT	Single	G19	rA:dC	17	NG avg_lfc	-0.630641	0.14673
CGTT	Single	G19	rU:dC	17	NG avg_lfc	-0.164368	0.0252301
CGTT	Single	G19	rC:dC	17	NG avg_lfc	-0.247055	0.0349472
CGTT	Single	G19	rA:dG	18	NG avg_lfc	0.226266	0.0052689
CGTT	Single	G19	rU:dG	18	NG avg_lfc	0.150087	0.00716566
CGTT	Single	G19	rG:dG	18	NG avg_lfc	0.107934	0.0084923
CGTT	Single	G19	rU:dT	19	NG avg_lfc	-0.213798	0.0306672
CGTT	Single	G19	rC:dT	19	NG avg_lfc	-0.140773	0.0229776
CGTT	Single	G19	rG:dT	19	NG avg_lfc	-1.56987	0.886351
CGTT	Single	G19	rA:dC	20	NG avg_lfc	0.358396	0.00308759
CGTT	Single	G19	rU:dC	20	NG avg_lfc	0.0576148	0.0103978
CGTT	Single	G19	rC:dC	20	NG avg_lfc	-0.0706388	0.0173813
CGTT	Double	G19	rU:dT,rU:dC	8,11	NG avg_lfc	-0.0707176	0.0173867
CGTT	Double	G19	rU:dG,rC:dT	4,6	NG avg_lfc	-0.204948	0.0296166
CGTT	Double	G19	rA:dG,rG:dT	4,13	NG avg_lfc	-0.264595	0.0374308
CGTT	Double	G19	rA:dC,rG:dT	3,9	NG avg_lfc	-0.118619	0.0210421
CGTT	Double	G19	rC:dC,rU:dC	11,20	NG avg_lfc	0.243307	0.00491831
CGTT	Double	G19	rG:dA,rA:dA	5,10	NG avg_lfc	0.180374	0.00634157
CGTT	Double	G19	rC:dT,rG:dT	9,13	NG avg_lfc	-0.106475	0.0200497
CGTT	Double	G19	rA:dC,rU:dG	3,4	NG avg_lfc	-0.0482761	0.0158962
CGTT	Double	G19	rU:dG,rG:dG	15,18	NG avg_lfc	-0.132641	0.0222477
CGTT	Double	G19	rU:dT,rC:dT	7,8	NG avg_lfc	0.375672	0.00287899
CGTT	Double	G19	rA:dG,rU:dC	4,17	NG avg_lfc	-0.405051	0.0643637
CGTT	Double	G19	rU:dC,rG:dT	11,12	NG avg_lfc	0.172702	0.00654097
CGTT	Double	G19	rG:dA,rU:dG	10,14	NG avg_lfc	0.262949	0.00454292
CGTT	Double	G19	rG:dA,rU:dT	2,9	NG avg_lfc	0.0219095	0.012001
CGTT	Double	G19	rU:dC,rU:dG	11,14	NG avg_lfc	0.465237	0.00200284
CGTT	Double	G19	rC:dA,rA:dG	5,14	NG avg_lfc	0.236645	0.00505252
CGTT	Double	G19	rU:dT,rU:dC	9,20	NG avg_lfc	-0.0641338	0.0169358
CGTT	Double	G19	rU:dC,rG:dT	3,6	NG avg_lfc	-0.537781	0.105494
CGTT	Double	G19	rU:dG,rG:dG	4,15	NG avg_lfc	0.0462604	0.0108832
CGTT	Double	G19	rG:dT,rU:dC	9,20	NG avg_lfc	0.146035	0.00728368
CGTT	Double	G19	rU:dT,rC:dT	13,19	NG avg_lfc	0.0998271	0.00877406
CGTT	Double	G19	rG:dA,rU:dT	5,7	NG avg_lfc	-0.360622	0.0543148
CGTT	Double	G19	rA:dA,rU:dT	5,13	NG avg_lfc	0.165644	0.00672988
CGTT	Double	G19	rU:dG,rU:dG	15,18	NG avg_lfc	0.29278	0.00402666
CGTT	Double	G19	rG:dA,rU:dC	2,17	NG avg_lfc	-0.666199	0.165747
CGTT	Double	G19	rG:dA,rU:dT	10,19	NG avg_lfc	-0.0116642	0.0137301
CGTT	Double	G19	rA:dG,rA:dG	14,18	NG avg_lfc	0.555936	0.00138656
CGTT	Double	G19	rG:dA,rC:dT	5,19	NG avg_lfc	0.244041	0.00490375
CGTT	Double	G19	rG:dG,rG:dG	4,14	NG avg_lfc	-0.14607	0.0234655
CGTT	Double	G19	rA:dC,rA:dG	3,15	NG avg_lfc	-0.247706	0.0350365
CGTT	Double	G19	rG:dT,rU:dT	6,12	NG avg_lfc	0.227006	0.00525317
CGTT	Double	G19	rU:dT,rA:dC	8,17	NG avg_lfc	-0.487377	0.0876778
CGTT	Double	G19	rC:dT,rG:dG	9,15	NG avg_lfc	0.369793	0.00294835
CGTT	Double	G19	rA:dC,rC:dC	11,17	NG avg_lfc	0.175995	0.00645462
CGTT	Double	G19	rG:dA,rG:dG	5,18	NG avg_lfc	0.274042	0.00434366
CGTT	Double	G19	rU:dG,rU:dC	4,17	NG avg_lfc	-0.415298	0.0669158
CGTT	Double	G19	rU:dC,rC:dT	11,12	NG avg_lfc	0.192204	0.00604588
CGTT	Double	G19	rC:dC,rU:dG	3,4	NG avg_lfc	0.324294	0.00354462
CGTT	Double	G19	rC:dA,rA:dG	2,18	NG avg_lfc	-0.378126	0.0580839
CGTT	Double	G19	rU:dC,rC:dT	3,7	NG avg_lfc	-0.34966	0.0520728
CGTT	Double	G19	rA:dC,rC:dA	3,5	NG avg_lfc	-0.251142	0.0355113
CGTT	Double	G19	rG:dA,rU:dT	10,12	NG avg_lfc	-0.102185	0.0197103
CGTT	Double	G19	rG:dA,rA:dA	2,10	NG avg_lfc	-0.340128	0.0501947
CGTT	Double	G19	rA:dA,rU:dC	2,17	NG avg_lfc	-0.494625	0.0900611
CGTT	Double	G19	rA:dC,rG:dA	3,10	NG avg_lfc	-0.246673	0.0348948
CGTT	Double	G19	rC:dA,rA:dC	5,20	NG avg_lfc	0.227429	0.00524421
CGTT	Double	G19	rG:dA,rU:dC	10,20	NG avg_lfc	-0.459018	0.078892
CGTT	Double	G19	rU:dG,rA:dC	15,17	NG avg_lfc	0.00248593	0.0129732
CGTT	Double	G19	rA:dA,rU:dG	5,15	NG avg_lfc	0.332771	0.00342508
CGTT	Double	G19	rA:dA,rC:dT	2,9	NG avg_lfc	-0.401941	0.0636073
CGTT	Double	G19	rC:dT,rC:dA	6,10	NG avg_lfc	0.110351	0.00841003
CGTT	Double	G19	rC:dT,rA:dC	8,11	NG avg_lfc	-0.258966	0.0366159
CGTT	Double	G19	rC:dA,rG:dT	5,6	NG avg_lfc	-0.30236	0.0433664
CGTT	Double	G19	rU:dG,rU:dC	15,17	NG avg_lfc	-0.168058	0.0256013
CGTT	Double	G19	rC:dT,rG:dT	6,12	NG avg_lfc	0.182455	0.00628852
CGTT	Double	G19	rC:dT,rU:dT	7,16	NG avg_lfc	-0.790993	0.248012
CGTT	Double	G19	rG:dT,rU:dG	7,14	NG avg_lfc	0.455529	0.00208321
CGTT	Double	G19	rU:dG,rC:dC	14,17	NG avg_lfc	0.376265	0.00287207
CGTT	Double	G19	rA:dA,rC:dT	5,9	NG avg_lfc	0.401424	0.00259383
CGTT	Double	G19	rU:dT,rC:dT	6,19	NG avg_lfc	0.225366	0.00528809
CGTT	Double	G19	rU:dG,rC:dT	14,19	NG avg_lfc	0.420297	0.00240291
CGTT	Double	G19	rG:dA,rC:dT	2,12	NG avg_lfc	-0.553137	0.111525
CGTT	Double	G19	rA:dC,rU:dG	17,18	NG avg_lfc	-0.213715	0.0306572
CGTT	Double	G19	rA:dG,rC:dT	4,8	NG avg_lfc	-0.193469	0.0283058
CGTT	Double	G19	rA:dC,rG:dG	11,18	NG avg_lfc	0.00796539	0.0126913
CGTT	Double	G19	rA:dG,rA:dC	15,20	NG avg_lfc	0.414291	0.0024621
CGTT	Double	G19	rC:dA,rC:dC	2,3	NG avg_lfc	0.295503	0.00398254
CGTT	Double	G19	rC:dT,rC:dT	13,19	NG avg_lfc	0.271553	0.0043876
CGTT	Double	G19	rA:dC,rG:dG	3,4	NG avg_lfc	-0.160308	0.0248278
CGTT	Double	G19	rU:dT,rU:dC	13,17	NG avg_lfc	-0.171748	0.0259778
CGTT	Double	G19	rC:dA,rC:dC	10,11	NG avg_lfc	-0.476202	0.0841149
CGTT	Double	G19	rC:dC,rG:dT	11,12	NG avg_lfc	0.464645	0.00200765
CGTT	Double	G19	rC:dA,rG:dT	2,6	NG avg_lfc	-0.123962	0.0214938
CGTT	Double	G19	rG:dG,rC:dT	14,19	NG avg_lfc	-0.259629	0.036711
CGTT	Double	G19	rU:dC,rA:dC	3,20	NG avg_lfc	0.212741	0.00556476
CGTT	Double	G19	rU:dT,rU:dG	8,15	NG avg_lfc	0.0596565	0.0103129
CGTT	Double	G19	rA:dC,rG:dG	3,18	NG avg_lfc	-0.136465	0.0225881
CGTT	Double	G19	rG:dA,rA:dC	5,20	NG avg_lfc	0.123574	0.00797382
CGTT	Double	G19	rA:dA,rA:dC	2,11	NG avg_lfc	-0.202727	0.0293584
CGTT	Double	G19	rG:dT,rC:dT	8,19	NG avg_lfc	0.291517	0.00404728
CGTT	Double	G19	rC:dA,rC:dT	2,12	NG avg_lfc	0.27884	0.00426019
CGTT	Double	G19	rC:dA,rU:dG	5,14	NG avg_lfc	0.436653	0.00224882
CGTT	Double	G19	rC:dT,rG:dG	8,14	NG avg_lfc	-0.210069	0.0302202
CGTT	Double	G19	rG:dG,rU:dC	15,17	NG avg_lfc	0.00403792	0.0128928
CGTT	Double	G19	rU:dG,rU:dC	14,17	NG avg_lfc	0.171173	0.00658144
CGTT	Double	G19	rG:dG,rC:dA	4,10	NG avg_lfc	0.421975	0.00238663
CGTT	Double	G19	rG:dA,rG:dT	5,19	NG avg_lfc	0.436965	0.00224598
CGTT	Double	G19	rC:dC,rG:dG	11,15	NG avg_lfc	0.022062	0.0119936
CGTT	Double	G19	rG:dT,rA:dG	7,15	NG avg_lfc	0.0911387	0.00908633
CGTT	Double	G19	rG:dG,rU:dG	15,18	NG avg_lfc	-0.0136547	0.01384
CGTT	Double	G19	rU:dT,rU:dG	13,14	NG avg_lfc	0.0286498	0.0116807
CGTT	Double	G19	rA:dC,rC:dT	11,16	NG avg_lfc	0.352451	0.00316281
CGTT	Double	G19	rC:dC,rU:dT	3,16	NG avg_lfc	-0.0867677	0.0185361
CGTT	Double	G19	rU:dG,rC:dC	14,20	NG avg_lfc	-0.215758	0.0309048
CGTT	Double	G19	rU:dG,rU:dT	15,19	NG avg_lfc	0.576888	0.0012736
CGTT	Double	G19	rG:dT,rU:dT	9,19	NG avg_lfc	0.143927	0.00734585
CGTT	Double	G19	rC:dA,rU:dT	2,8	NG avg_lfc	0.237419	0.00503675
CGTT	Double	G19	rC:dT,rG:dT	6,16	NG avg_lfc	-0.161847	0.0249795
CGTT	Double	G19	rC:dA,rG:dG	5,14	NG avg_lfc	0.738876	0.00066006
CGTT	Double	G19	rC:dT,rU:dT	9,19	NG avg_lfc	0.015434	0.0123168
CGTT	Double	G19	rU:dT,rU:dT	8,19	NG avg_lfc	-0.147609	0.0236091
CGTT	Double	G19	rA:dC,rA:dC	17,20	NG avg_lfc	-0.084804	0.0183916
CGTT	Double	G19	rG:dA,rC:dA	5,10	NG avg_lfc	-0.168007	0.0255961
CGTT	Double	G19	rC:dT,rA:dC	9,17	NG avg_lfc	-0.42995	0.0707286
CGTT	Double	G19	rG:dA,rG:dT	5,13	NG avg_lfc	0.153096	0.00707923
CGTT	Double	G19	rC:dT,rU:dT	16,19	NG avg_lfc	0.0655722	0.0100705
CGTT	Double	G19	rA:dC,rU:dT	11,13	NG avg_lfc	0.0604095	0.0102817
CGTT	Double	G19	rA:dA,rG:dT	5,9	NG avg_lfc	-0.0286077	0.0146938
CGTT	Double	G19	rG:dA,rU:dG	5,18	NG avg_lfc	0.0824987	0.00940778
CGTT	Double	G19	rG:dT,rC:dA	9,10	NG avg_lfc	-0.107451	0.0201278
CGTT	Double	G19	rC:dA,rC:dT	5,9	NG avg_lfc	0.360275	0.00306419
CGTT	Double	G19	rC:dC,rG:dT	3,6	NG avg_lfc	-0.619705	0.141256
CGTT	Double	G19	rA:dA,rU:dC	10,11	NG avg_lfc	-0.547009	0.109083
CGTT	Double	G19	rG:dT,rC:dC	12,17	NG avg_lfc	0.255057	0.00469021
CGTT	Double	G19	rC:dA,rU:dC	2,11	NG avg_lfc	0.0753538	0.00968208
CGTT	Double	G19	rU:dC,rC:dC	3,11	NG avg_lfc	0.207644	0.0056805
CGTT	Double	G19	rG:dG,rG:dG	14,15	NG avg_lfc	0.414855	0.00245648
CGTT	Double	G19	rC:dT,rU:dT	6,8	NG avg_lfc	-0.38753	0.0602092
CGTT	Double	G19	rA:dG,rU:dT	4,16	NG avg_lfc	0.343649	0.00327755
CGTT	Double	G19	rC:dT,rA:dC	9,11	NG avg_lfc	-0.202466	0.0293283
CGTT	Double	G19	rU:dC,rA:dC	11,17	NG avg_lfc	-0.471964	0.0827982
CGTT	Double	G19	rC:dA,rA:dG	2,15	NG avg_lfc	0.0429353	0.0110295
CGTT	Double	G19	rA:dC,rG:dT	3,19	NG avg_lfc	0.312664	0.00371542
CGTT	Double	G19	rA:dG,rG:dT	15,16	NG avg_lfc	-0.216843	0.0310369
CGTT	Double	G19	rC:dA,rG:dA	5,10	NG avg_lfc	0.156798	0.00697434
CGTT	Double	G19	rU:dC,rU:dT	11,12	NG avg_lfc	0.263952	0.00452455
CGTT	Double	G19	rU:dT,rU:dG	16,18	NG avg_lfc	-0.0739382	0.0176116
CGTT	Double	G19	rU:dT,rA:dC	9,11	NG avg_lfc	0.242964	0.00492514
CGTT	Double	G19	rG:dA,rU:dT	5,13	NG avg_lfc	0.23303	0.00512687
CGTT	Double	G19	rG:dA,rC:dT	2,13	NG avg_lfc	-0.691379	0.180375
CGTT	Double	G19	rG:dT,rG:dG	8,18	NG avg_lfc	-0.127128	0.0217658
CGTT	Double	G19	rA:dA,rG:dT	5,7	NG avg_lfc	-0.244336	0.0345766
CGTT	Double	G19	rA:dG,rG:dG	15,18	NG avg_lfc	-0.209908	0.0302011
CGTT	Double	G19	rC:dT,rU:dG	9,18	NG avg_lfc	-0.00190173	0.0132034
CGTT	Double	G19	rC:dA,rU:dG	10,15	NG avg_lfc	-0.0984189	0.0194169
CGTT	Double	G19	rA:dG,rC:dT	4,13	NG avg_lfc	0.000253986	0.0130898
CGTT	Double	G19	rA:dC,rC:dT	3,8	NG avg_lfc	-0.130312	0.0220429
CGTT	Double	G19	rA:dG,rA:dG	14,15	NG avg_lfc	-0.167799	0.0255751
CGTT	Double	G19	rA:dA,rC:dC	2,17	NG avg_lfc	-0.112318	0.0205213
CGTT	Double	G19	rC:dC,rG:dT	3,13	NG avg_lfc	-0.199586	0.0289971
CGTT	Double	G19	rC:dT,rA:dG	8,18	NG avg_lfc	-0.413247	0.0663976
CGTT	Double	G19	rC:dT,rC:dC	13,20	NG avg_lfc	-0.435287	0.0721664
CGTT	Double	G19	rG:dA,rC:dC	2,20	NG avg_lfc	0.556114	0.00138556
CGTT	Double	G19	rU:dC,rC:dT	17,19	NG avg_lfc	-0.173834	0.026193
CGTT	Double	G19	rG:dG,rG:dT	18,19	NG avg_lfc	-1.94944	0.973288
CGTT	Double	G19	rU:dG,rU:dC	15,20	NG avg_lfc	0.151281	0.00713123
CGTT	Double	G19	rC:dA,rA:dA	5,10	NG avg_lfc	0.565928	0.00133149
CGTT	Double	G19	rU:dT,rG:dG	7,14	NG avg_lfc	-0.0261939	0.0145525
CGTT	Double	G19	rA:dC,rC:dT	17,19	NG avg_lfc	0.0016841	0.013015
CGTT	Double	G19	rC:dT,rG:dG	7,18	NG avg_lfc	-0.16178	0.0249729
CGTT	Double	G19	rC:dC,rG:dT	3,16	NG avg_lfc	-0.842749	0.289246
CGTT	Double	G19	rC:dA,rC:dT	10,19	NG avg_lfc	0.138802	0.00749921
CGTT	Double	G19	rG:dA,rC:dT	5,7	NG avg_lfc	-0.213828	0.0306708
CGTT	Double	G19	rA:dA,rG:dA	2,10	NG avg_lfc	-0.0639424	0.0169228
CGTT	Double	G19	rU:dG,rG:dG	14,15	NG avg_lfc	0.364752	0.00300915
CGTT	Double	G19	rU:dT,rG:dG	6,15	NG avg_lfc	0.148973	0.00719793
CGTT	Double	G19	rG:dT,rC:dC	12,20	NG avg_lfc	0.198663	0.00589028
CGTT	Double	G19	rA:dG,rU:dT	4,13	NG avg_lfc	-0.0473255	0.015836
CGTT	Double	G19	rA:dG,rC:dT	4,19	NG avg_lfc	0.245878	0.00486748
CGTT	Double	G19	rC:dC,rU:dT	3,6	NG avg_lfc	0.375627	0.00287951
CGTT	Double	G19	rC:dT,rC:dT	6,12	NG avg_lfc	-0.288992	0.0411691
CGTT	Double	G19	rC:dC,rU:dC	3,11	NG avg_lfc	-0.259467	0.0366877
CGTT	Double	G19	rG:dG,rG:dG	4,18	NG avg_lfc	0.0345346	0.011408
CGTT	Double	G19	rU:dC,rU:dG	3,4	NG avg_lfc	-0.568303	0.117776
CGTT	Double	G19	rG:dA,rC:dC	5,17	NG avg_lfc	0.025455	0.0118314
CGTT	Double	G19	rC:dT,rC:dT	7,12	NG avg_lfc	-0.641184	0.152172
AGTG	Single	G19	rA:dC	2	NG avg_lfc	-3.31433	0.999893
AGTG	Single	G19	rU:dC	2	NG avg_lfc	-3.25509	0.999863
AGTG	Single	G19	rC:dC	2	NG avg_lfc	-3.10172	0.999745
AGTG	Single	G19	rA:dG	3	NG avg_lfc	-3.82667	0.999987
AGTG	Single	G19	rU:dG	3	NG avg_lfc	-2.56442	0.997747
AGTG	Single	G19	rG:dG	3	NG avg_lfc	-2.48029	0.996832
AGTG	Single	G19	rU:dT	4	NG avg_lfc	-1.91777	0.969733
AGTG	Single	G19	rC:dT	4	NG avg_lfc	-3.91669	0.999991
AGTG	Single	G19	rG:dT	4	NG avg_lfc	-2.58999	0.997969
AGTG	Single	G19	rA:dA	5	NG avg_lfc	-2.03754	0.981172
AGTG	Single	G19	rC:dA	5	NG avg_lfc	-2.4506	0.996428
AGTG	Single	G19	rG:dA	5	NG avg_lfc	-3.32412	0.999897
AGTG	Single	G19	rU:dT	6	NG avg_lfc	-2.29839	0.993391
AGTG	Single	G19	rC:dT	6	NG avg_lfc	-2.45917	0.996549
AGTG	Single	G19	rG:dT	6	NG avg_lfc	-3.39702	0.999923
AGTG	Single	G19	rA:dG	7	NG avg_lfc	-2.30341	0.993524
AGTG	Single	G19	rU:dG	7	NG avg_lfc	-2.70056	0.998703
AGTG	Single	G19	rG:dG	7	NG avg_lfc	-2.71777	0.99879
AGTG	Single	G19	rA:dC	8	NG avg_lfc	-2.21052	0.990584
AGTG	Single	G19	rU:dC	8	NG avg_lfc	-0.464852	0.0806309
AGTG	Single	G19	rC:dC	8	NG avg_lfc	0.0146295	0.0123566
AGTG	Single	G19	rA:dC	9	NG avg_lfc	-3.04681	0.999682
AGTG	Single	G19	rU:dC	9	NG avg_lfc	-0.593515	0.128839
AGTG	Single	G19	rC:dC	9	NG avg_lfc	-0.104468	0.0198902
AGTG	Single	G19	rA:dG	10	NG avg_lfc	-2.75025	0.998939
AGTG	Single	G19	rU:dG	10	NG avg_lfc	-3.07829	0.99972
AGTG	Single	G19	rG:dG	10	NG avg_lfc	-2.65076	0.998412
AGTG	Single	G19	rA:dG	11	NG avg_lfc	-1.114	0.550475
AGTG	Single	G19	rU:dG	11	NG avg_lfc	-2.52278	0.997333
AGTG	Single	G19	rG:dG	11	NG avg_lfc	-0.923165	0.360671
AGTG	Single	G19	rU:dT	12	NG avg_lfc	-1.14513	0.581515
AGTG	Single	G19	rC:dT	12	NG avg_lfc	-2.11552	0.986212
AGTG	Single	G19	rG:dT	12	NG avg_lfc	-3.67471	0.999975
AGTG	Single	G19	rU:dT	13	NG avg_lfc	0.0213901	0.012026
AGTG	Single	G19	rC:dT	13	NG avg_lfc	-0.251537	0.0355663
AGTG	Single	G19	rG:dT	13	NG avg_lfc	-1.53945	0.873304
AGTG	Single	G19	rA:dC	14	NG avg_lfc	0.0544754	0.0105299
AGTG	Single	G19	rU:dC	14	NG avg_lfc	-0.229178	0.0325795
AGTG	Single	G19	rC:dC	14	NG avg_lfc	-0.159146	0.0247137
AGTG	Single	G19	rU:dT	15	NG avg_lfc	0.201075	0.00583319
AGTG	Single	G19	rC:dT	15	NG avg_lfc	0.13344	0.00766305
AGTG	Single	G19	rG:dT	15	NG avg_lfc	-0.775268	0.236294
AGTG	Single	G19	rA:dA	16	NG avg_lfc	0.112168	0.00834872
AGTG	Single	G19	rC:dA	16	NG avg_lfc	-0.224915	0.0320381
AGTG	Single	G19	rG:dA	16	NG avg_lfc	0.537211	0.00149595
AGTG	Single	G19	rA:dA	17	NG avg_lfc	0.158541	0.0069255
AGTG	Single	G19	rC:dA	17	NG avg_lfc	0.0519059	0.0106391
AGTG	Single	G19	rG:dA	17	NG avg_lfc	-1.25367	0.683484
AGTG	Single	G19	rU:dT	18	NG avg_lfc	-0.0610585	0.0167291
AGTG	Single	G19	rC:dT	18	NG avg_lfc	-0.355595	0.0532754
AGTG	Single	G19	rG:dT	18	NG avg_lfc	0.422561	0.00238097
AGTG	Single	G19	rA:dG	19	NG avg_lfc	-0.135408	0.0224935
AGTG	Single	G19	rU:dG	19	NG avg_lfc	-0.377743	0.057999
AGTG	Single	G19	rG:dG	19	NG avg_lfc	0.278493	0.00426618
AGTG	Single	G19	rA:dG	20	NG avg_lfc	-0.662498	0.163679
AGTG	Single	G19	rU:dG	20	NG avg_lfc	-0.268445	0.0379983
AGTG	Single	G19	rG:dG	20	NG avg_lfc	-1.36947	0.77559
AGTG	Double	G19	rU:dG,rG:dA	11,17	NG avg_lfc	-0.654829	0.15946
AGTG	Double	G19	rA:dA,rG:dG	16,20	NG avg_lfc	-0.205805	0.0297168
AGTG	Double	G19	rU:dG,rU:dT	7,18	NG avg_lfc	-0.104818	0.019918
AGTG	Double	G19	rG:dG,rC:dT	3,18	NG avg_lfc	0.0835905	0.00936654
AGTG	Double	G19	rA:dA,rA:dC	5,14	NG avg_lfc	0.157682	0.00694953
AGTG	Double	G19	rC:dC,rG:dT	9,13	NG avg_lfc	-0.389226	0.0606
AGTG	Double	G19	rG:dT,rA:dG	13,19	NG avg_lfc	0.00437534	0.0128753
AGTG	Double	G19	rG:dT,rG:dT	4,6	NG avg_lfc	-3.472	0.999943
AGTG	Double	G19	rC:dC,rA:dG	2,20	NG avg_lfc	0.0206168	0.0120634
AGTG	Double	G19	rC:dA,rA:dA	5,16	NG avg_lfc	-0.236555	0.0335372
AGTG	Double	G19	rA:dC,rC:dT	9,18	NG avg_lfc	-0.270033	0.0382347
AGTG	Double	G19	rG:dA,rC:dT	5,15	NG avg_lfc	0.0784394	0.00956266
AGTG	Double	G19	rU:dC,rC:dC	2,9	NG avg_lfc	-0.0680717	0.0172041
AGTG	Double	G19	rC:dC,rA:dA	2,5	NG avg_lfc	0.208802	0.00565399
AGTG	Double	G19	rU:dT,rG:dT	4,12	NG avg_lfc	-2.40879	0.995769
AGTG	Double	G19	rU:dC,rA:dG	2,11	NG avg_lfc	-0.177286	0.026553
AGTG	Double	G19	rG:dA,rC:dC	5,8	NG avg_lfc	-0.194119	0.0283785
AGTG	Double	G19	rC:dC,rC:dT	8,18	NG avg_lfc	0.137063	0.00755196
AGTG	Double	G19	rG:dA,rA:dC	5,8	NG avg_lfc	-0.0979968	0.0193843
AGTG	Double	G19	rA:dG,rU:dG	10,11	NG avg_lfc	-1.13803	0.57449
AGTG	Double	G19	rA:dC,rA:dA	9,16	NG avg_lfc	0.178189	0.00639773
AGTG	Double	G19	rC:dC,rC:dT	2,13	NG avg_lfc	0.0951532	0.0089407
AGTG	Double	G19	rC:dT,rC:dC	6,14	NG avg_lfc	0.00718637	0.012731
AGTG	Double	G19	rA:dG,rC:dA	7,17	NG avg_lfc	-0.0960238	0.0192326
AGTG	Double	G19	rC:dC,rG:dG	2,7	NG avg_lfc	-0.348114	0.0517637
AGTG	Double	G19	rG:dA,rA:dC	5,14	NG avg_lfc	-0.0263466	0.0145614
AGTG	Double	G19	rU:dG,rA:dC	3,8	NG avg_lfc	-0.272876	0.0386617
AGTG	Double	G19	rU:dT,rG:dG	6,10	NG avg_lfc	-1.14128	0.577705
AGTG	Double	G19	rU:dC,rC:dC	8,14	NG avg_lfc	0.43215	0.00229023
AGTG	Double	G19	rU:dT,rA:dC	6,14	NG avg_lfc	0.30278	0.00386701
AGTG	Double	G19	rG:dT,rA:dG	18,20	NG avg_lfc	0.198588	0.00589205
AGTG	Double	G19	rA:dC,rC:dT	9,12	NG avg_lfc	0.160996	0.00685725
AGTG	Double	G19	rG:dT,rU:dG	12,20	NG avg_lfc	-0.444748	0.0747819
AGTG	Double	G19	rG:dT,rG:dG	6,11	NG avg_lfc	-1.08687	0.523087
AGTG	Double	G19	rC:dC,rA:dA	14,16	NG avg_lfc	-0.26311	0.0372142
AGTG	Double	G19	rU:dT,rA:dA	15,16	NG avg_lfc	-0.0936149	0.0190489
AGTG	Double	G19	rA:dG,rU:dT	3,12	NG avg_lfc	-0.968309	0.403931
AGTG	Double	G19	rA:dC,rC:dC	9,14	NG avg_lfc	-0.617593	0.140218
AGTG	Double	G19	rC:dT,rU:dG	15,20	NG avg_lfc	0.26007	0.00459611
AGTG	Double	G19	rG:dT,rG:dG	4,7	NG avg_lfc	-1.24253	0.673615
AGTG	Double	G19	rG:dG,rU:dC	7,9	NG avg_lfc	0.376313	0.00287153
AGTG	Double	G19	rA:dG,rA:dG	3,19	NG avg_lfc	0.0313225	0.011556
AGTG	Double	G19	rC:dA,rA:dG	5,20	NG avg_lfc	-0.0556604	0.0163723
AGTG	Double	G19	rC:dC,rA:dG	8,19	NG avg_lfc	-0.253154	0.0357922
AGTG	Double	G19	rC:dT,rA:dA	13,17	NG avg_lfc	-0.500829	0.0921474
AGTG	Double	G19	rC:dC,rC:dT	2,12	NG avg_lfc	-0.053016	0.0162002
AGTG	Double	G19	rG:dG,rA:dG	3,20	NG avg_lfc	-1.09395	0.530248
AGTG	Double	G19	rU:dG,rC:dT	11,18	NG avg_lfc	-1.48022	0.844212
AGTG	Double	G19	rC:dT,rC:dT	15,18	NG avg_lfc	-0.505562	0.0937684
AGTG	Double	G19	rG:dG,rC:dT	11,13	NG avg_lfc	-0.254979	0.0360488
AGTG	Double	G19	rU:dT,rU:dG	18,19	NG avg_lfc	0.475031	0.00192488
AGTG	Double	G19	rA:dC,rG:dG	2,19	NG avg_lfc	0.150103	0.0071652
AGTG	Double	G19	rU:dC,rG:dA	9,17	NG avg_lfc	-0.0944028	0.0191088
AGTG	Double	G19	rA:dA,rC:dA	5,17	NG avg_lfc	0.404584	0.00256084
AGTG	Double	G19	rC:dA,rA:dC	5,9	NG avg_lfc	-1.71339	0.9332
AGTG	Double	G19	rC:dT,rC:dC	12,14	NG avg_lfc	0.270722	0.00440238
AGTG	Double	G19	rG:dT,rA:dG	6,19	NG avg_lfc	-0.0941337	0.0190883
AGTG	Double	G19	rU:dC,rU:dG	8,19	NG avg_lfc	0.227885	0.00523456
AGTG	Double	G19	rU:dC,rC:dA	8,17	NG avg_lfc	-0.321129	0.0466412
AGTG	Double	G19	rG:dT,rU:dG	4,10	NG avg_lfc	-2.56093	0.997715
AGTG	Double	G19	rA:dC,rU:dG	8,11	NG avg_lfc	-0.479281	0.0850832
AGTG	Double	G19	rC:dT,rA:dG	12,20	NG avg_lfc	0.177744	0.00640923
AGTG	Double	G19	rC:dT,rG:dG	13,19	NG avg_lfc	0.665321	0.000889652
AGTG	Double	G19	rG:dT,rG:dG	18,20	NG avg_lfc	-0.139248	0.0228389
AGTG	Double	G19	rC:dT,rC:dT	6,18	NG avg_lfc	0.166175	0.00671547
AGTG	Double	G19	rA:dA,rG:dG	17,20	NG avg_lfc	-0.0848712	0.0183965
AGTG	Double	G19	rC:dC,rG:dT	9,12	NG avg_lfc	-0.101688	0.0196713
AGTG	Double	G19	rG:dG,rC:dT	10,12	NG avg_lfc	-0.114881	0.0207316
AGTG	Double	G19	rC:dA,rC:dC	5,8	NG avg_lfc	-0.139873	0.0228957
AGTG	Double	G19	rA:dC,rC:dT	9,13	NG avg_lfc	-0.086227	0.0184962
AGTG	Double	G19	rC:dA,rG:dT	5,6	NG avg_lfc	-2.36623	0.994975
AGTG	Double	G19	rG:dG,rU:dT	3,15	NG avg_lfc	-0.0331718	0.0149646
AGTG	Double	G19	rG:dG,rA:dA	3,17	NG avg_lfc	-0.540904	0.106697
AGTG	Double	G19	rC:dC,rC:dA	8,16	NG avg_lfc	0.120349	0.0080781
AGTG	Double	G19	rC:dT,rC:dA	15,17	NG avg_lfc	-0.134788	0.0224382
AGTG	Double	G19	rU:dG,rA:dA	7,16	NG avg_lfc	-0.372755	0.0569021
AGTG	Double	G19	rU:dT,rC:dT	4,13	NG avg_lfc	0.374698	0.00289036
AGTG	Double	G19	rC:dA,rG:dA	16,17	NG avg_lfc	-0.0900566	0.0187807
AGTG	Double	G19	rC:dC,rU:dC	2,9	NG avg_lfc	-0.463058	0.0800924
AGTG	Double	G19	rU:dT,rA:dG	18,20	NG avg_lfc	0.0975221	0.00885586
AGTG	Double	G19	rA:dA,rA:dG	5,11	NG avg_lfc	-0.161497	0.024945
AGTG	Double	G19	rA:dC,rC:dC	8,14	NG avg_lfc	-0.336244	0.049448
AGTG	Double	G19	rU:dG,rC:dA	7,16	NG avg_lfc	0.017591	0.0122107
AGTG	Double	G19	rA:dC,rG:dT	8,15	NG avg_lfc	-0.309445	0.044576
AGTG	Double	G19	rU:dG,rG:dA	3,16	NG avg_lfc	-0.441544	0.0738866
AGTG	Double	G19	rU:dT,rG:dT	12,13	NG avg_lfc	-0.34661	0.0514647
AGTG	Double	G19	rA:dA,rC:dT	5,12	NG avg_lfc	0.940699	0.000290916
AGTG	Double	G19	rG:dG,rU:dC	10,14	NG avg_lfc	-0.201119	0.029173
AGTG	Double	G19	rG:dG,rG:dG	7,11	NG avg_lfc	-0.357648	0.0536976
AGTG	Double	G19	rC:dT,rG:dG	4,7	NG avg_lfc	-0.364361	0.0550999
AGTG	Double	G19	rU:dT,rU:dG	15,20	NG avg_lfc	-0.0166688	0.014008
AGTG	Double	G19	rC:dC,rA:dA	9,16	NG avg_lfc	-0.412199	0.0661343
AGTG	Double	G19	rG:dT,rA:dG	13,20	NG avg_lfc	-0.126667	0.021726
AGTG	Double	G19	rU:dC,rU:dC	2,8	NG avg_lfc	-0.404686	0.0642746
AGTG	Double	G19	rA:dA,rA:dG	17,19	NG avg_lfc	0.400669	0.00260178
AGTG	Double	G19	rU:dT,rC:dA	6,17	NG avg_lfc	-0.303263	0.0435189
AGTG	Double	G19	rG:dA,rA:dG	17,19	NG avg_lfc	-0.03029	0.014793
AGTG	Double	G19	rC:dA,rU:dG	5,7	NG avg_lfc	-0.635366	0.149149
AGTG	Double	G19	rG:dT,rG:dA	15,17	NG avg_lfc	-0.0813558	0.0181405
AGTG	Double	G19	rA:dC,rG:dG	8,11	NG avg_lfc	-0.472199	0.0828708
AGTG	Double	G19	rA:dA,rC:dA	5,16	NG avg_lfc	-0.509847	0.0952574
AGTG	Double	G19	rU:dC,rG:dA	8,17	NG avg_lfc	0.307933	0.00378723
AGTG	Double	G19	rU:dC,rG:dG	9,11	NG avg_lfc	-0.414007	0.0665894
AGTG	Double	G19	rC:dT,rG:dG	6,7	NG avg_lfc	-1.18999	0.625092
AGTG	Double	G19	rC:dC,rU:dG	14,19	NG avg_lfc	0.145827	0.00728979
AGTG	Double	G19	rG:dT,rU:dG	18,19	NG avg_lfc	0.0415971	0.011089
AGTG	Double	G19	rU:dT,rA:dG	4,19	NG avg_lfc	0.0660971	0.0100493
AGTG	Double	G19	rU:dC,rG:dT	9,12	NG avg_lfc	0.0161201	0.012283
AGTG	Double	G19	rA:dG,rA:dC	7,8	NG avg_lfc	-0.107551	0.0201358
AGTG	Double	G19	rG:dG,rU:dG	19,20	NG avg_lfc	0.221101	0.00537999
AGTG	Double	G19	rU:dG,rA:dA	3,17	NG avg_lfc	-0.301548	0.0432298
AGTG	Double	G19	rC:dT,rU:dT	13,15	NG avg_lfc	0.407216	0.00253368
AGTG	Double	G19	rC:dC,rC:dT	9,12	NG avg_lfc	-0.0743894	0.0176434
AGTG	Double	G19	rC:dT,rU:dT	4,18	NG avg_lfc	0.404611	0.00256056
AGTG	Double	G19	rA:dC,rC:dT	2,6	NG avg_lfc	-3.0458	0.99968
AGTG	Double	G19	rC:dC,rC:dA	9,17	NG avg_lfc	0.119507	0.00810554
AGTG	Double	G19	rA:dA,rG:dG	5,10	NG avg_lfc	-1.15405	0.590312
AGTG	Double	G19	rG:dA,rC:dC	5,14	NG avg_lfc	-0.1366	0.0226001
AGTG	Double	G19	rC:dT,rU:dG	13,19	NG avg_lfc	0.841771	0.000434705
AGTG	Double	G19	rA:dG,rU:dC	11,14	NG avg_lfc	-0.348544	0.0518495
AGTG	Double	G19	rA:dA,rU:dT	16,18	NG avg_lfc	0.278977	0.00425784
AGTG	Double	G19	rU:dG,rG:dT	7,15	NG avg_lfc	-0.16674	0.0254681
AGTG	Double	G19	rU:dG,rG:dA	7,17	NG avg_lfc	-0.132495	0.0222348
AGTG	Double	G19	rA:dC,rA:dG	9,10	NG avg_lfc	-0.566534	0.117032
AGTG	Double	G19	rU:dG,rC:dC	7,14	NG avg_lfc	-0.268119	0.03795
AGTG	Double	G19	rG:dA,rG:dT	16,18	NG avg_lfc	-0.377268	0.0578935
AGTG	Double	G19	rC:dT,rC:dA	12,16	NG avg_lfc	-0.0416829	0.0154827
AGTG	Double	G19	rC:dT,rU:dT	4,15	NG avg_lfc	-0.335978	0.0493971
AGTG	Double	G19	rA:dA,rA:dA	5,16	NG avg_lfc	0.377643	0.00285609
AGTG	Double	G19	rG:dG,rC:dT	3,12	NG avg_lfc	-0.624041	0.143406
AGTG	Double	G19	rU:dC,rA:dG	2,3	NG avg_lfc	-3.21911	0.999842
AGTG	Double	G19	rG:dT,rU:dT	4,15	NG avg_lfc	0.146038	0.0072836
AGTG	Double	G19	rA:dC,rG:dA	8,17	NG avg_lfc	-0.163998	0.0251932
AGTG	Double	G19	rG:dT,rC:dT	4,13	NG avg_lfc	-0.0807511	0.0180968
AGTG	Double	G19	rA:dC,rC:dA	14,17	NG avg_lfc	-0.00335841	0.0132807
AGTG	Double	G19	rC:dC,rA:dA	9,17	NG avg_lfc	-0.0993153	0.0194863
AGTG	Double	G19	rA:dA,rA:dA	5,17	NG avg_lfc	0.385058	0.00277161
AGTG	Double	G19	rA:dC,rC:dT	14,18	NG avg_lfc	0.153486	0.00706812
AGTG	Double	G19	rU:dT,rU:dC	4,14	NG avg_lfc	0.435258	0.00226157
AGTG	Double	G19	rU:dC,rC:dA	2,16	NG avg_lfc	-0.421416	0.0684841
AGTG	Double	G19	rG:dA,rC:dT	5,18	NG avg_lfc	-0.551708	0.110952
AGTG	Double	G19	rA:dA,rU:dT	5,12	NG avg_lfc	-0.733674	0.207175
AGTG	Double	G19	rG:dG,rA:dA	3,16	NG avg_lfc	-0.647318	0.155414
AGTG	Double	G19	rC:dA,rC:dA	16,17	NG avg_lfc	-0.0386211	0.0152943
AGTG	Double	G19	rU:dT,rA:dG	12,20	NG avg_lfc	-0.543113	0.107555
AGTG	Double	G19	rG:dG,rC:dC	11,14	NG avg_lfc	-0.57675	0.121388
AGTG	Double	G19	rG:dT,rG:dG	12,20	NG avg_lfc	-0.389619	0.0606909
AGTG	Double	G19	rU:dC,rC:dT	2,15	NG avg_lfc	-0.0473538	0.0158377
AGTG	Double	G19	rU:dC,rC:dA	2,17	NG avg_lfc	-0.0712067	0.0174207
AGTG	Double	G19	rC:dT,rA:dG	13,20	NG avg_lfc	-0.606896	0.135062
AGTG	Double	G19	rC:dT,rU:dC	12,14	NG avg_lfc	-0.0627268	0.0168409
AGTG	Double	G19	rG:dA,rU:dT	5,12	NG avg_lfc	-0.793299	0.249763
AGTG	Double	G19	rG:dT,rA:dA	4,5	NG avg_lfc	-2.50077	0.997084
AGTG	Double	G19	rA:dG,rG:dG	3,19	NG avg_lfc	0.0658656	0.0100586
AGTG	Double	G19	rU:dG,rG:dT	10,13	NG avg_lfc	-0.337309	0.0496516
AGTG	Double	G19	rG:dT,rC:dT	4,6	NG avg_lfc	-3.42642	0.999932
AGTG	Double	G19	rA:dC,rG:dA	2,5	NG avg_lfc	-2.04207	0.981508
AGTG	Double	G19	rU:dG,rU:dG	3,20	NG avg_lfc	-0.364409	0.0551101
AGTG	Double	G19	rC:dC,rU:dT	8,13	NG avg_lfc	-0.0204492	0.0142217
AGTG	Double	G19	rU:dT,rG:dA	13,16	NG avg_lfc	0.390968	0.00270605
AGTG	Double	G19	rC:dC,rA:dG	9,20	NG avg_lfc	-0.326486	0.0476182
AGTG	Double	G19	rC:dT,rC:dT	12,13	NG avg_lfc	0.242561	0.00493316
AGTG	Double	G19	rG:dT,rA:dC	13,14	NG avg_lfc	-0.870087	0.312594
AGTG	Double	G19	rC:dA,rA:dG	17,19	NG avg_lfc	0.286787	0.00412546
AGTG	Double	G19	rU:dT,rG:dG	13,20	NG avg_lfc	-0.61647	0.13967
AGTG	Double	G19	rC:dA,rC:dT	17,18	NG avg_lfc	-0.392387	0.0613351
AGTG	Double	G19	rA:dC,rA:dG	2,10	NG avg_lfc	-2.68785	0.998634
AGTG	Double	G19	rU:dT,rG:dG	6,7	NG avg_lfc	-0.393813	0.0616692
AGTG	Double	G19	rC:dC,rA:dG	2,19	NG avg_lfc	0.634881	0.00100661
AGTG	Double	G19	rA:dA,rC:dC	5,8	NG avg_lfc	0.170624	0.00659602
AGTG	Double	G19	rG:dT,rU:dT	13,15	NG avg_lfc	-0.103854	0.0198416
AGTG	Double	G19	rU:dT,rA:dG	6,19	NG avg_lfc	-0.431169	0.0710545
AGTG	Double	G19	rG:dT,rG:dT	4,18	NG avg_lfc	-0.591507	0.127926
GGGG	Single	G19	rA:dC	2	NG avg_lfc	-2.54506	0.997563
GGGG	Single	G19	rU:dC	2	NG avg_lfc	-2.15251	0.988112
GGGG	Single	G19	rC:dC	2	NG avg_lfc	-1.29253	0.716602
GGGG	Single	G19	rA:dG	3	NG avg_lfc	-2.51574	0.997256
GGGG	Single	G19	rU:dG	3	NG avg_lfc	-2.70457	0.998724
GGGG	Single	G19	rG:dG	3	NG avg_lfc	-1.27119	0.698676
GGGG	Single	G19	rU:dT	4	NG avg_lfc	-1.825	0.956485
GGGG	Single	G19	rC:dT	4	NG avg_lfc	-2.66134	0.998479
GGGG	Single	G19	rG:dT	4	NG avg_lfc	-2.70198	0.99871
GGGG	Single	G19	rA:dA	5	NG avg_lfc	-2.31535	0.993829
GGGG	Single	G19	rC:dA	5	NG avg_lfc	-1.80753	0.953436
GGGG	Single	G19	rG:dA	5	NG avg_lfc	-1.74626	0.941056
GGGG	Single	G19	rU:dT	6	NG avg_lfc	-1.98063	0.976391
GGGG	Single	G19	rC:dT	6	NG avg_lfc	-1.88479	0.965543
GGGG	Single	G19	rG:dT	6	NG avg_lfc	-2.49286	0.996989
GGGG	Single	G19	rA:dC	7	NG avg_lfc	-0.6979	0.184324
GGGG	Single	G19	rU:dC	7	NG avg_lfc	-0.744987	0.214824
GGGG	Single	G19	rC:dC	7	NG avg_lfc	-0.931465	0.36848
GGGG	Single	G19	rA:dA	8	NG avg_lfc	-1.26442	0.692855
GGGG	Single	G19	rC:dA	8	NG avg_lfc	-1.41787	0.807945
GGGG	Single	G19	rG:dA	8	NG avg_lfc	-3.2562	0.999864
GGGG	Single	G19	rA:dA	9	NG avg_lfc	-1.26006	0.689071
GGGG	Single	G19	rC:dA	9	NG avg_lfc	-1.66825	0.920822
GGGG	Single	G19	rG:dA	9	NG avg_lfc	-1.93478	0.971696
GGGG	Single	G19	rA:dC	10	NG avg_lfc	-0.132992	0.0222787
GGGG	Single	G19	rU:dC	10	NG avg_lfc	-0.173018	0.0261086
GGGG	Single	G19	rC:dC	10	NG avg_lfc	-0.198434	0.0288657
GGGG	Single	G19	rU:dT	11	NG avg_lfc	-0.387829	0.0602779
GGGG	Single	G19	rC:dT	11	NG avg_lfc	-0.222954	0.0317922
GGGG	Single	G19	rG:dT	11	NG avg_lfc	-2.30402	0.99354
GGGG	Single	G19	rA:dA	12	NG avg_lfc	0.0744651	0.00971675
GGGG	Single	G19	rC:dA	12	NG avg_lfc	-0.488306	0.0879801
GGGG	Single	G19	rG:dA	12	NG avg_lfc	0.120309	0.0080794
GGGG	Single	G19	rA:dC	13	NG avg_lfc	-0.54901	0.109876
GGGG	Single	G19	rU:dC	13	NG avg_lfc	0.2959	0.00397615
GGGG	Single	G19	rC:dC	13	NG avg_lfc	-0.309271	0.0445459
GGGG	Single	G19	rU:dT	14	NG avg_lfc	-0.409535	0.0654691
GGGG	Single	G19	rC:dT	14	NG avg_lfc	0.11366	0.0082987
GGGG	Single	G19	rG:dT	14	NG avg_lfc	-0.134881	0.0224465
GGGG	Single	G19	rA:dG	15	NG avg_lfc	-0.172942	0.0261008
GGGG	Single	G19	rU:dG	15	NG avg_lfc	0.0219828	0.0119974
GGGG	Single	G19	rG:dG	15	NG avg_lfc	-0.0325572	0.0149278
GGGG	Single	G19	rA:dC	16	NG avg_lfc	-0.310318	0.0447272
GGGG	Single	G19	rU:dC	16	NG avg_lfc	-0.21476	0.0307836
GGGG	Single	G19	rC:dC	16	NG avg_lfc	-0.0697823	0.017322
GGGG	Single	G19	rU:dT	17	NG avg_lfc	-0.231884	0.0329276
GGGG	Single	G19	rC:dT	17	NG avg_lfc	-0.147998	0.0236456
GGGG	Single	G19	rG:dT	17	NG avg_lfc	0.240749	0.00496943
GGGG	Single	G19	rA:dA	18	NG avg_lfc	-0.293034	0.0418219
GGGG	Single	G19	rC:dA	18	NG avg_lfc	-0.599056	0.131386
GGGG	Single	G19	rG:dA	18	NG avg_lfc	-0.00248953	0.0132345
GGGG	Single	G19	rA:dG	19	NG avg_lfc	-0.517208	0.0978653
GGGG	Single	G19	rU:dG	19	NG avg_lfc	-0.117145	0.0209191
GGGG	Single	G19	rG:dG	19	NG avg_lfc	-0.136976	0.0226339
GGGG	Single	G19	rA:dA	20	NG avg_lfc	-0.454199	0.0774815
GGGG	Single	G19	rC:dA	20	NG avg_lfc	-0.357266	0.0536189
GGGG	Single	G19	rG:dA	20	NG avg_lfc	-0.194121	0.0283787
GGGG	Double	G19	rA:dC,rG:dT	2,6	NG avg_lfc	-1.89723	0.967186
GGGG	Double	G19	rG:dT,rA:dA	4,5	NG avg_lfc	-0.74828	0.217088
GGGG	Double	G19	rU:dC,rA:dA	10,12	NG avg_lfc	-0.121428	0.0212784
GGGG	Double	G19	rG:dG,rC:dA	15,18	NG avg_lfc	0.0854158	0.00929801
GGGG	Double	G19	rC:dA,rC:dC	12,13	NG avg_lfc	-0.240275	0.0340303
GGGG	Double	G19	rU:dC,rC:dC	2,10	NG avg_lfc	-0.363812	0.0549839
GGGG	Double	G19	rC:dA,rU:dC	8,13	NG avg_lfc	-0.523463	0.100131
GGGG	Double	G19	rG:dA,rU:dC	9,13	NG avg_lfc	-0.140851	0.0229847
GGGG	Double	G19	rG:dT,rG:dT	14,17	NG avg_lfc	0.282845	0.00419176
GGGG	Double	G19	rA:dC,rA:dG	13,15	NG avg_lfc	-0.0574503	0.0164897
GGGG	Double	G19	rC:dC,rA:dC	2,16	NG avg_lfc	-0.312806	0.045161
GGGG	Double	G19	rA:dC,rA:dA	10,12	NG avg_lfc	-0.173415	0.0261497
GGGG	Double	G19	rU:dC,rU:dC	7,10	NG avg_lfc	0.318187	0.00363332
GGGG	Double	G19	rU:dT,rC:dA	4,9	NG avg_lfc	-0.022481	0.0143378
GGGG	Double	G19	rC:dC,rC:dA	13,20	NG avg_lfc	-0.494965	0.0901743
GGGG	Double	G19	rC:dC,rC:dA	7,18	NG avg_lfc	-0.26041	0.0368233
GGGG	Double	G19	rU:dT,rU:dG	17,19	NG avg_lfc	0.190622	0.00608461
GGGG	Double	G19	rG:dA,rA:dG	9,19	NG avg_lfc	-0.833356	0.281467
GGGG	Double	G19	rG:dA,rG:dT	9,11	NG avg_lfc	-0.560229	0.114412
GGGG	Double	G19	rA:dC,rA:dC	2,10	NG avg_lfc	-0.35009	0.0521591
GGGG	Double	G19	rA:dG,rC:dT	3,17	NG avg_lfc	0.0471377	0.0108449
GGGG	Double	G19	rC:dC,rA:dA	13,20	NG avg_lfc	-0.548385	0.109628
GGGG	Double	G19	rA:dA,rG:dT	8,14	NG avg_lfc	0.0400991	0.0111559
GGGG	Double	G19	rC:dA,rG:dG	9,19	NG avg_lfc	-0.375721	0.0575518
GGGG	Double	G19	rC:dA,rC:dC	8,13	NG avg_lfc	-0.576906	0.121456
GGGG	Double	G19	rC:dA,rA:dA	8,20	NG avg_lfc	-0.226064	0.0321832
GGGG	Double	G19	rA:dA,rC:dT	8,11	NG avg_lfc	-0.155126	0.0243233
GGGG	Double	G19	rA:dC,rU:dG	13,19	NG avg_lfc	-0.217559	0.0311246
GGGG	Double	G19	rA:dA,rG:dA	5,18	NG avg_lfc	-0.181809	0.027032
GGGG	Double	G19	rG:dT,rC:dC	6,7	NG avg_lfc	0.151316	0.00713023
GGGG	Double	G19	rG:dA,rC:dA	8,18	NG avg_lfc	-0.262626	0.0371438
GGGG	Double	G19	rA:dG,rG:dG	3,15	NG avg_lfc	0.329033	0.00347729
GGGG	Double	G19	rU:dG,rA:dA	3,20	NG avg_lfc	-0.350581	0.0522577
GGGG	Double	G19	rU:dC,rG:dT	2,6	NG avg_lfc	-0.352141	0.0525723
GGGG	Double	G19	rU:dC,rC:dA	10,20	NG avg_lfc	-0.553593	0.111709
GGGG	Double	G19	rC:dA,rU:dT	12,17	NG avg_lfc	-0.0891919	0.0187161
GGGG	Double	G19	rC:dC,rC:dT	7,14	NG avg_lfc	0.396979	0.00264096
GGGG	Double	G19	rC:dC,rC:dA	7,20	NG avg_lfc	-0.401324	0.0634583
GGGG	Double	G19	rC:dA,rA:dG	9,15	NG avg_lfc	0.0391654	0.0111978
GGGG	Double	G19	rU:dC,rC:dA	2,20	NG avg_lfc	-0.0962342	0.0192487
GGGG	Double	G19	rA:dA,rG:dA	5,8	NG avg_lfc	0.325833	0.00352261
GGGG	Double	G19	rC:dC,rC:dT	10,17	NG avg_lfc	0.0119868	0.0124883
GGGG	Double	G19	rA:dC,rG:dT	10,14	NG avg_lfc	-0.278012	0.0394444
GGGG	Double	G19	rA:dA,rU:dC	5,13	NG avg_lfc	-0.348236	0.051788
GGGG	Double	G19	rU:dG,rU:dT	15,17	NG avg_lfc	0.188673	0.00613268
GGGG	Double	G19	rA:dC,rU:dC	7,10	NG avg_lfc	0.356651	0.00310949
GGGG	Double	G19	rC:dA,rA:dA	12,18	NG avg_lfc	-0.120718	0.0212184
GGGG	Double	G19	rA:dA,rA:dG	9,19	NG avg_lfc	-0.590131	0.127304
GGGG	Double	G19	rU:dC,rA:dG	7,19	NG avg_lfc	-0.565509	0.116602
GGGG	Double	G19	rA:dA,rU:dC	9,16	NG avg_lfc	-0.732577	0.206445
GGGG	Double	G19	rG:dG,rA:dA	3,20	NG avg_lfc	-0.143374	0.0232159
GGGG	Double	G19	rU:dT,rG:dA	6,20	NG avg_lfc	0.140642	0.0074438
GGGG	Double	G19	rC:dC,rG:dA	10,12	NG avg_lfc	-0.0412383	0.0154552
GGGG	Double	G19	rC:dC,rU:dG	10,15	NG avg_lfc	0.366211	0.00299143
GGGG	Double	G19	rU:dG,rC:dC	3,7	NG avg_lfc	-0.57399	0.120197
GGGG	Double	G19	rU:dC,rG:dT	2,14	NG avg_lfc	-0.184328	0.0273023
GGGG	Double	G19	rU:dT,rC:dT	6,17	NG avg_lfc	0.0759963	0.0096571
GGGG	Double	G19	rA:dA,rC:dC	9,10	NG avg_lfc	-0.122269	0.0213496
GGGG	Double	G19	rG:dT,rA:dC	4,10	NG avg_lfc	-0.51723	0.0978732
GGGG	Double	G19	rG:dA,rU:dG	12,19	NG avg_lfc	0.0477899	0.0108165
GGGG	Double	G19	rA:dC,rG:dT	7,17	NG avg_lfc	-0.00866243	0.013566
GGGG	Double	G19	rA:dA,rA:dA	9,20	NG avg_lfc	-0.461258	0.0795557
GGGG	Double	G19	rG:dT,rG:dG	14,15	NG avg_lfc	0.24649	0.00485545
GGGG	Double	G19	rU:dC,rG:dA	2,5	NG avg_lfc	-0.550412	0.110434
GGGG	Double	G19	rC:dT,rU:dC	4,13	NG avg_lfc	0.0439968	0.0109826
GGGG	Double	G19	rC:dC,rC:dA	2,20	NG avg_lfc	-0.254729	0.0360136
GGGG	Double	G19	rC:dT,rG:dT	14,17	NG avg_lfc	0.265548	0.00449544
GGGG	Double	G19	rC:dC,rC:dT	13,14	NG avg_lfc	-0.199198	0.0289528
GGGG	Double	G19	rA:dC,rA:dA	2,12	NG avg_lfc	-0.108761	0.020233
GGGG	Double	G19	rG:dT,rC:dT	6,17	NG avg_lfc	-0.000426199	0.0131255
GGGG	Double	G19	rC:dA,rU:dC	12,16	NG avg_lfc	-0.538914	0.105929
GGGG	Double	G19	rC:dT,rG:dA	14,20	NG avg_lfc	0.150185	0.00716283
GGGG	Double	G19	rG:dA,rA:dA	9,20	NG avg_lfc	-0.151158	0.0239437
GGGG	Double	G19	rG:dA,rG:dG	18,19	NG avg_lfc	-0.64919	0.156415
GGGG	Double	G19	rA:dC,rC:dT	2,4	NG avg_lfc	-1.69928	0.929536
GGGG	Double	G19	rU:dT,rA:dG	11,15	NG avg_lfc	-0.175401	0.0263559
GGGG	Double	G19	rU:dC,rG:dG	2,3	NG avg_lfc	-0.607429	0.135316
GGGG	Double	G19	rC:dT,rC:dC	6,13	NG avg_lfc	0.356974	0.00310542
GGGG	Double	G19	rU:dC,rA:dC	10,13	NG avg_lfc	-0.566751	0.117123
GGGG	Double	G19	rC:dC,rG:dG	2,19	NG avg_lfc	-0.266244	0.0376729
GGGG	Double	G19	rC:dA,rA:dC	5,16	NG avg_lfc	0.0841299	0.00934624
GGGG	Double	G19	rC:dA,rC:dC	9,16	NG avg_lfc	-0.220575	0.0314961
GGGG	Double	G19	rG:dA,rU:dT	8,14	NG avg_lfc	-0.021072	0.0142572
GGGG	Double	G19	rU:dT,rC:dT	14,17	NG avg_lfc	-0.148496	0.0236924
GGGG	Double	G19	rC:dC,rC:dT	7,11	NG avg_lfc	0.027632	0.0117285
GGGG	Double	G19	rG:dT,rA:dA	14,20	NG avg_lfc	-0.147311	0.0235813
GGGG	Double	G19	rC:dA,rA:dC	5,13	NG avg_lfc	-0.890402	0.330591
GGGG	Double	G19	rU:dT,rG:dA	6,12	NG avg_lfc	-0.386304	0.059928
GGGG	Double	G19	rC:dA,rC:dT	8,14	NG avg_lfc	0.214514	0.00552505
GGGG	Double	G19	rU:dC,rG:dG	7,15	NG avg_lfc	-1.13884	0.575295
GGGG	Double	G19	rC:dA,rU:dG	5,15	NG avg_lfc	-0.14138	0.023033
GGGG	Double	G19	rU:dC,rA:dA	16,20	NG avg_lfc	0.00696995	0.0127421
GGGG	Double	G19	rA:dA,rG:dA	9,18	NG avg_lfc	0.206439	0.0057082
GGGG	Double	G19	rU:dC,rG:dA	13,18	NG avg_lfc	-0.0627029	0.0168393
GGGG	Double	G19	rG:dG,rU:dG	3,15	NG avg_lfc	-0.00452326	0.0133428
GGGG	Double	G19	rC:dC,rA:dA	7,18	NG avg_lfc	-0.143087	0.0231895
GGGG	Double	G19	rA:dC,rU:dT	13,17	NG avg_lfc	-0.623809	0.14329
GGGG	Double	G19	rU:dC,rU:dT	13,14	NG avg_lfc	-0.11869	0.021048
GGGG	Double	G19	rA:dG,rG:dA	3,9	NG avg_lfc	-0.415818	0.067048
GGGG	Double	G19	rU:dT,rC:dA	4,5	NG avg_lfc	-0.325695	0.0474728
GGGG	Double	G19	rG:dA,rG:dA	5,9	NG avg_lfc	-0.175088	0.0263232
GGGG	Double	G19	rA:dA,rU:dT	8,11	NG avg_lfc	-0.0872913	0.0185749
GGGG	Double	G19	rC:dT,rC:dT	6,14	NG avg_lfc	-0.356087	0.0533764
GGGG	Double	G19	rA:dG,rU:dT	3,14	NG avg_lfc	0.112381	0.00834156
GGGG	Double	G19	rA:dC,rA:dA	2,20	NG avg_lfc	0.072335	0.00980035
GGGG	Double	G19	rA:dC,rA:dA	7,8	NG avg_lfc	0.105205	0.00858614
GGGG	Double	G19	rU:dC,rC:dA	13,20	NG avg_lfc	-0.631529	0.147182
GGGG	Double	G19	rC:dA,rU:dG	9,19	NG avg_lfc	-0.184697	0.0273422
GGGG	Double	G19	rU:dG,rG:dA	3,8	NG avg_lfc	-0.912774	0.350998
GGGG	Double	G19	rC:dT,rC:dA	4,9	NG avg_lfc	-0.499586	0.091726
GGGG	Double	G19	rC:dA,rG:dA	9,12	NG avg_lfc	-0.288635	0.041112
GGGG	Double	G19	rA:dA,rA:dA	5,12	NG avg_lfc	-0.447218	0.075479
GGGG	Double	G19	rC:dA,rG:dT	5,6	NG avg_lfc	-1.25167	0.681723
GGGG	Double	G19	rC:dC,rA:dG	13,15	NG avg_lfc	0.521956	0.00159142
GGGG	Double	G19	rC:dT,rC:dC	4,13	NG avg_lfc	0.301281	0.00389054
GGGG	Double	G19	rG:dA,rC:dC	12,13	NG avg_lfc	0.0885499	0.00918149
GGGG	Double	G19	rU:dC,rA:dA	2,12	NG avg_lfc	-0.35323	0.0527931
GGGG	Double	G19	rC:dA,rC:dA	9,18	NG avg_lfc	0.0493593	0.0107486
GGGG	Double	G19	rU:dC,rG:dA	7,9	NG avg_lfc	0.0495602	0.0107399
GGGG	Double	G19	rC:dC,rG:dT	7,14	NG avg_lfc	-0.252134	0.0356495
GGGG	Double	G19	rG:dA,rG:dA	9,18	NG avg_lfc	0.0356223	0.0113583
GGGG	Double	G19	rU:dT,rA:dA	17,18	NG avg_lfc	-0.0311637	0.0148448
GGGG	Double	G19	rC:dA,rC:dC	8,10	NG avg_lfc	-0.273753	0.0387941
GGGG	Double	G19	rG:dT,rC:dA	4,9	NG avg_lfc	-1.30422	0.726137
GGGG	Double	G19	rC:dT,rG:dA	4,20	NG avg_lfc	0.0539754	0.010551
GGGG	Double	G19	rU:dC,rC:dA	7,8	NG avg_lfc	-0.156971	0.0245018
GGGG	Double	G19	rC:dC,rA:dA	13,18	NG avg_lfc	-0.157636	0.0245663
GGGG	Double	G19	rG:dG,rC:dA	19,20	NG avg_lfc	-0.183293	0.0271909
GGGG	Double	G19	rU:dT,rC:dA	6,20	NG avg_lfc	0.247584	0.00483403
GGGG	Double	G19	rA:dC,rG:dT	2,4	NG avg_lfc	-1.26191	0.690683
GGGG	Double	G19	rU:dT,rU:dT	6,17	NG avg_lfc	0.557193	0.00137951
GGGG	Double	G19	rG:dA,rG:dG	5,15	NG avg_lfc	-0.645406	0.154397
GGGG	Double	G19	rG:dG,rU:dC	3,7	NG avg_lfc	-0.319729	0.046389
GGGG	Double	G19	rA:dG,rU:dT	3,4	NG avg_lfc	0.146768	0.0072622
GGGG	Double	G19	rG:dT,rU:dT	6,14	NG avg_lfc	0.139169	0.00748812
GGGG	Double	G19	rA:dA,rG:dT	8,17	NG avg_lfc	0.00953276	0.0126118
GGGG	Double	G19	rG:dT,rG:dA	17,20	NG avg_lfc	0.0967402	0.00888377
GGGG	Double	G19	rC:dA,rA:dG	8,19	NG avg_lfc	-0.498768	0.0914495
GGGG	Double	G19	rA:dA,rU:dC	9,13	NG avg_lfc	-0.641358	0.152263
GGGG	Double	G19	rU:dC,rU:dG	2,3	NG avg_lfc	-0.279832	0.0397254
GGGG	Double	G19	rC:dC,rU:dT	7,11	NG avg_lfc	-0.181872	0.0270387
GGGG	Double	G19	rA:dA,rA:dA	8,12	NG avg_lfc	-0.899881	0.339166
GGGG	Double	G19	rC:dT,rG:dA	4,9	NG avg_lfc	-0.286247	0.0407312
GGGG	Double	G19	rA:dC,rG:dA	10,18	NG avg_lfc	-0.135756	0.0225246
GGGG	Double	G19	rU:dC,rC:dA	2,12	NG avg_lfc	-0.145296	0.0233936
GGGG	Double	G19	rU:dG,rG:dT	3,4	NG avg_lfc	-2.22627	0.991162
GGGG	Double	G19	rU:dG,rG:dA	3,20	NG avg_lfc	-0.931711	0.368712
GGGG	Double	G19	rA:dA,rG:dG	12,19	NG avg_lfc	-0.0109645	0.0136916
GGGG	Double	G19	rC:dA,rG:dT	12,14	NG avg_lfc	0.0470719	0.0108478
GGGG	Double	G19	rA:dC,rC:dA	13,18	NG avg_lfc	-1.03778	0.473284
GGGG	Double	G19	rG:dT,rA:dA	4,8	NG avg_lfc	-0.267355	0.0378368
GGGG	Double	G19	rU:dG,rA:dA	3,5	NG avg_lfc	0.294706	0.0039954
GGGG	Double	G19	rG:dT,rC:dA	17,20	NG avg_lfc	0.153084	0.0070796
GGGG	Double	G19	rA:dG,rG:dT	3,14	NG avg_lfc	-0.0949787	0.0191527
GGGG	Double	G19	rG:dA,rU:dT	5,14	NG avg_lfc	0.0108217	0.0125468
GGGG	Double	G19	rU:dT,rG:dT	6,11	NG avg_lfc	-1.13028	0.566777
GGGG	Double	G19	rC:dT,rC:dA	17,20	NG avg_lfc	0.142124	0.00739945
GGGG	Double	G19	rC:dT,rC:dA	6,12	NG avg_lfc	0.123953	0.00796166
GGGG	Double	G19	rC:dC,rG:dA	16,20	NG avg_lfc	-0.102579	0.0197412
GGGG	Double	G19	rG:dA,rA:dC	8,16	NG avg_lfc	-0.126535	0.0217147
GGGG	Double	G19	rU:dT,rU:dG	6,19	NG avg_lfc	0.328392	0.00348632
GGGG	Double	G19	rU:dT,rA:dA	6,8	NG avg_lfc	0.227717	0.0052381
GGGG	Double	G19	rG:dT,rC:dA	6,20	NG avg_lfc	-0.600454	0.132035
GGGG	Double	G19	rG:dT,rU:dT	4,14	NG avg_lfc	-0.149795	0.0238147
GGGG	Double	G19	rG:dA,rU:dC	5,10	NG avg_lfc	0.413766	0.00246734
GGGG	Double	G19	rG:dA,rC:dC	9,13	NG avg_lfc	-0.141047	0.0230026
GGGG	Double	G19	rC:dA,rC:dA	9,20	NG avg_lfc	-0.0995633	0.0195056
GGGG	Double	G19	rA:dA,rC:dC	5,16	NG avg_lfc	-0.295165	0.0421702
GGGG	Double	G19	rC:dT,rC:dC	14,16	NG avg_lfc	-0.274106	0.0388477
GGGG	Double	G19	rC:dA,rA:dA	12,20	NG avg_lfc	-0.404218	0.0641605
GGGG	Double	G19	rU:dT,rG:dA	4,9	NG avg_lfc	-0.0550787	0.0163343
GGGG	Double	G19	rC:dA,rU:dT	8,17	NG avg_lfc	-0.149963	0.0238305
GGGG	Double	G19	rC:dC,rC:dT	2,11	NG avg_lfc	0.480472	0.00188289
GGGG	Double	G19	rU:dT,rC:dA	6,12	NG avg_lfc	0.0180932	0.0121861
GGGG	Double	G19	rC:dT,rA:dC	4,7	NG avg_lfc	0.0778594	0.009585
GGGG	Double	G19	rC:dA,rG:dT	5,14	NG avg_lfc	-0.146409	0.0234971
GGGG	Double	G19	rA:dA,rG:dT	5,14	NG avg_lfc	0.216033	0.00549125
GGGG	Double	G19	rA:dA,rG:dG	9,19	NG avg_lfc	-0.453886	0.0773907
GGGG	Double	G19	rA:dG,rG:dG	15,19	NG avg_lfc	-0.0592043	0.0166057
GGGG	Double	G19	rC:dT,rU:dG	4,19	NG avg_lfc	0.398509	0.00262464
GGGG	Double	G19	rC:dA,rU:dC	5,7	NG avg_lfc	0.0964039	0.0088958
GGGG	Double	G19	rU:dC,rG:dA	16,18	NG avg_lfc	0.58743	0.00122029
GGGG	Double	G19	rU:dT,rC:dA	11,18	NG avg_lfc	-0.541146	0.10679
GGGG	Double	G19	rC:dA,rA:dA	8,18	NG avg_lfc	-0.33425	0.0490687
GGGG	Double	G19	rU:dT,rA:dC	4,10	NG avg_lfc	0.293413	0.00401635
GGGG	Double	G19	rA:dA,rU:dT	9,14	NG avg_lfc	0.137497	0.00753875
GGGG	Double	G19	rC:dA,rG:dA	9,20	NG avg_lfc	-0.00895342	0.0135818
GGGG	Double	G19	rC:dC,rC:dC	2,13	NG avg_lfc	0.253543	0.00471899
GGGG	Double	G19	rC:dA,rC:dC	5,10	NG avg_lfc	-0.1182	0.021007
GGGG	Double	G19	rA:dA,rG:dT	5,17	NG avg_lfc	-0.018985	0.0141386
GGGG	Double	G19	rG:dT,rG:dG	11,19	NG avg_lfc	-0.480329	0.0854152
GGGG	Double	G19	rG:dA,rA:dC	9,13	NG avg_lfc	-0.877749	0.319319
TGGC	Single	G19	rA:dC	2	NG avg_lfc	-0.906087	0.344837
TGGC	Single	G19	rU:dC	2	NG avg_lfc	-0.975694	0.411173
TGGC	Single	G19	rC:dC	2	NG avg_lfc	-1.37472	0.779276
TGGC	Single	G19	rU:dT	3	NG avg_lfc	-1.3686	0.77497
TGGC	Single	G19	rC:dT	3	NG avg_lfc	-1.68605	0.925934
TGGC	Single	G19	rG:dT	3	NG avg_lfc	-1.24	0.671355
TGGC	Single	G19	rA:dA	4	NG avg_lfc	-0.742492	0.21312
TGGC	Single	G19	rC:dA	4	NG avg_lfc	-0.268409	0.037993
TGGC	Single	G19	rG:dA	4	NG avg_lfc	-0.0517579	0.016119
TGGC	Single	G19	rA:dC	5	NG avg_lfc	-1.04952	0.485186
TGGC	Single	G19	rU:dC	5	NG avg_lfc	-1.30173	0.724127
TGGC	Single	G19	rC:dC	5	NG avg_lfc	-1.19404	0.628932
TGGC	Single	G19	rA:dG	6	NG avg_lfc	-0.477063	0.0843845
TGGC	Single	G19	rU:dG	6	NG avg_lfc	-0.66815	0.166846
TGGC	Single	G19	rG:dG	6	NG avg_lfc	-0.786749	0.244811
TGGC	Single	G19	rU:dT	7	NG avg_lfc	-0.994041	0.429325
TGGC	Single	G19	rC:dT	7	NG avg_lfc	0.195812	0.00595845
TGGC	Single	G19	rG:dT	7	NG avg_lfc	-1.00179	0.437054
TGGC	Single	G19	rA:dC	8	NG avg_lfc	-0.517708	0.0980447
TGGC	Single	G19	rU:dC	8	NG avg_lfc	-0.386518	0.059977
TGGC	Single	G19	rC:dC	8	NG avg_lfc	0.274406	0.00433728
TGGC	Single	G19	rA:dA	9	NG avg_lfc	-0.29274	0.0417741
TGGC	Single	G19	rC:dA	9	NG avg_lfc	-0.781784	0.241103
TGGC	Single	G19	rG:dA	9	NG avg_lfc	-0.215053	0.0308191
TGGC	Single	G19	rA:dA	10	NG avg_lfc	-0.00318343	0.0132714
TGGC	Single	G19	rC:dA	10	NG avg_lfc	-0.47348	0.083267
TGGC	Single	G19	rG:dA	10	NG avg_lfc	-0.658956	0.16172
TGGC	Single	G19	rA:dC	11	NG avg_lfc	0.2283	0.00522579
TGGC	Single	G19	rU:dC	11	NG avg_lfc	0.174267	0.00649977
TGGC	Single	G19	rC:dC	11	NG avg_lfc	-0.105192	0.0199477
TGGC	Single	G19	rA:dC	12	NG avg_lfc	0.249566	0.00479546
TGGC	Single	G19	rU:dC	12	NG avg_lfc	0.340384	0.00332115
TGGC	Single	G19	rC:dC	12	NG avg_lfc	0.213646	0.00554447
TGGC	Single	G19	rA:dA	13	NG avg_lfc	-0.974227	0.409732
TGGC	Single	G19	rC:dA	13	NG avg_lfc	-0.350878	0.0523174
TGGC	Single	G19	rG:dA	13	NG avg_lfc	-0.310621	0.0447798
TGGC	Single	G19	rA:dC	14	NG avg_lfc	0.0260589	0.0118028
TGGC	Single	G19	rU:dC	14	NG avg_lfc	-0.0235119	0.0143971
TGGC	Single	G19	rC:dC	14	NG avg_lfc	-0.361825	0.0545661
TGGC	Single	G19	rA:dA	15	NG avg_lfc	-0.21198	0.0304485
TGGC	Single	G19	rC:dA	15	NG avg_lfc	-0.538367	0.105719
TGGC	Single	G19	rG:dA	15	NG avg_lfc	0.161065	0.00685533
TGGC	Single	G19	rA:dG	16	NG avg_lfc	-0.12287	0.0214007
TGGC	Single	G19	rU:dG	16	NG avg_lfc	-0.287894	0.0409934
TGGC	Single	G19	rG:dG	16	NG avg_lfc	0.0698067	0.0099005
TGGC	Single	G19	rA:dG	17	NG avg_lfc	0.0710596	0.00985074
TGGC	Single	G19	rU:dG	17	NG avg_lfc	0.170882	0.00658916
TGGC	Single	G19	rG:dG	17	NG avg_lfc	0.0969338	0.00887685
TGGC	Single	G19	rA:dA	18	NG avg_lfc	0.185064	0.00622266
TGGC	Single	G19	rC:dA	18	NG avg_lfc	-0.941727	0.37823
TGGC	Single	G19	rG:dA	18	NG avg_lfc	0.158906	0.00691528
TGGC	Single	G19	rA:dG	19	NG avg_lfc	0.0510078	0.0106776
TGGC	Single	G19	rU:dG	19	NG avg_lfc	-0.104878	0.0199227
TGGC	Single	G19	rG:dG	19	NG avg_lfc	0.353382	0.00315091
TGGC	Single	G19	rA:dG	20	NG avg_lfc	-0.338234	0.0498293
TGGC	Single	G19	rU:dG	20	NG avg_lfc	-0.0145738	0.013891
TGGC	Single	G19	rG:dG	20	NG avg_lfc	-0.18508	0.0273836
TGGC	Double	G19	rG:dG,rG:dT	6,7	NG avg_lfc	-1.91297	0.969155
TGGC	Double	G19	rC:dA,rU:dG	15,17	NG avg_lfc	-0.377447	0.0579332
TGGC	Double	G19	rU:dT,rA:dG	7,17	NG avg_lfc	0.236608	0.00505328
TGGC	Double	G19	rA:dG,rC:dA	17,18	NG avg_lfc	-0.387606	0.0602266
TGGC	Double	G19	rC:dA,rC:dT	4,7	NG avg_lfc	-0.147774	0.0236246
TGGC	Double	G19	rG:dA,rA:dG	15,19	NG avg_lfc	0.173416	0.00652215
TGGC	Double	G19	rG:dT,rU:dC	3,11	NG avg_lfc	0.342905	0.00328743
TGGC	Double	G19	rC:dT,rA:dG	3,17	NG avg_lfc	-1.04695	0.48258
TGGC	Double	G19	rG:dG,rA:dA	17,18	NG avg_lfc	0.381238	0.00281481
TGGC	Double	G19	rA:dC,rU:dC	5,12	NG avg_lfc	-0.062187	0.0168046
TGGC	Double	G19	rU:dC,rU:dG	2,16	NG avg_lfc	0.0360035	0.0113409
TGGC	Double	G19	rC:dC,rA:dG	11,17	NG avg_lfc	-0.00401837	0.0133159
TGGC	Double	G19	rG:dA,rA:dC	4,12	NG avg_lfc	0.0714433	0.00983556
TGGC	Double	G19	rA:dC,rC:dC	2,11	NG avg_lfc	-0.000445891	0.0131266
TGGC	Double	G19	rU:dT,rC:dA	3,10	NG avg_lfc	0.013673	0.0124041
TGGC	Double	G19	rA:dA,rA:dA	4,9	NG avg_lfc	0.0781256	0.00957474
TGGC	Double	G19	rU:dC,rU:dC	11,12	NG avg_lfc	0.0719453	0.00981572
TGGC	Double	G19	rG:dA,rA:dC	4,11	NG avg_lfc	0.180883	0.00632855
TGGC	Double	G19	rA:dC,rA:dA	5,9	NG avg_lfc	-0.35241	0.0526268
TGGC	Double	G19	rG:dT,rA:dA	7,13	NG avg_lfc	0.335777	0.00338365
TGGC	Double	G19	rC:dT,rU:dC	7,11	NG avg_lfc	0.0765212	0.00963673
TGGC	Double	G19	rA:dC,rU:dG	2,6	NG avg_lfc	-0.629522	0.146162
TGGC	Double	G19	rA:dC,rG:dG	2,19	NG avg_lfc	0.0884593	0.00918484
TGGC	Double	G19	rC:dC,rU:dC	8,14	NG avg_lfc	-0.13699	0.0226352
TGGC	Double	G19	rA:dC,rA:dA	5,13	NG avg_lfc	-0.315125	0.0455687
TGGC	Double	G19	rA:dC,rG:dA	2,9	NG avg_lfc	-0.299319	0.0428569
TGGC	Double	G19	rC:dA,rA:dC	4,14	NG avg_lfc	-0.811362	0.26376
TGGC	Double	G19	rA:dC,rC:dA	11,13	NG avg_lfc	0.181502	0.00631276
TGGC	Double	G19	rA:dG,rC:dA	16,18	NG avg_lfc	-0.350597	0.052261
TGGC	Double	G19	rU:dC,rA:dA	5,15	NG avg_lfc	-0.204082	0.0295157
TGGC	Double	G19	rA:dC,rA:dG	12,16	NG avg_lfc	-0.344145	0.0509782
TGGC	Double	G19	rG:dA,rC:dT	4,7	NG avg_lfc	-0.0466458	0.015793
TGGC	Double	G19	rG:dG,rC:dA	6,18	NG avg_lfc	-1.58896	0.893931
TGGC	Double	G19	rU:dT,rU:dC	3,12	NG avg_lfc	-0.0949015	0.0191468
TGGC	Double	G19	rG:dA,rG:dG	15,20	NG avg_lfc	0.114325	0.0082765
TGGC	Double	G19	rA:dC,rA:dA	14,15	NG avg_lfc	-0.619241	0.141027
TGGC	Double	G19	rG:dA,rC:dC	13,14	NG avg_lfc	-0.481771	0.0858736
TGGC	Double	G19	rC:dT,rG:dA	7,15	NG avg_lfc	-0.124662	0.0215536
TGGC	Double	G19	rA:dA,rG:dG	4,20	NG avg_lfc	0.30153	0.00388662
TGGC	Double	G19	rA:dC,rU:dC	2,12	NG avg_lfc	0.111949	0.00835608
TGGC	Double	G19	rC:dA,rA:dG	4,20	NG avg_lfc	-0.132395	0.022226
TGGC	Double	G19	rU:dC,rU:dC	2,11	NG avg_lfc	0.0923994	0.00904035
TGGC	Double	G19	rA:dG,rA:dA	17,18	NG avg_lfc	0.00741639	0.0127193
TGGC	Double	G19	rA:dC,rA:dA	2,4	NG avg_lfc	-0.0528721	0.0161909
TGGC	Double	G19	rG:dA,rG:dA	10,18	NG avg_lfc	0.381797	0.00280845
TGGC	Double	G19	rA:dC,rU:dG	8,16	NG avg_lfc	-0.231472	0.0328744
TGGC	Double	G19	rC:dC,rA:dA	14,15	NG avg_lfc	-0.2104	0.0302596
TGGC	Double	G19	rC:dT,rA:dA	7,9	NG avg_lfc	0.138952	0.00749466
TGGC	Double	G19	rC:dA,rA:dG	4,16	NG avg_lfc	0.278167	0.00427181
TGGC	Double	G19	rG:dA,rU:dG	4,19	NG avg_lfc	0.20432	0.00575726
TGGC	Double	G19	rA:dC,rU:dC	2,14	NG avg_lfc	-0.519378	0.0986463
TGGC	Double	G19	rG:dT,rC:dC	7,8	NG avg_lfc	-0.454132	0.0774618
[truncated: 77,649 more rows]

## Sheet: spg_cfd
Type of Mismatch	Mismatch Position	prob_active	condition
rA:dA	2	0.421205	Cas9-SpG_G19
rA:dC	2	0.957988	Cas9-SpG_G19
rA:dG	2	0.787763	Cas9-SpG_G19
rC:dA	2	0.786987	Cas9-SpG_G19
rC:dC	2	0.795562	Cas9-SpG_G19
rC:dT	2	0.749741	Cas9-SpG_G19
rG:dA	2	0.616806	Cas9-SpG_G19
rG:dG	2	0.80435	Cas9-SpG_G19
rG:dT	2	0.836833	Cas9-SpG_G19
rU:dC	2	0.872817	Cas9-SpG_G19
rU:dG	2	0.806814	Cas9-SpG_G19
rU:dT	2	0.882181	Cas9-SpG_G19
rA:dA	3	0.999653	Cas9-SpG_G19
rA:dC	3	0.743194	Cas9-SpG_G19
rA:dG	3	0.568549	Cas9-SpG_G19
rC:dA	3	0.999838	Cas9-SpG_G19
rC:dC	3	0.685281	Cas9-SpG_G19
rC:dT	3	0.786076	Cas9-SpG_G19
rG:dA	3	0.998072	Cas9-SpG_G19
rG:dG	3	0.624332	Cas9-SpG_G19
rG:dT	3	0.798636	Cas9-SpG_G19
rU:dC	3	0.666038	Cas9-SpG_G19
rU:dG	3	0.882943	Cas9-SpG_G19
rU:dT	3	0.767967	Cas9-SpG_G19
rA:dA	4	0.675544	Cas9-SpG_G19
rA:dC	4	0.802448	Cas9-SpG_G19
rA:dG	4	0.644727	Cas9-SpG_G19
rC:dA	4	0.573584	Cas9-SpG_G19
rC:dC	4	0.719873	Cas9-SpG_G19
rC:dT	4	0.785396	Cas9-SpG_G19
rG:dA	4	0.424978	Cas9-SpG_G19
rG:dG	4	0.802762	Cas9-SpG_G19
rG:dT	4	0.780616	Cas9-SpG_G19
rU:dC	4	0.855132	Cas9-SpG_G19
rU:dG	4	0.820981	Cas9-SpG_G19
rU:dT	4	0.820636	Cas9-SpG_G19
rA:dA	5	0.576839	Cas9-SpG_G19
rA:dC	5	0.849618	Cas9-SpG_G19
rA:dG	5	0.758068	Cas9-SpG_G19
rC:dA	5	0.815045	Cas9-SpG_G19
rC:dC	5	0.825832	Cas9-SpG_G19
rC:dT	5	0.818758	Cas9-SpG_G19
rG:dA	5	0.704101	Cas9-SpG_G19
rG:dG	5	0.760802	Cas9-SpG_G19
rG:dT	5	0.849366	Cas9-SpG_G19
rU:dC	5	0.919212	Cas9-SpG_G19
rU:dG	5	0.778581	Cas9-SpG_G19
rU:dT	5	0.849402	Cas9-SpG_G19
rA:dA	6	0.860422	Cas9-SpG_G19
rA:dC	6	0.880472	Cas9-SpG_G19
rA:dG	6	0.645072	Cas9-SpG_G19
rC:dA	6	0.959083	Cas9-SpG_G19
rC:dC	6	0.484968	Cas9-SpG_G19
rC:dT	6	0.778413	Cas9-SpG_G19
rG:dA	6	0.980331	Cas9-SpG_G19
rG:dG	6	0.768545	Cas9-SpG_G19
rG:dT	6	0.768429	Cas9-SpG_G19
rU:dC	6	0.58016	Cas9-SpG_G19
rU:dG	6	0.781456	Cas9-SpG_G19
rU:dT	6	0.810014	Cas9-SpG_G19
rA:dA	7	0.995831	Cas9-SpG_G19
rA:dC	7	0.815596	Cas9-SpG_G19
rA:dG	7	0.758265	Cas9-SpG_G19
rC:dA	7	0.999845	Cas9-SpG_G19
rC:dC	7	0.664296	Cas9-SpG_G19
rC:dT	7	0.274307	Cas9-SpG_G19
rG:dA	7	0.998019	Cas9-SpG_G19
rG:dG	7	0.75718	Cas9-SpG_G19
rG:dT	7	0.984332	Cas9-SpG_G19
rU:dC	7	0.716565	Cas9-SpG_G19
rU:dG	7	0.828282	Cas9-SpG_G19
rU:dT	7	0.560146	Cas9-SpG_G19
rA:dA	8	0.799748	Cas9-SpG_G19
rA:dC	8	0.591777	Cas9-SpG_G19
rA:dG	8	0.966581	Cas9-SpG_G19
rC:dA	8	0.804976	Cas9-SpG_G19
rC:dC	8	0.33867	Cas9-SpG_G19
rC:dT	8	0.709443	Cas9-SpG_G19
rG:dA	8	0.804639	Cas9-SpG_G19
rG:dG	8	0.980567	Cas9-SpG_G19
rG:dT	8	0.775425	Cas9-SpG_G19
rU:dC	8	0.300076	Cas9-SpG_G19
rU:dG	8	0.946734	Cas9-SpG_G19
rU:dT	8	0.811045	Cas9-SpG_G19
rA:dA	9	0.485514	Cas9-SpG_G19
rA:dC	9	0.876632	Cas9-SpG_G19
rA:dG	9	0.685387	Cas9-SpG_G19
rC:dA	9	0.634607	Cas9-SpG_G19
rC:dC	9	0.301086	Cas9-SpG_G19
rC:dT	9	0.591036	Cas9-SpG_G19
rG:dA	9	0.581904	Cas9-SpG_G19
rG:dG	9	0.756031	Cas9-SpG_G19
rG:dT	9	0.839759	Cas9-SpG_G19
rU:dC	9	0.421669	Cas9-SpG_G19
rU:dG	9	0.942818	Cas9-SpG_G19
rU:dT	9	0.647893	Cas9-SpG_G19
rA:dA	10	0.0342839	Cas9-SpG_G19
rA:dC	10	0.368374	Cas9-SpG_G19
rA:dG	10	0.602825	Cas9-SpG_G19
rC:dA	10	0.0560412	Cas9-SpG_G19
rC:dC	10	0.23856	Cas9-SpG_G19
rC:dT	10	0.518267	Cas9-SpG_G19
rG:dA	10	0.251553	Cas9-SpG_G19
rG:dG	10	0.715898	Cas9-SpG_G19
rG:dT	10	0.795231	Cas9-SpG_G19
rU:dC	10	0.202461	Cas9-SpG_G19
rU:dG	10	0.81434	Cas9-SpG_G19
rU:dT	10	0.596624	Cas9-SpG_G19
rA:dA	11	0.361259	Cas9-SpG_G19
rA:dC	11	0.206256	Cas9-SpG_G19
rA:dG	11	0.221681	Cas9-SpG_G19
rC:dA	11	0.643984	Cas9-SpG_G19
rC:dC	11	0.118414	Cas9-SpG_G19
rC:dT	11	0.0709208	Cas9-SpG_G19
rG:dA	11	0.509651	Cas9-SpG_G19
rG:dG	11	0.460007	Cas9-SpG_G19
rG:dT	11	0.51721	Cas9-SpG_G19
rU:dC	11	0.11468	Cas9-SpG_G19
rU:dG	11	0.626244	Cas9-SpG_G19
rU:dT	11	0.193497	Cas9-SpG_G19
rA:dA	12	0.00606404	Cas9-SpG_G19
rA:dC	12	0.153155	Cas9-SpG_G19
rA:dG	12	0.0205105	Cas9-SpG_G19
rC:dA	12	0.15936	Cas9-SpG_G19
rC:dC	12	0.0207354	Cas9-SpG_G19
rC:dT	12	0.406879	Cas9-SpG_G19
rG:dA	12	0.00739188	Cas9-SpG_G19
rG:dG	12	0.711658	Cas9-SpG_G19
rG:dT	12	0.808699	Cas9-SpG_G19
rU:dC	12	0.116354	Cas9-SpG_G19
rU:dG	12	0.726506	Cas9-SpG_G19
rU:dT	12	0.360139	Cas9-SpG_G19
rA:dA	13	0.154816	Cas9-SpG_G19
rA:dC	13	0.142348	Cas9-SpG_G19
rA:dG	13	0.131876	Cas9-SpG_G19
rC:dA	13	0.00559814	Cas9-SpG_G19
rC:dC	13	0.057775	Cas9-SpG_G19
rC:dT	13	0.267302	Cas9-SpG_G19
rG:dA	13	0.121714	Cas9-SpG_G19
rG:dG	13	0.420833	Cas9-SpG_G19
rG:dT	13	0.698105	Cas9-SpG_G19
rU:dC	13	0.101975	Cas9-SpG_G19
rU:dG	13	0.324108	Cas9-SpG_G19
rU:dT	13	0.125898	Cas9-SpG_G19
rA:dA	14	0.458865	Cas9-SpG_G19
rA:dC	14	0.202327	Cas9-SpG_G19
rA:dG	14	0.0308945	Cas9-SpG_G19
rC:dA	14	0.462017	Cas9-SpG_G19
rC:dC	14	0.105672	Cas9-SpG_G19
rC:dT	14	0.0184685	Cas9-SpG_G19
rG:dA	14	0.128967	Cas9-SpG_G19
rG:dG	14	0.085216	Cas9-SpG_G19
rG:dT	14	0.566666	Cas9-SpG_G19
rU:dC	14	0.053892	Cas9-SpG_G19
rU:dG	14	0.0182948	Cas9-SpG_G19
rU:dT	14	0.0463633	Cas9-SpG_G19
rA:dA	15	0.196369	Cas9-SpG_G19
rA:dC	15	0.182207	Cas9-SpG_G19
rA:dG	15	0.0125007	Cas9-SpG_G19
rC:dA	15	0.220654	Cas9-SpG_G19
rC:dC	15	0.0332851	Cas9-SpG_G19
rC:dT	15	0.0383617	Cas9-SpG_G19
rG:dA	15	0.122363	Cas9-SpG_G19
rG:dG	15	0.0172433	Cas9-SpG_G19
rG:dT	15	0.404803	Cas9-SpG_G19
rU:dC	15	0.042098	Cas9-SpG_G19
rU:dG	15	0.00966772	Cas9-SpG_G19
rU:dT	15	0.222511	Cas9-SpG_G19
rA:dA	16	0.0600321	Cas9-SpG_G19
rA:dC	16	0.0173164	Cas9-SpG_G19
rA:dG	16	0.0355042	Cas9-SpG_G19
rC:dA	16	0.34779	Cas9-SpG_G19
rC:dC	16	0.0284027	Cas9-SpG_G19
rC:dT	16	0.17253	Cas9-SpG_G19
rG:dA	16	0.0233601	Cas9-SpG_G19
rG:dG	16	0.0225861	Cas9-SpG_G19
rG:dT	16	0.129024	Cas9-SpG_G19
rU:dC	16	0.0220932	Cas9-SpG_G19
rU:dG	16	0.212807	Cas9-SpG_G19
rU:dT	16	0.0430331	Cas9-SpG_G19
rA:dA	17	0.0335909	Cas9-SpG_G19
rA:dC	17	0.0294158	Cas9-SpG_G19
rA:dG	17	0.264539	Cas9-SpG_G19
rC:dA	17	0.176346	Cas9-SpG_G19
rC:dC	17	0.021724	Cas9-SpG_G19
rC:dT	17	0.0201814	Cas9-SpG_G19
rG:dA	17	0.272124	Cas9-SpG_G19
rG:dG	17	0.17694	Cas9-SpG_G19
rG:dT	17	0.364291	Cas9-SpG_G19
rU:dC	17	0.020672	Cas9-SpG_G19
rU:dG	17	0.299668	Cas9-SpG_G19
rU:dT	17	0.0462007	Cas9-SpG_G19
rA:dA	18	0.0150092	Cas9-SpG_G19
rA:dC	18	0.39728	Cas9-SpG_G19
rA:dG	18	0.0140449	Cas9-SpG_G19
rC:dA	18	0.112519	Cas9-SpG_G19
rC:dC	18	0.202597	Cas9-SpG_G19
rC:dT	18	0.221002	Cas9-SpG_G19
rG:dA	18	0.0849743	Cas9-SpG_G19
rG:dG	18	0.0204801	Cas9-SpG_G19
rG:dT	18	0.602384	Cas9-SpG_G19
rU:dC	18	0.268254	Cas9-SpG_G19
rU:dG	18	0.0207708	Cas9-SpG_G19
rU:dT	18	0.0309329	Cas9-SpG_G19
rA:dA	19	0.355753	Cas9-SpG_G19
rA:dC	19	0.0130899	Cas9-SpG_G19
rA:dG	19	0.0314117	Cas9-SpG_G19
rC:dA	19	0.232905	Cas9-SpG_G19
rC:dC	19	0.00455893	Cas9-SpG_G19
rC:dT	19	0.0200811	Cas9-SpG_G19
rG:dA	19	0.388982	Cas9-SpG_G19
rG:dG	19	0.256022	Cas9-SpG_G19
rG:dT	19	0.34103	Cas9-SpG_G19
rU:dC	19	0.00881269	Cas9-SpG_G19
rU:dG	19	0.0902251	Cas9-SpG_G19
rU:dT	19	0.0132211	Cas9-SpG_G19
rA:dA	20	0.091324	Cas9-SpG_G19
rA:dC	20	0.122234	Cas9-SpG_G19
rA:dG	20	0.164046	Cas9-SpG_G19
rC:dA	20	0.0207908	Cas9-SpG_G19
rC:dC	20	0.0233106	Cas9-SpG_G19
rC:dT	20	0.0424671	Cas9-SpG_G19
rG:dA	20	0.233012	Cas9-SpG_G19
rG:dG	20	0.231101	Cas9-SpG_G19
rG:dT	20	0.983855	Cas9-SpG_G19
rU:dC	20	0.109607	Cas9-SpG_G19
rU:dG	20	0.0534954	Cas9-SpG_G19
rU:dT	20	0.0298363	Cas9-SpG_G19
rA:dA	1	0.761352	Cas9-SpG_G20
rA:dG	1	0.772232	Cas9-SpG_G20
rC:dA	1	0.62667	Cas9-SpG_G20
rC:dT	1	0.736282	Cas9-SpG_G20
rG:dA	1	0.706401	Cas9-SpG_G20
rG:dG	1	0.667777	Cas9-SpG_G20
rG:dT	1	0.82059	Cas9-SpG_G20
rU:dG	1	0.917197	Cas9-SpG_G20
rU:dT	1	0.696173	Cas9-SpG_G20
rA:dA	2	0.506208	Cas9-SpG_G20
rA:dC	2	0.699383	Cas9-SpG_G20
rA:dG	2	0.732231	Cas9-SpG_G20
rC:dA	2	0.541423	Cas9-SpG_G20
rC:dC	2	0.557317	Cas9-SpG_G20
rC:dT	2	0.417013	Cas9-SpG_G20
rG:dA	2	0.497623	Cas9-SpG_G20
rG:dG	2	0.684877	Cas9-SpG_G20
rG:dT	2	0.541545	Cas9-SpG_G20
rU:dC	2	0.576902	Cas9-SpG_G20
rU:dG	2	0.971042	Cas9-SpG_G20
rU:dT	2	0.473046	Cas9-SpG_G20
rA:dA	3	0.548942	Cas9-SpG_G20
rA:dC	3	0.389068	Cas9-SpG_G20
rA:dG	3	0.145122	Cas9-SpG_G20
rC:dA	3	0.702861	Cas9-SpG_G20
rC:dC	3	0.423353	Cas9-SpG_G20
rC:dT	3	0.715676	Cas9-SpG_G20
rG:dA	3	0.251855	Cas9-SpG_G20
rG:dG	3	0.212535	Cas9-SpG_G20
rG:dT	3	0.651191	Cas9-SpG_G20
rU:dC	3	0.33441	Cas9-SpG_G20
rU:dG	3	0.602882	Cas9-SpG_G20
rU:dT	3	0.650505	Cas9-SpG_G20
rA:dA	4	0.153351	Cas9-SpG_G20
rA:dC	4	0.484265	Cas9-SpG_G20
rA:dG	4	0.38718	Cas9-SpG_G20
rC:dA	4	0.53852	Cas9-SpG_G20
rC:dC	4	0.238096	Cas9-SpG_G20
rC:dT	4	0.719654	Cas9-SpG_G20
rG:dA	4	0.188237	Cas9-SpG_G20
rG:dG	4	0.608332	Cas9-SpG_G20
rG:dT	4	0.729457	Cas9-SpG_G20
rU:dC	4	0.4391	Cas9-SpG_G20
rU:dG	4	0.613924	Cas9-SpG_G20
rU:dT	4	0.521072	Cas9-SpG_G20
rA:dA	5	0.338411	Cas9-SpG_G20
rA:dC	5	0.489384	Cas9-SpG_G20
rA:dG	5	0.132256	Cas9-SpG_G20
rC:dA	5	0.612216	Cas9-SpG_G20
rC:dC	5	0.102059	Cas9-SpG_G20
rC:dT	5	0.584901	Cas9-SpG_G20
rG:dA	5	0.266615	Cas9-SpG_G20
rG:dG	5	0.585981	Cas9-SpG_G20
rG:dT	5	0.726336	Cas9-SpG_G20
rU:dC	5	0.175691	Cas9-SpG_G20
rU:dG	5	0.834606	Cas9-SpG_G20
rU:dT	5	0.586676	Cas9-SpG_G20
rA:dA	6	0.792747	Cas9-SpG_G20
rA:dC	6	0.64492	Cas9-SpG_G20
rA:dG	6	0.16316	Cas9-SpG_G20
rC:dA	6	0.833536	Cas9-SpG_G20
rC:dC	6	0.212209	Cas9-SpG_G20
rC:dT	6	0.450204	Cas9-SpG_G20
rG:dA	6	0.585644	Cas9-SpG_G20
rG:dG	6	0.374745	Cas9-SpG_G20
rG:dT	6	0.660278	Cas9-SpG_G20
rU:dC	6	0.178634	Cas9-SpG_G20
rU:dG	6	0.66294	Cas9-SpG_G20
rU:dT	6	0.510875	Cas9-SpG_G20
rA:dA	7	0.0625582	Cas9-SpG_G20
rA:dC	7	0.496899	Cas9-SpG_G20
rA:dG	7	0.211402	Cas9-SpG_G20
rC:dA	7	0.514477	Cas9-SpG_G20
rC:dC	7	0.252298	Cas9-SpG_G20
rC:dT	7	0.0463601	Cas9-SpG_G20
rG:dA	7	0.417975	Cas9-SpG_G20
rG:dG	7	0.292671	Cas9-SpG_G20
rG:dT	7	0.33145	Cas9-SpG_G20
rU:dC	7	0.269188	Cas9-SpG_G20
rU:dG	7	0.692184	Cas9-SpG_G20
rU:dT	7	0.159514	Cas9-SpG_G20
rA:dA	8	0.252155	Cas9-SpG_G20
rA:dC	8	0.417382	Cas9-SpG_G20
rA:dG	8	0.345075	Cas9-SpG_G20
rC:dA	8	0.479188	Cas9-SpG_G20
rC:dC	8	0.282967	Cas9-SpG_G20
rC:dT	8	0.384601	Cas9-SpG_G20
rG:dA	8	0.110449	Cas9-SpG_G20
rG:dG	8	0.687027	Cas9-SpG_G20
rG:dT	8	0.717447	Cas9-SpG_G20
rU:dC	8	0.350663	Cas9-SpG_G20
rU:dG	8	0.961775	Cas9-SpG_G20
rU:dT	8	0.34463	Cas9-SpG_G20
rA:dA	9	0.153736	Cas9-SpG_G20
rA:dC	9	0.534912	Cas9-SpG_G20
rA:dG	9	0.0330097	Cas9-SpG_G20
rC:dA	9	0.371223	Cas9-SpG_G20
rC:dC	9	0.361858	Cas9-SpG_G20
rC:dT	9	0.626166	Cas9-SpG_G20
rG:dA	9	0.357896	Cas9-SpG_G20
rG:dG	9	0.0511832	Cas9-SpG_G20
rG:dT	9	0.608876	Cas9-SpG_G20
rU:dC	9	0.449402	Cas9-SpG_G20
rU:dG	9	0.504301	Cas9-SpG_G20
rU:dT	9	0.680229	Cas9-SpG_G20
rA:dA	10	0.241498	Cas9-SpG_G20
rA:dC	10	0.31588	Cas9-SpG_G20
rA:dG	10	0.315725	Cas9-SpG_G20
rC:dA	10	0.420895	Cas9-SpG_G20
rC:dC	10	0.197579	Cas9-SpG_G20
rC:dT	10	0.114538	Cas9-SpG_G20
rG:dA	10	0.458281	Cas9-SpG_G20
rG:dG	10	0.422465	Cas9-SpG_G20
rG:dT	10	0.380095	Cas9-SpG_G20
rU:dC	10	0.276409	Cas9-SpG_G20
rU:dG	10	0.490066	Cas9-SpG_G20
rU:dT	10	0.16638	Cas9-SpG_G20
rA:dA	11	0.0108915	Cas9-SpG_G20
rA:dC	11	0.180616	Cas9-SpG_G20
rA:dG	11	0.169112	Cas9-SpG_G20
rC:dA	11	0.00576412	Cas9-SpG_G20
rC:dC	11	0.187791	Cas9-SpG_G20
rC:dT	11	0.254827	Cas9-SpG_G20
rG:dA	11	0.0125567	Cas9-SpG_G20
rG:dG	11	0.526666	Cas9-SpG_G20
rG:dT	11	0.870288	Cas9-SpG_G20
rU:dC	11	0.204186	Cas9-SpG_G20
rU:dG	11	0.513837	Cas9-SpG_G20
rU:dT	11	0.235168	Cas9-SpG_G20
rA:dA	12	0.0191138	Cas9-SpG_G20
rA:dC	12	0.208004	Cas9-SpG_G20
rA:dG	12	0.0149057	Cas9-SpG_G20
rC:dA	12	0.0317161	Cas9-SpG_G20
rC:dC	12	0.0330671	Cas9-SpG_G20
rC:dT	12	0.339304	Cas9-SpG_G20
rG:dA	12	0.0436777	Cas9-SpG_G20
rG:dG	12	0.185598	Cas9-SpG_G20
rG:dT	12	0.512714	Cas9-SpG_G20
rU:dC	12	0.035617	Cas9-SpG_G20
rU:dG	12	0.650838	Cas9-SpG_G20
rU:dT	12	0.304243	Cas9-SpG_G20
rA:dA	13	0.208137	Cas9-SpG_G20
rA:dC	13	0.265134	Cas9-SpG_G20
rA:dG	13	0.0065431	Cas9-SpG_G20
rC:dA	13	0.426874	Cas9-SpG_G20
rC:dC	13	0.018017	Cas9-SpG_G20
rC:dT	13	0.183134	Cas9-SpG_G20
rG:dA	13	0.260893	Cas9-SpG_G20
rG:dG	13	0.103918	Cas9-SpG_G20
rG:dT	13	0.53823	Cas9-SpG_G20
rU:dC	13	0.024084	Cas9-SpG_G20
rU:dG	13	0.299574	Cas9-SpG_G20
rU:dT	13	0.315118	Cas9-SpG_G20
rA:dA	14	0.099379	Cas9-SpG_G20
rA:dC	14	0.135365	Cas9-SpG_G20
rA:dG	14	0.0186874	Cas9-SpG_G20
rC:dA	14	0.0366481	Cas9-SpG_G20
rC:dC	14	0.0109961	Cas9-SpG_G20
rC:dT	14	0.236452	Cas9-SpG_G20
rG:dA	14	0.0525404	Cas9-SpG_G20
rG:dG	14	0.0844606	Cas9-SpG_G20
rG:dT	14	0.486838	Cas9-SpG_G20
rU:dC	14	0.0193585	Cas9-SpG_G20
rU:dG	14	0.0137153	Cas9-SpG_G20
rU:dT	14	0.279663	Cas9-SpG_G20
rA:dA	15	0.123081	Cas9-SpG_G20
rA:dC	15	0.374675	Cas9-SpG_G20
rA:dG	15	0.05419	Cas9-SpG_G20
rC:dA	15	0.0838073	Cas9-SpG_G20
rC:dC	15	0.0353322	Cas9-SpG_G20
rC:dT	15	0.0943078	Cas9-SpG_G20
rG:dA	15	0.151595	Cas9-SpG_G20
rG:dG	15	0.120382	Cas9-SpG_G20
rG:dT	15	0.509257	Cas9-SpG_G20
rU:dC	15	0.0154919	Cas9-SpG_G20
rU:dG	15	0.105982	Cas9-SpG_G20
rU:dT	15	0.136015	Cas9-SpG_G20
rA:dA	16	0.0284157	Cas9-SpG_G20
rA:dC	16	0.147288	Cas9-SpG_G20
rA:dG	16	0.00931627	Cas9-SpG_G20
rC:dA	16	0.0100306	Cas9-SpG_G20
rC:dC	16	0.132898	Cas9-SpG_G20
rC:dT	16	0.0935773	Cas9-SpG_G20
rG:dA	16	0.0276193	Cas9-SpG_G20
rG:dG	16	0.0147549	Cas9-SpG_G20
rG:dT	16	0.17722	Cas9-SpG_G20
rU:dC	16	0.241453	Cas9-SpG_G20
rU:dG	16	0.0888378	Cas9-SpG_G20
rU:dT	16	0.133743	Cas9-SpG_G20
rA:dA	17	0.00922791	Cas9-SpG_G20
rA:dC	17	0.179527	Cas9-SpG_G20
rA:dG	17	0.0875371	Cas9-SpG_G20
rC:dA	17	0.0502797	Cas9-SpG_G20
rC:dC	17	0.0760929	Cas9-SpG_G20
rC:dT	17	0.0657442	Cas9-SpG_G20
rG:dA	17	0.0289956	Cas9-SpG_G20
rG:dG	17	0.0526483	Cas9-SpG_G20
rG:dT	17	0.374984	Cas9-SpG_G20
rU:dC	17	0.098153	Cas9-SpG_G20
rU:dG	17	0.0848504	Cas9-SpG_G20
rU:dT	17	0.190721	Cas9-SpG_G20
rA:dA	18	0.197679	Cas9-SpG_G20
rA:dC	18	0.0366651	Cas9-SpG_G20
rA:dG	18	0.0319837	Cas9-SpG_G20
rC:dA	18	0.373326	Cas9-SpG_G20
rC:dC	18	0.0186385	Cas9-SpG_G20
rC:dT	18	0.234925	Cas9-SpG_G20
rG:dA	18	0.275376	Cas9-SpG_G20
rG:dG	18	0.0745686	Cas9-SpG_G20
rG:dT	18	0.23915	Cas9-SpG_G20
rU:dC	18	0.0310114	Cas9-SpG_G20
rU:dG	18	0.0466363	Cas9-SpG_G20
rU:dT	18	0.146148	Cas9-SpG_G20
rA:dA	19	0.0617969	Cas9-SpG_G20
rA:dC	19	0.00794635	Cas9-SpG_G20
rA:dG	19	0.0307011	Cas9-SpG_G20
rC:dA	19	0.0914156	Cas9-SpG_G20
rC:dC	19	0.0638947	Cas9-SpG_G20
rC:dT	19	0.101064	Cas9-SpG_G20
rG:dA	19	0.067711	Cas9-SpG_G20
rG:dG	19	0.0595344	Cas9-SpG_G20
rG:dT	19	0.3259	Cas9-SpG_G20
rU:dC	19	0.0162162	Cas9-SpG_G20
rU:dG	19	0.025114	Cas9-SpG_G20
rU:dT	19	0.104687	Cas9-SpG_G20
rA:dA	20	0.202227	Cas9-SpG_G20
rA:dC	20	0.255757	Cas9-SpG_G20
rA:dG	20	0.142182	Cas9-SpG_G20
rC:dA	20	0.0101154	Cas9-SpG_G20
rC:dC	20	0.100533	Cas9-SpG_G20
rC:dT	20	0.0314706	Cas9-SpG_G20
rG:dA	20	0.252057	Cas9-SpG_G20
rG:dG	20	0.140561	Cas9-SpG_G20
rG:dT	20	0.312714	Cas9-SpG_G20
rU:dC	20	0.254891	Cas9-SpG_G20
rU:dG	20	0.139106	Cas9-SpG_G20
rU:dT	20	0.0204242	Cas9-SpG_G20
rA:dA	1	0.557962	Cas9-SpG_g20
rA:dG	1	0.676215	Cas9-SpG_g20
rC:dA	1	0.540361	Cas9-SpG_g20
rC:dT	1	0.570453	Cas9-SpG_g20
rG:dA	1	0.633396	Cas9-SpG_g20
rG:dG	1	0.626617	Cas9-SpG_g20
rG:dT	1	0.766414	Cas9-SpG_g20
rU:dG	1	0.624885	Cas9-SpG_g20
rU:dT	1	0.620172	Cas9-SpG_g20
rA:dA	2	0.437195	Cas9-SpG_g20
rA:dC	2	0.326122	Cas9-SpG_g20
rA:dG	2	0.380173	Cas9-SpG_g20
rC:dA	2	0.563058	Cas9-SpG_g20
rC:dC	2	0.239375	Cas9-SpG_g20
rC:dT	2	0.437286	Cas9-SpG_g20
rG:dA	2	0.35133	Cas9-SpG_g20
rG:dG	2	0.405138	Cas9-SpG_g20
rG:dT	2	0.608726	Cas9-SpG_g20
rU:dC	2	0.34835	Cas9-SpG_g20
rU:dG	2	0.533308	Cas9-SpG_g20
rU:dT	2	0.518449	Cas9-SpG_g20
rA:dA	3	0.246208	Cas9-SpG_g20
rA:dC	3	0.229572	Cas9-SpG_g20
rA:dG	3	0.0468711	Cas9-SpG_g20
rC:dA	3	0.355855	Cas9-SpG_g20
rC:dC	3	0.212378	Cas9-SpG_g20
rC:dT	3	0.265174	Cas9-SpG_g20
rG:dA	3	0.143754	Cas9-SpG_g20
rG:dG	3	0.218626	Cas9-SpG_g20
rG:dT	3	0.270077	Cas9-SpG_g20
rU:dC	3	0.214841	Cas9-SpG_g20
rU:dG	3	0.245364	Cas9-SpG_g20
rU:dT	3	0.293022	Cas9-SpG_g20
rA:dA	4	0.204704	Cas9-SpG_g20
rA:dC	4	0.196891	Cas9-SpG_g20
rA:dG	4	0.102117	Cas9-SpG_g20
rC:dA	4	0.380785	Cas9-SpG_g20
rC:dC	4	0.0188915	Cas9-SpG_g20
rC:dT	4	0.417044	Cas9-SpG_g20
rG:dA	4	0.106033	Cas9-SpG_g20
rG:dG	4	0.288566	Cas9-SpG_g20
rG:dT	4	0.471152	Cas9-SpG_g20
rU:dC	4	0.159661	Cas9-SpG_g20
rU:dG	4	0.293872	Cas9-SpG_g20
rU:dT	4	0.0474379	Cas9-SpG_g20
rA:dA	5	0.0575093	Cas9-SpG_g20
rA:dC	5	0.300881	Cas9-SpG_g20
rA:dG	5	0.10922	Cas9-SpG_g20
rC:dA	5	0.238602	Cas9-SpG_g20
rC:dC	5	0.130412	Cas9-SpG_g20
rC:dT	5	0.148954	Cas9-SpG_g20
rG:dA	5	0.052628	Cas9-SpG_g20
rG:dG	5	0.274531	Cas9-SpG_g20
rG:dT	5	0.563348	Cas9-SpG_g20
rU:dC	5	0.170192	Cas9-SpG_g20
rU:dG	5	0.294866	Cas9-SpG_g20
rU:dT	5	0.155653	Cas9-SpG_g20
rA:dA	6	0.240787	Cas9-SpG_g20
rA:dC	6	0.390237	Cas9-SpG_g20
rA:dG	6	0.0798481	Cas9-SpG_g20
rC:dA	6	0.392358	Cas9-SpG_g20
rC:dC	6	0.264675	Cas9-SpG_g20
rC:dT	6	0.326	Cas9-SpG_g20
rG:dA	6	0.249088	Cas9-SpG_g20
rG:dG	6	0.239162	Cas9-SpG_g20
rG:dT	6	0.6592	Cas9-SpG_g20
rU:dC	6	0.2446	Cas9-SpG_g20
rU:dG	6	0.568445	Cas9-SpG_g20
rU:dT	6	0.202885	Cas9-SpG_g20
rA:dA	7	0.0605092	Cas9-SpG_g20
rA:dC	7	0.20799	Cas9-SpG_g20
rA:dG	7	0.0998049	Cas9-SpG_g20
rC:dA	7	0.297942	Cas9-SpG_g20
rC:dC	7	0.14683	Cas9-SpG_g20
rC:dT	7	0.25584	Cas9-SpG_g20
rG:dA	7	0.230513	Cas9-SpG_g20
rG:dG	7	0.246245	Cas9-SpG_g20
rG:dT	7	0.508254	Cas9-SpG_g20
rU:dC	7	0.191437	Cas9-SpG_g20
rU:dG	7	0.366573	Cas9-SpG_g20
rU:dT	7	0.232499	Cas9-SpG_g20
rA:dA	8	0.0329049	Cas9-SpG_g20
rA:dC	8	0.251139	Cas9-SpG_g20
rA:dG	8	0.147675	Cas9-SpG_g20
rC:dA	8	0.342631	Cas9-SpG_g20
rC:dC	8	0.206255	Cas9-SpG_g20
rC:dT	8	0.0716151	Cas9-SpG_g20
rG:dA	8	0.115337	Cas9-SpG_g20
rG:dG	8	0.332697	Cas9-SpG_g20
rG:dT	8	0.522877	Cas9-SpG_g20
rU:dC	8	0.204039	Cas9-SpG_g20
rU:dG	8	0.796303	Cas9-SpG_g20
rU:dT	8	0.242712	Cas9-SpG_g20
rA:dA	9	0.228238	Cas9-SpG_g20
rA:dC	9	0.121073	Cas9-SpG_g20
rA:dG	9	0.133661	Cas9-SpG_g20
rC:dA	9	0.360626	Cas9-SpG_g20
rC:dC	9	0.156325	Cas9-SpG_g20
rC:dT	9	0.380306	Cas9-SpG_g20
rG:dA	9	0.286632	Cas9-SpG_g20
rG:dG	9	0.13269	Cas9-SpG_g20
rG:dT	9	0.399848	Cas9-SpG_g20
rU:dC	9	0.193416	Cas9-SpG_g20
rU:dG	9	0.504005	Cas9-SpG_g20
rU:dT	9	0.561747	Cas9-SpG_g20
rA:dA	10	0.212598	Cas9-SpG_g20
rA:dC	10	0.265688	Cas9-SpG_g20
rA:dG	10	0.171832	Cas9-SpG_g20
rC:dA	10	0.304621	Cas9-SpG_g20
rC:dC	10	0.0763718	Cas9-SpG_g20
rC:dT	10	0.0282179	Cas9-SpG_g20
rG:dA	10	0.269156	Cas9-SpG_g20
rG:dG	10	0.202322	Cas9-SpG_g20
rG:dT	10	0.31996	Cas9-SpG_g20
rU:dC	10	0.151795	Cas9-SpG_g20
rU:dG	10	0.262393	Cas9-SpG_g20
rU:dT	10	0.0632056	Cas9-SpG_g20
rA:dA	11	0.143124	Cas9-SpG_g20
rA:dC	11	0.0966049	Cas9-SpG_g20
rA:dG	11	0.121023	Cas9-SpG_g20
rC:dA	11	0.120228	Cas9-SpG_g20
rC:dC	11	0.0242242	Cas9-SpG_g20
rC:dT	11	0.0863734	Cas9-SpG_g20
rG:dA	11	0.241133	Cas9-SpG_g20
rG:dG	11	0.196742	Cas9-SpG_g20
rG:dT	11	0.530548	Cas9-SpG_g20
rU:dC	11	0.0169117	Cas9-SpG_g20
rU:dG	11	0.200377	Cas9-SpG_g20
rU:dT	11	0.141262	Cas9-SpG_g20
rA:dA	12	0.0110606	Cas9-SpG_g20
rA:dC	12	0.0397278	Cas9-SpG_g20
rA:dG	12	0.0593476	Cas9-SpG_g20
rC:dA	12	0.149246	Cas9-SpG_g20
rC:dC	12	0.0283026	Cas9-SpG_g20
rC:dT	12	0.0349522	Cas9-SpG_g20
rG:dA	12	0.0516112	Cas9-SpG_g20
rG:dG	12	0.245148	Cas9-SpG_g20
rG:dT	12	0.345725	Cas9-SpG_g20
rU:dC	12	0.0780183	Cas9-SpG_g20
rU:dG	12	0.466634	Cas9-SpG_g20
rU:dT	12	0.0733854	Cas9-SpG_g20
rA:dA	13	0.0428296	Cas9-SpG_g20
rA:dC	13	0.121864	Cas9-SpG_g20
rA:dG	13	0.0119445	Cas9-SpG_g20
rC:dA	13	0.180183	Cas9-SpG_g20
rC:dC	13	0.0141002	Cas9-SpG_g20
rC:dT	13	0.0351118	Cas9-SpG_g20
rG:dA	13	0.0641204	Cas9-SpG_g20
rG:dG	13	0.118414	Cas9-SpG_g20
rG:dT	13	0.484313	Cas9-SpG_g20
rU:dC	13	0.0367688	Cas9-SpG_g20
rU:dG	13	0.349405	Cas9-SpG_g20
rU:dT	13	0.0601081	Cas9-SpG_g20
rA:dA	14	0.0350774	Cas9-SpG_g20
rA:dC	14	0.0373344	Cas9-SpG_g20
rA:dG	14	0.0261143	Cas9-SpG_g20
rC:dA	14	0.0798211	Cas9-SpG_g20
rC:dC	14	0.0126471	Cas9-SpG_g20
rC:dT	14	0.0212647	Cas9-SpG_g20
rG:dA	14	0.0226283	Cas9-SpG_g20
rG:dG	14	0.0709819	Cas9-SpG_g20
rG:dT	14	0.145094	Cas9-SpG_g20
rU:dC	14	0.0171039	Cas9-SpG_g20
rU:dG	14	0.0748544	Cas9-SpG_g20
rU:dT	14	0.0164743	Cas9-SpG_g20
rA:dA	15	0.0516332	Cas9-SpG_g20
rA:dC	15	0.104713	Cas9-SpG_g20
rA:dG	15	0.0267696	Cas9-SpG_g20
rC:dA	15	0.0114272	Cas9-SpG_g20
rC:dC	15	0.0197218	Cas9-SpG_g20
rC:dT	15	0.0189679	Cas9-SpG_g20
rG:dA	15	0.0180493	Cas9-SpG_g20
rG:dG	15	0.044853	Cas9-SpG_g20
rG:dT	15	0.306372	Cas9-SpG_g20
rU:dC	15	0.0105421	Cas9-SpG_g20
rU:dG	15	0.00897529	Cas9-SpG_g20
rU:dT	15	0.0828182	Cas9-SpG_g20
rA:dA	16	0.018201	Cas9-SpG_g20
rA:dC	16	0.0200748	Cas9-SpG_g20
rA:dG	16	0.0125555	Cas9-SpG_g20
rC:dA	16	0.032955	Cas9-SpG_g20
rC:dC	16	0.0661219	Cas9-SpG_g20
rC:dT	16	0.0787072	Cas9-SpG_g20
rG:dA	16	0.0150347	Cas9-SpG_g20
rG:dG	16	0.0102812	Cas9-SpG_g20
rG:dT	16	0.193331	Cas9-SpG_g20
rU:dC	16	0.0352078	Cas9-SpG_g20
rU:dG	16	0.0543162	Cas9-SpG_g20
rU:dT	16	0.0284801	Cas9-SpG_g20
rA:dA	17	0.0207963	Cas9-SpG_g20
rA:dC	17	0.0153912	Cas9-SpG_g20
rA:dG	17	0.0197426	Cas9-SpG_g20
rC:dA	17	0.0865843	Cas9-SpG_g20
rC:dC	17	0.00705157	Cas9-SpG_g20
rC:dT	17	0.0196782	Cas9-SpG_g20
rG:dA	17	0.116512	Cas9-SpG_g20
rG:dG	17	0.0109033	Cas9-SpG_g20
rG:dT	17	0.117754	Cas9-SpG_g20
rU:dC	17	0.0116318	Cas9-SpG_g20
rU:dG	17	0.107824	Cas9-SpG_g20
rU:dT	17	0.00933682	Cas9-SpG_g20
rA:dA	18	0.01566	Cas9-SpG_g20
rA:dC	18	0.0291378	Cas9-SpG_g20
rA:dG	18	0.0374369	Cas9-SpG_g20
rC:dA	18	0.0175694	Cas9-SpG_g20
rC:dC	18	0.0154195	Cas9-SpG_g20
rC:dT	18	0.135161	Cas9-SpG_g20
rG:dA	18	0.0256875	Cas9-SpG_g20
rG:dG	18	0.0151548	Cas9-SpG_g20
rG:dT	18	0.145528	Cas9-SpG_g20
rU:dC	18	0.0129852	Cas9-SpG_g20
rU:dG	18	0.0247055	Cas9-SpG_g20
rU:dT	18	0.0372304	Cas9-SpG_g20
rA:dA	19	0.085542	Cas9-SpG_g20
rA:dC	19	0.012809	Cas9-SpG_g20
rA:dG	19	0.0146123	Cas9-SpG_g20
rC:dA	19	0.0865027	Cas9-SpG_g20
rC:dC	19	0.0114003	Cas9-SpG_g20
rC:dT	19	0.0118552	Cas9-SpG_g20
rG:dA	19	0.0953137	Cas9-SpG_g20
rG:dG	19	0.0995464	Cas9-SpG_g20
rG:dT	19	0.127041	Cas9-SpG_g20
rU:dC	19	0.0203219	Cas9-SpG_g20
rU:dG	19	0.0814697	Cas9-SpG_g20
rU:dT	19	0.0100353	Cas9-SpG_g20
rA:dA	20	0.111999	Cas9-SpG_g20
rA:dC	20	0.0577986	Cas9-SpG_g20
rA:dG	20	0.0182883	Cas9-SpG_g20
rC:dA	20	0.0245326	Cas9-SpG_g20
rC:dC	20	0.0141345	Cas9-SpG_g20
rC:dT	20	0.0174073	Cas9-SpG_g20
rG:dA	20	0.143592	Cas9-SpG_g20
rG:dG	20	0.0596118	Cas9-SpG_g20
rG:dT	20	0.298443	Cas9-SpG_g20
rU:dC	20	0.0200932	Cas9-SpG_g20
rU:dG	20	0.0148031	Cas9-SpG_g20
rU:dT	20	0.0647685	Cas9-SpG_g20

## Sheet: ng_cfd
Type of Mismatch	Mismatch Position	prob_active	condition
rA:dA	2	0.669982	Cas9-NG_G19
rA:dC	2	0.861191	Cas9-NG_G19
rA:dG	2	0.827681	Cas9-NG_G19
rC:dA	2	0.753106	Cas9-NG_G19
rC:dC	2	0.675605	Cas9-NG_G19
rC:dT	2	0.567418	Cas9-NG_G19
rG:dA	2	0.680923	Cas9-NG_G19
rG:dG	2	0.847696	Cas9-NG_G19
rG:dT	2	0.770123	Cas9-NG_G19
rU:dC	2	0.858592	Cas9-NG_G19
rU:dG	2	0.995882	Cas9-NG_G19
rU:dT	2	0.75277	Cas9-NG_G19
rA:dA	3	0.998283	Cas9-NG_G19
rA:dC	3	0.795097	Cas9-NG_G19
rA:dG	3	0.675101	Cas9-NG_G19
rC:dA	3	0.995145	Cas9-NG_G19
rC:dC	3	0.640328	Cas9-NG_G19
rC:dT	3	0.700429	Cas9-NG_G19
rG:dA	3	0.992012	Cas9-NG_G19
rG:dG	3	0.656787	Cas9-NG_G19
rG:dT	3	0.674734	Cas9-NG_G19
rU:dC	3	0.579268	Cas9-NG_G19
rU:dG	3	0.844489	Cas9-NG_G19
rU:dT	3	0.677927	Cas9-NG_G19
rA:dA	4	0.605961	Cas9-NG_G19
rA:dC	4	0.652468	Cas9-NG_G19
rA:dG	4	0.52687	Cas9-NG_G19
rC:dA	4	0.516758	Cas9-NG_G19
rC:dC	4	0.73493	Cas9-NG_G19
rC:dT	4	0.870065	Cas9-NG_G19
rG:dA	4	0.504989	Cas9-NG_G19
rG:dG	4	0.78672	Cas9-NG_G19
rG:dT	4	0.835675	Cas9-NG_G19
rU:dC	4	0.733641	Cas9-NG_G19
rU:dG	4	0.810317	Cas9-NG_G19
rU:dT	4	0.825538	Cas9-NG_G19
rA:dA	5	0.646847	Cas9-NG_G19
rA:dC	5	0.698549	Cas9-NG_G19
rA:dG	5	0.637621	Cas9-NG_G19
rC:dA	5	0.878846	Cas9-NG_G19
rC:dC	5	0.715735	Cas9-NG_G19
rC:dT	5	0.627282	Cas9-NG_G19
rG:dA	5	0.699759	Cas9-NG_G19
rG:dG	5	0.728813	Cas9-NG_G19
rG:dT	5	0.677153	Cas9-NG_G19
rU:dC	5	0.751235	Cas9-NG_G19
rU:dG	5	0.796312	Cas9-NG_G19
rU:dT	5	0.700029	Cas9-NG_G19
rA:dA	6	0.797519	Cas9-NG_G19
rA:dC	6	0.755861	Cas9-NG_G19
rA:dG	6	0.711535	Cas9-NG_G19
rC:dA	6	0.785526	Cas9-NG_G19
rC:dC	6	0.51727	Cas9-NG_G19
rC:dT	6	0.708024	Cas9-NG_G19
rG:dA	6	0.781802	Cas9-NG_G19
rG:dG	6	0.704178	Cas9-NG_G19
rG:dT	6	0.758632	Cas9-NG_G19
rU:dC	6	0.63334	Cas9-NG_G19
rU:dG	6	0.691061	Cas9-NG_G19
rU:dT	6	0.713544	Cas9-NG_G19
rA:dA	7	0.538005	Cas9-NG_G19
rA:dC	7	0.583828	Cas9-NG_G19
rA:dG	7	0.665897	Cas9-NG_G19
rC:dA	7	0.802	Cas9-NG_G19
rC:dC	7	0.542804	Cas9-NG_G19
rC:dT	7	0.398768	Cas9-NG_G19
rG:dA	7	0.212099	Cas9-NG_G19
rG:dG	7	0.697764	Cas9-NG_G19
rG:dT	7	0.782728	Cas9-NG_G19
rU:dC	7	0.482492	Cas9-NG_G19
rU:dG	7	0.770302	Cas9-NG_G19
rU:dT	7	0.799777	Cas9-NG_G19
rA:dA	8	0.750179	Cas9-NG_G19
rA:dC	8	0.419551	Cas9-NG_G19
rA:dG	8	0.737779	Cas9-NG_G19
rC:dA	8	0.806747	Cas9-NG_G19
rC:dC	8	0.244295	Cas9-NG_G19
rC:dT	8	0.506787	Cas9-NG_G19
rG:dA	8	0.907063	Cas9-NG_G19
rG:dG	8	0.816853	Cas9-NG_G19
rG:dT	8	0.589515	Cas9-NG_G19
rU:dC	8	0.380208	Cas9-NG_G19
rU:dG	8	0.834969	Cas9-NG_G19
rU:dT	8	0.657962	Cas9-NG_G19
rA:dA	9	0.473767	Cas9-NG_G19
rA:dC	9	0.579031	Cas9-NG_G19
rA:dG	9	0.392654	Cas9-NG_G19
rC:dA	9	0.682011	Cas9-NG_G19
rC:dC	9	0.275132	Cas9-NG_G19
rC:dT	9	0.251565	Cas9-NG_G19
rG:dA	9	0.607428	Cas9-NG_G19
rG:dG	9	0.634899	Cas9-NG_G19
rG:dT	9	0.700479	Cas9-NG_G19
rU:dC	9	0.294998	Cas9-NG_G19
rU:dG	9	0.648182	Cas9-NG_G19
rU:dT	9	0.516109	Cas9-NG_G19
rA:dA	10	0.0858063	Cas9-NG_G19
rA:dC	10	0.19806	Cas9-NG_G19
rA:dG	10	0.6063	Cas9-NG_G19
rC:dA	10	0.0312948	Cas9-NG_G19
rC:dC	10	0.14583	Cas9-NG_G19
rC:dT	10	0.362885	Cas9-NG_G19
rG:dA	10	0.107857	Cas9-NG_G19
rG:dG	10	0.617696	Cas9-NG_G19
rG:dT	10	0.916485	Cas9-NG_G19
rU:dC	10	0.125824	Cas9-NG_G19
rU:dG	10	0.603765	Cas9-NG_G19
rU:dT	10	0.509442	Cas9-NG_G19
rA:dA	11	0.300543	Cas9-NG_G19
rA:dC	11	0.196114	Cas9-NG_G19
rA:dG	11	0.230514	Cas9-NG_G19
rC:dA	11	0.387586	Cas9-NG_G19
rC:dC	11	0.113032	Cas9-NG_G19
rC:dT	11	0.0415667	Cas9-NG_G19
rG:dA	11	0.289873	Cas9-NG_G19
rG:dG	11	0.453843	Cas9-NG_G19
rG:dT	11	0.322524	Cas9-NG_G19
rU:dC	11	0.129275	Cas9-NG_G19
rU:dG	11	0.629038	Cas9-NG_G19
rU:dT	11	0.15141	Cas9-NG_G19
rA:dA	12	0.0698548	Cas9-NG_G19
rA:dC	12	0.181177	Cas9-NG_G19
rA:dG	12	0.113673	Cas9-NG_G19
rC:dA	12	0.224023	Cas9-NG_G19
rC:dC	12	0.0711973	Cas9-NG_G19
rC:dT	12	0.355736	Cas9-NG_G19
rG:dA	12	0.0176276	Cas9-NG_G19
rG:dG	12	0.206799	Cas9-NG_G19
rG:dT	12	0.651107	Cas9-NG_G19
rU:dC	12	0.0968916	Cas9-NG_G19
rU:dG	12	0.501062	Cas9-NG_G19
rU:dT	12	0.188698	Cas9-NG_G19
rA:dA	13	0.154236	Cas9-NG_G19
rA:dC	13	0.191626	Cas9-NG_G19
rA:dG	13	0.131227	Cas9-NG_G19
rC:dA	13	0.0852383	Cas9-NG_G19
rC:dC	13	0.0149562	Cas9-NG_G19
rC:dT	13	0.0589011	Cas9-NG_G19
rG:dA	13	0.0230568	Cas9-NG_G19
rG:dG	13	0.294288	Cas9-NG_G19
rG:dT	13	0.653684	Cas9-NG_G19
rU:dC	13	0.0223341	Cas9-NG_G19
rU:dG	13	0.212161	Cas9-NG_G19
rU:dT	13	0.0193075	Cas9-NG_G19
rA:dA	14	0.101322	Cas9-NG_G19
rA:dC	14	0.275584	Cas9-NG_G19
rA:dG	14	0.0385621	Cas9-NG_G19
rC:dA	14	0.0145416	Cas9-NG_G19
rC:dC	14	0.129786	Cas9-NG_G19
rC:dT	14	0.0361034	Cas9-NG_G19
rG:dA	14	0.00641003	Cas9-NG_G19
rG:dG	14	0.040993	Cas9-NG_G19
rG:dT	14	0.206569	Cas9-NG_G19
rU:dC	14	0.123684	Cas9-NG_G19
rU:dG	14	0.0288307	Cas9-NG_G19
rU:dT	14	0.0351273	Cas9-NG_G19
rA:dA	15	0.0474111	Cas9-NG_G19
rA:dC	15	0.0518291	Cas9-NG_G19
rA:dG	15	0.0188412	Cas9-NG_G19
rC:dA	15	0.0359131	Cas9-NG_G19
rC:dC	15	0.0272823	Cas9-NG_G19
rC:dT	15	0.0186262	Cas9-NG_G19
rG:dA	15	0.225244	Cas9-NG_G19
rG:dG	15	0.0157719	Cas9-NG_G19
rG:dT	15	0.246647	Cas9-NG_G19
rU:dC	15	0.103115	Cas9-NG_G19
rU:dG	15	0.0121384	Cas9-NG_G19
rU:dT	15	0.0997337	Cas9-NG_G19
rA:dA	16	0.0466636	Cas9-NG_G19
rA:dC	16	0.025505	Cas9-NG_G19
rA:dG	16	0.0219628	Cas9-NG_G19
rC:dA	16	0.327406	Cas9-NG_G19
rC:dC	16	0.109567	Cas9-NG_G19
rC:dT	16	0.407283	Cas9-NG_G19
rG:dA	16	0.00491238	Cas9-NG_G19
rG:dG	16	0.0115549	Cas9-NG_G19
rG:dT	16	0.122709	Cas9-NG_G19
rU:dC	16	0.0510058	Cas9-NG_G19
rU:dG	16	0.104605	Cas9-NG_G19
rU:dT	16	0.0186887	Cas9-NG_G19
rA:dA	17	0.0226544	Cas9-NG_G19
rA:dC	17	0.0535241	Cas9-NG_G19
rA:dG	17	0.146839	Cas9-NG_G19
rC:dA	17	0.150412	Cas9-NG_G19
rC:dC	17	0.218411	Cas9-NG_G19
rC:dT	17	0.0104888	Cas9-NG_G19
rG:dA	17	0.11082	Cas9-NG_G19
rG:dG	17	0.178902	Cas9-NG_G19
rG:dT	17	0.312037	Cas9-NG_G19
rU:dC	17	0.213948	Cas9-NG_G19
rU:dG	17	0.259803	Cas9-NG_G19
rU:dT	17	0.0181653	Cas9-NG_G19
rA:dA	18	0.013914	Cas9-NG_G19
rA:dC	18	0.126398	Cas9-NG_G19
rA:dG	18	0.0342123	Cas9-NG_G19
rC:dA	18	0.0985576	Cas9-NG_G19
rC:dC	18	0.287956	Cas9-NG_G19
rC:dT	18	0.0288179	Cas9-NG_G19
rG:dA	18	0.120835	Cas9-NG_G19
rG:dG	18	0.0270493	Cas9-NG_G19
rG:dT	18	0.212138	Cas9-NG_G19
rU:dC	18	0.0417234	Cas9-NG_G19
rU:dG	18	0.0321926	Cas9-NG_G19
rU:dT	18	0.00512789	Cas9-NG_G19
rA:dA	19	0.207677	Cas9-NG_G19
rA:dC	19	0.0251553	Cas9-NG_G19
rA:dG	19	0.055576	Cas9-NG_G19
rC:dA	19	0.0807348	Cas9-NG_G19
rC:dC	19	0.00375801	Cas9-NG_G19
rC:dT	19	0.026689	Cas9-NG_G19
rG:dA	19	0.0675224	Cas9-NG_G19
rG:dG	19	0.17534	Cas9-NG_G19
rG:dT	19	0.637796	Cas9-NG_G19
rU:dC	19	0.0140143	Cas9-NG_G19
rU:dG	19	0.0972157	Cas9-NG_G19
rU:dT	19	0.0344037	Cas9-NG_G19
rA:dA	20	0.136196	Cas9-NG_G19
rA:dC	20	0.0858506	Cas9-NG_G19
rA:dG	20	0.0801093	Cas9-NG_G19
rC:dA	20	0.0267956	Cas9-NG_G19
rC:dC	20	0.0286289	Cas9-NG_G19
rC:dT	20	0.00752366	Cas9-NG_G19
rG:dA	20	0.0487735	Cas9-NG_G19
rG:dG	20	0.327222	Cas9-NG_G19
rG:dT	20	0.990308	Cas9-NG_G19
rU:dC	20	0.0173133	Cas9-NG_G19
rU:dG	20	0.0265646	Cas9-NG_G19
rU:dT	20	0.325106	Cas9-NG_G19
rA:dA	1	0.687918	Cas9-NG_G20
rA:dG	1	0.693319	Cas9-NG_G20
rC:dA	1	0.537922	Cas9-NG_G20
rC:dT	1	0.715574	Cas9-NG_G20
rG:dA	1	0.648243	Cas9-NG_G20
rG:dG	1	0.621823	Cas9-NG_G20
rG:dT	1	0.774339	Cas9-NG_G20
rU:dG	1	0.750302	Cas9-NG_G20
rU:dT	1	0.638279	Cas9-NG_G20
rA:dA	2	0.342157	Cas9-NG_G20
rA:dC	2	0.697613	Cas9-NG_G20
rA:dG	2	0.599683	Cas9-NG_G20
rC:dA	2	0.371123	Cas9-NG_G20
rC:dC	2	0.431915	Cas9-NG_G20
rC:dT	2	0.290324	Cas9-NG_G20
rG:dA	2	0.340108	Cas9-NG_G20
rG:dG	2	0.586982	Cas9-NG_G20
rG:dT	2	0.513056	Cas9-NG_G20
rU:dC	2	0.595885	Cas9-NG_G20
rU:dG	2	0.728176	Cas9-NG_G20
rU:dT	2	0.431063	Cas9-NG_G20
rA:dA	3	0.386952	Cas9-NG_G20
rA:dC	3	0.449169	Cas9-NG_G20
rA:dG	3	0.175548	Cas9-NG_G20
rC:dA	3	0.280265	Cas9-NG_G20
rC:dC	3	0.451146	Cas9-NG_G20
rC:dT	3	0.679615	Cas9-NG_G20
rG:dA	3	0.244146	Cas9-NG_G20
rG:dG	3	0.418579	Cas9-NG_G20
rG:dT	3	0.570913	Cas9-NG_G20
rU:dC	3	0.487809	Cas9-NG_G20
rU:dG	3	0.541958	Cas9-NG_G20
rU:dT	3	0.636445	Cas9-NG_G20
rA:dA	4	0.0818516	Cas9-NG_G20
rA:dC	4	0.391152	Cas9-NG_G20
rA:dG	4	0.571277	Cas9-NG_G20
rC:dA	4	0.621069	Cas9-NG_G20
rC:dC	4	0.21181	Cas9-NG_G20
rC:dT	4	0.541974	Cas9-NG_G20
rG:dA	4	0.349604	Cas9-NG_G20
rG:dG	4	0.701828	Cas9-NG_G20
rG:dT	4	0.655085	Cas9-NG_G20
rU:dC	4	0.383986	Cas9-NG_G20
rU:dG	4	0.721484	Cas9-NG_G20
rU:dT	4	0.573574	Cas9-NG_G20
rA:dA	5	0.332636	Cas9-NG_G20
rA:dC	5	0.500606	Cas9-NG_G20
rA:dG	5	0.164308	Cas9-NG_G20
rC:dA	5	0.483299	Cas9-NG_G20
rC:dC	5	0.273622	Cas9-NG_G20
rC:dT	5	0.617438	Cas9-NG_G20
rG:dA	5	0.202057	Cas9-NG_G20
rG:dG	5	0.540102	Cas9-NG_G20
rG:dT	5	0.751725	Cas9-NG_G20
rU:dC	5	0.397001	Cas9-NG_G20
rU:dG	5	0.697608	Cas9-NG_G20
rU:dT	5	0.62127	Cas9-NG_G20
rA:dA	6	0.73705	Cas9-NG_G20
rA:dC	6	0.806808	Cas9-NG_G20
rA:dG	6	0.120046	Cas9-NG_G20
rC:dA	6	0.62116	Cas9-NG_G20
rC:dC	6	0.378644	Cas9-NG_G20
rC:dT	6	0.385194	Cas9-NG_G20
rG:dA	6	0.559817	Cas9-NG_G20
rG:dG	6	0.433737	Cas9-NG_G20
rG:dT	6	0.683401	Cas9-NG_G20
rU:dC	6	0.390412	Cas9-NG_G20
rU:dG	6	0.459075	Cas9-NG_G20
rU:dT	6	0.453947	Cas9-NG_G20
rA:dA	7	0.0444518	Cas9-NG_G20
rA:dC	7	0.306922	Cas9-NG_G20
rA:dG	7	0.300989	Cas9-NG_G20
rC:dA	7	0.548491	Cas9-NG_G20
rC:dC	7	0.304542	Cas9-NG_G20
rC:dT	7	0.0478151	Cas9-NG_G20
rG:dA	7	0.601332	Cas9-NG_G20
rG:dG	7	0.398171	Cas9-NG_G20
rG:dT	7	0.316352	Cas9-NG_G20
rU:dC	7	0.255426	Cas9-NG_G20
rU:dG	7	0.619605	Cas9-NG_G20
rU:dT	7	0.210037	Cas9-NG_G20
rA:dA	8	0.324739	Cas9-NG_G20
rA:dC	8	0.551787	Cas9-NG_G20
rA:dG	8	0.535875	Cas9-NG_G20
rC:dA	8	0.594511	Cas9-NG_G20
rC:dC	8	0.307451	Cas9-NG_G20
rC:dT	8	0.341982	Cas9-NG_G20
rG:dA	8	0.202057	Cas9-NG_G20
rG:dG	8	0.703514	Cas9-NG_G20
rG:dT	8	0.542798	Cas9-NG_G20
rU:dC	8	0.363711	Cas9-NG_G20
rU:dG	8	0.925763	Cas9-NG_G20
rU:dT	8	0.346506	Cas9-NG_G20
rA:dA	9	0.223043	Cas9-NG_G20
rA:dC	9	0.432022	Cas9-NG_G20
rA:dG	9	0.0600735	Cas9-NG_G20
rC:dA	9	0.264581	Cas9-NG_G20
rC:dC	9	0.301455	Cas9-NG_G20
rC:dT	9	0.45773	Cas9-NG_G20
rG:dA	9	0.347746	Cas9-NG_G20
rG:dG	9	0.079275	Cas9-NG_G20
rG:dT	9	0.462447	Cas9-NG_G20
rU:dC	9	0.364879	Cas9-NG_G20
rU:dG	9	0.483093	Cas9-NG_G20
rU:dT	9	0.580785	Cas9-NG_G20
rA:dA	10	0.369401	Cas9-NG_G20
rA:dC	10	0.371859	Cas9-NG_G20
rA:dG	10	0.294093	Cas9-NG_G20
rC:dA	10	0.343696	Cas9-NG_G20
rC:dC	10	0.350531	Cas9-NG_G20
rC:dT	10	0.153846	Cas9-NG_G20
rG:dA	10	0.399332	Cas9-NG_G20
rG:dG	10	0.315511	Cas9-NG_G20
rG:dT	10	0.417768	Cas9-NG_G20
rU:dC	10	0.286144	Cas9-NG_G20
rU:dG	10	0.470821	Cas9-NG_G20
rU:dT	10	0.206998	Cas9-NG_G20
rA:dA	11	0.00501366	Cas9-NG_G20
rA:dC	11	0.138083	Cas9-NG_G20
rA:dG	11	0.173777	Cas9-NG_G20
rC:dA	11	0.00348705	Cas9-NG_G20
rC:dC	11	0.109242	Cas9-NG_G20
rC:dT	11	0.262363	Cas9-NG_G20
rG:dA	11	0.011998	Cas9-NG_G20
rG:dG	11	0.327989	Cas9-NG_G20
rG:dT	11	0.968268	Cas9-NG_G20
rU:dC	11	0.11897	Cas9-NG_G20
rU:dG	11	0.382506	Cas9-NG_G20
rU:dT	11	0.311506	Cas9-NG_G20
rA:dA	12	0.0225699	Cas9-NG_G20
rA:dC	12	0.251077	Cas9-NG_G20
rA:dG	12	0.0364964	Cas9-NG_G20
rC:dA	12	0.0451082	Cas9-NG_G20
rC:dC	12	0.0678155	Cas9-NG_G20
rC:dT	12	0.277861	Cas9-NG_G20
rG:dA	12	0.226434	Cas9-NG_G20
rG:dG	12	0.159504	Cas9-NG_G20
rG:dT	12	0.504189	Cas9-NG_G20
rU:dC	12	0.0845336	Cas9-NG_G20
rU:dG	12	0.492636	Cas9-NG_G20
rU:dT	12	0.225958	Cas9-NG_G20
rA:dA	13	0.226256	Cas9-NG_G20
rA:dC	13	0.401035	Cas9-NG_G20
rA:dG	13	0.011116	Cas9-NG_G20
rC:dA	13	0.437125	Cas9-NG_G20
rC:dC	13	0.086426	Cas9-NG_G20
rC:dT	13	0.138629	Cas9-NG_G20
rG:dA	13	0.170439	Cas9-NG_G20
rG:dG	13	0.0192831	Cas9-NG_G20
rG:dT	13	0.5716	Cas9-NG_G20
rU:dC	13	0.0459412	Cas9-NG_G20
rU:dG	13	0.112088	Cas9-NG_G20
rU:dT	13	0.173086	Cas9-NG_G20
rA:dA	14	0.130701	Cas9-NG_G20
rA:dC	14	0.227411	Cas9-NG_G20
rA:dG	14	0.00841795	Cas9-NG_G20
rC:dA	14	0.0637191	Cas9-NG_G20
rC:dC	14	0.0270649	Cas9-NG_G20
rC:dT	14	0.252575	Cas9-NG_G20
rG:dA	14	0.0683492	Cas9-NG_G20
rG:dG	14	0.017715	Cas9-NG_G20
rG:dT	14	0.3888	Cas9-NG_G20
rU:dC	14	0.0105308	Cas9-NG_G20
rU:dG	14	0.0119673	Cas9-NG_G20
rU:dT	14	0.223589	Cas9-NG_G20
rA:dA	15	0.0227379	Cas9-NG_G20
rA:dC	15	0.240397	Cas9-NG_G20
rA:dG	15	0.0888383	Cas9-NG_G20
rC:dA	15	0.0213846	Cas9-NG_G20
rC:dC	15	0.00715212	Cas9-NG_G20
rC:dT	15	0.0431354	Cas9-NG_G20
rG:dA	15	0.0215941	Cas9-NG_G20
rG:dG	15	0.0920528	Cas9-NG_G20
rG:dT	15	0.407407	Cas9-NG_G20
rU:dC	15	0.0327257	Cas9-NG_G20
rU:dG	15	0.107817	Cas9-NG_G20
rU:dT	15	0.134065	Cas9-NG_G20
rA:dA	16	0.0100826	Cas9-NG_G20
rA:dC	16	0.219304	Cas9-NG_G20
rA:dG	16	0.0118674	Cas9-NG_G20
rC:dA	16	0.0134743	Cas9-NG_G20
rC:dC	16	0.193928	Cas9-NG_G20
rC:dT	16	0.115467	Cas9-NG_G20
rG:dA	16	0.0082447	Cas9-NG_G20
rG:dG	16	0.00666052	Cas9-NG_G20
rG:dT	16	0.0256975	Cas9-NG_G20
rU:dC	16	0.211732	Cas9-NG_G20
rU:dG	16	0.185393	Cas9-NG_G20
rU:dT	16	0.0363677	Cas9-NG_G20
rA:dA	17	0.0350855	Cas9-NG_G20
rA:dC	17	0.104399	Cas9-NG_G20
rA:dG	17	0.0189029	Cas9-NG_G20
rC:dA	17	0.029851	Cas9-NG_G20
rC:dC	17	0.0100466	Cas9-NG_G20
rC:dT	17	0.250546	Cas9-NG_G20
rG:dA	17	0.0174522	Cas9-NG_G20
rG:dG	17	0.0203476	Cas9-NG_G20
rG:dT	17	0.28711	Cas9-NG_G20
rU:dC	17	0.0463432	Cas9-NG_G20
rU:dG	17	0.102823	Cas9-NG_G20
rU:dT	17	0.212214	Cas9-NG_G20
rA:dA	18	0.366361	Cas9-NG_G20
rA:dC	18	0.0389269	Cas9-NG_G20
rA:dG	18	0.015706	Cas9-NG_G20
rC:dA	18	0.432869	Cas9-NG_G20
rC:dC	18	0.0215827	Cas9-NG_G20
rC:dT	18	0.13497	Cas9-NG_G20
rG:dA	18	0.274421	Cas9-NG_G20
rG:dG	18	0.0140342	Cas9-NG_G20
rG:dT	18	0.255558	Cas9-NG_G20
rU:dC	18	0.012144	Cas9-NG_G20
rU:dG	18	0.0522521	Cas9-NG_G20
rU:dT	18	0.126933	Cas9-NG_G20
rA:dA	19	0.0203961	Cas9-NG_G20
rA:dC	19	0.0324449	Cas9-NG_G20
rA:dG	19	0.00684139	Cas9-NG_G20
rC:dA	19	0.0195539	Cas9-NG_G20
rC:dC	19	0.10041	Cas9-NG_G20
rC:dT	19	0.0317081	Cas9-NG_G20
rG:dA	19	0.0635834	Cas9-NG_G20
rG:dG	19	0.0102433	Cas9-NG_G20
rG:dT	19	0.291003	Cas9-NG_G20
rU:dC	19	0.118602	Cas9-NG_G20
rU:dG	19	0.0385753	Cas9-NG_G20
rU:dT	19	0.0974298	Cas9-NG_G20
rA:dA	20	0.0302623	Cas9-NG_G20
rA:dC	20	0.273816	Cas9-NG_G20
rA:dG	20	0.118811	Cas9-NG_G20
rC:dA	20	0.00713273	Cas9-NG_G20
rC:dC	20	0.0772593	Cas9-NG_G20
rC:dT	20	0.0135796	Cas9-NG_G20
rG:dA	20	0.132474	Cas9-NG_G20
rG:dG	20	0.122852	Cas9-NG_G20
rG:dT	20	0.151136	Cas9-NG_G20
rU:dC	20	0.120865	Cas9-NG_G20
rU:dG	20	0.0781943	Cas9-NG_G20
rU:dT	20	0.0306462	Cas9-NG_G20
rA:dA	1	0.521596	Cas9-NG_g20
rA:dG	1	0.616074	Cas9-NG_g20
rC:dA	1	0.479447	Cas9-NG_g20
rC:dT	1	0.602498	Cas9-NG_g20
rG:dA	1	0.562667	Cas9-NG_g20
rG:dG	1	0.560639	Cas9-NG_g20
rG:dT	1	0.823365	Cas9-NG_g20
rU:dG	1	0.59393	Cas9-NG_g20
rU:dT	1	0.70943	Cas9-NG_g20
rA:dA	2	0.438233	Cas9-NG_g20
rA:dC	2	0.415942	Cas9-NG_g20
rA:dG	2	0.369198	Cas9-NG_g20
rC:dA	2	0.552418	Cas9-NG_g20
rC:dC	2	0.289358	Cas9-NG_g20
rC:dT	2	0.488709	Cas9-NG_g20
rG:dA	2	0.348352	Cas9-NG_g20
rG:dG	2	0.372012	Cas9-NG_g20
rG:dT	2	0.549531	Cas9-NG_g20
rU:dC	2	0.340392	Cas9-NG_g20
rU:dG	2	0.453683	Cas9-NG_g20
rU:dT	2	0.573172	Cas9-NG_g20
rA:dA	3	0.339211	Cas9-NG_g20
rA:dC	3	0.243989	Cas9-NG_g20
rA:dG	3	0.124244	Cas9-NG_g20
rC:dA	3	0.433654	Cas9-NG_g20
rC:dC	3	0.236329	Cas9-NG_g20
rC:dT	3	0.291937	Cas9-NG_g20
rG:dA	3	0.1451	Cas9-NG_g20
rG:dG	3	0.248444	Cas9-NG_g20
rG:dT	3	0.294996	Cas9-NG_g20
rU:dC	3	0.195758	Cas9-NG_g20
rU:dG	3	0.183687	Cas9-NG_g20
rU:dT	3	0.34052	Cas9-NG_g20
rA:dA	4	0.285548	Cas9-NG_g20
rA:dC	4	0.200767	Cas9-NG_g20
rA:dG	4	0.142148	Cas9-NG_g20
rC:dA	4	0.412867	Cas9-NG_g20
rC:dC	4	0.0634891	Cas9-NG_g20
rC:dT	4	0.334309	Cas9-NG_g20
rG:dA	4	0.106753	Cas9-NG_g20
rG:dG	4	0.208327	Cas9-NG_g20
rG:dT	4	0.463555	Cas9-NG_g20
rU:dC	4	0.173787	Cas9-NG_g20
rU:dG	4	0.247541	Cas9-NG_g20
rU:dT	4	0.171751	Cas9-NG_g20
rA:dA	5	0.0465449	Cas9-NG_g20
rA:dC	5	0.314103	Cas9-NG_g20
rA:dG	5	0.110137	Cas9-NG_g20
rC:dA	5	0.197682	Cas9-NG_g20
rC:dC	5	0.157116	Cas9-NG_g20
rC:dT	5	0.283388	Cas9-NG_g20
rG:dA	5	0.0824933	Cas9-NG_g20
rG:dG	5	0.218625	Cas9-NG_g20
rG:dT	5	0.489026	Cas9-NG_g20
rU:dC	5	0.212871	Cas9-NG_g20
rU:dG	5	0.324343	Cas9-NG_g20
rU:dT	5	0.171468	Cas9-NG_g20
rA:dA	6	0.223097	Cas9-NG_g20
rA:dC	6	0.414496	Cas9-NG_g20
rA:dG	6	0.0914196	Cas9-NG_g20
rC:dA	6	0.472366	Cas9-NG_g20
rC:dC	6	0.275458	Cas9-NG_g20
rC:dT	6	0.252107	Cas9-NG_g20
rG:dA	6	0.242748	Cas9-NG_g20
rG:dG	6	0.209714	Cas9-NG_g20
rG:dT	6	0.491977	Cas9-NG_g20
rU:dC	6	0.266324	Cas9-NG_g20
rU:dG	6	0.480784	Cas9-NG_g20
rU:dT	6	0.183714	Cas9-NG_g20
rA:dA	7	0.199898	Cas9-NG_g20
rA:dC	7	0.265772	Cas9-NG_g20
rA:dG	7	0.0788272	Cas9-NG_g20
rC:dA	7	0.365315	Cas9-NG_g20
rC:dC	7	0.168704	Cas9-NG_g20
rC:dT	7	0.30688	Cas9-NG_g20
rG:dA	7	0.231298	Cas9-NG_g20
rG:dG	7	0.191419	Cas9-NG_g20
rG:dT	7	0.44754	Cas9-NG_g20
rU:dC	7	0.200663	Cas9-NG_g20
rU:dG	7	0.362159	Cas9-NG_g20
rU:dT	7	0.257952	Cas9-NG_g20
rA:dA	8	0.101666	Cas9-NG_g20
rA:dC	8	0.324382	Cas9-NG_g20
rA:dG	8	0.163713	Cas9-NG_g20
rC:dA	8	0.214874	Cas9-NG_g20
rC:dC	8	0.235114	Cas9-NG_g20
rC:dT	8	0.146258	Cas9-NG_g20
rG:dA	8	0.145761	Cas9-NG_g20
rG:dG	8	0.460128	Cas9-NG_g20
rG:dT	8	0.458307	Cas9-NG_g20
rU:dC	8	0.17215	Cas9-NG_g20
rU:dG	8	0.650528	Cas9-NG_g20
rU:dT	8	0.221827	Cas9-NG_g20
rA:dA	9	0.225225	Cas9-NG_g20
rA:dC	9	0.228212	Cas9-NG_g20
rA:dG	9	0.0774823	Cas9-NG_g20
rC:dA	9	0.314455	Cas9-NG_g20
rC:dC	9	0.154094	Cas9-NG_g20
rC:dT	9	0.297623	Cas9-NG_g20
rG:dA	9	0.229623	Cas9-NG_g20
rG:dG	9	0.118276	Cas9-NG_g20
rG:dT	9	0.32262	Cas9-NG_g20
rU:dC	9	0.202181	Cas9-NG_g20
rU:dG	9	0.410683	Cas9-NG_g20
rU:dT	9	0.392773	Cas9-NG_g20
rA:dA	10	0.195888	Cas9-NG_g20
rA:dC	10	0.199681	Cas9-NG_g20
rA:dG	10	0.0974409	Cas9-NG_g20
rC:dA	10	0.244446	Cas9-NG_g20
rC:dC	10	0.151205	Cas9-NG_g20
rC:dT	10	0.0294839	Cas9-NG_g20
rG:dA	10	0.17532	Cas9-NG_g20
rG:dG	10	0.209679	Cas9-NG_g20
rG:dT	10	0.227475	Cas9-NG_g20
rU:dC	10	0.204509	Cas9-NG_g20
rU:dG	10	0.223435	Cas9-NG_g20
rU:dT	10	0.116033	Cas9-NG_g20
rA:dA	11	0.0370073	Cas9-NG_g20
rA:dC	11	0.103893	Cas9-NG_g20
rA:dG	11	0.120278	Cas9-NG_g20
rC:dA	11	0.0884064	Cas9-NG_g20
rC:dC	11	0.0115459	Cas9-NG_g20
rC:dT	11	0.0725631	Cas9-NG_g20
rG:dA	11	0.090147	Cas9-NG_g20
rG:dG	11	0.174425	Cas9-NG_g20
rG:dT	11	0.428262	Cas9-NG_g20
rU:dC	11	0.0191665	Cas9-NG_g20
rU:dG	11	0.23158	Cas9-NG_g20
rU:dT	11	0.216612	Cas9-NG_g20
rA:dA	12	0.0155305	Cas9-NG_g20
rA:dC	12	0.0478067	Cas9-NG_g20
rA:dG	12	0.0766029	Cas9-NG_g20
rC:dA	12	0.178399	Cas9-NG_g20
rC:dC	12	0.0164124	Cas9-NG_g20
rC:dT	12	0.122842	Cas9-NG_g20
rG:dA	12	0.0220048	Cas9-NG_g20
rG:dG	12	0.210318	Cas9-NG_g20
rG:dT	12	0.27585	Cas9-NG_g20
rU:dC	12	0.0259863	Cas9-NG_g20
rU:dG	12	0.371483	Cas9-NG_g20
rU:dT	12	0.121935	Cas9-NG_g20
rA:dA	13	0.0251785	Cas9-NG_g20
rA:dC	13	0.105556	Cas9-NG_g20
rA:dG	13	0.0147558	Cas9-NG_g20
rC:dA	13	0.190502	Cas9-NG_g20
rC:dC	13	0.016213	Cas9-NG_g20
rC:dT	13	0.0591559	Cas9-NG_g20
rG:dA	13	0.0338254	Cas9-NG_g20
rG:dG	13	0.111145	Cas9-NG_g20
rG:dT	13	0.346329	Cas9-NG_g20
rU:dC	13	0.0202653	Cas9-NG_g20
rU:dG	13	0.269712	Cas9-NG_g20
rU:dT	13	0.147239	Cas9-NG_g20
rA:dA	14	0.0295798	Cas9-NG_g20
rA:dC	14	0.0770196	Cas9-NG_g20
rA:dG	14	0.0284749	Cas9-NG_g20
rC:dA	14	0.054698	Cas9-NG_g20
rC:dC	14	0.0164696	Cas9-NG_g20
rC:dT	14	0.0252574	Cas9-NG_g20
rG:dA	14	0.0125566	Cas9-NG_g20
rG:dG	14	0.0424655	Cas9-NG_g20
rG:dT	14	0.136368	Cas9-NG_g20
rU:dC	14	0.0124835	Cas9-NG_g20
rU:dG	14	0.0462824	Cas9-NG_g20
rU:dT	14	0.0324151	Cas9-NG_g20
rA:dA	15	0.0119648	Cas9-NG_g20
rA:dC	15	0.107275	Cas9-NG_g20
rA:dG	15	0.0290966	Cas9-NG_g20
rC:dA	15	0.0157012	Cas9-NG_g20
rC:dC	15	0.0219109	Cas9-NG_g20
rC:dT	15	0.042694	Cas9-NG_g20
rG:dA	15	0.00750775	Cas9-NG_g20
rG:dG	15	0.0363131	Cas9-NG_g20
rG:dT	15	0.148692	Cas9-NG_g20
rU:dC	15	0.00947714	Cas9-NG_g20
rU:dG	15	0.0109696	Cas9-NG_g20
rU:dT	15	0.0142441	Cas9-NG_g20
rA:dA	16	0.0475461	Cas9-NG_g20
rA:dC	16	0.0302465	Cas9-NG_g20
rA:dG	16	0.0084736	Cas9-NG_g20
rC:dA	16	0.128144	Cas9-NG_g20
rC:dC	16	0.0535007	Cas9-NG_g20
rC:dT	16	0.0613075	Cas9-NG_g20
rG:dA	16	0.0200559	Cas9-NG_g20
rG:dG	16	0.00608816	Cas9-NG_g20
rG:dT	16	0.0297411	Cas9-NG_g20
rU:dC	16	0.0254735	Cas9-NG_g20
rU:dG	16	0.0375271	Cas9-NG_g20
rU:dT	16	0.0696742	Cas9-NG_g20
rA:dA	17	0.0569059	Cas9-NG_g20
rA:dC	17	0.0296934	Cas9-NG_g20
rA:dG	17	0.022585	Cas9-NG_g20
rC:dA	17	0.0823704	Cas9-NG_g20
rC:dC	17	0.0107864	Cas9-NG_g20
rC:dT	17	0.0409211	Cas9-NG_g20
rG:dA	17	0.0335133	Cas9-NG_g20
rG:dG	17	0.0253911	Cas9-NG_g20
rG:dT	17	0.133525	Cas9-NG_g20
rU:dC	17	0.0147311	Cas9-NG_g20
rU:dG	17	0.119524	Cas9-NG_g20
rU:dT	17	0.0209831	Cas9-NG_g20
rA:dA	18	0.0273992	Cas9-NG_g20
rA:dC	18	0.0476961	Cas9-NG_g20
rA:dG	18	0.0171916	Cas9-NG_g20
rC:dA	18	0.0270844	Cas9-NG_g20
rC:dC	18	0.0290497	Cas9-NG_g20
rC:dT	18	0.0177042	Cas9-NG_g20
rG:dA	18	0.0329938	Cas9-NG_g20
rG:dG	18	0.0246719	Cas9-NG_g20
rG:dT	18	0.077114	Cas9-NG_g20
rU:dC	18	0.0209823	Cas9-NG_g20
rU:dG	18	0.0441137	Cas9-NG_g20
rU:dT	18	0.0100465	Cas9-NG_g20
rA:dA	19	0.0432832	Cas9-NG_g20
rA:dC	19	0.0201443	Cas9-NG_g20
rA:dG	19	0.0328776	Cas9-NG_g20
rC:dA	19	0.0270234	Cas9-NG_g20
rC:dC	19	0.00951406	Cas9-NG_g20
rC:dT	19	0.0113391	Cas9-NG_g20
rG:dA	19	0.0488381	Cas9-NG_g20
rG:dG	19	0.107714	Cas9-NG_g20
rG:dT	19	0.104841	Cas9-NG_g20
rU:dC	19	0.0493096	Cas9-NG_g20
rU:dG	19	0.0218376	Cas9-NG_g20
rU:dT	19	0.0268004	Cas9-NG_g20
rA:dA	20	0.108764	Cas9-NG_g20
rA:dC	20	0.0428656	Cas9-NG_g20
rA:dG	20	0.0137274	Cas9-NG_g20
rC:dA	20	0.0125605	Cas9-NG_g20
rC:dC	20	0.0149563	Cas9-NG_g20
rC:dT	20	0.00885569	Cas9-NG_g20
rG:dA	20	0.129876	Cas9-NG_g20
rG:dG	20	0.0527902	Cas9-NG_g20
rG:dT	20	0.208443	Cas9-NG_g20
rU:dC	20	0.0176286	Cas9-NG_g20
rU:dG	20	0.0289877	Cas9-NG_g20
rU:dT	20	0.022711	Cas9-NG_g20

## Sheet: README
Supplementary Data 4. Off-target data
This file contains all off-target data
Tabs:
cas9_hfvars_active_prob	LFCS transformed to probability of being active for WT-Cas9, eCas9-1.1, HiFi Cas9 screened with same library
cas9_hfvars_cfd	CFD matrices for WT-Cas9, eCas9-1.1 and HiFi Cas9 calculated from cas9_hfvars_active_prob
spg_ng_active_prob	LFCS transformed to probability of being active for Cas9-NG and SpG screened with same library
spg_cfd	CFD matrix for SpG calculated from spg_ng_active_prob
ng_cfd	CFD matrix for Cas9-NG calculated from spg_ng_active_prob
