# Supplementary material for: Benchmarking of SpCas9 variants enables deeper base editor screens of BRCA1 and BCL2
Source: Nat Commun. 2022 Mar 14;13:1318. doi: 10.1038/s41467-022-28884-7 (PMC8921519; doi:10.1038/s41467-022-28884-7)
Supplement: Supplementary file 9 — Supplementary Dataset 5 [file 41467_2022_28884_MOESM9_ESM.xlsx]

## Sheet: WT-CBE
Cell line	pDNA	HAP1	HAP1	HAP1	Meljuso	Meljuso	Meljuso	Meljuso	Meljuso	Meljuso
Drug arm	pDNA	Dropout	Dropout	Dropout	Dropout	Dropout	Dropout	Cisplatin	Cisplatin	Cisplatin
sgRNA sequence	pDNA	Rep A	Rep B	Rep C	Rep A	Rep B	Rep C	Rep A	Rep B	Rep C
TTCATTGGAACAGAAAGAAA	61049	7089	7355	7757	4797	4670	5891	4949	4108	6707
AAATCTTAGAGTGTCCCATC	65075	18618	17667	16595	11935	10358	12272	12244	8677	17274
CTTGTGCTGACTTACCAGAT	49277	12632	12084	13574	4392	5649	5383	8321	6232	10999
TCTTGTGCTGACTTACCAGA	49459	9696	8895	9470	1420	1222	2268	4944	3966	7632
AGCACAAGAGTGTATTAATT	41149	13447	13002	13251	7873	6895	9390	8230	6501	11590
GCACAAGAGTGTATTAATTT	40445	12038	12071	12420	7738	7094	8503	8001	6037	11922
CCAGACTAGCAGGGTAGGGG	28102	716	664	507	1672	1229	1770	1092	1170	1766
CCCCCCCTACCCTGCTAGTC	49758	13731	13351	14071	11411	8621	12656	10575	7006	12460
TCCAGACTAGCAGGGTAGGG	39829	1673	1740	1865	2943	2291	2961	2413	2285	3895
CTCCAGACTAGCAGGGTAGG	40310	5583	6208	5868	7285	6476	8799	3983	4042	6994
ACTCCAGACTAGCAGGGTAG	32547	6384	6996	7213	6202	5666	6358	3358	2601	4996
AACTCCAGACTAGCAGGGTA	32359	7979	7682	8025	6149	5700	7261	4011	3215	5937
CAACTCCAGACTAGCAGGGT	18686	4449	3762	4634	3789	3262	4792	2667	2521	4143
TGATCAACTCCAGACTAGCA	47744	9156	9744	9685	6673	5676	8286	6471	5349	8294
TTGATCAACTCCAGACTAGC	45916	9996	9944	10500	8469	8648	9106	8299	6316	10995
TGCTAGTCTGGAGTTGATCA	76612	20252	21186	20138	9592	7506	9944	11446	8402	15357
AAATATGTGGTCACACTTTG	28169	7627	7276	7932	4731	4486	5933	5375	4223	7439
AAACTTACTTGCAAAATATG	62479	7863	7776	7433	5468	4385	5659	6110	4681	7338
GTAAGTTTGAATGTGTTATG	129922	38116	38235	36270	26293	24724	30268	27647	21216	37521
ACAAAAACAAAAGCTAATAA	67305	7572	7750	7830	5149	4461	5906	4806	4346	7226
AAACTTCTCAACCAGAAGAA	9057	1007	1166	1212	656	870	649	669	414	828
AACTTCTCAACCAGAAGAAA	17932	1328	1309	1676	1179	935	1096	743	776	1253
ACTGTGAAGGCCCTTTCTTC	67177	16843	17226	16711	9740	10193	12737	10984	9125	15319
TTACATAAAGGACACTGTGA	50888	1731	2049	1736	3819	2405	3221	3354	2449	4521
GTTATATCATTCTTACATAA	60988	5649	5690	5833	3715	3464	2402	4691	2952	5586
GTAAGAATGATATAACCAAA	52542	6527	7504	6791	3590	2221	2605	4508	3518	5741
TAACCAAAAGGTATATAATT	28848	5040	4404	4397	4169	2581	5412	3479	2125	4758
TTACCAAATTATATACCTTT	59261	7997	7616	7492	4739	4050	4996	4799	3927	7057
TATAATTTGGTAATGATGCT	77339	21063	21672	21647	14038	14494	18181	14511	12735	24719
ATTTGGTAATGATGCTAGGT	75637	20308	19952	20102	17553	14662	18047	17176	12346	22999
AGGTTGGAAGCAACCACAGT	16818	5314	4796	4813	3286	2953	4289	3447	2743	6242
TTCTCAAACAATTTAATTTC	53418	11378	10970	11132	7900	8327	8798	8605	7545	11535
TAAATCTCGTACTTTCTTGT	118784	22748	23887	25324	17549	15214	20110	15677	12072	23463
AGCACTTGAGTGTCATTCTT	51560	13948	15321	15047	8929	8404	11064	10001	8343	14100
CAGCACTTGAGTGTCATTCT	48909	14929	15091	14361	9831	8806	9570	10121	8035	12817
TTTGCATCTGTAAAATACAA	40040	3361	3500	3512	2955	2312	3697	3572	1948	4382
GTTTGCATCTGTAAAATACA	45742	7010	6258	6968	3668	4387	4799	4984	3876	6720
AGTTTCTATCATCCAAAGTA	75811	11351	10614	11583	6552	6004	8024	7205	5248	9736
GTTTCTATCATCCAAAGTAT	60355	7256	6886	6755	5305	4955	5886	5199	4985	7254
GGTTTCTGTAGCCCATACTT	46559	10692	10177	9688	6282	5216	7940	8168	6616	12338
TTCACTCTGTAGAAGTCTTT	58984	14046	12961	14169	9149	10138	11478	11532	8314	12761
TGAACCCGAAAATCCTTCCT	57488	17690	17879	16938	11006	10287	14419	11454	9637	16981
AAGAAGAAGAAGAAAACAAA	79200	9586	10535	10077	4908	5188	5916	6730	5438	8999
TCTTTACCATACTGTTTAGC	49405	10023	10512	9244	8413	6490	8390	9163	5828	12854
TGGTTTCCTGCTAAACAGTA	60089	12959	13221	13327	9316	7777	10763	7040	4976	9292
AGTGTCCAACTCTCTAACCT	67958	4141	4308	4146	8724	8566	10379	5088	4144	8134
CAGTTCCAAGGTTAGAGAGT	98785	24060	24902	23640	14624	17385	19007	17215	13607	23927
TCAGAGTTCTCACAGTTCCA	78965	19214	18790	19960	7554	8302	11409	11582	8914	15714
TTGGAACTGTGAGAACTCTG	51534	10543	10008	9820	3869	3831	4574	5581	4314	8657
GAACTCTGAGGACAAAGCAG	49941	10045	10951	10875	5049	5960	7183	6210	4918	9386
GACGTCTGTCTACATTGAAT	35878	8838	7850	9244	5052	4902	5159	5725	4127	7199
ACGTCTGTCTACATTGAATT	48731	13031	11967	12468	8913	8359	11199	9313	6895	13399
TGTCTACATTGAATTGGGTA	86688	23266	22484	22894	15391	14272	16037	15449	12133	21133
GTCTACATTGAATTGGGTAA	75129	19103	20135	18854	11701	11206	14223	13266	10061	18440
TTGAATTGGGTAAGGGTCTC	107358	32843	33810	33415	23954	21439	26764	24881	18821	36074
AAGTATTTAATAATAATTGC	26684	3364	3321	3735	2296	2913	3232	2852	2462	3462
TTCTGAAGATACCGTTAATA	105449	27361	26648	27268	18601	17365	22187	19424	14486	25188
GCAATAAGTTGCCTTATTAA	37927	7832	7795	7871	4667	4850	6904	6231	5623	8607
TTAATAAGGCAACTTATTGC	21878	3445	3672	3639	2981	2363	2463	2629	1902	3856
AGAACCTTTGTCTATGAAGC	56427	13435	14291	14715	8304	8947	10950	8755	8143	13281
AATACCAGCTTCATAGACAA	77824	10944	10491	11227	6114	5878	7521	7589	5294	11198
TCTTGATCTCCCACACTATA	89741	12095	12715	11853	8713	8100	12704	8308	7242	13508
TTCTTGATCTCCCACACTAT	125193	27382	27488	26480	14536	14712	19560	14843	11154	20318
TTGTTACAAATCACCCCTCA	96940	12728	13168	13950	10930	9279	13500	7738	6781	12116
AAATCACCCCTCAAGGAACC	50951	7188	6912	7305	4724	4219	5193	4410	2871	5882
AATCACCCCTCAAGGAACCA	79382	9802	9691	10104	6544	6230	8341	5036	3882	6912
TTCATCCCTGGTTCCTTGAG	89880	14562	15306	15450	14216	12965	15763	8059	5766	11353
TTTCATCCCTGGTTCCTTGA	79493	10629	10960	10331	11824	11382	13119	10215	7599	14282
ATTTCATCCCTGGTTCCTTG	104088	20271	20060	18710	13623	14842	18089	13972	11522	18687
AACCAGGGATGAAATCAGTT	41081	9716	8957	9833	6374	6233	7271	5604	4348	7882
ATCCAAACTGATTTCATCCC	38533	8253	8640	7801	5527	5198	6689	4423	3923	6568
CAGTTTGGATTCTGCAAAAA	32503	7544	7503	7286	4283	5288	6982	4701	4191	9977
AGTTTGGATTCTGCAAAAAA	50932	8433	7696	7848	4410	4964	6412	5784	4678	8585
GATTCTGCAAAAAAGGGTAA	60497	8923	9716	10024	6126	6453	8827	3686	2741	4921
GCAAAGTTTGCCAACTTAAC	17390	4277	3986	3950	2546	2079	3569	2835	1885	4692
AACAGGCACTGAAAAGAGAG	48282	13681	12924	13521	6344	6770	7275	7464	6263	12059
ACAGGCACTGAAAAGAGAGT	50733	12476	13575	14009	5559	6061	6212	7612	5677	10609
GAAAATATACAAAAATAACA	73012	6786	7289	6560	5080	4456	5902	5910	3765	9151
GTGTTCAAATCATTATTACT	71489	11492	11808	11171	7394	6247	8068	7386	5892	11035
GGTGTTCAAATCATTATTAC	96547	12194	12680	13004	8012	8359	10813	9455	7932	13215
CTCAGCTGCACGCTTCTCAG	30940	8195	7648	8701	4770	4631	5995	4805	4880	7474
CTGAGAAGCGTGCAGCTGAG	56850	15715	14839	15014	7787	7610	8410	10087	6433	13684
GAGGCATCCAGAAAAGTATC	39739	10953	11094	10015	4610	4199	4883	6461	3743	7176
AGGCATCCAGAAAAGTATCA	69471	13025	12934	12503	7141	5156	8073	7149	4572	9413
TTCTGTTTCAAACTTGCATG	88274	22534	21739	23708	18595	16188	22054	18333	13718	26583
AACTTGCATGTGGAGCCATG	44899	10666	11421	11727	6680	6889	8041	7440	5438	9573
GCATGAGTATTTGTGCCACA	46430	14630	15112	15361	8630	7735	9971	8545	8216	13468
GTTCTCATGCTGTAATGAGC	27139	4056	3811	3809	2625	3152	3286	2705	2668	4563
AGACAGAATGAATGTAGAAA	80700	18819	17381	18351	10733	11038	13018	11176	8896	16509
TGTAATAAAAGCAAACAGCC	49020	6859	7484	7886	4629	5679	5441	4751	3694	7029
GCAAACAGCCTGGCTTAGCA	31235	3221	2926	2980	4140	3160	5596	3954	2379	4858
TGTTGGCTCCTTGCTAAGCC	22202	4187	4460	4244	3284	3021	2848	2665	2428	4180
CAAGGAGCCAACATAACAGA	51470	10163	8928	9753	5303	4230	6887	6228	4134	7526
AAGGAGCCAACATAACAGAT	28612	4307	4102	4506	2148	2045	1982	2845	1917	4020
AGCCAACATAACAGATGGGC	17849	2427	2827	2759	2795	2434	2679	1887	1741	3300
TTCCAGCCCATCTGTTATGT	64753	15986	14562	15488	12193	11846	15153	11904	9891	16149
TAACAGATGGGCTGGAAGTA	55089	16856	17057	18081	6903	7113	8236	9645	7941	14723
GTAAGGAAACATGTAATGAT	27890	8306	6964	6442	2755	2572	3321	3633	2342	5399
AGGAAACATGTAATGATAGG	69826	18736	18323	18173	8135	8261	11196	8749	8455	15799
GACTCCCAGCACAGAAAAAA	72894	10812	11006	10351	7662	7255	8403	8229	5738	11216
CCCTGTGTGAGAGAAAAGAA	70811	18133	15707	16658	4987	4099	6076	9102	6547	13147
GGAACATCTTCAGTATCTCT	82180	6083	5864	6406	4054	3801	4825	3315	2381	4771
GAGATACTGAAGATGTTCCT	77987	21911	21479	20752	12837	10697	15341	14399	9861	19175
CTGCTATTTAGTGTTATCCA	124181	27115	27104	26190	12750	11888	14278	14258	11228	21225
GCATTCAGAAAGTTAATGAG	55109	4288	4310	4503	2374	2219	2843	1768	1595	2437
TCCAGAAGTGATGAACTGTT	46107	11358	12509	13012	5504	6159	7475	8536	6691	13231
ACCTAACAGTTCATCACTTC	29009	5401	6658	5393	3341	3196	3501	3205	2340	4870
GGTTCTGATGACTCACATGA	79231	14581	14057	13818	7031	6671	9433	8272	6335	12157
GTTCTGATGACTCACATGAT	62511	17962	18068	16097	6401	6738	9144	10608	8285	15805
TTCTGATGACTCACATGATG	79362	14956	15991	14661	10002	8210	12467	10162	7786	13205
TGCCAAAGTAGCTGATGTAT	102292	31621	29439	31018	14521	13124	17190	17347	14048	22832
GTCCAATACATCAGCTACTT	84681	20502	19717	20367	12972	10121	13962	13290	10372	19802
TGTATTGGACGTTCTAAATG	109984	33255	32976	33511	20559	20353	24667	21411	16907	31687
AATGAGGTAGATGAATATTC	43777	10317	10141	9262	3271	3304	4693	5424	4061	7489
TTCAGAGAAAATAGACTTAC	51558	7717	8029	8225	5861	6328	6513	4747	4898	7868
ACTGGCCAGTGATCCTCATG	41061	12157	12782	12697	8865	6913	8937	8565	5968	13076
TAAAGCCTCATGAGGATCAC	24897	6789	6328	7645	4788	3405	5122	4844	2840	7266
TTACATATTAAAGCCTCATG	64067	13945	13930	13945	8838	7257	11696	9451	6565	13064
AATATTACTCTCTACTGATT	95493	19641	18637	18029	11718	13233	14311	12712	11069	18693
AATATTGAAGACAAAATATT	23635	3757	4056	3261	1753	1769	2495	2186	2260	3266
ATATTGAAGACAAAATATTT	41117	6818	5717	5945	3212	4223	4165	3435	3357	5049
AAATATTTGGGAAAACCTAT	28073	3286	3245	3636	1935	1741	2457	1814	1490	3105
TGGGAAAACCTATCGGAAGA	51977	17063	17222	16719	9752	10097	13828	9311	8638	13865
GAGGCTTGCCTTCTTCCGAT	39752	11313	10373	10260	7663	7888	10462	8629	6370	11526
TTACATGGCTTAAGTTGGGG	120578	34789	33935	35735	22863	21702	26918	23205	20581	32198
CAGTTACATGGCTTAAGTTG	95849	26649	27836	27470	21500	19337	23952	22541	18826	28693
TCAGTTACATGGCTTAAGTT	51877	12166	11605	11946	7348	6703	9547	8526	6741	12632
TTCAGTTACATGGCTTAAGT	82087	16452	14950	15040	9989	9048	14654	12045	8817	17097
GTAACTGAAAATCTAATTAT	80002	12459	12387	12693	7831	7587	10302	7979	7310	11308
GGACGCTCTTGTATTATCTG	120238	34486	35127	36020	26141	20315	25715	22688	18511	35315
CGCTTTAATTTATTTGTGAG	53329	14146	13751	14580	11215	8426	11376	10645	7913	13510
ACGCTTTAATTTATTTGTGA	68782	11801	11096	10663	7864	6218	7671	8088	5005	9196
TACGCTTTAATTTATTTGTG	103006	30895	29934	31524	17877	21662	24111	22013	17822	33674
CAAATAAATTAAAGCGTAAA	34293	4376	4466	4958	3302	3738	3015	3792	2711	5091
CGTAAAAGGAGACCTACATC	69522	19754	19478	19375	9831	9237	10973	12520	9274	15171
TCAGGATGAAGGCCTGATGT	20362	4975	5268	5483	3336	4309	3369	3871	3028	4703
TACATCAGGCCTTCATCCTG	40921	10314	10901	10730	6822	6650	7228	6889	5963	9070
TGATAAAATCCTCAGGATGA	41711	11883	12289	12462	7862	6541	10004	8148	7029	12140
GCTTTCTTGATAAAATCCTC	30175	3529	3017	2938	2441	1724	2592	2628	1601	3633
GACTCCTGAAATGATAAATC	58884	14351	12942	13508	7430	7458	8970	9201	6447	13230
ACTCCTGAAATGATAAATCA	60948	8504	7959	8325	3668	3773	4933	5494	3763	6413
GTTCCCTGATTTATCATTTC	58731	11891	12800	12239	11460	9507	12100	10086	8115	16711
AAATCAGGGAACTAACCAAA	32230	837	907	863	1175	1152	1354	1202	696	1144
ACTAACCAAACGGAGCAGAA	33664	1373	1549	1495	932	919	897	1690	1087	1590
CTTGACCATTCTGCTCCGTT	54755	13967	13967	15009	11603	9884	12359	11681	8151	15418
GTGATGAATATTACTAATAG	47048	9243	8977	9632	5123	5053	5513	6191	4610	7663
GGTCATGAGAATAAAACAAA	93989	12044	11092	12220	8452	7060	9947	8224	6413	11537
TCGAGTGATTCTATTGGGTT	147457	47669	45115	48122	33089	30206	39020	33105	27738	47942
TTGCTTATACTGCTGCTTAT	116362	24715	25662	25771	14253	12496	17348	16735	11973	22250
AAGCAGCAGTATAAGCAATA	82736	14637	14205	15317	4607	3326	5200	8336	5698	11008
CAAAAGCACCTAAAAAGAAT	64816	7233	7574	6949	5173	4735	6062	5856	3992	7555
CACCTAAAAAGAATAGGCTG	40460	10969	10352	11340	8253	7075	8863	7156	5353	11722
CTAAAAAGAATAGGCTGAGG	74957	21538	21811	21385	11800	12423	14698	14291	11345	18729
TGAGGAGGAAGTCTTCTACC	41981	12536	11939	12080	5699	6206	7720	7615	5513	11421
TTCAAGCGCATGAATATGCC	29522	7622	6526	7477	5635	4309	5733	5256	4024	8024
GCAATTCAGTACAATTAGGT	49949	9721	9777	8931	5630	5161	6607	6264	4137	8604
TGCAATTCAGTACAATTAGG	84266	13497	13438	12883	6938	6499	8247	8373	5889	10360
ATTTGCAATTCAGTACAATT	34633	4509	4948	5054	2302	3510	3681	3528	3107	5093
AGTACAACCAAATGCCAGTC	49963	13067	13143	12656	11396	9119	11249	10198	6619	13812
TGCTGTGCCTGACTGGCATT	54939	15697	17538	18896	10673	10757	14043	12019	11171	16995
AGGTTTCTGCTGTGCCTGAC	45209	11341	11008	11306	10036	8058	10304	9455	7642	13274
CAGCAGAAACCTACAACTCA	81545	18591	19643	18847	10002	9357	13142	10474	8982	17235
AGAAACCTACAACTCATGGA	55423	7470	8113	7707	5133	3968	4825	4733	3595	7938
CTTTACCTTCCATGAGTTGT	116824	36051	33854	35391	27093	25715	32619	27547	23098	39551
GAAGGTAAAGAACCTGCAAC	32444	6972	7157	6934	4819	4414	5085	4956	4482	6676
CTCTTCTTGGCTCCAGTTGC	101641	28891	30372	28196	23548	21065	26966	23318	16769	30097
ATTTGGCTTGTTACTCTTCT	116409	30550	31521	31409	21758	21040	28285	22236	20190	33646
CATTTGTTAACTTCAGCTCT	74482	23963	23301	22620	17473	15956	19535	17362	13259	24727
GCATTTGTTAACTTCAGCTC	60314	15007	14405	13570	7173	8715	10923	8705	6930	13116
CTGAAGTTAACAAATGCACC	68257	16282	16696	17714	11343	8568	11392	9724	7651	15070
GAACACTTAGTAAAAGAACC	39096	6051	6255	5462	3075	3000	3970	3678	2811	4422
GACAAATTCTTTAAGTTCAC	67145	11768	12558	11230	8099	6099	8237	7620	6436	11259
CACTTAACATGAGATCTTTG	69902	12413	12574	14109	8344	6105	9676	8881	6192	10074
CCACTTAACATGAGATCTTT	83394	16419	15921	15590	8732	8348	10816	10073	7169	14586
CCCAAAGATCTCATGTTAAG	97301	22480	23250	22966	12065	13324	16021	12815	11060	19961
TCCACTTAACATGAGATCTT	61560	14516	13841	14319	11172	8791	12060	10960	7934	16660
ATCTCATGTTAAGTGGAGAA	45547	10807	11041	11325	5668	4757	7666	5156	5535	8572
AGAGAGTAGCAGTATTTCAT	147385	42963	42310	41903	23217	23539	30870	29136	21557	40075
AGCAGTATTTCATTGGTACC	89920	27619	27114	28472	17509	18434	23945	18594	14985	30609
TTGGTACCTGGTACTGATTA	51396	15085	14805	15453	9829	10154	13096	11190	8657	14567
TGAGTGCCATAATCAGTACC	72236	21584	20173	21494	11875	10082	14784	12914	10869	18798
TGGTACTGATTATGGCACTC	69441	19532	19904	19828	11678	11876	13007	13893	10548	16844
TCAGGAAAGTATCTCGTTAC	32305	6761	6516	6507	5649	5108	7382	5296	4092	8307
TTACTGGAAGTTAGCACTCT	41815	10701	11718	10648	5124	4964	6767	6824	5242	10801
TACTGGAAGTTAGCACTCTA	34994	7504	7540	7072	3905	3000	3750	4809	2883	5161
GGAAGTTAGCACTCTAGGGA	51301	10791	11230	10836	8088	8046	8453	7846	5999	11690
CACTGACTCACACATTTATT	123275	30252	31720	30478	20870	17059	22594	20814	16414	29330
TGCAGCATTTGAAAACCCCA	65478	10654	9562	10393	2075	2083	2701	4763	3994	6692
GCAGCATTTGAAAACCCCAA	68924	15497	16693	16894	4418	4218	5539	7716	6390	11016
AACCCCAAGGGACTAATTCA	48035	10776	11150	11894	5394	4609	6779	6950	5113	9441
AACCATGAATTAGTCCCTTG	49898	13847	13911	13651	8708	8182	9419	8070	6315	11774
CAACCATGAATTAGTCCCTT	78411	21707	22641	22375	11729	10800	15348	13860	10510	20225
ACAACCATGAATTAGTCCCT	48791	14956	13172	15248	7773	8104	9697	9287	6077	12051
TGTGTCATTTCTATTATCTT	103916	26855	25923	25978	18088	17747	21412	18620	15095	26444
GATAATAGAAATGACACAGA	72167	8723	9873	9247	5687	4392	5825	6032	4263	8209
AGAAGGCTTTAAGTATCCAT	61556	14717	12933	15074	2944	3206	4537	8278	5589	11738
GAAGGCTTTAAGTATCCATT	49819	14137	14759	14200	4718	4691	4946	7515	6208	10442
TGGTTAACTTCATGTCCCAA	42872	11307	11344	11369	4944	4922	6353	7287	5606	7936
GACATGAAGTTAACCACAGT	54852	13831	14549	13887	5579	6061	7213	7737	5744	11684
ACATGAAGTTAACCACAGTC	19880	4788	4454	5388	2078	1932	2733	2652	2066	4404
CTATGCTTGTTTCCCGACTG	76420	16895	16694	17167	14043	12817	16340	14193	11124	19897
TCGGGAAACAAGCATAGAAA	52238	9035	8626	9320	4690	4402	5490	4830	3771	7737
GTATTTGCAGAATACATTCA	37977	9661	8941	9434	4370	3995	4119	6294	4416	8682
TTGAAAACGGAGCAAATGAC	23407	4791	4852	5301	4030	3865	5717	5089	4056	6749
GCATTTCCTGGATTTGAAAA	54575	8434	8188	7707	5100	5934	6971	5596	4974	8495
AAATCCAGGAAATGCAGAAG	66415	16531	14740	15733	11482	8968	13859	12017	7806	16516
CATTCCTCTTCTGCATTTCC	139725	22736	22912	23633	16824	13544	19851	16037	13195	22555
GCAACATTCTCTGCCCACTC	40457	11282	10552	10908	5079	5470	6422	7539	5020	10537
CAACATTCTCTGCCCACTCT	92433	26278	26048	27492	18460	17862	22740	18074	13810	26048
TTTCTTTAAGGACCCAGAGT	52753	10084	10025	9308	9319	6933	8455	8404	6153	11261
GTTTCTTTAAGGACCCAGAG	26442	5377	5818	5169	4065	4104	4628	4621	3670	6704
TCACATTCAAAAGTGACTTT	18639	4964	4939	4681	3975	3345	4504	4524	2790	5353
GAACAAAAGGAAGAAAATCA	69418	8374	8277	8791	5232	5417	6282	5802	5173	7419
GTGATATTAACTGTCTGTAC	72239	16470	15956	14630	8875	8754	12203	9983	8279	16340
CAGACAGTTAATATCACTGC	19899	4172	4560	4450	3230	2671	3840	3014	2133	4373
TATCACTGCAGGCTTTCCTG	53737	13629	13435	13577	5879	6721	7768	8568	6529	12043
ACTGCAGGCTTTCCTGTGGT	27528	9039	9110	9106	6889	6947	6959	7216	5840	10200
TTATCTTTCTGACCAACCAC	77299	11500	11427	11551	7748	7730	10195	7873	6607	11622
CTACATTTGGCATTATCAAC	72915	11516	12041	12100	6763	6924	9944	7679	5600	12642
AATGCCAAATGTAGTATCAA	69643	16074	15844	16280	9066	8319	10791	11254	8046	14750
GCCAAATGTAGTATCAAAGG	88142	20391	18965	19792	9234	8384	10811	10695	8011	14440
GCCTCCTTTGATACTACATT	130619	31581	29208	29621	19862	20022	23466	21021	17583	33284
GTAGTATCAAAGGAGGCTCT	74000	23354	22695	22609	9875	9517	10656	14287	10834	19544
TGTCTATCATCTCAGTTCAG	137473	30398	30109	30138	19875	19411	24287	20158	15823	29041
CAGTTCAGAGGCAACGAAAC	45581	8127	8416	7631	5006	5521	6422	6224	4196	6443
CTCATTACTCCAAATAAACA	78702	8928	8038	8091	5112	6365	7145	7366	4722	9000
TGTAAAAGTCCATGTTTATT	106365	33545	34004	33499	22917	20514	24616	22991	18406	36259
AAAGTGGTGGTATACGATAT	55960	16825	16717	16570	6290	6664	8041	11158	8452	15324
AAAAGTGGTGGTATACGATA	51920	13868	13376	12667	5743	4215	6052	7944	5410	11335
GACTTGATGGGAAAAAGTGG	115035	24750	24642	25070	10933	9635	12702	14363	11031	22663
AATGACTTGATGGGAAAAAG	39611	8723	8452	8610	4883	5121	5888	6326	4499	7097
ATGTAAGAAAAATCTGCTAG	79783	20156	21174	20575	13286	14123	16904	14855	11933	22142
TCTGCTAGAGGAAAACTTTG	46209	10732	10503	10418	5302	5024	6300	6691	5377	9591
AATGTCACCTGAAAGAGAAA	66961	9454	8391	8735	3898	3696	3913	5075	4091	6298
ATGTCACCTGAAAGAGAAAT	61034	13149	13351	13892	8571	7951	10680	10237	7637	12996
TCATTTCCCATTTCTCTTTC	129673	26268	24580	26224	20274	20992	24413	20996	18579	30584
CTAATTGTGCTCACTGTACT	102733	30144	29802	31723	21920	18330	25653	21596	18382	33378
TTCATTAATATTGCTTGAGC	52940	7283	7001	6963	4420	4890	5104	4414	3546	6762
TCAAGCAATATTAATGAAGT	65888	15683	15650	15206	9413	8640	12174	10320	7290	14629
AGGTTCCAGTACTAATGAAG	81490	13969	14182	13618	7553	7276	9126	9708	6664	11683
GGTTCCAGTACTAATGAAGT	92820	23432	22391	23373	14467	15813	18690	16012	12431	23513
GGAGCCCACTTCATTAGTAC	77927	10853	11754	12553	6527	6693	7807	8798	7071	11609
GGCTCCAGTATTAATGAAAT	118934	28882	25355	26276	14493	15341	18075	16635	13229	25299
GGAACCTATTTCATTAATAC	42422	4490	4090	4390	3913	2944	4375	3424	2366	5195
GAAAACATTCAAGCAGAACT	26092	3958	3357	3546	1832	2565	3415	2919	2406	4069
GCAGAACTAGGTAGAAACAG	67580	15597	15965	16316	6565	6868	8442	10174	6786	13177
CAGAACTAGGTAGAAACAGA	49075	6878	7325	7239	4838	2850	4738	3791	3690	5799
CTAAGCATAGCATTCAATTT	47424	14294	13913	13281	9909	10124	10264	10755	7674	11856
TTGAATGCTATGCTTAGATT	65445	17222	16909	17624	9880	8833	13335	11332	9121	15250
TGAATGCTATGCTTAGATTA	52851	15851	15485	15456	10719	9780	13201	12032	8655	16862
GAATGCTATGCTTAGATTAG	55976	14231	15127	14041	9825	9853	12086	10804	8565	17740
AGACTTTGTTTATAGACCTC	30489	8466	8236	8052	7105	5160	6210	6129	4627	8465
GTCTATAAACAAAGTCTTCC	70651	9524	10099	9102	7693	6288	7771	7015	5649	12300
GGATGCTTACAATTACTTCC	64263	10310	9100	10670	7725	6225	8355	6859	5020	9888
AAGTTATCTGAAATCAGATA	19663	2880	3620	3399	1789	1850	2876	2529	1824	3851
AGATAACTTAGAACAGCCTA	71144	18574	15427	17356	9464	8016	11841	11019	8988	18213
GATAACTTAGAACAGCCTAT	50777	12032	10964	10872	9496	6946	10411	9049	5579	12111
GATGCATGACTACTTCCCAT	60447	14632	14373	14319	6729	6971	9365	8112	7106	12201
GGGAAGTAGTCATGCATCTC	115539	34774	34157	33410	21326	21312	27776	23938	19310	34631
CCATCATCTAACAGGTCATC	94897	18295	18230	20026	12354	10179	13762	11824	9097	15099
CCTGATGACCTGTTAGATGA	104840	23461	24215	24388	12399	12769	17600	14257	11747	20386
TTATTTCACCATCATCTAAC	48119	4805	4946	4432	3229	3318	3247	3244	2918	5278
GTTAGATGATGGTGAAATAA	50013	11424	10243	11089	5687	5796	8019	6879	4711	10020
TTTAGCAAAAGCGTCCAGAA	47137	10031	9248	9361	7074	5875	8190	7458	5146	10688
TCCAGAAAGGAGAGCTTAGC	30268	3259	3721	3502	4250	4702	5988	5085	3694	6242
TCCTGCTAAGCTCTCCTTTC	59460	17317	16550	17129	13660	13010	17051	13565	11184	19840
TGTGTATGGGTGAAAGGGCT	126459	33852	34452	35508	19586	17244	21092	22721	17390	30460
CCAAATGTGTATGGGTGAAA	37196	9404	9543	9988	5721	5371	7944	6445	4566	9480
CCCTTTCACCCATACACATT	79493	19861	20474	20318	17545	17110	22456	18795	15007	28758
GCCAAATGTGTATGGGTGAA	41845	12633	13212	13509	6165	6575	8403	8573	5593	10981
CACCCATACACATTTGGCTC	51796	14781	14242	14858	12465	7018	10834	11340	8166	13524
ACCCATACACATTTGGCTCA	30344	8071	9232	8645	6619	5411	7124	5743	4064	8477
ACCCTGAGCCAAATGTGTAT	95606	26661	25815	27096	14428	16132	20413	16873	14618	26065
AACCCTGAGCCAAATGTGTA	78079	24406	22593	24155	14778	13500	17697	15472	13149	21381
TTGGCTCAGGGTTACCGAAG	47798	2687	2521	2890	3526	3060	4220	2904	1907	4469
TGGCTCAGGGTTACCGAAGA	49444	3586	3634	3385	3569	3468	6054	3698	2920	6052
GGCTCAGGGTTACCGAAGAG	51409	2486	2144	2165	2927	2899	4376	2698	2069	3519
CTAATTTCTTGGCCCCTCTT	179817	50406	47731	47133	36177	33832	44201	34888	28018	49744
TTCTGAGGACTCTAATTTCT	98123	23526	23588	21475	15156	15966	21505	15661	12024	24991
ACTAGATAAGTTCTCTTCTG	82462	25324	23244	23200	11331	10713	13513	13456	10320	19818
AGAAGAGAACTTATCTAGTG	48923	16013	13511	14657	10005	7659	10201	10567	8215	15078
AATAACAAGTGTTGGAAGCA	54374	13024	13519	13182	8297	8876	8458	7228	7908	11724
AAATAACAAGTGTTGGAAGC	58953	14275	14459	14192	9980	8686	12592	11513	8022	14834
TGCTTCCAACACTTGTTATT	53347	6441	6739	6382	7519	7595	9147	7689	6334	9186
CTTTACCAAATAACAAGTGT	59372	9789	9861	8776	6478	6060	7950	6431	4791	10440
ATATACCTTCTCAGTCTACT	58942	8029	7285	7802	5436	5456	8154	4209	4297	7293
CTATGCCTAGTAGACTGAGA	54385	9356	10477	11092	5140	5036	7165	5649	4984	8450
AGACAGACACTCGGTAGCAA	31520	7631	6859	7499	4634	4729	5943	4917	3444	6935
TGTGTTCTTAGACAGACACT	25112	5745	5674	5588	4395	4030	5101	4911	3552	5901
GTGTCTGTCTAAGAACACAG	14782	1846	1913	1814	854	1045	1093	1216	852	1914
CTTAAATGACTGCAGTAACC	81288	16325	16502	17479	9465	9254	11529	9674	7811	15385
CTGCAGTAACCAGGTAATAT	54803	15709	15293	15612	9293	10831	13261	10920	8189	16374
TAACCAGGTAATATTGGCAA	66477	3802	4787	4660	6646	6771	8973	5798	4865	9299
ATGCCTTTGCCAATATTACC	88677	14350	13564	14471	9067	7704	9830	8866	7010	13508
AATATTGGCAAAGGCATCTC	49720	13726	13475	14032	5924	5531	6403	8438	6295	11274
TCAGGAACATCACCTTAGTG	24201	2255	2421	2060	2657	2502	3131	2118	1442	2830
TTCTTCACAGTGCAGTGAAT	36810	4720	5550	4982	5812	5853	7911	4587	3412	6938
GACTGCAAATACAAACACCC	70205	7653	8129	8062	2675	2650	3454	5008	3900	5768
ACCCAGGATCCTTTCTTGAT	83123	21930	21542	22976	14319	14799	19540	15756	12634	23557
ACCAATCAAGAAAGGATCCT	58672	15055	15157	16429	9579	7848	12120	9378	7767	14669
AACCAATCAAGAAAGGATCC	40675	9393	9795	10355	4021	4561	5357	5540	4996	7759
TTGGAAGAACCAATCAAGAA	30289	4410	4747	4403	3036	2464	2965	3111	2115	3618
TTGGTTCTTCCAAACAAATG	19223	5008	4783	4840	3794	2804	4223	3295	2806	5087
AGACTGATGCCTCATTTGTT	61306	17633	16154	16984	12160	12778	15201	13403	9806	19104
GAGGCATCAGTCTGAAAGCC	19924	3119	3287	3257	3134	2084	3256	2923	2662	3501
AGGCATCAGTCTGAAAGCCA	29752	1689	1482	1185	2823	2977	3617	1599	1207	2342
CAGTCTGAAAGCCAGGGAGT	44189	10506	10032	10259	6252	7355	9292	7792	7500	10857
TGTCACTCAGACCAACTCCC	32126	4080	4007	4093	2033	2186	3498	2671	1925	3835
GGGAGTTGGTCTGAGTGACA	113675	31029	31047	30922	15204	14947	16727	18371	13071	24996
TGGTCTGAGTGACAAGGAAT	42707	12151	13007	14282	5044	4943	5863	8351	5227	10701
GTTTCAGATGATGAAGAAAG	38260	8204	8824	8211	5018	3728	5391	5531	4626	7969
AGATGATGAAGAAAGAGGAA	69043	16410	15935	16713	5820	4417	6316	8586	6261	12613
GATGATGAAGAAAGAGGAAC	69309	15480	15283	15858	9666	9028	11350	9846	8417	13811
TGAAGAAAGAGGAACGGGCT	25022	6726	6829	8351	5083	3974	5882	5161	3949	7545
TAATCAAGAAGAGCAAAGCA	55884	3204	2522	2525	2141	2186	3176	1575	1655	2600
CAAAGCATGGATTCAAACTT	35648	6347	6413	5979	3524	4810	5983	4712	4118	7339
ATGGATTCAAACTTAGGTAT	61158	16346	15860	16258	10559	10598	12377	9750	8577	14853
CAAACTTAGGTATTGGAACC	41430	11774	11935	11688	7733	6955	8684	8134	6858	10708
CTGGGGCAAACACAAAAACC	29699	7854	7660	7572	4231	4220	6091	5733	3655	6528
TCACTTCTATAAATAGACTG	23187	4949	5561	5269	4181	2983	3686	3440	2787	5270
CTCACTTCTATAAATAGACT	49714	6710	6142	6377	3853	3816	5091	4988	3767	7801
GCTCACTTCTATAAATAGAC	30560	3182	2852	3394	2672	2101	2621	2445	2094	3681
ACCTTAAATAACAAAAACAG	46200	4790	5115	4353	2711	2212	3022	3107	2359	4359
ATTTAAGGTGAAGCAGCATC	55298	15826	15626	14807	9511	8155	11727	10943	8182	15704
TTTAAGGTGAAGCAGCATCT	52825	14139	13801	14455	7725	7745	9324	10119	7618	14654
GGTTAAAATGTCACTCTGAG	94186	18893	18630	19633	12397	10968	15075	12598	10054	18984
TGTGTGCACATGCGTGTGTG	69397	23554	24314	23479	12243	14992	17683	16698	13890	21877
TCTGCTTCAAAAACGATAAA	60404	6360	6420	6456	5612	5498	6250	4719	3580	8011
CTTTATCAGGTTATGTTGCA	97606	25745	24911	25664	14504	16498	19373	17620	13157	25040
TAACCTGATAAAGCTCCAGC	34810	5192	4665	5052	2749	3533	4425	3259	2791	5428
TTTCCTGCTGGAGCTTTATC	51678	9450	9352	8727	6596	6918	8398	7128	6060	11541
GATAAAGCTCCAGCAGGAAA	41420	9690	8696	9525	5927	5491	6340	5685	4985	8097
CTAGTTCAGCCATTTCCTGC	61391	16678	15971	16923	10877	10386	12144	10623	8472	16505
GAAGCTGTGTTAGAACAGCA	24348	3999	4474	4252	2212	2215	2569	3158	2468	4181
AAGCTGTGTTAGAACAGCAT	20179	3875	3348	3617	2037	2599	2997	3178	2635	5087
AAGGGTAGCTGTTAGAAGGC	49690	13148	13653	13140	9600	9555	11177	9828	7869	13749
ATGGAAGGGTAGCTGTTAGA	79622	22153	20612	20788	15108	14293	18286	14718	11767	23354
AAGAGTCACTTATGATGGAA	48920	12848	11775	12796	8396	7880	10560	8331	6111	12821
GAAGAGTCACTTATGATGGA	51520	14292	13515	13459	8266	9550	9378	9717	7931	13221
GGCAGAAGAGTCACTTATGA	79136	17929	17573	18942	11816	8854	12708	12071	9088	16318
AAGTGACTCTTCTGCCCTTG	70710	22602	23208	21615	15628	16275	19521	18062	14131	24152
TGGATTTCGCAGGTCCTCAA	36735	9349	9098	9044	4322	5006	6772	5157	3951	7988
CTGGATTTCGCAGGTCCTCA	58791	18817	16703	17528	10873	11484	14587	13078	9464	19087
TGCTTTGTTCTGGATTTCGC	83016	14170	15037	13324	9290	8428	9513	9095	7125	12575
GAACAAAGCACATCAGAAAA	67453	9290	9131	9325	6017	6832	8549	6223	5417	8850
CAGAAAAAGGTGTGTATTGT	120045	38242	41000	39243	27751	25471	30761	27614	21747	39663
TTGCTTAAGATATCAGTGTT	107856	34052	35073	33262	23566	24184	30019	26157	20266	36895
TATATGCGAATCTGTAAGAA	53088	14879	14165	14412	8285	8498	11552	9187	7821	13983
CTTACAGATTCGCATATACA	75768	12008	12254	12009	8797	7276	9044	8132	6944	11699
ATTCGCATATACATGGCCAA	39495	7918	8514	8012	4137	4611	5094	5508	4678	8460
AAAACATGGAGTTGTTCCTT	18724	3584	3312	3667	1636	1440	2333	3419	2207	4537
AGGCCTAGAGAACATATATC	103021	7745	8067	8326	1345	1370	1308	9996	7690	13542
GCACCTGATATATGTTCTCT	3952	82	53	59	202	337	310	198	286	510
AACACAAAGGGAAAGAGGAG	69982	5966	6328	6649	991	1086	1566	6772	5166	11019
TGACGAACACAAAGGGAAAG	43833	9451	8729	8585	2440	2178	2812	6372	4229	7662
TCCCTTTGTGTTCGTCATTT	89941	10097	9818	9970	18175	19698	22043	19017	16044	28497
GCCAAAATGACGAACACAAA	41202	4194	4082	4903	1378	2012	2614	2794	2444	4557
TGCCAAAATGACGAACACAA	47182	5055	5237	5155	3457	3028	3285	3964	3363	5261
GAAGTTAATACTGCTTTAAA	70988	9459	10113	8576	7048	7073	9595	8807	5910	10879
CTTCTGGATTCTGGCTTATA	138429	36662	37219	34313	26269	23955	35093	27721	18857	37432
CCTTCTGGATTCTGGCTTAT	43753	12051	12949	12340	10063	7637	11436	8665	6277	14748
CCTATAAGCCAGAATCCAGA	63352	7883	7756	7872	5140	4532	5780	4445	4115	7561
CAGAAAGGCCTTCTGGATTC	38106	12886	12796	12086	8876	8248	9663	9907	7046	11854
TTGTCAGCAGAAAGGCCTTC	51104	14181	14851	14594	9963	8920	11299	10733	8263	15350
CCTCAAACTTGTCAGCAGAA	29401	5561	5217	6219	4214	3387	4325	4101	3315	5915
CCTTTCTGCTGACAAGTTTG	68599	19408	20360	20418	16945	15650	18943	19041	15078	25199
ACCAGTAAAAATAAAGAACC	74334	10596	10220	11243	5534	6122	7573	6971	5574	9211
TAAAAATAAAGAACCAGGAG	28962	4646	4369	4645	1826	1424	3122	1918	2088	3786
ATAAAGAACCAGGAGTGGAA	55682	11474	10507	10744	4615	4597	5641	6567	5270	9240
GTTTCTTACCTTTCCACTCC	10528	711	746	715	1287	1461	1735	1165	827	1792
ACATCAATGTAAAGATGCTG	23878	4955	5232	4556	2467	2941	3399	2869	2796	5097
CTCCTTCCATTTATCTTTCT	136218	32128	30877	30991	21756	22364	25580	23827	17414	30249
GACCTAGAAAGATAAATGGA	92807	3432	3406	3590	7680	6753	9548	5865	4317	7934
GGATGACCTAGAAAGATAAA	64519	2113	2388	1887	3598	4433	3873	2151	1591	2444
TAATGATGGGCATTTAGAAG	56169	15298	13327	15798	7947	8283	12074	9254	7300	13442
CTAATGATGGGCATTTAGAA	62695	15508	15368	15091	6430	6148	8505	8586	6887	13095
TCTAATGATGGGCATTTAGA	40979	6838	6948	6932	3436	3428	4700	3778	2616	5489
AATGCCCATCATTAGATGAT	34590	8977	8552	8433	5607	5545	7257	6896	3991	9616
GCCCATCATTAGATGATAGG	22353	4336	4530	5139	2228	2890	2742	2582	2637	4417
ACCACCTATCATCTAATGAT	102461	14917	14081	14747	9040	8704	9974	9609	6505	13994
TACCACCTATCATCTAATGA	128363	11648	12823	12727	6720	7017	9021	9172	7370	12494
TGGTACATGCACAGTTGCTC	52841	15401	14618	14259	6739	5906	9483	8811	6522	12209
GGTACATGCACAGTTGCTCT	102859	29315	29266	29922	18793	18745	22857	18534	16411	27185
TAGAAACTACCCATCTCAAG	46459	9678	9740	10547	5858	6316	8090	7205	5096	9291
TAATGAGCTCCTCTTGAGAT	48944	12830	13463	12898	7429	8914	8840	8166	6515	10539
TTAATGAGCTCCTCTTGAGA	59737	15363	15538	15641	5091	5982	7444	9245	6844	13589
ATCTCAAGAGGAGCTCATTA	39019	2025	1871	1804	2477	2209	2578	1772	1579	2694
GCTCATTAAGGTTGTTGATG	84229	22110	22089	21736	17417	17398	19094	18167	14226	24101
CATTAAGGTTGTTGATGTGG	45179	11512	12081	12728	7434	7551	11144	9639	6230	12858
TGATGTGGAGGAGCAACAGC	52362	12560	11564	13047	9070	7774	9449	8259	6733	12802
GAGCAACAGCTGGAAGAGTC	38327	6613	5987	6364	6283	5316	7441	6215	4124	7964
AGCAACAGCTGGAAGAGTCT	31045	1598	1793	1633	3054	2272	3871	2794	2064	2971
GTCTGGGCCACACGATTTGA	83843	25066	24965	23544	15955	16193	20153	17774	13677	25467
GATGTTTCCGTCAAATCGTG	43378	12438	12539	12398	10822	9841	13142	10952	8671	14661
CGGAAACATCTTACTTGCCA	94953	22937	22332	21989	15363	13857	18050	15207	12182	22792
TACTTGCCAAGGCAAGATCT	27093	7713	8003	7549	5835	4993	6739	5639	4385	7723
ATATTACCTAGATCTTGCCT	131621	15902	14997	14736	17337	14970	18357	14223	10621	19652
TAATATTTCATCTGCTGTAT	109061	27996	28430	28912	17881	16783	20586	20130	15994	29499
ACTTCTCCCATTCCTTTCAG	87138	14329	14536	14370	9321	7899	11746	9494	8906	14193
CTTCTCCCATTCCTTTCAGA	104720	13535	13370	13752	11288	9083	13821	10828	9069	15333
GGGTTCCCTCTGAAAGGAAT	49372	6123	6474	6273	8000	6381	8916	5316	4311	6172
GGGGTTCCCTCTGAAAGGAA	37521	6848	6751	6825	6472	5048	6601	4794	4080	6545
GGTAAGGGGTTCCCTCTGAA	42753	8283	7578	7587	5385	4238	5549	6026	4770	8144
TTCAGAGGGAACCCCTTACC	30218	5133	4977	5224	3401	3613	4522	4559	2725	5586
GGAACCCCTTACCTGGAATC	48650	11762	11615	11264	7435	7741	9813	8647	7661	12808
GATTCCAGATTCCAGGTAAG	49438	14827	14516	14210	8698	8359	10549	8699	8423	13882
TGATTCCAGATTCCAGGTAA	82484	25198	25924	26716	14851	15546	18538	15736	14068	24014
CTGATTCCAGATTCCAGGTA	58607	18443	16017	15558	11014	11943	13701	10294	9692	15154
AGAGGCTGATTCCAGATTCC	46524	15041	14707	14810	12548	9157	11999	12669	8581	16687
ATTCAGGGTCATCAGAGAAG	47726	13850	12786	13109	7065	9165	10043	8355	7442	13327
CTTCAGAAGGATCAGATTCA	75558	23263	21386	20999	12359	12495	17457	13677	10904	19934
TCTTCAGAAGGATCAGATTC	45434	12624	12306	12019	9186	7171	8764	8738	7784	11285
TCTGGGGCTCTGTCTTCAGA	31465	7895	9071	7626	5441	4702	7273	5467	4763	8421
GCCCCAGAGTCAGCTCGTGT	29464	8215	8231	8658	7271	5623	6895	6754	4704	9305
GCCAACACGAGCTGACTCTG	36448	10672	10291	10704	6883	6660	9248	7168	5818	9810
TGCCAACACGAGCTGACTCT	29457	8637	7895	8514	4922	5030	6207	5704	4467	8334
TTGCCAACACGAGCTGACTC	41843	10856	10135	10137	6656	5211	7886	6948	4812	8700
TTCAATGCAGAGGTTGAAGA	57807	10383	10506	10739	5762	7094	7758	5939	5754	8386
TTGGGGAACTTTCAATGCAG	105988	26468	27233	26540	15507	15992	18782	16566	13319	25032
GATTCTGCAACTTTCAATTG	61673	16286	17245	15601	12761	12736	13524	12362	10005	18280
AGATTCTGCAACTTTCAATT	50205	9755	9503	10272	6311	6063	6683	6047	5317	10596
CAGATTCTGCAACTTTCAAT	30337	4515	4551	4493	3136	3052	3587	3689	2281	4897
ATGAGCAGCAGCTGGACTCT	35225	11349	10175	10715	8259	7081	9283	8667	6288	10745
TATGAGCAGCAGCTGGACTC	43405	11036	10861	12572	6861	6902	9094	6835	5967	12415
TCAGTAGTATGAGCAGCAGC	60342	14766	13660	14435	9436	8909	10100	9419	7763	13726
GCTCATACTACTGATACTGC	67919	11298	10297	10419	6446	5649	6591	7055	5323	10072
CTCATACTACTGATACTGCT	102130	14131	14619	15073	8385	8146	9787	9600	6971	15196
TACTGCTGGGTATAATGCAA	96186	18171	18770	18004	8464	8876	10357	10045	7879	15608
CAATGGAAGAAAGTGTGAGC	50106	13266	12770	12479	6008	6535	8733	8061	6192	12349
AATGGAAGAAAGTGTGAGCA	44826	13319	12925	14118	8381	8986	9949	9979	7254	12783
TCTGTTGAAGCTGTCAATTC	44425	11553	11564	11280	9000	7751	10385	9085	7712	13129
AATTGACAGCTTCAACAGAA	36566	4320	4250	4505	2088	1442	2687	2562	1826	4540
ATTGACAGCTTCAACAGAAA	50825	6269	7056	6567	3147	2797	3575	3150	3164	4920
GGTCAACAAAAGAATGTCCA	82279	21230	20029	20376	12620	10883	13923	13051	9701	18216
CAACAAAAGAATGTCCATGG	67866	17221	18214	17351	8186	7973	8144	10121	7485	13865
AGAATGTCCATGGTGGTGTC	54550	16596	16169	16117	12241	9878	13857	11189	8957	15510
GGTCAGGCCAGACACCACCA	40341	5224	5143	5414	617	722	703	3496	2711	4916
TCACAAATTCTTCTGGGGTC	63329	18200	18656	18679	13371	12582	16753	13399	10767	21312
TACACTCACAAATTCTTCTG	65689	1006	1187	1368	2874	3144	4095	1857	1457	3195
ATACACTCACAAATTCTTCT	69874	3701	4576	3995	5344	4221	5625	3875	3511	6465
GATACACTCACAAATTCTTC	42257	3972	4262	3919	4085	3907	3911	3892	2885	5029
AGTCATTAGGGAGATACATA	85892	19416	18811	18661	9222	9275	11520	10799	9183	16615
TTGTTAAGTCTTAGTCATTA	100657	24535	25184	25441	15147	16406	22200	18653	14027	27575
GTTGTTAAGTCTTAGTCATT	99315	25976	26802	25939	18854	16195	21537	20902	15566	30605
TTAGATTAGTTAAAGTGATG	101748	26848	28001	28377	18053	17917	22957	17521	15810	29856
ACTCATGTTGTTATGAAAAC	40822	7474	6902	6796	5402	6124	6598	5692	4497	7981
AGGTATTCTGTAAAGGTTCT	76085	22945	22114	22178	14576	16474	21715	16073	14590	24235
AGATGCAAGGTATTCTGTAA	64005	17311	17693	17702	8707	9058	11606	10577	8099	14852
GCAGAATGAAAAACACTCAA	56171	4589	5599	5202	4585	4431	4806	4611	3454	5779
ATGCTGAGTTTGTGTGTGAA	113871	29988	31104	30948	23952	20620	27403	24455	18445	34381
TAGGAATTGCGGGAGGAAAA	90345	28198	26090	25859	6774	7591	9634	14846	11202	19393
AGGAATTGCGGGAGGAAAAT	73513	19922	18942	19838	12749	10877	14705	12520	9626	18434
TGAGGTGTTAAAGGGAGGAG	99477	27621	26388	26335	20369	19178	25202	23633	16745	34139
CTGAGGTGTTAAAGGGAGGA	96615	28987	28352	28165	18635	20129	23531	22796	16587	29014
TCTGAGGTGTTAAAGGGAGG	83896	23427	22198	22257	12188	11208	14546	15999	13235	26177
AATTCTGAGGTGTTAAAGGG	111503	30992	29012	29969	18186	16887	23284	22295	17039	29680
TGCAATTCTGAGGTGTTAAA	51633	10082	10293	10362	6323	5301	6627	5627	4587	8179
AAAGAGATCATAGAAAAGAC	43053	5972	5657	5362	3445	3024	3054	3971	2911	4957
AGAAAGAAAAATGCTGAATG	89208	10133	10492	9786	16402	14890	22846	16773	13886	27613
TATGACTGAATGAATATCTC	67681	15001	15198	15222	8451	7556	8521	9673	6768	12872
GAAACCAAACACAACCCATC	70455	9122	8932	8311	6932	5488	6463	7115	5189	8432
GTCAGAGGAGATGTGGTCAA	102416	23150	23517	24151	16731	16098	20423	16578	13812	26789
GTCAATGGAAGAAACCACCA	49337	8458	8674	8688	1875	1824	2464	5434	3863	7016
TTGCTCGCTTTGGACCTTGG	81953	20468	18547	19993	11907	11465	14613	11846	9424	17380
CTCTTGCTCGCTTTGGACCT	76669	18969	19174	19605	16124	16973	20006	18533	13686	24635
TGGGATTCTCTTGCTCGCTT	104668	22673	21648	23403	19279	18295	22576	19560	15498	26624
AAAGCGAGCAAGAGAATCCC	50137	10228	10407	10970	3307	2330	3804	7625	5400	10026
AAGAGAATCCCAGGACAGAA	68484	12018	13133	11697	6170	5924	8431	7124	5583	10349
GAGCTTTACCTTTCTGTCCT	108773	32227	33227	33194	23635	23413	29212	24606	19293	35050
GGAGCTTTACCTTTCTGTCC	77638	23926	22683	21959	13321	12642	16605	14424	11255	21925
GAAGAAGAGAGGAAGAGAGA	105569	1608	1538	1857	497	678	861	5758	4199	8449
GGAAGAAGAGAGGAAGAGAG	110143	2241	2213	2024	612	664	973	5294	3887	7320
CTGAAGATCTGGAAGAAGAG	41880	1287	1538	1521	5160	3316	5237	3253	2171	4359
CTCTCTTCTTCCAGATCTTC	78899	13014	12404	12755	9419	9060	12942	9341	8194	15122
CTCTTCTTCCAGATCTTCAG	78346	7369	7852	7946	3826	4209	6140	5608	3469	7669
TCTTCTTCCAGATCTTCAGG	57957	8824	9047	8676	6938	5229	7961	7244	5022	10665
TTTCTAGCCCCCTGAAGATC	118717	27443	25847	26071	20860	20888	28463	22670	18383	33936
GGGCTAGAAATCTGTTGCTA	91633	28395	28132	29079	19519	16220	23404	20584	14852	28995
GGCTAGAAATCTGTTGCTAT	95440	25816	26467	25016	16086	16082	21823	17909	15295	24209
CCTGTGGGCATGTTGGTGAA	41845	8309	8850	8508	7775	8545	10319	8590	7180	10634
CCCTTCACCAACATGCCCAC	60423	8898	9097	8778	5712	4456	7460	5950	4653	9238
ACCTGTGGGCATGTTGGTGA	41799	12157	12779	13432	8321	7803	8784	8153	5807	11606
GCTCTTACCTGTGGGCATGT	47557	8651	9272	7734	7522	7679	8882	6000	4279	8880
CATGCCCACAGGTAAGAGCC	34304	8102	8015	9556	5353	4685	6368	5422	4606	8016
ATGCCCACAGGTAAGAGCCT	28865	6001	6467	6219	4105	3771	5162	4838	3422	5953
TTCTCCCAGGCTCTTACCTG	37571	9130	9310	8940	5236	5869	7178	5925	5476	10003
TGGAACTCTGGGGTTCTCCC	26924	5656	6130	5668	4643	3879	4165	4641	3736	6328
AGGCTGGTGCTGGAACTCTG	47926	12734	12502	13500	6351	4788	7306	9518	6670	11229
AAGGCTGGTGCTGGAACTCT	43673	13382	14851	13446	6741	6887	9544	9408	7412	14310
AAAGGCTGGTGCTGGAACTC	40729	12751	12966	13583	8432	8297	9539	9922	7774	13080
TGTAAGACAAAGGCTGGTGC	34874	10757	10500	9776	6463	5599	6955	7741	5764	10910
CCATTCCAGTTGATCTAAAA	78927	7288	6797	7215	6526	6750	8377	6999	5996	10963
TTTAGATCAACTGGAATGGA	60030	8705	7913	8108	9106	8849	10213	7705	5985	10820
GAATGGATGGTACAGCTGTG	54156	11151	11602	11404	3186	2698	4343	8231	5439	10680
ACAGCTGTGTGGTGCTTCTG	39504	11685	12163	12795	9569	7326	10458	8086	7179	11857
GTGTGGTGCTTCTGTGGTGA	135052	42347	38580	40136	26989	28309	33659	31670	24317	45962
GAGCTTTCATCATTCACCCT	86752	21630	21806	20394	18116	17134	22919	14317	12099	20608
ACCCTTGGCACAGTAAGTAT	59754	15604	15948	15667	6458	5205	6318	7282	7053	11062
CCCAATACTTACTGTGCCAA	29417	5448	5741	6288	4366	3710	6134	4396	3503	6214
CCCTTGGCACAGTAAGTATT	43252	12139	13565	12045	10487	9593	11663	9398	8600	14901
ACCCAATACTTACTGTGCCA	92900	20714	19522	20893	11286	11212	13193	10362	9145	16508
TATTGGGTGCCCTGTCAGAG	41977	15049	13630	15025	8698	7012	9043	9841	7124	12131
ATTGGGTGCCCTGTCAGAGA	64542	17562	17922	18762	11232	9032	11975	12404	9535	16557
GGGTGCCCTGTCAGAGAGGG	29748	8677	8510	8515	4774	5142	6314	5264	4522	9386
TGTGTCCTCCCTCTCTGACA	87792	20739	19671	19628	12703	11506	16995	16084	11105	20977
TTGTGTCCTCCCTCTCTGAC	73114	19084	18094	18131	10738	10538	11657	13452	10661	17438
TTGAATGCTCTTTCCTTCCT	145664	43851	44787	43327	30490	29820	33516	31665	27199	41757
TGAATGCTCTTTCCTTCCTG	122855	39764	37439	37308	24351	23449	29534	24485	19025	34446
TCTTTCCTTCCTGGGGATCC	62473	17945	16950	16896	15036	14159	16667	14122	11342	22662
CTTTCCTTCCTGGGGATCCA	90521	22915	23873	22840	16376	17321	19545	17040	13639	23428
GACACCCTGGATCCCCAGGA	23060	794	666	788	2417	2779	3093	955	1098	2175
GGTGGACACCCTGGATCCCC	32774	6358	5138	5844	3895	4763	5118	4458	3902	5728
CCACAATTGGGTGGACACCC	41222	8301	8209	8541	4372	3734	5470	4573	4114	7819
CCAGGGTGTCCACCCAATTG	29503	9622	9519	9707	3547	4578	5704	6114	4613	8936
GCTGCACAACCACAATTGGG	61307	12965	12910	13415	2939	4165	5430	5952	4590	8706
CTGGCTGCACAACCACAATT	32610	5846	5552	5814	3200	2978	3746	3888	2395	5308
TCTGGCTGCACAACCACAAT	52334	9570	10905	11370	7265	6581	7774	6231	4578	8793
TGGTTGTGCAGCCAGATGCC	49789	14599	15612	14672	8600	9359	10085	9991	7201	14080
GCAGCCAGATGCCTGGACAG	28435	6503	5924	5953	4538	4586	5373	4108	3319	6079
TTGTCCTCTGTCCAGGCATC	33987	4578	4326	4135	5104	4442	5716	2836	2944	5004
GATGCCTGGACAGAGGACAA	53440	11879	12580	12630	7563	7669	8355	8796	5383	10992
GAAGCCATTGTCCTCTGTCC	54596	14150	14646	14416	13905	10757	12568	12548	9426	16011
ACAGAGGACAATGGCTTCCA	54685	16330	16170	16399	5730	4982	6849	8894	7423	13338
GGACAATGGCTTCCATGGTA	48654	14450	13247	14567	6361	6028	8312	8858	6209	11521
TACATGCAGGCACCTTACCA	76719	21277	20723	21043	4654	4349	4742	9936	8374	12853
CATATAGCACAGGTACATGC	16935	2072	1662	2071	1799	1005	1613	1405	914	2149
CTGCATGTACCTGTGCTATA	55995	14252	15471	14698	6992	8239	10889	8799	8082	13820
TGCATGTACCTGTGCTATAT	58756	16377	18060	18243	9370	8702	10711	12213	8526	14880
GCATGTACCTGTGCTATATG	39975	11101	11994	11465	6347	6343	7657	8201	5867	9985
AAAAGGACCCCATATAGCAC	93916	21661	21018	21963	11473	10854	12865	13421	11092	20148
TGTTCTCTGTCTCCAGCAAT	85631	21021	21314	20150	15093	13537	17948	17055	12352	22135
GTTCTCTGTCTCCAGCAATT	73256	14928	14285	14675	12797	11062	14475	12048	8558	18651
TCACACATCTGCCCAATTGC	59388	10375	11217	10593	5793	5889	8381	6195	5426	10272
AGCAATTGGGCAGATGTGTG	86786	22761	23024	22478	17869	16892	18913	19149	14431	26398
GCAGATGTGTGAGGCACCTG	37376	10263	9440	9578	4054	4906	6322	7602	5611	10107
CACCTGTGGTGACCCGAGAG	26366	9106	7833	8707	5198	5548	6210	6206	4483	8817
ACCTGTGGTGACCCGAGAGT	53303	17019	15995	16833	7310	7041	8938	9880	7360	14349
ACCCACTCTCGGGTCACCAC	37355	7902	8972	8138	7699	6022	7993	7003	4980	9610
GGTGACCCGAGAGTGGGTGT	80673	16117	17901	16739	11064	10836	12932	12500	10679	18684
ACTGTCCAACACCCACTCTC	65957	7003	7562	7956	5141	4604	6253	5592	4647	8345
CACTGTCCAACACCCACTCT	108289	19187	18735	20551	15310	15286	20041	14424	11212	20279
TGTAGCACTCTACCAGTGCC	27153	7649	7336	7326	4597	4133	7620	5140	5027	8553
ACTCTACCAGTGCCAGGAGC	32876	4819	4408	5188	5020	4598	6616	4772	4390	7724
AGGTGTCCAGCTCCTGGCAC	22348	7036	6163	6692	4150	3823	6751	4993	3170	6947
TCAGGTAGGTGTCCAGCTCC	45804	14518	14415	14980	10525	9788	12546	9151	7557	13609
GGGGATCTGGGGTATCAGGT	86570	21031	21098	22581	14445	13227	16237	17645	12304	22114
TGTGGGGGATCTGGGGTATC	75422	27886	26499	26834	16925	15184	19854	17923	14792	24719
TAGTGGCTGTGGGGGATCTG	99460	28648	30445	30044	18157	18519	22974	21286	16282	31685
GTAGTGGCTGTGGGGGATCT	123676	38830	39772	38043	23003	21523	28447	27453	20682	34599
AGTAGTGGCTGTGGGGGATC	112878	36204	36187	34993	26712	24361	28793	26185	20295	35423
GCAGTCAGTAGTGGCTGTGG	25782	8724	7702	8077	4913	3843	5828	6411	4115	6793
TGCAGTCAGTAGTGGCTGTG	40587	14369	13949	15878	9853	7438	10820	9120	7207	13536
CTGCAGTCAGTAGTGGCTGT	42416	14166	14297	14730	9910	9698	12289	10676	7551	13714
GCTGCAGTCAGTAGTGGCTG	34837	12679	12499	13258	9146	8517	11081	8810	6380	13208
TGGCTGGCTGCAGTCAGTAG	28460	8416	8629	8794	5882	5112	7893	6466	4465	8086
TACTGACTGCAGCCAGCCAC	19401	4857	4645	5118	2941	2589	4266	2854	2556	4260
TGTGGCTCTGTACCTGTGGC	55730	16676	16006	16509	13057	10083	12969	11130	8273	18787
AGCCACAGGTACAGAGCCAC	46488	13819	13903	14496	7548	7341	9219	9639	7180	11767
GTCCTGTGGCTCTGTACCTG	37215	13700	11928	11911	9675	7978	11658	7347	6388	11094
AGCTCATTCTTGGGGTCCTG	55781	19267	18709	20420	14276	11852	15140	11250	9865	17850
TGCCGTAACGCTATCCGGTC	29404	9379	8641	9415	6695	5781	7295	7097	5077	8502
GTGATTCCGTCGCGCGCATC	34601	10224	10464	9652	7129	6250	9001	7727	6102	11460
TCGCGATTATACGCGCTAAC	18859	2725	2685	3136	1964	1720	2290	1919	1850	3353
CAACGCACTATCGTGCGCGA	22322	4970	5073	5176	2963	3312	4264	3617	2656	5063
TGTCGATGTTCGATCGAACG	12112	3221	3453	3195	2301	2502	3183	2881	2613	4405
TCCTGCTAGCGTATCGGATC	31041	9380	8192	8674	8472	7732	8354	7717	6582	10641
TCGTTCCGGTCGTCGACCGT	38215	12411	12431	13174	9774	8462	11467	10698	8018	14644
GCTCCGATTATACCGATCGG	25650	8177	7512	8383	5659	5434	6288	6156	4652	8461
GAGGGACGTAATCCCGATCG	15504	4867	5421	5604	4675	4399	4725	3877	3708	5375
CCTGTCGCAAGGACCGACAT	19849	5458	5863	6284	4527	3978	5031	5480	3481	7234
AAATACTCGATCGACGACTA	45273	10276	10851	11467	6967	8055	8840	8546	7016	12252
AGTTATCGCCGGCCTAACGC	32315	7574	7594	7676	5575	4608	6451	5376	4054	7531
CGCTCGCACTACACGTCGAA	37522	8010	9141	9111	4311	5488	5085	5758	3950	7090
CGGACGACGGGTCGTTACGA	34614	10947	11371	11666	7761	7189	8240	7114	5526	10692
AACAACGCGTCGCGATAGTG	22847	6715	6667	6983	4170	4701	5933	5517	4120	6883
TGCGTATCCGATCACGCGTC	9214	2738	2526	2619	2122	2721	2944	2100	1606	3110
TTATCGCGACCGAACGAACG	19732	5493	6083	5149	4051	3471	4714	4609	3415	5463
CCCGATGCGTACGTCGCGCT	21382	5955	5684	5816	5305	4911	5845	4692	4078	6708
ACCCGTATCCTTTCGACGCG	22717	7530	8070	8136	4921	5086	6808	5362	4512	9070
CCCTCGCGGTCGATCGACCT	31891	7483	7757	7301	5876	5705	7753	6078	4759	8954
AAAGCTATTTATCGCGTCGT	24835	7702	7656	7131	5894	5545	6237	5897	4861	7596
TGTCGACTGACGTATACGAT	25045	7521	6829	8268	6208	5054	6887	5697	4157	7250
TAATCGTCGCGACGTATAAG	23435	6454	6307	6537	4632	4107	5570	5070	3541	6445
CTTCCGTTTACGTCGTCGTT	44346	13520	14004	13898	9787	11401	14669	9931	9767	15346
ACACGTCGATAACTCGACGG	18219	5280	5136	5040	3153	2710	4458	3566	2617	4988
TGTAAGTATCGCGCGCCGAA	42398	10590	9939	11501	5620	5871	7243	6209	5064	8923
AGGACCGTTAACGATACGCG	17316	4869	5211	5314	3308	2811	4258	3810	2160	4454
ACCAAGTCGTCCGGCGATTC	26684	8374	8254	9036	7004	6702	8180	6954	5900	9971
TAGTGAAGACGATCGCGCGT	25237	7571	6736	7221	5646	4936	5637	4516	3838	7419
CATCGCCGTTAACGGTCGTT	26925	8016	8218	9917	6504	6490	8516	7478	4810	9437
CTAGATAAGCATCGCGCGTA	41935	12743	11709	12709	8505	7935	11388	10040	7723	12985
CCCCGTCGCGGTATGATCGG	37674	11618	12008	11981	9267	8629	10214	8430	8479	12714
CAGGTCGTACGGCGGATAAC	50443	15000	14598	16739	10664	9633	13192	12246	9122	14605
TATTCGCGCGCGATCCGATA	41245	10832	11433	11650	7458	7406	8970	7537	5856	12382
GGAACAACGCGCCGTTGTAC	25402	7395	7335	6785	5444	4946	6182	4991	3971	7280
TCGACTCGGCGCCGCGACAT	23700	6832	7495	7643	6415	5857	7737	6303	4722	10039
GCATCGCGTCGTCGATATTC	40366	12230	10861	11655	8174	7257	9116	7707	5933	12326
TCATGTTAGTTACGCGACGG	21682	6984	6664	6338	5350	4154	4947	5066	4266	6581
GCTTAGTCCGCGCGTTATAC	30642	8985	8439	8214	5542	5696	8040	5876	4154	8371
CTCTCGCAAGCGCGCCAATA	45511	12987	12405	11996	11355	9019	12336	10838	8092	14513
GCAACGATAACGTCCGATTA	56694	18197	17761	19227	12362	12444	14696	15705	11131	20837
GATCATCGACGCGTACGCTT	65630	14395	15738	15694	11536	8526	11435	11157	8095	15010
AAGCGCTTATTACGCGCAGT	17151	4833	5275	5170	3819	4199	4682	3965	4063	6998
AGTCGATAGGTCGGATACGC	44647	11580	12378	10725	7544	7389	9205	7401	5962	12140
TACACAACGCGGTCCGCGTA	24700	8233	7881	8023	4387	4586	5693	5127	4358	8574
AGCTATAGCGCGCGAATCGG	65616	19762	18952	20222	14400	13510	15644	14883	10456	20656
CAATCGATCAAGCGCGCGAC	29853	8718	7619	9045	5347	4724	5775	5716	4336	8918
CCCAACCGGTCAATCGTACG	19819	6587	6300	6257	5093	3902	5382	4298	4096	5426
TCAGCGGTCCGAAACGTAAG	23272	6888	7029	6780	4273	4556	6060	4853	4543	7057
CGAATAATTCGCGCCGTACG	28114	6611	6450	6380	6750	6276	9063	7146	5658	9902
AGGACGCGATCGAGCGTATA	41752	14372	14459	13881	10924	8318	13669	10950	7416	15700
GCCCGAATCGTCGTCGCATT	56907	17279	18427	20281	11083	12398	13676	12307	10573	18849
AATCGCAATATCTCGCGACA	31815	5075	5545	5347	2585	4602	3722	3413	2837	4686
TGGGGTTTCATACGCGCGCA	38632	13751	12686	12788	7969	8174	11224	9263	7539	13035
AGAGTTGGTCGAACCGTCGC	43171	13299	14273	14393	9040	9083	11777	9839	8490	13204
TATATCGCGGCGTCGTTACA	72534	22695	21868	22002	15723	15247	19731	17531	12833	26308
GGACTCCGCTCGTACGATTA	46771	13082	13443	13844	10174	8749	11698	10506	8602	12620
GTACGTCCGACTATCGTACG	16982	5388	5732	5482	3579	3221	4975	3956	2993	5996
CCCTGCCCGTACGTCGCGAT	32911	8478	8583	9196	6323	5583	7030	7901	5603	8823
GTACGCTAGACTACGCTCGT	22990	6806	6685	7026	4049	3187	4947	4228	3636	7662
AGTCCGCAATTTGCGACGAT	28716	8040	8580	9341	6715	5880	7107	5795	5445	10128
GAAAACGAGCGGAACGCGAT	17864	4713	5166	4313	3128	3890	3482	3514	2899	5738
TTACGTATACGTTTCGCGCA	68363	17818	17496	19132	11748	12501	16354	12165	9907	18955
AAGGGGTCGTACGCGAATAC	29675	9276	9001	9835	5668	5880	7232	5938	5682	8777
AAGCGACGTTCGTCCGATAG	20561	6922	6915	7011	5207	4420	7022	5041	4177	7796
GAGCCGCCGAACGACGTATA	30385	11180	10914	9769	6275	6500	6755	7538	5704	9730
TCCTTCGAACGATCGGCGTA	20781	5471	5437	5286	5139	4374	5848	5403	4060	7143
CAGCGGCTCGTACGCGAAAG	17455	5746	5316	5408	3016	3686	5347	3790	3513	7401
TGGGATTCGTCGATCGATGT	81854	25923	25475	24244	17640	16338	18202	17669	16822	24853
GCACTTACGCTCGTCGGTAA	29346	8055	8440	9063	6029	6164	6946	6032	4779	7427
CCCTGCGTCGACCGTAACGC	25320	7269	7464	7309	4769	5012	6777	5606	4069	8462
CTCGTACGACCGGACGTCTA	18549	4953	4917	5963	4248	4203	5133	4268	3498	6500
AATACGCCGCGCGGTCGAAA	32481	8725	8464	8591	5907	5331	5475	5302	4444	7997
GGACGCGTTATGCGCGATTA	56360	18096	17431	17875	13837	13243	16436	13067	11842	19850
GCGCGTCAAGCGACGCGATT	21868	7519	6446	5733	5619	5406	6177	5753	5245	8761
TGACCTTCATCATGACGCAT	73929	13818	13463	13378	8344	7243	10044	9974	7363	12431
TGCCTGTGCCATTACGCTAA	68528	18360	18896	18770	11423	13835	14156	11815	10531	19517
CCTTTCAAGTCGTACCAGAT	42899	11118	11874	11598	8489	8463	10127	10103	6382	13188
AACTCCTACGAAGATAGTAC	17455	1886	2268	1742	1041	1088	1211	1284	965	1720
TGAACACGAGACCTACACTC	20964	3589	3491	3338	2292	1735	1996	2771	2133	3758
AGCTGGCCAGCAATCCACGA	29098	6857	7054	7079	4640	4473	5845	5169	4232	7280
TGCATCGGAGCAGCTATCGT	76688	24290	23270	23519	13224	13796	16670	16670	12839	23997
AAGAAACCGATGGGACGCCG	20355	6057	5481	5422	2876	2966	3524	3197	2711	5454
ACTAAACACCCGGGGAACTA	51597	12582	14250	14206	6901	8041	8463	8895	7958	11785
ACCTTTAATAGGCACGTCCT	47223	14223	15194	14925	10713	9045	12540	11028	8134	15486
GCTGCATAGCTGTTCTACAT	57352	14695	14416	13904	8117	7920	9678	9035	8515	15597
CGTGGCTAATCTGTTAACTA	65466	15173	14783	13742	10387	7932	10966	10138	8425	14656
AAGGCCTTCAAAGTTAGACC	30228	5503	4902	5045	2925	2819	3473	3542	2468	3890
ATCCAAACGTTTCACACCCC	37260	11225	10309	10338	7017	6665	8381	7350	5661	10311
ATTGGTTTATTATAGCCGGT	24561	6485	6688	7141	5052	4813	6155	5231	4577	8057
GTTCTACCTTCAGTCCGATG	41419	9717	10353	8359	7527	6436	7459	8278	5860	10001
CAGAATACTTTGGCCGTTGG	86593	26552	25779	26167	18057	18360	23144	20279	14937	29442
CTCTGCACTTTGGTCGCTGG	53560	14856	15665	15162	10982	11768	14063	11620	10059	16891
CACTACTAGCTCAAGGACCG	25818	8306	8046	8297	5439	4777	6814	4948	4195	7983
TGCACGACCTCGCTTTCATG	73986	18873	18478	18465	11023	11873	13712	12462	11078	16254
AGGAATGGAATTAGCGGACC	58697	17567	18478	17363	10581	11230	13476	11788	10694	16567
ACTAACAATTAGCGCAGTTG	46813	14356	12955	13656	10178	8261	10656	9829	7951	13463
CAATTTGCTTAGGCGACCTG	64344	19372	18543	18740	13570	13034	16752	14640	11572	21764
GAAAAGTCATCCCACGAAGT	63615	18293	18105	17759	10792	10114	13133	12971	10380	17103
ATATATTTCTAACTCGGAGG	36865	9587	9271	9051	6523	5032	7389	5975	4522	8337
ACTAACGGCGCATCACCTAA	38135	8294	7165	7851	4719	5136	4623	5193	4998	8234
GTGATACCATCCACCGTGAT	26687	7781	7381	6892	4467	5014	6653	6127	4679	9448
GTGCCCACGTTCATAATACT	74448	20031	19683	20561	12847	11662	15742	14235	10601	20299
TATAGGGGAACCCATACGTA	28752	8611	8954	9277	4719	4511	7055	6608	5084	9527
AGGATGAATAAATCGCCCGT	50627	15642	14277	15377	8785	9082	11539	9475	8319	15188
ACAGCGTGGAAGCACACCGA	31826	8571	8888	8543	5663	5156	7819	4804	5360	8770
ATGGGATTATCGCACCCCCT	38544	12538	12338	12146	7061	8392	9301	8105	7223	13116
ATTAACGTACCTATTCAACT	78616	11961	11162	11516	7480	7420	9594	8202	7266	12148
GGTGCTCTATGCTTCACCAT	39588	10817	10569	9525	7281	7724	8061	7592	5974	12341
CAGGCAACTTAGCATTATGC	23563	5625	5384	4822	3720	2964	4824	3341	2206	4413
ATGCTAACGGGCCCATACGA	64642	14926	15043	14127	8813	9160	11941	9000	8426	14051
TCTACTCAGGTGACCAACCA	47216	11569	12243	11771	6528	6712	8648	7805	6301	11563
ACAGCAGATGTAGATACGAC	49939	10170	9689	10714	6832	5409	7396	7297	6001	8925
TGTAATTAACACTCCGTACG	26478	8304	6923	8412	5756	4607	7179	5529	4428	8035
CTCACGTGGAGCCGACCGAC	39489	11440	10888	10986	6731	7066	8571	7917	7086	10926
CAGCAAGAAGGCGCGATCTG	51874	14965	15720	16056	9309	9395	10917	11571	8680	14405
AAAACGACCACCCGAAACCT	84845	21013	21249	22770	13490	14197	16966	15610	12071	21395
AATATACCGCTTTGGCACAT	51937	11860	11727	12437	6235	6212	8105	7602	6730	11000
ACAGGCACGTGCTAAAAGAC	20567	4666	4608	5205	1667	1291	1608	3711	2360	4038
GACTGAGAATCATCGATTGA	55436	16061	15821	14962	10338	9623	13367	11038	8438	17433
GAAGTGTAATTGGGTTCACC	45640	12867	12902	12045	9976	8755	11506	9423	8768	13917
GCAGGACAGACGACCCGCGT	15196	4383	4279	4712	2743	3161	3650	3415	2483	4228
ATCTAGGGAATGCATACGGG	102776	31365	31875	32104	16498	17224	20601	19933	16980	31205
ATGTCATCCAATTCGTGTGC	61488	16181	16745	17055	11891	11690	14061	11964	8879	19358
CATGTATACCCAAGTCAAGC	37518	6971	5879	5867	4361	3639	4429	4117	3017	6757
ATGATACCCATGAACGACTC	72939	14944	16462	15998	7727	9045	11830	9165	8173	15529
AGTGACCTCGTCATAAGCGG	23551	5251	5356	5063	3859	2915	4071	5132	3441	6041
GTAAATCACCTGATGCGGTA	40881	10477	10330	9657	7254	5842	8270	7799	5200	9566
AGTCGCAATTGTTCAGATGG	114204	35086	34526	36191	23368	22649	28347	24269	19418	34612
TCACCAGGGATAGCCCCATA	36877	10679	9378	10104	7478	6570	7973	7185	6381	11162
ATCAGAGGCTAGCTAACCGA	76174	21695	22233	21904	15012	13065	15812	14869	11389	20916
TACACGTATCGTATTTGCCA	118583	25253	25607	26729	14534	15661	21035	16920	12587	27425
GACCTCAAGTGATCCGGACA	36039	10296	9406	10156	6143	7156	7810	7450	6756	11993
GTGGGTCTAACGTAAATCCA	63338	19177	17836	18317	10237	9503	12501	10824	8068	15940
ATCCCCAAGACATGCTCGGT	7681	2181	1944	2501	1896	2101	2238	1996	1623	3003
AGCGCCACCACCGAAGACTT	67938	21058	20818	21077	13328	12420	15345	15284	11921	20387
GCTCTAGATGGCATGCACGA	41094	8385	7397	7817	4827	4620	5754	4477	3825	7023
TTATTTACCACGCATACCCG	59868	12775	12539	13222	8362	10388	10087	8641	7490	12089
GAACAATAGTCGAACTAGGT	38450	8691	9298	9042	6369	5767	6621	6575	5393	10308
TTCCAGCCTTCAACGGCCAA	33779	10275	9300	9677	6409	5374	8196	7170	5462	10092
GCCTCGTGGGATGCGTTGTG	50684	18217	16550	16855	11331	10213	14137	12535	9174	17488
TTGTATCACACGCATCCTAT	63381	12155	11501	11651	7438	7450	8964	8070	7135	12217
TAGAAGTCTTACGCCAAGAC	14291	3748	3807	3689	2129	1842	2401	1826	2345	4161
AGGTAACGAATTGAACGTAC	33031	4903	4426	4375	3245	2590	3956	3006	2231	4222
TCATGGAGTTTGAGCGACGA	34462	10370	10238	11552	7137	6360	8973	8998	5511	10306
ATGTTATAAACGGACGGGTT	40081	12711	12890	12614	9182	10056	11698	10854	7543	14396
AAATCGCTAAGGTAGCATAT	38308	10692	9757	10281	5289	5773	6352	7062	5444	9992
GTGTCTTGTGTACGCTCCAG	52684	17893	16383	15179	10530	8896	11615	13335	10241	16288
CCAGGGACAGGACTTACGGT	40067	13056	12949	13336	8340	7925	10375	9881	6580	11719
CTAGGTAACTCTATAAGACC	59133	11894	12209	11768	5966	5385	7349	6995	6142	9528
CTCACCATGGTGGCGGATGG	25787	817	922	696	2328	2669	3172	3219	2551	3105
TTACTCACCATGGTGGCGGA	22810	3873	3150	3196	2768	2200	2028	2987	2384	3664
CGTACCATGATGTTGCCCAT	69577	6677	6509	6711	3784	4361	3733	9175	6303	13856
CCGTACCATGATGTTGCCCA	76705	1555	2035	1360	2949	3264	4631	5129	5317	9867
CTCACCTCTGGATTGGCTTC	44570	4671	4909	4444	5516	6019	7523	6248	5576	11029
GCCCACCTGCACCATGGGGT	36102	476	392	403	1410	1275	1316	1786	1450	2431
CCTCACCTTGATGGGGATGC	13047	453	455	396	1796	1201	1492	1780	1064	1903
ACCTCACCTGGATCTCCACA	86319	642	876	907	734	511	958	2413	1715	2492
CTCACCAAAGGACTCGTTGA	36784	1349	906	1120	442	378	745	1638	1318	2402
TCTTACCTCCCGCCTGCTGC	79552	14283	15318	14910	12314	11377	13079	11768	8790	15644
TACTTACACCCTGCTGCCAC	63581	13534	13216	14337	8899	6830	10322	10190	6872	13654
ATACTTACTGCAAAAAGAGC	58459	2182	2080	1699	1928	2784	3060	3220	3189	5054
GCTCACCTCTGAAGCTTCAA	43596	132	197	185	232	213	240	528	294	610
AGTTTCACCTGTATAACTAG	25947	5213	4350	4630	3644	3901	4663	3732	3388	4949
GTTACCTGTCTGTAGTCTCT	21722	506	519	508	677	668	1113	1125	655	2380
CCTTTACCTGTTGGAGCTGA	73269	3540	3598	3492	9190	9674	12349	9454	8505	14020
CCCTTTACCTGTTGGAGCTG	50181	10063	9557	10490	9815	8827	11579	11306	8232	14411
CACACCTGAGCATGAGCCCT	44793	1385	1489	1577	5598	5325	6298	6295	3534	6274
GTCACCTGTAAGGCCTCTCC	14633	558	560	717	1571	1547	2020	1471	1332	1912
CTCACCTTAAGGGCATCAGC	21855	571	529	536	1279	1421	2204	2186	1173	2656
CTCACCATGGCTGTTGCGCG	6579	357	319	415	1210	1185	1343	687	701	1128
CCGCTTACCTTCGTGAGTCT	80115	10573	9676	10056	9813	8488	12505	9291	7330	12117
ATCACCTGTTCTGTTGACTG	43008	7018	6992	6340	4032	4756	4640	8462	5475	10444
AGAAGTACCTCTCTCTGTTT	49747	10549	11703	10624	9658	8620	10718	9661	7484	13920
GTACTACCTTATATCCTTCT	52035	521	566	501	1083	616	886	1025	996	1170
TGTACTACCTTATATCCTTC	96784	17109	16574	16819	4519	4828	5342	9882	6774	12767
GGACTTACCTTTCTCATTGG	163244	29726	29225	28054	21860	23925	25637	24756	18822	33484
GAACAAACCTTATGCACATA	74191	16174	16155	15606	9684	8220	11663	11425	7340	15577
GATTTACCTTTCCTCTGTGT	104332	2946	2788	2318	9448	7239	9476	7611	5630	10018
CATACCTATGACATTTACAA	79156	1572	1258	1521	579	566	1289	1464	1035	1831
CCGTACCTGTGATTGTTCCA	67424	260	589	244	1084	591	623	1452	1220	1732
GAATACCTCTAGCCATTCAG	30408	249	279	235	273	395	273	498	405	693

## Sheet: NG-CBE
Cell line	pDNA	HAP1	HAP1	HAP1	Meljuso	Meljuso	Meljuso	Meljuso	Meljuso	Meljuso
Drug arm	pDNA	Dropout	Dropout	Dropout	Dropout	Dropout	Dropout	Cisplatin	Cisplatin	Cisplatin
sgRNA sequence	pDNA	Rep A	Rep B	Rep C	Rep A	Rep B	Rep C	Rep A	Rep B	Rep C
CTGTTCCAATGAACTTTAAC	1962	1214	847	695	913	997	1037	894	808	893
ATGTGTTAAAGTTCATTGGA	2351	2412	2414	2529	2192	2155	2231	2313	1802	2220
TCTGTTCCAATGAACTTTAA	1617	1150	1258	1073	1000	1269	1077	1101	908	1045
TGTGTTAAAGTTCATTGGAA	2184	2917	2085	2401	1894	1808	1995	2001	1514	1743
TTCTGTTCCAATGAACTTTA	2622	2108	2073	1604	1895	1793	2107	1746	1457	1872
GTGTTAAAGTTCATTGGAAC	1753	1869	1735	1437	1261	1337	1278	1434	976	1168
TTTCTGTTCCAATGAACTTT	2338	2608	2161	2419	1963	2169	2114	2139	1631	2084
TGTTAAAGTTCATTGGAACA	2359	2943	2559	2071	2062	2214	2270	2082	1697	1899
CTTTCTGTTCCAATGAACTT	1679	1821	1355	1251	1378	1425	1517	1433	1252	1319
GTTAAAGTTCATTGGAACAG	2150	3025	1948	1671	1836	1757	1927	1646	1257	1770
TTAAAGTTCATTGGAACAGA	3135	3133	2689	2396	2331	2268	2400	2343	1755	2138
TTCTTTCTGTTCCAATGAAC	1734	1715	1226	1420	1310	1338	1417	1487	997	1253
TTTCTTTCTGTTCCAATGAA	2326	2356	2186	2047	1650	1643	1630	1883	1420	1565
AAAGTTCATTGGAACAGAAA	2150	1538	1061	971	1011	1013	1171	1204	882	1071
ATTTCTTTCTGTTCCAATGA	1939	2001	2381	1945	1645	1509	1807	1879	1319	1619
AAGTTCATTGGAACAGAAAG	1984	1896	1662	1502	1522	1519	1439	1589	1142	1461
CATTTCTTTCTGTTCCAATG	1708	2446	1687	1541	1595	1609	1797	1832	1291	1729
AGTTCATTGGAACAGAAAGA	2608	2352	2797	2092	1971	1967	2201	1887	1689	2070
GTTCATTGGAACAGAAAGAA	2105	2131	1778	1622	1467	1393	1694	1570	1089	1558
TCCATTTCTTTCTGTTCCAA	1493	1620	1201	1201	967	1250	1182	1113	1137	1111
TCATTGGAACAGAAAGAAAT	1946	1538	1291	1266	1347	1310	1486	1391	1200	1260
AATCCATTTCTTTCTGTTCC	1414	1636	1490	993	998	1183	1096	1085	1026	1070
ATTGGAACAGAAAGAAATGG	1142	1461	1484	1253	1000	952	1097	1041	738	1064
TAAATCCATTTCTTTCTGTT	1492	2154	1261	1234	1206	1133	1232	1168	907	1136
ATAAATCCATTTCTTTCTGT	2093	1749	1190	1515	1380	1425	1416	1460	1109	1238
TGGAACAGAAAGAAATGGAT	1129	1019	912	852	817	788	982	835	825	807
GATAAATCCATTTCTTTCTG	2509	2776	2447	2147	2132	2046	2322	2207	1556	2142
GGAACAGAAAGAAATGGATT	2201	2080	1992	2180	1880	2078	2228	2019	1636	1822
AGATAAATCCATTTCTTTCT	1948	1943	1808	1294	1682	1527	1719	1645	1381	1655
GAACAGAAAGAAATGGATTT	1776	2266	1741	2150	1729	1517	1694	1685	1297	1461
CAGATAAATCCATTTCTTTC	2125	1870	1794	1701	1505	1571	1819	1713	1179	1452
AACAGAAAGAAATGGATTTA	2596	2998	2563	2551	2472	2562	2539	2465	2080	2414
GCAGATAAATCCATTTCTTT	2119	3022	1959	2171	1789	1782	1902	1825	1277	1815
ACAGAAAGAAATGGATTTAT	2473	3343	2412	1914	2001	1991	2274	2248	1592	2036
AGCAGATAAATCCATTTCTT	2176	2553	2148	1722	1861	1975	2388	2001	1603	2105
CAGAAAGAAATGGATTTATC	1433	1692	1270	943	1250	1114	1289	1330	968	1193
GAGCAGATAAATCCATTTCT	1966	2774	1746	1750	1780	1891	2021	2018	1437	1826
AGAAAGAAATGGATTTATCT	2267	2534	2475	1791	1895	1919	2068	2005	1529	2180
AGAGCAGATAAATCCATTTC	1885	2234	2517	2282	1954	2136	2426	2187	1778	2280
GAAAGAAATGGATTTATCTG	2324	3557	2380	2432	1819	1827	2060	2059	1408	1941
AAGAGCAGATAAATCCATTT	1485	1621	1194	1453	1140	1092	1192	1208	939	1044
AAAGAAATGGATTTATCTGC	1512	1222	1236	1061	1112	1175	1136	1231	885	1077
GAAGAGCAGATAAATCCATT	1526	1650	1215	1302	1290	1149	1309	1424	950	1142
AAGAAATGGATTTATCTGCT	1512	2156	1670	1576	1309	1551	1429	1437	1164	1292
CGAAGAGCAGATAAATCCAT	1618	1475	1311	1474	1155	1225	1500	1323	1058	1220
AGAAATGGATTTATCTGCTC	2333	2555	1664	2181	2112	1923	2262	2248	1571	2039
GCGAAGAGCAGATAAATCCA	2203	2729	2099	2421	1929	2178	2234	2219	1779	2130
GAAATGGATTTATCTGCTCT	1722	2166	1842	1659	1405	1486	1568	1586	1110	1438
CGCGAAGAGCAGATAAATCC	1767	1984	2011	1468	1570	1636	1738	1641	1657	1617
AAATGGATTTATCTGCTCTT	1668	1846	1399	1758	1218	1387	1459	1528	1013	1319
ACGCGAAGAGCAGATAAATC	1088	1363	1498	1133	867	1063	1220	1034	887	1004
AATGGATTTATCTGCTCTTC	1705	2307	1962	1674	1608	1687	1759	1713	1187	1615
AACGCGAAGAGCAGATAAAT	1554	1859	1527	1460	1341	1328	1487	1459	1066	1292
ATGGATTTATCTGCTCTTCG	1926	2028	1873	1852	1744	1648	1745	1850	1389	1624
CAACGCGAAGAGCAGATAAA	2335	2255	2194	1867	1920	2123	2329	2035	1852	2019
TGGATTTATCTGCTCTTCGC	1692	1597	1559	1350	1283	1292	1502	1461	1058	1332
TCAACGCGAAGAGCAGATAA	2302	2827	2398	2059	2314	2194	2340	2393	2138	2157
GGATTTATCTGCTCTTCGCG	2198	2787	2564	2286	2174	2080	2410	2293	1759	2073
TTCAACGCGAAGAGCAGATA	2225	1785	1838	1797	2025	1840	1854	2095	1674	1775
GATTTATCTGCTCTTCGCGT	1351	1217	1157	1107	1093	987	1162	1181	801	1086
CTTCAACGCGAAGAGCAGAT	1705	1310	1254	946	1136	1100	1259	1283	1089	1069
ATTTATCTGCTCTTCGCGTT	1258	1600	1527	1337	979	1006	1241	1191	848	1084
TCTTCAACGCGAAGAGCAGA	2104	1804	1974	1617	1616	1575	1749	1754	1441	1457
TTTATCTGCTCTTCGCGTTG	2711	3189	2679	2276	2396	2466	2554	2475	2039	2409
TTCTTCAACGCGAAGAGCAG	2319	2637	1855	1809	1950	1868	2297	2129	1810	2109
TTATCTGCTCTTCGCGTTGA	2771	3462	2654	2786	2474	2518	2974	2760	2203	2800
CTTCTTCAACGCGAAGAGCA	2205	2111	1913	2124	1778	1749	2084	1945	1610	1844
TATCTGCTCTTCGCGTTGAA	2230	2191	2111	1902	1834	1961	1868	1845	1603	1691
ACTTCTTCAACGCGAAGAGC	1537	1784	978	1062	988	1200	1178	1089	963	985
ATCTGCTCTTCGCGTTGAAG	2857	3699	2930	2748	2539	2516	3006	2793	2197	2649
TACTTCTTCAACGCGAAGAG	2322	1983	2298	1539	1892	1866	2030	1835	1641	1607
TCTGCTCTTCGCGTTGAAGA	2427	2681	2579	1731	1943	1953	2305	2076	1770	2209
GTACTTCTTCAACGCGAAGA	2616	2871	2296	2542	1942	1916	1991	2045	1619	1795
CTGCTCTTCGCGTTGAAGAA	2214	2490	2499	2389	2255	2259	2665	2338	1893	2215
TGTACTTCTTCAACGCGAAG	1999	1431	1178	1175	1326	1221	1447	1396	1143	1299
TGCTCTTCGCGTTGAAGAAG	2442	2500	2730	1937	2264	2050	2357	2409	2062	2041
TTGTACTTCTTCAACGCGAA	1438	1459	1503	1105	1067	1186	1345	1321	1032	1113
GCTCTTCGCGTTGAAGAAGT	2348	2343	2391	1900	2076	2083	2065	2159	1683	1786
TTTGTACTTCTTCAACGCGA	1960	1128	1244	903	809	798	777	761	648	674
CTCTTCGCGTTGAAGAAGTA	2405	2511	2222	2332	1869	2133	2239	2055	1794	1920
TCTTCGCGTTGAAGAAGTAC	1857	1482	1006	991	1166	1107	1175	1213	1018	1047
CTTCGCGTTGAAGAAGTACA	2177	1696	1590	1666	1456	1581	1860	1704	1427	1568
TTCGCGTTGAAGAAGTACAA	2151	1895	2162	1651	1794	1546	1880	1906	1294	1570
TCGCGTTGAAGAAGTACAAA	1792	1734	1306	1282	1421	1358	1593	1407	1249	1338
CGCGTTGAAGAAGTACAAAA	2222	1565	1527	1501	1246	1208	1344	1384	1085	1397
GCGTTGAAGAAGTACAAAAT	1573	1798	2266	1316	1326	1259	1392	1445	1013	1313
CGTTGAAGAAGTACAAAATG	2100	1697	1881	2050	1693	1874	1832	1948	1427	1691
GTTGAAGAAGTACAAAATGT	1674	2058	1682	2123	1512	1464	1444	1559	1022	1409
TTGAAGAAGTACAAAATGTC	2143	2218	2070	1896	1882	1905	1996	2071	1749	1962
TGAAGAAGTACAAAATGTCA	2113	1755	1907	1758	1475	1544	1582	1577	1284	1447
GAAGAAGTACAAAATGTCAT	2022	2830	2056	1795	1746	1761	1940	1824	1270	1780
AAGAAGTACAAAATGTCATT	1702	1995	1360	1369	1450	1298	1672	1568	1235	1357
AGAAGTACAAAATGTCATTA	2308	2835	2711	2145	2064	2142	2391	2243	1802	2134
GAAGTACAAAATGTCATTAA	1874	1766	1426	1368	1100	1162	1297	1239	874	1089
AAGTACAAAATGTCATTAAT	2285	2122	1749	1450	1586	1473	1611	1681	1176	1456
AGTACAAAATGTCATTAATG	2926	2945	2630	2430	2529	2616	2595	2609	1997	2489
GCATAGCATTAATGACATTT	1664	2073	1699	1756	1548	1691	1789	1586	1275	1568
TACAAAATGTCATTAATGCT	2109	2653	1764	1799	1980	1642	2101	1846	1608	2113
TGCATAGCATTAATGACATT	2138	2593	2224	2354	2010	1984	2315	2212	1770	2191
ACAAAATGTCATTAATGCTA	2300	1710	1451	1235	1237	1299	1471	1235	1042	1281
CTGCATAGCATTAATGACAT	1935	2531	1800	1758	1807	1769	2030	1789	1573	1923
CAAAATGTCATTAATGCTAT	1896	2222	2231	1773	1629	1702	1766	1727	1357	1438
TCTGCATAGCATTAATGACA	2337	2058	1732	1598	1335	1358	1559	1549	1194	1423
AAAATGTCATTAATGCTATG	2039	1898	2448	1557	1394	1622	1624	1461	1243	1529
TTCTGCATAGCATTAATGAC	1786	1878	2208	1507	1457	1342	1580	1380	1273	1443
AAATGTCATTAATGCTATGC	1212	1056	824	1046	989	904	919	973	654	907
TTTCTGCATAGCATTAATGA	2078	1475	1625	1124	1208	1140	1195	1291	947	1279
AATGTCATTAATGCTATGCA	1313	1323	1114	921	883	1002	1157	986	681	973
ATGTCATTAATGCTATGCAG	2170	1593	1261	1703	1569	1543	1688	1603	1304	1613
TGTCATTAATGCTATGCAGA	2446	2656	1928	2312	1984	1915	1839	1915	1415	1895
GTCATTAATGCTATGCAGAA	1672	1525	1243	889	1042	1031	1139	1305	865	1069
TCATTAATGCTATGCAGAAA	3244	2991	2044	2615	2086	2091	2354	2415	1843	2470
CATTAATGCTATGCAGAAAA	2157	1620	1445	1363	1379	1550	1590	1427	1218	1319
ATTAATGCTATGCAGAAAAT	1712	2143	1520	1619	1401	1275	1432	1397	1114	1318
TTAATGCTATGCAGAAAATC	1552	1643	1170	1214	1210	1165	1311	1340	995	1153
TAATGCTATGCAGAAAATCT	2094	1946	2020	1562	1777	1732	1735	1859	1380	1625
AATGCTATGCAGAAAATCTT	2023	1711	1697	1662	1498	1559	1749	1571	1230	1513
ATGCTATGCAGAAAATCTTA	3474	2796	2529	2135	2200	2157	2458	2382	1853	2094
TGCTATGCAGAAAATCTTAG	2561	1947	2065	1471	1915	1761	2037	1948	1615	1884
GCTATGCAGAAAATCTTAGA	2018	1062	1268	1363	1091	1051	1232	1283	900	1086
CTATGCAGAAAATCTTAGAG	1803	1088	1054	898	1234	1322	1369	1019	893	989
TATGCAGAAAATCTTAGAGT	2143	1983	2069	1646	1791	1758	2032	1821	1357	1674
ATGCAGAAAATCTTAGAGTG	2244	2690	2279	2201	2007	2192	2193	2058	1843	2022
TGCAGAAAATCTTAGAGTGT	1990	2731	2416	2263	2130	2148	2330	1994	1511	1954
GCAGAAAATCTTAGAGTGTC	1494	1722	1938	1570	1531	1316	1591	1567	1105	1406
GATGGGACACTCTAAGATTT	2006	2251	2334	2007	1852	2025	1989	2024	1606	1982
CAGAAAATCTTAGAGTGTCC	1745	1913	1558	1374	1408	1429	1605	1380	1222	1545
AGATGGGACACTCTAAGATT	1919	2117	1788	1673	1971	1761	1860	1977	1477	1815
AGAAAATCTTAGAGTGTCCC	1500	2115	2008	1285	1387	1437	1536	1525	1163	1407
CAGATGGGACACTCTAAGAT	1807	2065	1969	1736	1784	1774	1958	1892	1475	1733
GAAAATCTTAGAGTGTCCCA	1698	1445	1273	1026	1091	1096	1171	1112	804	1021
CCAGATGGGACACTCTAAGA	2328	2535	2110	1852	2027	1950	2337	2009	1591	1939
AAAATCTTAGAGTGTCCCAT	1262	1278	1244	1030	958	918	1032	951	800	933
ACCAGATGGGACACTCTAAG	2385	2733	2263	1649	2195	2284	2227	2214	1789	2120
AAATCTTAGAGTGTCCCATC	1445	2114	1379	1122	1450	1272	1368	1363	983	1225
TACCAGATGGGACACTCTAA	2187	2448	1652	1506	1970	1921	2061	1922	1543	2024
AATCTTAGAGTGTCCCATCT	1583	1855	1664	1377	1296	1372	1518	1498	1093	1350
TTACCAGATGGGACACTCTA	2265	983	1074	783	1511	1381	1495	1275	1138	1383
ATCTTAGAGTGTCCCATCTG	2029	2477	1976	1831	2019	1876	2088	2161	1552	1999
CTTACCAGATGGGACACTCT	2031	1941	1507	1289	1714	1461	1500	1795	1312	1439
TCTTAGAGTGTCCCATCTGG	2227	2031	1896	1337	1604	1924	2176	1936	1591	2021
ACTTACCAGATGGGACACTC	1191	1047	1089	821	867	872	1023	882	808	953
CTTAGAGTGTCCCATCTGGT	1811	1954	2101	1704	1648	1856	1910	1737	1536	1732
GACTTACCAGATGGGACACT	2077	2305	2525	2639	1692	1767	1798	1765	1516	1883
TTAGAGTGTCCCATCTGGTA	2793	3613	2704	2500	2460	2670	2995	2726	2253	2577
TGACTTACCAGATGGGACAC	1276	1012	1070	870	836	1111	1161	1141	888	978
TAGAGTGTCCCATCTGGTAA	2582	3026	2482	2645	2508	2325	2984	2499	2091	2566
CTGACTTACCAGATGGGACA	2490	2599	2832	2212	1933	2072	2068	2307	1836	1987
AGAGTGTCCCATCTGGTAAG	2817	2969	3192	2306	2560	2556	2964	2813	2388	2701
GCTGACTTACCAGATGGGAC	1469	1514	1103	950	1225	1178	1478	1280	1031	1432
GAGTGTCCCATCTGGTAAGT	1580	2116	1479	1213	1268	1433	1575	1504	1239	1571
TGCTGACTTACCAGATGGGA	1816	1571	1748	1388	1590	1826	1584	1636	1611	1493
AGTGTCCCATCTGGTAAGTC	1168	1194	1270	944	1098	915	1096	1083	855	995
GTGCTGACTTACCAGATGGG	1984	2262	2080	1978	2049	1975	2200	2213	1760	1919
GTGTCCCATCTGGTAAGTCA	2096	2285	1724	1550	1671	1591	1754	1674	1353	1534
TGTGCTGACTTACCAGATGG	2815	2730	2613	2550	2674	2737	3136	2878	2347	2783
TGTCCCATCTGGTAAGTCAG	2273	2351	2122	2108	1962	1922	1839	2160	1683	1900
TTGTGCTGACTTACCAGATG	2453	2833	2457	2417	2320	2212	2683	2559	1929	2280
GTCCCATCTGGTAAGTCAGC	1312	1089	1268	1335	988	918	1075	1090	887	1009
CTTGTGCTGACTTACCAGAT	1628	2011	1608	1304	1521	1566	1840	1554	1339	1648
TCCCATCTGGTAAGTCAGCA	1694	1376	1154	1129	1493	1470	1596	1449	1377	1652
TCTTGTGCTGACTTACCAGA	1968	1465	1597	1385	1292	1671	1637	1497	1252	1569
CCCATCTGGTAAGTCAGCAC	1304	758	763	764	1047	1172	1145	1098	1035	974
CTCTTGTGCTGACTTACCAG	2781	3750	3385	3114	2778	2779	2973	2767	2296	2691
CCATCTGGTAAGTCAGCACA	2826	3235	2502	2792	2596	2919	2824	2883	2527	2554
ACTCTTGTGCTGACTTACCA	2868	3014	2724	2423	2487	2302	2919	2396	2067	2564
CATCTGGTAAGTCAGCACAA	1914	1709	1470	1007	1558	1596	1616	1639	1317	1617
CACTCTTGTGCTGACTTACC	1882	1769	1786	1286	1451	1589	1695	1666	1365	1602
ATCTGGTAAGTCAGCACAAG	1785	2269	2061	1765	1812	1865	1911	1818	1581	1793
ACACTCTTGTGCTGACTTAC	1997	1638	1809	1728	1505	1536	1727	1714	1256	1626
TCTGGTAAGTCAGCACAAGA	2709	1862	1627	1351	1383	1478	1623	1541	1335	1500
TACACTCTTGTGCTGACTTA	3000	2875	2784	2445	2834	2505	2785	2814	2317	2543
CTGGTAAGTCAGCACAAGAG	1793	2030	2141	1689	1796	1838	1983	1707	1601	1793
ATACACTCTTGTGCTGACTT	2093	2174	2511	1808	1907	1704	2004	2055	1351	1668
TGGTAAGTCAGCACAAGAGT	2268	2216	2194	2137	2181	2387	2489	2353	2067	2503
AATACACTCTTGTGCTGACT	1663	2423	1917	1582	1391	1320	1473	1533	1167	1393
GGTAAGTCAGCACAAGAGTG	3257	3454	2866	2531	3038	3047	3225	3221	2652	3079
TAATACACTCTTGTGCTGAC	1272	945	914	884	768	783	958	913	696	748
GTAAGTCAGCACAAGAGTGT	2133	2078	1759	1797	1883	1781	2003	1952	1484	1796
TTAATACACTCTTGTGCTGA	2345	2469	1887	2224	2007	1889	2219	2201	1744	2112
TAAGTCAGCACAAGAGTGTA	1452	1484	1149	894	1347	1324	1535	1461	1102	1354
ATTAATACACTCTTGTGCTG	2641	2961	2587	2190	2141	2409	2308	2394	1814	2029
AAGTCAGCACAAGAGTGTAT	2354	1793	1854	1441	1840	1802	1823	1965	1608	1902
AATTAATACACTCTTGTGCT	1271	1402	1508	1168	1022	1093	1153	1136	888	1058
AGTCAGCACAAGAGTGTATT	2132	2117	2454	2284	2196	2305	2383	2278	1820	2068
AAATTAATACACTCTTGTGC	1657	1394	1309	954	1019	1117	1081	1084	818	1164
GTCAGCACAAGAGTGTATTA	2802	3221	2717	2624	2568	2441	2656	2676	1970	2567
CAAATTAATACACTCTTGTG	2054	2417	2330	1652	1800	1889	1960	2082	1510	1662
TCAGCACAAGAGTGTATTAA	2219	2738	2317	2089	2199	2142	2529	2630	1842	2209
CCAAATTAATACACTCTTGT	1559	1135	1017	703	906	917	939	898	668	811
CAGCACAAGAGTGTATTAAT	986	1049	944	619	887	784	1008	783	668	813
AGCACAAGAGTGTATTAATT	1996	2127	2060	2608	2214	1948	2259	2282	1661	1974
TCCCAAATTAATACACTCTT	1829	1398	1078	984	1081	928	1160	1226	889	1097
ATCCCAAATTAATACACTCT	2268	2470	1997	1960	1854	2087	2075	1955	1646	1924
CACAAGAGTGTATTAATTTG	2362	2461	2857	2532	2412	2298	2719	2349	1806	2200
AATCCCAAATTAATACACTC	1518	840	606	603	503	533	603	586	430	613
ACAAGAGTGTATTAATTTGG	2520	3272	2534	2420	2388	2412	2442	2365	1872	2400
GAATCCCAAATTAATACACT	2030	1343	1028	1320	1209	1071	1308	1161	1004	1189
CAAGAGTGTATTAATTTGGG	2217	2700	2436	2379	2048	2282	2300	2187	1837	2003
GGAATCCCAAATTAATACAC	1817	1120	898	832	742	735	911	845	651	804
AAGAGTGTATTAATTTGGGA	2138	2629	2590	2187	1711	1868	2077	1877	1442	2080
AGGAATCCCAAATTAATACA	2358	2173	1889	1433	1494	1749	1777	1678	1309	1641
AGAGTGTATTAATTTGGGAT	1496	1928	1591	1743	1350	1329	1458	1450	1079	1322
TAGGAATCCCAAATTAATAC	1353	1117	677	478	547	551	676	643	447	582
GAGTGTATTAATTTGGGATT	1898	2497	2041	2388	1637	1709	1952	1836	1292	1732
ATAGGAATCCCAAATTAATA	2467	2171	2016	1763	1584	1404	1731	1635	1018	1454
AGTGTATTAATTTGGGATTC	2096	2046	2290	2252	1976	1906	2088	2104	1667	2052
CATAGGAATCCCAAATTAAT	1847	788	1063	1089	946	1095	1159	972	878	931
GTGTATTAATTTGGGATTCC	1702	1639	1785	1757	1388	1504	1519	1610	1105	1657
TCATAGGAATCCCAAATTAA	1716	1678	1436	1268	1299	1322	1517	1334	1134	1441
TGTATTAATTTGGGATTCCT	1505	1314	1313	1200	1191	1381	1469	1394	1046	1295
ATCATAGGAATCCCAAATTA	2472	2668	2409	2663	2054	2063	2368	2111	1710	1935
GTATTAATTTGGGATTCCTA	1751	1815	1521	1600	1361	1419	1462	1549	1166	1257
AATCATAGGAATCCCAAATT	1429	1527	1349	1430	1223	1173	1329	1110	846	1226
TATTAATTTGGGATTCCTAT	2210	1943	1655	1455	1616	1396	1633	1515	1118	1545
TAATCATAGGAATCCCAAAT	1500	1299	1101	1044	1063	1060	1245	1165	912	1027
ATTAATTTGGGATTCCTATG	1851	2210	1903	1897	1644	1626	1690	1720	1257	1452
ATAATCATAGGAATCCCAAA	2081	1316	1021	973	1022	900	1091	1089	727	880
TTAATTTGGGATTCCTATGA	1943	2255	2066	1890	1589	1614	1864	1742	1352	1766
GATAATCATAGGAATCCCAA	1542	836	894	934	795	736	701	810	579	727
TAATTTGGGATTCCTATGAT	1860	2157	2169	1843	1667	1687	1985	1782	1324	1708
AGATAATCATAGGAATCCCA	1926	832	1159	602	683	574	741	651	561	728
AATTTGGGATTCCTATGATT	1464	1729	1324	1101	1054	1194	1219	1203	987	1102
GAGATAATCATAGGAATCCC	1420	1658	1415	1417	1073	1121	1146	1203	831	1138
ATTTGGGATTCCTATGATTA	1890	2442	1906	1907	1745	1741	2025	1844	1436	1857
GGAGATAATCATAGGAATCC	1412	1581	1131	1173	1207	1136	1430	1120	967	1167
TTTGGGATTCCTATGATTAT	2650	3414	2694	2277	2357	2365	2587	2561	1888	2300
AGGAGATAATCATAGGAATC	2200	3219	3001	2540	2570	2556	2729	2616	2098	2289
TTGGGATTCCTATGATTATC	1778	1935	1720	1790	1544	1592	1652	1534	1462	1480
TAGGAGATAATCATAGGAAT	2297	2467	2392	2243	2036	2045	2374	2086	1625	2199
TGGGATTCCTATGATTATCT	2006	1721	1613	1587	1560	1822	1931	1860	1336	1707
ATAGGAGATAATCATAGGAA	1603	1729	1462	1082	1248	1395	1527	1495	1085	1397
GGGATTCCTATGATTATCTC	2103	1999	1960	2067	1522	1765	1809	1948	1399	1560
GGGTAGGGGGGGAGAAAAAG	2057	1944	1906	1568	1873	1964	2078	1883	1667	1776
AGGGTAGGGGGGGAGAAAAA	1915	1828	1480	1408	1745	1806	1957	1777	1519	1883
CAGGGTAGGGGGGGAGAAAA	2419	2372	2200	1787	2380	2375	2809	2358	2155	2483
GCAGGGTAGGGGGGGAGAAA	2360	1438	1591	1347	1950	1744	1908	1933	1656	1684
AGCAGGGTAGGGGGGGAGAA	1837	1694	1771	1480	1573	1714	1928	1809	1602	1787
TAGCAGGGTAGGGGGGGAGA	2171	2477	2368	1935	2312	2224	2291	2406	1966	2138
CTAGCAGGGTAGGGGGGGAG	1958	2735	2140	2005	2107	2086	2137	2194	1936	2028
ACTAGCAGGGTAGGGGGGGA	2024	2367	2098	1818	1859	1927	2054	1901	1736	1781
TTTCTCCCCCCCTACCCTGC	1327	1478	1265	1261	976	1094	1126	987	919	1080
GACTAGCAGGGTAGGGGGGG	1745	1993	1665	1533	1727	1641	1987	1813	1493	1818
TTCTCCCCCCCTACCCTGCT	1302	1502	1192	1089	1138	1199	1354	1214	1145	1266
AGACTAGCAGGGTAGGGGGG	2014	1670	1102	1197	1779	1678	1884	1674	1507	1753
CAGACTAGCAGGGTAGGGGG	1985	584	520	570	875	845	938	775	646	787
CTCCCCCCCTACCCTGCTAG	1799	2239	2087	1534	1711	1890	1893	1800	1716	1909
CCAGACTAGCAGGGTAGGGG	1797	859	995	856	1376	1332	1408	1374	1064	1078
TCCCCCCCTACCCTGCTAGT	963	818	769	808	721	799	799	801	839	738
TCCAGACTAGCAGGGTAGGG	1375	1202	842	610	1116	1012	1081	1135	1038	1056
CCCCCCCTACCCTGCTAGTC	1255	1431	1176	879	1102	1217	1263	1243	958	1186
CTCCAGACTAGCAGGGTAGG	2307	2081	2045	1601	2336	2273	2486	2278	1989	2219
CCCCCCTACCCTGCTAGTCT	1800	2444	1613	1496	1798	1673	1883	1821	1592	1674
ACTCCAGACTAGCAGGGTAG	2411	2412	1972	1873	2180	2251	2401	2225	1960	2021
CCCCCTACCCTGCTAGTCTG	2538	2807	3145	2136	2466	2654	2800	2499	2294	2366
AACTCCAGACTAGCAGGGTA	2270	2549	1960	1679	2093	2098	2222	2093	1764	2087
CCCCTACCCTGCTAGTCTGG	2123	2218	2044	1714	2083	2140	2321	2278	1943	2093
CAACTCCAGACTAGCAGGGT	1141	965	1052	783	1112	1124	1222	1256	902	976
CCCTACCCTGCTAGTCTGGA	1769	1660	1462	1328	1640	1659	1669	1602	1494	1616
TCAACTCCAGACTAGCAGGG	2187	1175	1132	1042	1281	1209	1271	1334	1131	1269
CCTACCCTGCTAGTCTGGAG	1613	1555	1423	1314	1466	1433	1425	1287	1174	1312
ATCAACTCCAGACTAGCAGG	2623	2876	2295	1967	1992	2049	2437	2139	1834	2215
CTACCCTGCTAGTCTGGAGT	1684	1727	1723	1297	1579	1585	1850	1762	1419	1590
GATCAACTCCAGACTAGCAG	2098	2298	1745	1572	1649	1624	1924	1602	1486	1669
TACCCTGCTAGTCTGGAGTT	1993	2324	2736	1747	2168	1890	2491	2164	1669	2141
TGATCAACTCCAGACTAGCA	2040	1946	1943	1530	1602	1583	1846	1669	1302	1548
ACCCTGCTAGTCTGGAGTTG	1884	2290	2516	1779	1913	2235	2304	2053	1902	2100
TTGATCAACTCCAGACTAGC	2001	1813	1788	1356	1343	1310	1343	1374	1020	1196
CCCTGCTAGTCTGGAGTTGA	1845	2141	2084	1572	1682	1784	2061	1791	1673	1900
CTTGATCAACTCCAGACTAG	2919	2997	2883	1816	2360	2177	2544	2458	1975	2137
CCTGCTAGTCTGGAGTTGAT	1925	2413	1842	2046	1912	1883	2000	1969	1701	1828
CCTTGATCAACTCCAGACTA	2070	1962	1584	1754	1667	1677	1702	1819	1329	1467
CTGCTAGTCTGGAGTTGATC	1637	1460	2038	1574	1734	1747	1862	1550	1595	1589
TCCTTGATCAACTCCAGACT	1308	1371	1164	873	1163	1176	1252	1238	1002	1178
TGCTAGTCTGGAGTTGATCA	2501	2418	2373	1795	2147	2121	2195	2144	1933	2186
TTCCTTGATCAACTCCAGAC	1151	1017	750	644	782	827	892	765	737	811
GCTAGTCTGGAGTTGATCAA	2118	1863	1434	1284	1503	1350	1532	1635	1238	1287
GTTCCTTGATCAACTCCAGA	1694	938	965	615	821	823	758	933	563	743
CTAGTCTGGAGTTGATCAAG	2278	3035	2255	2117	2100	2268	2373	2132	1958	2366
TAGTCTGGAGTTGATCAAGG	2976	2028	1990	1900	1911	1975	2167	1965	1668	2014
AGGTTCCTTGATCAACTCCA	1818	932	973	1261	1034	1000	1195	1113	771	954
CAGGTTCCTTGATCAACTCC	1673	1843	1326	1576	1423	1497	1823	1557	1317	1440
GTCTGGAGTTGATCAAGGAA	2225	2311	1673	1463	1716	1736	2032	1849	1377	1704
ACAGGTTCCTTGATCAACTC	1269	1462	1387	1449	1087	906	1108	1012	885	1038
TCTGGAGTTGATCAAGGAAC	2044	2479	2241	1955	1916	1903	2020	2204	1689	2005
GACAGGTTCCTTGATCAACT	1765	1870	1906	1618	1557	1491	1474	1583	1250	1428
CTGGAGTTGATCAAGGAACC	1319	1523	1337	1413	1358	1420	1552	1428	1152	1461
AGACAGGTTCCTTGATCAAC	1755	2156	1885	1236	1683	1547	1643	1750	1508	1569
TGGAGTTGATCAAGGAACCT	1999	2727	1839	1635	1793	2130	1907	2027	1815	2000
GAGACAGGTTCCTTGATCAA	2555	2793	3030	2178	2329	2471	2526	2446	2028	2245
GGAGTTGATCAAGGAACCTG	2217	2347	1842	1996	2013	1974	2106	2094	1582	1901
GGAGACAGGTTCCTTGATCA	2559	3168	2769	2421	2426	2135	2544	2533	2087	2337
GAGTTGATCAAGGAACCTGT	1564	1360	1035	1374	982	1193	1343	1241	938	1167
TGGAGACAGGTTCCTTGATC	1971	2221	2105	1720	1885	1740	2075	2111	1660	1759
AGTTGATCAAGGAACCTGTC	1396	1440	1312	1430	1212	1240	1834	1273	1054	1370
GTGGAGACAGGTTCCTTGAT	1791	2036	1700	2001	1810	1809	2053	2032	1486	1750
GTTGATCAAGGAACCTGTCT	1690	1703	1563	1580	1091	1188	1298	1286	1039	1362
TGTGGAGACAGGTTCCTTGA	2117	2376	2371	1811	2173	2164	2461	2293	2158	2008
TTGATCAAGGAACCTGTCTC	1729	1451	1851	1654	1554	1384	1682	1558	1437	1535
TTGTGGAGACAGGTTCCTTG	3019	3433	3871	2937	2969	3341	3500	3030	2772	2905
TGATCAAGGAACCTGTCTCC	1729	1987	1387	1644	1721	1390	1774	1721	1235	1554
TTTGTGGAGACAGGTTCCTT	2052	2321	2095	2263	2106	2082	2369	2138	1750	2097
GATCAAGGAACCTGTCTCCA	2106	1539	1601	1191	1459	1690	1537	1734	1204	1360
CTTTGTGGAGACAGGTTCCT	1734	1930	2120	1821	1747	1828	2031	2017	1704	1849
ATCAAGGAACCTGTCTCCAC	1175	1235	1542	1059	1099	1027	1309	1157	1022	1157
ACTTTGTGGAGACAGGTTCC	1444	1817	1359	1330	1400	1424	1636	1388	1195	1475
TCAAGGAACCTGTCTCCACA	1697	1554	1434	1260	1542	1354	1610	1609	1376	1408
CAAGGAACCTGTCTCCACAA	1823	1305	834	1036	1429	1348	1244	1061	983	990
ACACTTTGTGGAGACAGGTT	1859	2080	1842	1731	1644	1677	1612	1585	1423	1405
CACACTTTGTGGAGACAGGT	2130	1988	2150	1985	1893	1772	2107	2089	1632	1892
AGGAACCTGTCTCCACAAAG	2254	524	306	278	861	939	937	602	497	567
TCACACTTTGTGGAGACAGG	2881	3110	2234	2061	2421	2337	2473	2318	2090	2368
GGAACCTGTCTCCACAAAGT	1666	949	910	874	1295	1418	1615	1362	1181	1221
GTCACACTTTGTGGAGACAG	2386	2764	2225	2114	1838	1940	2216	2079	1578	2108
GAACCTGTCTCCACAAAGTG	2151	1057	932	797	1461	1269	1605	1178	938	1255
GGTCACACTTTGTGGAGACA	2389	2059	1523	1545	2154	2385	2465	2129	1927	2139
AACCTGTCTCCACAAAGTGT	1961	2052	1971	1446	1611	1684	1740	1749	1514	1669
ACCTGTCTCCACAAAGTGTG	2169	2731	2663	2042	2406	2472	2754	2491	2232	2257
GTGGTCACACTTTGTGGAGA	2857	3392	3157	2585	2337	2365	2538	2472	2123	2518
CCTGTCTCCACAAAGTGTGA	2793	3058	2598	2623	2598	2868	3137	2801	2539	2821
TGTGGTCACACTTTGTGGAG	1973	2220	1772	2173	2113	1826	2183	1961	1796	1967
CTGTCTCCACAAAGTGTGAC	1706	2042	1565	1617	1301	1475	1681	1620	1334	1476
ATGTGGTCACACTTTGTGGA	2147	3555	2640	2298	1864	1942	2261	2047	1814	2093
TGTCTCCACAAAGTGTGACC	1680	1311	1272	1090	1449	1251	1342	1383	1193	1374
TATGTGGTCACACTTTGTGG	2721	3582	3157	3059	2703	2852	3325	3001	2397	2940
GTCTCCACAAAGTGTGACCA	1921	2352	1801	1697	1703	1649	1836	1745	1439	1545
ATATGTGGTCACACTTTGTG	2867	3600	3517	2627	2791	2834	2771	2760	2256	2621
AATATGTGGTCACACTTTGT	2029	2061	1911	1918	1796	1902	1872	1751	1485	1669
CTCCACAAAGTGTGACCACA	2455	2664	2601	2294	2325	2303	2710	2550	2073	2517
AAATATGTGGTCACACTTTG	2380	3277	2585	2245	1963	2087	2296	2021	1641	2061
TCCACAAAGTGTGACCACAT	1660	1532	1189	1053	1328	1467	1481	1402	1434	1421
AAAATATGTGGTCACACTTT	2016	2540	2441	2056	1890	1649	2025	2059	1394	1856
CCACAAAGTGTGACCACATA	2622	2962	2448	2254	2581	2488	2606	2786	2166	2385
CAAAATATGTGGTCACACTT	1902	2329	2386	1724	1666	1777	1708	1865	1298	1662
CACAAAGTGTGACCACATAT	2099	2673	1860	1782	1959	1877	1951	1946	1664	1696
GCAAAATATGTGGTCACACT	1510	1673	1344	1238	1171	1191	1285	1270	966	1332
ACAAAGTGTGACCACATATT	2006	2740	2347	2044	2043	1861	2349	2165	1558	2121
TGCAAAATATGTGGTCACAC	1188	1346	1228	1409	1150	1200	1351	1129	1060	1113
CAAAGTGTGACCACATATTT	2183	2838	2689	2002	1924	1994	2129	2170	1945	2010
TTGCAAAATATGTGGTCACA	2308	3559	2093	2067	2150	2093	2273	2184	1811	2180
CTTGCAAAATATGTGGTCAC	1739	2186	1888	1773	1650	1666	1969	1705	1369	1675
ACTTGCAAAATATGTGGTCA	1468	1710	1550	1409	1282	1384	1641	1463	1278	1463
TACTTGCAAAATATGTGGTC	1785	1813	2077	1435	1652	1543	1907	1795	1397	1707
TTACTTGCAAAATATGTGGT	1210	1596	1355	1111	962	1223	1348	1197	1038	1131
CTTACTTGCAAAATATGTGG	2028	1720	1525	1385	1333	1470	1451	1304	1163	1339
ACTTACTTGCAAAATATGTG	2238	2768	2174	2174	2064	2004	2307	2074	1568	2018
AACTTACTTGCAAAATATGT	1996	1312	1140	613	861	903	1060	797	681	1022
AAACTTACTTGCAAAATATG	2324	1731	1499	1688	1399	1484	1554	1583	1141	1382
CAAACTTACTTGCAAAATAT	1868	1100	1372	1272	1100	1048	1196	1178	835	1166
TCAAACTTACTTGCAAAATA	2406	1796	1571	1353	1288	1324	1311	1350	1047	1216
TTCAAACTTACTTGCAAAAT	1643	1906	1584	1435	1398	1406	1501	1650	1173	1555
ATTCAAACTTACTTGCAAAA	1914	1437	912	1089	832	825	1003	888	698	759
CATTCAAACTTACTTGCAAA	2052	977	930	1052	899	912	916	812	721	914
ACATTCAAACTTACTTGCAA	2180	1319	1478	1009	1045	1048	1256	1177	894	1070
CACATTCAAACTTACTTGCA	2233	2060	2440	1980	1862	1891	2101	1808	1742	1892
ACACATTCAAACTTACTTGC	2100	1477	1170	743	1117	1113	1151	1001	955	912
AACACATTCAAACTTACTTG	2197	1929	1731	1678	1746	1568	1731	1727	1430	1616
TTTGCAAGTAAGTTTGAATG	2350	2931	2206	2338	2043	2000	2288	2103	1627	2189
TAACACATTCAAACTTACTT	2054	1234	1463	786	966	758	1034	1062	754	981
TTGCAAGTAAGTTTGAATGT	1682	2204	1670	1812	1843	1781	1770	1660	1360	1553
ATAACACATTCAAACTTACT	1967	1141	1179	922	1110	1009	1165	988	868	1219
TGCAAGTAAGTTTGAATGTG	2507	3104	2755	2937	2483	2623	2824	2797	2248	2797
CATAACACATTCAAACTTAC	1698	927	688	894	610	625	702	586	540	603
GCAAGTAAGTTTGAATGTGT	2139	2344	2354	1993	1696	1884	2119	1837	1649	1806
ACATAACACATTCAAACTTA	2404	1396	1658	1488	1428	1444	1496	1487	1206	1441
CAAGTAAGTTTGAATGTGTT	1983	2527	2832	2062	2230	2129	2308	2290	1756	2183
CACATAACACATTCAAACTT	1773	1357	1011	1185	1023	1071	1176	1136	880	1130
AAGTAAGTTTGAATGTGTTA	2110	2976	2711	2163	1903	1934	2013	2005	1617	1870
CCACATAACACATTCAAACT	1351	797	939	610	789	842	920	837	631	695
AGTAAGTTTGAATGTGTTAT	2078	2740	2464	2014	2235	2060	2264	2381	1638	2008
GCCACATAACACATTCAAAC	1467	516	543	572	499	534	533	552	431	489
GTAAGTTTGAATGTGTTATG	2360	2979	2691	2949	2197	2333	2405	2387	1743	2254
AGCCACATAACACATTCAAA	2282	1328	1053	1230	1344	1157	1425	1340	1031	1398
TAAGTTTGAATGTGTTATGT	1484	1523	1649	1905	1418	1272	1636	1537	1182	1433
GAGCCACATAACACATTCAA	1837	1127	1182	1383	1146	1175	1354	1161	975	1070
AAGTTTGAATGTGTTATGTG	1779	2391	1924	1732	1705	1576	1906	1677	1290	1481
GGAGCCACATAACACATTCA	2630	3348	3757	2185	2535	2526	3024	2903	2253	2559
AGTTTGAATGTGTTATGTGG	2318	2484	2633	2181	2008	2129	2269	2256	1665	1892
TGGAGCCACATAACACATTC	2257	2400	2276	2207	1948	1880	2132	1969	1656	2061
GTTTGAATGTGTTATGTGGC	1507	1336	1543	1417	1167	1059	1215	1292	981	1146
ATGGAGCCACATAACACATT	2075	3095	2173	2302	1928	1753	2311	1862	1499	2114
TTTGAATGTGTTATGTGGCT	1675	2300	2130	1810	1674	1622	1617	1635	1361	1548
AATGGAGCCACATAACACAT	1949	2098	2054	1758	1405	1502	1779	1552	1303	1483
TTGAATGTGTTATGTGGCTC	1817	2688	2439	1654	1659	1807	1825	1709	1580	1945
TAATGGAGCCACATAACACA	2498	3239	2602	1675	1846	1709	2057	1894	1545	1860
TGAATGTGTTATGTGGCTCC	2035	2724	2238	1891	1872	1825	1733	1972	1530	1647
ATAATGGAGCCACATAACAC	1799	2319	1904	1890	1668	1412	1865	1614	1356	1630
GAATGTGTTATGTGGCTCCA	1978	2790	2143	2608	1997	2194	2427	2216	1724	2042
AATAATGGAGCCACATAACA	1916	2352	1362	1371	1272	1336	1650	1433	1076	1460
AATGTGTTATGTGGCTCCAT	1818	2117	1833	1547	1618	1508	1905	1647	1381	1705
TAATAATGGAGCCACATAAC	1351	1494	1525	1484	1209	1097	1348	1036	826	1208
ATGTGTTATGTGGCTCCATT	1407	2262	1357	1580	1323	1361	1485	1544	1257	1461
CTAATAATGGAGCCACATAA	2373	2390	1860	1852	1791	1757	1788	1871	1310	1603
TGTGTTATGTGGCTCCATTA	2542	3329	2906	2820	2720	2814	2799	2492	2299	2660
GCTAATAATGGAGCCACATA	2004	2731	2076	1904	1851	1906	1786	1795	1365	1670
GTGTTATGTGGCTCCATTAT	1865	2477	2291	2191	1620	1740	1791	1908	1273	1645
AGCTAATAATGGAGCCACAT	1119	1210	1310	887	1011	955	1112	973	896	974
TGTTATGTGGCTCCATTATT	1919	2451	2026	1747	1764	1943	2001	2140	1465	1852
AAGCTAATAATGGAGCCACA	2005	2305	2107	1516	1600	1472	1703	1558	1063	1615
GTTATGTGGCTCCATTATTA	2051	2889	2354	2553	1816	1933	2029	2007	1513	1880
AAAGCTAATAATGGAGCCAC	1470	1723	1515	1281	1274	1177	1386	1427	1002	1352
TTATGTGGCTCCATTATTAG	2556	2894	2242	2208	2371	2171	2666	2321	1810	2304
AAAAGCTAATAATGGAGCCA	2167	2782	2320	2072	1719	1746	2177	1916	1610	1662
TATGTGGCTCCATTATTAGC	2034	2054	1475	1387	1573	1393	1593	1440	1232	1456
CAAAAGCTAATAATGGAGCC	1822	1828	1302	1334	1251	1190	1365	1402	1052	1394
ATGTGGCTCCATTATTAGCT	1779	1858	2380	1674	1637	1671	1622	1767	1310	1463
ACAAAAGCTAATAATGGAGC	1590	1303	1431	1483	1133	1217	1371	1338	913	1237
TGTGGCTCCATTATTAGCTT	2058	2484	2822	2224	1985	1955	2381	2276	1664	1882
AACAAAAGCTAATAATGGAG	2053	1970	1788	1953	1554	1535	1825	1528	1257	1634
GTGGCTCCATTATTAGCTTT	2273	2348	2703	2023	2219	2200	2316	2256	1672	2279
AAACAAAAGCTAATAATGGA	1802	1379	979	1062	1035	1058	1275	1068	840	1245
AAAACAAAAGCTAATAATGG	2397	2560	1876	2045	1789	1767	2090	1936	1380	1915
AAAAACAAAAGCTAATAATG	2198	1736	966	1491	1161	1087	1116	1225	788	1082
CAAAAACAAAAGCTAATAAT	2017	1074	1230	1076	972	880	1017	992	814	968
AAGGACAAAAACAAAAGCTA	2270	1939	1030	1353	1211	1335	1396	1274	1042	1324
AATCTATAAATTATAAAGAA	2067	855	764	802	588	563	747	583	348	754
AAATCTATAAATTATAAAGA	2401	1490	1282	1162	963	997	1138	1160	694	1046
TCTTTCTTTATAATTTATAG	2113	1483	1152	1151	1001	970	1052	1220	670	956
AAAATCTATAAATTATAAAG	1701	550	734	531	653	611	681	624	419	669
CTTTCTTTATAATTTATAGA	2335	1319	888	1131	826	816	922	898	557	780
TTTCTTTATAATTTATAGAT	1495	1058	807	899	627	792	825	698	496	848
CATGCAAAATCTATAAATTA	1626	1427	971	1162	1055	972	1118	1192	835	1240
GCATGCAAAATCTATAAATT	1795	2432	2214	1674	1643	1541	1744	1763	1223	1578
AGCATGCAAAATCTATAAAT	1885	1252	866	914	980	1064	1189	1125	906	1046
CAGCATGCAAAATCTATAAA	2004	1556	1729	1333	1120	1210	1352	1329	979	1285
TCAGCATGCAAAATCTATAA	1084	823	1032	833	722	608	693	697	472	708
TTCAGCATGCAAAATCTATA	3213	2298	2120	1962	2005	2031	2164	2114	1698	2085
TTTCAGCATGCAAAATCTAT	2093	1959	1114	961	1044	1019	1179	1209	828	1034
GTTTCAGCATGCAAAATCTA	1977	1653	1769	1394	1303	1413	1466	1368	1070	1226
AGTTTCAGCATGCAAAATCT	2020	1811	1839	1655	1534	1767	1691	1659	1420	1610
AAGTTTCAGCATGCAAAATC	1625	1229	1060	1124	958	926	1026	1094	940	952
GAAGTTTCAGCATGCAAAAT	1854	1988	2067	1726	1578	1616	1626	1615	1284	1492
AGAAGTTTCAGCATGCAAAA	2262	1804	1791	1269	1550	1449	1638	1496	1508	1548
GAGAAGTTTCAGCATGCAAA	2394	2613	2143	1851	1918	1919	2299	1954	1538	2150
TGAGAAGTTTCAGCATGCAA	2035	1933	1476	1655	1769	1728	1772	1813	1382	1554
TTGAGAAGTTTCAGCATGCA	2441	2825	2702	2473	2307	2369	2565	2516	1980	2466
GTTGAGAAGTTTCAGCATGC	1509	2067	1246	1356	1174	1199	1194	1237	988	1086
GGTTGAGAAGTTTCAGCATG	3069	3985	3379	3271	3066	3060	3298	3221	2699	2866
TTTGCATGCTGAAACTTCTC	1893	1249	1690	1299	1185	1182	1119	1198	982	1091
TGGTTGAGAAGTTTCAGCAT	2166	2249	2463	2347	1992	2180	2124	2121	1759	2118
TTGCATGCTGAAACTTCTCA	2389	2423	2168	1843	1873	1660	1835	1993	1491	1857
CTGGTTGAGAAGTTTCAGCA	2570	2600	2233	2326	2562	2348	2716	2647	2290	2249
TGCATGCTGAAACTTCTCAA	2285	2055	1844	2088	1701	1988	2070	1806	1659	1838
TCTGGTTGAGAAGTTTCAGC	1540	1893	1287	1402	1095	1226	1423	1237	1088	1310
GCATGCTGAAACTTCTCAAC	1471	1651	1318	955	1107	1204	1137	1232	867	1061
TTCTGGTTGAGAAGTTTCAG	2264	2041	1754	2023	2214	2114	2293	2157	1766	2018
CATGCTGAAACTTCTCAACC	1257	1454	1338	1038	1207	1231	1191	1151	1061	1221
CTTCTGGTTGAGAAGTTTCA	1975	1948	2262	1997	1800	1836	2008	1836	1563	1764
ATGCTGAAACTTCTCAACCA	2131	2624	1862	1426	1588	1730	1753	1535	1290	1607
TCTTCTGGTTGAGAAGTTTC	1632	1867	1643	1331	1512	1475	1707	1523	1248	1475
TGCTGAAACTTCTCAACCAG	2184	2834	2406	2333	2043	1980	2429	2089	1787	2359
TTCTTCTGGTTGAGAAGTTT	2612	2787	2725	2222	2115	2093	2211	2303	1858	2086
GCTGAAACTTCTCAACCAGA	2182	1470	1606	952	1179	1109	1342	1232	975	1168
TTTCTTCTGGTTGAGAAGTT	1615	2234	1701	1646	1406	1540	1647	1429	1178	1369
CTGAAACTTCTCAACCAGAA	1566	1503	1534	1325	1300	1305	1510	1413	1065	1405
CTTTCTTCTGGTTGAGAAGT	2122	2396	2297	2314	1935	1892	1951	1974	1531	1924
TGAAACTTCTCAACCAGAAG	2092	1916	2098	1704	1570	1532	1860	1839	1285	1623
CCTTTCTTCTGGTTGAGAAG	2077	2676	2061	1849	1820	1933	2085	1921	1752	2025
GAAACTTCTCAACCAGAAGA	2549	2210	2352	1708	1709	1833	2206	1845	1521	1934
AAACTTCTCAACCAGAAGAA	1803	820	945	1376	1246	1288	1293	1102	777	1115
GCCCTTTCTTCTGGTTGAGA	2328	2521	1885	2271	1954	2040	2284	2113	1878	1954
GGCCCTTTCTTCTGGTTGAG	1758	1987	1996	1971	2001	1803	2063	1992	1671	2111
ACTTCTCAACCAGAAGAAAG	1748	1378	904	1017	1150	1139	1251	1215	957	1069
CTTCTCAACCAGAAGAAAGG	2359	1947	1272	1371	1322	1405	1309	1474	1173	1346
AAGGCCCTTTCTTCTGGTTG	2520	3468	3507	3020	2780	2516	2876	2680	2178	2463
GAAGGCCCTTTCTTCTGGTT	1648	2189	2367	1471	1631	1561	1873	1636	1286	1808
TGAAGGCCCTTTCTTCTGGT	1222	1471	1269	1191	1337	1335	1225	1477	1215	1202
CTCAACCAGAAGAAAGGGCC	1432	1742	1939	1229	1457	1412	1467	1330	1238	1548
GTGAAGGCCCTTTCTTCTGG	2965	3558	3324	3223	2663	2919	2919	2911	2230	2573
TCAACCAGAAGAAAGGGCCT	1977	2435	1598	1194	1523	1681	1847	1444	1328	1648
TGTGAAGGCCCTTTCTTCTG	1958	2913	1940	1996	2059	2061	2332	2165	1734	2120
CAACCAGAAGAAAGGGCCTT	1848	3182	2432	2498	2431	2354	2532	2455	2167	2334
CTGTGAAGGCCCTTTCTTCT	1849	2054	2312	1922	1780	1652	2123	2043	1582	2006
AACCAGAAGAAAGGGCCTTC	1578	1623	2209	1829	1468	1547	1704	1470	1314	1420
ACTGTGAAGGCCCTTTCTTC	1981	2618	1654	1604	1904	1806	2139	2087	1543	1940
ACCAGAAGAAAGGGCCTTCA	2166	3254	2706	2187	2091	2192	2485	2149	1971	2321
CACTGTGAAGGCCCTTTCTT	1994	2555	2057	2431	2026	1924	2249	2233	1681	2111
CCAGAAGAAAGGGCCTTCAC	734	452	564	421	817	916	848	632	629	679
ACACTGTGAAGGCCCTTTCT	2326	2441	2308	2486	2243	1954	2377	2189	1826	1993
CAGAAGAAAGGGCCTTCACA	1939	2764	2464	2148	1974	1844	2219	1962	1687	1967
GACACTGTGAAGGCCCTTTC	1491	1527	1374	1184	1313	1215	1526	1302	984	1425
AGAAGAAAGGGCCTTCACAG	2002	2172	1920	2294	1933	2066	2106	2044	1841	1756
GGACACTGTGAAGGCCCTTT	2056	2302	2330	1908	2074	2051	2287	2383	1902	2032
GAAGAAAGGGCCTTCACAGT	1590	2037	1876	1389	1421	1555	1650	1350	1283	1464
AGGACACTGTGAAGGCCCTT	1640	1937	1620	1729	1834	1774	2014	2017	1646	1877
AAGAAAGGGCCTTCACAGTG	1990	2737	2756	2060	1986	2019	2125	2085	1765	2041
AAGGACACTGTGAAGGCCCT	1603	1883	1808	1704	1564	1530	1810	1638	1425	1537
AGAAAGGGCCTTCACAGTGT	2192	2763	2497	1986	2092	2103	2186	2102	1689	1958
AAAGGACACTGTGAAGGCCC	1469	1671	1455	1580	1405	1281	1640	1434	1108	1438
GAAAGGGCCTTCACAGTGTC	1379	1944	1776	1464	1648	1508	1836	1753	1239	1601
TAAAGGACACTGTGAAGGCC	1819	2085	1662	1769	1540	1538	1606	1580	1316	1406
AAAGGGCCTTCACAGTGTCC	1464	1801	1957	1465	1463	1446	1580	1676	1274	1409
ATAAAGGACACTGTGAAGGC	1639	1974	1833	1383	1309	1425	1411	1408	1163	1387
AAGGGCCTTCACAGTGTCCT	1610	2077	1825	1656	1699	1692	1874	1820	1413	1770
CATAAAGGACACTGTGAAGG	2189	2752	2406	1869	2085	2154	2417	2184	1837	2104
AGGGCCTTCACAGTGTCCTT	1709	2376	1557	1709	1826	1908	2153	1851	1737	1958
ACATAAAGGACACTGTGAAG	1901	3104	2224	1778	1771	1709	2068	1892	1383	1838
GGGCCTTCACAGTGTCCTTT	2171	2153	2268	1561	1991	2018	2350	2244	1864	2150
TACATAAAGGACACTGTGAA	2586	2803	2544	2442	2347	2303	2509	2343	1909	2158
GGCCTTCACAGTGTCCTTTA	2111	1765	1303	1445	1666	1636	1757	1585	1376	1464
TTACATAAAGGACACTGTGA	2319	1460	1797	1227	1770	1695	1834	1709	1440	1626
GCCTTCACAGTGTCCTTTAT	1721	1460	1347	1193	1219	1301	1342	1332	1014	1164
CTTACATAAAGGACACTGTG	2402	1615	1634	1358	2128	1829	2175	2003	1595	1773
CCTTCACAGTGTCCTTTATG	2960	2215	2518	2054	2366	2461	2762	2621	2140	2544
TCTTACATAAAGGACACTGT	1440	648	866	558	872	940	987	798	703	921
CTTCACAGTGTCCTTTATGT	1771	2113	1233	1481	1652	1624	1744	1518	1401	1604
TTCTTACATAAAGGACACTG	1893	911	1605	748	1105	1063	1064	1005	687	935
TTCACAGTGTCCTTTATGTA	2280	2485	2371	1791	2140	2328	2713	2419	2017	2489
ATTCTTACATAAAGGACACT	1885	1464	1383	1366	1265	1305	1352	1427	1006	1342
TCACAGTGTCCTTTATGTAA	2221	2349	2569	1954	2037	1981	2212	2153	1765	2107
CATTCTTACATAAAGGACAC	1500	1149	1120	872	1062	1006	1060	1034	817	1124
CACAGTGTCCTTTATGTAAG	2105	3144	2592	2564	2587	2409	2684	2468	2119	2369
TCATTCTTACATAAAGGACA	1957	1827	1620	1168	1336	1309	1536	1407	1053	1683
ACAGTGTCCTTTATGTAAGA	2978	2978	3321	2431	2476	2329	2806	2535	2078	2584
ATCATTCTTACATAAAGGAC	1561	1284	970	933	902	823	1034	898	609	890
CAGTGTCCTTTATGTAAGAA	2329	2885	2600	2075	2437	2200	2694	2637	1777	2327
TATCATTCTTACATAAAGGA	1874	831	1018	538	658	719	973	888	544	812
AGTGTCCTTTATGTAAGAAT	1985	2121	1853	1444	1536	1637	1507	1550	1316	1403
ATATCATTCTTACATAAAGG	2149	1803	1133	1271	1276	1289	1334	1369	1011	1179
GTGTCCTTTATGTAAGAATG	2153	2791	2375	2055	1987	1925	2167	2147	1595	1984
TATATCATTCTTACATAAAG	1808	694	764	654	657	574	659	666	512	632
TGTCCTTTATGTAAGAATGA	2247	2382	2598	1800	1879	1967	1970	1910	1612	1756
TTATATCATTCTTACATAAA	2358	1046	1164	843	956	1000	1071	995	653	1000
GTCCTTTATGTAAGAATGAT	1734	2043	1493	1899	1487	1484	1736	1570	1140	1533
GTTATATCATTCTTACATAA	1650	570	740	637	522	514	644	555	348	646
TCCTTTATGTAAGAATGATA	1804	1026	1239	1161	1168	1120	1093	1152	834	1073
GGTTATATCATTCTTACATA	2285	1731	1202	1180	1217	1133	1229	1116	722	1227
CCTTTATGTAAGAATGATAT	1727	1965	1766	1596	1554	1497	1698	1543	1119	1435
TGGTTATATCATTCTTACAT	1344	1004	1214	1152	945	928	1011	1026	734	943
CTTTATGTAAGAATGATATA	1305	1308	1165	1501	1045	1198	1240	1130	814	1062
TTGGTTATATCATTCTTACA	2449	2735	2044	2181	1920	1939	2402	1924	1700	1958
TTTATGTAAGAATGATATAA	2646	2279	1941	2092	1681	1644	1804	1649	1205	1675
TTTGGTTATATCATTCTTAC	1748	1261	1058	1149	1146	1124	1037	1168	862	1031
TTATGTAAGAATGATATAAC	1544	1348	1451	1097	1260	1253	1365	1301	1014	1300
TATGTAAGAATGATATAACC	1612	1172	1018	1150	1159	1032	1069	1230	840	1004
ATGTAAGAATGATATAACCA	2327	2335	2612	2371	2003	1945	2201	1979	1488	2037
TGTAAGAATGATATAACCAA	1926	1909	1642	1883	1566	1433	1760	1470	1191	1687
GTAAGAATGATATAACCAAA	1787	1553	1352	1262	1062	1195	1229	1100	927	1199
TAAGAATGATATAACCAAAA	1691	1289	758	1015	864	917	1206	1135	754	911
AAGAATGATATAACCAAAAG	1800	1807	1463	1274	1254	1249	1451	1310	1012	1360
AGAATGATATAACCAAAAGG	2578	2538	2293	2071	1985	2154	2294	2115	1501	2063
GAATGATATAACCAAAAGGT	1911	2332	1930	1988	1520	1478	1605	1522	1267	1620
AATGATATAACCAAAAGGTA	1675	1643	1875	1724	1358	1376	1547	1379	1204	1407
ATGATATAACCAAAAGGTAT	2184	2075	1854	1543	1627	1677	1983	1808	1407	1945
TGATATAACCAAAAGGTATA	2012	2209	2115	2074	1845	1754	2106	1829	1452	1831
GATATAACCAAAAGGTATAT	1759	2190	1825	1528	1434	1522	1688	1550	1094	1462
ATATAACCAAAAGGTATATA	2027	2352	1779	1752	1842	1865	1960	1923	1317	1795
TATAACCAAAAGGTATATAA	2373	1560	1206	1408	1176	1356	1474	1226	926	1343
ATAACCAAAAGGTATATAAT	1518	1580	1325	1007	1163	1106	1037	1148	869	1106
TAACCAAAAGGTATATAATT	2122	2011	1942	1443	1759	1490	1737	1607	1202	1441
AACCAAAAGGTATATAATTT	1572	1922	1674	1546	1698	1738	1923	1902	1259	1532
TTACCAAATTATATACCTTT	2381	1458	1932	1462	1462	1301	1384	1400	1036	1351
ACCAAAAGGTATATAATTTG	1995	2604	1886	1951	2120	1969	2273	2231	1605	2056
ATTACCAAATTATATACCTT	2491	2770	2232	2606	1816	1788	2241	1900	1381	1884
CCAAAAGGTATATAATTTGG	2570	3254	2219	2285	2504	2480	2597	2576	2138	2217
CATTACCAAATTATATACCT	1633	1077	1030	637	819	907	865	918	657	906
CAAAAGGTATATAATTTGGT	1623	1821	1840	1892	1391	1528	1550	1414	1314	1425
TCATTACCAAATTATATACC	1253	1254	1196	860	874	923	974	873	733	995
AAAAGGTATATAATTTGGTA	2136	2792	2361	2143	1968	1833	2127	1877	1255	1792
ATCATTACCAAATTATATAC	1519	776	664	451	574	574	704	556	461	622
AAAGGTATATAATTTGGTAA	1525	1615	1343	1355	1208	1259	1439	1247	905	1328
CATCATTACCAAATTATATA	2000	1005	804	1200	691	759	804	807	628	706
AAGGTATATAATTTGGTAAT	1854	2180	2060	1955	1502	1550	1679	1557	1071	1584
GCATCATTACCAAATTATAT	2331	1258	1119	1180	931	917	1103	942	714	1149
AGGTATATAATTTGGTAATG	2057	2880	2151	2133	1832	1820	1991	2006	1480	2014
AGCATCATTACCAAATTATA	2591	1353	1093	1293	1042	1207	1255	1202	995	1214
GGTATATAATTTGGTAATGA	3087	2941	2424	2389	2120	2132	2499	2485	1613	2171
TAGCATCATTACCAAATTAT	1812	1419	1542	1626	1199	1191	1387	1208	1066	1194
GTATATAATTTGGTAATGAT	1683	1657	1332	1081	1194	1150	1244	1257	798	1163
CTAGCATCATTACCAAATTA	2527	2395	2067	1743	1961	2053	2208	2028	1801	1994
TATATAATTTGGTAATGATG	2558	2925	2039	1967	1898	1935	2121	2037	1474	2079
CCTAGCATCATTACCAAATT	1541	1448	1710	1461	1362	1396	1590	1490	1111	1415
ATATAATTTGGTAATGATGC	1580	2427	1819	1348	1403	1303	1606	1533	1060	1429
ACCTAGCATCATTACCAAAT	988	868	972	672	797	879	952	842	711	848
TATAATTTGGTAATGATGCT	2190	2695	2146	1508	1805	1843	2037	1961	1400	1948
AACCTAGCATCATTACCAAA	2169	1481	1538	1099	1165	1285	1133	1123	981	1133
ATAATTTGGTAATGATGCTA	2383	2624	2132	2150	1870	2144	2114	2132	1602	2071
CAACCTAGCATCATTACCAA	2285	1361	1496	1076	1114	1073	1279	1115	936	1256
TAATTTGGTAATGATGCTAG	1223	1227	1153	982	1053	1014	1370	1167	758	1374
CCAACCTAGCATCATTACCA	2075	1516	1672	1354	1564	1656	1617	1484	1459	1613
AATTTGGTAATGATGCTAGG	2227	2312	1847	1639	1647	1725	1819	1709	1372	1634
TCCAACCTAGCATCATTACC	1575	1750	1171	1193	1365	1330	1545	1534	1312	1277
ATTTGGTAATGATGCTAGGT	1505	1592	1483	1447	1266	1268	1450	1369	1044	1334
TTCCAACCTAGCATCATTAC	1480	1386	1297	906	1023	1034	1214	1163	845	1224
TTTGGTAATGATGCTAGGTT	1850	2172	2056	2312	1761	1792	1946	1873	1440	1676
CTTCCAACCTAGCATCATTA	2691	2204	2008	1849	1822	1914	1992	1786	1555	1875
TTGGTAATGATGCTAGGTTG	2794	3333	3327	3443	2675	2603	3069	2792	2351	2938
GCTTCCAACCTAGCATCATT	1768	1284	1211	1199	1259	1180	1147	1431	1016	1171
TGGTAATGATGCTAGGTTGG	2766	3934	3324	2816	2733	2660	3015	2820	2399	2735
TGCTTCCAACCTAGCATCAT	1586	1434	998	1147	1250	1250	1350	1355	1040	1318
GGTAATGATGCTAGGTTGGA	2367	2533	2278	2470	2237	2113	2320	2570	1503	2205
TTGCTTCCAACCTAGCATCA	1844	1707	1599	1105	1355	1317	1481	1348	1130	1386
GTAATGATGCTAGGTTGGAA	1898	2379	1627	1450	1588	1626	1730	1596	1164	1780
GTTGCTTCCAACCTAGCATC	1043	1353	1020	1008	727	856	852	854	816	829
TAATGATGCTAGGTTGGAAG	2590	2829	2137	1961	2014	2081	2280	2100	1691	2172
GGTTGCTTCCAACCTAGCAT	1371	1506	1647	1271	1141	1298	1238	1167	1040	1115
AATGATGCTAGGTTGGAAGC	1610	1894	1582	1446	1259	1364	1515	1476	1131	1323
TGGTTGCTTCCAACCTAGCA	1610	1515	1574	1452	1245	1167	1400	1311	1116	1321
ATGATGCTAGGTTGGAAGCA	2008	2153	2163	1891	1794	1965	2100	1831	1617	1837
GTGGTTGCTTCCAACCTAGC	1505	1546	927	1104	949	867	1005	978	698	963
TGATGCTAGGTTGGAAGCAA	2402	3184	2444	2318	2105	2155	2494	2148	2008	2120
TGTGGTTGCTTCCAACCTAG	2032	2219	2110	1586	1884	2004	1894	1718	1750	1842
GATGCTAGGTTGGAAGCAAC	1570	1907	2007	1227	1424	1401	1550	1449	1164	1294
CTGTGGTTGCTTCCAACCTA	2455	2696	3090	2373	2349	2548	2747	2574	2147	2483
ATGCTAGGTTGGAAGCAACC	1673	2002	1846	1692	1389	1413	1582	1466	1096	1434
ACTGTGGTTGCTTCCAACCT	1351	2049	1516	1340	1400	1466	1469	1443	1461	1353
TGCTAGGTTGGAAGCAACCA	2136	3025	2453	2663	2305	2218	2490	2456	2114	2246
TACTGTGGTTGCTTCCAACC	1076	1842	1354	1306	1178	1182	1127	1100	1025	1137
GCTAGGTTGGAAGCAACCAC	1294	1615	1750	1513	1399	1391	1412	1429	1100	1366
CTACTGTGGTTGCTTCCAAC	1580	1675	1406	1319	1459	1245	1608	1367	1131	1545
CTAGGTTGGAAGCAACCACA	2385	2894	2458	2292	2292	2288	2636	2372	2087	2549
CCTACTGTGGTTGCTTCCAA	2400	2578	1858	1801	2245	2252	2509	2437	1818	2332
TAGGTTGGAAGCAACCACAG	2029	3176	2182	2218	2173	2073	2290	2145	1803	2067
TCCTACTGTGGTTGCTTCCA	1525	1204	1296	1330	1215	1260	1337	1199	1141	1332
AGGTTGGAAGCAACCACAGT	2209	2787	2626	2260	2050	2249	2296	2434	2089	2120
TTCCTACTGTGGTTGCTTCC	1631	2357	2033	1394	1628	1527	1856	1854	1456	1544
GGTTGGAAGCAACCACAGTA	2266	2695	2201	2094	2126	1985	2125	2341	1872	2146
TTTCCTACTGTGGTTGCTTC	1986	2393	2138	1838	1472	1499	1593	1710	1319	1469
GTTGGAAGCAACCACAGTAG	1980	2070	2195	2037	1734	1812	1904	2024	1544	1616
TTGGAAGCAACCACAGTAGG	2333	3298	2927	2182	2221	2283	2757	2542	2159	2322
TGGAAGCAACCACAGTAGGA	1614	2122	1681	1502	1477	1591	1711	1631	1364	1604
GGAAGCAACCACAGTAGGAA	2213	2741	1830	2415	1909	1860	2050	2101	1584	2036
TTAAATTGTTTGAGAAACAC	1565	1246	1153	887	931	948	1089	1091	823	1019
GAGTGTGTTTCTCAAACAAT	2040	2765	2243	1990	1729	1864	2128	1959	1437	2020
ATTAAATTGTTTGAGAAACA	2427	3462	2171	1973	1927	1995	2073	1809	1411	1930
AGTGTGTTTCTCAAACAATT	2048	2733	1819	2119	1681	1835	2024	2108	1659	1837
AATTAAATTGTTTGAGAAAC	1400	1566	1205	1014	949	986	1195	1024	765	949
GTGTGTTTCTCAAACAATTT	1448	1879	1643	1770	1117	1361	1393	1278	1121	1326
TGTGTTTCTCAAACAATTTA	2002	2294	2203	2020	1629	1807	1974	1866	1540	1864
GAAATTAAATTGTTTGAGAA	2150	1864	1856	1318	1115	1271	1477	1398	897	1343
TGAAATTAAATTGTTTGAGA	1727	1445	1159	1067	1100	1170	1183	1224	892	1097
TGTTTCTCAAACAATTTAAT	2030	2091	2034	1616	1298	1382	1511	1549	1024	1450
CTGAAATTAAATTGTTTGAG	2557	3139	3037	2736	2411	2329	2533	2406	1919	2381
GTTTCTCAAACAATTTAATT	1406	1742	1357	1384	937	1031	977	1080	668	1007
CCTGAAATTAAATTGTTTGA	2434	2631	2446	1945	2117	2205	2604	2440	1836	2145
TTTCTCAAACAATTTAATTT	1416	1432	1411	1167	1083	971	1047	1213	737	1078
TCCTGAAATTAAATTGTTTG	1661	2195	1758	1754	1511	1539	1799	1723	1338	1579
TTCTCAAACAATTTAATTTC	1642	1662	1617	1804	1321	1236	1567	1271	1091	1392
CTCCTGAAATTAAATTGTTT	2198	2426	1461	1928	1776	2075	1919	1744	1503	1742
GCTCCTGAAATTAAATTGTT	1559	1559	1671	1312	1299	1327	1359	1458	1051	1254
CTCAAACAATTTAATTTCAG	1984	1470	1362	1071	1299	1226	1416	1344	1024	1199
GGCTCCTGAAATTAAATTGT	2352	2769	2160	2129	2119	2177	2379	2221	1753	2153
TCAAACAATTTAATTTCAGG	1927	1206	1089	729	931	993	919	887	764	861
AGGCTCCTGAAATTAAATTG	2072	2261	2756	1896	2159	1924	2089	1986	1685	2045
CAAACAATTTAATTTCAGGA	2022	1572	1430	1099	1189	1080	1339	1218	882	1100
TAGGCTCCTGAAATTAAATT	1768	2006	1664	1504	1498	1426	1765	1536	1065	1627
AAACAATTTAATTTCAGGAG	1102	1392	1145	1253	881	865	965	889	670	864
GTAGGCTCCTGAAATTAAAT	2122	2021	1936	1723	1801	1781	1866	1824	1394	1562
AACAATTTAATTTCAGGAGC	1632	1668	1518	1299	1293	1164	1369	1351	978	1217
TGTAGGCTCCTGAAATTAAA	2528	1585	1474	1411	1549	1510	1742	1526	1397	1688
ACAATTTAATTTCAGGAGCC	1354	1315	1055	1273	892	1028	988	923	799	889
TTGTAGGCTCCTGAAATTAA	2832	3056	2820	2750	2482	2288	2866	2782	2078	2658
CAATTTAATTTCAGGAGCCT	1537	1181	998	1131	774	793	868	959	740	847
CTTGTAGGCTCCTGAAATTA	2265	2407	2740	2190	2078	2106	2481	2218	1761	2146
AATTTAATTTCAGGAGCCTA	1969	2217	2028	1626	1465	1507	1496	1666	1317	1511
TCTTGTAGGCTCCTGAAATT	1243	1412	1733	1132	1277	1257	1329	1334	1056	1152
ATTTAATTTCAGGAGCCTAC	1437	1036	858	981	636	697	751	685	519	757
TTCTTGTAGGCTCCTGAAAT	1885	2356	2004	1499	1411	1771	1804	1551	1355	1816
TTTAATTTCAGGAGCCTACA	2161	1582	2168	2016	1654	1539	1517	1611	1193	1402
TTTCTTGTAGGCTCCTGAAA	1534	1465	1246	1148	1089	1168	1271	1230	867	1145
TTAATTTCAGGAGCCTACAA	1592	1024	896	874	1015	903	1172	1140	718	989
CTTTCTTGTAGGCTCCTGAA	1551	1121	899	944	1019	1020	1123	1016	863	1011
TAATTTCAGGAGCCTACAAG	1994	1945	1370	1398	1449	1356	1548	1479	1124	1293
ACTTTCTTGTAGGCTCCTGA	1845	1157	1043	1202	1094	1150	1234	1203	893	1135
AATTTCAGGAGCCTACAAGA	1715	1247	1050	805	911	972	1002	975	797	1083
TACTTTCTTGTAGGCTCCTG	2766	2945	2484	2136	2401	2536	2866	2826	2131	2531
ATTTCAGGAGCCTACAAGAA	1687	1156	1042	1123	1153	1187	1238	1244	961	1147
GTACTTTCTTGTAGGCTCCT	1587	1464	1537	1320	1212	1391	1397	1432	1090	1283
TTTCAGGAGCCTACAAGAAA	2665	2518	2411	2034	2041	1907	2162	2257	1773	2119
CGTACTTTCTTGTAGGCTCC	1883	3253	2549	1665	1889	1795	2362	2010	1625	2175
TTCAGGAGCCTACAAGAAAG	2771	3026	2326	2417	2415	2540	2735	2468	2148	2482
TCGTACTTTCTTGTAGGCTC	1836	2453	2046	1890	1624	1671	1824	1738	1608	1616
TCAGGAGCCTACAAGAAAGT	1572	2068	1710	1089	1504	1520	1610	1485	1118	1448
CTCGTACTTTCTTGTAGGCT	1504	2048	1613	1617	1474	1616	1731	1745	1513	1559
CAGGAGCCTACAAGAAAGTA	2079	2705	2284	1903	2022	2061	2346	2276	1877	2237
AGGAGCCTACAAGAAAGTAC	1673	1942	1240	1382	1382	1228	1567	1238	1150	1442
ATCTCGTACTTTCTTGTAGG	2266	2623	2169	2079	2027	2234	2293	2056	1829	2142
GGAGCCTACAAGAAAGTACG	2845	3351	3229	2704	2956	2927	3119	3047	2501	2966
AATCTCGTACTTTCTTGTAG	1663	2089	1826	1683	1401	1503	1556	1520	1168	1454
GAGCCTACAAGAAAGTACGA	1775	1755	1956	1200	1605	1403	1766	1576	1160	1607
AAATCTCGTACTTTCTTGTA	2349	2415	2415	2151	2034	1966	2459	2266	1621	2247
AGCCTACAAGAAAGTACGAG	1784	2005	1514	1639	1475	1498	1653	1662	1318	1646
TAAATCTCGTACTTTCTTGT	2205	1949	1683	1626	1528	1879	1969	1715	1404	1747
GCCTACAAGAAAGTACGAGA	2160	1444	942	1133	1036	979	1222	1032	875	915
CTAAATCTCGTACTTTCTTG	2388	2618	2822	2423	2154	2174	2404	2317	1769	2202
CCTACAAGAAAGTACGAGAT	1805	2328	2146	1762	1603	1723	1935	1820	1463	1928
ACTAAATCTCGTACTTTCTT	2181	1614	1597	1481	1384	1417	1463	1412	1102	1322
CTACAAGAAAGTACGAGATT	2091	2504	2587	2212	1975	2069	2250	1964	1852	1948
GACTAAATCTCGTACTTTCT	2434	2227	2023	1726	1626	1834	1835	1619	1348	1570
TACAAGAAAGTACGAGATTT	2017	3068	2402	2939	2178	2293	2460	2147	1701	2118
TGACTAAATCTCGTACTTTC	1421	1615	905	1113	1007	894	1204	990	909	1008
ACAAGAAAGTACGAGATTTA	2117	1962	2222	2243	1842	2021	2267	1974	1576	2245
TTGACTAAATCTCGTACTTT	2144	2204	2081	2424	2083	2072	2386	2190	1753	2192
CAAGAAAGTACGAGATTTAG	2853	3201	2598	3165	2514	2605	2985	2566	2084	2569
GTTGACTAAATCTCGTACTT	1777	1712	1645	1239	1383	1256	1407	1322	846	1355
AAGAAAGTACGAGATTTAGT	1648	1819	1787	1674	1352	1274	1433	1428	1053	1323
AGTTGACTAAATCTCGTACT	1379	1569	1203	1259	1352	1318	1589	1465	1106	1433
AGAAAGTACGAGATTTAGTC	1904	1812	2117	2384	1586	1610	1600	1674	1252	1480
AAGTTGACTAAATCTCGTAC	1290	1145	1012	1088	819	830	847	891	682	776
GAAAGTACGAGATTTAGTCA	2427	3496	2580	2238	2172	2169	2334	2126	1732	2010
CAAGTTGACTAAATCTCGTA	1562	1749	1306	1493	1362	1369	1427	1377	1160	1505
AAAGTACGAGATTTAGTCAA	1873	2416	2074	1729	1410	1617	1648	1433	1280	1611
ACAAGTTGACTAAATCTCGT	1634	1312	1103	1545	1166	1089	1270	1248	1016	1193
AAGTACGAGATTTAGTCAAC	1416	1429	1434	1610	1056	1162	1305	1328	822	1248
AACAAGTTGACTAAATCTCG	2319	2093	2413	1490	1718	1743	1882	1750	1511	1997
AGTACGAGATTTAGTCAACT	2177	2625	2119	1617	1960	1916	2135	2002	1510	2100
CAACAAGTTGACTAAATCTC	1900	2079	1745	1926	1630	1681	1797	1616	1400	1827
GTACGAGATTTAGTCAACTT	1219	1649	1312	1364	1154	1078	1247	1117	803	1166
TCAACAAGTTGACTAAATCT	1673	1605	1446	1146	1305	1203	1291	1114	1037	1143
TACGAGATTTAGTCAACTTG	2443	2768	2792	2304	2206	2251	2391	2357	1935	2158
TTCAACAAGTTGACTAAATC	1445	1468	1164	795	942	1084	1064	958	900	935
ACGAGATTTAGTCAACTTGT	2145	2409	2583	2018	1949	1764	1904	2072	1399	1904
CTTCAACAAGTTGACTAAAT	1917	1260	1247	1190	1285	1200	1234	1306	1105	1205
CGAGATTTAGTCAACTTGTT	1371	1924	1407	1323	1362	1240	1510	1510	1185	1367
TCTTCAACAAGTTGACTAAA	1934	1679	1483	1041	1042	1301	1328	1310	1043	1171
GAGATTTAGTCAACTTGTTG	1824	2584	1870	1874	1622	1700	1785	1805	1256	1712
CTCTTCAACAAGTTGACTAA	2579	2211	2101	2058	1834	1938	2033	1889	1512	2044
AGATTTAGTCAACTTGTTGA	2605	2470	2357	2168	2146	2175	2331	2252	1735	2173
GCTCTTCAACAAGTTGACTA	2345	2580	1719	1540	1461	1804	1725	1654	1405	1622
GATTTAGTCAACTTGTTGAA	1681	2236	1814	1772	1361	1260	1808	1591	1007	1466
AGCTCTTCAACAAGTTGACT	1988	2140	1873	1727	1833	1734	1834	1677	1446	1762
ATTTAGTCAACTTGTTGAAG	2101	2446	2497	2125	1782	1855	2107	1811	1362	1845
TAGCTCTTCAACAAGTTGAC	1180	1004	1227	1117	983	1076	1150	1033	932	1058
TTTAGTCAACTTGTTGAAGA	2456	1841	1833	1414	1651	1522	1779	1790	1344	1546
ATAGCTCTTCAACAAGTTGA	2482	3091	2479	2187	2495	2218	2769	2383	2030	2403
TTAGTCAACTTGTTGAAGAG	2037	2165	1828	1730	1771	1732	1900	1727	1525	1783
AATAGCTCTTCAACAAGTTG	2387	3121	2952	2252	2152	2345	2351	2144	1820	2165
TAGTCAACTTGTTGAAGAGC	1803	2130	1821	1682	1419	1511	1607	1475	1309	1518
CAATAGCTCTTCAACAAGTT	1871	2314	1754	1988	1816	1828	2019	2020	1604	1924
AGTCAACTTGTTGAAGAGCT	1946	2446	1982	1683	1690	1824	1830	1774	1443	1711
TCAATAGCTCTTCAACAAGT	2004	1594	1340	1123	1375	1412	1706	1392	1061	1515
GTCAACTTGTTGAAGAGCTA	2465	2228	1824	1663	1852	1868	2163	1987	1484	1823
TTCAATAGCTCTTCAACAAG	2853	3841	2851	2856	2605	2891	3220	2669	2312	2580
TCAACTTGTTGAAGAGCTAT	1781	1785	1641	1535	1485	1350	1454	1396	1207	1345
TTTCAATAGCTCTTCAACAA	1933	2093	1670	1535	1368	1267	1437	1561	1146	1219
CAACTTGTTGAAGAGCTATT	1458	1630	1478	1379	1442	1194	1561	1321	1063	1342
AACTTGTTGAAGAGCTATTG	2216	2867	2411	2415	1875	2081	2338	2070	1624	1924
ACTTGTTGAAGAGCTATTGA	2221	2130	2052	2170	1810	1789	1755	1743	1432	1437
CTTGTTGAAGAGCTATTGAA	2178	2486	2254	1955	1757	1805	2095	1968	1550	2000
TTGTTGAAGAGCTATTGAAA	2745	3077	2794	2389	2458	2459	3020	2450	1956	2676
TGTTGAAGAGCTATTGAAAA	1935	2190	1914	1652	1744	1911	1871	1756	1504	1681
GTTGAAGAGCTATTGAAAAT	1960	2072	1980	1904	1771	1868	1861	1678	1496	1657
TTGAAGAGCTATTGAAAATC	1173	1455	1101	1169	991	1166	1392	1141	941	1046
TGAAGAGCTATTGAAAATCA	2314	1986	1653	1762	1737	1819	1828	1710	1484	1782
GAAGAGCTATTGAAAATCAT	2277	2926	2095	1979	1758	1943	1938	2003	1410	1806
AAGAGCTATTGAAAATCATT	1703	1458	1796	1548	1379	1238	1402	1453	962	1399
AGAGCTATTGAAAATCATTT	2310	2586	2300	2450	1993	1988	2217	2006	1650	1885
GAGCTATTGAAAATCATTTG	2359	2955	2567	2308	2225	2184	2557	2286	1710	2256
AGCTATTGAAAATCATTTGT	1506	1402	1514	1573	1336	1507	1477	1362	1148	1288
GCTATTGAAAATCATTTGTG	2458	2764	2333	2924	2203	2081	2446	2156	1762	2149
CTATTGAAAATCATTTGTGC	1667	1515	1579	1325	1375	1300	1447	1541	1061	1244
TATTGAAAATCATTTGTGCT	1520	2159	1628	1654	1262	1315	1599	1376	1133	1463
ATTGAAAATCATTTGTGCTT	2222	2583	2116	1935	1793	1831	1755	1779	1500	1673
GCTGAAAAGCACAAATGATT	1929	1671	1701	1509	1305	1416	1541	1448	1145	1371
AGCTGAAAAGCACAAATGAT	2472	3278	2764	2685	2302	2374	2590	2553	2078	2586
AAGCTGAAAAGCACAAATGA	2167	1984	1953	1966	1595	1556	1806	1529	1367	1577
CAAGCTGAAAAGCACAAATG	2468	3154	2659	3206	2669	2706	3240	2698	2545	2815
TCAAGCTGAAAAGCACAAAT	2028	1587	1866	958	1124	1144	1182	1201	1095	1179
GTCAAGCTGAAAAGCACAAA	1864	1662	1443	1596	1321	1384	1546	1496	1169	1300
TGTCAAGCTGAAAAGCACAA	1885	1449	1196	859	1063	1104	982	1081	799	976
GTGTCAAGCTGAAAAGCACA	2067	1879	1913	1393	1637	1650	1700	1590	1370	1486
TGTGTCAAGCTGAAAAGCAC	1317	1033	1188	809	954	940	1037	1052	974	1022
CTGTGTCAAGCTGAAAAGCA	1943	2132	1853	1498	1807	1666	1802	1812	1421	1722
CCTGTGTCAAGCTGAAAAGC	1493	1502	1562	1144	1040	1229	1305	1200	1121	1126
ACCTGTGTCAAGCTGAAAAG	1995	2790	2201	2144	1818	1823	2049	2168	1765	1825
AACCTGTGTCAAGCTGAAAA	1780	1724	1473	1297	1190	1128	1137	1184	1002	1018
AAACCTGTGTCAAGCTGAAA	2130	2276	1753	1528	1738	1904	2024	1886	1565	1828
CAAACCTGTGTCAAGCTGAA	1821	1707	1537	1317	1478	1353	1751	1640	1337	1508
CCAAACCTGTGTCAAGCTGA	2373	2909	2872	2406	2256	2423	2551	2330	2092	2136
TCCAAACCTGTGTCAAGCTG	2255	2488	2204	2678	2335	2151	2601	2126	2124	2349
CTCCAAACCTGTGTCAAGCT	1562	2450	1758	1401	1419	1437	1564	1317	1191	1308
TTTCAGCTTGACACAGGTTT	2643	2302	2782	1898	2423	2470	2840	2671	2173	2617
ACTCCAAACCTGTGTCAAGC	1136	1354	825	821	908	943	1015	868	789	954
TTCAGCTTGACACAGGTTTG	2478	3825	3277	2577	2737	2568	3047	2713	2448	2732
CACTCCAAACCTGTGTCAAG	1948	2079	1869	2063	1636	1684	1907	1797	1558	1658
TCAGCTTGACACAGGTTTGG	2398	2320	1453	1580	2023	2297	2314	1939	1870	2212
ACACTCCAAACCTGTGTCAA	1647	2119	1773	1378	1547	1713	1779	1732	1450	1630
CAGCTTGACACAGGTTTGGA	1735	1952	1692	1748	1506	1544	1822	1558	1522	1543
TACACTCCAAACCTGTGTCA	2674	2557	1978	1676	2246	2322	2713	2309	2018	2597
AGCTTGACACAGGTTTGGAG	2432	2049	2270	2045	2092	1905	2019	1988	1697	1741
TTACACTCCAAACCTGTGTC	1605	1934	1761	1583	1821	1518	1881	1576	1382	1778
GCTTGACACAGGTTTGGAGT	1510	1274	1697	1311	1320	1314	1593	1545	1225	1378
CTTACACTCCAAACCTGTGT	1794	1509	1742	1605	1724	1539	1598	1637	1260	1488
CTTGACACAGGTTTGGAGTG	2494	2948	2802	2816	2792	2696	2973	2860	2320	2501
ACTTACACTCCAAACCTGTG	1986	2371	2172	1665	1830	1677	1985	1832	1310	1717
TTGACACAGGTTTGGAGTGT	2496	3137	2899	2706	2591	2511	2489	2710	2275	2402
CACTTACACTCCAAACCTGT	1750	1304	897	594	681	885	920	797	660	871
TGACACAGGTTTGGAGTGTA	2326	3184	2220	2115	2414	2551	2687	2560	2117	2455
ACACTTACACTCCAAACCTG	2045	2138	1763	1644	1578	1546	1480	1524	1231	1374
GACACAGGTTTGGAGTGTAA	2199	2080	1814	1621	1887	2002	2221	2123	1692	1770
AACACTTACACTCCAAACCT	1500	1369	941	1033	976	975	1229	1122	910	1068
ACACAGGTTTGGAGTGTAAG	2019	2408	1810	1910	1942	1769	2012	2000	1651	1779
CAACACTTACACTCCAAACC	1527	1051	1004	889	1022	977	1199	1046	985	946
CACAGGTTTGGAGTGTAAGT	1592	1709	1600	1392	1677	1447	1833	1596	1366	1484
TCAACACTTACACTCCAAAC	1078	758	548	747	738	636	744	716	684	676
ACAGGTTTGGAGTGTAAGTG	2273	2815	2935	2399	2353	2373	2746	2414	1962	2521
TTCAACACTTACACTCCAAA	2603	1415	1324	1150	937	1066	1078	1003	837	974
CAGGTTTGGAGTGTAAGTGT	2490	3692	2619	2453	2545	2579	2679	2577	2111	2662
ATTCAACACTTACACTCCAA	1865	1077	1079	1210	891	889	927	933	766	804
AGGTTTGGAGTGTAAGTGTT	1945	2902	2332	2043	2289	2110	2433	2284	1789	2047
TATTCAACACTTACACTCCA	2086	824	915	775	805	903	929	923	833	891
GGTTTGGAGTGTAAGTGTTG	2740	3812	3111	2983	2639	2943	2938	2908	2242	2845
ATATTCAACACTTACACTCC	1664	1753	1745	1142	1315	1208	1330	1369	943	1233
GTTTGGAGTGTAAGTGTTGA	2093	2927	2481	1786	1703	1898	1992	1933	1435	1761
GATATTCAACACTTACACTC	1559	777	829	863	682	717	679	734	566	562
TTTGGAGTGTAAGTGTTGAA	1996	2203	2266	1936	1733	1652	1841	1809	1550	1685
GGATATTCAACACTTACACT	1351	1043	906	705	847	829	882	798	666	740
TTGGAGTGTAAGTGTTGAAT	2502	3077	2925	2345	2408	2254	2829	2464	2002	2487
GGGATATTCAACACTTACAC	1455	869	621	643	831	796	827	777	588	725
TGGAGTGTAAGTGTTGAATA	2837	3126	2717	2760	2642	2487	2929	2571	2199	2660
TGGGATATTCAACACTTACA	1951	1820	1596	1749	1620	1584	1722	1567	1288	1493
GGAGTGTAAGTGTTGAATAT	2072	2520	2480	2122	1902	1899	1994	2032	1491	1788
TTGGGATATTCAACACTTAC	1779	1330	1218	923	1185	1100	1202	1153	933	1121
GAGTGTAAGTGTTGAATATC	2467	3086	2766	2443	2070	2276	2410	2322	1701	2253
CTTGGGATATTCAACACTTA	2725	3368	2795	2751	2646	2416	2891	2500	2094	2500
AGTGTAAGTGTTGAATATCC	1766	2152	1726	1413	1486	1533	1638	1647	1262	1544
TCTTGGGATATTCAACACTT	1644	1501	1819	1495	1198	1370	1621	1402	1131	1456
GTGTAAGTGTTGAATATCCC	1581	1768	1722	1493	1346	1277	1403	1352	1049	1197
TTCTTGGGATATTCAACACT	2214	2958	1966	2171	2012	1950	1754	1930	1411	1827
TGTAAGTGTTGAATATCCCA	2811	2606	1814	1858	1981	1811	2277	2036	1551	2037
ATTCTTGGGATATTCAACAC	1074	854	706	1019	722	789	731	922	622	833
GTAAGTGTTGAATATCCCAA	1981	2306	1595	1809	1611	1480	1752	1720	1138	1442
CATTCTTGGGATATTCAACA	2363	1549	1441	1383	1403	1378	1599	1489	1033	1355
TAAGTGTTGAATATCCCAAG	1546	2085	1829	1364	1471	1493	1652	1453	1071	1506
TCATTCTTGGGATATTCAAC	1595	1564	1161	917	1037	1008	1241	1211	921	1095
AAGTGTTGAATATCCCAAGA	1951	2413	2013	1985	1591	1724	1782	1791	1337	1717
GTCATTCTTGGGATATTCAA	2171	1174	1162	1064	954	1136	1169	1069	911	1091
AGTGTTGAATATCCCAAGAA	1687	1960	1547	1345	1329	1270	1536	1404	1049	1361
TGTCATTCTTGGGATATTCA	2501	2740	2383	1688	1807	1839	1899	1941	1491	1866
GTGTTGAATATCCCAAGAAT	2408	2788	2319	2028	2006	1917	1939	2051	1493	2015
GTGTCATTCTTGGGATATTC	1703	1708	1653	1464	1292	1215	1511	1394	981	1327
TGTTGAATATCCCAAGAATG	2118	2575	2011	1891	2291	2031	2364	2280	1734	2085
AGTGTCATTCTTGGGATATT	1869	2074	1493	1461	1529	1487	1603	1592	1265	1525
GTTGAATATCCCAAGAATGA	2152	2160	2540	2139	1586	1553	1642	1597	1111	1611
GAGTGTCATTCTTGGGATAT	2094	2542	2398	2450	1805	1798	2054	2015	1374	1919
TTGAATATCCCAAGAATGAC	1471	1388	1307	1059	1039	1108	1135	1114	899	891
TGAGTGTCATTCTTGGGATA	2934	3972	3671	3359	2898	2874	3185	3244	2495	2984
TGAATATCCCAAGAATGACA	2565	1212	1096	1383	1352	1246	1436	1292	1009	1228
TTGAGTGTCATTCTTGGGAT	2018	2316	2275	2132	1927	1741	1917	1878	1691	1795
GAATATCCCAAGAATGACAC	1394	1167	792	946	889	902	1091	931	643	943
CTTGAGTGTCATTCTTGGGA	2247	2876	2840	1853	2146	2147	2454	2382	1957	2347
AATATCCCAAGAATGACACT	1536	1590	957	1203	1118	1051	1274	1236	907	1144
ACTTGAGTGTCATTCTTGGG	2439	2883	2741	2487	2209	2543	2883	2586	2270	2312
ATATCCCAAGAATGACACTC	1856	1604	1386	1554	1218	1148	1583	1271	1055	1292
CACTTGAGTGTCATTCTTGG	2401	2242	2286	2087	2144	2253	2389	2381	2019	2239
TATCCCAAGAATGACACTCA	2296	2092	1731	1825	1620	1735	1926	1989	1567	1627
GCACTTGAGTGTCATTCTTG	2885	3476	3080	3544	2867	2933	3025	3120	2522	2718
ATCCCAAGAATGACACTCAA	2094	1306	1131	1081	1389	1228	1480	1327	1184	1206
AGCACTTGAGTGTCATTCTT	2416	2563	2465	1885	2327	2215	2378	2461	1822	2282
TCCCAAGAATGACACTCAAG	1859	1706	1140	1273	1483	1275	1526	1598	1501	1597
CAGCACTTGAGTGTCATTCT	1665	2118	1648	1553	1938	1591	2067	1870	1523	1807
CCCAAGAATGACACTCAAGT	2045	2330	1542	1647	1732	1818	2021	1925	1614	1771
ACAGCACTTGAGTGTCATTC	2414	2755	2421	2561	2201	2195	2584	2313	2034	2317
CCAAGAATGACACTCAAGTG	2060	3061	3304	2687	2711	2842	2838	2616	2423	2724
GACAGCACTTGAGTGTCATT	1418	1765	1717	1707	1267	1426	1500	1378	1230	1376
CAAGAATGACACTCAAGTGC	1788	2125	2013	2164	1704	1708	1738	1741	1555	1675
GGACAGCACTTGAGTGTCAT	1673	1757	1700	1736	1734	1749	1826	1691	1616	1594
AAGAATGACACTCAAGTGCT	1368	1729	1689	1299	1092	1198	1326	1165	1018	1199
TGGACAGCACTTGAGTGTCA	2423	2975	2571	2326	2541	2485	2826	2588	2318	2577
AGAATGACACTCAAGTGCTG	2321	3027	2394	2095	2275	2181	2595	2306	1753	2212
ATGGACAGCACTTGAGTGTC	1667	2324	1940	1800	1699	1819	1904	1780	1658	1899
GAATGACACTCAAGTGCTGT	1311	1943	1488	1610	1273	1273	1264	1424	966	1221
CATGGACAGCACTTGAGTGT	2058	2309	2341	2525	2183	2172	2459	2264	1876	2344
AATGACACTCAAGTGCTGTC	1225	1497	871	834	905	966	1056	1051	927	1079
TCATGGACAGCACTTGAGTG	1743	2331	1817	1724	1959	1743	2039	1714	1593	1800
ATGACACTCAAGTGCTGTCC	1689	2006	1905	1772	1581	1724	1819	1721	1426	1769
TTCATGGACAGCACTTGAGT	2409	2210	2199	2084	2043	1891	2162	2013	1682	1978
TGACACTCAAGTGCTGTCCA	2065	2688	2639	2350	2210	2144	2354	2325	2010	2187
TTTCATGGACAGCACTTGAG	2531	2426	2078	1692	1958	1937	1986	2105	1737	1778
GACACTCAAGTGCTGTCCAT	1705	2053	2452	1749	1598	1590	1721	1636	1371	1510
ACACTCAAGTGCTGTCCATG	2097	2039	2427	2477	1992	2087	2284	2055	1699	2090
CACTCAAGTGCTGTCCATGA	2375	2218	1916	1797	1918	1958	2226	1973	1922	1978
ACTCAAGTGCTGTCCATGAA	1672	1709	1619	1013	1505	1302	1637	1661	1253	1478
CTCAAGTGCTGTCCATGAAA	1636	2495	1891	1414	1508	1525	1491	1665	1546	1399
AATACAAGGGAAAACATTAT	1557	1437	1762	1160	1139	1284	1290	1368	961	1176
TAAAATACAAGGGAAAACAT	1976	1356	1289	1120	874	1001	894	911	765	834
TGTAAAATACAAGGGAAAAC	1367	1226	1046	891	978	971	933	911	711	854
TCTGTAAAATACAAGGGAAA	1865	1868	1065	1315	1407	1342	1543	1657	1274	1365
ATCTGTAAAATACAAGGGAA	2308	2042	1958	2120	1885	2013	2115	2047	1546	1916
CATCTGTAAAATACAAGGGA	2116	1655	1090	1094	1335	1431	1480	1413	1179	1377
TGCATCTGTAAAATACAAGG	2138	768	557	558	858	881	853	855	732	788
TTTGCATCTGTAAAATACAA	2160	844	797	903	812	864	833	835	707	734
GTTTGCATCTGTAAAATACA	1818	2045	1493	1363	1332	1277	1333	1349	961	1216
TGTTTGCATCTGTAAAATAC	1828	1285	1979	1321	1137	1164	1375	1317	1046	1207
GCTGTTTGCATCTGTAAAAT	1496	2082	1603	1534	1300	1235	1368	1392	1082	1204
AGCTGTTTGCATCTGTAAAA	2264	2730	2223	1580	1799	1692	2132	2031	1573	2043
TAGCTGTTTGCATCTGTAAA	2181	2535	2231	2115	1909	2031	2225	2023	1715	2214
ATAGCTGTTTGCATCTGTAA	2789	3193	2413	2397	2337	2308	2638	2600	1950	2499
TATAGCTGTTTGCATCTGTA	2332	2725	2521	1965	2082	2298	2759	2375	1906	2386
TTATAGCTGTTTGCATCTGT	2590	3773	2738	2140	2230	2418	2453	2342	1944	2289
ATTATAGCTGTTTGCATCTG	2248	3514	2821	2422	2297	2149	2517	2363	1825	2512
TTTACAGATGCAAACAGCTA	2236	2416	1736	2265	1851	1665	1974	1833	1441	1674
AATTATAGCTGTTTGCATCT	2245	2427	2170	1743	1762	1741	2018	1854	1434	1936
TTACAGATGCAAACAGCTAT	2092	2202	1922	1721	1547	1687	1990	1690	1551	1791
AAATTATAGCTGTTTGCATC	1429	1517	1212	1065	1088	1273	1366	1320	879	1285
TACAGATGCAAACAGCTATA	2566	2990	2531	2329	2231	1985	2245	2238	1690	2283
AAAATTATAGCTGTTTGCAT	1691	1778	1399	1348	1253	1196	1371	1418	914	1124
ACAGATGCAAACAGCTATAA	2215	2218	1733	1551	1671	1634	1873	1941	1355	1665
CAAAATTATAGCTGTTTGCA	1749	2411	2411	1689	1603	1623	1903	1716	1304	1523
CAGATGCAAACAGCTATAAT	2313	2616	2054	1771	1611	1790	2062	1694	1547	1878
GCAAAATTATAGCTGTTTGC	1717	1818	1863	1413	1347	1372	1476	1503	1244	1489
AGATGCAAACAGCTATAATT	1767	1315	1175	1050	1070	1304	1259	1407	1003	1138
TGCAAAATTATAGCTGTTTG	2170	3366	3105	2670	2229	2325	2696	2274	1863	2454
GATGCAAACAGCTATAATTT	1716	1991	1680	1706	1595	1536	1559	1647	1228	1406
TTGCAAAATTATAGCTGTTT	1921	2318	2002	2166	1664	1774	1886	1889	1492	1763
TTTGCAAAATTATAGCTGTT	2219	2489	2337	2274	2064	1967	2146	2065	1597	1900
CAAAAAAGGAAAATAACTCT	1783	1625	1334	976	1236	1262	1358	1262	1100	1305
AAAAAGGAAAATAACTCTCC	1548	1512	1584	1262	1249	1311	1532	1299	985	1293
AAAAGGAAAATAACTCTCCT	1339	1563	1216	1219	1162	1036	1163	1336	949	1188
AAAGGAAAATAACTCTCCTG	1476	1546	1690	1229	1345	1502	1541	1361	1098	1356
AAGGAAAATAACTCTCCTGA	2186	2641	2335	1263	1691	1785	2020	1946	1423	1752
GATGTTCAGGAGAGTTATTT	1886	2082	2199	1601	1685	1614	1737	1646	1220	1531
AGGAAAATAACTCTCCTGAA	1541	1549	1462	1232	1285	1264	1379	1241	934	1150
AGATGTTCAGGAGAGTTATT	1973	2039	1572	1585	1828	1765	1910	1817	1525	1745
GGAAAATAACTCTCCTGAAC	1619	1201	1239	1230	1113	1210	1088	1287	735	1010
TAGATGTTCAGGAGAGTTAT	2706	2953	2359	2340	2253	2068	2552	2496	1897	2341
GAAAATAACTCTCCTGAACA	2469	2294	1831	1658	1569	1440	1708	1560	1030	1609
TTAGATGTTCAGGAGAGTTA	2399	2532	2055	2284	2206	1976	2106	2297	1840	1905
AAAATAACTCTCCTGAACAT	1449	989	1059	936	934	907	955	1033	725	840
TTTAGATGTTCAGGAGAGTT	1947	2599	1959	1969	1591	1682	2085	1845	1550	1896
AAATAACTCTCCTGAACATC	1939	1733	1670	1366	1369	1439	1652	1775	1121	1496
AATAACTCTCCTGAACATCT	2165	1149	1363	883	1056	980	1051	976	731	1180
ATAACTCTCCTGAACATCTA	3266	2005	2120	1952	1872	1799	2162	1794	1409	1919
TAACTCTCCTGAACATCTAA	2460	1171	713	905	843	815	771	954	715	815
AACTCTCCTGAACATCTAAA	1939	1320	855	754	816	886	911	903	633	738
ACTCTCCTGAACATCTAAAA	1469	859	729	641	613	591	705	545	492	613
CTCTCCTGAACATCTAAAAG	2341	2262	1594	1450	1623	1600	1918	1974	1286	1781
CTCCTGAACATCTAAAAGAT	1720	1914	1704	1365	1758	1759	1744	1765	1523	1551
TCCTGAACATCTAAAAGATG	2168	2347	2241	1932	1727	1995	2029	1950	1739	2062
CCTGAACATCTAAAAGATGA	2204	1954	1644	1506	1779	1694	2237	1876	1505	1773
CTGAACATCTAAAAGATGAA	2130	2026	1575	1471	1619	1718	1785	1693	1248	1646
TGAACATCTAAAAGATGAAG	2333	1828	1299	1514	1300	1374	1518	1530	1171	1329
GAACATCTAAAAGATGAAGT	2165	2030	1515	1623	1767	1680	1621	1704	1170	1478
AACATCTAAAAGATGAAGTT	1464	1682	1471	934	1061	1154	1367	1095	949	1199
ACATCTAAAAGATGAAGTTT	2333	2292	2001	2311	1843	2037	2226	2059	1549	2077
CATCTAAAAGATGAAGTTTC	2333	2569	3034	2786	2283	2313	2576	2605	2136	2312
ATCTAAAAGATGAAGTTTCT	1510	1197	1448	1381	1080	1109	1462	1196	1009	1294
ATGATAGAAACTTCATCTTT	1740	2103	1750	1656	1509	1494	1905	1650	1243	1543
TCTAAAAGATGAAGTTTCTA	2584	2547	1963	1600	1762	1844	2190	1912	1423	1877
GATGATAGAAACTTCATCTT	1590	2044	2272	2153	1579	1542	1662	1517	1229	1681
CTAAAAGATGAAGTTTCTAT	1941	1608	2018	1303	1470	1468	1830	1682	1164	1510
GGATGATAGAAACTTCATCT	2199	2421	2167	1876	2084	1740	2035	1925	1425	1874
TAAAAGATGAAGTTTCTATC	1418	1640	1331	1249	1183	1299	1299	1297	939	1188
TGGATGATAGAAACTTCATC	1737	1704	1477	1307	1637	1589	1673	1341	1137	1581
AAAAGATGAAGTTTCTATCA	2436	3293	2760	2602	2274	2118	2452	2359	1575	2137
TTGGATGATAGAAACTTCAT	1805	1704	1574	1595	1455	1418	1576	1619	1165	1503
AAAGATGAAGTTTCTATCAT	1419	1726	1578	1581	1280	1281	1462	1291	997	1158
TTTGGATGATAGAAACTTCA	1288	680	466	629	632	638	775	742	469	580
AAGATGAAGTTTCTATCATC	1393	1404	1380	1228	1236	1064	1243	1207	891	1183
CTTTGGATGATAGAAACTTC	2026	2514	2096	1853	1767	1778	2086	1874	1429	1875
AGATGAAGTTTCTATCATCC	1533	1845	1449	1395	1421	1245	1560	1570	1158	1449
ACTTTGGATGATAGAAACTT	1261	1620	1600	1198	1061	1050	1237	1240	873	1107
GATGAAGTTTCTATCATCCA	1902	1817	1793	1826	1676	1677	1693	1719	1290	1500
TACTTTGGATGATAGAAACT	2146	1949	1981	2084	1885	1917	2101	1949	1619	1979
ATGAAGTTTCTATCATCCAA	2198	2520	2001	1591	1823	1673	1779	1820	1465	1663
ATACTTTGGATGATAGAAAC	1756	1500	1292	1250	1251	1367	1168	1239	988	1157
TGAAGTTTCTATCATCCAAA	2195	1696	1478	1169	1359	1394	1589	1525	1201	1451
CATACTTTGGATGATAGAAA	2536	2117	1957	1375	1550	1415	1672	1402	1182	1411
GAAGTTTCTATCATCCAAAG	1428	1790	1329	1324	1110	1239	1213	1219	787	1255
CCATACTTTGGATGATAGAA	2072	2022	1502	1558	1634	1713	1978	1787	1539	1741
AAGTTTCTATCATCCAAAGT	1459	1405	1392	1081	1023	1058	1210	1126	787	987
CCCATACTTTGGATGATAGA	2770	2559	1892	1965	2077	1936	2157	2072	1723	1970
AGTTTCTATCATCCAAAGTA	2786	2383	1832	1627	1661	1705	1588	1865	1314	1622
GCCCATACTTTGGATGATAG	2154	2810	2009	1807	1834	1884	2386	2077	1748	2080
GTTTCTATCATCCAAAGTAT	1925	1245	936	985	841	890	956	1026	619	869
AGCCCATACTTTGGATGATA	2696	2773	2310	2277	2386	2316	2939	2703	2045	2393
TTTCTATCATCCAAAGTATG	2445	2292	2316	2038	1723	1795	1976	2124	1509	1700
TAGCCCATACTTTGGATGAT	2443	2818	2736	1985	2202	2289	2366	2278	2011	2102
TTCTATCATCCAAAGTATGG	2185	1798	1432	1480	1422	1596	1395	1567	1246	1352
GTAGCCCATACTTTGGATGA	2661	3352	2679	2640	2316	2364	2666	2485	1824	2340
TCTATCATCCAAAGTATGGG	2217	1607	1555	1574	1484	1536	1632	1639	1238	1698
TGTAGCCCATACTTTGGATG	2172	2580	2455	1852	2194	2072	2516	2256	1926	2100
CTATCATCCAAAGTATGGGC	1425	1296	931	906	1012	925	1062	1061	891	930
CTGTAGCCCATACTTTGGAT	2119	2191	2401	1925	2013	1824	2137	2029	1687	1977
TATCATCCAAAGTATGGGCT	1228	1265	882	977	1058	1184	1227	1131	898	1274
TCTGTAGCCCATACTTTGGA	2358	2436	2141	2322	1968	1895	2191	1925	1822	1897
ATCATCCAAAGTATGGGCTA	1126	1274	1018	1093	1049	1192	1277	1027	927	1047
TTCTGTAGCCCATACTTTGG	2360	2358	2353	2373	2181	2050	2320	2270	1890	2072
TCATCCAAAGTATGGGCTAC	1580	1846	1411	1290	1378	1530	1549	1533	1276	1360
TTTCTGTAGCCCATACTTTG	2598	2722	2460	2485	2181	2064	2573	2614	1571	2198
CATCCAAAGTATGGGCTACA	1408	919	756	861	1018	1092	1380	1047	853	986
GTTTCTGTAGCCCATACTTT	2078	2200	2140	1814	1501	1641	1825	1694	1222	1736
ATCCAAAGTATGGGCTACAG	1931	1781	1528	1578	1661	1586	1697	1666	1488	1759
GGTTTCTGTAGCCCATACTT	1797	1175	1185	1083	969	1052	1039	1131	902	972
TCCAAAGTATGGGCTACAGA	2614	2867	2239	1834	2224	2042	2393	2292	1681	2136
CGGTTTCTGTAGCCCATACT	860	888	899	622	658	641	745	721	565	746
CCAAAGTATGGGCTACAGAA	2096	2327	1816	1528	1966	1779	1978	1959	1642	1852
ACGGTTTCTGTAGCCCATAC	1390	1225	927	989	906	1050	976	1151	852	1059
CAAAGTATGGGCTACAGAAA	2349	2520	1999	2214	2316	2200	2484	2095	1860	2421
CACGGTTTCTGTAGCCCATA	2547	2841	2479	2062	2267	2501	2468	2415	2212	2345
AAAGTATGGGCTACAGAAAC	1549	1825	1767	1473	1551	1371	1525	1661	1185	1435
GCACGGTTTCTGTAGCCCAT	2277	2473	2075	1968	2027	2064	2173	2156	1935	2136
AAGTATGGGCTACAGAAACC	1811	1963	1811	2069	1846	1691	1822	1623	1472	1698
GGCACGGTTTCTGTAGCCCA	2054	2613	2725	2141	1879	2085	2399	2125	1851	2240
AGTATGGGCTACAGAAACCG	1652	2138	1986	1429	1719	1644	1848	1653	1471	1680
TGGCACGGTTTCTGTAGCCC	1074	1311	1291	996	977	994	990	1304	963	899
GTATGGGCTACAGAAACCGT	1414	2692	1575	1686	1409	1363	1573	1439	1091	1269
TTGGCACGGTTTCTGTAGCC	1256	908	1062	709	718	725	906	731	744	770
TATGGGCTACAGAAACCGTG	2115	2117	1977	1693	1830	1844	2044	1892	1577	1800
TTTGGCACGGTTTCTGTAGC	1370	1878	1105	1435	1036	1096	1130	1129	1086	1133
ATGGGCTACAGAAACCGTGC	832	944	767	864	764	729	844	911	661	800
TGGGCTACAGAAACCGTGCC	1566	1951	1510	1467	1546	1392	1771	1435	1481	1457
GGGCTACAGAAACCGTGCCA	1944	2548	2251	1891	1883	1852	2179	2067	1638	1997
GGCTACAGAAACCGTGCCAA	1753	2434	2324	1844	1675	1779	1942	1675	1535	1653
GCTACAGAAACCGTGCCAAA	2170	2034	1563	1451	1442	1634	1652	1512	1479	1634
CTACAGAAACCGTGCCAAAA	2347	2404	2134	1726	2047	1928	2453	2178	1848	2209
TACAGAAACCGTGCCAAAAG	2240	2539	1709	2153	2130	1992	2296	1971	1599	2077
ACAGAAACCGTGCCAAAAGA	2454	2425	2369	2227	1908	2067	2005	1959	1918	1948
CAGAAACCGTGCCAAAAGAC	1254	1552	1160	1133	1104	1244	1297	1228	1081	1138
AGAAACCGTGCCAAAAGACT	2644	2458	3092	2288	2068	2382	2587	2022	1977	2181
GAAACCGTGCCAAAAGACTT	2249	2164	2178	2462	1827	1876	2219	1988	1586	2037
AAACCGTGCCAAAAGACTTC	1687	1708	1694	1482	1465	1542	1661	1666	1304	1538
AACCGTGCCAAAAGACTTCT	2194	2195	1881	1826	1892	1955	2059	1931	1599	1769
ACCGTGCCAAAAGACTTCTA	2323	2832	3001	1632	2107	2322	2651	2255	2170	2573
CCGTGCCAAAAGACTTCTAC	1939	2183	1907	1461	1537	1645	1699	1723	1370	1598
CGTGCCAAAAGACTTCTACA	2227	2106	1698	1569	1694	1670	1806	1643	1455	1749
GTGCCAAAAGACTTCTACAG	1704	1954	1887	1455	1598	1559	1684	1643	1347	1506
TGCCAAAAGACTTCTACAGA	2322	1730	1938	1762	1874	1739	2066	1856	1675	1851
TTCACTCTGTAGAAGTCTTT	2168	2513	1908	2177	1804	1721	2135	2076	1564	2005
GCCAAAAGACTTCTACAGAG	2181	1813	1533	1776	1618	1674	1767	1672	1306	1611
GTTCACTCTGTAGAAGTCTT	2328	2812	2167	2183	1744	1758	1956	1785	1341	1646
CCAAAAGACTTCTACAGAGT	1531	1777	1540	1151	1185	1239	1393	1345	964	1177
GGTTCACTCTGTAGAAGTCT	2094	2095	1680	1767	1483	1637	1868	1713	1411	1680
CAAAAGACTTCTACAGAGTG	2198	3316	2376	2067	2175	2081	2452	2517	1878	2392
GGGTTCACTCTGTAGAAGTC	1552	2128	1970	1227	1543	1457	1726	1736	1274	1520
AAAAGACTTCTACAGAGTGA	2351	2553	2622	2095	1905	1854	2174	1967	1379	2003
CGGGTTCACTCTGTAGAAGT	1798	1717	1714	1383	1425	1544	1823	1471	1419	1467
AAAGACTTCTACAGAGTGAA	2252	2637	1925	1869	1589	1730	1802	1744	1328	1728
TCGGGTTCACTCTGTAGAAG	2207	2456	2401	1863	2039	2025	2062	2296	1792	1883
AAGACTTCTACAGAGTGAAC	1835	1343	1293	1249	1237	1199	1360	1244	970	1124
TTCGGGTTCACTCTGTAGAA	1903	1936	1918	1771	1400	1560	1955	1542	1433	1821
AGACTTCTACAGAGTGAACC	1586	2035	1298	1287	1318	1173	1222	1288	958	1359
TTTCGGGTTCACTCTGTAGA	2087	2543	2107	1928	1804	1710	1885	1886	1790	1823
GACTTCTACAGAGTGAACCC	1163	849	793	868	748	743	746	800	531	745
ACTTCTACAGAGTGAACCCG	2211	2182	1863	1520	1686	1742	2015	1853	1656	1811
CTTCTACAGAGTGAACCCGA	2089	1330	1090	1041	1224	1275	1399	1322	1124	1307
TTCTACAGAGTGAACCCGAA	1585	1306	1249	1186	1176	1208	1191	1265	942	1173
TCTACAGAGTGAACCCGAAA	1912	1237	1175	1131	1225	1293	1256	1251	1077	1297
CTACAGAGTGAACCCGAAAA	1935	2310	1696	1196	1657	1764	2027	1787	1465	1789
TACAGAGTGAACCCGAAAAT	2077	2207	2029	1850	2178	1942	2265	2052	1749	2005
ACAGAGTGAACCCGAAAATC	1886	1980	2231	1984	1499	1791	1985	1696	1527	1902
CAGAGTGAACCCGAAAATCC	1661	1970	1523	1449	1632	1463	1657	1756	1259	1407
AGAGTGAACCCGAAAATCCT	2083	2530	2171	2284	1966	2011	2151	2155	1775	1937
GAGTGAACCCGAAAATCCTT	2167	2138	1548	1598	1473	1594	1777	1637	1243	1467
AGTGAACCCGAAAATCCTTC	2268	2603	2018	1872	1744	1898	2127	1973	1695	2051
GTGAACCCGAAAATCCTTCC	1507	1514	1124	820	1060	1070	1268	1208	1013	1170
TGAACCCGAAAATCCTTCCT	1720	1695	1771	1153	1587	1498	1796	1526	1261	1482
GAACCCGAAAATCCTTCCTT	885	956	759	802	787	818	825	831	733	799
AACCCGAAAATCCTTCCTTG	2766	4227	3167	2792	2742	2788	3123	2801	2402	2957
ACCCGAAAATCCTTCCTTGG	1961	1931	1800	2038	2021	1793	2065	1939	1819	1760
CCCGAAAATCCTTCCTTGGT	1771	2544	2356	1651	1934	2158	2179	1975	1917	2121
CCGAAAATCCTTCCTTGGTA	2255	2639	2202	2144	2196	2174	2091	2430	1694	2068
CGAAAATCCTTCCTTGGTAA	2355	2748	2732	1943	1938	2015	2402	1951	1691	2051
GAAAATCCTTCCTTGGTAAA	2360	2563	2447	2539	1836	1797	1968	2090	1327	1867
AAAATCCTTCCTTGGTAAAA	1767	1598	1635	1288	1388	1419	1462	1564	1115	1324
AAATCCTTCCTTGGTAAAAC	1344	1191	732	838	764	776	795	851	584	750
AATCCTTCCTTGGTAAAACC	1378	1250	1266	783	813	908	1043	851	709	935
ATCCTTCCTTGGTAAAACCA	2185	1985	1865	1710	1800	1888	2014	1917	1531	1749
TCCTTCCTTGGTAAAACCAT	1007	679	630	448	699	722	793	834	670	771
CCTTCCTTGGTAAAACCATT	1608	1547	1440	954	1289	1225	1118	1361	1039	1060
CTTCCTTGGTAAAACCATTT	1693	1925	1529	1620	1438	1524	1833	1585	1240	1509
TTCCTTGGTAAAACCATTTG	2027	2784	2423	2338	2062	2220	2210	2200	1810	2097
TCCTTGGTAAAACCATTTGT	1888	2682	1919	1696	1788	1831	1755	1798	1678	1847
CCTTGGTAAAACCATTTGTT	1788	2668	2429	2251	2068	1849	2343	2211	1562	2176
CTTGGTAAAACCATTTGTTT	1919	2203	2089	1668	1776	1755	2021	1856	1483	1775
AGTATGGTAAAGAACAGTCA	3093	3192	3011	2752	2492	2590	2817	2751	2101	2615
TGCTTGACTGTTCTTTACCA	1937	1896	2303	1896	1600	1653	1734	1706	1333	1729
CAGTATGGTAAAGAACAGTC	1591	1374	1526	1183	1134	1191	1588	1182	1066	1423
GCTTGACTGTTCTTTACCAT	1458	2232	1697	1898	1367	1383	1477	1271	1136	1276
ACAGTATGGTAAAGAACAGT	2309	2350	2411	2107	1895	2006	2177	1993	1528	2090
CTTGACTGTTCTTTACCATA	2008	2336	2500	1589	1863	2091	2096	2059	1608	2007
AACAGTATGGTAAAGAACAG	2238	2842	2732	2558	1979	1929	2264	2067	1489	1952
TTGACTGTTCTTTACCATAC	1850	1855	2374	1686	1651	1669	1923	1617	1324	1752
AAACAGTATGGTAAAGAACA	2040	1836	1887	2071	1744	1699	1870	2016	1370	1746
TGACTGTTCTTTACCATACT	2095	2227	2054	2005	1993	1809	2092	1931	1477	2096
TAAACAGTATGGTAAAGAAC	2006	1768	1327	1644	1417	1293	1469	1427	1120	1270
GACTGTTCTTTACCATACTG	2513	2322	1889	1515	1646	1811	1817	1833	1403	1692
CTAAACAGTATGGTAAAGAA	2130	1630	1527	1323	1370	1350	1361	1289	966	1260
ACTGTTCTTTACCATACTGT	2112	2018	2083	1567	1550	1618	1764	1750	1450	1608
GCTAAACAGTATGGTAAAGA	2191	2072	1752	1461	1370	1441	1624	1381	1190	1631
CTGTTCTTTACCATACTGTT	1662	1849	1317	1340	1269	1102	1309	1400	1014	1214
TGCTAAACAGTATGGTAAAG	1983	2595	2848	1876	1906	1989	2224	1992	1567	2012
TGTTCTTTACCATACTGTTT	2019	2061	1893	1573	1795	1750	1938	1777	1476	1847
CTGCTAAACAGTATGGTAAA	2865	3481	3157	2733	2608	2634	2784	2885	2024	2658
GTTCTTTACCATACTGTTTA	2402	3138	2963	2273	1917	1851	2028	2158	1377	1888
CCTGCTAAACAGTATGGTAA	2881	2927	2921	2133	2733	2574	2709	2763	1943	2438
TTCTTTACCATACTGTTTAG	2161	2651	2065	2102	1777	1795	2034	2036	1381	1857
TCCTGCTAAACAGTATGGTA	1586	1216	1782	1239	1445	1439	1558	1502	1257	1365
TCTTTACCATACTGTTTAGC	1297	1278	1513	1059	1122	1036	1182	1128	812	1084
TTCCTGCTAAACAGTATGGT	1316	1305	1006	855	1087	958	1110	1092	758	969
CTTTACCATACTGTTTAGCA	2067	2387	2166	1817	1617	1558	1901	1754	1303	1715
TTTCCTGCTAAACAGTATGG	2599	2542	2977	1878	1909	2271	2199	2171	1921	2165
TTTACCATACTGTTTAGCAG	2262	1887	1653	1651	1556	1562	1795	1395	1333	1548
GTTTCCTGCTAAACAGTATG	1850	1788	1516	1466	1285	1299	1373	1399	1053	1279
TTACCATACTGTTTAGCAGG	2495	2822	2747	2287	2144	2077	2474	2157	1715	2144
GGTTTCCTGCTAAACAGTAT	2021	1268	1301	1340	1197	1316	1354	1351	964	1282
TACCATACTGTTTAGCAGGA	2589	3327	2447	1949	1977	1960	2137	1973	1530	2018
TGGTTTCCTGCTAAACAGTA	2126	1814	1658	1655	1461	1577	1675	1642	1285	1480
ACCATACTGTTTAGCAGGAA	1674	1917	1566	1434	1518	1388	1639	1462	1160	1248
CTGGTTTCCTGCTAAACAGT	1806	2288	1628	1567	1525	1687	1653	1485	1475	1557
CCATACTGTTTAGCAGGAAA	1852	1939	1701	1601	1699	1628	1889	1747	1322	1601
ACTGGTTTCCTGCTAAACAG	2327	1871	2305	1590	1755	1726	1892	1846	1487	1924
CATACTGTTTAGCAGGAAAC	1651	1478	1578	1428	1408	1454	1634	1319	1230	1290
GACTGGTTTCCTGCTAAACA	2404	2981	2645	2058	2033	2106	2248	2190	1748	2112
ATACTGTTTAGCAGGAAACC	1661	2210	1623	1068	1390	1384	1476	1349	1217	1480
AGACTGGTTTCCTGCTAAAC	1551	1772	1608	1235	1548	1373	1633	1579	1251	1440
TACTGTTTAGCAGGAAACCA	2307	2317	2647	1893	2285	2050	2238	2037	1869	1977
GAGACTGGTTTCCTGCTAAA	1972	2502	2344	1856	1634	1781	1845	1783	1451	1619
ACTGTTTAGCAGGAAACCAG	2109	2553	1684	1760	1628	1758	1860	1762	1473	1394
TGAGACTGGTTTCCTGCTAA	2174	2471	2762	2147	1752	2262	2283	2119	1782	2004
CTGTTTAGCAGGAAACCAGT	2262	2281	2275	1802	1717	1647	2014	1813	1454	1712
CTGAGACTGGTTTCCTGCTA	2849	3888	3557	3094	2815	2886	2956	2984	2600	2650
TGTTTAGCAGGAAACCAGTC	1651	1869	1645	1444	1496	1373	1444	1744	1160	1449
ACTGAGACTGGTTTCCTGCT	1748	2489	2047	1245	1879	1816	2062	1759	1678	1989
GTTTAGCAGGAAACCAGTCT	1607	2130	1578	1605	1264	1457	1443	1367	1249	1405
CACTGAGACTGGTTTCCTGC	1915	2609	2355	1742	1849	1706	2089	1904	1550	1819
TTTAGCAGGAAACCAGTCTC	2058	1717	1662	1391	1864	1792	2186	1588	1322	1683
ACACTGAGACTGGTTTCCTG	2051	2225	2290	1580	1860	1660	1868	1802	1591	1890
TTAGCAGGAAACCAGTCTCA	2182	2842	2595	2121	2154	1974	2128	2196	1730	2163
GACACTGAGACTGGTTTCCT	1747	1780	1821	1606	1686	1759	1697	1615	1478	1566
TAGCAGGAAACCAGTCTCAG	1735	1510	1755	1578	1593	1770	1915	1650	1387	1734
GGACACTGAGACTGGTTTCC	1700	2574	2278	1717	1753	1779	1926	1730	1488	1756
AGCAGGAAACCAGTCTCAGT	1324	2142	1328	1234	1368	1211	1393	1425	1234	1319
TGGACACTGAGACTGGTTTC	2102	2727	2447	2053	2199	2361	2472	2427	2126	2327
GCAGGAAACCAGTCTCAGTG	1961	2782	1893	1771	2024	1902	2138	1998	1695	1895
TTGGACACTGAGACTGGTTT	2392	2818	2096	2295	1952	2003	2334	2107	2008	2189
CAGGAAACCAGTCTCAGTGT	1963	2486	2066	1752	1863	1931	2178	2139	1580	1944
GTTGGACACTGAGACTGGTT	1370	1780	1744	1171	1296	1263	1330	1374	1040	1209
AGGAAACCAGTCTCAGTGTC	1852	2668	2131	1733	1947	2046	2496	1992	1914	2199
AGTTGGACACTGAGACTGGT	1240	1435	1131	1167	1225	1076	1197	1190	991	1137
GGAAACCAGTCTCAGTGTCC	1988	2809	2136	1787	1832	1787	2181	2038	1542	1827
GAGTTGGACACTGAGACTGG	3030	3828	3404	2262	2805	2634	2801	2645	2098	2572
GAAACCAGTCTCAGTGTCCA	1054	1171	1033	1013	927	971	1250	1119	888	1145
AGAGTTGGACACTGAGACTG	2662	2911	2824	2760	2374	2213	2502	2353	1934	2115
AAACCAGTCTCAGTGTCCAA	1698	1723	1363	1475	1318	1592	1424	1516	1309	1218
GAGAGTTGGACACTGAGACT	1655	1923	1485	1580	1340	1393	1545	1582	1194	1433
AACCAGTCTCAGTGTCCAAC	1197	1499	1180	1098	997	1078	1223	1062	971	1044
ACCAGTCTCAGTGTCCAACT	1366	1087	850	940	1129	1091	1346	1060	1145	1161
TAGAGAGTTGGACACTGAGA	2535	3290	3432	2747	2490	2391	2615	2479	2057	2454
CCAGTCTCAGTGTCCAACTC	1478	1665	1182	932	1325	1504	1496	1276	1230	1299
TTAGAGAGTTGGACACTGAG	2772	3391	2880	2472	2401	2495	2597	2566	2190	2478
CAGTCTCAGTGTCCAACTCT	2522	2719	2268	2301	2301	2172	2378	2479	1951	2344
GTTAGAGAGTTGGACACTGA	2246	2300	1793	1855	1831	1787	1931	1826	1454	1808
AGTCTCAGTGTCCAACTCTC	2059	1895	1485	1368	1637	1650	1626	1619	1506	1535
GGTTAGAGAGTTGGACACTG	2313	3066	1967	2125	2108	2030	2152	2194	1534	2266
GTCTCAGTGTCCAACTCTCT	1755	1397	1284	1400	1277	1203	1270	1404	1154	1191
AGGTTAGAGAGTTGGACACT	2443	3306	2774	2725	2319	2396	2571	2413	2127	2439
AAGGTTAGAGAGTTGGACAC	1387	1659	1043	882	1166	1233	1246	1146	1035	1145
CTCAGTGTCCAACTCTCTAA	2272	2193	2018	1694	1722	1681	2181	1831	1505	1793
CAAGGTTAGAGAGTTGGACA	2422	3371	3020	2450	2330	2247	2530	2190	2060	2194
TCAGTGTCCAACTCTCTAAC	1517	1349	1049	1123	1033	989	1009	1100	882	762
CCAAGGTTAGAGAGTTGGAC	1335	1287	1271	1184	1086	1237	1438	1284	1214	1310
CAGTGTCCAACTCTCTAACC	1058	1081	1019	760	899	904	830	891	733	983
TCCAAGGTTAGAGAGTTGGA	2480	2848	2334	1863	2013	2266	2680	2156	2019	2632
AGTGTCCAACTCTCTAACCT	1518	1134	1157	993	1165	1208	1466	1332	905	1228
TTCCAAGGTTAGAGAGTTGG	2417	2563	2370	2458	2082	2240	2485	2161	2172	2235
GTGTCCAACTCTCTAACCTT	1611	1656	1377	1080	1210	1323	1407	1296	984	1223
GTTCCAAGGTTAGAGAGTTG	2651	2483	2384	2117	2035	2024	2366	2268	1685	2215
TGTCCAACTCTCTAACCTTG	2275	2514	1895	1835	1959	1842	2154	2061	1636	2027
AGTTCCAAGGTTAGAGAGTT	1944	2036	1735	1474	1783	1822	2086	2062	1448	1702
GTCCAACTCTCTAACCTTGG	1138	1071	962	1128	997	1067	1136	1020	861	1139
CAGTTCCAAGGTTAGAGAGT	2263	1830	1693	1155	1487	1475	1527	1874	1303	1508
TCCAACTCTCTAACCTTGGA	1857	1831	1386	1187	1515	1450	1596	1577	1300	1585
ACAGTTCCAAGGTTAGAGAG	2481	1876	2196	1685	2072	2050	2094	2137	1808	1917
CCAACTCTCTAACCTTGGAA	1859	1375	1607	1162	1290	1215	1383	1503	1072	1356
CACAGTTCCAAGGTTAGAGA	2579	1481	1477	1053	1284	1210	1365	1315	1022	1247
CAACTCTCTAACCTTGGAAC	1427	1168	1164	978	1092	1031	1167	1093	808	1066
TCACAGTTCCAAGGTTAGAG	1634	1456	1657	1405	1536	1490	1572	1616	1361	1447
AACTCTCTAACCTTGGAACT	1727	1533	1582	1413	1473	1335	1561	1534	1156	1378
CTCACAGTTCCAAGGTTAGA	2196	1691	1740	1661	1791	1648	1856	1767	1466	1617
ACTCTCTAACCTTGGAACTG	2017	2565	1950	1789	1674	1715	1948	1978	1448	1829
CTCTCTAACCTTGGAACTGT	2014	1914	1811	1679	1772	1729	1926	1844	1585	1802
TTCTCACAGTTCCAAGGTTA	2149	2182	2344	2078	1864	2163	2032	1977	1783	2061
GTTCTCACAGTTCCAAGGTT	1376	794	810	657	826	813	733	876	611	784
CTCTAACCTTGGAACTGTGA	2531	2132	2016	1559	1781	1746	1958	2011	1526	1723
AGTTCTCACAGTTCCAAGGT	889	846	693	440	720	678	660	791	583	806
TCTAACCTTGGAACTGTGAG	1983	2375	2105	1750	1714	1801	1955	1914	1502	1717
GAGTTCTCACAGTTCCAAGG	2079	1392	1282	1226	1252	1184	1321	1395	923	1176
CTAACCTTGGAACTGTGAGA	2454	2655	2248	1814	2117	2176	2355	2171	1756	2072
AGAGTTCTCACAGTTCCAAG	2100	2019	1700	1824	1491	1544	1558	1718	1446	1465
TAACCTTGGAACTGTGAGAA	2085	3046	2101	1957	2106	1994	2160	2086	1844	1954
CAGAGTTCTCACAGTTCCAA	1838	1864	1616	1187	1543	1614	1636	1599	1490	1530
AACCTTGGAACTGTGAGAAC	1901	2193	1903	1327	1500	1648	1762	1563	1318	1569
TCAGAGTTCTCACAGTTCCA	2116	1912	2187	1262	1586	1601	1986	1931	1292	1775
ACCTTGGAACTGTGAGAACT	2062	2628	2021	2504	2007	1895	2079	2207	1731	2044
CTCAGAGTTCTCACAGTTCC	1736	2346	2406	1754	1879	1753	1813	1909	1622	1832
CCTTGGAACTGTGAGAACTC	2072	2056	2006	1561	1766	1871	2031	1886	1721	1854
CCTCAGAGTTCTCACAGTTC	2305	2611	2773	2266	2210	2053	2450	2397	1848	2141
CTTGGAACTGTGAGAACTCT	2247	2445	2281	2374	2012	1967	2329	2426	1799	2044
TCCTCAGAGTTCTCACAGTT	1438	1203	1159	1088	1160	1065	1223	1191	1064	1097
TTGGAACTGTGAGAACTCTG	2342	2058	1810	1891	1910	1815	2076	1865	1642	1866
GTCCTCAGAGTTCTCACAGT	2152	2158	2072	1761	1805	1905	2069	1874	1494	1963
TGGAACTGTGAGAACTCTGA	2186	2903	2070	1821	1703	2042	1942	2090	1861	1875
TGTCCTCAGAGTTCTCACAG	1781	1483	1007	945	1402	1304	1377	1656	1207	1252
GGAACTGTGAGAACTCTGAG	2283	2317	2119	2070	2056	1930	2204	2008	1718	2037
TTGTCCTCAGAGTTCTCACA	2920	2981	3082	2181	2442	2521	2698	2525	2055	2357
GAACTGTGAGAACTCTGAGG	3057	3644	3056	2270	2604	2416	2708	2616	2085	2496
TTTGTCCTCAGAGTTCTCAC	1256	905	1038	793	964	944	992	1105	752	879
AACTGTGAGAACTCTGAGGA	2518	3027	2714	2058	2298	2216	2538	2472	1999	2315
CTTTGTCCTCAGAGTTCTCA	2537	2570	2614	2128	2084	2143	2139	2364	1781	2252
ACTGTGAGAACTCTGAGGAC	1607	1784	1353	1723	1361	1405	1555	1460	1208	1370
GCTTTGTCCTCAGAGTTCTC	2273	2421	2645	2319	2083	2074	2217	2333	1680	1996
CTGTGAGAACTCTGAGGACA	2903	3909	3010	2785	2475	2582	2860	2557	2311	2633
TGCTTTGTCCTCAGAGTTCT	2416	3649	2694	2712	2416	2389	2738	2618	2061	2440
TGTGAGAACTCTGAGGACAA	2564	3290	2488	2204	2306	2503	2527	2300	2161	2204
CTGCTTTGTCCTCAGAGTTC	2162	2444	2718	2047	1855	2085	2088	1999	1792	2021
GTGAGAACTCTGAGGACAAA	2125	2533	2167	1878	1724	1657	1793	1889	1389	1615
GCTGCTTTGTCCTCAGAGTT	1867	2719	2190	2009	1944	2092	2303	2038	1699	1885
TGAGAACTCTGAGGACAAAG	2565	2524	2033	2109	1845	1952	1962	1943	1517	1879
CGCTGCTTTGTCCTCAGAGT	1717	2089	1842	1612	1254	1316	1430	1487	1317	1449
GAGAACTCTGAGGACAAAGC	1647	1857	1306	1080	1203	1211	1431	1240	923	1182
CCGCTGCTTTGTCCTCAGAG	1997	2303	1944	2000	1835	1891	2207	2109	1916	2119
AGAACTCTGAGGACAAAGCA	2231	2026	1885	1497	1545	1673	1900	1856	1548	1804
TCCGCTGCTTTGTCCTCAGA	2057	2254	1744	1596	1695	1769	1962	1793	1627	1806
GAACTCTGAGGACAAAGCAG	2353	1674	1594	1300	1244	1349	1477	1401	1126	1385
ATCCGCTGCTTTGTCCTCAG	1660	1670	1660	1337	1591	1528	1718	1682	1501	1411
AACTCTGAGGACAAAGCAGC	1584	1641	1458	1485	1203	1295	1423	1240	1128	1374
TATCCGCTGCTTTGTCCTCA	2159	2122	1984	1578	1551	1759	1864	1652	1507	1887
ACTCTGAGGACAAAGCAGCG	1892	1789	1878	1210	1574	1583	1694	1796	1356	1516
GTATCCGCTGCTTTGTCCTC	1538	1795	1284	1528	1312	1380	1548	1523	1343	1313
CTCTGAGGACAAAGCAGCGG	1938	2054	1675	1715	1722	1754	1924	1836	1716	1773
TGTATCCGCTGCTTTGTCCT	1699	1820	1750	1606	1407	1416	1772	1530	1399	1521
TCTGAGGACAAAGCAGCGGA	1525	1617	1377	1087	1215	1173	1451	1440	1128	1332
TTGTATCCGCTGCTTTGTCC	1413	1216	1318	1019	960	995	1023	1069	951	883
CTGAGGACAAAGCAGCGGAT	1243	1744	1320	1265	1123	1122	1340	1328	1144	1250
GTTGTATCCGCTGCTTTGTC	1521	1750	1237	1061	1041	1213	1328	1293	1008	1098
TGAGGACAAAGCAGCGGATA	2395	3514	2603	2626	2582	2378	2909	2562	2231	2463
GGTTGTATCCGCTGCTTTGT	1702	2262	1715	1616	1719	1832	1909	1659	1587	1756
GAGGACAAAGCAGCGGATAC	1954	2832	1950	2052	1776	1606	1950	1821	1511	1754
AGGTTGTATCCGCTGCTTTG	2385	2718	3044	2148	2276	2353	2435	2405	2077	2376
AGGACAAAGCAGCGGATACA	2520	3015	2778	2469	2264	2079	2692	2376	2062	2472
GAGGTTGTATCCGCTGCTTT	1975	2463	2174	2056	1930	2030	2277	2142	1658	2110
GGACAAAGCAGCGGATACAA	1958	1551	1582	1317	1697	1485	1623	1619	1249	1573
TGAGGTTGTATCCGCTGCTT	1659	2255	1864	1826	1812	1834	2097	1879	1747	1759
GACAAAGCAGCGGATACAAC	1500	1455	1308	1486	1229	1160	1347	1257	1001	1000
TTGAGGTTGTATCCGCTGCT	1685	2268	1950	1897	1556	1682	1935	1745	1466	1646
ACAAAGCAGCGGATACAACC	1788	2072	1642	1116	1331	1405	1483	1312	1200	1460
TTTGAGGTTGTATCCGCTGC	1400	1772	1601	1173	1405	1255	1562	1443	1230	1502
CAAAGCAGCGGATACAACCT	1653	2129	2040	1662	1511	1550	1690	1646	1388	1636
AAAGCAGCGGATACAACCTC	1636	1950	2182	1348	1506	1527	1711	1687	1285	1563
AAGCAGCGGATACAACCTCA	1868	2250	1882	1539	1767	1706	1967	1821	1359	1827
AGCAGCGGATACAACCTCAA	2158	2259	2002	1830	2019	1896	2109	2047	1761	1728
GCAGCGGATACAACCTCAAA	2148	1969	2199	1681	1800	1738	2252	1916	1675	1759
CAGCGGATACAACCTCAAAA	2189	1419	1865	1315	1310	1469	1595	1498	1400	1403
AGCGGATACAACCTCAAAAG	2095	2183	2225	1663	1819	1747	2016	2035	1592	1805
GCGGATACAACCTCAAAAGA	2222	2425	1990	1384	1444	1692	1790	1630	1257	1579
CGGATACAACCTCAAAAGAC	1323	1177	915	665	794	817	857	764	735	862
GGATACAACCTCAAAAGACG	2661	1746	1228	1598	1539	1421	1755	1594	1222	1400
GATACAACCTCAAAAGACGT	1857	2241	1355	1307	1475	1375	1575	1657	1217	1445
ATACAACCTCAAAAGACGTC	1430	1249	990	962	985	1076	1334	1041	995	1140
TACAACCTCAAAAGACGTCT	2003	1713	1388	1178	1230	1278	1340	1392	1162	1286
ACAACCTCAAAAGACGTCTG	2052	2378	1937	2129	1962	1892	2008	2128	1814	1800
CAACCTCAAAAGACGTCTGT	1921	1771	1710	1415	1648	1539	1687	1641	1178	1476
AACCTCAAAAGACGTCTGTC	1487	1481	1591	1229	1105	1181	1468	1114	1017	1250
ACCTCAAAAGACGTCTGTCT	1734	2023	1512	1717	1478	1738	1824	1582	1430	1606
CCTCAAAAGACGTCTGTCTA	1999	2681	2123	2067	1975	2002	2347	1965	1816	2096
CAATGTAGACAGACGTCTTT	2351	3077	2356	2430	2201	2111	2479	2554	1917	2343
CTCAAAAGACGTCTGTCTAC	1424	1981	1410	1685	1323	1266	1339	1345	1085	1403
TCAATGTAGACAGACGTCTT	2031	2578	2385	2050	1977	1815	2258	2033	1826	2209
TCAAAAGACGTCTGTCTACA	2193	2796	2526	2232	1974	1964	2173	2165	1793	1847
TTCAATGTAGACAGACGTCT	2053	2446	1822	2040	1761	1961	1909	1765	1633	1730
CAAAAGACGTCTGTCTACAT	1411	1922	1368	1300	1318	1266	1437	1431	1097	1351
ATTCAATGTAGACAGACGTC	1647	1677	1530	1576	1258	1318	1451	1222	1042	1389
AAAAGACGTCTGTCTACATT	1904	2181	2216	1666	1633	1738	1770	1812	1420	1548
AATTCAATGTAGACAGACGT	1934	1822	1629	1935	1543	1497	1807	1550	1262	1472
AAAGACGTCTGTCTACATTG	1826	1580	1660	1593	1463	1616	1637	1644	1243	1537
CAATTCAATGTAGACAGACG	1989	1748	1739	1342	1425	1657	1749	1621	1275	1708
AAGACGTCTGTCTACATTGA	2523	2926	2650	2259	2169	2431	2583	2327	1998	2326
CCAATTCAATGTAGACAGAC	1400	1001	778	788	864	930	987	928	789	886
CCCAATTCAATGTAGACAGA	2723	2693	2244	2376	2080	2169	2164	2077	1789	1974
GACGTCTGTCTACATTGAAT	1953	2104	1716	1887	1833	1603	1703	1731	1338	1584
ACCCAATTCAATGTAGACAG	2114	1996	2594	1631	1788	1928	1987	1777	1544	1917
ACGTCTGTCTACATTGAATT	2203	2418	2542	2136	2101	1897	2160	2156	1627	1954
TACCCAATTCAATGTAGACA	2642	2784	2089	1927	2076	1988	2180	2073	1626	2042
CGTCTGTCTACATTGAATTG	2893	3785	2693	3124	2661	2672	2897	2891	2351	2643
TTACCCAATTCAATGTAGAC	1139	926	852	638	778	774	878	888	663	822
GTCTGTCTACATTGAATTGG	2288	2552	2392	1893	1770	1887	2022	1908	1438	1754
CTTACCCAATTCAATGTAGA	2223	2109	1458	1350	1513	1515	1543	1412	1157	1313
TCTGTCTACATTGAATTGGG	2443	1660	1936	1602	1427	1504	1654	1577	1270	1625
CCTTACCCAATTCAATGTAG	2309	2125	1680	1338	1549	1628	1721	1622	1239	1454
CTGTCTACATTGAATTGGGT	1807	2471	1687	1380	1432	1382	1794	1535	1065	1756
CCCTTACCCAATTCAATGTA	2134	2164	2017	2210	2224	2138	2179	2417	1966	2178
TGTCTACATTGAATTGGGTA	2230	2909	2289	2272	2027	1962	2110	2226	1618	1980
ACCCTTACCCAATTCAATGT	1721	1602	1259	1321	1265	1359	1430	1363	1198	1371
GTCTACATTGAATTGGGTAA	2184	2211	1840	1901	1753	1730	1964	1778	1330	1787
GACCCTTACCCAATTCAATG	1804	1757	1329	1216	1266	1353	1563	1331	1188	1493
TCTACATTGAATTGGGTAAG	2273	2796	2573	1701	2080	1989	2182	2164	1814	2045
AGACCCTTACCCAATTCAAT	1916	1150	1283	952	1190	1232	1239	1211	1123	1102
CTACATTGAATTGGGTAAGG	1891	2076	1859	1507	1840	1508	1846	1797	1491	1700
GAGACCCTTACCCAATTCAA	1850	1533	1451	1434	1218	1124	1394	1347	988	1145
TACATTGAATTGGGTAAGGG	2056	2157	1991	2144	1876	1820	1900	1780	1445	1738
TGAGACCCTTACCCAATTCA	2410	2970	2405	2352	2320	2361	2280	2224	1824	2103
ACATTGAATTGGGTAAGGGT	1529	1745	1604	1272	1413	1482	1668	1439	1278	1486
CTGAGACCCTTACCCAATTC	1522	1727	1905	1578	1466	1557	1578	1431	1334	1426
CATTGAATTGGGTAAGGGTC	2159	2312	2275	2413	1980	1865	2213	1936	1686	1903
CCTGAGACCCTTACCCAATT	1362	1670	1350	1166	1128	1155	1281	1185	1073	1096
ATTGAATTGGGTAAGGGTCT	2284	2769	2533	2193	1987	2046	2119	2207	1729	2081
ACCTGAGACCCTTACCCAAT	2056	2480	2303	1892	2093	2138	2223	2062	1830	1978
TTGAATTGGGTAAGGGTCTC	1997	2517	2077	2212	1852	1885	2251	1974	1729	2114
AACCTGAGACCCTTACCCAA	1786	2475	1729	1779	1462	1496	1780	1638	1400	1584
TGAATTGGGTAAGGGTCTCA	2256	2752	2221	2252	2109	2371	2220	2254	1896	2030
AAACCTGAGACCCTTACCCA	1926	2339	2055	1498	1600	1670	1835	1743	1347	1610
GAATTGGGTAAGGGTCTCAG	1946	2266	1802	1835	1568	1634	1979	1732	1355	1803
AAAACCTGAGACCCTTACCC	1467	1405	1055	1058	1104	1082	1305	1216	892	1183
AATTGGGTAAGGGTCTCAGG	2171	2582	2178	1881	1663	1708	1814	1805	1458	1683
AAAAACCTGAGACCCTTACC	1270	1610	1277	1416	1164	1250	1236	1298	881	1120
ATTGGGTAAGGGTCTCAGGT	1325	1644	1501	1047	1239	1413	1279	1342	1185	1228
AAAAAACCTGAGACCCTTAC	1336	1387	1154	1235	1029	1069	1192	1182	746	1141
TTGGGTAAGGGTCTCAGGTT	1799	2673	1638	1884	2011	2101	2207	2229	1693	1970
TAAAAAACCTGAGACCCTTA	2293	2055	1972	1812	1889	1876	1935	1936	1508	1867
TGGGTAAGGGTCTCAGGTTT	1972	2620	2685	2539	2398	2301	2364	2304	2095	2250
TTAAAAAACCTGAGACCCTT	1869	2168	1669	1088	1594	1509	1615	1613	1205	1453
CTTAAAAAACCTGAGACCCT	1574	1657	1526	1267	1347	1200	1297	1273	1056	1188
ACTTAAAAAACCTGAGACCC	727	977	516	532	592	690	632	608	521	646
TACTTAAAAAACCTGAGACC	1663	1419	1427	1450	1225	1213	1430	1287	1175	1341
AATACTTAAAAAACCTGAGA	2027	1116	1113	767	877	858	1061	965	649	1047
AAATACTTAAAAAACCTGAG	1290	1284	973	1167	806	935	948	985	666	912
TAAATACTTAAAAAACCTGA	1801	865	715	589	523	547	638	613	416	544
TTAAATACTTAAAAAACCTG	2779	1981	1426	1580	1291	1460	1703	1498	1112	1580
ATTAAATACTTAAAAAACCT	1840	573	1073	634	851	727	752	939	562	701
TATTAAATACTTAAAAAACC	1697	649	991	961	691	598	667	693	441	646
TTATTAAATACTTAAAAAAC	1163	452	356	422	409	397	377	509	302	306
AGCAATTATTATTAAATACT	2106	1595	1316	1012	1156	1238	1358	1305	943	1356
CAGCAATTATTATTAAATAC	1400	1031	941	821	788	646	821	707	609	767
TTAAGTATTTAATAATAATT	2838	1620	1548	1085	1281	1162	1371	1374	790	1225
CCAGCAATTATTATTAAATA	2098	1834	1622	1551	1640	1600	1768	1820	1218	1708
TAAGTATTTAATAATAATTG	2322	1996	2041	1824	1542	1689	1878	1628	1079	1579
TCCAGCAATTATTATTAAAT	1515	1077	915	1151	980	1111	1113	1126	939	957
AAGTATTTAATAATAATTGC	1045	858	764	538	603	550	521	619	380	432
ATCCAGCAATTATTATTAAA	1748	1461	1482	807	1051	957	1168	1033	668	1138
AGTATTTAATAATAATTGCT	2011	2133	1402	1573	1335	1227	1317	1319	958	1213
AATCCAGCAATTATTATTAA	1839	1509	1210	1106	1062	996	1195	1072	752	1157
GTATTTAATAATAATTGCTG	1871	1960	1228	1354	1214	1144	1237	1193	754	1147
GAATCCAGCAATTATTATTA	2106	2928	2187	1835	1752	1622	1814	1816	1223	1654
TATTTAATAATAATTGCTGG	2405	2152	1852	2166	1769	1915	1928	2160	1408	1818
GGAATCCAGCAATTATTATT	2109	2057	1886	1829	1702	1634	1805	1790	1255	1789
ATTTAATAATAATTGCTGGA	1626	1380	1680	1034	988	1095	1147	1155	787	1148
AGGAATCCAGCAATTATTAT	2377	2059	2425	2291	2081	2037	2301	2019	1551	2039
TTTAATAATAATTGCTGGAT	1788	2530	2223	1834	1542	1571	1792	1648	1202	1650
AAGGAATCCAGCAATTATTA	2424	2688	2417	1874	1773	1785	2075	1987	1454	1864
TTAATAATAATTGCTGGATT	2139	2571	2079	1898	2049	1885	2353	1940	1576	2045
TAAGGAATCCAGCAATTATT	1915	2270	1961	1682	1574	1566	1607	1680	1275	1512
TAATAATAATTGCTGGATTC	1973	2463	2015	1794	1733	1699	1879	1656	1427	1793
ATAAGGAATCCAGCAATTAT	1978	2274	1747	1701	1724	1844	1837	1713	1426	1715
AATAATAATTGCTGGATTCC	1633	2028	1769	1848	1473	1430	1693	1607	1003	1588
AATTTCCCCCCAAAAAATAA	1377	907	634	615	476	564	521	555	441	546
TCCTAAAAAATTTCCCCCCA	1260	1451	1376	1441	1317	1257	1496	1287	1174	1290
ATCCTAAAAAATTTCCCCCC	1260	1145	1300	1012	1192	1330	1318	1318	1085	1163
GATCCTAAAAAATTTCCCCC	1088	826	741	668	789	687	764	916	568	722
AGATCCTAAAAAATTTCCCC	1513	962	725	503	600	621	764	637	552	620
CAGATCCTAAAAAATTTCCC	1766	1007	893	796	810	975	1056	831	718	922
TCAGATCCTAAAAAATTTCC	1594	654	963	664	775	927	754	759	684	731
ATCAGATCCTAAAAAATTTC	2047	1615	1180	1605	997	1183	1305	1094	952	1361
AATCAGATCCTAAAAAATTT	1278	813	783	733	692	810	876	824	712	808
GAATCAGATCCTAAAAAATT	1583	1567	1365	1080	1063	1126	1219	1205	877	955
AGAATCAGATCCTAAAAAAT	1657	997	1078	917	919	997	1043	917	898	772
AAGAATCAGATCCTAAAAAA	1972	1079	890	953	867	857	918	914	662	902
GAAGAATCAGATCCTAAAAA	1628	1447	1084	997	939	989	1116	955	713	1037
AGAAGAATCAGATCCTAAAA	2092	1652	1040	1421	1467	1516	1757	1378	1211	1583
CAGAAGAATCAGATCCTAAA	1829	1322	793	779	1103	942	1192	1102	795	1112
TCAGAAGAATCAGATCCTAA	2082	1864	1535	1342	1334	1464	1545	1495	1102	1471
TTCAGAAGAATCAGATCCTA	2416	2085	1811	1765	1890	1937	2462	2095	1661	2046
CTTCAGAAGAATCAGATCCT	2323	2912	2276	2332	2063	2204	2194	2275	1756	2214
TCTTCAGAAGAATCAGATCC	1461	1609	1343	1389	1290	1299	1452	1437	1289	1414
TTTAGGATCTGATTCTTCTG	2455	2964	2207	2209	1824	1991	2474	2085	1593	2251
ATCTTCAGAAGAATCAGATC	2143	1880	1561	1434	1569	1421	1685	1625	1325	1507
TTAGGATCTGATTCTTCTGA	2482	2431	1864	1886	1654	1815	2197	1805	1478	2027
TATCTTCAGAAGAATCAGAT	1906	1340	860	722	1034	1005	1264	1254	846	1104
TAGGATCTGATTCTTCTGAA	1632	1014	1351	838	893	1002	1024	973	804	953
GTATCTTCAGAAGAATCAGA	1877	663	866	577	616	660	805	728	472	749
AGGATCTGATTCTTCTGAAG	2341	2353	2107	2041	1952	1853	1938	2171	1459	1735
GGTATCTTCAGAAGAATCAG	2009	1170	1171	860	1237	1118	1286	1365	963	1129
GGATCTGATTCTTCTGAAGA	2414	2675	1820	2099	1751	2002	2213	2170	1448	2035
CGGTATCTTCAGAAGAATCA	2029	1690	1887	1321	1426	1428	1732	1595	1208	1604
GATCTGATTCTTCTGAAGAT	2199	2286	2080	1786	1771	1784	1725	1871	1354	1746
ACGGTATCTTCAGAAGAATC	1875	2128	1786	1693	1505	1538	1499	1574	1166	1408
ATCTGATTCTTCTGAAGATA	2087	3167	2537	2228	1894	1954	2473	2128	1522	2028
AACGGTATCTTCAGAAGAAT	2234	2383	1786	1667	1759	1591	1877	1727	1420	1727
TCTGATTCTTCTGAAGATAC	1514	1253	1192	906	1152	1115	1226	1159	790	1083
TAACGGTATCTTCAGAAGAA	2493	2510	2247	1722	1909	2226	2224	2136	1726	1991
CTGATTCTTCTGAAGATACC	1761	1395	1180	1158	1190	1364	1636	1481	995	1462
TTAACGGTATCTTCAGAAGA	2449	2885	2845	2762	2173	2108	2192	2301	1717	2198
TGATTCTTCTGAAGATACCG	1738	968	1396	850	1186	1135	1205	1319	891	1139
ATTAACGGTATCTTCAGAAG	1958	1783	1591	1737	1437	1506	1632	1564	1208	1451
GATTCTTCTGAAGATACCGT	1619	1410	1480	1291	955	984	1119	1087	703	1008
TATTAACGGTATCTTCAGAA	2011	2105	1709	1427	1316	1440	1550	1507	1237	1481
ATTCTTCTGAAGATACCGTT	1259	1095	951	980	789	895	872	862	707	784
TTATTAACGGTATCTTCAGA	1630	1530	1402	1439	1263	1344	1427	1378	1069	1388
TTCTTCTGAAGATACCGTTA	2199	1420	1271	1459	1360	1394	1434	1620	1043	1427
CTTATTAACGGTATCTTCAG	2465	2690	2447	2069	2028	2168	2209	2170	1857	2262
TCTTCTGAAGATACCGTTAA	1705	1244	1377	1139	1290	1272	1379	1354	934	1349
CCTTATTAACGGTATCTTCA	2058	1905	1744	997	1144	1226	1288	1306	1067	1097
CTTCTGAAGATACCGTTAAT	2665	2609	2187	1961	1957	2062	2345	2086	1764	2082
GCCTTATTAACGGTATCTTC	1712	1527	1639	1469	1230	1439	1403	1488	1239	1321
TTCTGAAGATACCGTTAATA	2037	2322	2372	1835	1767	1624	1955	1750	1466	1788
TGCCTTATTAACGGTATCTT	2574	3776	2874	2398	2583	2385	3099	2656	2092	2667
TCTGAAGATACCGTTAATAA	1826	1595	1564	1650	1291	1216	1592	1284	880	1346
TTGCCTTATTAACGGTATCT	1884	2324	2172	1965	1927	1797	2068	1859	1518	1927
CTGAAGATACCGTTAATAAG	2530	2821	2757	2390	2219	2322	2466	2287	1763	2451
GTTGCCTTATTAACGGTATC	1488	2347	1728	1749	1442	1420	1630	1563	1105	1559
TGAAGATACCGTTAATAAGG	2185	2300	1770	1252	1532	1598	1743	1584	1194	1705
AGTTGCCTTATTAACGGTAT	1946	2215	1935	1911	1896	1899	1967	2024	1564	2013
GAAGATACCGTTAATAAGGC	1549	1202	1458	1109	1139	1127	1275	1274	977	1121
AAGTTGCCTTATTAACGGTA	2485	2952	3203	2610	2173	2158	2276	2469	1788	2286
AAGATACCGTTAATAAGGCA	2010	1861	2034	1851	1596	1634	1713	1642	1267	1447
TAAGTTGCCTTATTAACGGT	1334	2090	1625	1352	1346	1367	1471	1277	1189	1385
AGATACCGTTAATAAGGCAA	2784	2907	2976	2211	2517	2508	2874	2719	1991	2380
ATAAGTTGCCTTATTAACGG	1820	2041	1977	2411	1490	1606	1815	1741	1389	1624
GATACCGTTAATAAGGCAAC	1574	2053	1588	1287	1347	1409	1503	1256	1145	1284
AATAAGTTGCCTTATTAACG	1965	2168	1915	2096	1714	1718	1942	1678	1354	1801
ATACCGTTAATAAGGCAACT	1796	1437	1474	1184	1439	1281	1651	1445	1143	1385
CAATAAGTTGCCTTATTAAC	1276	2189	1603	1249	1053	1190	1253	1191	847	1222
TACCGTTAATAAGGCAACTT	1455	1475	1459	1532	1238	1248	1521	1217	1104	1157
GCAATAAGTTGCCTTATTAA	2425	2958	2422	2071	1797	1868	2022	2181	1532	1864
ACCGTTAATAAGGCAACTTA	2369	2362	2481	1603	1792	1810	2146	1855	1575	2098
TGCAATAAGTTGCCTTATTA	2625	2702	2803	2896	2589	2559	2766	2746	1977	2546
CCGTTAATAAGGCAACTTAT	1739	1752	1445	1376	1449	1301	1410	1382	1115	1280
CTGCAATAAGTTGCCTTATT	2090	3351	3320	2572	2441	2476	2491	2401	2104	2499
CGTTAATAAGGCAACTTATT	1736	2097	1840	1455	1499	1580	1640	1545	1257	1533
CCTGCAATAAGTTGCCTTAT	1898	2333	2329	1966	1713	1972	2194	1878	1714	1921
GTTAATAAGGCAACTTATTG	2123	2131	1720	1797	1598	1528	1836	1701	1047	1645
ACCTGCAATAAGTTGCCTTA	2554	3090	2743	2362	2464	2363	2540	2594	2019	2246
TTAATAAGGCAACTTATTGC	1615	1452	1434	1184	1272	1132	1401	1290	984	1185
CACCTGCAATAAGTTGCCTT	1587	1944	1770	1624	1389	1391	1504	1365	1157	1579
TAATAAGGCAACTTATTGCA	1939	1508	1337	1468	1422	1388	1639	1405	1137	1446
TCACCTGCAATAAGTTGCCT	1419	1541	1362	974	1005	1025	1119	1046	945	1017
AATAAGGCAACTTATTGCAG	1824	1934	1878	1528	1467	1559	1740	1543	1224	1626
CTCACCTGCAATAAGTTGCC	1568	1599	1313	1312	1275	1249	1577	1313	1223	1405
ATAAGGCAACTTATTGCAGG	2056	2446	2074	2427	1789	1896	2235	1919	1618	2048
ACTCACCTGCAATAAGTTGC	1471	1723	1292	1353	1313	1192	1400	1588	1049	1350
TAAGGCAACTTATTGCAGGT	1601	1618	1590	1826	1586	1505	1768	1696	1295	1578
GACTCACCTGCAATAAGTTG	2740	2942	2957	2685	2298	2237	2536	2331	1832	2240
AAGGCAACTTATTGCAGGTG	2295	3004	3018	2749	2354	2603	2554	2595	2184	2514
TGACTCACCTGCAATAAGTT	1943	2316	1625	1314	1653	1607	1866	1787	1332	1725
AGGCAACTTATTGCAGGTGA	2756	3224	2984	2607	2874	2787	3281	2944	2624	3011
TTGACTCACCTGCAATAAGT	2447	1453	1491	1227	1347	1174	1356	1419	1025	1438
GGCAACTTATTGCAGGTGAG	2814	3232	2962	2681	2877	2632	2904	2831	2213	2761
TTTGACTCACCTGCAATAAG	2179	2177	1524	1734	1557	1601	1642	1731	1284	1732
GCAACTTATTGCAGGTGAGT	2585	2865	2795	2265	2642	2465	2941	2725	2097	2501
CTTTGACTCACCTGCAATAA	2128	2523	1962	1625	1645	1566	1656	1681	1685	1621
CAACTTATTGCAGGTGAGTC	1664	2090	1522	1862	1627	1627	1735	1635	1491	1630
TCTTTGACTCACCTGCAATA	2483	2171	1725	1533	1546	1553	1691	1572	1324	1521
AACTTATTGCAGGTGAGTCA	2539	2731	2649	2219	2223	2159	2190	2376	1808	1952
CTCTTTGACTCACCTGCAAT	1758	1920	1562	1387	1562	1486	1539	1540	1415	1512
ACTTATTGCAGGTGAGTCAA	2075	2550	1720	1819	1713	1787	2183	2079	1604	1820
CTTATTGCAGGTGAGTCAAA	2277	2056	2221	2569	2268	2339	2195	2276	2142	2058
TTCTCTTTGACTCACCTGCA	2354	1897	1869	1322	1658	1756	1938	1791	1459	1728
TTATTGCAGGTGAGTCAAAG	2291	2787	2275	2455	2163	2274	2805	2323	1885	2242
GTTCTCTTTGACTCACCTGC	1578	1321	993	1183	946	904	958	996	675	988
TATTGCAGGTGAGTCAAAGA	2545	2481	2144	2047	1988	2042	2346	2079	1748	2151
GGTTCTCTTTGACTCACCTG	2460	2290	1897	1602	1588	1779	1997	1846	1515	1805
ATTGCAGGTGAGTCAAAGAG	1816	2216	2179	1739	2031	2004	2171	2185	1755	2110
AGGTTCTCTTTGACTCACCT	1639	1527	1406	1173	1309	1304	1381	1276	1115	1276
TTGCAGGTGAGTCAAAGAGA	3500	4602	3835	3847	3487	3654	3692	3920	3233	3611
AAGGTTCTCTTTGACTCACC	1454	1413	1474	1375	1023	1219	1099	1204	969	1152
TGCAGGTGAGTCAAAGAGAA	2443	3402	2806	2064	2489	2413	3130	2580	2190	2562
AAAGGTTCTCTTTGACTCAC	1517	1550	1369	1883	1219	1381	1387	1324	1053	1194
GCAGGTGAGTCAAAGAGAAC	1751	2587	2132	1617	1839	1793	2039	1751	1485	1720
CAAAGGTTCTCTTTGACTCA	2151	2474	2148	2322	2133	2174	2497	2434	1755	2149
CAGGTGAGTCAAAGAGAACC	1872	2749	1984	1658	1729	1773	1904	1899	1595	1884
ACAAAGGTTCTCTTTGACTC	2079	2618	1914	1768	1957	1951	2004	1995	1629	1803
AGGTGAGTCAAAGAGAACCT	2609	3540	3255	2678	2716	2615	3034	2771	2323	2788
GACAAAGGTTCTCTTTGACT	1741	2523	1669	1860	1530	1648	1665	1505	1242	1572
GGTGAGTCAAAGAGAACCTT	2497	2636	2136	1946	2376	2253	2497	2399	1956	2275
AGACAAAGGTTCTCTTTGAC	1288	1301	1473	1265	1301	1273	1473	1254	973	1271
GTGAGTCAAAGAGAACCTTT	2036	2321	2047	1892	1518	1565	1825	1825	1214	1591
TAGACAAAGGTTCTCTTTGA	2540	2841	2644	2121	2373	2173	2537	2380	1965	2356
TGAGTCAAAGAGAACCTTTG	2432	2692	1823	2276	2373	2199	2197	2231	1837	2081
ATAGACAAAGGTTCTCTTTG	2691	4014	2712	2511	2422	2348	2834	2632	2192	2360
GAGTCAAAGAGAACCTTTGT	1304	1342	969	824	1081	1058	1258	1303	898	1197
CATAGACAAAGGTTCTCTTT	1735	2340	2046	1771	1820	1762	2036	2039	1493	1744
AGTCAAAGAGAACCTTTGTC	1542	1469	1825	1672	1521	1571	1797	1698	1310	1725
TCATAGACAAAGGTTCTCTT	1574	1080	919	758	911	972	998	980	774	906
GTCAAAGAGAACCTTTGTCT	1821	2020	2044	2476	1648	1499	1854	1668	1355	1606
TTCATAGACAAAGGTTCTCT	2340	2414	1860	1725	1844	1891	1964	1638	1575	1929
TCAAAGAGAACCTTTGTCTA	2079	2852	2615	2088	1904	2134	2263	1982	1596	1939
CTTCATAGACAAAGGTTCTC	1741	1821	1133	1218	1248	1279	1538	1274	1085	1252
CAAAGAGAACCTTTGTCTAT	1788	2588	2126	1921	1739	1619	1846	1868	1424	1629
GCTTCATAGACAAAGGTTCT	2181	2640	2065	2124	1910	1723	2030	1851	1341	1830
AAAGAGAACCTTTGTCTATG	1450	1669	1819	1863	1333	1368	1332	1414	1094	1399
AGCTTCATAGACAAAGGTTC	1900	2117	1697	1235	1359	1556	1649	1621	1386	1498
AAGAGAACCTTTGTCTATGA	2003	2368	2119	1730	1576	1531	1870	1439	1167	1576
CAGCTTCATAGACAAAGGTT	2047	1720	1742	1440	1737	1621	1847	1837	1406	1775
AGAGAACCTTTGTCTATGAA	2586	3070	2649	2347	2260	2267	2444	2557	1747	2285
CCAGCTTCATAGACAAAGGT	1615	1491	1385	991	1300	1272	1381	1373	1096	1347
GAGAACCTTTGTCTATGAAG	2395	2115	1876	1834	1794	1733	1864	1948	1335	1761
ACCAGCTTCATAGACAAAGG	2833	2581	2116	1990	2427	2217	2585	2381	1885	2255
AGAACCTTTGTCTATGAAGC	1669	1315	1536	1131	1384	1466	1580	1599	1124	1506
TACCAGCTTCATAGACAAAG	2350	1499	1023	1287	1343	1034	1352	1299	901	1074
GAACCTTTGTCTATGAAGCT	1509	1968	1769	1443	1407	1460	1648	1529	1135	1389
ATACCAGCTTCATAGACAAA	2577	2157	1707	1835	1679	1674	1891	1867	1587	1754
AACCTTTGTCTATGAAGCTG	2261	2321	2239	1956	2035	2086	2082	1916	1962	2054
AATACCAGCTTCATAGACAA	1953	1532	1261	1130	1266	1159	1389	1247	1167	1150
ACCTTTGTCTATGAAGCTGG	2307	2788	2521	2610	1886	2049	2419	2325	1847	2117
AAATACCAGCTTCATAGACA	2379	1817	1838	1651	1565	1666	1537	1587	1282	1476
CCTTTGTCTATGAAGCTGGT	1553	1851	1362	1539	1359	1293	1445	1543	1323	1314
AAAATACCAGCTTCATAGAC	1037	1363	800	876	793	805	845	852	655	719
CTTTGTCTATGAAGCTGGTA	2573	3314	2214	2296	2007	2101	2179	2182	1704	2077
GAAAATACCAGCTTCATAGA	2242	1420	1733	1271	1279	1171	1235	1207	938	1215
TTTGTCTATGAAGCTGGTAT	1670	1622	1222	1330	1324	1362	1578	1511	1101	1379
GGAAAATACCAGCTTCATAG	2310	1411	1517	1414	1323	1178	1423	1510	1126	1263
TTGTCTATGAAGCTGGTATT	1867	2242	2081	1929	1411	1598	1669	1596	1352	1557
AGGAAAATACCAGCTTCATA	2342	2282	1685	1945	1777	1670	2082	1669	1409	1948
TGTCTATGAAGCTGGTATTT	2229	1854	2290	1989	2040	1904	2233	1941	1704	2038
TAGGAAAATACCAGCTTCAT	1838	1972	1683	2172	1688	1598	1870	1619	1286	1534
ATAGGAAAATACCAGCTTCA	2160	2095	2188	1880	1903	1732	1846	1872	1439	1792
AATAGGAAAATACCAGCTTC	1610	1901	1728	1308	1529	1426	1662	1407	1157	1441
AAATAGGAAAATACCAGCTT	1507	2137	1836	1159	1269	1356	1505	1274	1068	1383
TAAATAGGAAAATACCAGCT	1265	1776	1243	1398	987	1048	1242	1090	816	991
CTAAATAGGAAAATACCAGC	1712	1370	1119	1252	1140	1125	1360	1241	917	1200
ACTAAATAGGAAAATACCAG	2207	1303	1362	1396	1132	1451	1419	1510	1205	1327
AACTAAATAGGAAAATACCA	2469	1290	976	944	938	860	1007	1050	667	841
TAACTAAATAGGAAAATACC	1791	1702	658	879	880	920	1009	966	762	905
GGAAAAGACAGAGTCCTAAT	1425	1305	1555	1062	1456	1241	1492	1278	1003	1213
TCTTATTAGGACTCTGTCTT	1848	2517	1743	1694	1697	1744	1880	1708	1422	1844
GGGAAAAGACAGAGTCCTAA	2257	1818	1806	1588	1681	1867	1935	1817	1505	1590
CTTATTAGGACTCTGTCTTT	2314	2815	2453	2803	2279	2513	2517	2367	1886	2293
AGGGAAAAGACAGAGTCCTA	2150	2513	2013	2218	2345	2501	2594	2408	1959	2450
TAGGGAAAAGACAGAGTCCT	1619	1904	2261	1523	1593	1866	1995	1820	1636	2110
ATAGGGAAAAGACAGAGTCC	1488	2016	1493	1445	1457	1556	1670	1579	1363	1442
TATAGGGAAAAGACAGAGTC	1805	2096	1824	1814	1687	1848	1847	1649	1467	1577
CTATAGGGAAAAGACAGAGT	1786	1939	1898	1658	1853	1744	1868	1888	1369	1763
ACTATAGGGAAAAGACAGAG	2002	1909	1957	1367	1370	1617	1865	1578	1513	1673
CACTATAGGGAAAAGACAGA	2300	1767	1848	1764	1636	1583	1851	1659	1233	1657
ACACTATAGGGAAAAGACAG	2508	2158	1856	1488	1732	1738	1950	1839	1399	1575
CACACTATAGGGAAAAGACA	2863	1856	1511	1503	1678	1439	1697	1672	1298	1468
CCACACTATAGGGAAAAGAC	1790	940	1142	869	1013	1017	1184	1060	927	1059
CCCACACTATAGGGAAAAGA	2011	1155	1149	962	1024	1184	1176	1099	948	1100
TCCCACACTATAGGGAAAAG	1567	1337	1393	1088	1336	1308	1518	1300	1302	1394
CTCCCACACTATAGGGAAAA	2525	2517	2124	1887	2218	2258	2340	2317	1877	2076
ATCTCCCACACTATAGGGAA	2176	1805	1626	1726	1739	1740	1982	1779	1527	1716
GATCTCCCACACTATAGGGA	2119	1530	1212	1093	1305	1198	1487	1349	1010	1186
TGATCTCCCACACTATAGGG	2033	427	453	381	419	401	409	360	300	352
TTGATCTCCCACACTATAGG	2511	1293	1231	1108	1175	1216	1410	1271	1125	1230
TTTCCCTATAGTGTGGGAGA	2984	3585	2869	3009	2769	2800	3055	3072	2305	2883
CTTGATCTCCCACACTATAG	2452	1841	2118	1599	1665	1665	1776	1822	1217	1540
TTCCCTATAGTGTGGGAGAT	2536	2877	2658	2857	2574	2491	2714	2558	2065	2565
TCTTGATCTCCCACACTATA	1950	1373	1213	1093	1127	1120	1125	1091	866	1020
TCCCTATAGTGTGGGAGATC	1662	2596	1949	1417	1541	1636	1760	1724	1592	1641
TTCTTGATCTCCCACACTAT	1847	1513	1395	1356	1477	1496	1595	1419	1116	1414
CCCTATAGTGTGGGAGATCA	2140	2443	2475	2141	2225	2130	2400	2337	2012	2209
ATTCTTGATCTCCCACACTA	1528	820	711	572	713	707	786	719	626	704
CCTATAGTGTGGGAGATCAA	2086	1870	1927	2057	1834	1614	1988	1803	1751	1750
AATTCTTGATCTCCCACACT	1611	1359	1345	1220	1224	1318	1175	1216	980	1194
CTATAGTGTGGGAGATCAAG	2872	3066	2948	2739	2862	2596	2920	2812	2149	2710
CAATTCTTGATCTCCCACAC	1168	638	588	538	873	805	803	964	699	816
TATAGTGTGGGAGATCAAGA	2447	2350	2182	1864	1870	1921	2027	1907	1664	1851
ACAATTCTTGATCTCCCACA	2372	2174	2441	1980	1903	1773	2082	1918	1572	1866
ATAGTGTGGGAGATCAAGAA	2849	3405	2465	2793	2411	2278	2590	2475	2101	2521
AACAATTCTTGATCTCCCAC	1471	878	980	705	896	865	846	902	751	795
TAGTGTGGGAGATCAAGAAT	3001	3508	3086	2584	2988	3013	3391	2908	2362	2914
TAACAATTCTTGATCTCCCA	2265	1840	1312	1663	1327	1441	1606	1405	1101	1476
AGTGTGGGAGATCAAGAATT	2479	3319	3074	2611	2539	2623	2856	2891	2155	2699
GTAACAATTCTTGATCTCCC	1781	1519	1464	1095	1226	1223	1448	1143	989	1171
GTGTGGGAGATCAAGAATTG	2963	3915	2996	3122	2883	2930	3088	2962	2245	2715
TGTAACAATTCTTGATCTCC	1285	1097	902	1307	1119	1216	1245	1000	754	1170
TGTGGGAGATCAAGAATTGT	2552	2948	2665	2396	2200	2354	2628	2400	1994	2491
TTGTAACAATTCTTGATCTC	1827	2298	1573	1854	1485	1642	1772	1719	1212	1512
GTGGGAGATCAAGAATTGTT	1957	2130	2265	2013	2023	1827	1921	1923	1594	1717
TTTGTAACAATTCTTGATCT	2011	2377	1982	1769	1469	1402	1598	1517	1135	1446
TGGGAGATCAAGAATTGTTA	2605	2759	1785	1919	2325	2229	2532	2415	1945	2350
ATTTGTAACAATTCTTGATC	2124	2239	1596	1789	1630	1585	1908	1668	1230	1506
GGGAGATCAAGAATTGTTAC	1543	1616	1931	1643	1425	1471	1500	1475	1206	1364
GATTTGTAACAATTCTTGAT	1771	1886	1514	1377	1338	1295	1520	1372	948	1404
GGAGATCAAGAATTGTTACA	2365	2852	2165	1865	1931	1886	2186	2288	1603	1785
TGATTTGTAACAATTCTTGA	2125	1471	1424	1042	1332	1261	1464	1370	960	1325
GAGATCAAGAATTGTTACAA	2180	2106	1906	2128	1689	1675	2090	1786	1354	1635
GTGATTTGTAACAATTCTTG	2410	2768	2304	2116	1778	1788	1999	1834	1397	1811
AGATCAAGAATTGTTACAAA	2523	1102	1302	1130	1195	1201	1488	1251	1047	1250
GGTGATTTGTAACAATTCTT	2077	2123	1540	1353	1483	1461	1518	1570	1233	1295
GATCAAGAATTGTTACAAAT	2058	1732	1536	1537	1481	1357	1626	1426	1185	1505
GGGTGATTTGTAACAATTCT	2139	2868	2366	2086	2215	2232	2391	2191	1802	2095
ATCAAGAATTGTTACAAATC	1336	1628	1228	1308	1034	1368	1348	1212	975	1186
GGGGTGATTTGTAACAATTC	1483	2302	1983	1747	1434	1603	1857	1526	1322	1652
TCAAGAATTGTTACAAATCA	1890	1745	1913	1978	1480	1758	1806	1576	1451	1629
AGGGGTGATTTGTAACAATT	2122	2297	2478	2010	2004	1983	2092	1920	1778	2198
CAAGAATTGTTACAAATCAC	1368	1497	1632	1361	1196	1097	1229	1259	917	1174
GAGGGGTGATTTGTAACAAT	2252	2875	2319	2088	2024	2044	2454	2260	1826	2182
AAGAATTGTTACAAATCACC	1511	1209	1041	978	933	849	965	1029	660	775
TGAGGGGTGATTTGTAACAA	2093	2702	2500	2301	2167	2219	2488	2247	1992	2326
AGAATTGTTACAAATCACCC	1973	2293	1586	1273	1401	1380	1436	1546	1042	1467
TTGAGGGGTGATTTGTAACA	2683	3709	3536	2942	2991	2967	3021	2955	2456	2751
GAATTGTTACAAATCACCCC	1248	1115	1051	1108	904	866	1019	958	695	859
CTTGAGGGGTGATTTGTAAC	1943	2189	1984	2273	1916	2041	2237	2144	1855	2018
AATTGTTACAAATCACCCCT	1360	1478	1329	1230	995	1025	1150	1101	892	1078
CCTTGAGGGGTGATTTGTAA	2171	2371	2363	1706	1902	2140	2554	2088	2000	2000
ATTGTTACAAATCACCCCTC	1487	1301	1389	1372	1284	1306	1306	1376	1164	1214
TCCTTGAGGGGTGATTTGTA	2287	2571	2168	1995	2064	2093	2236	2285	1948	2148
TTGTTACAAATCACCCCTCA	2390	1939	2075	2224	1848	1922	2150	1882	1533	1735
TTCCTTGAGGGGTGATTTGT	1637	1783	1576	1657	1470	1670	1647	1543	1375	1496
TGTTACAAATCACCCCTCAA	1453	1155	1162	872	1050	1045	1146	888	778	938
GTTCCTTGAGGGGTGATTTG	2451	3041	2485	2248	2249	2362	2403	2516	1870	2164
GTTACAAATCACCCCTCAAG	1562	1617	1232	740	924	1041	1056	899	811	901
GGTTCCTTGAGGGGTGATTT	1537	1740	1826	1355	1333	1262	1433	1537	1182	1330
TTACAAATCACCCCTCAAGG	2043	1992	1594	1419	1661	1783	1806	1976	1546	1748
TGGTTCCTTGAGGGGTGATT	1766	1584	1153	1199	1683	1668	1735	1606	1230	1428
TACAAATCACCCCTCAAGGA	2526	1935	1691	1874	1544	1463	1753	1675	1341	1539
CTGGTTCCTTGAGGGGTGAT	2378	2984	2909	2743	2270	2435	2823	2466	2138	2533
ACAAATCACCCCTCAAGGAA	1846	1413	1358	1329	1213	1298	1483	1359	1151	1144
CCTGGTTCCTTGAGGGGTGA	2197	2690	2223	1973	2231	2128	2494	2089	1876	2058
CAAATCACCCCTCAAGGAAC	1842	1925	1617	1325	1412	1274	1349	1315	1155	1270
CCCTGGTTCCTTGAGGGGTG	2065	2863	2274	2349	2088	2260	2382	2211	2099	2312
AAATCACCCCTCAAGGAACC	1595	1399	853	794	1112	1194	1262	1179	827	1157
TCCCTGGTTCCTTGAGGGGT	1353	1289	1423	1403	1219	1304	1426	1346	1287	1400
AATCACCCCTCAAGGAACCA	2037	1405	1188	1453	1196	1406	1537	1327	1001	1143
ATCCCTGGTTCCTTGAGGGG	1797	1938	1658	1250	1820	1688	1843	1830	1571	1860
ATCACCCCTCAAGGAACCAG	2136	1624	1423	1643	1617	1514	1925	1685	1331	1549
CATCCCTGGTTCCTTGAGGG	2123	1668	1462	1608	1626	1700	1756	1733	1650	1714
TCACCCCTCAAGGAACCAGG	2116	1535	1361	755	1128	1305	1312	1003	1082	1221
TCATCCCTGGTTCCTTGAGG	2003	1103	1063	787	1643	1352	1469	1412	1121	1298
CACCCCTCAAGGAACCAGGG	2055	665	756	506	965	815	926	874	839	838
TTCATCCCTGGTTCCTTGAG	2072	1637	1403	1254	1862	1673	1829	1516	1281	1592
ACCCCTCAAGGAACCAGGGA	1623	1332	1231	1186	1318	1270	1316	1238	1094	1190
TTTCATCCCTGGTTCCTTGA	1665	1495	1294	932	1190	1220	1226	1227	989	1220
CCCCTCAAGGAACCAGGGAT	1638	1523	986	1131	1454	1594	1744	1570	1345	1533
CCCTCAAGGAACCAGGGATG	1990	2046	2230	1405	1907	1967	2137	1966	1766	2077
GATTTCATCCCTGGTTCCTT	1673	1837	1610	1547	1420	1410	1529	1514	1161	1456
TGATTTCATCCCTGGTTCCT	1570	1743	1597	1381	1377	1407	1352	1532	1228	1390
CTCAAGGAACCAGGGATGAA	2640	2503	2240	2135	2631	2224	2631	2525	2158	2385
CTGATTTCATCCCTGGTTCC	1775	2215	1907	2171	1783	1762	2179	2030	1799	2080
TCAAGGAACCAGGGATGAAA	1794	1355	1509	1143	1313	1382	1585	1329	1130	1521
ACTGATTTCATCCCTGGTTC	2065	2034	1852	1879	1704	1826	2146	1870	1543	2004
CAAGGAACCAGGGATGAAAT	1861	2995	1355	1981	1979	1890	2146	2095	1731	1856
AACTGATTTCATCCCTGGTT	1587	1749	2116	1201	1398	1333	1404	1426	1131	1437
AAGGAACCAGGGATGAAATC	1535	1581	1469	1670	1598	1370	1594	1514	1213	1360
AAACTGATTTCATCCCTGGT	1286	1941	1649	1465	1187	1108	1318	1229	1073	1233
AGGAACCAGGGATGAAATCA	2304	2651	2520	2287	2449	2366	2406	2583	2118	2091
CAAACTGATTTCATCCCTGG	1982	2439	1973	1819	1947	1692	1936	1928	1621	1697
GGAACCAGGGATGAAATCAG	2128	2186	1857	2031	2151	2011	2324	2161	1721	2190
CCAAACTGATTTCATCCCTG	2345	2562	2204	2101	2140	1987	2424	2156	1793	2204
GAACCAGGGATGAAATCAGT	2120	1961	1629	1383	1683	1609	1868	1760	1303	1573
TCCAAACTGATTTCATCCCT	1612	1677	1354	1044	1194	1287	1567	1363	1159	1419
AACCAGGGATGAAATCAGTT	1972	2611	2071	1947	1875	1878	1873	1947	1490	1783
ATCCAAACTGATTTCATCCC	1337	1273	1221	1272	1295	1326	1308	1395	1123	1041
ACCAGGGATGAAATCAGTTT	1571	2196	1704	1459	1510	1596	1802	1616	1381	1540
AATCCAAACTGATTTCATCC	1653	1093	902	870	864	935	916	945	732	875
CCAGGGATGAAATCAGTTTG	2450	3974	3525	2680	3366	3132	3600	3259	3004	2931
GAATCCAAACTGATTTCATC	1467	1017	1197	718	832	733	930	837	643	847
CAGGGATGAAATCAGTTTGG	2601	3541	2999	2472	2821	2680	2951	2896	2444	2687
AGAATCCAAACTGATTTCAT	2199	2149	1666	1741	1810	1873	1818	1866	1503	1593
AGGGATGAAATCAGTTTGGA	2266	2530	2204	2226	2074	2102	2220	2221	1677	2050
CAGAATCCAAACTGATTTCA	2499	3372	2872	2229	2105	2198	2458	2209	1984	2223
GGGATGAAATCAGTTTGGAT	1692	2022	1958	1499	1445	1509	1650	1468	1228	1569
GCAGAATCCAAACTGATTTC	1447	1721	1366	1653	1331	1273	1571	1376	1075	1304
GGATGAAATCAGTTTGGATT	2263	2579	2951	2484	2108	2113	2273	2064	1641	2314
TGCAGAATCCAAACTGATTT	2257	2848	2334	1963	2088	2159	2448	2162	1979	2187
GATGAAATCAGTTTGGATTC	2158	2229	2561	2485	1932	1924	2146	2067	1552	2172
TTGCAGAATCCAAACTGATT	1723	1630	1972	1670	1489	1602	1831	1468	1374	1777
ATGAAATCAGTTTGGATTCT	2301	3080	2549	2899	2050	2078	2236	2241	1652	2045
TTTGCAGAATCCAAACTGAT	1892	1833	1615	1518	1420	1377	1507	1430	1249	1355
TGAAATCAGTTTGGATTCTG	2286	2863	2120	2141	2060	2018	2202	2209	1655	1977
GAAATCAGTTTGGATTCTGC	1701	1955	1422	1283	1251	1093	1246	1265	977	1221
AAATCAGTTTGGATTCTGCA	2180	2063	1941	1527	1575	1653	1899	1930	1146	1577
AATCAGTTTGGATTCTGCAA	2012	1909	1386	1760	1616	1503	1683	1637	1335	1585
ATCAGTTTGGATTCTGCAAA	2153	2606	2091	2139	1706	1921	2004	1893	1554	1981
TCAGTTTGGATTCTGCAAAA	1411	1572	920	844	808	945	1035	942	782	957
CAGTTTGGATTCTGCAAAAA	1784	2244	2141	1688	1419	1490	1636	1480	1402	1488
AGTTTGGATTCTGCAAAAAA	1916	1690	1662	1410	1322	1289	1462	1435	1210	1296
GTTTGGATTCTGCAAAAAAG	1981	2177	2015	1755	1310	1332	1301	1344	951	1375
TTTGGATTCTGCAAAAAAGG	2180	1959	1651	1771	1322	1446	1642	1481	1192	1487
TTGGATTCTGCAAAAAAGGG	2520	2762	2283	2192	1951	2136	2224	1948	1812	2087
TGGATTCTGCAAAAAAGGGT	1605	1436	1473	1073	1336	1317	1332	1369	1112	1387
GGATTCTGCAAAAAAGGGTA	2309	1604	1941	1529	1679	1678	1783	1893	1390	1580
GATTCTGCAAAAAAGGGTAA	2590	1704	1611	1630	1715	1625	1911	1581	1236	1490
ATTCTGCAAAAAAGGGTAAT	1700	1924	1682	1373	1394	1352	1352	1359	972	1516
TTCTGCAAAAAAGGGTAATG	1613	1633	1690	1486	1411	1289	1449	1495	1275	1377
TCTGCAAAAAAGGGTAATGG	1619	1680	1472	1138	1477	1417	1562	1516	1335	1368
CTGCAAAAAAGGGTAATGGC	1490	1565	1479	1243	1286	1212	1350	1308	1029	1175
TGCAAAAAAGGGTAATGGCA	1796	1727	2092	1400	1456	1360	1564	1492	1236	1202
GCAAAAAAGGGTAATGGCAA	1957	2190	2303	1504	1794	1784	1901	1999	1395	1797
AAACTTTGCCATTACCCTTT	1469	2161	1866	1255	1392	1414	1531	1428	1025	1358
CAAAAAAGGGTAATGGCAAA	2169	2211	2038	1586	1893	1939	1966	1920	1651	1628
CAAACTTTGCCATTACCCTT	1942	2341	2100	1779	1665	1769	1799	1838	1507	1898
AAAAAAGGGTAATGGCAAAG	2052	2765	2015	2057	1660	1668	1989	1878	1451	1814
GCAAACTTTGCCATTACCCT	1812	2020	1947	1722	1350	1432	1595	1742	1350	1526
AAAAAGGGTAATGGCAAAGT	1775	2054	1524	1575	1556	1546	1573	1493	1211	1540
GGCAAACTTTGCCATTACCC	1659	1974	1480	1498	1243	1383	1543	1503	1218	1339
AAAAGGGTAATGGCAAAGTT	1390	1817	1370	1284	1391	1338	1463	1419	1140	1325
TGGCAAACTTTGCCATTACC	1055	1097	1101	1105	874	1033	953	1005	957	922
AAAGGGTAATGGCAAAGTTT	2320	2724	2479	2317	2214	2293	2400	2337	1840	2135
TTGGCAAACTTTGCCATTAC	1254	1456	1243	1256	1210	1206	1211	1267	1166	1149
AAGGGTAATGGCAAAGTTTG	2233	3178	2747	2181	2142	2178	2456	2404	1768	2236
GTTGGCAAACTTTGCCATTA	1454	1842	1630	1443	1395	1434	1646	1477	1068	1620
AGGGTAATGGCAAAGTTTGC	1592	1763	1734	1791	1549	1450	1718	1713	1488	1533
AGTTGGCAAACTTTGCCATT	1407	1686	1505	1341	1374	1480	1826	1544	1292	1531
GGGTAATGGCAAAGTTTGCC	1307	1763	1558	1139	1356	1241	1355	1412	1109	1353
AAGTTGGCAAACTTTGCCAT	1372	1869	1669	1132	1287	1310	1387	1487	1173	1260
GGTAATGGCAAAGTTTGCCA	2474	3006	2438	1967	2208	1949	2285	2339	1850	2250
TAAGTTGGCAAACTTTGCCA	2219	2643	2602	2371	2044	1907	2095	1976	1636	1916
GTAATGGCAAAGTTTGCCAA	1808	1867	2183	1929	1673	1646	1918	1818	1404	1793
TTAAGTTGGCAAACTTTGCC	1743	1639	1434	1562	1256	1230	1562	1351	1184	1440
TAATGGCAAAGTTTGCCAAC	1042	1368	1339	1037	1207	989	1274	1163	922	1123
GTTAAGTTGGCAAACTTTGC	1330	1648	1163	1364	1077	935	1258	1210	758	1001
AATGGCAAAGTTTGCCAACT	1135	1781	1404	1436	1151	1318	1243	1228	1039	1219
TGTTAAGTTGGCAAACTTTG	2716	2731	2627	2528	2259	2163	2374	2431	1898	2123
ATGGCAAAGTTTGCCAACTT	1407	2225	1865	1564	1394	1502	1610	1714	1335	1481
CTGTTAAGTTGGCAAACTTT	2485	3228	2891	3058	2220	2372	2667	2103	2167	2312
TGGCAAAGTTTGCCAACTTA	2674	3477	2608	2837	2847	2770	3059	3128	2455	2979
CCTGTTAAGTTGGCAAACTT	1467	1538	1466	1449	1456	1295	1386	1464	1159	1323
GGCAAAGTTTGCCAACTTAA	2950	2349	2256	2157	1875	1889	2474	2166	1812	2002
GCCTGTTAAGTTGGCAAACT	1517	1716	1650	1133	1408	1271	1369	1330	1092	1282
GCAAAGTTTGCCAACTTAAC	1114	1458	873	926	883	848	1007	878	790	1001
TGCCTGTTAAGTTGGCAAAC	1317	1944	1463	1348	1081	1125	1403	1307	1038	1240
CAAAGTTTGCCAACTTAACA	2139	1769	1466	1389	1534	1460	1832	1534	1275	1534
GTGCCTGTTAAGTTGGCAAA	1968	3109	2375	2475	1981	2026	2371	2261	1802	1981
AAAGTTTGCCAACTTAACAG	1531	1244	1224	1117	901	962	1042	904	774	972
AGTGCCTGTTAAGTTGGCAA	2388	3089	2749	2456	2354	2362	2755	2361	2238	2385
AAGTTTGCCAACTTAACAGG	1851	1967	1548	1218	1472	1342	1575	1627	1118	1516
CAGTGCCTGTTAAGTTGGCA	1972	2673	2063	2296	2124	1928	2270	2143	1759	2062
AGTTTGCCAACTTAACAGGC	1382	2045	1297	1244	977	1059	985	996	962	976
TCAGTGCCTGTTAAGTTGGC	1784	2222	2036	1508	1514	1558	1731	1554	1520	1669
GTTTGCCAACTTAACAGGCA	1687	1847	1466	1341	1290	1271	1539	1418	1018	1222
TTCAGTGCCTGTTAAGTTGG	2632	3164	3375	2434	2762	2543	2700	2714	2241	2560
TTTGCCAACTTAACAGGCAC	1423	1190	1572	1347	1150	1203	1300	1205	1152	1193
TTTCAGTGCCTGTTAAGTTG	1931	1969	2089	1746	1558	1657	1907	1776	1547	1700
TTGCCAACTTAACAGGCACT	1930	2487	1735	1734	1706	1987	2033	1991	1635	1894
TGCCAACTTAACAGGCACTG	1434	1800	1769	1260	1428	1536	1644	1606	1292	1464
GCCAACTTAACAGGCACTGA	2264	2653	2067	1836	1900	1893	2157	1913	1691	1906
CCAACTTAACAGGCACTGAA	2104	1102	922	1027	1039	936	995	974	805	918
CAACTTAACAGGCACTGAAA	1825	1458	1415	1072	1095	1186	1164	1138	978	1138
AACTTAACAGGCACTGAAAA	2216	1842	1389	1064	1235	1239	1505	1434	1102	1395
ACTTAACAGGCACTGAAAAG	2001	2425	2157	1606	1579	1693	2025	1739	1504	1644
CTTAACAGGCACTGAAAAGA	2247	2099	1817	1587	1445	1500	1626	1721	1218	1419
TTAACAGGCACTGAAAAGAG	2635	2346	2009	1993	2120	2182	2514	2303	1810	2185
TAACAGGCACTGAAAAGAGA	2357	1131	1618	1094	1299	1381	1415	1459	1067	1363
AACAGGCACTGAAAAGAGAG	2738	3269	3156	2860	2552	2488	2983	2586	2082	2617
ACAGGCACTGAAAAGAGAGT	1741	1915	1753	1549	1662	1676	1696	1884	1388	1534
CAGGCACTGAAAAGAGAGTG	2271	2744	3000	2047	2493	2590	2513	2622	2308	2445
AGGCACTGAAAAGAGAGTGG	2778	2772	2265	2404	2484	2567	2830	2671	2299	2580
GGCACTGAAAAGAGAGTGGG	2595	2284	2288	1699	2133	2095	2179	2028	1823	2013
GCACTGAAAAGAGAGTGGGT	866	999	834	872	906	857	1006	947	675	848
ATATACAAAAATAACAAGGT	1149	1056	780	813	666	727	859	794	585	791
AATATACAAAAATAACAAGG	1963	690	701	720	672	604	694	714	460	678
AAATATACAAAAATAACAAG	1709	734	757	657	564	504	743	535	372	551
GCAGCTGAAAATATACAAAA	1787	1044	814	760	789	793	1009	880	640	823
AGCAGCTGAAAATATACAAA	2246	1916	1433	1304	1490	1489	1816	1631	1270	1382
AAGCAGCTGAAAATATACAA	1675	1552	988	761	724	915	1041	969	830	926
CAAGCAGCTGAAAATATACA	2269	2261	2044	1963	1973	1870	2152	1998	1572	2047
ACAAGCAGCTGAAAATATAC	1516	1088	595	760	710	759	827	776	636	772
CACAAGCAGCTGAAAATATA	2939	2815	2821	1944	2328	2289	2491	2298	1819	2184
TCACAAGCAGCTGAAAATAT	1771	1762	1794	1354	1591	1651	1782	1572	1468	1554
TTCACAAGCAGCTGAAAATA	2208	2624	2321	2026	1895	1931	2044	2052	1538	1813
ATTCACAAGCAGCTGAAAAT	1997	2203	1564	1130	1433	1495	1629	1384	1286	1535
AATTCACAAGCAGCTGAAAA	1851	1161	1198	1164	1011	886	1123	897	762	931
AAATTCACAAGCAGCTGAAA	1634	1452	1389	1207	982	960	1125	1015	735	1031
AAAATTCACAAGCAGCTGAA	1923	1728	1212	1064	1021	1106	1225	1154	912	1090
GAAAATTCACAAGCAGCTGA	2341	2095	1602	1717	1414	1400	1619	1519	1114	1534
AGAAAATTCACAAGCAGCTG	2533	3486	2945	1932	2276	2222	2462	2582	1929	2216
CAGAAAATTCACAAGCAGCT	1506	1487	1212	1313	989	1105	1088	1047	879	960
TTTCAGCTGCTTGTGAATTT	1592	2000	1688	1373	1559	1567	1561	1524	1372	1594
TCAGAAAATTCACAAGCAGC	2025	2086	1866	1638	1658	1584	1910	1759	1323	1727
CTCAGAAAATTCACAAGCAG	2492	2102	1754	1974	1584	1806	1958	1651	1543	1631
GTCTCAGAAAATTCACAAGC	1534	1119	1303	1046	937	895	1135	1041	796	1069
AGTATTTGTTACATCCGTCT	1898	2002	2150	1511	1528	1490	1730	1828	1268	1594
CAGTATTTGTTACATCCGTC	1873	2369	2011	1707	1588	1763	1932	1784	1392	1878
TCAGTATTTGTTACATCCGT	1417	1702	1521	1479	1375	1347	1294	1258	1105	1255
TTCAGTATTTGTTACATCCG	2385	2633	2413	2192	2370	2469	2651	2342	2001	2289
GTTCAGTATTTGTTACATCC	1502	1286	1465	1363	1053	1049	1152	1178	833	995
TGTTCAGTATTTGTTACATC	1677	1618	1489	1225	1452	1312	1538	1534	1142	1386
GACGGATGTAACAAATACTG	2373	1498	1712	1770	1683	1616	1683	1589	1426	1621
ATGTTCAGTATTTGTTACAT	2073	2386	2310	1851	1670	1713	1913	1958	1350	1506
ACGGATGTAACAAATACTGA	2172	1913	2268	1951	1549	1567	1863	1822	1197	1646
GATGTTCAGTATTTGTTACA	1756	2121	1663	1758	1561	1508	1794	1683	1185	1462
CGGATGTAACAAATACTGAA	2299	1654	1388	1149	1294	1280	1249	1391	1012	1271
TGATGTTCAGTATTTGTTAC	1489	1734	2001	1669	1457	1372	1578	1385	1111	1415
GGATGTAACAAATACTGAAC	1415	1185	1189	1106	969	999	1030	1182	808	1021
ATGATGTTCAGTATTTGTTA	2327	2257	2440	2142	2024	1928	2165	2024	1448	2020
GATGTAACAAATACTGAACA	2158	2447	1721	1888	1504	1633	2055	1789	1266	1701
GATGATGTTCAGTATTTGTT	2053	3368	2227	2282	1738	1652	1912	1807	1339	1712
ATGTAACAAATACTGAACAT	1718	1539	1351	1276	1189	1366	1368	1456	1095	1241
TGATGATGTTCAGTATTTGT	1956	2140	1780	1255	1653	1528	1718	1692	1297	1798
TGTAACAAATACTGAACATC	1642	1388	1538	1143	1163	1216	1327	1319	996	1185
TTGATGATGTTCAGTATTTG	2632	3248	3086	2747	2112	2288	2843	2501	1983	2559
GTAACAAATACTGAACATCA	1909	910	907	881	722	834	930	846	526	821
GTTGATGATGTTCAGTATTT	1783	2285	1720	1503	1336	1509	1632	1349	1144	1589
TAACAAATACTGAACATCAT	2061	1484	1468	996	1349	1282	1510	1266	1068	1283
GGTTGATGATGTTCAGTATT	2158	3045	2880	2019	2046	1825	2118	2129	1497	1787
AACAAATACTGAACATCATC	1584	1031	722	705	692	657	798	790	617	743
GGGTTGATGATGTTCAGTAT	1841	1806	2116	1604	1896	1664	1830	1742	1370	1512
ACAAATACTGAACATCATCA	2080	1655	1451	1298	1091	1209	1297	1284	997	1299
TGGGTTGATGATGTTCAGTA	2340	3203	2553	1912	2020	2232	2387	2218	1953	1935
CAAATACTGAACATCATCAA	2036	1099	1330	1023	1153	1174	1229	1086	954	1181
CTGGGTTGATGATGTTCAGT	2227	3840	2646	2596	2271	2089	2679	2433	2111	2353
AAATACTGAACATCATCAAC	1481	1007	852	1018	822	790	957	852	694	805
ACTGGGTTGATGATGTTCAG	2263	2571	3220	2021	2060	2102	2368	2242	1836	2184
AATACTGAACATCATCAACC	1709	1119	653	1062	1039	959	1089	940	752	814
TACTGGGTTGATGATGTTCA	2239	3142	2432	2416	2259	2402	2498	2418	1905	2151
ATACTGAACATCATCAACCC	1638	1173	975	1377	944	1176	1111	1073	858	1274
TTACTGGGTTGATGATGTTC	2411	2608	1888	2170	2125	2246	2402	2342	1867	2203
TACTGAACATCATCAACCCA	1815	2133	1641	1497	1561	1657	1980	1591	1354	1706
ATTACTGGGTTGATGATGTT	1921	2143	1800	1939	1719	1652	1961	1752	1454	1755
ACTGAACATCATCAACCCAG	2189	1605	1786	1571	1520	1411	1505	1362	1167	1229
TATTACTGGGTTGATGATGT	2317	2723	1730	2232	1861	2079	2066	1997	1704	1784
CTGAACATCATCAACCCAGT	1703	1437	1323	1522	1198	1386	1476	1432	1271	1426
TTATTACTGGGTTGATGATG	2599	3241	2825	2355	2255	2445	2687	2667	1909	2280
TGAACATCATCAACCCAGTA	1837	1746	1205	1291	1498	1395	1482	1590	1241	1552
ATTATTACTGGGTTGATGAT	2133	2644	2432	1865	1657	1774	1842	1680	1304	1554
GAACATCATCAACCCAGTAA	2247	1212	1188	978	1080	982	1224	1048	936	1137
CATTATTACTGGGTTGATGA	2672	2644	2225	2083	2117	2058	2239	2267	1673	1955
AACATCATCAACCCAGTAAT	1837	2000	1369	1059	1427	1306	1391	1297	1160	1290
TCATTATTACTGGGTTGATG	1753	2029	1764	1912	1532	1474	1791	1746	1322	1640
ACATCATCAACCCAGTAATA	1979	1386	1325	1352	1202	1235	1470	1280	1069	1294
ATCATTATTACTGGGTTGAT	1487	2106	1366	1511	1302	1283	1485	1283	1077	1364
CATCATCAACCCAGTAATAA	2042	1040	909	773	1135	1026	1164	1037	893	996
AATCATTATTACTGGGTTGA	2059	2438	2036	1725	1720	1660	1935	1819	1221	1834
ATCATCAACCCAGTAATAAT	1743	606	722	725	815	783	760	714	640	754
AAATCATTATTACTGGGTTG	2010	2426	1871	2067	1826	1758	1849	1746	1343	1745
TCATCAACCCAGTAATAATG	1841	1256	790	869	886	766	939	928	710	906
CAAATCATTATTACTGGGTT	1720	1714	1549	1888	1639	1653	1735	1723	1254	1411
CATCAACCCAGTAATAATGA	2463	1706	1418	1066	1510	1336	1687	1427	1227	1454
TCAAATCATTATTACTGGGT	1317	1302	1255	1138	1421	1156	1316	1216	924	1235
ATCAACCCAGTAATAATGAT	2308	2038	1665	1727	1818	1738	2076	1802	1512	1825
TTCAAATCATTATTACTGGG	1951	2118	2094	1627	1404	1439	1741	1481	1225	1677
TCAACCCAGTAATAATGATT	1815	738	822	760	1174	1360	1387	1145	909	1226
GTTCAAATCATTATTACTGG	1733	1204	1418	1089	1056	1059	1342	1051	878	1190
CAACCCAGTAATAATGATTT	1820	2155	1958	1541	1881	1807	1915	1875	1442	1835
TGTTCAAATCATTATTACTG	2429	2694	1827	1245	1649	1741	1803	1822	1443	1539
AACCCAGTAATAATGATTTG	2213	2709	2822	2219	2113	2019	2399	2067	1562	2108
GTGTTCAAATCATTATTACT	1294	939	1317	1046	787	900	899	912	599	915
ACCCAGTAATAATGATTTGA	2253	2238	2227	1677	1774	1721	2015	2006	1418	1868
GGTGTTCAAATCATTATTAC	1167	1179	929	570	722	810	787	770	611	822
CCCAGTAATAATGATTTGAA	2362	2345	1757	1975	1904	1857	1969	1992	1577	1826
TGGTGTTCAAATCATTATTA	2720	3026	2875	2306	2284	2300	2266	2375	1875	2106
CCAGTAATAATGATTTGAAC	1423	1384	805	736	917	921	1044	953	685	970
GTGGTGTTCAAATCATTATT	1563	1605	1547	1387	1153	1272	1296	1379	968	1375
CAGTAATAATGATTTGAACA	1977	2138	1553	1621	1299	1360	1490	1376	1167	1284
AGTGGTGTTCAAATCATTAT	2020	2458	2002	2060	1785	2094	2116	2105	1510	1978
AGTAATAATGATTTGAACAC	1535	1713	1476	1387	1226	1223	1680	1194	1016	1297
CAGTGGTGTTCAAATCATTA	2533	2881	3324	2474	2358	2606	2793	2572	2168	2518
GTAATAATGATTTGAACACC	1393	1704	1282	1168	1325	1230	1314	1443	851	1169
TCAGTGGTGTTCAAATCATT	1735	2966	1913	2345	1572	1806	1877	1979	1583	1648
TAATAATGATTTGAACACCA	2026	1207	1096	929	1089	801	1031	1082	718	1032
CTCAGTGGTGTTCAAATCAT	2378	3088	2512	2004	2323	2449	2680	2520	2126	2430
AATAATGATTTGAACACCAC	1501	1446	1050	1124	929	909	1009	1066	806	993
ATAATGATTTGAACACCACT	2098	2189	1701	1407	1575	1361	1786	1846	1303	1658
TTCTCAGTGGTGTTCAAATC	1610	2055	1806	1621	1514	1619	1743	1566	1549	1593
TAATGATTTGAACACCACTG	2889	4083	2779	3692	2662	2566	2729	2741	2087	2374
CTTCTCAGTGGTGTTCAAAT	2025	2289	1792	1665	1976	2009	2164	2053	1681	2105
AATGATTTGAACACCACTGA	2326	2703	1816	1840	1785	1842	1761	1806	1439	1608
GCTTCTCAGTGGTGTTCAAA	2216	2045	2369	1759	1689	1875	1891	1802	1616	1724
ATGATTTGAACACCACTGAG	1797	1838	1555	1630	1351	1394	1669	1609	1106	1424
CGCTTCTCAGTGGTGTTCAA	2122	1682	1432	1399	1540	1539	1819	1552	1358	1669
TGATTTGAACACCACTGAGA	2615	2797	1909	1771	1877	1966	1969	1939	1618	1683
ACGCTTCTCAGTGGTGTTCA	2083	2766	2379	2034	2055	2202	2396	2141	1934	2373
GATTTGAACACCACTGAGAA	2255	2583	1912	1955	1726	1927	1783	1880	1302	1709
CACGCTTCTCAGTGGTGTTC	1723	1652	1927	1668	1602	1518	1690	1561	1331	1515
ATTTGAACACCACTGAGAAG	2073	2329	2402	1954	1885	1708	1893	1769	1490	1841
GCACGCTTCTCAGTGGTGTT	1603	2093	1709	1533	1521	1584	1783	1626	1422	1548
TTTGAACACCACTGAGAAGC	1597	1719	1350	1275	1224	1276	1382	1239	1184	1286
TGCACGCTTCTCAGTGGTGT	1902	2234	1878	1755	2029	1907	2262	1932	1911	2053
TTGAACACCACTGAGAAGCG	1902	2282	1870	1964	1644	1750	1821	1771	1599	1719
CTGCACGCTTCTCAGTGGTG	2087	2537	2603	2056	1972	1996	2268	2195	1895	2096
TGAACACCACTGAGAAGCGT	1795	1818	1894	1703	1557	1494	1779	1670	1371	1663
GCTGCACGCTTCTCAGTGGT	2056	2282	1915	1850	1946	2052	2164	2050	1746	1971
GAACACCACTGAGAAGCGTG	2095	2387	2053	2240	1855	1881	2001	2124	1808	1840
AGCTGCACGCTTCTCAGTGG	2248	2358	2066	1770	2372	2259	2362	2476	2025	2160
AACACCACTGAGAAGCGTGC	1039	710	812	682	656	678	792	609	573	696
CAGCTGCACGCTTCTCAGTG	2212	2849	2413	2309	2111	2276	2307	2463	2149	2281
ACACCACTGAGAAGCGTGCA	2326	2855	2779	2207	2380	2341	2625	2465	2135	2328
TCAGCTGCACGCTTCTCAGT	1310	1585	1390	1282	1275	1367	1310	1259	1319	1218
CACCACTGAGAAGCGTGCAG	2268	2463	2982	2119	2365	2336	2410	2444	2335	1970
CTCAGCTGCACGCTTCTCAG	2217	2216	2117	1729	1943	2148	2127	2225	2148	2118
ACCACTGAGAAGCGTGCAGC	1491	1481	1093	1218	1354	1213	1603	1225	1215	1417
CCACTGAGAAGCGTGCAGCT	1312	1502	1114	1239	1325	1211	1336	1168	1229	1241
CTCTCAGCTGCACGCTTCTC	1791	2086	2609	1901	1688	1778	1842	1996	1550	1633
CACTGAGAAGCGTGCAGCTG	2330	2892	2434	2671	2242	2365	2579	2511	2278	2489
CCTCTCAGCTGCACGCTTCT	2209	2508	2528	1949	2173	2177	2278	2111	1995	2205
ACTGAGAAGCGTGCAGCTGA	2850	3548	3006	2576	2362	2968	2668	2504	2716	2737
GCCTCTCAGCTGCACGCTTC	1974	2572	2284	1794	1806	1863	2118	1968	1728	1802
CTGAGAAGCGTGCAGCTGAG	2232	2449	2592	2294	2316	2124	2541	2156	1936	2178
TGCCTCTCAGCTGCACGCTT	1738	1995	1466	1328	1393	1510	1470	1608	1395	1351
TGAGAAGCGTGCAGCTGAGA	2742	3655	3030	2337	2676	2649	3100	2730	2284	2972
ATGCCTCTCAGCTGCACGCT	1651	2131	1930	1475	1614	1524	1817	1766	1581	1611
GAGAAGCGTGCAGCTGAGAG	2052	2267	2164	2111	1890	1952	2018	2080	1648	1886
GATGCCTCTCAGCTGCACGC	1147	904	960	938	875	796	931	977	720	852
AGAAGCGTGCAGCTGAGAGG	2976	3775	3224	3049	2928	2845	3220	3012	2622	2778
GGATGCCTCTCAGCTGCACG	1943	2258	2402	2110	1768	1940	1929	2002	1710	1851
GAAGCGTGCAGCTGAGAGGC	1392	2031	1429	1420	1332	1240	1522	1369	1130	1392
TGGATGCCTCTCAGCTGCAC	1516	1653	1378	1281	1199	1328	1541	1401	1277	1373
AAGCGTGCAGCTGAGAGGCA	1539	2150	1739	1476	1470	1459	1771	1490	1330	1680
CTGGATGCCTCTCAGCTGCA	2075	2620	2139	1508	1720	1780	2083	1853	1718	1873
AGCGTGCAGCTGAGAGGCAT	1928	2507	2593	1758	1880	1992	1915	1941	1832	1742
TCTGGATGCCTCTCAGCTGC	1658	2219	2142	5500	1644	1759	1975	1768	1563	1606
GCGTGCAGCTGAGAGGCATC	2144	2940	2311	2293	2034	2192	2453	2212	1987	2100
TTCTGGATGCCTCTCAGCTG	1070	1308	1253	798	926	1062	1147	995	828	1084
CGTGCAGCTGAGAGGCATCC	1439	1399	1548	1003	1083	1357	1323	1335	1189	1395
TTTCTGGATGCCTCTCAGCT	1381	1396	1332	865	1081	1191	1319	1348	906	1250
GTGCAGCTGAGAGGCATCCA	1929	2185	2099	2169	1906	1983	2105	2088	1674	1940
TGCAGCTGAGAGGCATCCAG	1614	1955	1597	1367	1582	1597	1700	1705	1580	1637
GCAGCTGAGAGGCATCCAGA	2226	2497	2179	1927	2077	1947	2180	2349	1789	1951
CAGCTGAGAGGCATCCAGAA	1630	1852	1722	1493	1486	1502	1569	1459	1232	1396
AGCTGAGAGGCATCCAGAAA	1938	1903	1643	1673	1781	1785	2030	1772	1570	1740
GCTGAGAGGCATCCAGAAAA	2158	2318	2289	2012	1842	1982	1979	1923	1629	1814
CTGAGAGGCATCCAGAAAAG	2581	3138	2950	2800	2530	2413	2960	2479	2230	2721
TGAGAGGCATCCAGAAAAGT	2171	2338	2522	1583	2019	1970	2158	2220	1823	1807
GAGAGGCATCCAGAAAAGTA	2002	2314	2400	1689	1732	1926	1943	1861	1668	1793
AGAGGCATCCAGAAAAGTAT	2307	2007	2297	1553	1767	1612	1715	1794	1379	1720
GAGGCATCCAGAAAAGTATC	1772	2373	2041	1733	1706	1729	1854	1721	1308	1494
GGCATCCAGAAAAGTATCAG	1923	1652	1002	1053	1463	1385	1529	1426	1186	1173
GCATCCAGAAAAGTATCAGG	2143	1222	836	1139	1181	1068	1221	1261	889	1094
CATCCAGAAAAGTATCAGGG	1976	559	713	589	691	673	716	669	569	666
ATCCAGAAAAGTATCAGGGT	1499	1582	1197	1100	1383	1417	1560	1321	1142	1288
TCCAGAAAAGTATCAGGGTA	1811	2061	1862	1516	1975	1992	2103	1991	1787	1868
CCAGAAAAGTATCAGGGTAG	2314	2904	2216	2316	2322	2297	2479	2520	1995	2403
CAGAACTACCCTGATACTTT	2682	3659	2672	3269	2779	2596	2858	2610	2104	2641
CAGAAAAGTATCAGGGTAGT	1702	1974	1924	1859	1654	1729	1687	1798	1357	1658
ACAGAACTACCCTGATACTT	1791	1796	2177	1701	1725	1626	1752	1887	1333	1714
AGAAAAGTATCAGGGTAGTT	2153	2581	2022	1942	1969	2195	2629	2373	1691	2234
AACAGAACTACCCTGATACT	1697	2221	1688	1899	1500	1581	1806	1475	1262	1581
GAAAAGTATCAGGGTAGTTC	2082	2045	1926	2429	1551	1590	1886	1783	1293	1647
AAACAGAACTACCCTGATAC	1516	1887	1328	1326	1313	1149	1350	1160	932	1240
AAAAGTATCAGGGTAGTTCT	2520	3207	3235	2171	2245	2351	2523	2355	1741	2255
GAAACAGAACTACCCTGATA	2661	2555	2301	2076	2258	2047	2426	2349	1796	2328
AAAGTATCAGGGTAGTTCTG	2733	2904	2817	2173	2565	2435	2753	2829	1849	2529
TGAAACAGAACTACCCTGAT	1782	1905	1566	1774	1609	1344	1801	1586	1303	1616
AAGTATCAGGGTAGTTCTGT	1621	1875	1542	1647	1414	1373	1611	1486	1144	1415
TTGAAACAGAACTACCCTGA	1973	2403	1715	1959	1759	1653	2014	1964	1433	1871
AGTATCAGGGTAGTTCTGTT	1746	1889	1514	1662	1609	1675	1714	1584	1292	1556
TTTGAAACAGAACTACCCTG	2207	3211	2285	1891	1754	1713	1839	2012	1428	1796
GTATCAGGGTAGTTCTGTTT	1968	2521	2125	1927	2132	1884	2161	2223	1589	1948
GTTTGAAACAGAACTACCCT	2036	2450	2157	1847	1647	1591	1772	1732	1159	1602
TATCAGGGTAGTTCTGTTTC	1547	2424	1719	1200	1831	1790	2116	1891	1352	1837
AGTTTGAAACAGAACTACCC	1754	1426	1632	1232	1315	1234	1528	1311	1045	1253
ATCAGGGTAGTTCTGTTTCA	1810	2097	1979	2178	1921	1826	2070	1952	1593	1852
AAGTTTGAAACAGAACTACC	977	700	744	688	675	736	805	787	522	690
TCAGGGTAGTTCTGTTTCAA	1646	2291	1563	1524	1591	1741	1743	1625	1337	1651
CAAGTTTGAAACAGAACTAC	1695	1850	1471	1116	1284	1240	1382	1473	1046	1258
CAGGGTAGTTCTGTTTCAAA	2552	2621	2553	2222	2398	2391	2721	2329	2051	2444
GCAAGTTTGAAACAGAACTA	1978	2771	2172	2023	1706	1719	2057	1779	1433	1813
AGGGTAGTTCTGTTTCAAAC	1559	1469	1511	1139	1287	1300	1353	1295	1240	1339
TGCAAGTTTGAAACAGAACT	2532	2976	3123	2689	2537	2531	2625	2685	2274	2476
GGGTAGTTCTGTTTCAAACT	1504	1742	1843	1586	1419	1357	1381	1597	1110	1490
ATGCAAGTTTGAAACAGAAC	1586	1213	1359	1007	935	975	1055	955	962	913
GGTAGTTCTGTTTCAAACTT	2022	2213	2127	1942	1964	1905	2274	2134	1595	1940
CATGCAAGTTTGAAACAGAA	2123	1593	1600	1015	1154	1073	1253	1121	958	925
GTAGTTCTGTTTCAAACTTG	2771	3596	3088	2508	2565	2569	2769	2829	2119	2267
ACATGCAAGTTTGAAACAGA	2694	2304	1924	1778	1730	1927	2140	1859	1557	1790
TAGTTCTGTTTCAAACTTGC	1422	1076	694	809	745	685	839	713	725	836
CACATGCAAGTTTGAAACAG	2300	2743	2738	2537	1908	2102	2574	2121	2038	2030
AGTTCTGTTTCAAACTTGCA	2387	2336	2128	2043	1906	2049	2145	2055	1733	2081
CCACATGCAAGTTTGAAACA	2289	3473	2559	2281	2310	2397	2662	2441	2029	2502
GTTCTGTTTCAAACTTGCAT	1914	2226	1573	1722	1341	1302	1357	1473	1147	1329
TCCACATGCAAGTTTGAAAC	1740	1666	1453	1172	1362	1383	1514	1377	1307	1574
TTCTGTTTCAAACTTGCATG	2209	2763	2300	2025	2037	1956	2338	2185	1659	1987
CTCCACATGCAAGTTTGAAA	2401	1806	1709	1234	1384	1401	1432	1503	1308	1439
TCTGTTTCAAACTTGCATGT	1627	2130	1813	1307	1348	1300	1550	1707	1132	1427
GCTCCACATGCAAGTTTGAA	2412	2843	2420	2308	2090	1927	2120	2173	1733	1825
CTGTTTCAAACTTGCATGTG	2195	2757	2513	2435	2103	2088	2230	2120	2042	2058
GGCTCCACATGCAAGTTTGA	2534	2686	1842	1784	1987	1833	2272	2061	1635	2056
TGTTTCAAACTTGCATGTGG	2840	3435	2403	2488	2332	2161	2471	2436	2001	2577
TGGCTCCACATGCAAGTTTG	2189	3053	2603	2180	2249	2056	2543	2209	2030	2307
GTTTCAAACTTGCATGTGGA	2058	2173	2026	1920	1674	1577	1785	1757	1328	1650
ATGGCTCCACATGCAAGTTT	2070	2584	2413	1973	1960	2002	2199	2109	1814	2037
TTTCAAACTTGCATGTGGAG	1963	2118	2283	1684	1823	1636	1714	1776	1409	1556
CATGGCTCCACATGCAAGTT	1240	1387	1690	1220	1415	1361	1534	1438	1326	1484
TTCAAACTTGCATGTGGAGC	1697	2241	1977	1797	1559	1749	1729	1865	1498	1712
ACATGGCTCCACATGCAAGT	1490	1198	1178	1163	1082	999	1214	1196	950	1101
TCAAACTTGCATGTGGAGCC	1638	1474	1885	1290	1277	1464	1446	1380	1278	1375
CACATGGCTCCACATGCAAG	2586	2945	2592	2351	2318	2480	2509	2616	2310	2284
CAAACTTGCATGTGGAGCCA	2251	2553	2785	2352	1904	2189	2226	1941	1955	2209
CCACATGGCTCCACATGCAA	1878	1580	1214	1150	1088	1340	1336	1329	1207	1141
AAACTTGCATGTGGAGCCAT	1466	1866	1845	1210	1263	1165	1417	1346	1069	1358
GCCACATGGCTCCACATGCA	2214	2282	2588	1962	2134	2233	2565	2207	2127	2224
AACTTGCATGTGGAGCCATG	2278	2830	2192	2039	2280	2201	2456	2400	1925	2227
TGCCACATGGCTCCACATGC	1421	1620	1080	1159	1354	1143	1469	1456	1124	1298
ACTTGCATGTGGAGCCATGT	1472	1732	1701	1413	1393	1375	1569	1442	1187	1512
GTGCCACATGGCTCCACATG	2316	2799	2481	2405	2207	2301	2374	2355	1957	2178
CTTGCATGTGGAGCCATGTG	2357	3452	3112	2426	2499	2401	2853	2570	2264	2405
TGTGCCACATGGCTCCACAT	1079	1266	1107	976	1018	1190	1231	1056	1012	1007
TTGCATGTGGAGCCATGTGG	3339	3578	3769	3688	3202	3376	3645	3342	3130	3511
TTGTGCCACATGGCTCCACA	2195	2622	2402	2165	2067	2239	2329	1966	2016	2218
TGCATGTGGAGCCATGTGGC	1123	948	1143	1742	1199	1265	1153	1272	1124	1069
TTTGTGCCACATGGCTCCAC	1279	1540	1516	1274	1363	1226	1371	1369	1099	1294
GCATGTGGAGCCATGTGGCA	1910	2817	2398	2003	1914	2008	2160	1925	1733	1993
ATTTGTGCCACATGGCTCCA	2097	2931	2437	2007	2070	2069	2004	2129	1838	1956
CATGTGGAGCCATGTGGCAC	1492	1903	1942	1631	1636	1623	1591	1807	1482	1641
TATTTGTGCCACATGGCTCC	1646	1884	1644	1324	1419	1585	1658	1643	1403	1630
ATGTGGAGCCATGTGGCACA	2407	2661	2155	2362	2262	2324	2676	2321	1986	2282
GTATTTGTGCCACATGGCTC	2143	2936	2027	1919	1959	1899	2227	2027	1575	2013
TGTGGAGCCATGTGGCACAA	1894	2589	1828	1985	1800	1913	2021	2006	1634	1981
AGTATTTGTGCCACATGGCT	1954	2434	2012	1819	1811	1944	2099	1930	1715	1775
GTGGAGCCATGTGGCACAAA	2325	2837	2503	2907	2158	2416	2563	2479	2005	2362
GAGTATTTGTGCCACATGGC	1878	2371	2217	1628	1660	1560	1586	1692	1308	1458
TGGAGCCATGTGGCACAAAT	2210	2459	2424	2082	2240	1935	2221	2055	1911	2076
TGAGTATTTGTGCCACATGG	2736	3510	2939	2223	2526	2572	3004	2512	2145	2715
GGAGCCATGTGGCACAAATA	3094	3696	3355	2882	3098	3041	3343	3413	2726	3055
ATGAGTATTTGTGCCACATG	2150	2741	2416	2127	1998	1933	2055	2096	1718	1936
GAGCCATGTGGCACAAATAC	2119	2651	2008	1764	1982	2076	2375	2235	1768	2135
CATGAGTATTTGTGCCACAT	1789	2516	1807	2043	1802	1792	1935	1965	1538	1897
AGCCATGTGGCACAAATACT	2064	2578	2211	1937	1979	2174	2150	2078	1742	2083
GCATGAGTATTTGTGCCACA	2181	2440	2210	2219	2176	2070	2291	2313	1827	1934
GCCATGTGGCACAAATACTC	1815	1898	1600	1271	1468	1406	1472	1344	1217	1371
GGCATGAGTATTTGTGCCAC	1272	1817	1604	1725	1536	1216	1463	1337	1156	1100
CCATGTGGCACAAATACTCA	2072	2160	2026	1792	1774	1822	2145	1805	1556	1811
TGGCATGAGTATTTGTGCCA	1817	2475	2053	2630	2270	2123	2339	2227	1933	2062
CATGTGGCACAAATACTCAT	1680	1543	1050	1113	1248	1339	1319	1290	1177	1263
CTGGCATGAGTATTTGTGCC	1663	1752	1676	1688	1624	1488	1745	1557	1330	1676
[truncated: 9,707 more rows]

## Sheet: SpG-CBE
Cell line	pDNA	HAP1	HAP1	Meljuso	Meljuso	Meljuso	Meljuso
Drug arm	pDNA	Dropout	Dropout	Dropout	Dropout	Cisplatin	Cisplatin
sgRNA sequence	pDNA	Rep A	Rep B	Rep A	Rep B	Rep A	Rep B
CTGTTCCAATGAACTTTAAC	766	1021	1578	1102	944	1399	1082
ATGTGTTAAAGTTCATTGGA	927	1823	2663	2207	2265	3060	2612
TCTGTTCCAATGAACTTTAA	666	1033	1057	1170	1151	1352	1150
TGTGTTAAAGTTCATTGGAA	849	1876	2204	2246	2171	2512	2495
TTCTGTTCCAATGAACTTTA	1203	2060	2486	2212	1980	2425	2413
GTGTTAAAGTTCATTGGAAC	812	2110	1673	1915	1843	2101	2227
TTTCTGTTCCAATGAACTTT	1198	2760	3177	2981	3171	3641	3501
TGTTAAAGTTCATTGGAACA	1078	1936	2751	2604	2668	2735	2984
CTTTCTGTTCCAATGAACTT	583	1004	1328	1430	1383	1473	1894
GTTAAAGTTCATTGGAACAG	1320	2612	3945	3471	3116	3842	3841
TTAAAGTTCATTGGAACAGA	1412	2980	2687	2784	2846	3229	3213
TTCTTTCTGTTCCAATGAAC	711	1238	1627	1393	1469	1393	1463
TTTCTTTCTGTTCCAATGAA	608	1481	1189	1206	1254	1415	1689
AAAGTTCATTGGAACAGAAA	979	1455	1400	1383	1519	1642	1852
ATTTCTTTCTGTTCCAATGA	997	2378	2316	2142	2207	2335	2676
AAGTTCATTGGAACAGAAAG	813	1933	2587	2343	2093	2455	2229
CATTTCTTTCTGTTCCAATG	381	1096	1592	1106	1225	1390	1414
AGTTCATTGGAACAGAAAGA	1443	2472	3168	2755	2613	3190	3390
GTTCATTGGAACAGAAAGAA	899	1824	2099	1818	1548	1981	1978
TCCATTTCTTTCTGTTCCAA	681	1065	1505	1174	1356	1349	1357
TCATTGGAACAGAAAGAAAT	688	1066	1264	1356	1151	1564	1408
AATCCATTTCTTTCTGTTCC	331	825	905	801	949	1007	913
ATTGGAACAGAAAGAAATGG	478	1211	1246	1120	1075	1119	1244
TAAATCCATTTCTTTCTGTT	447	988	978	829	1136	1148	1110
ATAAATCCATTTCTTTCTGT	784	1650	1480	1491	1323	1638	1634
TGGAACAGAAAGAAATGGAT	454	481	847	942	861	992	1041
GATAAATCCATTTCTTTCTG	869	1478	1895	2153	2126	2241	2406
GGAACAGAAAGAAATGGATT	1051	2601	2903	2270	2541	2831	3088
AGATAAATCCATTTCTTTCT	671	1360	1613	1402	1557	1760	1654
GAACAGAAAGAAATGGATTT	909	2264	2029	2297	2375	2495	2450
CAGATAAATCCATTTCTTTC	787	1306	1592	1768	1519	1874	1718
AACAGAAAGAAATGGATTTA	1065	2541	3223	3277	2544	3671	3025
GCAGATAAATCCATTTCTTT	668	1577	1895	1933	1824	1789	1996
ACAGAAAGAAATGGATTTAT	866	1959	2302	2004	1663	2559	2202
AGCAGATAAATCCATTTCTT	1075	2178	3052	2484	2399	3107	2919
CAGAAAGAAATGGATTTATC	784	1790	1785	1956	2004	2156	2358
GAGCAGATAAATCCATTTCT	947	2180	2478	2347	2126	2538	2837
AGAAAGAAATGGATTTATCT	788	1964	2086	1953	2193	2305	2256
AGAGCAGATAAATCCATTTC	758	1756	2095	1952	1799	2389	2265
GAAAGAAATGGATTTATCTG	1096	2639	3663	2869	2771	3447	3020
AAGAGCAGATAAATCCATTT	708	1161	1605	1448	1328	1437	1912
AAAGAAATGGATTTATCTGC	877	1651	2070	1656	1880	1955	2345
GAAGAGCAGATAAATCCATT	490	978	1238	1027	1076	1276	1479
AAGAAATGGATTTATCTGCT	511	1106	1773	1412	1404	1552	1976
CGAAGAGCAGATAAATCCAT	626	805	1045	1053	983	1293	1224
AGAAATGGATTTATCTGCTC	1063	2292	2649	2606	2482	2530	2959
GCGAAGAGCAGATAAATCCA	995	2272	2749	2769	2418	2820	2885
GAAATGGATTTATCTGCTCT	592	1789	1582	1986	1513	1862	1998
CGCGAAGAGCAGATAAATCC	458	1295	1164	1118	1026	1432	1077
AAATGGATTTATCTGCTCTT	776	1599	2096	1786	1775	2082	2075
ACGCGAAGAGCAGATAAATC	604	1209	1408	1459	1295	1443	1442
AATGGATTTATCTGCTCTTC	562	1477	1799	1715	1678	1706	1917
AACGCGAAGAGCAGATAAAT	717	1390	1953	1668	1694	1803	1950
ATGGATTTATCTGCTCTTCG	672	1786	1716	1639	1462	1783	1941
CAACGCGAAGAGCAGATAAA	950	2016	2987	2365	2093	2749	2618
TGGATTTATCTGCTCTTCGC	446	774	822	861	768	1053	1105
TCAACGCGAAGAGCAGATAA	1171	2496	2903	2876	2636	3044	2975
GGATTTATCTGCTCTTCGCG	879	2100	2755	2264	2100	2613	2573
TTCAACGCGAAGAGCAGATA	1237	2825	3434	2993	3090	3377	3883
GATTTATCTGCTCTTCGCGT	617	1166	1419	1496	1462	1582	1457
CTTCAACGCGAAGAGCAGAT	463	898	1127	1028	976	1222	934
ATTTATCTGCTCTTCGCGTT	476	1123	1514	1119	1180	1479	1281
TCTTCAACGCGAAGAGCAGA	926	1735	2582	1756	1745	1944	2231
TTTATCTGCTCTTCGCGTTG	1032	3096	3611	2768	2571	3158	3008
TTCTTCAACGCGAAGAGCAG	1159	2354	3111	3073	2890	3276	3337
TTATCTGCTCTTCGCGTTGA	1178	3199	3366	2793	3026	3844	3405
CTTCTTCAACGCGAAGAGCA	948	1865	1945	1883	1731	2035	2131
TATCTGCTCTTCGCGTTGAA	925	2062	2091	2101	2176	2545	2567
ACTTCTTCAACGCGAAGAGC	669	1411	1285	1178	1232	1560	1432
ATCTGCTCTTCGCGTTGAAG	1014	2146	2744	2657	2551	3084	2643
TACTTCTTCAACGCGAAGAG	864	1936	2196	2311	2057	2787	2698
TCTGCTCTTCGCGTTGAAGA	1153	2471	3079	2782	2471	3389	2720
GTACTTCTTCAACGCGAAGA	1100	2506	3989	2231	1999	2562	2606
CTGCTCTTCGCGTTGAAGAA	739	1478	1841	1930	1839	2132	2262
TGTACTTCTTCAACGCGAAG	721	1648	1592	1556	1588	1775	1915
TGCTCTTCGCGTTGAAGAAG	1325	2732	3663	3023	3254	3494	3958
TTGTACTTCTTCAACGCGAA	775	1514	1533	1270	1400	1407	1531
GCTCTTCGCGTTGAAGAAGT	961	1887	2172	2474	2227	2595	2503
TTTGTACTTCTTCAACGCGA	658	518	683	784	852	944	890
CTCTTCGCGTTGAAGAAGTA	707	1980	1916	1843	1666	2162	2014
TCTTCGCGTTGAAGAAGTAC	743	1347	1651	1612	1797	1778	2211
CTTCGCGTTGAAGAAGTACA	850	1776	2096	2142	1964	2713	2438
TTCGCGTTGAAGAAGTACAA	1049	2132	1859	2144	1841	2759	2012
TCGCGTTGAAGAAGTACAAA	737	1157	1467	1305	1220	1466	1706
CGCGTTGAAGAAGTACAAAA	1060	1609	1848	1571	1472	1706	1941
GCGTTGAAGAAGTACAAAAT	622	1273	1468	1690	1320	1774	1831
CGTTGAAGAAGTACAAAATG	969	2819	3216	2830	3022	3093	3522
GTTGAAGAAGTACAAAATGT	680	1431	2086	1812	1672	1993	1761
TTGAAGAAGTACAAAATGTC	814	1693	2248	1979	2087	2086	2035
TGAAGAAGTACAAAATGTCA	1202	2114	2552	2034	2040	2305	2523
GAAGAAGTACAAAATGTCAT	1123	2158	3773	2640	2724	3090	3041
AAGAAGTACAAAATGTCATT	803	1556	1960	1993	1706	2157	1972
AGAAGTACAAAATGTCATTA	1271	3209	3556	3156	3172	3658	3979
GAAGTACAAAATGTCATTAA	1038	1349	1506	1682	1892	2214	2595
AAGTACAAAATGTCATTAAT	911	1264	2206	1694	1459	2259	1769
AGTACAAAATGTCATTAATG	911	2357	2152	1715	1884	2103	2407
GCATAGCATTAATGACATTT	839	1554	1775	1816	1637	2101	2034
TACAAAATGTCATTAATGCT	657	1459	1740	1467	1472	1731	1623
TGCATAGCATTAATGACATT	611	1437	1902	1668	1475	1819	1681
ACAAAATGTCATTAATGCTA	875	1460	1297	1428	1290	1414	1586
CTGCATAGCATTAATGACAT	781	1761	1971	2070	1955	2408	2190
CAAAATGTCATTAATGCTAT	991	2424	2272	2285	2140	2393	2964
TCTGCATAGCATTAATGACA	990	1692	1764	1798	1884	2164	1919
AAAATGTCATTAATGCTATG	924	1781	2099	1985	2013	1991	2499
TTCTGCATAGCATTAATGAC	498	1057	1278	1098	1037	1289	1410
AAATGTCATTAATGCTATGC	532	1369	1600	1441	1173	1810	1552
TTTCTGCATAGCATTAATGA	964	1282	1732	1566	1692	1622	1681
AATGTCATTAATGCTATGCA	925	1853	2441	1989	2014	2402	2391
ATGTCATTAATGCTATGCAG	971	1610	1806	1773	1833	2131	1820
TGTCATTAATGCTATGCAGA	1019	2173	2334	2170	2012	2438	2306
GTCATTAATGCTATGCAGAA	833	1735	1525	1471	1436	1837	1652
TCATTAATGCTATGCAGAAA	1192	2286	2275	2361	1937	2767	2580
CATTAATGCTATGCAGAAAA	1071	1645	1852	1642	1765	2539	2068
ATTAATGCTATGCAGAAAAT	960	1958	2194	1855	1981	2206	2621
TTAATGCTATGCAGAAAATC	707	1192	1584	1440	1119	1787	1493
TAATGCTATGCAGAAAATCT	939	1435	1774	1736	1630	1914	1833
AATGCTATGCAGAAAATCTT	798	1174	1601	1611	1277	1546	1350
ATGCTATGCAGAAAATCTTA	1459	1802	2467	2527	2359	2842	2664
TGCTATGCAGAAAATCTTAG	996	2133	1980	2026	1967	2027	2086
GCTATGCAGAAAATCTTAGA	669	987	1044	939	882	1217	1229
CTATGCAGAAAATCTTAGAG	771	1356	1599	1923	1988	2467	2338
TATGCAGAAAATCTTAGAGT	719	1222	1712	1192	1364	1282	1795
ATGCAGAAAATCTTAGAGTG	876	1952	2208	2164	2132	2291	2312
TGCAGAAAATCTTAGAGTGT	831	2112	2447	2582	2277	2698	2570
GCAGAAAATCTTAGAGTGTC	580	1392	1804	1687	1616	1976	1951
GATGGGACACTCTAAGATTT	806	2633	2862	2253	2166	2519	2598
CAGAAAATCTTAGAGTGTCC	597	1358	1836	1645	1461	2013	1688
AGATGGGACACTCTAAGATT	1066	2412	3237	2641	2653	3152	2988
AGAAAATCTTAGAGTGTCCC	602	1215	1415	1328	1316	1729	1422
CAGATGGGACACTCTAAGAT	751	1431	1862	1676	1505	2163	1712
GAAAATCTTAGAGTGTCCCA	680	1244	1693	1634	1450	1557	1473
CCAGATGGGACACTCTAAGA	1027	2163	2469	2393	2429	3242	2771
AAAATCTTAGAGTGTCCCAT	584	1315	2235	1436	1451	1821	1636
ACCAGATGGGACACTCTAAG	837	1437	2265	1939	2187	2105	2329
AAATCTTAGAGTGTCCCATC	664	1333	1890	1774	1613	2087	1967
TACCAGATGGGACACTCTAA	1186	2606	2980	2921	2644	3106	3029
AATCTTAGAGTGTCCCATCT	669	1633	1855	1765	1787	1771	2128
TTACCAGATGGGACACTCTA	1158	1082	1323	2074	1749	1954	1716
ATCTTAGAGTGTCCCATCTG	850	1825	2981	2273	1777	2516	2381
CTTACCAGATGGGACACTCT	683	1441	1579	1686	1619	1995	1776
TCTTAGAGTGTCCCATCTGG	747	1800	1816	2203	1866	2394	2266
ACTTACCAGATGGGACACTC	541	1117	1373	1071	962	1351	1438
CTTAGAGTGTCCCATCTGGT	532	1349	1397	1595	1323	1802	1556
GACTTACCAGATGGGACACT	762	2001	2257	2089	2114	2601	2311
TTAGAGTGTCCCATCTGGTA	783	1912	2039	1918	2071	2381	2225
TGACTTACCAGATGGGACAC	468	1076	1232	1071	1040	1205	1383
TAGAGTGTCCCATCTGGTAA	1042	2689	3050	2820	3139	3022	3823
CTGACTTACCAGATGGGACA	1003	1987	3100	2345	2500	3024	2764
AGAGTGTCCCATCTGGTAAG	1413	4024	4379	4000	3999	4854	4821
GCTGACTTACCAGATGGGAC	485	939	1065	1079	1036	1536	1352
GAGTGTCCCATCTGGTAAGT	624	1682	1871	1782	1918	2444	2145
TGCTGACTTACCAGATGGGA	888	1633	2223	2696	2202	2406	2311
AGTGTCCCATCTGGTAAGTC	593	331	461	1204	1070	538	667
GTGCTGACTTACCAGATGGG	973	2853	3314	2647	2382	3050	3087
GTGTCCCATCTGGTAAGTCA	839	2507	2303	1862	1899	2436	2198
TGTGCTGACTTACCAGATGG	1140	2548	3334	2934	3074	3196	3017
TGTCCCATCTGGTAAGTCAG	918	2472	2682	2759	2719	3134	2890
TTGTGCTGACTTACCAGATG	1057	2826	3219	2899	2771	3838	3577
GTCCCATCTGGTAAGTCAGC	461	953	1305	1263	1129	1344	1229
CTTGTGCTGACTTACCAGAT	625	1590	1665	1591	1731	1581	1997
TCCCATCTGGTAAGTCAGCA	592	1235	1727	1670	1468	1749	1779
TCTTGTGCTGACTTACCAGA	728	1107	1631	1782	2103	1913	1919
CCCATCTGGTAAGTCAGCAC	468	954	1235	1054	1059	1012	1107
CTCTTGTGCTGACTTACCAG	901	2379	2365	2530	2491	2861	2905
CCATCTGGTAAGTCAGCACA	1166	2574	3833	3216	3150	4107	3307
ACTCTTGTGCTGACTTACCA	1156	2659	2719	2944	2472	3349	3198
CATCTGGTAAGTCAGCACAA	961	1680	2229	1782	1821	1884	2192
CACTCTTGTGCTGACTTACC	557	1495	1376	1632	1533	1830	1783
ATCTGGTAAGTCAGCACAAG	976	2893	2822	2960	2692	3029	3318
ACACTCTTGTGCTGACTTAC	765	1793	1663	1553	1705	1785	1860
TCTGGTAAGTCAGCACAAGA	815	1345	1471	1329	1346	1774	1409
TACACTCTTGTGCTGACTTA	1166	2402	2939	2859	2846	3362	3309
CTGGTAAGTCAGCACAAGAG	1069	2419	2662	2739	2755	3349	3194
ATACACTCTTGTGCTGACTT	889	1924	2112	2258	2171	2556	2682
TGGTAAGTCAGCACAAGAGT	888	2207	2244	2673	2135	3485	2803
AATACACTCTTGTGCTGACT	517	1168	1280	1063	1249	1248	1360
GGTAAGTCAGCACAAGAGTG	1263	2489	3569	3467	2794	3641	3290
TAATACACTCTTGTGCTGAC	536	1064	1019	956	1111	982	1024
GTAAGTCAGCACAAGAGTGT	1016	2051	3072	3001	2834	3529	3266
TTAATACACTCTTGTGCTGA	985	1924	2208	2186	1774	2205	2483
TAAGTCAGCACAAGAGTGTA	796	1851	2205	2122	2247	2499	2593
ATTAATACACTCTTGTGCTG	962	2333	2922	3072	2292	3108	2893
AAGTCAGCACAAGAGTGTAT	1025	2351	3103	2492	2469	2947	2791
AATTAATACACTCTTGTGCT	608	1058	1458	1448	1225	1660	1379
AGTCAGCACAAGAGTGTATT	650	1601	2337	2055	2048	2027	2266
AAATTAATACACTCTTGTGC	565	1184	894	1180	952	1527	1306
GTCAGCACAAGAGTGTATTA	1390	3941	3802	3624	3580	4345	4133
CAAATTAATACACTCTTGTG	905	2212	3101	2084	2671	2518	3119
TCAGCACAAGAGTGTATTAA	936	2398	2633	2510	2604	2640	2838
CCAAATTAATACACTCTTGT	636	803	621	750	798	837	834
CAGCACAAGAGTGTATTAAT	394	698	953	814	951	1111	1160
AGCACAAGAGTGTATTAATT	806	1310	1896	2001	1720	2105	2020
TCCCAAATTAATACACTCTT	567	635	945	880	855	1003	964
ATCCCAAATTAATACACTCT	1103	1711	2116	1920	1974	2101	2371
CACAAGAGTGTATTAATTTG	727	2199	2463	2180	1890	2644	2501
AATCCCAAATTAATACACTC	514	400	804	491	480	533	613
ACAAGAGTGTATTAATTTGG	1174	2792	3338	2902	3110	3326	3367
GAATCCCAAATTAATACACT	869	1123	1331	1219	1251	1499	1487
CAAGAGTGTATTAATTTGGG	1168	2666	3418	2911	2808	3793	3171
GGAATCCCAAATTAATACAC	902	720	1042	1051	1019	1239	1064
AAGAGTGTATTAATTTGGGA	1051	2455	2728	2765	2468	3338	2822
AGGAATCCCAAATTAATACA	1020	1826	1941	1673	1747	2182	1957
AGAGTGTATTAATTTGGGAT	715	1765	1976	1781	1737	2213	2311
TAGGAATCCCAAATTAATAC	514	474	720	719	607	791	702
GAGTGTATTAATTTGGGATT	791	1951	2232	2236	1958	2298	2225
ATAGGAATCCCAAATTAATA	1263	1603	2031	1824	1779	2054	2061
AGTGTATTAATTTGGGATTC	562	1196	1652	1393	1471	1375	1641
CATAGGAATCCCAAATTAAT	851	1180	1194	1442	1029	1844	1356
GTGTATTAATTTGGGATTCC	799	2255	2806	2181	2220	2252	2642
TCATAGGAATCCCAAATTAA	576	1105	1105	985	1093	1346	1267
TGTATTAATTTGGGATTCCT	703	1461	1534	1387	1289	1633	1300
ATCATAGGAATCCCAAATTA	942	1756	2402	2381	2189	2743	2524
GTATTAATTTGGGATTCCTA	893	2014	2081	2109	1959	2280	2274
AATCATAGGAATCCCAAATT	741	1576	1692	1847	1671	1923	1988
TATTAATTTGGGATTCCTAT	927	1480	1868	1494	1394	1579	1999
TAATCATAGGAATCCCAAAT	478	906	1009	1089	1177	1188	1306
ATTAATTTGGGATTCCTATG	853	1920	1965	2249	1988	2410	2356
ATAATCATAGGAATCCCAAA	827	848	954	1148	1037	1112	1133
TTAATTTGGGATTCCTATGA	841	2028	2700	2332	2049	2394	2538
GATAATCATAGGAATCCCAA	696	897	879	950	1040	1272	941
TAATTTGGGATTCCTATGAT	743	1859	2349	2180	1639	2896	2345
AGATAATCATAGGAATCCCA	894	1001	1104	1088	1204	1238	1150
AATTTGGGATTCCTATGATT	727	1425	2091	1978	1819	2120	2146
GAGATAATCATAGGAATCCC	400	934	1401	940	1076	1475	1111
ATTTGGGATTCCTATGATTA	904	2514	3132	2440	2192	2891	2857
GGAGATAATCATAGGAATCC	890	2210	2017	2141	2098	2549	2700
TTTGGGATTCCTATGATTAT	566	1807	1793	1297	1257	1360	1827
AGGAGATAATCATAGGAATC	550	1798	2191	1872	1679	2520	2052
TTGGGATTCCTATGATTATC	466	1366	1473	1162	1069	1190	1459
TAGGAGATAATCATAGGAAT	731	1760	1957	1989	1742	2386	2237
TGGGATTCCTATGATTATCT	883	1738	2050	2347	2114	2624	2375
ATAGGAGATAATCATAGGAA	787	1559	1903	1881	1818	2103	2269
GGGATTCCTATGATTATCTC	750	1387	1545	1755	1618	1805	2192
GGGTAGGGGGGGAGAAAAAG	837	1338	1387	1782	1756	1985	2011
AGGGTAGGGGGGGAGAAAAA	562	982	1320	1267	1208	2068	1398
CAGGGTAGGGGGGGAGAAAA	1102	2039	2322	2306	2462	2633	2641
GCAGGGTAGGGGGGGAGAAA	1007	1565	1670	1820	1551	1924	1658
AGCAGGGTAGGGGGGGAGAA	931	1326	2025	1832	1630	2109	1575
TAGCAGGGTAGGGGGGGAGA	654	1246	1457	1537	1507	1887	1910
CTAGCAGGGTAGGGGGGGAG	863	1896	2576	2341	2422	2635	2906
ACTAGCAGGGTAGGGGGGGA	880	2111	2851	2327	2213	2740	2565
TTTCTCCCCCCCTACCCTGC	476	1144	1171	1209	1109	1475	1444
GACTAGCAGGGTAGGGGGGG	644	1272	1807	1906	1657	2085	2386
TTCTCCCCCCCTACCCTGCT	564	1514	1936	1567	1689	2059	2043
AGACTAGCAGGGTAGGGGGG	1059	1654	1789	2551	2399	2841	2757
CAGACTAGCAGGGTAGGGGG	940	724	793	1289	1268	1281	1251
CTCCCCCCCTACCCTGCTAG	602	1484	1677	1668	1935	1607	2110
CCAGACTAGCAGGGTAGGGG	949	1118	1325	1616	1980	1844	1879
TCCCCCCCTACCCTGCTAGT	477	1180	985	1043	1180	1301	1381
TCCAGACTAGCAGGGTAGGG	700	806	1082	1634	1354	1501	1591
CCCCCCCTACCCTGCTAGTC	304	814	846	724	716	901	841
CTCCAGACTAGCAGGGTAGG	1130	2121	2551	3084	2815	3357	3065
CCCCCCTACCCTGCTAGTCT	769	1569	2117	1846	1860	2433	2165
ACTCCAGACTAGCAGGGTAG	1186	2836	3474	3613	3418	3824	3198
CCCCCTACCCTGCTAGTCTG	1023	3208	3193	2730	3006	3052	3421
AACTCCAGACTAGCAGGGTA	983	2095	2157	2494	2300	2197	2432
CCCCTACCCTGCTAGTCTGG	873	1851	2454	2391	2038	3053	2699
CAACTCCAGACTAGCAGGGT	490	1085	1573	1230	1128	1590	1119
CCCTACCCTGCTAGTCTGGA	526	1311	1460	1391	1355	1547	1590
TCAACTCCAGACTAGCAGGG	884	1505	2307	2233	2434	2607	2496
CCTACCCTGCTAGTCTGGAG	580	1549	1601	1428	1399	1774	1869
ATCAACTCCAGACTAGCAGG	963	2270	2027	2058	2188	2608	2686
CTACCCTGCTAGTCTGGAGT	680	1505	1598	1996	1986	2579	2559
GATCAACTCCAGACTAGCAG	905	1800	2523	2056	2128	2084	2198
TACCCTGCTAGTCTGGAGTT	652	1764	1949	1970	2136	2319	2591
TGATCAACTCCAGACTAGCA	748	1281	1440	1602	1436	1795	1776
ACCCTGCTAGTCTGGAGTTG	1111	2878	3351	3352	3039	3519	3281
TTGATCAACTCCAGACTAGC	889	1603	2206	1770	1722	1798	2022
CCCTGCTAGTCTGGAGTTGA	883	1953	2393	2117	2166	2621	2484
CTTGATCAACTCCAGACTAG	1371	2572	3180	3079	3016	3714	3494
CCTGCTAGTCTGGAGTTGAT	898	1881	2729	2105	2279	2716	2746
CCTTGATCAACTCCAGACTA	1070	1851	2358	2049	2026	2298	2230
CTGCTAGTCTGGAGTTGATC	625	1510	1802	1938	1746	2020	1964
TCCTTGATCAACTCCAGACT	579	1508	1502	1627	1130	1512	1704
TGCTAGTCTGGAGTTGATCA	801	1681	2478	1778	1680	1906	2103
TTCCTTGATCAACTCCAGAC	391	958	801	914	871	1143	1003
GCTAGTCTGGAGTTGATCAA	833	1776	2279	2190	2063	2522	2505
GTTCCTTGATCAACTCCAGA	702	870	1196	924	888	1309	935
CTAGTCTGGAGTTGATCAAG	779	1978	2319	2088	2062	2284	2328
TAGTCTGGAGTTGATCAAGG	1257	3098	3116	3049	2982	3826	3413
AGGTTCCTTGATCAACTCCA	866	1318	1928	1723	1613	1816	1926
CAGGTTCCTTGATCAACTCC	725	1628	2192	1909	1877	2063	2157
GTCTGGAGTTGATCAAGGAA	848	2033	1932	2059	1971	2301	2577
ACAGGTTCCTTGATCAACTC	620	1087	1216	1142	894	1179	1337
TCTGGAGTTGATCAAGGAAC	976	2303	2748	2366	2483	2773	2620
GACAGGTTCCTTGATCAACT	509	1021	1141	1174	1157	1293	1399
CTGGAGTTGATCAAGGAACC	467	1326	1299	1201	1218	1606	1338
AGACAGGTTCCTTGATCAAC	785	1628	1740	2164	1866	2216	2293
TGGAGTTGATCAAGGAACCT	562	1260	1839	1421	1340	1740	1785
GAGACAGGTTCCTTGATCAA	974	2423	2952	2523	2358	3026	2953
GGAGTTGATCAAGGAACCTG	824	2029	2719	2207	1982	2292	2528
GGAGACAGGTTCCTTGATCA	1029	2288	2848	2623	2685	3115	2894
GAGTTGATCAAGGAACCTGT	524	1137	1120	1317	1208	1524	1399
TGGAGACAGGTTCCTTGATC	713	2092	2216	1743	1765	2083	2454
AGTTGATCAAGGAACCTGTC	881	1667	2592	2218	2099	2257	2614
GTGGAGACAGGTTCCTTGAT	751	1922	1872	1863	1778	2250	2135
GTTGATCAAGGAACCTGTCT	688	1494	1694	1562	1500	1596	1683
TGTGGAGACAGGTTCCTTGA	1140	3051	2970	3268	2957	3332	3248
TTGATCAAGGAACCTGTCTC	606	1284	2073	1449	1422	1805	1538
TTGTGGAGACAGGTTCCTTG	1034	2831	3143	2909	3072	3797	3334
TGATCAAGGAACCTGTCTCC	791	1892	2218	1898	2213	2227	2501
TTTGTGGAGACAGGTTCCTT	725	2084	2173	1866	1854	2165	2291
GATCAAGGAACCTGTCTCCA	1032	2594	3017	3380	2954	3809	3377
CTTTGTGGAGACAGGTTCCT	734	1670	1955	2229	2032	2369	2340
ATCAAGGAACCTGTCTCCAC	409	987	1208	938	1053	1106	1184
ACTTTGTGGAGACAGGTTCC	660	1621	2274	2005	1697	2106	2006
TCAAGGAACCTGTCTCCACA	965	1482	1904	1704	1768	1967	1811
CAAGGAACCTGTCTCCACAA	798	873	1435	1556	1561	1557	1442
ACACTTTGTGGAGACAGGTT	459	1038	1456	1162	1171	1285	1170
CACACTTTGTGGAGACAGGT	792	1658	2298	2284	2202	2539	2392
AGGAACCTGTCTCCACAAAG	1055	517	940	1263	1336	948	1118
TCACACTTTGTGGAGACAGG	1062	2340	2914	2680	2733	3112	3451
GGAACCTGTCTCCACAAAGT	866	1929	2419	2287	2240	2616	2666
GTCACACTTTGTGGAGACAG	1314	2726	3856	2660	2718	3285	3149
GAACCTGTCTCCACAAAGTG	1120	718	1143	1722	1812	1483	1342
GGTCACACTTTGTGGAGACA	1087	1646	2097	2459	2474	2418	2434
AACCTGTCTCCACAAAGTGT	655	1131	1579	1466	1248	1628	1528
ACCTGTCTCCACAAAGTGTG	1019	2870	3439	2844	2645	3530	3076
GTGGTCACACTTTGTGGAGA	1006	2149	2381	2307	2358	2752	2379
CCTGTCTCCACAAAGTGTGA	886	2202	3190	2342	2492	2759	2946
TGTGGTCACACTTTGTGGAG	894	2823	3235	2545	2560	3071	3060
CTGTCTCCACAAAGTGTGAC	405	1193	1031	1044	1021	1012	1390
ATGTGGTCACACTTTGTGGA	1123	3074	3821	3216	3135	3223	4053
TGTCTCCACAAAGTGTGACC	694	1406	1858	1645	1434	1691	1672
TATGTGGTCACACTTTGTGG	1171	2847	3149	3063	3658	3577	3949
GTCTCCACAAAGTGTGACCA	1120	2649	2951	2991	2617	3280	3296
ATATGTGGTCACACTTTGTG	1223	3193	3598	3325	3120	4166	3712
AATATGTGGTCACACTTTGT	654	1709	1949	1588	1607	1912	1642
CTCCACAAAGTGTGACCACA	1014	2244	2408	2196	2249	2570	3138
AAATATGTGGTCACACTTTG	869	2087	2532	2350	2025	2375	2574
TCCACAAAGTGTGACCACAT	740	1552	1830	1879	1771	2152	2154
AAAATATGTGGTCACACTTT	961	3027	3201	2553	2655	3057	3244
CCACAAAGTGTGACCACATA	1176	2470	3096	2768	2744	3364	3434
CAAAATATGTGGTCACACTT	1042	2135	2541	2536	2334	3044	2849
CACAAAGTGTGACCACATAT	929	1998	2591	2063	1993	2281	2337
GCAAAATATGTGGTCACACT	1108	2470	2553	2415	2211	2490	2653
ACAAAGTGTGACCACATATT	986	2216	2830	2885	2504	3520	3011
TGCAAAATATGTGGTCACAC	568	1276	1416	1589	1469	1608	1626
CAAAGTGTGACCACATATTT	998	2038	2646	2582	2420	3090	2968
TTGCAAAATATGTGGTCACA	781	2031	2546	2027	2354	2509	2537
CTTGCAAAATATGTGGTCAC	606	1902	1687	1779	1553	1990	2009
ACTTGCAAAATATGTGGTCA	964	2582	2548	2822	2723	3306	3527
TACTTGCAAAATATGTGGTC	857	1801	2475	2210	1925	2583	2405
TTACTTGCAAAATATGTGGT	546	1401	1732	1503	1264	1742	1663
CTTACTTGCAAAATATGTGG	1114	1908	2065	2059	1811	2385	2397
ACTTACTTGCAAAATATGTG	936	2071	2228	2331	2245	2805	2579
AACTTACTTGCAAAATATGT	1031	1251	1490	1482	1409	1394	1363
AAACTTACTTGCAAAATATG	1005	1402	1618	1566	1531	2133	2074
CAAACTTACTTGCAAAATAT	837	1212	1849	1358	1274	1574	1623
TCAAACTTACTTGCAAAATA	1019	1131	1330	1498	1432	2164	1604
TTCAAACTTACTTGCAAAAT	578	1406	1442	1477	1134	1594	1515
ATTCAAACTTACTTGCAAAA	1051	2113	1501	1195	1096	1464	1487
CATTCAAACTTACTTGCAAA	873	1077	1118	1221	1146	1119	1387
ACATTCAAACTTACTTGCAA	947	958	1289	1132	1096	1110	1405
CACATTCAAACTTACTTGCA	969	1758	2047	2395	2237	2509	2830
ACACATTCAAACTTACTTGC	732	999	917	926	890	1226	1070
AACACATTCAAACTTACTTG	650	884	1249	987	1259	1544	1415
TTTGCAAGTAAGTTTGAATG	1039	2624	3384	2884	2960	3408	3281
TAACACATTCAAACTTACTT	915	1030	1504	1305	1261	1336	1443
TTGCAAGTAAGTTTGAATGT	741	2160	2411	2051	1995	2406	2579
ATAACACATTCAAACTTACT	720	994	931	924	977	1528	1158
TGCAAGTAAGTTTGAATGTG	1217	2628	3957	3100	3555	3732	3780
CATAACACATTCAAACTTAC	845	601	819	877	715	858	782
GCAAGTAAGTTTGAATGTGT	1046	2130	2879	2611	2626	3028	3642
ACATAACACATTCAAACTTA	936	1109	1257	1254	1460	1483	1721
CAAGTAAGTTTGAATGTGTT	983	2091	2530	2551	2448	2915	3013
CACATAACACATTCAAACTT	938	1141	1559	1445	1279	1746	1757
AAGTAAGTTTGAATGTGTTA	936	2684	2891	3050	2440	2496	2952
CCACATAACACATTCAAACT	465	530	752	635	657	882	719
AGTAAGTTTGAATGTGTTAT	690	1683	2243	2026	1975	2310	2337
GCCACATAACACATTCAAAC	420	320	659	476	528	543	503
GTAAGTTTGAATGTGTTATG	798	2241	2334	2191	2040	2612	2477
AGCCACATAACACATTCAAA	869	941	1077	1178	1215	1226	1398
TAAGTTTGAATGTGTTATGT	664	1370	1908	2092	2029	2273	2566
GAGCCACATAACACATTCAA	826	849	1389	1412	1280	1737	1633
AAGTTTGAATGTGTTATGTG	838	2152	2075	2246	1993	2315	2338
GGAGCCACATAACACATTCA	1122	2447	2947	2955	3036	3109	3569
AGTTTGAATGTGTTATGTGG	1008	2777	3045	2565	3037	3337	3409
TGGAGCCACATAACACATTC	782	1576	2197	1808	1708	2362	2144
GTTTGAATGTGTTATGTGGC	679	1907	1936	1930	1932	2239	2133
ATGGAGCCACATAACACATT	918	3117	2850	2814	2523	3077	2687
TTTGAATGTGTTATGTGGCT	623	1909	1722	1561	1627	2083	2097
AATGGAGCCACATAACACAT	576	1087	1278	1183	1338	1368	1562
TTGAATGTGTTATGTGGCTC	864	2177	2608	2366	2366	3073	2898
TAATGGAGCCACATAACACA	1223	2442	2464	2234	2285	2693	2547
TGAATGTGTTATGTGGCTCC	564	1351	1714	1610	1427	1927	1923
ATAATGGAGCCACATAACAC	576	1320	1805	1381	1476	1469	1614
GAATGTGTTATGTGGCTCCA	817	2185	2529	2139	1985	2669	2379
AATAATGGAGCCACATAACA	843	1273	1386	1745	1401	1883	1784
AATGTGTTATGTGGCTCCAT	559	1499	1831	1755	1623	2048	1822
TAATAATGGAGCCACATAAC	479	1152	1372	1335	1200	1328	1497
ATGTGTTATGTGGCTCCATT	544	1367	1557	1354	1470	1728	1759
CTAATAATGGAGCCACATAA	806	1471	1849	1663	1468	2363	1724
TGTGTTATGTGGCTCCATTA	922	2353	2967	2652	2700	3111	3067
GCTAATAATGGAGCCACATA	631	1601	1847	1620	1502	1989	1858
GTGTTATGTGGCTCCATTAT	891	2296	2618	2242	2128	2264	2481
AGCTAATAATGGAGCCACAT	395	879	1008	992	866	990	1131
TGTTATGTGGCTCCATTATT	875	1977	2370	2169	2099	2564	2634
AAGCTAATAATGGAGCCACA	1027	1729	2303	1869	1802	2475	2268
GTTATGTGGCTCCATTATTA	733	2003	2121	2114	1971	2238	2445
AAAGCTAATAATGGAGCCAC	484	1232	1439	1228	1281	1571	1499
TTATGTGGCTCCATTATTAG	986	2072	3008	2787	2609	2873	3226
AAAAGCTAATAATGGAGCCA	1165	2856	3048	2632	2628	3334	3465
TATGTGGCTCCATTATTAGC	808	1752	1667	1769	1687	1857	2087
CAAAAGCTAATAATGGAGCC	528	1085	1459	1121	1054	1438	1103
ATGTGGCTCCATTATTAGCT	1032	2344	2989	2417	2689	2496	2794
ACAAAAGCTAATAATGGAGC	765	1212	1927	1592	1469	1999	1851
TGTGGCTCCATTATTAGCTT	709	1926	1995	1801	1579	2035	1941
AACAAAAGCTAATAATGGAG	858	1556	1959	1658	1803	1801	1894
GTGGCTCCATTATTAGCTTT	649	1736	2042	2080	1890	2384	2337
AAACAAAAGCTAATAATGGA	774	1278	1551	1352	1308	1308	1372
AAAACAAAAGCTAATAATGG	923	1693	2399	2165	1837	2244	2243
AAAAACAAAAGCTAATAATG	956	1259	1308	1329	1306	1607	1617
CAAAAACAAAAGCTAATAAT	822	1042	1253	1129	1004	1167	1083
AAGGACAAAAACAAAAGCTA	1018	1854	1888	1763	1701	1951	1739
AATCTATAAATTATAAAGAA	945	778	866	916	876	1171	1176
AAATCTATAAATTATAAAGA	1140	1166	1460	1556	1404	1563	1560
TCTTTCTTTATAATTTATAG	660	673	1167	904	964	1119	1096
AAAATCTATAAATTATAAAG	753	911	808	857	799	1030	872
CTTTCTTTATAATTTATAGA	607	510	963	669	629	707	632
TTTCTTTATAATTTATAGAT	509	677	1020	940	699	934	859
CATGCAAAATCTATAAATTA	893	1237	1602	1609	1516	1506	1838
GCATGCAAAATCTATAAATT	528	1056	1475	1247	1228	1517	1552
AGCATGCAAAATCTATAAAT	789	1053	1055	1168	1051	1282	1298
CAGCATGCAAAATCTATAAA	1065	1295	1433	1478	1429	1811	1876
TCAGCATGCAAAATCTATAA	492	579	743	779	606	856	832
TTCAGCATGCAAAATCTATA	1135	1310	2166	1713	1617	2077	1939
TTTCAGCATGCAAAATCTAT	871	1225	1195	1167	1363	1544	1590
GTTTCAGCATGCAAAATCTA	931	1805	1871	1651	1612	2175	2091
AGTTTCAGCATGCAAAATCT	989	2177	2136	1811	2182	2549	2558
AAGTTTCAGCATGCAAAATC	894	1604	1880	1470	1496	1908	2051
GAAGTTTCAGCATGCAAAAT	907	2336	2953	2366	2240	2563	2858
AGAAGTTTCAGCATGCAAAA	705	1393	1402	1499	1171	1425	1412
GAGAAGTTTCAGCATGCAAA	1464	2711	3644	3338	3465	3531	3755
TGAGAAGTTTCAGCATGCAA	1119	2222	2741	2580	2409	2529	2914
TTGAGAAGTTTCAGCATGCA	858	2111	2807	2238	2324	2647	2431
GTTGAGAAGTTTCAGCATGC	467	1091	1248	1271	1238	1434	1451
GGTTGAGAAGTTTCAGCATG	1118	2827	3282	3426	2711	3865	3502
TTTGCATGCTGAAACTTCTC	665	1461	1464	1181	1076	1247	1340
TGGTTGAGAAGTTTCAGCAT	648	1664	1955	1699	1813	1931	1825
TTGCATGCTGAAACTTCTCA	1040	1875	2273	1916	1999	2360	2042
CTGGTTGAGAAGTTTCAGCA	816	2333	2477	2417	2069	2192	2344
TGCATGCTGAAACTTCTCAA	775	1368	1662	1604	1589	1763	1815
TCTGGTTGAGAAGTTTCAGC	660	1139	1594	1355	1379	1883	1443
GCATGCTGAAACTTCTCAAC	552	866	881	940	1043	1257	1182
TTCTGGTTGAGAAGTTTCAG	629	1312	1953	1776	1545	1806	1904
CATGCTGAAACTTCTCAACC	586	1509	1695	1478	1668	1567	1615
CTTCTGGTTGAGAAGTTTCA	960	2373	2480	2702	2340	2852	2616
ATGCTGAAACTTCTCAACCA	1247	2392	2407	2415	2273	2810	2691
TCTTCTGGTTGAGAAGTTTC	855	1762	1942	2249	2087	2166	2343
TGCTGAAACTTCTCAACCAG	982	1946	2016	2304	2158	2723	2517
TTCTTCTGGTTGAGAAGTTT	1122	2690	3387	2886	2584	3256	2624
GCTGAAACTTCTCAACCAGA	883	897	1475	963	1306	1240	1624
TTTCTTCTGGTTGAGAAGTT	697	1491	1995	1959	1759	1983	2373
CTGAAACTTCTCAACCAGAA	870	1865	2089	2269	1848	2285	2268
CTTTCTTCTGGTTGAGAAGT	795	1651	2255	2168	1881	2544	2503
TGAAACTTCTCAACCAGAAG	1174	2368	2757	2551	2689	2865	3227
CCTTTCTTCTGGTTGAGAAG	913	1967	2733	2507	2470	2529	3006
GAAACTTCTCAACCAGAAGA	1137	2314	2527	2305	2216	2523	2509
AAACTTCTCAACCAGAAGAA	900	1112	1289	1776	1863	1562	1739
GCCCTTTCTTCTGGTTGAGA	820	2029	2328	2498	2113	2372	2369
GGCCCTTTCTTCTGGTTGAG	929	2470	2881	2585	2476	2832	2756
ACTTCTCAACCAGAAGAAAG	813	1212	1471	1508	1423	1619	1508
CTTCTCAACCAGAAGAAAGG	799	1317	1388	1496	1262	1750	1602
AAGGCCCTTTCTTCTGGTTG	805	2291	2907	2402	2650	2782	2787
GAAGGCCCTTTCTTCTGGTT	735	2355	2189	2038	2008	2552	2232
TGAAGGCCCTTTCTTCTGGT	573	1741	1946	1802	1973	1861	1868
CTCAACCAGAAGAAAGGGCC	771	2022	2261	2165	1753	2604	2196
GTGAAGGCCCTTTCTTCTGG	1186	2836	3303	3033	3152	3475	3535
TCAACCAGAAGAAAGGGCCT	601	1305	1349	1426	1306	1437	1652
TGTGAAGGCCCTTTCTTCTG	751	2215	2559	2201	2816	2429	2529
CAACCAGAAGAAAGGGCCTT	708	1784	2632	2352	2186	2556	2253
CTGTGAAGGCCCTTTCTTCT	454	1228	1448	1448	1041	1794	1326
AACCAGAAGAAAGGGCCTTC	519	1354	1659	1388	1410	1759	1685
ACTGTGAAGGCCCTTTCTTC	714	1508	1723	1680	1646	2030	1736
ACCAGAAGAAAGGGCCTTCA	797	2144	2187	2095	1918	2354	2267
CACTGTGAAGGCCCTTTCTT	833	1812	2221	2540	2111	2694	2334
CCAGAAGAAAGGGCCTTCAC	434	664	882	1231	1021	1192	994
ACACTGTGAAGGCCCTTTCT	707	1691	2105	1671	1858	1855	1935
CAGAAGAAAGGGCCTTCACA	836	2240	2502	2154	2140	2437	2823
GACACTGTGAAGGCCCTTTC	971	2087	2330	2223	1964	2347	2023
AGAAGAAAGGGCCTTCACAG	877	1979	3100	2212	2105	2968	2822
GGACACTGTGAAGGCCCTTT	756	1812	2740	2113	2010	2603	2388
GAAGAAAGGGCCTTCACAGT	766	1796	2111	1821	2102	2358	2050
AGGACACTGTGAAGGCCCTT	812	2259	2480	1923	1944	2218	2480
AAGAAAGGGCCTTCACAGTG	809	2141	2772	2458	2347	2841	2626
AAGGACACTGTGAAGGCCCT	827	1802	2407	2060	2071	2773	2653
AGAAAGGGCCTTCACAGTGT	854	1983	2873	2095	2222	2904	2774
AAAGGACACTGTGAAGGCCC	698	1594	2163	1790	1805	2111	2148
GAAAGGGCCTTCACAGTGTC	650	1983	1963	1975	1987	2220	2193
TAAAGGACACTGTGAAGGCC	685	1648	1726	1872	1921	2102	2397
AAAGGGCCTTCACAGTGTCC	588	1498	1559	1558	1396	1507	1700
ATAAAGGACACTGTGAAGGC	647	1348	1472	1943	1594	2126	1998
AAGGGCCTTCACAGTGTCCT	633	1474	2392	1994	1876	2178	1977
CATAAAGGACACTGTGAAGG	991	2088	2676	2251	2269	2589	2889
AGGGCCTTCACAGTGTCCTT	772	2209	2421	2184	2390	2154	2574
ACATAAAGGACACTGTGAAG	827	1769	2075	2139	1973	2904	2426
GGGCCTTCACAGTGTCCTTT	912	2031	2399	2546	2364	3101	2942
TACATAAAGGACACTGTGAA	1176	2013	2668	3403	2733	3699	3005
GGCCTTCACAGTGTCCTTTA	775	1580	1516	1599	1642	2070	2070
TTACATAAAGGACACTGTGA	1022	1335	1694	2058	2002	2279	2487
GCCTTCACAGTGTCCTTTAT	544	1153	1352	1253	1212	1392	1595
CTTACATAAAGGACACTGTG	1084	2180	2602	2489	2426	2625	2642
CCTTCACAGTGTCCTTTATG	861	1956	2403	2485	2480	2855	2870
TCTTACATAAAGGACACTGT	738	927	1201	1583	1420	1715	1704
CTTCACAGTGTCCTTTATGT	575	1435	1719	1389	1388	1921	1840
TTCTTACATAAAGGACACTG	943	1001	1327	1583	1328	1998	1753
TTCACAGTGTCCTTTATGTA	701	1569	1754	1880	2040	2216	1967
ATTCTTACATAAAGGACACT	767	1382	1777	1713	1494	1953	1930
TCACAGTGTCCTTTATGTAA	930	2136	2429	2144	2134	2403	2509
CATTCTTACATAAAGGACAC	477	557	830	959	821	871	957
CACAGTGTCCTTTATGTAAG	1185	2701	3816	3585	3459	4576	3877
TCATTCTTACATAAAGGACA	656	821	1540	1150	1139	1472	1241
ACAGTGTCCTTTATGTAAGA	961	1798	2499	2201	2222	2474	2403
ATCATTCTTACATAAAGGAC	844	1145	1669	1368	1512	1757	1544
CAGTGTCCTTTATGTAAGAA	995	2207	3152	2839	2769	3021	3208
TATCATTCTTACATAAAGGA	1026	1030	1249	1043	982	1257	1346
AGTGTCCTTTATGTAAGAAT	1008	2368	2937	2460	2285	2635	2635
ATATCATTCTTACATAAAGG	1025	1259	1680	1496	1305	1986	1485
GTGTCCTTTATGTAAGAATG	821	2257	2762	2407	2233	2915	2511
TATATCATTCTTACATAAAG	582	831	528	648	535	888	795
TGTCCTTTATGTAAGAATGA	829	1612	2585	2164	2130	2108	2268
TTATATCATTCTTACATAAA	1027	1204	1326	1042	1136	1347	1394
GTCCTTTATGTAAGAATGAT	797	1936	2175	2098	1923	2317	2167
GTTATATCATTCTTACATAA	682	719	746	781	945	728	963
TCCTTTATGTAAGAATGATA	722	1146	1564	1307	1284	1546	1294
GGTTATATCATTCTTACATA	986	1087	1875	1336	1313	1434	1385
CCTTTATGTAAGAATGATAT	765	1626	2620	2017	1735	2517	2004
TGGTTATATCATTCTTACAT	487	701	969	1006	749	1206	1029
CTTTATGTAAGAATGATATA	427	1058	1020	1230	975	1183	1311
TTGGTTATATCATTCTTACA	859	1705	2122	1777	1685	2159	1974
TTTATGTAAGAATGATATAA	1014	1716	2661	2252	2063	2348	2410
TTTGGTTATATCATTCTTAC	601	1021	1138	1191	1094	1334	1238
TTATGTAAGAATGATATAAC	679	1020	1100	1299	1229	1465	1373
TATGTAAGAATGATATAACC	584	1197	1128	1179	1092	1254	1197
ATGTAAGAATGATATAACCA	1033	1849	2629	2012	2286	2713	2631
TGTAAGAATGATATAACCAA	755	1170	1293	1776	1567	1809	2005
GTAAGAATGATATAACCAAA	930	1670	2001	2011	1722	1999	1837
TAAGAATGATATAACCAAAA	1128	1242	1897	1654	1440	2002	1841
AAGAATGATATAACCAAAAG	929	1381	1745	1507	1626	2229	1852
AGAATGATATAACCAAAAGG	829	1667	2100	1972	1806	2719	2191
GAATGATATAACCAAAAGGT	772	1955	2150	1814	1835	2289	2561
AATGATATAACCAAAAGGTA	1112	2442	2783	2598	2490	2713	2795
ATGATATAACCAAAAGGTAT	1269	2333	2974	2729	2252	3141	3214
TGATATAACCAAAAGGTATA	860	1813	2443	2009	1810	2352	2197
GATATAACCAAAAGGTATAT	700	1522	1764	1470	1656	1935	1841
ATATAACCAAAAGGTATATA	1119	2626	2843	2635	2686	3088	3060
TATAACCAAAAGGTATATAA	828	1127	1344	1182	958	1514	1271
ATAACCAAAAGGTATATAAT	794	1181	1415	1470	1338	1618	1728
TAACCAAAAGGTATATAATT	653	1319	1399	1276	1326	1425	1483
AACCAAAAGGTATATAATTT	643	1653	1745	1749	1714	1987	2012
TTACCAAATTATATACCTTT	683	1002	902	1017	946	1114	1099
ACCAAAAGGTATATAATTTG	930	2088	2721	2323	2370	2846	2724
ATTACCAAATTATATACCTT	868	1455	1720	2025	1867	2042	2273
CCAAAAGGTATATAATTTGG	873	1652	1801	1864	1948	1953	2097
CATTACCAAATTATATACCT	454	524	786	637	645	711	665
CAAAAGGTATATAATTTGGT	562	1306	1452	1492	1252	1490	1655
TCATTACCAAATTATATACC	352	612	648	558	659	848	877
AAAAGGTATATAATTTGGTA	869	2323	2047	2051	1971	2431	2474
ATCATTACCAAATTATATAC	415	367	596	552	435	695	511
AAAGGTATATAATTTGGTAA	1043	2309	2452	2783	2523	3452	3179
CATCATTACCAAATTATATA	894	811	1137	651	755	925	988
AAGGTATATAATTTGGTAAT	788	1836	2028	1776	1777	2107	1915
GCATCATTACCAAATTATAT	524	715	570	525	561	720	794
AGGTATATAATTTGGTAATG	966	2987	2749	2974	3075	3429	3402
AGCATCATTACCAAATTATA	1007	1065	1680	1412	1395	1448	1454
GGTATATAATTTGGTAATGA	1454	2858	2946	2686	2783	2934	2895
TAGCATCATTACCAAATTAT	804	1254	1719	1304	1375	1534	1791
GTATATAATTTGGTAATGAT	619	1015	1069	1327	1163	1339	1178
CTAGCATCATTACCAAATTA	642	1308	1372	1577	1288	1538	1537
TATATAATTTGGTAATGATG	1023	2071	1957	1975	1965	2708	2228
CCTAGCATCATTACCAAATT	567	1134	1301	1372	1263	1650	1621
ATATAATTTGGTAATGATGC	776	1594	1587	1623	1508	1870	1742
ACCTAGCATCATTACCAAAT	372	823	689	1012	769	1271	1035
TATAATTTGGTAATGATGCT	686	1578	2018	1925	1633	2497	2027
AACCTAGCATCATTACCAAA	774	879	1159	1137	1072	1252	1062
ATAATTTGGTAATGATGCTA	947	2078	2565	2343	2321	2729	2761
CAACCTAGCATCATTACCAA	989	1372	1578	1298	1131	1612	1619
TAATTTGGTAATGATGCTAG	575	1155	1585	1358	1312	1652	1624
CCAACCTAGCATCATTACCA	839	1400	1731	1718	1560	2114	2009
AATTTGGTAATGATGCTAGG	1035	2223	2665	2491	2772	2970	3002
TCCAACCTAGCATCATTACC	402	765	1268	1084	1096	1052	1386
ATTTGGTAATGATGCTAGGT	615	1641	1836	1586	1600	1756	1790
TTCCAACCTAGCATCATTAC	460	662	729	936	748	1037	849
TTTGGTAATGATGCTAGGTT	690	1749	2004	1696	1977	2511	2379
CTTCCAACCTAGCATCATTA	1334	2017	2401	2340	2303	3028	2906
TTGGTAATGATGCTAGGTTG	1568	3707	4536	4519	4335	5105	5099
GCTTCCAACCTAGCATCATT	750	1171	1588	1449	1402	1815	1743
TGGTAATGATGCTAGGTTGG	1259	3043	4165	3568	3602	3904	4445
TGCTTCCAACCTAGCATCAT	739	1661	2210	1667	1585	2193	2014
GGTAATGATGCTAGGTTGGA	1020	2484	3447	3198	2795	3581	3231
TTGCTTCCAACCTAGCATCA	812	1476	1642	1630	1548	1980	2093
GTAATGATGCTAGGTTGGAA	689	1430	1594	1521	1538	2110	2257
GTTGCTTCCAACCTAGCATC	546	1166	1440	1201	1141	1794	1401
TAATGATGCTAGGTTGGAAG	948	1901	2462	1982	1843	2246	2113
GGTTGCTTCCAACCTAGCAT	841	1732	2471	2163	2122	2581	2547
AATGATGCTAGGTTGGAAGC	770	1770	2717	2040	1809	2131	2017
TGGTTGCTTCCAACCTAGCA	786	1317	2080	1660	1563	1679	1661
ATGATGCTAGGTTGGAAGCA	1014	2884	2950	2621	2679	3026	3077
GTGGTTGCTTCCAACCTAGC	501	835	881	948	758	957	964
TGATGCTAGGTTGGAAGCAA	1043	3069	3231	2858	2501	3625	2777
TGTGGTTGCTTCCAACCTAG	1214	2577	3365	2861	2876	3187	3376
GATGCTAGGTTGGAAGCAAC	634	1856	1834	1427	1466	1507	1430
CTGTGGTTGCTTCCAACCTA	868	2387	2311	2277	2645	3065	2834
ATGCTAGGTTGGAAGCAACC	650	1523	2229	1534	1554	1978	1600
ACTGTGGTTGCTTCCAACCT	525	1111	1798	1403	1296	1513	1652
TGCTAGGTTGGAAGCAACCA	901	2073	2430	2162	2296	2924	2483
TACTGTGGTTGCTTCCAACC	530	1323	1249	1368	1324	1769	1646
GCTAGGTTGGAAGCAACCAC	759	2065	2019	2053	2064	2263	2382
CTACTGTGGTTGCTTCCAAC	572	1058	1408	1008	1028	1259	1377
CTAGGTTGGAAGCAACCACA	1262	2728	3244	3034	2713	3469	3342
CCTACTGTGGTTGCTTCCAA	1048	2195	2703	2585	2583	2876	2716
TAGGTTGGAAGCAACCACAG	1020	2736	3193	2783	2735	3036	2930
TCCTACTGTGGTTGCTTCCA	631	1649	1666	1549	1612	1405	2018
AGGTTGGAAGCAACCACAGT	827	2024	2257	2262	2275	2436	2340
TTCCTACTGTGGTTGCTTCC	558	1261	1865	1648	1588	2130	1831
GGTTGGAAGCAACCACAGTA	792	1825	2140	2464	2081	2598	2290
TTTCCTACTGTGGTTGCTTC	551	1608	1776	1596	1663	1802	2164
GTTGGAAGCAACCACAGTAG	895	2278	2518	2563	2528	2999	2332
TTGGAAGCAACCACAGTAGG	1322	3219	3671	3468	3314	4055	3876
TGGAAGCAACCACAGTAGGA	708	1901	2090	1777	1628	2075	1958
GGAAGCAACCACAGTAGGAA	1136	2730	2730	2671	2560	3215	2895
TTAAATTGTTTGAGAAACAC	535	786	1158	977	962	891	1252
GAGTGTGTTTCTCAAACAAT	639	1996	1956	1913	1973	2296	2331
ATTAAATTGTTTGAGAAACA	1101	2556	2863	2630	2723	3087	3060
AGTGTGTTTCTCAAACAATT	712	1960	2205	2039	2115	2250	2342
AATTAAATTGTTTGAGAAAC	478	1031	1161	1098	892	1114	1198
GTGTGTTTCTCAAACAATTT	526	1553	1537	1416	1476	2104	1764
TGTGTTTCTCAAACAATTTA	710	1654	2050	1748	1816	1970	2040
GAAATTAAATTGTTTGAGAA	776	1377	1457	1274	1276	1627	1366
TGAAATTAAATTGTTTGAGA	804	1438	1356	1142	1304	1450	1409
TGTTTCTCAAACAATTTAAT	934	1600	2012	1637	1525	2166	1896
CTGAAATTAAATTGTTTGAG	1045	2955	3430	3037	3062	3335	3324
GTTTCTCAAACAATTTAATT	550	1013	1495	1279	1129	1306	1280
CCTGAAATTAAATTGTTTGA	743	1882	1915	1814	1816	1790	1886
TTTCTCAAACAATTTAATTT	614	1665	1848	1575	1307	1646	1862
TCCTGAAATTAAATTGTTTG	875	2317	2903	2595	2362	2456	2827
TTCTCAAACAATTTAATTTC	710	1595	2072	1725	1571	1789	1957
CTCCTGAAATTAAATTGTTT	972	1882	2144	2100	2296	2339	2715
GCTCCTGAAATTAAATTGTT	600	1152	1406	1256	1381	1491	1489
CTCAAACAATTTAATTTCAG	836	1178	1777	1374	1240	1565	1466
GGCTCCTGAAATTAAATTGT	977	1878	2473	2363	2322	3119	2907
TCAAACAATTTAATTTCAGG	751	995	1237	885	905	944	1145
AGGCTCCTGAAATTAAATTG	738	1720	1986	2181	1790	2690	2138
CAAACAATTTAATTTCAGGA	823	1171	1141	1383	1126	1439	1271
TAGGCTCCTGAAATTAAATT	586	1570	1668	1293	1367	1282	1441
AAACAATTTAATTTCAGGAG	560	1060	1391	1184	1139	1425	1447
GTAGGCTCCTGAAATTAAAT	887	2011	2021	1817	1695	2022	1971
AACAATTTAATTTCAGGAGC	768	1677	1787	1894	1804	2206	2061
TGTAGGCTCCTGAAATTAAA	1111	1563	1957	1545	1603	1667	1662
ACAATTTAATTTCAGGAGCC	740	1368	1697	1373	1506	1674	1675
TTGTAGGCTCCTGAAATTAA	939	2414	2698	2246	2160	2362	2495
CAATTTAATTTCAGGAGCCT	715	757	1069	1259	1080	1387	1535
CTTGTAGGCTCCTGAAATTA	876	2032	2305	2125	2276	2426	2473
AATTTAATTTCAGGAGCCTA	1046	2004	2303	2300	2225	2465	2413
TCTTGTAGGCTCCTGAAATT	740	1633	2385	1834	1977	2161	2391
ATTTAATTTCAGGAGCCTAC	531	792	963	720	698	708	853
TTCTTGTAGGCTCCTGAAAT	1068	2461	3339	2764	2658	3064	3064
TTTAATTTCAGGAGCCTACA	975	2001	2364	1899	1894	2372	2402
TTTCTTGTAGGCTCCTGAAA	676	1524	1518	1540	1476	1643	2015
TTAATTTCAGGAGCCTACAA	716	1106	1460	1193	1212	1629	1805
CTTTCTTGTAGGCTCCTGAA	435	1027	1235	979	962	1279	1230
TAATTTCAGGAGCCTACAAG	856	1680	2038	1975	1959	2201	2385
ACTTTCTTGTAGGCTCCTGA	711	1349	1473	1140	1105	1400	1302
AATTTCAGGAGCCTACAAGA	944	1553	1672	1635	1418	1925	1868
TACTTTCTTGTAGGCTCCTG	1018	2486	2947	2515	2807	3345	3590
ATTTCAGGAGCCTACAAGAA	867	1558	1704	1664	1646	1933	1993
GTACTTTCTTGTAGGCTCCT	752	1432	1639	1663	1677	2056	1773
TTTCAGGAGCCTACAAGAAA	1076	2531	2627	2649	2532	3052	3062
CGTACTTTCTTGTAGGCTCC	776	1715	2265	2039	2064	2101	2430
TTCAGGAGCCTACAAGAAAG	1224	2470	3201	2780	2711	3344	3223
TCGTACTTTCTTGTAGGCTC	758	1910	2151	1933	2122	2231	2310
TCAGGAGCCTACAAGAAAGT	698	1357	1503	1517	1701	1902	1946
CTCGTACTTTCTTGTAGGCT	820	1756	2515	1772	1899	2268	2092
CAGGAGCCTACAAGAAAGTA	701	2096	2241	2088	1920	2335	2495
AGGAGCCTACAAGAAAGTAC	889	1072	1421	1601	1340	1922	1666
ATCTCGTACTTTCTTGTAGG	1046	2739	2984	2532	2643	3267	2999
GGAGCCTACAAGAAAGTACG	1243	2756	3752	3689	3011	4341	3457
AATCTCGTACTTTCTTGTAG	692	1660	2112	1774	1827	1942	2177
GAGCCTACAAGAAAGTACGA	642	1282	1639	1472	1356	1616	1715
AAATCTCGTACTTTCTTGTA	574	1559	2087	1584	1618	1791	1832
AGCCTACAAGAAAGTACGAG	1065	2225	2249	2152	2362	2470	2976
TAAATCTCGTACTTTCTTGT	773	1955	2069	1878	1636	2190	2365
GCCTACAAGAAAGTACGAGA	1124	1071	1587	1352	1327	1523	1444
CTAAATCTCGTACTTTCTTG	901	1893	2255	1782	1808	2307	2215
CCTACAAGAAAGTACGAGAT	802	1915	2283	1817	2020	2201	2214
ACTAAATCTCGTACTTTCTT	836	1474	1560	1476	1421	1788	1880
CTACAAGAAAGTACGAGATT	1010	2133	2621	2362	2562	2933	2694
GACTAAATCTCGTACTTTCT	652	1143	1930	1438	1434	1767	1616
TACAAGAAAGTACGAGATTT	795	2073	2645	2602	2215	2791	2726
TGACTAAATCTCGTACTTTC	796	1247	1737	1253	1438	2152	1461
ACAAGAAAGTACGAGATTTA	846	2152	2195	2436	2088	2672	2301
TTGACTAAATCTCGTACTTT	617	1840	2111	2038	1917	2033	2237
CAAGAAAGTACGAGATTTAG	1096	2464	2753	2795	2508	3001	2691
GTTGACTAAATCTCGTACTT	615	1099	1654	1204	1420	1682	1759
AAGAAAGTACGAGATTTAGT	972	1770	2641	2258	2052	2386	2225
AGTTGACTAAATCTCGTACT	492	1108	1469	1263	1280	1656	1564
AGAAAGTACGAGATTTAGTC	1086	2379	2550	2613	2406	2807	2860
AAGTTGACTAAATCTCGTAC	566	931	1069	1049	930	1070	1184
GAAAGTACGAGATTTAGTCA	1035	2543	2825	2781	2645	3257	3220
CAAGTTGACTAAATCTCGTA	812	1803	1992	1821	1638	2085	2239
AAAGTACGAGATTTAGTCAA	785	2016	2101	1990	1959	2313	2489
ACAAGTTGACTAAATCTCGT	785	1247	1851	1368	1392	1442	1736
AAGTACGAGATTTAGTCAAC	588	996	1360	1291	1385	1382	1545
AACAAGTTGACTAAATCTCG	760	1413	1494	1690	1427	1612	1651
AGTACGAGATTTAGTCAACT	925	1998	2499	2353	2177	2569	2612
CAACAAGTTGACTAAATCTC	566	1176	1718	1309	1311	1342	1394
GTACGAGATTTAGTCAACTT	465	996	1086	969	1037	1067	1183
TCAACAAGTTGACTAAATCT	788	1611	1770	1651	1529	1801	1776
TACGAGATTTAGTCAACTTG	789	1957	2652	2028	2152	2138	2511
TTCAACAAGTTGACTAAATC	731	1191	1337	1447	1316	1745	1362
ACGAGATTTAGTCAACTTGT	830	2035	2071	1939	2180	2099	2509
CTTCAACAAGTTGACTAAAT	968	1333	1744	1367	1396	1702	1575
CGAGATTTAGTCAACTTGTT	596	1281	1965	1587	1552	1931	1924
TCTTCAACAAGTTGACTAAA	853	1155	1648	1671	1395	2222	1963
GAGATTTAGTCAACTTGTTG	684	1818	2005	1970	1738	1785	2136
CTCTTCAACAAGTTGACTAA	942	1650	1672	1613	1707	1680	1780
AGATTTAGTCAACTTGTTGA	1149	2268	3126	2732	2892	3408	3100
GCTCTTCAACAAGTTGACTA	1244	2297	2755	2345	2254	2520	2646
GATTTAGTCAACTTGTTGAA	707	1579	1786	1809	1959	1896	2232
AGCTCTTCAACAAGTTGACT	752	1723	2215	1577	1791	1996	2034
ATTTAGTCAACTTGTTGAAG	824	2072	2443	2284	2059	2724	2759
TAGCTCTTCAACAAGTTGAC	536	1215	1651	1463	1349	1801	1822
TTTAGTCAACTTGTTGAAGA	1098	1341	1885	1601	1691	1751	1773
ATAGCTCTTCAACAAGTTGA	973	2599	3036	2609	2436	3104	3124
TTAGTCAACTTGTTGAAGAG	931	2186	2908	2180	2123	2377	2645
AATAGCTCTTCAACAAGTTG	1037	2661	3293	2536	2467	3238	2990
TAGTCAACTTGTTGAAGAGC	630	1579	1959	1586	1656	1678	1683
CAATAGCTCTTCAACAAGTT	582	1404	1496	1490	1349	1935	1597
AGTCAACTTGTTGAAGAGCT	1061	2756	2988	2477	2713	2988	3367
TCAATAGCTCTTCAACAAGT	818	1463	1528	1515	1653	1577	2064
GTCAACTTGTTGAAGAGCTA	912	2104	2201	2151	2016	2743	2282
TTCAATAGCTCTTCAACAAG	1274	3433	3880	3639	3207	3916	3995
TCAACTTGTTGAAGAGCTAT	888	1635	2367	2234	1904	2502	2506
TTTCAATAGCTCTTCAACAA	662	1173	1443	1303	1483	1688	1582
CAACTTGTTGAAGAGCTATT	693	1451	1643	1805	1821	1787	1816
AACTTGTTGAAGAGCTATTG	1108	2785	3990	2991	2890	3376	3544
ACTTGTTGAAGAGCTATTGA	909	1410	1941	1759	1490	2048	1922
CTTGTTGAAGAGCTATTGAA	1009	1961	2763	1908	1922	2378	2515
TTGTTGAAGAGCTATTGAAA	1421	4295	3707	3033	3161	3610	3951
TGTTGAAGAGCTATTGAAAA	1131	2261	2751	2539	2669	2916	2960
GTTGAAGAGCTATTGAAAAT	1111	2334	2837	2557	2629	2932	3172
TTGAAGAGCTATTGAAAATC	458	1278	1436	1194	1232	1334	1451
TGAAGAGCTATTGAAAATCA	893	1479	1985	1600	1611	1637	2050
GAAGAGCTATTGAAAATCAT	685	1854	1652	1591	1475	2237	1841
AAGAGCTATTGAAAATCATT	618	1057	1109	1216	1053	1372	1499
AGAGCTATTGAAAATCATTT	1101	2281	3048	2842	2468	3323	2830
GAGCTATTGAAAATCATTTG	734	1992	2173	2236	2021	2505	2592
AGCTATTGAAAATCATTTGT	794	1758	2288	1777	1666	2076	2059
GCTATTGAAAATCATTTGTG	1118	2603	3405	2802	2634	3351	3027
CTATTGAAAATCATTTGTGC	710	1201	1603	1375	1401	2047	1660
TATTGAAAATCATTTGTGCT	563	1397	1833	1395	1344	1592	1670
ATTGAAAATCATTTGTGCTT	823	1787	1736	1822	1904	2004	2367
GCTGAAAAGCACAAATGATT	569	964	1383	1229	946	1337	1336
AGCTGAAAAGCACAAATGAT	740	1744	2115	1987	2043	1856	2379
AAGCTGAAAAGCACAAATGA	1050	2005	2370	1956	2123	2535	2586
CAAGCTGAAAAGCACAAATG	805	2095	2455	2186	2279	2565	2441
TCAAGCTGAAAAGCACAAAT	943	1125	1597	1403	1278	1655	1676
GTCAAGCTGAAAAGCACAAA	666	1120	1162	1394	1399	1536	1196
TGTCAAGCTGAAAAGCACAA	999	1271	1649	1666	1373	1706	1698
GTGTCAAGCTGAAAAGCACA	1026	2166	2218	2183	2201	2192	2605
TGTGTCAAGCTGAAAAGCAC	488	1040	1143	919	1105	1058	1180
CTGTGTCAAGCTGAAAAGCA	1044	1892	2516	2041	2100	2262	2353
CCTGTGTCAAGCTGAAAAGC	557	1185	1853	1439	1336	1724	1481
ACCTGTGTCAAGCTGAAAAG	1126	2608	3066	2760	2731	3172	3294
AACCTGTGTCAAGCTGAAAA	837	1356	1891	1707	1344	1847	1687
AAACCTGTGTCAAGCTGAAA	818	1129	1638	1792	1761	1808	2038
CAAACCTGTGTCAAGCTGAA	974	1738	1937	1944	2001	2092	2695
CCAAACCTGTGTCAAGCTGA	954	2308	2674	2509	2500	2700	3060
TCCAAACCTGTGTCAAGCTG	821	2016	2309	2145	2283	2346	2608
CTCCAAACCTGTGTCAAGCT	839	2057	2437	2031	1854	2241	2161
TTTCAGCTTGACACAGGTTT	1238	1760	2069	3091	3086	3397	3381
ACTCCAAACCTGTGTCAAGC	442	1042	974	889	924	990	984
TTCAGCTTGACACAGGTTTG	738	2222	2878	2323	2393	2592	2646
CACTCCAAACCTGTGTCAAG	697	1515	2169	1776	1780	1921	1778
TCAGCTTGACACAGGTTTGG	904	1624	1724	2630	2679	2542	2794
ACACTCCAAACCTGTGTCAA	906	2259	2701	2632	2233	3056	2487
CAGCTTGACACAGGTTTGGA	670	1559	1822	1837	1529	2153	1970
TACACTCCAAACCTGTGTCA	1300	2195	2493	2643	2759	3007	3253
AGCTTGACACAGGTTTGGAG	1006	1860	2157	2081	2098	2455	2430
TTACACTCCAAACCTGTGTC	708	1527	1636	1856	1593	2080	2106
GCTTGACACAGGTTTGGAGT	585	1364	1715	1501	1559	1919	1783
CTTACACTCCAAACCTGTGT	523	1052	1346	1468	1206	1417	1673
CTTGACACAGGTTTGGAGTG	1284	3219	3734	3897	3456	4687	3876
ACTTACACTCCAAACCTGTG	633	1597	1692	1717	1639	1676	1963
TTGACACAGGTTTGGAGTGT	1332	2833	3702	3516	3153	3859	4302
CACTTACACTCCAAACCTGT	598	766	971	887	757	867	920
TGACACAGGTTTGGAGTGTA	884	2257	2537	2583	2357	2518	2528
ACACTTACACTCCAAACCTG	710	1131	1389	1183	1234	1363	1355
GACACAGGTTTGGAGTGTAA	1418	2837	3617	3212	3161	3770	3707
AACACTTACACTCCAAACCT	674	1164	945	1108	1040	1481	1196
ACACAGGTTTGGAGTGTAAG	912	1976	3262	2439	2112	2584	2775
CAACACTTACACTCCAAACC	599	683	1004	980	820	1180	870
CACAGGTTTGGAGTGTAAGT	755	1676	2096	1791	1824	2399	2177
TCAACACTTACACTCCAAAC	561	707	1031	988	927	1136	1090
ACAGGTTTGGAGTGTAAGTG	781	1964	2313	1896	2080	2185	2309
TTCAACACTTACACTCCAAA	1158	1196	1156	1469	1201	1332	1270
CAGGTTTGGAGTGTAAGTGT	1104	2561	2701	3138	2779	3439	3721
ATTCAACACTTACACTCCAA	675	709	907	864	845	1234	1057
AGGTTTGGAGTGTAAGTGTT	754	2096	3104	2397	2168	2462	2546
TATTCAACACTTACACTCCA	784	780	1242	869	1020	1031	1328
GGTTTGGAGTGTAAGTGTTG	1331	3428	3134	3213	3540	4067	4220
ATATTCAACACTTACACTCC	539	899	1116	1174	1083	1317	1306
GTTTGGAGTGTAAGTGTTGA	534	1268	1740	1382	1406	1786	2021
GATATTCAACACTTACACTC	625	756	741	818	736	908	1086
TTTGGAGTGTAAGTGTTGAA	1083	2642	3316	2921	2852	3356	3303
GGATATTCAACACTTACACT	668	790	1122	994	933	1231	1315
TTGGAGTGTAAGTGTTGAAT	687	1598	2242	1993	1945	2048	2308
GGGATATTCAACACTTACAC	694	950	1187	904	946	955	1153
TGGAGTGTAAGTGTTGAATA	1210	2851	3197	3258	2823	3602	3511
TGGGATATTCAACACTTACA	795	1362	1891	1505	1565	1699	1648
GGAGTGTAAGTGTTGAATAT	649	1172	1761	1672	1620	2388	1945
TTGGGATATTCAACACTTAC	439	673	715	684	716	939	668
GAGTGTAAGTGTTGAATATC	1033	2968	2844	2608	2469	3496	3185
CTTGGGATATTCAACACTTA	1037	2149	2737	2501	2116	2903	2862
AGTGTAAGTGTTGAATATCC	619	1840	1466	1363	1305	1326	1904
TCTTGGGATATTCAACACTT	475	1150	1323	1113	1149	1213	1364
GTGTAAGTGTTGAATATCCC	640	1214	1659	1563	1433	1983	1739
TTCTTGGGATATTCAACACT	881	2383	3139	2586	2560	2824	2690
TGTAAGTGTTGAATATCCCA	1584	2754	3268	2841	2724	3294	3064
ATTCTTGGGATATTCAACAC	470	1007	988	1226	1090	1467	1568
GTAAGTGTTGAATATCCCAA	1014	1753	1626	2358	1932	2876	2162
CATTCTTGGGATATTCAACA	744	1264	1143	1390	1329	1519	1367
TAAGTGTTGAATATCCCAAG	887	2319	2644	2597	2608	2721	2902
TCATTCTTGGGATATTCAAC	773	1050	1939	1350	1045	1547	1215
AAGTGTTGAATATCCCAAGA	835	1957	2683	2219	2257	2614	2296
GTCATTCTTGGGATATTCAA	675	888	1338	1181	1008	1254	1158
AGTGTTGAATATCCCAAGAA	847	1931	2104	1980	2046	2417	2513
TGTCATTCTTGGGATATTCA	967	1498	1930	1870	1675	2361	2171
GTGTTGAATATCCCAAGAAT	1006	2116	2434	2220	2218	2503	2736
GTGTCATTCTTGGGATATTC	559	1023	1257	1305	1308	1570	1396
TGTTGAATATCCCAAGAATG	921	2087	2986	2537	2169	3040	2709
AGTGTCATTCTTGGGATATT	755	1541	1954	1810	1651	2193	2289
GTTGAATATCCCAAGAATGA	746	1365	1669	1571	1293	1875	1754
GAGTGTCATTCTTGGGATAT	1120	2233	3485	2945	2625	3586	3030
TTGAATATCCCAAGAATGAC	508	978	1225	1088	1106	1173	1515
TGAGTGTCATTCTTGGGATA	1462	4117	4419	4186	4039	4852	5110
TGAATATCCCAAGAATGACA	874	935	1011	1119	1170	1218	1106
TTGAGTGTCATTCTTGGGAT	1117	2631	3198	3149	3022	3423	3490
GAATATCCCAAGAATGACAC	542	807	966	987	895	1142	1245
CTTGAGTGTCATTCTTGGGA	811	2054	2239	2070	2077	2398	2385
AATATCCCAAGAATGACACT	570	853	1212	1145	1150	1196	1297
ACTTGAGTGTCATTCTTGGG	890	2269	2559	2304	2438	2869	2565
ATATCCCAAGAATGACACTC	983	1449	2113	2079	2032	2066	2491
CACTTGAGTGTCATTCTTGG	1100	2347	2640	2367	2472	2589	3060
TATCCCAAGAATGACACTCA	777	1689	1854	1769	1677	1881	1910
GCACTTGAGTGTCATTCTTG	960	2612	2906	2883	2566	3445	3180
ATCCCAAGAATGACACTCAA	665	835	1285	1007	1011	1120	1046
AGCACTTGAGTGTCATTCTT	836	1888	1925	2050	2066	2324	2214
TCCCAAGAATGACACTCAAG	723	1612	1835	1986	1850	2160	1928
CAGCACTTGAGTGTCATTCT	706	2101	2251	1849	1799	2296	2100
CCCAAGAATGACACTCAAGT	750	1305	1882	1733	1378	1802	1791
ACAGCACTTGAGTGTCATTC	1092	2410	2548	2690	2639	3156	2960
CCAAGAATGACACTCAAGTG	732	2624	2994	2840	2767	3066	2885
GACAGCACTTGAGTGTCATT	670	1934	2178	1737	1643	2075	1807
CAAGAATGACACTCAAGTGC	828	1624	2176	2002	1772	2115	2137
GGACAGCACTTGAGTGTCAT	1024	2761	2876	2913	2715	3195	2935
AAGAATGACACTCAAGTGCT	600	1230	1761	1322	1453	2022	1863
TGGACAGCACTTGAGTGTCA	1183	2688	3658	3264	3119	4061	3926
AGAATGACACTCAAGTGCTG	1208	2305	2974	3059	2782	3100	3409
ATGGACAGCACTTGAGTGTC	775	1957	2935	2544	2090	2689	2702
GAATGACACTCAAGTGCTGT	500	1211	1363	1410	1241	1491	1905
CATGGACAGCACTTGAGTGT	1057	2250	3117	2883	2593	3296	3154
AATGACACTCAAGTGCTGTC	551	1079	1578	1250	1267	1285	1290
TCATGGACAGCACTTGAGTG	968	2039	2520	2499	2282	2677	2739
ATGACACTCAAGTGCTGTCC	667	1580	2074	1800	1699	2162	1829
TTCATGGACAGCACTTGAGT	921	2157	2066	2160	2530	2410	2602
TGACACTCAAGTGCTGTCCA	955	2224	2846	2704	2588	3266	3114
TTTCATGGACAGCACTTGAG	1038	2351	2829	2335	2352	2586	2712
GACACTCAAGTGCTGTCCAT	774	1809	2221	1808	1825	2209	2093
ACACTCAAGTGCTGTCCATG	965	2523	2697	2702	2462	3457	3004
CACTCAAGTGCTGTCCATGA	958	2417	2588	2522	2451	2993	2698
ACTCAAGTGCTGTCCATGAA	726	1835	2570	2086	1870	2325	2460
CTCAAGTGCTGTCCATGAAA	836	1756	1815	1853	1850	1949	1996
AATACAAGGGAAAACATTAT	826	1670	1937	1704	1744	2055	1976
TAAAATACAAGGGAAAACAT	882	1138	1101	986	1151	1268	1277
TGTAAAATACAAGGGAAAAC	661	994	1101	1063	1017	1868	1218
TCTGTAAAATACAAGGGAAA	783	1414	1491	1448	1368	1941	1844
ATCTGTAAAATACAAGGGAA	1085	2206	2598	2324	2237	3066	3098
CATCTGTAAAATACAAGGGA	742	1251	1436	1398	1269	1456	1508
TGCATCTGTAAAATACAAGG	1084	1479	1538	1554	1315	1560	1691
TTTGCATCTGTAAAATACAA	1154	996	1021	1188	983	1324	1206
GTTTGCATCTGTAAAATACA	887	1931	1967	1610	1702	1962	1746
TGTTTGCATCTGTAAAATAC	540	849	1075	928	1176	1026	1138
GCTGTTTGCATCTGTAAAAT	732	1679	1847	2042	1667	2133	1786
AGCTGTTTGCATCTGTAAAA	757	1472	1373	1632	1601	1789	1950
TAGCTGTTTGCATCTGTAAA	786	2061	2525	2310	2088	2495	2738
ATAGCTGTTTGCATCTGTAA	1008	2190	2386	2396	1981	2667	2004
TATAGCTGTTTGCATCTGTA	950	2137	2571	2559	2497	2921	2815
TTATAGCTGTTTGCATCTGT	1032	2365	3352	2779	2561	3183	3217
ATTATAGCTGTTTGCATCTG	865	2537	2690	2288	2493	2627	3057
TTTACAGATGCAAACAGCTA	968	2099	2808	2549	2290	2486	2865
AATTATAGCTGTTTGCATCT	820	1698	2110	1990	2053	2205	2328
TTACAGATGCAAACAGCTAT	942	1891	2222	2347	2109	2541	2748
AAATTATAGCTGTTTGCATC	589	1230	1325	1137	1202	1262	1427
TACAGATGCAAACAGCTATA	1024	2330	2773	2435	2180	2975	2878
AAAATTATAGCTGTTTGCAT	586	1681	1423	1342	1323	1689	1705
ACAGATGCAAACAGCTATAA	1141	2298	2541	2433	2149	2491	2646
CAAAATTATAGCTGTTTGCA	831	1762	2175	2248	2178	2279	2473
CAGATGCAAACAGCTATAAT	886	1777	1577	1710	1650	2315	1925
GCAAAATTATAGCTGTTTGC	629	1708	1641	1675	1353	1943	1893
AGATGCAAACAGCTATAATT	588	1251	962	1003	1099	1137	1444
TGCAAAATTATAGCTGTTTG	934	2281	3310	2757	2853	3153	2760
GATGCAAACAGCTATAATTT	535	1279	1589	1573	1208	1890	1427
TTGCAAAATTATAGCTGTTT	678	1784	2135	1924	2183	2172	2487
TTTGCAAAATTATAGCTGTT	570	1346	1775	1576	1451	1772	1669
CAAAAAAGGAAAATAACTCT	531	936	854	816	993	860	1157
AAAAAGGAAAATAACTCTCC	511	1082	1312	1202	1157	1457	932
AAAAGGAAAATAACTCTCCT	672	1438	1443	1467	1292	1434	1613
AAAGGAAAATAACTCTCCTG	847	1891	1977	2053	1765	2301	2072
AAGGAAAATAACTCTCCTGA	1172	2190	2099	1930	2231	2448	2752
GATGTTCAGGAGAGTTATTT	858	1783	2287	2152	1920	2518	2302
AGGAAAATAACTCTCCTGAA	679	1455	1860	1561	1335	1827	1715
AGATGTTCAGGAGAGTTATT	623	1810	1710	1706	1753	1930	2237
GGAAAATAACTCTCCTGAAC	629	1031	1414	1310	1229	1530	1519
TAGATGTTCAGGAGAGTTAT	1107	2657	2776	3030	2679	3362	2960
GAAAATAACTCTCCTGAACA	869	1239	1764	1447	1303	1645	1619
TTAGATGTTCAGGAGAGTTA	983	2342	2315	2544	2860	2732	3156
AAAATAACTCTCCTGAACAT	472	801	1151	919	850	1186	959
TTTAGATGTTCAGGAGAGTT	462	840	1264	1009	1044	1228	1308
AAATAACTCTCCTGAACATC	449	1099	1133	1028	747	1138	831
AATAACTCTCCTGAACATCT	722	763	1036	945	965	965	1009
ATAACTCTCCTGAACATCTA	958	1738	1583	1795	1570	1939	1806
TAACTCTCCTGAACATCTAA	870	1405	979	923	1123	947	1212
AACTCTCCTGAACATCTAAA	889	894	1043	1130	1227	1437	1406
ACTCTCCTGAACATCTAAAA	707	843	996	905	985	1047	1261
CTCTCCTGAACATCTAAAAG	811	1076	1430	1512	1387	1683	1479
CTCCTGAACATCTAAAAGAT	957	2238	2900	2404	2499	3091	2971
TCCTGAACATCTAAAAGATG	840	1987	2482	2135	1960	2892	2513
CCTGAACATCTAAAAGATGA	1106	2361	2438	2420	2262	2895	2829
CTGAACATCTAAAAGATGAA	975	1523	1821	1631	1839	1848	1935
TGAACATCTAAAAGATGAAG	902	1148	1321	1420	1053	1715	1245
GAACATCTAAAAGATGAAGT	1034	2010	2077	2161	1891	2317	2328
AACATCTAAAAGATGAAGTT	595	1675	1752	1425	1409	1849	1714
ACATCTAAAAGATGAAGTTT	1057	2610	2859	2842	2742	3556	3151
CATCTAAAAGATGAAGTTTC	641	1592	1785	1711	1738	1668	1815
ATCTAAAAGATGAAGTTTCT	740	1530	1682	1637	1417	1802	1592
ATGATAGAAACTTCATCTTT	784	1915	1913	1781	1821	2183	2742
TCTAAAAGATGAAGTTTCTA	754	1719	2102	1786	2043	2048	1907
GATGATAGAAACTTCATCTT	970	2365	3051	2595	2477	2955	3078
CTAAAAGATGAAGTTTCTAT	787	1354	2008	1759	1540	2016	2004
GGATGATAGAAACTTCATCT	776	1534	1630	1658	1710	1823	1726
TAAAAGATGAAGTTTCTATC	611	1158	1252	1283	1109	1398	1296
TGGATGATAGAAACTTCATC	767	1267	1844	1488	1541	1777	1716
AAAAGATGAAGTTTCTATCA	1007	2346	2569	2383	2571	2715	2806
TTGGATGATAGAAACTTCAT	859	2060	2551	2083	1952	2689	2408
AAAGATGAAGTTTCTATCAT	598	1453	1762	1720	1590	2156	1978
TTTGGATGATAGAAACTTCA	716	797	1152	920	842	1046	1171
AAGATGAAGTTTCTATCATC	684	1565	1923	1631	1346	2002	1828
CTTTGGATGATAGAAACTTC	856	1773	1801	1777	1869	2107	2169
AGATGAAGTTTCTATCATCC	649	1898	1621	1609	1464	1948	2208
ACTTTGGATGATAGAAACTT	788	1462	1942	1984	1943	2247	2266
GATGAAGTTTCTATCATCCA	870	1648	2095	1859	1894	1758	2147
TACTTTGGATGATAGAAACT	852	2076	2505	2325	2142	2589	2705
ATGAAGTTTCTATCATCCAA	890	2566	2441	2155	1871	2341	2317
ATACTTTGGATGATAGAAAC	831	1597	1651	1726	1397	1931	1602
TGAAGTTTCTATCATCCAAA	981	1464	1585	1486	1301	1631	1449
CATACTTTGGATGATAGAAA	1310	1777	2386	1861	1851	2242	2081
GAAGTTTCTATCATCCAAAG	658	1613	1331	1561	1453	1841	1714
CCATACTTTGGATGATAGAA	1144	1996	2514	2245	2033	2488	2338
AAGTTTCTATCATCCAAAGT	624	1426	1612	1444	1475	2024	1896
CCCATACTTTGGATGATAGA	715	1703	1721	1648	1429	1899	1810
AGTTTCTATCATCCAAAGTA	1369	2409	2828	2866	2588	2697	3136
GCCCATACTTTGGATGATAG	1065	2339	2892	2778	2338	3556	2616
GTTTCTATCATCCAAAGTAT	754	1067	1218	1060	1116	1282	1528
AGCCCATACTTTGGATGATA	1607	3027	3566	3507	3361	4256	3898
TTTCTATCATCCAAAGTATG	804	1901	1945	2152	1988	2150	2502
TAGCCCATACTTTGGATGAT	934	2813	2473	2594	2543	3059	3174
TTCTATCATCCAAAGTATGG	1046	1824	1953	1835	1838	2074	2091
GTAGCCCATACTTTGGATGA	978	2117	2700	2260	2133	2565	2727
TCTATCATCCAAAGTATGGG	765	1640	1895	1870	1940	2233	2528
TGTAGCCCATACTTTGGATG	778	2232	2605	2494	2331	2922	2587
CTATCATCCAAAGTATGGGC	556	1128	1237	1165	1118	1446	1093
CTGTAGCCCATACTTTGGAT	710	1458	1915	1757	1525	1987	1958
TATCATCCAAAGTATGGGCT	460	943	1450	1264	1217	1455	1532
TCTGTAGCCCATACTTTGGA	1196	2799	3184	2932	2834	3290	2857
ATCATCCAAAGTATGGGCTA	655	1633	1814	1655	1622	1891	2069
TTCTGTAGCCCATACTTTGG	938	1546	1956	2218	2303	2832	2629
TCATCCAAAGTATGGGCTAC	587	1456	1497	1420	1542	1674	1545
TTTCTGTAGCCCATACTTTG	930	2424	2451	2668	2358	3187	2753
CATCCAAAGTATGGGCTACA	901	1560	1668	2077	1813	2396	2129
GTTTCTGTAGCCCATACTTT	843	1980	2447	2175	2008	2601	2538
ATCCAAAGTATGGGCTACAG	830	1938	2568	2127	2178	2382	2496
GGTTTCTGTAGCCCATACTT	885	1654	1937	1874	1812	2331	2186
TCCAAAGTATGGGCTACAGA	947	1555	2054	1725	1925	2052	2121
CGGTTTCTGTAGCCCATACT	369	950	1153	1009	895	1066	974
CCAAAGTATGGGCTACAGAA	893	1703	2133	1976	1994	2588	2539
ACGGTTTCTGTAGCCCATAC	486	738	1079	1191	1235	1208	1539
CAAAGTATGGGCTACAGAAA	1161	2521	2775	2946	2544	3628	2993
CACGGTTTCTGTAGCCCATA	1073	2509	2904	2985	2743	3476	3421
AAAGTATGGGCTACAGAAAC	784	1788	2260	2287	2299	2713	2723
GCACGGTTTCTGTAGCCCAT	872	2243	2530	2216	2160	2794	2416
AAGTATGGGCTACAGAAACC	615	1214	1651	1506	1423	1722	1674
GGCACGGTTTCTGTAGCCCA	1073	2623	3201	2996	2757	3287	3352
AGTATGGGCTACAGAAACCG	1060	2248	3007	2866	2614	3235	3165
TGGCACGGTTTCTGTAGCCC	590	1517	1545	1606	1352	1860	1675
GTATGGGCTACAGAAACCGT	651	1447	1853	1656	1901	1802	2151
TTGGCACGGTTTCTGTAGCC	595	905	1292	1060	1160	1369	1278
TATGGGCTACAGAAACCGTG	884	1876	2450	2096	1916	2565	2471
TTTGGCACGGTTTCTGTAGC	333	765	1080	923	919	1058	1013
ATGGGCTACAGAAACCGTGC	348	1097	1133	1059	937	1535	1058
TGGGCTACAGAAACCGTGCC	609	1343	1744	1522	1498	1819	1528
GGGCTACAGAAACCGTGCCA	753	2035	2450	1970	2108	2498	2662
GGCTACAGAAACCGTGCCAA	949	2230	2704	2102	2255	2586	2388
GCTACAGAAACCGTGCCAAA	931	1662	1887	1944	1535	2058	2072
CTACAGAAACCGTGCCAAAA	792	1446	1744	1546	1793	1806	2053
TACAGAAACCGTGCCAAAAG	1010	2027	2580	2335	2127	2612	2395
ACAGAAACCGTGCCAAAAGA	905	1731	1750	2029	2057	2115	2354
CAGAAACCGTGCCAAAAGAC	715	1520	2062	1577	1627	2148	1818
AGAAACCGTGCCAAAAGACT	875	1839	2666	2183	2160	2519	2857
GAAACCGTGCCAAAAGACTT	1062	2476	3106	2608	2559	2603	3164
AAACCGTGCCAAAAGACTTC	654	1312	1469	1324	1262	1777	1509
AACCGTGCCAAAAGACTTCT	660	1445	2154	1592	1636	1713	2020
ACCGTGCCAAAAGACTTCTA	741	1861	2400	2010	1714	2149	2391
CCGTGCCAAAAGACTTCTAC	621	1150	1167	1099	998	1176	1124
CGTGCCAAAAGACTTCTACA	782	1217	1499	1280	1309	1637	1592
GTGCCAAAAGACTTCTACAG	647	1457	1672	1497	1529	1784	1695
TGCCAAAAGACTTCTACAGA	1108	2249	2245	2163	1928	2614	2636
TTCACTCTGTAGAAGTCTTT	1026	1947	2994	2557	2207	2989	2822
GCCAAAAGACTTCTACAGAG	795	1266	1591	1798	1491	2204	1597
GTTCACTCTGTAGAAGTCTT	839	1752	2103	1898	1830	2203	2069
CCAAAAGACTTCTACAGAGT	493	716	1000	1110	972	1197	952
GGTTCACTCTGTAGAAGTCT	841	2332	2245	1870	1775	2269	2282
CAAAAGACTTCTACAGAGTG	922	2127	2790	2658	2382	3765	3220
GGGTTCACTCTGTAGAAGTC	965	2082	2807	2150	2635	2727	2791
AAAAGACTTCTACAGAGTGA	1122	2256	2647	2391	2545	2520	2967
CGGGTTCACTCTGTAGAAGT	369	806	928	1161	998	1340	1015
AAAGACTTCTACAGAGTGAA	971	2586	2570	2285	1978	2744	2726
TCGGGTTCACTCTGTAGAAG	938	1797	2327	2211	2053	2676	2716
AAGACTTCTACAGAGTGAAC	498	1077	1327	1187	920	1429	1524
TTCGGGTTCACTCTGTAGAA	739	1795	1994	2229	1979	2662	2314
AGACTTCTACAGAGTGAACC	662	1237	1416	1438	1378	1584	1608
TTTCGGGTTCACTCTGTAGA	1027	2255	2452	2505	2450	2638	2651
GACTTCTACAGAGTGAACCC	792	1266	1617	1730	1470	2024	1761
ACTTCTACAGAGTGAACCCG	1106	2607	2644	2944	3065	3281	3878
CTTCTACAGAGTGAACCCGA	1120	1917	2030	2087	1824	2422	1943
TTCTACAGAGTGAACCCGAA	863	1739	2049	1912	1589	2425	2074
TCTACAGAGTGAACCCGAAA	626	936	1091	1252	1293	1719	1351
CTACAGAGTGAACCCGAAAA	861	1686	2042	1685	1980	1957	2296
TACAGAGTGAACCCGAAAAT	601	1574	1708	1758	1551	1935	1765
ACAGAGTGAACCCGAAAATC	870	2501	2617	2274	2391	2596	2543
CAGAGTGAACCCGAAAATCC	563	1361	2009	1507	1394	1669	1551
AGAGTGAACCCGAAAATCCT	696	2040	2284	1828	1933	2443	2046
GAGTGAACCCGAAAATCCTT	646	1202	1363	1115	1379	1292	1570
AGTGAACCCGAAAATCCTTC	996	1857	2244	2080	2131	2462	2679
GTGAACCCGAAAATCCTTCC	568	984	983	1031	1021	1023	1046
TGAACCCGAAAATCCTTCCT	740	1688	2742	1956	2008	2322	2376
GAACCCGAAAATCCTTCCTT	485	1059	1474	1399	1095	1650	1340
AACCCGAAAATCCTTCCTTG	1413	3011	3608	3956	3463	4293	3954
ACCCGAAAATCCTTCCTTGG	702	1445	1856	1917	1858	2518	2011
CCCGAAAATCCTTCCTTGGT	528	1289	1543	1524	1459	1776	1744
CCGAAAATCCTTCCTTGGTA	870	1745	2371	2250	2335	2276	2429
CGAAAATCCTTCCTTGGTAA	1324	2981	3236	2965	3292	3315	3557
GAAAATCCTTCCTTGGTAAA	831	2013	2686	2248	1904	2295	2370
AAAATCCTTCCTTGGTAAAA	760	1135	1827	1563	1446	1762	1803
AAATCCTTCCTTGGTAAAAC	568	689	1207	816	839	1193	1094
AATCCTTCCTTGGTAAAACC	669	1116	1139	1110	1093	1349	1309
ATCCTTCCTTGGTAAAACCA	675	1607	1662	1617	1566	2445	2028
TCCTTCCTTGGTAAAACCAT	406	1031	1336	1117	1014	1120	1116
CCTTCCTTGGTAAAACCATT	527	967	1365	1404	1171	1729	1192
CTTCCTTGGTAAAACCATTT	525	1347	1662	1494	1545	1443	1536
TTCCTTGGTAAAACCATTTG	1294	3661	4288	3735	3759	4420	4400
TCCTTGGTAAAACCATTTGT	640	1711	1777	1576	1444	1427	1727
CCTTGGTAAAACCATTTGTT	908	2073	2561	2530	2072	2648	2395
CTTGGTAAAACCATTTGTTT	1063	2106	2800	2890	2491	2835	2678
AGTATGGTAAAGAACAGTCA	1417	2794	3355	3253	3218	3534	3770
TGCTTGACTGTTCTTTACCA	676	1385	1669	1615	1455	1818	1666
CAGTATGGTAAAGAACAGTC	799	1585	1594	1612	1711	1927	1741
GCTTGACTGTTCTTTACCAT	586	1268	1495	1455	1430	1498	1656
ACAGTATGGTAAAGAACAGT	1033	2294	2706	2506	2198	2983	2924
CTTGACTGTTCTTTACCATA	735	2005	1931	2011	1871	2279	2185
AACAGTATGGTAAAGAACAG	1069	2398	2743	2691	2574	3197	3284
TTGACTGTTCTTTACCATAC	502	1019	1156	1192	1339	1460	1479
AAACAGTATGGTAAAGAACA	1222	2586	2778	2750	2535	3178	3070
TGACTGTTCTTTACCATACT	663	1845	2166	2143	1891	2474	2469
TAAACAGTATGGTAAAGAAC	775	1121	1408	1349	1379	1651	1574
GACTGTTCTTTACCATACTG	1257	2253	2635	2770	2453	2917	2958
CTAAACAGTATGGTAAAGAA	1223	1700	2150	1969	1791	2256	2094
ACTGTTCTTTACCATACTGT	570	1264	1407	1395	1264	1874	1543
GCTAAACAGTATGGTAAAGA	625	1430	1257	1205	1113	1380	1201
CTGTTCTTTACCATACTGTT	753	1317	2244	1902	1851	2014	2254
TGCTAAACAGTATGGTAAAG	676	1731	2040	1975	1906	2300	2472
TGTTCTTTACCATACTGTTT	800	1987	1967	2327	2398	2856	2649
CTGCTAAACAGTATGGTAAA	876	1968	2268	1962	2241	2359	2756
GTTCTTTACCATACTGTTTA	820	1824	2074	2041	1722	2584	2075
CCTGCTAAACAGTATGGTAA	1066	2121	2562	2807	2456	3087	2489
TTCTTTACCATACTGTTTAG	761	1925	2282	2463	2280	2567	2623
TCCTGCTAAACAGTATGGTA	956	3226	2641	2757	2771	2998	2971
TCTTTACCATACTGTTTAGC	484	784	989	986	935	1072	1189
TTCCTGCTAAACAGTATGGT	548	1413	1891	1740	1545	1822	2104
CTTTACCATACTGTTTAGCA	804	1509	1918	2183	1823	1963	1958
TTTCCTGCTAAACAGTATGG	1146	2762	3445	2757	2735	3404	3372
TTTACCATACTGTTTAGCAG	783	1368	1329	1330	1322	2063	1441
GTTTCCTGCTAAACAGTATG	736	1691	1857	1911	1993	1969	2139
TTACCATACTGTTTAGCAGG	1019	1842	2789	2420	2119	2587	2857
GGTTTCCTGCTAAACAGTAT	817	1825	1706	1745	1690	2253	1892
TACCATACTGTTTAGCAGGA	1243	2278	3033	2490	2232	2863	2738
TGGTTTCCTGCTAAACAGTA	1092	2140	2818	2311	2382	2324	2709
ACCATACTGTTTAGCAGGAA	686	1425	1648	1532	1651	1934	1600
CTGGTTTCCTGCTAAACAGT	939	2605	3186	2288	2484	2857	3346
CCATACTGTTTAGCAGGAAA	856	1948	1906	2193	1826	2082	1872
ACTGGTTTCCTGCTAAACAG	973	2066	2136	2252	2080	2509	2502
CATACTGTTTAGCAGGAAAC	797	1804	1777	1998	2102	2469	2250
GACTGGTTTCCTGCTAAACA	1035	2241	3233	2643	2357	3182	2902
ATACTGTTTAGCAGGAAACC	731	1475	2149	1691	1834	1751	2073
AGACTGGTTTCCTGCTAAAC	401	1139	904	782	872	941	1064
TACTGTTTAGCAGGAAACCA	863	1780	2081	2147	2013	2349	2464
GAGACTGGTTTCCTGCTAAA	903	2138	2128	2339	2170	2515	2828
ACTGTTTAGCAGGAAACCAG	853	1647	1940	1634	1655	1949	1967
TGAGACTGGTTTCCTGCTAA	795	2626	2483	2082	2235	2214	2626
CTGTTTAGCAGGAAACCAGT	1025	2510	2386	2123	1922	2541	2323
CTGAGACTGGTTTCCTGCTA	1054	3443	3294	3207	2835	3400	3326
TGTTTAGCAGGAAACCAGTC	550	1084	1280	1376	1337	1537	1606
ACTGAGACTGGTTTCCTGCT	726	1946	2334	1919	1844	2454	1975
GTTTAGCAGGAAACCAGTCT	839	2213	3087	2323	2130	2539	2396
CACTGAGACTGGTTTCCTGC	629	1448	1745	1741	1411	2042	1949
TTTAGCAGGAAACCAGTCTC	449	810	1001	1337	1142	1292	1112
ACACTGAGACTGGTTTCCTG	1213	2325	2418	2897	2625	3252	3251
TTAGCAGGAAACCAGTCTCA	988	2553	2423	2798	2522	2762	3011
GACACTGAGACTGGTTTCCT	704	1913	1837	1867	1819	2278	2152
TAGCAGGAAACCAGTCTCAG	708	1486	2203	1770	1966	2048	1837
GGACACTGAGACTGGTTTCC	785	2124	2021	2206	2124	2520	2345
AGCAGGAAACCAGTCTCAGT	701	1863	1681	1752	1553	1854	2113
TGGACACTGAGACTGGTTTC	741	2413	2816	2524	2382	2879	3040
GCAGGAAACCAGTCTCAGTG	1145	2960	3369	3008	2955	3627	3436
TTGGACACTGAGACTGGTTT	816	2331	2539	2526	2425	2498	2532
CAGGAAACCAGTCTCAGTGT	862	2025	2326	2333	2488	2827	2836
GTTGGACACTGAGACTGGTT	525	1066	1514	1336	1122	1668	1382
AGGAAACCAGTCTCAGTGTC	734	2020	2809	2011	2021	2517	2481
AGTTGGACACTGAGACTGGT	679	1222	1566	1442	1475	1783	1587
GGAAACCAGTCTCAGTGTCC	675	1660	2252	1886	1750	2178	1834
GAGTTGGACACTGAGACTGG	1349	3673	3956	3590	3318	4466	4458
GAAACCAGTCTCAGTGTCCA	562	1201	1511	1358	1290	1661	1576
AGAGTTGGACACTGAGACTG	1146	2879	2969	2906	2709	3583	3246
AAACCAGTCTCAGTGTCCAA	890	1640	2207	1881	2022	2114	2074
GAGAGTTGGACACTGAGACT	716	1246	1530	1491	1677	1674	1972
AACCAGTCTCAGTGTCCAAC	431	732	1000	999	923	1113	1157
ACCAGTCTCAGTGTCCAACT	602	1376	1773	1585	1548	1661	2048
TAGAGAGTTGGACACTGAGA	967	2092	2663	2288	2333	2539	2558
CCAGTCTCAGTGTCCAACTC	666	1864	1840	1868	1758	2157	1937
TTAGAGAGTTGGACACTGAG	1214	2329	3152	2743	2640	3491	3107
CAGTCTCAGTGTCCAACTCT	640	1452	1679	1629	1615	1734	1880
GTTAGAGAGTTGGACACTGA	885	1914	2072	2048	1771	2193	2221
AGTCTCAGTGTCCAACTCTC	1053	2059	2624	2279	2321	2745	2911
GGTTAGAGAGTTGGACACTG	1162	2790	2917	3115	2980	3385	3337
GTCTCAGTGTCCAACTCTCT	588	927	1322	1190	1260	1192	1516
AGGTTAGAGAGTTGGACACT	825	1857	2409	2082	2187	2487	2920
AAGGTTAGAGAGTTGGACAC	560	1087	1327	1360	1359	1318	1345
CTCAGTGTCCAACTCTCTAA	958	2400	2662	2223	1803	2493	2411
CAAGGTTAGAGAGTTGGACA	886	1932	2877	2330	2423	2331	2753
TCAGTGTCCAACTCTCTAAC	693	1140	1538	1233	1284	1357	1768
CCAAGGTTAGAGAGTTGGAC	469	1078	1065	1175	1196	1609	1258
CAGTGTCCAACTCTCTAACC	521	1501	1628	1347	1329	1305	1462
TCCAAGGTTAGAGAGTTGGA	1108	2461	2908	2792	2750	3619	3261
AGTGTCCAACTCTCTAACCT	844	1377	1451	1971	1962	2320	2057
TTCCAAGGTTAGAGAGTTGG	1484	3655	3752	3354	3137	4174	4553
GTGTCCAACTCTCTAACCTT	710	937	1233	1373	1364	1532	1580
GTTCCAAGGTTAGAGAGTTG	1058	2378	2438	2485	2507	3064	2647
TGTCCAACTCTCTAACCTTG	588	1100	1521	1539	1568	1539	1711
AGTTCCAAGGTTAGAGAGTT	697	1379	2069	1786	1830	1987	2058
GTCCAACTCTCTAACCTTGG	353	986	769	848	953	1004	759
CAGTTCCAAGGTTAGAGAGT	709	1508	2071	1993	1980	2153	2093
TCCAACTCTCTAACCTTGGA	798	1034	1428	1511	1288	1650	1685
ACAGTTCCAAGGTTAGAGAG	1148	2783	3316	2976	2942	3278	3459
CCAACTCTCTAACCTTGGAA	678	1244	1659	1401	1593	1831	1943
CACAGTTCCAAGGTTAGAGA	1062	1194	1650	1450	1316	1900	1480
CAACTCTCTAACCTTGGAAC	635	938	1395	1063	999	1138	1201
TCACAGTTCCAAGGTTAGAG	796	1667	2167	2074	1896	2630	2283
AACTCTCTAACCTTGGAACT	694	2036	2454	1810	1830	1839	2101
CTCACAGTTCCAAGGTTAGA	904	1779	1840	2061	1855	2340	2170
ACTCTCTAACCTTGGAACTG	1038	2181	3200	2510	2508	2920	2649
CTCTCTAACCTTGGAACTGT	961	2219	1957	2159	2059	2137	2592
TTCTCACAGTTCCAAGGTTA	931	2281	2564	2642	2417	2980	3162
GTTCTCACAGTTCCAAGGTT	649	1270	1818	1435	1367	1699	1841
CTCTAACCTTGGAACTGTGA	568	784	1105	1363	1100	1187	1398
AGTTCTCACAGTTCCAAGGT	437	929	1014	1185	1145	1156	1208
TCTAACCTTGGAACTGTGAG	1192	2753	3283	3267	3082	3771	3280
GAGTTCTCACAGTTCCAAGG	925	1720	2134	2137	2013	2627	2471
CTAACCTTGGAACTGTGAGA	1019	2213	2585	2227	2186	2489	2565
AGAGTTCTCACAGTTCCAAG	846	1340	2116	1541	1659	1969	2142
TAACCTTGGAACTGTGAGAA	1022	2590	2735	2761	2542	2917	2939
CAGAGTTCTCACAGTTCCAA	716	1465	1635	1639	1896	1774	2364
AACCTTGGAACTGTGAGAAC	750	1593	1805	1884	1970	2282	2246
TCAGAGTTCTCACAGTTCCA	836	1460	1965	1767	1620	2133	1803
ACCTTGGAACTGTGAGAACT	811	1800	2171	1915	1939	2050	2121
CTCAGAGTTCTCACAGTTCC	767	1548	2315	1801	1930	1982	2184
CCTTGGAACTGTGAGAACTC	577	1252	1388	1644	1225	1654	1626
CCTCAGAGTTCTCACAGTTC	649	1449	1836	1625	1554	1964	1969
CTTGGAACTGTGAGAACTCT	643	1122	1684	1378	1509	1455	2061
TCCTCAGAGTTCTCACAGTT	562	1347	1529	1454	1290	1853	1537
TTGGAACTGTGAGAACTCTG	1242	2191	2922	2715	2639	3360	3262
GTCCTCAGAGTTCTCACAGT	682	1478	1902	1826	1927	1971	2115
TGGAACTGTGAGAACTCTGA	1215	2344	2482	2402	2075	2541	3139
TGTCCTCAGAGTTCTCACAG	860	2148	2756	2458	2107	2666	2701
GGAACTGTGAGAACTCTGAG	1524	3357	3679	3610	3470	4489	4268
TTGTCCTCAGAGTTCTCACA	1001	2639	2964	3088	2673	3235	3074
GAACTGTGAGAACTCTGAGG	1323	2797	2896	2893	2634	3382	3668
TTTGTCCTCAGAGTTCTCAC	563	928	1203	1194	1079	1353	1611
AACTGTGAGAACTCTGAGGA	1224	3120	3352	3397	3258	4095	3259
CTTTGTCCTCAGAGTTCTCA	924	1809	2407	2166	1919	2492	2561
ACTGTGAGAACTCTGAGGAC	757	1356	1985	1715	1761	2108	2040
GCTTTGTCCTCAGAGTTCTC	807	2022	2132	1809	1980	2401	2248
CTGTGAGAACTCTGAGGACA	1157	2553	3463	2788	2856	3411	3762
TGCTTTGTCCTCAGAGTTCT	913	2530	2437	2389	2425	2729	2751
TGTGAGAACTCTGAGGACAA	862	1951	2622	2181	2124	2652	2659
CTGCTTTGTCCTCAGAGTTC	997	2014	2570	2341	2076	2690	2842
GTGAGAACTCTGAGGACAAA	852	1684	1791	1875	1684	2268	2073
GCTGCTTTGTCCTCAGAGTT	689	1990	1763	1777	1724	1841	2179
TGAGAACTCTGAGGACAAAG	1070	2242	2184	2131	1972	2607	2460
CGCTGCTTTGTCCTCAGAGT	593	1178	1530	1414	1261	1728	1478
GAGAACTCTGAGGACAAAGC	814	1519	1690	1919	1677	2186	2203
CCGCTGCTTTGTCCTCAGAG	748	1765	2637	2258	2276	2268	2335
AGAACTCTGAGGACAAAGCA	950	2010	2158	2197	2158	2461	2290
TCCGCTGCTTTGTCCTCAGA	733	1450	1799	1430	1502	1710	1913
GAACTCTGAGGACAAAGCAG	1179	1786	2573	2350	2161	2666	2813
ATCCGCTGCTTTGTCCTCAG	496	1311	1351	1283	1348	1568	1503
AACTCTGAGGACAAAGCAGC	586	1483	1629	1480	1483	1721	1903
TATCCGCTGCTTTGTCCTCA	966	2069	2829	2464	2343	2646	2645
ACTCTGAGGACAAAGCAGCG	854	1517	1877	1876	1623	2392	1979
GTATCCGCTGCTTTGTCCTC	748	1443	1941	1723	1739	2127	1917
CTCTGAGGACAAAGCAGCGG	860	1902	2318	2228	2186	2427	2689
TGTATCCGCTGCTTTGTCCT	732	1606	2070	1855	1857	2697	2296
TCTGAGGACAAAGCAGCGGA	1039	2367	2471	2134	2061	2710	2542
TTGTATCCGCTGCTTTGTCC	579	1076	1220	983	1300	1435	1348
CTGAGGACAAAGCAGCGGAT	785	2095	1737	2142	1936	2177	2298
GTTGTATCCGCTGCTTTGTC	499	1182	1714	1221	1101	1317	1532
TGAGGACAAAGCAGCGGATA	920	2482	2515	2496	2823	2827	2660
GGTTGTATCCGCTGCTTTGT	685	1939	1700	1814	1767	2038	2147
GAGGACAAAGCAGCGGATAC	715	1864	2029	2075	1893	2484	2056
AGGTTGTATCCGCTGCTTTG	1015	2491	3002	2887	2970	3182	3839
AGGACAAAGCAGCGGATACA	987	2257	2553	2360	2238	2751	2815
GAGGTTGTATCCGCTGCTTT	686	2004	2304	2282	1983	2323	2427
GGACAAAGCAGCGGATACAA	883	2106	1659	1889	1645	1790	1785
TGAGGTTGTATCCGCTGCTT	740	2086	2789	2425	2137	2659	2762
GACAAAGCAGCGGATACAAC	805	1041	1144	1681	1468	1743	1837
TTGAGGTTGTATCCGCTGCT	568	1513	2080	1798	1466	1899	1882
ACAAAGCAGCGGATACAACC	536	1343	1072	1256	1097	1298	1181
TTTGAGGTTGTATCCGCTGC	596	1231	1795	1661	1612	1957	1976
CAAAGCAGCGGATACAACCT	529	1141	1624	1307	1212	1367	1612
AAAGCAGCGGATACAACCTC	597	1253	1942	1646	1473	1670	1926
AAGCAGCGGATACAACCTCA	998	2455	2762	2717	2391	3021	3331
AGCAGCGGATACAACCTCAA	841	1954	1848	1791	1820	2124	2175
GCAGCGGATACAACCTCAAA	592	1425	1454	1445	1446	1817	1536
CAGCGGATACAACCTCAAAA	891	1334	1565	1447	1541	1705	1889
AGCGGATACAACCTCAAAAG	1295	2343	2764	2385	2267	2465	2693
GCGGATACAACCTCAAAAGA	997	1935	2029	2033	1955	2136	2001
CGGATACAACCTCAAAAGAC	422	504	689	670	607	923	756
GGATACAACCTCAAAAGACG	1046	1086	1507	1578	1443	1955	1929
GATACAACCTCAAAAGACGT	780	1483	1829	1649	1553	1783	2234
ATACAACCTCAAAAGACGTC	667	917	1318	1134	1095	1562	1327
TACAACCTCAAAAGACGTCT	1049	1533	1974	1723	1693	1830	2062
ACAACCTCAAAAGACGTCTG	611	1211	1821	1794	1573	1895	1791
CAACCTCAAAAGACGTCTGT	791	1556	1529	1796	1557	2049	1923
AACCTCAAAAGACGTCTGTC	786	1867	2002	2080	2197	2401	2617
ACCTCAAAAGACGTCTGTCT	793	2172	2386	1899	1942	2387	2118
CCTCAAAAGACGTCTGTCTA	1106	2543	2807	2905	2749	2756	3352
CAATGTAGACAGACGTCTTT	941	2360	2716	2631	2700	2994	3236
CTCAAAAGACGTCTGTCTAC	537	1064	1491	1378	1458	1703	1501
TCAATGTAGACAGACGTCTT	847	1813	2803	2184	2122	2133	2343
TCAAAAGACGTCTGTCTACA	884	2340	2496	2603	2300	2906	2771
TTCAATGTAGACAGACGTCT	781	1769	2456	2003	2012	2465	2244
CAAAAGACGTCTGTCTACAT	601	1721	1879	1911	1644	2467	1916
ATTCAATGTAGACAGACGTC	721	1388	1838	1741	1701	1736	1930
AAAAGACGTCTGTCTACATT	993	1878	2086	1952	2233	2629	2522
AATTCAATGTAGACAGACGT	747	2026	2049	1709	2003	2028	2256
AAAGACGTCTGTCTACATTG	1027	2461	3136	2488	2543	3115	2766
CAATTCAATGTAGACAGACG	946	1511	2167	1840	1758	2340	1947
AAGACGTCTGTCTACATTGA	1254	3177	3454	3287	2811	3919	3805
CCAATTCAATGTAGACAGAC	573	771	1010	772	851	1130	892
CCCAATTCAATGTAGACAGA	1228	1910	2828	2481	2305	2758	2621
GACGTCTGTCTACATTGAAT	1152	2649	3255	2942	2823	3277	3591
ACCCAATTCAATGTAGACAG	772	1550	1722	1727	1670	2251	2224
ACGTCTGTCTACATTGAATT	727	1474	1786	1738	1969	2068	1984
TACCCAATTCAATGTAGACA	1145	2061	2030	2131	2053	2402	2171
CGTCTGTCTACATTGAATTG	1179	2707	3561	3155	2870	3489	3606
TTACCCAATTCAATGTAGAC	315	700	648	572	627	663	586
GTCTGTCTACATTGAATTGG	842	2956	2330	2160	1738	2620	2112
CTTACCCAATTCAATGTAGA	895	1260	1822	1251	1342	1512	1576
TCTGTCTACATTGAATTGGG	886	1580	1571	1675	1729	2009	1922
CCTTACCCAATTCAATGTAG	944	1829	1706	1710	1321	1866	1581
CTGTCTACATTGAATTGGGT	756	1445	1877	1693	1721	2131	2177
CCCTTACCCAATTCAATGTA	826	2020	2550	2663	2420	2585	2909
TGTCTACATTGAATTGGGTA	620	1388	1807	1669	1749	2107	2131
ACCCTTACCCAATTCAATGT	583	1039	1204	1177	1348	1290	1353
GTCTACATTGAATTGGGTAA	949	2277	2150	2470	2105	2508	2503
GACCCTTACCCAATTCAATG	877	1122	1356	1488	1411	2032	1546
TCTACATTGAATTGGGTAAG	933	2090	2392	2770	2189	2847	2774
AGACCCTTACCCAATTCAAT	743	976	1262	1032	1075	1269	1363
CTACATTGAATTGGGTAAGG	1083	2681	2857	3094	3063	3077	3422
GAGACCCTTACCCAATTCAA	689	787	1269	1280	1149	1201	1591
TACATTGAATTGGGTAAGGG	936	1938	1834	2064	2019	2647	2674
TGAGACCCTTACCCAATTCA	898	2072	2056	1892	2196	2177	2710
ACATTGAATTGGGTAAGGGT	671	1552	2098	1715	1755	2033	1996
CTGAGACCCTTACCCAATTC	508	891	1521	1113	1239	1411	1572
CATTGAATTGGGTAAGGGTC	840	1684	2425	2364	2193	2515	2756
CCTGAGACCCTTACCCAATT	353	585	1093	855	933	846	1072
ATTGAATTGGGTAAGGGTCT	765	1982	2208	2270	1936	2430	2368
ACCTGAGACCCTTACCCAAT	715	1444	2014	1634	1826	1871	1668
TTGAATTGGGTAAGGGTCTC	854	2302	2389	2467	2410	2800	2944
AACCTGAGACCCTTACCCAA	985	2173	2736	2340	2333	2844	2571
TGAATTGGGTAAGGGTCTCA	902	2144	2671	2397	2397	2862	2868
AAACCTGAGACCCTTACCCA	661	1417	1942	1668	1514	2029	1934
GAATTGGGTAAGGGTCTCAG	720	1570	1741	1894	1593	2300	1683
AAAACCTGAGACCCTTACCC	435	858	1128	1033	987	1038	1421
AATTGGGTAAGGGTCTCAGG	934	2108	2471	2168	2197	2557	2369
AAAAACCTGAGACCCTTACC	397	1210	1220	1224	983	1383	1310
ATTGGGTAAGGGTCTCAGGT	498	1210	1238	1305	1202	1361	1462
AAAAAACCTGAGACCCTTAC	449	2715	2533	1369	1263	1538	1698
TTGGGTAAGGGTCTCAGGTT	674	1933	2063	2008	1873	1960	2223
TAAAAAACCTGAGACCCTTA	1248	2532	2936	2833	2778	3398	3132
TGGGTAAGGGTCTCAGGTTT	975	2966	2900	3093	2980	3932	3646
TTAAAAAACCTGAGACCCTT	570	1171	1246	1194	1278	1160	1474
CTTAAAAAACCTGAGACCCT	575	1357	1492	1696	1413	1765	1620
ACTTAAAAAACCTGAGACCC	403	1076	917	991	956	1154	1236
TACTTAAAAAACCTGAGACC	823	1461	1731	1730	1364	2044	1580
AATACTTAAAAAACCTGAGA	1076	1223	1704	1308	1204	1752	1666
AAATACTTAAAAAACCTGAG	895	1454	1348	1411	1444	1763	2045
TAAATACTTAAAAAACCTGA	834	720	943	988	760	887	859
TTAAATACTTAAAAAACCTG	1044	1146	1316	1311	1243	1359	1457
ATTAAATACTTAAAAAACCT	1093	1258	1386	1145	1049	1319	1324
TATTAAATACTTAAAAAACC	597	477	703	675	580	840	550
TTATTAAATACTTAAAAAAC	665	663	797	1044	644	1226	599
AGCAATTATTATTAAATACT	991	1186	1478	1646	1722	1861	1806
CAGCAATTATTATTAAATAC	478	1023	869	601	629	579	926
TTAAGTATTTAATAATAATT	840	835	1380	986	956	1179	1339
CCAGCAATTATTATTAAATA	752	977	1593	1201	1353	1350	1716
TAAGTATTTAATAATAATTG	972	1610	1866	2129	1756	2989	2054
TCCAGCAATTATTATTAAAT	501	847	859	948	865	1049	1136
AAGTATTTAATAATAATTGC	652	814	758	988	865	1056	1086
ATCCAGCAATTATTATTAAA	560	797	741	753	678	1020	731
AGTATTTAATAATAATTGCT	1085	1675	1686	1812	1804	1866	2070
AATCCAGCAATTATTATTAA	958	1455	1607	1599	1479	1892	1811
GTATTTAATAATAATTGCTG	637	1248	1410	1281	1278	1480	1444
GAATCCAGCAATTATTATTA	757	1666	1902	1899	1770	2175	2200
TATTTAATAATAATTGCTGG	896	1746	2195	1898	1774	1909	1878
GGAATCCAGCAATTATTATT	790	1614	1834	1957	1563	1942	2133
ATTTAATAATAATTGCTGGA	658	1374	1030	1154	852	1601	1134
AGGAATCCAGCAATTATTAT	509	1230	1151	1256	1212	1405	1515
TTTAATAATAATTGCTGGAT	692	1664	1799	1941	1786	2155	2126
AAGGAATCCAGCAATTATTA	787	1565	1860	1784	1846	2026	2153
TTAATAATAATTGCTGGATT	970	2502	2812	2588	2566	2904	3053
TAAGGAATCCAGCAATTATT	781	1658	1651	1727	1588	1876	1694
TAATAATAATTGCTGGATTC	613	1503	1837	1942	1420	1781	1910
ATAAGGAATCCAGCAATTAT	789	1561	2271	1635	1825	2292	2163
AATAATAATTGCTGGATTCC	649	1405	1959	1538	1498	1555	2068
AATTTCCCCCCAAAAAATAA	734	867	897	931	954	1066	1182
TCCTAAAAAATTTCCCCCCA	417	1026	1479	1140	1127	1304	1398
ATCCTAAAAAATTTCCCCCC	558	1271	1875	1494	1478	1590	1982
GATCCTAAAAAATTTCCCCC	402	672	693	764	877	918	970
AGATCCTAAAAAATTTCCCC	398	297	477	583	456	869	561
CAGATCCTAAAAAATTTCCC	680	965	1021	791	874	1085	947
TCAGATCCTAAAAAATTTCC	452	685	796	580	491	739	611
ATCAGATCCTAAAAAATTTC	632	742	1201	791	829	925	960
AATCAGATCCTAAAAAATTT	503	959	903	819	803	972	1151
GAATCAGATCCTAAAAAATT	593	1073	1770	1234	1412	1404	1699
AGAATCAGATCCTAAAAAAT	552	684	973	863	998	984	1065
AAGAATCAGATCCTAAAAAA	790	864	740	923	871	906	886
GAAGAATCAGATCCTAAAAA	889	1033	1267	1631	1295	1756	1315
AGAAGAATCAGATCCTAAAA	987	2312	2256	1936	1841	2568	2141
CAGAAGAATCAGATCCTAAA	639	741	1228	791	770	1064	1105
TCAGAAGAATCAGATCCTAA	573	1061	1046	1159	1368	1267	1457
TTCAGAAGAATCAGATCCTA	1096	2129	2420	2426	2114	2564	2718
CTTCAGAAGAATCAGATCCT	835	2220	2364	2352	2128	2626	2912
TCTTCAGAAGAATCAGATCC	630	1383	2039	1588	1805	1995	1805
TTTAGGATCTGATTCTTCTG	721	1493	1808	1888	1568	2072	1734
ATCTTCAGAAGAATCAGATC	913	1785	2243	1681	1794	2388	2050
TTAGGATCTGATTCTTCTGA	1014	1673	1905	2140	1954	2854	2694
TATCTTCAGAAGAATCAGAT	834	1071	1383	1420	1238	1419	1491
TAGGATCTGATTCTTCTGAA	878	1364	1714	1649	1773	2608	1811
GTATCTTCAGAAGAATCAGA	911	836	1061	1141	1021	1215	1258
AGGATCTGATTCTTCTGAAG	793	1953	2119	2120	1979	1952	2458
GGTATCTTCAGAAGAATCAG	898	1877	2119	1935	2258	2458	2051
GGATCTGATTCTTCTGAAGA	868	1908	2368	2316	2156	2550	2398
CGGTATCTTCAGAAGAATCA	665	1114	1554	1337	1133	1553	1382
GATCTGATTCTTCTGAAGAT	786	1813	2257	2091	1993	2719	2625
ACGGTATCTTCAGAAGAATC	703	1384	1762	1475	1495	1980	1593
ATCTGATTCTTCTGAAGATA	955	1958	2642	2170	2266	2952	2488
AACGGTATCTTCAGAAGAAT	738	1357	1649	1564	1662	1843	1787
TCTGATTCTTCTGAAGATAC	753	1931	1897	1772	1697	1740	1747
TAACGGTATCTTCAGAAGAA	1275	3208	3915	3099	2665	3597	3269
CTGATTCTTCTGAAGATACC	645	1107	1381	1410	1294	1545	1590
TTAACGGTATCTTCAGAAGA	969	2102	2401	2441	2082	2567	2777
TGATTCTTCTGAAGATACCG	816	1491	1604	1792	1525	1714	2115
ATTAACGGTATCTTCAGAAG	768	1785	1840	1969	1856	2234	2464
GATTCTTCTGAAGATACCGT	615	1360	1320	1224	1377	1339	1547
TATTAACGGTATCTTCAGAA	804	1603	1742	1739	1578	1985	1870
ATTCTTCTGAAGATACCGTT	606	1376	1405	1410	1357	1529	1204
TTATTAACGGTATCTTCAGA	691	1643	1657	1742	1752	1846	1703
TTCTTCTGAAGATACCGTTA	947	1847	2121	2313	1950	2852	2697
CTTATTAACGGTATCTTCAG	536	1114	2019	1809	1551	2012	1957
TCTTCTGAAGATACCGTTAA	871	1879	2848	2323	2110	2341	2696
CCTTATTAACGGTATCTTCA	778	1008	1458	1449	1367	1895	1653
CTTCTGAAGATACCGTTAAT	1083	2467	3060	2909	2600	3511	3218
GCCTTATTAACGGTATCTTC	705	1199	1603	1519	1473	1538	1687
TTCTGAAGATACCGTTAATA	955	2088	2479	2468	2190	3170	3090
TGCCTTATTAACGGTATCTT	639	1785	2105	2202	2107	2263	2336
TCTGAAGATACCGTTAATAA	679	1188	1341	1138	1148	1150	1601
TTGCCTTATTAACGGTATCT	757	2176	2207	2030	1964	2366	2513
CTGAAGATACCGTTAATAAG	1202	2546	2987	3166	2561	3279	3193
GTTGCCTTATTAACGGTATC	958	2200	3186	2739	2549	2972	3196
TGAAGATACCGTTAATAAGG	1245	2021	2468	2227	2078	2408	2778
AGTTGCCTTATTAACGGTAT	968	2107	2744	2627	2681	2848	3058
GAAGATACCGTTAATAAGGC	653	1259	1807	1434	1335	1643	1451
AAGTTGCCTTATTAACGGTA	1087	2386	2765	2564	2502	2942	2790
AAGATACCGTTAATAAGGCA	691	1554	1908	1433	1432	1935	1576
TAAGTTGCCTTATTAACGGT	436	1362	1423	1150	1260	1514	1624
AGATACCGTTAATAAGGCAA	833	1862	2231	1954	2151	2217	2210
ATAAGTTGCCTTATTAACGG	758	1509	1917	1862	1602	2239	1830
GATACCGTTAATAAGGCAAC	551	1338	1611	1395	1271	1436	1524
AATAAGTTGCCTTATTAACG	925	2443	2392	2166	2256	2817	2930
ATACCGTTAATAAGGCAACT	380	694	874	900	787	760	860
CAATAAGTTGCCTTATTAAC	539	1043	1296	1353	1209	1367	1433
TACCGTTAATAAGGCAACTT	679	1303	1841	1637	1518	1601	1936
GCAATAAGTTGCCTTATTAA	1136	2844	2531	2231	2617	2718	2747
ACCGTTAATAAGGCAACTTA	1144	1976	2559	1963	2095	2417	2555
TGCAATAAGTTGCCTTATTA	1013	2104	2926	2489	2580	2586	2766
CCGTTAATAAGGCAACTTAT	739	1380	1611	1331	1739	2085	1722
CTGCAATAAGTTGCCTTATT	968	2668	2560	2448	2578	3133	3391
CGTTAATAAGGCAACTTATT	585	1273	1563	1484	1227	1854	1587
CCTGCAATAAGTTGCCTTAT	864	2266	2395	2352	2499	2867	2894
GTTAATAAGGCAACTTATTG	1036	2167	2789	2245	2150	2669	2686
ACCTGCAATAAGTTGCCTTA	816	2258	2350	2116	2178	2393	2490
TTAATAAGGCAACTTATTGC	719	1176	1208	1166	1226	1476	1527
CACCTGCAATAAGTTGCCTT	856	2449	2663	2274	2438	3033	3192
TAATAAGGCAACTTATTGCA	975	1395	1699	1581	1622	1362	1909
TCACCTGCAATAAGTTGCCT	615	1459	1190	1103	1333	1414	1429
AATAAGGCAACTTATTGCAG	1123	2548	3344	2831	2602	3026	3083
CTCACCTGCAATAAGTTGCC	567	1279	1624	1305	1308	1518	1430
ATAAGGCAACTTATTGCAGG	793	1622	2218	2288	2479	2349	2537
ACTCACCTGCAATAAGTTGC	742	2063	2565	2043	2155	2149	2391
TAAGGCAACTTATTGCAGGT	758	1721	2379	1937	1934	2125	2392
GACTCACCTGCAATAAGTTG	1023	2460	2634	2804	2557	3081	3348
AAGGCAACTTATTGCAGGTG	1012	2589	3090	2695	2947	3079	3372
TGACTCACCTGCAATAAGTT	777	1663	1776	2043	1888	2349	2525
AGGCAACTTATTGCAGGTGA	1108	2479	3065	3022	2645	3627	3205
TTGACTCACCTGCAATAAGT	871	1058	1362	1250	1187	1455	1418
GGCAACTTATTGCAGGTGAG	1076	3194	3214	2950	2992	3451	3265
TTTGACTCACCTGCAATAAG	879	1741	2278	1612	1802	2192	2113
GCAACTTATTGCAGGTGAGT	1251	3150	3498	3228	3127	3466	3556
CTTTGACTCACCTGCAATAA	628	1033	1323	1204	1185	1268	1321
CAACTTATTGCAGGTGAGTC	688	1522	1686	1676	1784	1888	1927
TCTTTGACTCACCTGCAATA	1261	1871	2251	2287	2199	2758	2167
AACTTATTGCAGGTGAGTCA	1262	2722	2984	2581	2853	3026	3197
CTCTTTGACTCACCTGCAAT	801	1614	2144	1982	1718	2158	1809
ACTTATTGCAGGTGAGTCAA	1264	3073	3843	3755	3131	4129	4174
CTTATTGCAGGTGAGTCAAA	1038	2572	2930	2812	2961	3481	3202
TTCTCTTTGACTCACCTGCA	674	1430	1783	1710	1613	1955	1983
TTATTGCAGGTGAGTCAAAG	829	2266	2614	2520	2618	2856	2825
GTTCTCTTTGACTCACCTGC	611	1041	1538	1095	1124	1198	1433
TATTGCAGGTGAGTCAAAGA	1171	2310	2647	2580	2360	3179	2570
GGTTCTCTTTGACTCACCTG	861	2040	2235	2103	2217	2386	2619
ATTGCAGGTGAGTCAAAGAG	885	2189	2907	2499	2470	3052	2901
AGGTTCTCTTTGACTCACCT	485	1130	1279	994	1274	1496	1273
TTGCAGGTGAGTCAAAGAGA	1551	4196	4994	4799	4602	5376	5351
AAGGTTCTCTTTGACTCACC	635	1275	1514	1639	1392	1774	1547
TGCAGGTGAGTCAAAGAGAA	874	2216	2665	2703	2381	2911	2803
AAAGGTTCTCTTTGACTCAC	552	1073	1184	1114	1282	1545	1358
GCAGGTGAGTCAAAGAGAAC	712	1640	2109	1659	1806	2425	2221
CAAAGGTTCTCTTTGACTCA	1024	2334	2894	2607	2589	3015	3014
CAGGTGAGTCAAAGAGAACC	856	2224	2327	2202	2356	2757	2869
ACAAAGGTTCTCTTTGACTC	946	1971	2415	2277	2405	2801	2776
AGGTGAGTCAAAGAGAACCT	1142	3191	3792	3624	3138	3907	4028
GACAAAGGTTCTCTTTGACT	715	1463	1601	1825	1398	1888	1541
GGTGAGTCAAAGAGAACCTT	850	2391	2921	2450	2338	3243	2723
AGACAAAGGTTCTCTTTGAC	427	998	1254	1334	1268	1385	1516
GTGAGTCAAAGAGAACCTTT	582	1168	1705	1416	1332	1590	1395
TAGACAAAGGTTCTCTTTGA	988	2251	2471	2497	2502	2755	2876
TGAGTCAAAGAGAACCTTTG	1148	2598	2889	2756	2701	3922	3470
ATAGACAAAGGTTCTCTTTG	1152	2745	3151	3009	2648	3430	2826
GAGTCAAAGAGAACCTTTGT	619	1371	1688	1828	1571	1666	1710
CATAGACAAAGGTTCTCTTT	966	2015	2534	2515	2794	2930	3314
AGTCAAAGAGAACCTTTGTC	768	2014	2395	2185	1989	2777	2335
TCATAGACAAAGGTTCTCTT	630	1118	1301	1232	1227	1180	1428
GTCAAAGAGAACCTTTGTCT	719	1672	2033	1647	1528	1865	1862
TTCATAGACAAAGGTTCTCT	1003	2390	2657	2341	2093	2425	2836
TCAAAGAGAACCTTTGTCTA	895	1634	2655	2010	2083	2387	2447
CTTCATAGACAAAGGTTCTC	598	1142	1708	1506	1228	1737	1790
CAAAGAGAACCTTTGTCTAT	892	2167	2838	2634	2455	2892	2894
GCTTCATAGACAAAGGTTCT	691	1812	2432	2024	1833	2251	2094
AAAGAGAACCTTTGTCTATG	781	1906	2251	1977	1897	2488	2274
AGCTTCATAGACAAAGGTTC	791	1714	2183	2185	1804	2176	2276
AAGAGAACCTTTGTCTATGA	753	1564	1993	1887	1960	2314	2200
CAGCTTCATAGACAAAGGTT	773	1972	2166	2018	1983	2509	2342
AGAGAACCTTTGTCTATGAA	1298	2740	4229	3587	3110	3816	4232
CCAGCTTCATAGACAAAGGT	911	1705	2422	1772	1678	2246	1999
GAGAACCTTTGTCTATGAAG	1071	2151	2545	2414	2506	2851	2540
ACCAGCTTCATAGACAAAGG	877	1490	2220	1799	1711	2011	1902
AGAACCTTTGTCTATGAAGC	502	1033	1418	1210	1513	1640	1441
TACCAGCTTCATAGACAAAG	783	941	804	779	769	1177	732
GAACCTTTGTCTATGAAGCT	543	1503	1661	1682	1248	1809	1594
ATACCAGCTTCATAGACAAA	887	1571	1754	1595	1514	1860	1510
AACCTTTGTCTATGAAGCTG	846	2154	2156	2022	1859	2367	2388
AATACCAGCTTCATAGACAA	947	1208	1286	1384	1345	1721	1638
ACCTTTGTCTATGAAGCTGG	839	2199	3068	2408	1969	2804	2384
AAATACCAGCTTCATAGACA	938	1420	1675	1622	1661	1805	1827
CCTTTGTCTATGAAGCTGGT	686	1630	1840	2178	1487	2007	1655
AAAATACCAGCTTCATAGAC	470	997	1123	1120	819	1189	806
CTTTGTCTATGAAGCTGGTA	1091	2362	2978	2862	3010	3055	3324
GAAAATACCAGCTTCATAGA	998	1157	1427	1319	1267	1543	1582
TTTGTCTATGAAGCTGGTAT	817	1771	2287	1870	2026	2210	2408
GGAAAATACCAGCTTCATAG	1109	1447	1668	1600	1723	1772	1978
TTGTCTATGAAGCTGGTATT	856	1940	2318	2314	2109	2759	2607
AGGAAAATACCAGCTTCATA	1001	1597	1997	1853	1846	2016	2015
TGTCTATGAAGCTGGTATTT	788	2092	2564	2051	2075	2902	2658
TAGGAAAATACCAGCTTCAT	604	1574	1927	1488	1578	2241	2244
ATAGGAAAATACCAGCTTCA	1109	2068	2555	2227	1981	2269	2496
AATAGGAAAATACCAGCTTC	622	1566	1567	1762	1547	1923	1796
AAATAGGAAAATACCAGCTT	547	1015	1582	1252	1194	1491	1649
TAAATAGGAAAATACCAGCT	605	1293	1224	1473	1436	1844	1389
CTAAATAGGAAAATACCAGC	634	1077	1396	976	1053	1148	1183
ACTAAATAGGAAAATACCAG	879	1336	1547	1599	1649	1880	1810
AACTAAATAGGAAAATACCA	1106	1018	1336	1220	1128	1158	1313
TAACTAAATAGGAAAATACC	638	708	836	830	773	803	971
GGAAAAGACAGAGTCCTAAT	1035	2048	2377	2242	2084	2790	2616
TCTTATTAGGACTCTGTCTT	694	1423	2230	1677	1748	2512	2112
GGGAAAAGACAGAGTCCTAA	1072	2001	2325	2158	1907	2221	2259
CTTATTAGGACTCTGTCTTT	827	2130	2287	2761	2539	2568	2641
AGGGAAAAGACAGAGTCCTA	1447	3721	4744	4275	4054	5537	4388
TAGGGAAAAGACAGAGTCCT	700	1593	2046	1658	1739	2244	2079
ATAGGGAAAAGACAGAGTCC	640	1481	1977	1520	1626	1600	1836
TATAGGGAAAAGACAGAGTC	892	2607	2624	2744	2198	2623	2399
CTATAGGGAAAAGACAGAGT	685	1457	1754	1724	1405	1645	1980
ACTATAGGGAAAAGACAGAG	1100	2091	3015	2254	2471	3167	2731
CACTATAGGGAAAAGACAGA	983	1843	1886	1648	1365	1793	1864
ACACTATAGGGAAAAGACAG	1355	2313	2617	2683	2457	2919	2708
CACACTATAGGGAAAAGACA	1067	1187	1610	1430	1312	1513	1848
CCACACTATAGGGAAAAGAC	615	542	886	759	787	920	1087
CCCACACTATAGGGAAAAGA	1020	1058	1341	1468	1342	1419	1622
TCCCACACTATAGGGAAAAG	834	1986	2265	2146	2193	2300	2302
CTCCCACACTATAGGGAAAA	799	1705	1780	1830	1757	1887	1850
ATCTCCCACACTATAGGGAA	813	2127	2294	2271	2154	2665	2331
GATCTCCCACACTATAGGGA	1113	2840	2643	2892	2712	3494	2940
TGATCTCCCACACTATAGGG	723	1105	1287	1560	1357	1503	1347
TTGATCTCCCACACTATAGG	606	999	1011	1164	1086	1032	1322
TTTCCCTATAGTGTGGGAGA	1213	2537	2854	2797	2912	3366	3492
CTTGATCTCCCACACTATAG	946	1509	1694	1850	1487	2260	2034
TTCCCTATAGTGTGGGAGAT	847	2433	2902	2737	2356	2909	2798
TCTTGATCTCCCACACTATA	514	605	1173	845	798	939	1042
TCCCTATAGTGTGGGAGATC	599	1218	1931	1568	1487	2106	1893
TTCTTGATCTCCCACACTAT	621	1210	1333	1552	1455	1427	1616
CCCTATAGTGTGGGAGATCA	1092	2216	2587	2516	2448	3077	3568
ATTCTTGATCTCCCACACTA	821	1246	1158	1227	1208	1463	1561
CCTATAGTGTGGGAGATCAA	819	2094	2401	2258	1861	2490	2767
AATTCTTGATCTCCCACACT	575	1140	1263	1230	1390	1567	1874
CTATAGTGTGGGAGATCAAG	1260	3263	3834	3246	3516	4077	3896
CAATTCTTGATCTCCCACAC	374	850	749	1054	1112	1200	1077
TATAGTGTGGGAGATCAAGA	1271	2617	3011	2663	2500	2755	3100
ACAATTCTTGATCTCCCACA	644	1388	1637	1338	1264	1728	1887
ATAGTGTGGGAGATCAAGAA	1112	2912	2996	3234	3039	3559	2899
AACAATTCTTGATCTCCCAC	535	756	853	981	916	1086	1035
TAGTGTGGGAGATCAAGAAT	1424	3401	3651	3727	3790	4373	4685
TAACAATTCTTGATCTCCCA	767	1399	1565	1313	1399	1455	1799
AGTGTGGGAGATCAAGAATT	927	2465	2888	2672	2498	3613	3048
GTAACAATTCTTGATCTCCC	437	892	965	903	860	998	1191
GTGTGGGAGATCAAGAATTG	1102	2682	2972	3102	2681	3146	3394
TGTAACAATTCTTGATCTCC	500	1010	1643	1300	1106	1388	1312
TGTGGGAGATCAAGAATTGT	897	2512	2835	2300	2290	2528	3001
TTGTAACAATTCTTGATCTC	773	1887	2544	2704	2153	2700	2832
GTGGGAGATCAAGAATTGTT	918	2235	2721	2637	2341	2686	2779
TTTGTAACAATTCTTGATCT	921	1879	1991	1957	1876	2282	2427
TGGGAGATCAAGAATTGTTA	1101	2048	2510	2701	2142	3164	2598
ATTTGTAACAATTCTTGATC	1096	1964	2134	2506	2253	2977	2479
GGGAGATCAAGAATTGTTAC	574	1254	1328	1352	1280	1519	1519
GATTTGTAACAATTCTTGAT	778	1522	1664	1473	1477	1722	2018
GGAGATCAAGAATTGTTACA	1174	2456	2648	2639	2533	3041	2842
TGATTTGTAACAATTCTTGA	799	875	1240	1146	1140	1398	1394
GAGATCAAGAATTGTTACAA	896	2211	2363	2160	2084	2747	2623
GTGATTTGTAACAATTCTTG	1091	2110	2840	2715	2204	2690	2713
AGATCAAGAATTGTTACAAA	778	892	1141	1036	1049	1415	1247
GGTGATTTGTAACAATTCTT	881	1702	1797	1927	2008	2614	1939
GATCAAGAATTGTTACAAAT	845	1311	1980	1684	1597	1977	1907
GGGTGATTTGTAACAATTCT	821	2241	2163	2253	1996	2605	2752
ATCAAGAATTGTTACAAATC	512	1144	1141	1046	1450	1201	1430
GGGGTGATTTGTAACAATTC	668	1790	2201	1809	2018	2471	2786
TCAAGAATTGTTACAAATCA	689	1425	1716	1588	1683	1641	1792
AGGGGTGATTTGTAACAATT	1015	2884	3338	3020	2948	3733	3210
CAAGAATTGTTACAAATCAC	615	1310	1759	1532	1327	1281	1613
GAGGGGTGATTTGTAACAAT	1189	2745	3406	2859	3231	3527	3412
AAGAATTGTTACAAATCACC	637	921	1206	979	1009	1083	1241
TGAGGGGTGATTTGTAACAA	909	2177	2809	2972	2462	3210	2795
AGAATTGTTACAAATCACCC	826	1340	1582	1482	1559	1559	1469
TTGAGGGGTGATTTGTAACA	1187	3056	3269	3201	3101	3567	3895
GAATTGTTACAAATCACCCC	372	520	1093	876	773	987	939
CTTGAGGGGTGATTTGTAAC	654	2039	2197	2108	2061	2469	2363
AATTGTTACAAATCACCCCT	428	1055	1092	1355	1056	1376	1308
CCTTGAGGGGTGATTTGTAA	1039	2337	2644	2436	2242	3036	2837
ATTGTTACAAATCACCCCTC	710	1161	1694	1366	1299	1380	1388
TCCTTGAGGGGTGATTTGTA	932	2423	2911	2460	2403	2734	2689
TTGTTACAAATCACCCCTCA	798	1381	1777	1961	1794	2116	2223
TTCCTTGAGGGGTGATTTGT	535	1340	1375	1263	1355	1771	1547
TGTTACAAATCACCCCTCAA	501	638	872	1022	983	943	917
GTTCCTTGAGGGGTGATTTG	942	2330	2416	2344	2372	2817	2647
GTTACAAATCACCCCTCAAG	599	951	1583	1053	1068	1199	1046
GGTTCCTTGAGGGGTGATTT	634	1504	1405	1859	1490	1917	1887
TTACAAATCACCCCTCAAGG	782	1484	1866	1894	1888	2048	1922
TGGTTCCTTGAGGGGTGATT	678	1263	1750	1854	1731	1910	1966
TACAAATCACCCCTCAAGGA	855	1185	1357	1508	1270	1479	1797
CTGGTTCCTTGAGGGGTGAT	1068	2317	2941	2817	2792	3416	3253
ACAAATCACCCCTCAAGGAA	787	1338	1746	1365	1241	1790	1630
CCTGGTTCCTTGAGGGGTGA	581	1317	1929	1488	1305	2105	1677
CAAATCACCCCTCAAGGAAC	542	988	947	1040	931	1322	1106
CCCTGGTTCCTTGAGGGGTG	749	1904	2484	2234	2367	2480	2453
AAATCACCCCTCAAGGAACC	400	501	658	642	766	849	858
TCCCTGGTTCCTTGAGGGGT	449	1218	1311	1580	1352	1753	1917
AATCACCCCTCAAGGAACCA	749	1116	1268	1463	1183	1370	1460
ATCCCTGGTTCCTTGAGGGG	712	1275	2310	2055	1935	2097	2056
ATCACCCCTCAAGGAACCAG	836	1208	1432	1619	1596	1882	1686
CATCCCTGGTTCCTTGAGGG	758	1952	2153	2167	2088	2540	2673
TCACCCCTCAAGGAACCAGG	840	776	1348	1307	1169	1432	1467
TCATCCCTGGTTCCTTGAGG	878	1565	1750	2259	2153	2253	2190
CACCCCTCAAGGAACCAGGG	894	1009	1194	1457	1497	1887	1662
TTCATCCCTGGTTCCTTGAG	526	833	1243	1590	1578	1347	1416
ACCCCTCAAGGAACCAGGGA	926	1384	1673	1894	1930	2100	1995
TTTCATCCCTGGTTCCTTGA	757	1235	1635	1725	1620	1925	1784
CCCCTCAAGGAACCAGGGAT	812	1981	2351	2412	2237	2617	2531
CCCTCAAGGAACCAGGGATG	813	1880	2473	2366	2389	2620	2457
GATTTCATCCCTGGTTCCTT	889	1967	2335	2127	2148	2537	2416
TGATTTCATCCCTGGTTCCT	585	1552	1546	1726	1753	2146	1936
CTCAAGGAACCAGGGATGAA	992	2590	3435	2927	2558	3461	3356
CTGATTTCATCCCTGGTTCC	537	1743	1323	1611	1705	2127	1965
TCAAGGAACCAGGGATGAAA	860	1173	1309	1270	1139	1696	1509
ACTGATTTCATCCCTGGTTC	700	1517	1901	1581	1703	2123	1908
CAAGGAACCAGGGATGAAAT	872	2184	2667	2335	2183	3021	2421
AACTGATTTCATCCCTGGTT	771	1705	1919	1701	1819	1955	2055
AAGGAACCAGGGATGAAATC	640	1620	1677	1855	1703	2209	1703
AAACTGATTTCATCCCTGGT	420	1277	1349	1060	1147	1451	1511
AGGAACCAGGGATGAAATCA	1063	2701	2753	2736	2862	2984	3162
CAAACTGATTTCATCCCTGG	1226	2324	3120	2468	2721	3115	2918
GGAACCAGGGATGAAATCAG	985	2232	2256	2720	2284	2492	3038
CCAAACTGATTTCATCCCTG	832	1364	2123	1674	1795	2029	2125
GAACCAGGGATGAAATCAGT	928	1990	2402	2165	2104	2263	2427
TCCAAACTGATTTCATCCCT	532	1038	1306	1330	1466	1774	1468
AACCAGGGATGAAATCAGTT	1180	2134	2715	2838	2385	3433	2870
ATCCAAACTGATTTCATCCC	565	999	1305	1490	1362	1460	1461
ACCAGGGATGAAATCAGTTT	689	1260	1685	1634	1775	2008	2017
AATCCAAACTGATTTCATCC	651	701	1074	901	987	1201	1157
CCAGGGATGAAATCAGTTTG	954	2783	3174	3054	2867	3696	3440
GAATCCAAACTGATTTCATC	941	1225	1719	1466	1217	1707	1469
CAGGGATGAAATCAGTTTGG	1298	2881	3609	3718	3275	4277	4461
AGAATCCAAACTGATTTCAT	699	1260	1531	1470	1365	1720	1487
AGGGATGAAATCAGTTTGGA	1421	3174	3842	3649	3448	4354	3879
CAGAATCCAAACTGATTTCA	1140	1984	2920	2749	2660	3338	3022
GGGATGAAATCAGTTTGGAT	990	2065	2741	2358	2253	2561	2682
GCAGAATCCAAACTGATTTC	874	2236	2653	2270	2200	3009	2042
GGATGAAATCAGTTTGGATT	727	2063	1798	1721	1792	2147	1886
TGCAGAATCCAAACTGATTT	869	1878	3008	2527	2237	2798	2524
GATGAAATCAGTTTGGATTC	616	1883	2209	1856	1747	1988	2081
TTGCAGAATCCAAACTGATT	861	2432	2666	2301	2369	2783	2626
ATGAAATCAGTTTGGATTCT	888	2302	2460	2192	2393	2853	3021
TTTGCAGAATCCAAACTGAT	865	1503	1796	1590	1506	1704	1559
TGAAATCAGTTTGGATTCTG	822	2181	2342	2322	2383	2533	2664
GAAATCAGTTTGGATTCTGC	559	1300	1371	1324	1381	1413	1485
AAATCAGTTTGGATTCTGCA	1065	1857	1953	2130	2061	2733	2904
AATCAGTTTGGATTCTGCAA	923	2075	2340	2211	2228	2411	2793
ATCAGTTTGGATTCTGCAAA	831	1617	2007	2123	1801	2103	2180
TCAGTTTGGATTCTGCAAAA	867	1489	1577	1318	1471	1395	1821
CAGTTTGGATTCTGCAAAAA	736	1588	2341	1824	1822	2157	2522
AGTTTGGATTCTGCAAAAAA	949	1368	1673	1692	1582	2165	1800
GTTTGGATTCTGCAAAAAAG	889	1602	1749	2044	1858	2524	2206
TTTGGATTCTGCAAAAAAGG	755	1354	1772	1648	1261	1744	1763
TTGGATTCTGCAAAAAAGGG	878	1921	2081	2139	2022	2573	2510
TGGATTCTGCAAAAAAGGGT	498	1064	1612	1410	1266	1652	1613
GGATTCTGCAAAAAAGGGTA	1205	2669	3504	2899	2872	3409	3003
GATTCTGCAAAAAAGGGTAA	949	1994	2222	2488	2147	2368	2495
ATTCTGCAAAAAAGGGTAAT	863	2056	2167	2192	1795	2621	2565
TTCTGCAAAAAAGGGTAATG	840	1671	2183	1980	1835	2198	2024
TCTGCAAAAAAGGGTAATGG	589	1397	1635	1580	1614	2016	1791
CTGCAAAAAAGGGTAATGGC	560	1284	1491	1309	1258	1597	1537
TGCAAAAAAGGGTAATGGCA	820	1892	1666	1489	1494	1832	1783
GCAAAAAAGGGTAATGGCAA	880	2158	2600	2239	2190	2797	2573
AAACTTTGCCATTACCCTTT	571	1191	1626	1492	1455	1654	1754
CAAAAAAGGGTAATGGCAAA	769	1928	2019	1948	1741	2057	2296
CAAACTTTGCCATTACCCTT	813	1927	2608	2137	2063	2365	2419
AAAAAAGGGTAATGGCAAAG	919	2043	2568	2331	2086	2148	2477
GCAAACTTTGCCATTACCCT	705	1577	1597	1607	1592	1732	1979
AAAAAGGGTAATGGCAAAGT	672	1692	1665	1714	1813	2161	2206
GGCAAACTTTGCCATTACCC	471	778	1104	968	934	1076	1077
AAAAGGGTAATGGCAAAGTT	674	1427	2039	1987	1756	2113	2113
TGGCAAACTTTGCCATTACC	415	1048	1012	1045	982	1365	975
AAAGGGTAATGGCAAAGTTT	951	2625	3196	2695	2354	3058	3181
TTGGCAAACTTTGCCATTAC	547	1798	2027	1548	1508	1914	1802
AAGGGTAATGGCAAAGTTTG	909	2440	3037	2785	2934	3385	3412
GTTGGCAAACTTTGCCATTA	710	1841	2291	2128	1915	2612	2218
AGGGTAATGGCAAAGTTTGC	543	1376	1512	1336	1271	1434	1615
AGTTGGCAAACTTTGCCATT	794	2045	2231	2202	1954	2457	2611
GGGTAATGGCAAAGTTTGCC	668	1564	1976	1711	1602	2034	1686
AAGTTGGCAAACTTTGCCAT	756	1863	2519	2079	2196	2261	2751
GGTAATGGCAAAGTTTGCCA	1096	2657	2705	2649	2896	3181	3211
TAAGTTGGCAAACTTTGCCA	802	2398	2434	2237	2426	2612	2481
GTAATGGCAAAGTTTGCCAA	714	2024	1933	2141	2072	2868	2339
TTAAGTTGGCAAACTTTGCC	748	1354	1712	1480	1353	1640	1637
TAATGGCAAAGTTTGCCAAC	593	1557	2201	1823	1925	2118	2251
GTTAAGTTGGCAAACTTTGC	557	1300	1493	1427	1395	1779	1555
AATGGCAAAGTTTGCCAACT	489	1635	1771	1521	1731	1855	1827
TGTTAAGTTGGCAAACTTTG	1327	2796	3120	2777	2949	3519	3201
ATGGCAAAGTTTGCCAACTT	537	1534	1597	1539	1455	1848	1537
CTGTTAAGTTGGCAAACTTT	1015	2162	2968	2415	2404	3179	2751
TGGCAAAGTTTGCCAACTTA	1320	3397	4364	3928	3441	4757	4290
CCTGTTAAGTTGGCAAACTT	543	1171	1517	1356	1711	1377	1903
GGCAAAGTTTGCCAACTTAA	1448	1868	2472	2791	2210	2934	2434
GCCTGTTAAGTTGGCAAACT	673	1649	2455	2271	2015	2199	2344
GCAAAGTTTGCCAACTTAAC	623	1256	1455	1366	1396	1534	1804
TGCCTGTTAAGTTGGCAAAC	591	1716	2109	1987	1651	1870	1740
CAAAGTTTGCCAACTTAACA	898	1451	1611	1311	1342	1457	1421
GTGCCTGTTAAGTTGGCAAA	600	1787	1935	1837	1818	2106	2073
AAAGTTTGCCAACTTAACAG	755	1251	1344	1201	1024	1351	1225
AGTGCCTGTTAAGTTGGCAA	880	2150	2586	2292	2268	2480	2632
AAGTTTGCCAACTTAACAGG	885	1954	1883	2025	1775	2457	2255
CAGTGCCTGTTAAGTTGGCA	841	2158	2654	2426	2493	2706	2669
AGTTTGCCAACTTAACAGGC	779	1170	1448	1546	1498	1506	1383
TCAGTGCCTGTTAAGTTGGC	564	1294	1474	1262	1409	1551	1712
GTTTGCCAACTTAACAGGCA	955	2625	2492	2620	2489	2555	2639
TTCAGTGCCTGTTAAGTTGG	1245	2895	3459	3562	3054	3949	3991
TTTGCCAACTTAACAGGCAC	452	964	1348	1102	905	932	1289
TTTCAGTGCCTGTTAAGTTG	1343	3187	3742	3670	3636	3952	4189
TTGCCAACTTAACAGGCACT	844	1803	2612	2234	1978	2289	2385
TGCCAACTTAACAGGCACTG	834	1803	1968	2252	2140	2596	2403
GCCAACTTAACAGGCACTGA	1019	1774	2751	2149	2195	2492	2678
CCAACTTAACAGGCACTGAA	792	960	1062	937	856	1194	1083
CAACTTAACAGGCACTGAAA	717	1394	1176	1217	1285	1352	1334
AACTTAACAGGCACTGAAAA	935	1554	1410	1392	1406	1582	1347
ACTTAACAGGCACTGAAAAG	882	1998	1965	2095	2195	2410	2498
CTTAACAGGCACTGAAAAGA	1019	1692	2092	1892	1635	2097	2256
TTAACAGGCACTGAAAAGAG	994	1753	2235	2327	1967	2343	2428
TAACAGGCACTGAAAAGAGA	932	1019	1390	983	987	1217	1091
AACAGGCACTGAAAAGAGAG	1011	2221	2993	2516	2573	3353	2863
ACAGGCACTGAAAAGAGAGT	744	1526	1990	2163	1768	2178	1937
CAGGCACTGAAAAGAGAGTG	1032	2647	3197	2809	2785	2960	3377
AGGCACTGAAAAGAGAGTGG	1510	3224	4723	4115	3584	4760	4220
GGCACTGAAAAGAGAGTGGG	1231	2697	3694	3321	3009	4205	3218
GCACTGAAAAGAGAGTGGGT	434	1092	1320	1296	1102	1266	1118
ATATACAAAAATAACAAGGT	755	1185	1269	1334	1354	1616	1550
AATATACAAAAATAACAAGG	796	736	986	791	944	978	1099
AAATATACAAAAATAACAAG	828	777	921	821	747	809	807
GCAGCTGAAAATATACAAAA	840	1304	1184	1129	1141	1479	1193
AGCAGCTGAAAATATACAAA	1015	1302	1787	1542	1526	1628	1987
AAGCAGCTGAAAATATACAA	712	1031	1062	1116	1226	1415	1166
CAAGCAGCTGAAAATATACA	950	1943	2440	2237	1887	2110	2317
ACAAGCAGCTGAAAATATAC	777	968	1001	1037	823	1120	818
CACAAGCAGCTGAAAATATA	1394	2305	2773	2582	2390	3153	2947
TCACAAGCAGCTGAAAATAT	423	1238	1207	925	1019	1246	1355
TTCACAAGCAGCTGAAAATA	811	1847	2211	2028	2097	2130	2164
ATTCACAAGCAGCTGAAAAT	685	1047	1199	1266	1200	1585	1429
AATTCACAAGCAGCTGAAAA	824	1177	1233	1138	1108	1338	1335
AAATTCACAAGCAGCTGAAA	604	1001	1047	1119	1035	1219	1100
AAAATTCACAAGCAGCTGAA	831	1335	1195	1357	1210	1553	1831
GAAAATTCACAAGCAGCTGA	939	1735	1918	1769	1763	2023	1983
AGAAAATTCACAAGCAGCTG	891	2138	2658	2318	2150	2812	2716
CAGAAAATTCACAAGCAGCT	712	1026	1545	1226	1241	1429	1636
TTTCAGCTGCTTGTGAATTT	684	1361	1974	1820	1762	2279	1908
TCAGAAAATTCACAAGCAGC	607	1134	1514	1409	1396	1414	1730
CTCAGAAAATTCACAAGCAG	1084	1717	1674	1897	2032	2457	2174
GTCTCAGAAAATTCACAAGC	649	1197	1014	1296	1177	1485	1204
AGTATTTGTTACATCCGTCT	722	1711	1898	1783	1621	1979	1905
CAGTATTTGTTACATCCGTC	798	1516	2018	1927	1969	2354	2311
TCAGTATTTGTTACATCCGT	495	1191	1739	1545	1508	1516	1465
TTCAGTATTTGTTACATCCG	991	2377	3339	2808	2648	3296	3139
GTTCAGTATTTGTTACATCC	642	1087	1353	1139	1309	1363	1353
TGTTCAGTATTTGTTACATC	907	1741	2262	1799	1595	2061	2038
GACGGATGTAACAAATACTG	920	1468	2094	1853	1495	2111	1529
ATGTTCAGTATTTGTTACAT	682	1691	1898	1620	1757	1925	2051
ACGGATGTAACAAATACTGA	970	1531	1989	1816	1706	2565	1922
GATGTTCAGTATTTGTTACA	807	2144	2183	2158	1907	2463	2495
CGGATGTAACAAATACTGAA	1117	1123	1655	1655	1595	1782	1414
TGATGTTCAGTATTTGTTAC	736	1673	2104	1682	1862	2035	1791
GGATGTAACAAATACTGAAC	668	1168	1504	1335	1277	1502	1587
ATGATGTTCAGTATTTGTTA	1075	2150	2608	2569	2389	2678	2634
GATGTAACAAATACTGAACA	1038	1917	2203	1861	1883	2259	2221
GATGATGTTCAGTATTTGTT	742	1941	2369	1894	1910	2392	2023
ATGTAACAAATACTGAACAT	714	1128	1611	1324	1384	1466	1675
TGATGATGTTCAGTATTTGT	643	1274	1224	1550	1536	1989	1718
TGTAACAAATACTGAACATC	850	1324	1656	1714	1490	1749	1573
TTGATGATGTTCAGTATTTG	1406	2931	3832	3613	3694	3945	4426
GTAACAAATACTGAACATCA	974	1057	977	1192	1204	1198	1300
GTTGATGATGTTCAGTATTT	875	2017	2550	2303	2171	2562	2905
TAACAAATACTGAACATCAT	726	907	1208	1041	985	1322	1053
GGTTGATGATGTTCAGTATT	945	2064	3607	2908	2517	3097	3111
AACAAATACTGAACATCATC	675	882	1123	813	1081	990	858
GGGTTGATGATGTTCAGTAT	820	2084	2092	1972	1985	2384	2216
ACAAATACTGAACATCATCA	1080	1428	2142	1645	1575	1792	1661
TGGGTTGATGATGTTCAGTA	939	2500	2922	2911	2495	3146	3357
CAAATACTGAACATCATCAA	993	1008	1191	1323	1382	1438	1734
CTGGGTTGATGATGTTCAGT	846	2425	2783	2483	2486	2849	2914
AAATACTGAACATCATCAAC	699	882	1029	996	1048	960	974
ACTGGGTTGATGATGTTCAG	1023	2643	3099	2649	2623	2818	3012
AATACTGAACATCATCAACC	591	701	686	869	775	1032	835
TACTGGGTTGATGATGTTCA	930	2422	2591	2619	2628	3317	3280
ATACTGAACATCATCAACCC	526	820	1072	890	904	979	1152
TTACTGGGTTGATGATGTTC	1140	2496	2878	2861	2799	3017	3148
TACTGAACATCATCAACCCA	757	1111	1573	1515	1406	1480	1740
ATTACTGGGTTGATGATGTT	678	1757	1911	1656	1484	1913	2202
ACTGAACATCATCAACCCAG	919	1251	1782	1246	1320	1527	1855
TATTACTGGGTTGATGATGT	951	2280	2195	2354	2506	2727	2593
CTGAACATCATCAACCCAGT	503	1020	1197	936	1111	1183	1288
TTATTACTGGGTTGATGATG	1178	2289	3288	2905	2753	3335	3923
TGAACATCATCAACCCAGTA	652	1508	1806	1646	1381	1822	1736
ATTATTACTGGGTTGATGAT	1188	2895	2992	2964	2693	3545	3482
GAACATCATCAACCCAGTAA	1063	1174	1488	1360	1417	1517	1814
CATTATTACTGGGTTGATGA	1227	2309	2743	2612	2365	2763	3048
AACATCATCAACCCAGTAAT	789	1391	1398	1694	1492	1490	1801
TCATTATTACTGGGTTGATG	966	2201	2712	2781	2353	3017	2921
ACATCATCAACCCAGTAATA	863	1670	1963	1709	1680	1866	1822
ATCATTATTACTGGGTTGAT	481	1360	1700	1389	1452	1814	1610
CATCATCAACCCAGTAATAA	512	526	1021	671	708	960	870
AATCATTATTACTGGGTTGA	771	1776	2192	1987	1956	2194	2347
ATCATCAACCCAGTAATAAT	691	632	671	770	726	1110	787
AAATCATTATTACTGGGTTG	1112	2950	3087	3214	3240	3460	3544
TCATCAACCCAGTAATAATG	623	812	767	798	728	908	1143
CAAATCATTATTACTGGGTT	661	1370	1757	1597	1330	1662	1676
CATCAACCCAGTAATAATGA	1327	1846	2004	1995	1888	2065	2427
TCAAATCATTATTACTGGGT	430	759	1343	1153	1119	1133	1117
ATCAACCCAGTAATAATGAT	777	1344	1419	1418	1374	1531	1688
TTCAAATCATTATTACTGGG	824	1467	1758	1692	1534	1741	1886
TCAACCCAGTAATAATGATT	728	822	753	1329	1260	1141	1233
GTTCAAATCATTATTACTGG	614	1275	1001	1063	1201	1346	1358
CAACCCAGTAATAATGATTT	590	1478	1475	1370	1560	1382	1678
TGTTCAAATCATTATTACTG	895	1619	1663	1830	1578	2320	1940
AACCCAGTAATAATGATTTG	1202	2719	3806	2828	2982	3348	3527
GTGTTCAAATCATTATTACT	492	894	815	900	785	1135	927
ACCCAGTAATAATGATTTGA	760	1373	2044	1669	1728	2022	1934
GGTGTTCAAATCATTATTAC	377	565	624	715	689	582	909
CCCAGTAATAATGATTTGAA	938	1696	1970	1741	1786	1832	1871
TGGTGTTCAAATCATTATTA	1047	2037	2829	2445	2601	3052	2683
CCAGTAATAATGATTTGAAC	519	778	929	803	870	937	1125
GTGGTGTTCAAATCATTATT	555	1533	1755	1550	1318	1505	1528
CAGTAATAATGATTTGAACA	993	1441	1930	1938	1790	1958	2023
AGTGGTGTTCAAATCATTAT	795	2251	1950	2015	2055	2701	2343
AGTAATAATGATTTGAACAC	418	979	1367	1126	1207	1466	1510
CAGTGGTGTTCAAATCATTA	1076	2688	3265	3123	3027	3810	3692
GTAATAATGATTTGAACACC	618	1794	1854	1585	1586	1655	1831
TCAGTGGTGTTCAAATCATT	641	2046	2471	1965	2200	2436	2282
TAATAATGATTTGAACACCA	754	945	890	1192	931	1056	1106
CTCAGTGGTGTTCAAATCAT	860	2356	2793	2693	2470	2856	2825
AATAATGATTTGAACACCAC	567	967	1238	963	968	1065	1037
ATAATGATTTGAACACCACT	840	1399	2249	1766	1662	1810	1916
TTCTCAGTGGTGTTCAAATC	697	1580	2166	1754	1839	2717	1958
TAATGATTTGAACACCACTG	1046	2372	2819	2726	2397	2717	3002
CTTCTCAGTGGTGTTCAAAT	661	1559	1853	1677	1730	1987	2369
AATGATTTGAACACCACTGA	851	1749	1951	1777	1942	1954	2058
GCTTCTCAGTGGTGTTCAAA	1107	2358	3168	2474	2439	3101	2547
ATGATTTGAACACCACTGAG	819	1631	2038	1781	2058	2010	2417
CGCTTCTCAGTGGTGTTCAA	893	2071	1907	1831	1641	1817	2499
TGATTTGAACACCACTGAGA	1171	1895	2335	2333	2356	3075	2728
ACGCTTCTCAGTGGTGTTCA	709	1831	2009	1940	2377	2270	2306
GATTTGAACACCACTGAGAA	1101	1960	1684	2041	1944	2336	2560
CACGCTTCTCAGTGGTGTTC	551	1363	1691	1541	1436	1499	1819
ATTTGAACACCACTGAGAAG	1001	2102	2806	2309	2013	3044	2428
GCACGCTTCTCAGTGGTGTT	859	2164	2742	2565	2487	2987	3278
TTTGAACACCACTGAGAAGC	635	1275	1447	1575	1178	1923	1476
TGCACGCTTCTCAGTGGTGT	900	2397	2915	2704	2479	2891	3025
TTGAACACCACTGAGAAGCG	1024	2632	2800	2824	2979	3854	3801
CTGCACGCTTCTCAGTGGTG	1084	2840	2598	2441	2496	3334	3286
TGAACACCACTGAGAAGCGT	630	1499	1586	1816	1574	1798	1651
GCTGCACGCTTCTCAGTGGT	489	1510	1559	1434	1537	1594	1957
GAACACCACTGAGAAGCGTG	1257	2656	3921	3286	3287	3357	3785
AGCTGCACGCTTCTCAGTGG	949	2099	2388	2259	2127	2584	2527
AACACCACTGAGAAGCGTGC	297	479	588	447	470	560	503
CAGCTGCACGCTTCTCAGTG	707	1626	2136	1807	1911	2307	2134
ACACCACTGAGAAGCGTGCA	953	2561	3156	2348	2603	2808	3054
TCAGCTGCACGCTTCTCAGT	406	785	1484	1189	956	1524	1183
CACCACTGAGAAGCGTGCAG	1072	2452	3152	2570	2447	2903	2663
CTCAGCTGCACGCTTCTCAG	913	2296	2699	2627	2407	2926	2912
ACCACTGAGAAGCGTGCAGC	468	1154	1854	1601	1469	1264	1589
CCACTGAGAAGCGTGCAGCT	691	1426	1721	1638	1411	2008	1798
CTCTCAGCTGCACGCTTCTC	513	1304	1918	1612	1399	1612	2075
CACTGAGAAGCGTGCAGCTG	981	2693	2896	2454	2552	2799	3045
CCTCTCAGCTGCACGCTTCT	748	1647	2109	1727	1773	1815	1985
ACTGAGAAGCGTGCAGCTGA	1194	2621	3186	3216	2929	3581	3610
GCCTCTCAGCTGCACGCTTC	710	1865	2174	2149	2017	2199	2248
CTGAGAAGCGTGCAGCTGAG	780	1919	2616	2342	2365	2404	2431
TGCCTCTCAGCTGCACGCTT	1056	1993	2693	2242	2434	3041	2944
TGAGAAGCGTGCAGCTGAGA	1034	2665	2911	2871	2625	3133	3216
ATGCCTCTCAGCTGCACGCT	661	1777	1769	1616	1737	2302	2054
GAGAAGCGTGCAGCTGAGAG	849	2335	2148	2140	2039	2396	2460
GATGCCTCTCAGCTGCACGC	502	863	1189	1245	1151	1388	1281
AGAAGCGTGCAGCTGAGAGG	941	2693	3182	2685	2581	3110	3066
GGATGCCTCTCAGCTGCACG	791	2144	2292	2331	1938	2729	2872
GAAGCGTGCAGCTGAGAGGC	506	1165	1303	1295	1479	1590	1853
TGGATGCCTCTCAGCTGCAC	325	855	909	749	843	1065	1189
AAGCGTGCAGCTGAGAGGCA	1050	2540	3118	2811	2565	3539	2864
CTGGATGCCTCTCAGCTGCA	801	1480	2158	2266	1938	2208	2198
AGCGTGCAGCTGAGAGGCAT	791	2187	2422	2158	2062	2698	2159
TCTGGATGCCTCTCAGCTGC	728	1696	2565	1870	1671	2283	1949
GCGTGCAGCTGAGAGGCATC	878	2287	2594	2452	2278	2695	2948
TTCTGGATGCCTCTCAGCTG	574	1535	1570	1753	1563	1880	2087
CGTGCAGCTGAGAGGCATCC	945	1907	1931	2181	2062	2833	2378
TTTCTGGATGCCTCTCAGCT	634	1514	1571	1643	1629	1899	2059
GTGCAGCTGAGAGGCATCCA	970	2143	2991	2607	2610	3054	2716
TGCAGCTGAGAGGCATCCAG	512	1107	1237	1594	1394	1762	1507
GCAGCTGAGAGGCATCCAGA	1049	2308	2898	2442	2244	2410	2707
CAGCTGAGAGGCATCCAGAA	695	1626	1997	1813	1793	2082	2213
AGCTGAGAGGCATCCAGAAA	967	2325	2515	2351	2314	2845	2888
GCTGAGAGGCATCCAGAAAA	1158	2494	3099	2957	2774	3066	3594
CTGAGAGGCATCCAGAAAAG	1162	3009	3487	3241	3125	3674	3506
TGAGAGGCATCCAGAAAAGT	1036	2630	2910	3101	2977	3630	3550
GAGAGGCATCCAGAAAAGTA	689	1427	1859	1702	1658	2034	1835
AGAGGCATCCAGAAAAGTAT	769	1302	1659	1573	1404	1554	2054
GAGGCATCCAGAAAAGTATC	530	909	1343	1347	1179	1470	1326
GGCATCCAGAAAAGTATCAG	884	2164	2392	2126	2308	2678	2139
GCATCCAGAAAAGTATCAGG	877	1412	1479	1318	1466	1802	1708
CATCCAGAAAAGTATCAGGG	861	1165	1372	1653	1699	1638	1718
ATCCAGAAAAGTATCAGGGT	557	1642	1756	1790	1558	2194	1606
TCCAGAAAAGTATCAGGGTA	748	1953	2379	2175	2046	2791	2515
CCAGAAAAGTATCAGGGTAG	1141	2488	3036	2976	2751	3928	3107
CAGAACTACCCTGATACTTT	1131	2632	3288	2646	2661	3117	3360
CAGAAAAGTATCAGGGTAGT	877	2428	2898	2425	2283	3100	3047
ACAGAACTACCCTGATACTT	918	2531	2959	2452	2300	2885	2910
AGAAAAGTATCAGGGTAGTT	807	2139	2728	2281	2064	2593	2526
AACAGAACTACCCTGATACT	456	1225	1466	1203	1190	1202	1245
GAAAAGTATCAGGGTAGTTC	684	1801	1693	1975	2060	2425	2436
AAACAGAACTACCCTGATAC	610	1460	2022	1676	1514	2103	1989
AAAAGTATCAGGGTAGTTCT	920	2073	2630	2490	2128	2820	2479
GAAACAGAACTACCCTGATA	1148	2884	3188	3286	2922	3449	3505
AAAGTATCAGGGTAGTTCTG	1359	3640	4309	4173	4128	5094	4571
TGAAACAGAACTACCCTGAT	925	2137	2769	2159	2345	2277	2793
AAGTATCAGGGTAGTTCTGT	681	1917	1956	1923	1672	2046	2079
TTGAAACAGAACTACCCTGA	1020	2412	2397	2623	2414	2895	2999
AGTATCAGGGTAGTTCTGTT	627	1430	1711	1664	1595	1765	1905
TTTGAAACAGAACTACCCTG	1028	2072	2796	2191	2100	2614	2855
GTATCAGGGTAGTTCTGTTT	774	2279	2552	2147	2155	2751	2702
GTTTGAAACAGAACTACCCT	830	1821	2134	1897	1716	2077	1989
TATCAGGGTAGTTCTGTTTC	525	1527	1598	1673	1510	1852	2263
AGTTTGAAACAGAACTACCC	804	1697	2236	1771	1696	2109	2010
ATCAGGGTAGTTCTGTTTCA	909	2194	2668	2752	2658	2981	3239
AAGTTTGAAACAGAACTACC	528	772	959	1004	902	1088	1024
TCAGGGTAGTTCTGTTTCAA	679	1725	2187	1861	1801	2115	1695
CAAGTTTGAAACAGAACTAC	574	1154	1275	1187	990	1450	1195
CAGGGTAGTTCTGTTTCAAA	962	2236	1986	2285	2439	2687	2549
GCAAGTTTGAAACAGAACTA	933	1822	2347	2296	2021	2907	2478
AGGGTAGTTCTGTTTCAAAC	511	960	992	1115	1108	1188	1363
TGCAAGTTTGAAACAGAACT	869	1910	2475	2215	2234	3314	2782
GGGTAGTTCTGTTTCAAACT	609	1739	1940	1887	1772	2130	2094
ATGCAAGTTTGAAACAGAAC	712	782	1336	1044	993	1211	1099
GGTAGTTCTGTTTCAAACTT	841	2271	3459	2884	2460	3040	3129
CATGCAAGTTTGAAACAGAA	835	1024	1534	1291	1137	1113	1436
GTAGTTCTGTTTCAAACTTG	965	2431	3187	2677	2560	2907	3113
ACATGCAAGTTTGAAACAGA	1080	1755	1868	1825	1570	2245	1863
TAGTTCTGTTTCAAACTTGC	828	1184	1669	1313	1101	1446	1345
CACATGCAAGTTTGAAACAG	944	2200	2464	2119	2213	2214	2321
AGTTCTGTTTCAAACTTGCA	1082	2199	2353	2664	2416	3230	3069
CCACATGCAAGTTTGAAACA	966	2358	2579	2393	2436	2793	2713
GTTCTGTTTCAAACTTGCAT	582	1409	1530	1232	1600	1489	1487
TCCACATGCAAGTTTGAAAC	503	1143	1178	1202	1048	1528	1060
TTCTGTTTCAAACTTGCATG	790	1871	3208	1972	1918	2496	2495
CTCCACATGCAAGTTTGAAA	851	955	1384	1336	1143	1462	1415
TCTGTTTCAAACTTGCATGT	527	1126	1226	1443	1236	1718	1610
GCTCCACATGCAAGTTTGAA	956	2246	2761	2221	2372	2542	2499
CTGTTTCAAACTTGCATGTG	997	2292	2836	2939	2843	3674	3268
GGCTCCACATGCAAGTTTGA	965	1495	2479	2021	1970	2095	2245
TGTTTCAAACTTGCATGTGG	1224	2272	2582	2773	2959	3360	3355
TGGCTCCACATGCAAGTTTG	741	2184	2685	2225	2209	2798	2578
GTTTCAAACTTGCATGTGGA	963	2239	2584	2542	2169	3073	2730
ATGGCTCCACATGCAAGTTT	917	2161	2479	2491	2316	3013	2719
TTTCAAACTTGCATGTGGAG	937	2619	3243	2653	2549	3236	2925
CATGGCTCCACATGCAAGTT	613	1440	2037	1708	1855	2046	2219
TTCAAACTTGCATGTGGAGC	754	1667	1961	2261	1752	2168	2098
ACATGGCTCCACATGCAAGT	667	1486	1673	1373	1276	1486	1335
TCAAACTTGCATGTGGAGCC	467	906	1033	866	1067	1200	1038
CACATGGCTCCACATGCAAG	1146	2682	3070	2853	2892	3571	3466
CAAACTTGCATGTGGAGCCA	870	1906	2503	2439	2124	2686	2570
CCACATGGCTCCACATGCAA	757	1144	1284	1237	1235	1351	1083
AAACTTGCATGTGGAGCCAT	687	1669	2018	1779	1633	1937	1832
GCCACATGGCTCCACATGCA	1028	2578	2825	2538	2626	2776	2942
AACTTGCATGTGGAGCCATG	1038	2541	3191	3225	2668	3215	3352
TGCCACATGGCTCCACATGC	881	1769	2195	1999	1782	2260	2283
ACTTGCATGTGGAGCCATGT	734	1699	1806	2052	1602	1921	1986
GTGCCACATGGCTCCACATG	970	2741	2901	2668	2679	3067	3441
CTTGCATGTGGAGCCATGTG	1164	3019	3948	3429	3270	3767	3885
TGTGCCACATGGCTCCACAT	687	1529	1791	1709	1791	1768	1778
TTGCATGTGGAGCCATGTGG	1328	3363	4481	3628	3373	4165	4283
TTGTGCCACATGGCTCCACA	787	1294	1816	1877	2076	2447	2411
TGCATGTGGAGCCATGTGGC	670	1605	2042	1747	1579	1812	1929
TTTGTGCCACATGGCTCCAC	521	1373	1376	1637	1307	1858	1531
GCATGTGGAGCCATGTGGCA	1120	2859	3632	3177	2885	3225	3704
ATTTGTGCCACATGGCTCCA	964	2073	2564	2446	2350	2817	3067
CATGTGGAGCCATGTGGCAC	598	1745	1751	1806	1844	2187	2140
TATTTGTGCCACATGGCTCC	619	2030	1839	1732	1468	2050	1458
ATGTGGAGCCATGTGGCACA	897	2526	3182	2657	2438	3168	2688
GTATTTGTGCCACATGGCTC	806	1856	2460	2214	2205	2696	2768
TGTGGAGCCATGTGGCACAA	839	2157	2387	2142	2265	2464	2698
AGTATTTGTGCCACATGGCT	895	2786	2602	2263	2528	2722	2553
GTGGAGCCATGTGGCACAAA	1266	2546	3773	3306	3023	3458	3451
GAGTATTTGTGCCACATGGC	777	1416	2267	2162	2085	2029	2343
TGGAGCCATGTGGCACAAAT	830	2193	2415	2033	2037	2243	2384
TGAGTATTTGTGCCACATGG	912	2364	2580	2640	2510	2791	2902
GGAGCCATGTGGCACAAATA	997	2457	2935	2846	2648	3132	3044
ATGAGTATTTGTGCCACATG	1003	2782	2836	2825	2665	3369	3298
GAGCCATGTGGCACAAATAC	699	1552	2235	1856	1766	2335	2007
CATGAGTATTTGTGCCACAT	751	1635	2314	2151	1756	2475	2367
AGCCATGTGGCACAAATACT	748	1513	1827	1895	1737	2102	1893
GCATGAGTATTTGTGCCACA	1309	3013	3655	3095	3000	3905	3782
GCCATGTGGCACAAATACTC	705	1026	1356	1368	1309	1243	1484
GGCATGAGTATTTGTGCCAC	433	1246	1344	1313	1239	1689	1503
CCATGTGGCACAAATACTCA	1135	2249	3073	2637	2398	3429	2768
TGGCATGAGTATTTGTGCCA	777	1469	2506	2060	2351	2587	2506
CATGTGGCACAAATACTCAT	851	1418	1857	1776	1734	2100	1836
CTGGCATGAGTATTTGTGCC	630	1390	2049	1745	1925	2084	2133
[truncated: 9,707 more rows]

## Sheet: WT-CBE library annotation
sgRNA sequence	sgRNA context sequence	Gene symbol	sgRNA genomic position	sgRNA Strand	PAM	Edit	# edits	# silent edits	Nucleotide edits	Amino acid edits	Mutation category	Clinical significance	Match Bin I counts
TTCATTGGAACAGAAAGAAA	AAAGTTCATTGGAACAGAAAGAAATGGATT	BRCA1	43124115	sense	TGG	C-T	0	0					1
AAATCTTAGAGTGTCCCATC	CAGAAAATCTTAGAGTGTCCCATCTGGTAA	BRCA1	43124038	sense	TGG	C-T	1	1	C_5;	Ile21Ile;	Silent;	Likely benign	0
CTTGTGCTGACTTACCAGAT	CACTCTTGTGCTGACTTACCAGATGGGACA	BRCA1	43124002	antisense	GGG	C-T	0	0					0
TCTTGTGCTGACTTACCAGA	ACACTCTTGTGCTGACTTACCAGATGGGAC	BRCA1	43124001	antisense	TGG	C-T	0	0					0
AGCACAAGAGTGTATTAATT	AGTCAGCACAAGAGTGTATTAATTTGGGAT	BRCA1	43124009	sense	TGG	C-T	1	0	C_5;	Exon2:+12;	Intron;	None	1
GCACAAGAGTGTATTAATTT	GTCAGCACAAGAGTGTATTAATTTGGGATT	BRCA1	43124008	sense	GGG	C-T	1	0	C_4;	Exon2:+12;	Intron;	None	1
CCAGACTAGCAGGGTAGGGG	AACTCCAGACTAGCAGGGTAGGGGGGGAGA	BRCA1	43115775	antisense	GGG	C-T	1	0	C_6;	Exon3:-1;	Splice-acceptor;	Pathogenic/Likely pathogenic	1
CCCCCCCTACCCTGCTAGTC	TTCTCCCCCCCTACCCTGCTAGTCTGGAGT	BRCA1	43115797	sense	TGG	C-T	4	0	C_4;C_5;C_6;C_7;	Exon3:-15;Exon3:-14;Exon3:-13;Exon3:-12;	Intron;Intron;Intron;Intron;	Conflicting interpretations of pathogenicity;Benign/Likely benign;None;Likely benign	1
TCCAGACTAGCAGGGTAGGG	CAACTCCAGACTAGCAGGGTAGGGGGGGAG	BRCA1	43115774	antisense	GGG	C-T	1	0	C_7;	Exon3:-1;	Splice-acceptor;	Pathogenic/Likely pathogenic	1
CTCCAGACTAGCAGGGTAGG	TCAACTCCAGACTAGCAGGGTAGGGGGGGA	BRCA1	43115773	antisense	GGG	C-T	2	1	C_4;C_8;	Leu28Leu;Exon3:-1;	Silent;Splice-acceptor;	Pathogenic/Likely pathogenic;Uncertain significance	1
ACTCCAGACTAGCAGGGTAG	ATCAACTCCAGACTAGCAGGGTAGGGGGGG	BRCA1	43115772	antisense	GGG	C-T	2	1	C_4;C_5;	Glu29Lys;Leu28Leu;	Missense;Silent;	None;Uncertain significance	1
AACTCCAGACTAGCAGGGTA	GATCAACTCCAGACTAGCAGGGTAGGGGGG	BRCA1	43115771	antisense	GGG	C-T	2	1	C_5;C_6;	Glu29Lys;Leu28Leu;	Missense;Silent;	Uncertain significance;None	1
CAACTCCAGACTAGCAGGGT	TGATCAACTCCAGACTAGCAGGGTAGGGGG	BRCA1	43115770	antisense	AGG	C-T	2	1	C_4_6;C_7;	Glu29Lys;Leu28Leu;	Missense;Silent;	Uncertain significance;None	1
TGATCAACTCCAGACTAGCA	TCCTTGATCAACTCCAGACTAGCAGGGTAG	BRCA1	43115766	antisense	GGG	C-T	2	2	C_5;C_8;	Leu30Leu;Glu29Glu;	Silent;Silent;	None;None	1
TTGATCAACTCCAGACTAGC	TTCCTTGATCAACTCCAGACTAGCAGGGTA	BRCA1	43115765	antisense	AGG	C-T	1	1	C_6;	Leu30Leu;	Silent;	None	1
TGCTAGTCTGGAGTTGATCA	ACCCTGCTAGTCTGGAGTTGATCAAGGAAC	BRCA1	43115785	sense	AGG	C-T	1	1	C_8;	Leu28Leu;	Silent;	None	0
AAATATGTGGTCACACTTTG	TGCAAAATATGTGGTCACACTTTGTGGAGA	BRCA1	43115731	antisense	TGG	C-T	0	0					0
AAACTTACTTGCAAAATATG	ATTCAAACTTACTTGCAAAATATGTGGTCA	BRCA1	43115718	antisense	TGG	C-T	2	0	C_4;C_8;	Exon3:+5;Exon3:+1;	Intron;Splice-donor;	None;Pathogenic	0
GTAAGTTTGAATGTGTTATG	GCAAGTAAGTTTGAATGTGTTATGTGGCTC	BRCA1	43115725	sense	TGG	C-T	0	0					1
ACAAAAACAAAAGCTAATAA	AAGGACAAAAACAAAAGCTAATAATGGAGC	BRCA1	43115678	antisense	TGG	C-T	1	0	C_8;	Exon3:+41;	Intron;	None	1
AAACTTCTCAACCAGAAGAA	GCTGAAACTTCTCAACCAGAAGAAAGGGCC	BRCA1	43106520	sense	AGG	C-T	2	0	C_4;C_7;	Leu51Phe;Leu52Phe;	Missense;Missense;	None;Conflicting interpretations of pathogenicity	0
AACTTCTCAACCAGAAGAAA	CTGAAACTTCTCAACCAGAAGAAAGGGCCT	BRCA1	43106519	sense	GGG	C-T	1	0	C_6_8;	Leu52Phe;	Missense;	Conflicting interpretations of pathogenicity	1
ACTGTGAAGGCCCTTTCTTC	GGACACTGTGAAGGCCCTTTCTTCTGGTTG	BRCA1	43106487	antisense	TGG	C-T	0	0					0
TTACATAAAGGACACTGTGA	ATTCTTACATAAAGGACACTGTGAAGGCCC	BRCA1	43106474	antisense	AGG	C-T	1	0	C_4;	Cys64Tyr;	Missense;	Pathogenic/Likely pathogenic	0
GTTATATCATTCTTACATAA	TTTGGTTATATCATTCTTACATAAAGGACA	BRCA1	43106462	antisense	AGG	C-T	1	0	C_8;	Asp67Asn;	Missense;	None	0
GTAAGAATGATATAACCAAA	TTATGTAAGAATGATATAACCAAAAGGTAT	BRCA1	43106477	sense	AGG	C-T	0	0					0
TAACCAAAAGGTATATAATT	GATATAACCAAAAGGTATATAATTTGGTAA	BRCA1	43106465	sense	TGG	C-T	1	0	C_4_5;	Thr69Ile;	Missense;	Uncertain significance	1
TTACCAAATTATATACCTTT	ATCATTACCAAATTATATACCTTTTGGTTA	BRCA1	43106440	antisense	TGG	C-T	2	0	C_4;C_5;	Exon4:+13;Exon4:+12;	Intron;Intron;	None;Likely benign	0
TATAATTTGGTAATGATGCT	GGTATATAATTTGGTAATGATGCTAGGTTG	BRCA1	43106452	sense	AGG	C-T	0	0					1
ATTTGGTAATGATGCTAGGT	TATAATTTGGTAATGATGCTAGGTTGGAAG	BRCA1	43106448	sense	TGG	C-T	0	0					1
AGGTTGGAAGCAACCACAGT	TGCTAGGTTGGAAGCAACCACAGTAGGAAA	BRCA1	43106432	sense	AGG	C-T	0	0					1
TTCTCAAACAATTTAATTTC	GTGTTTCTCAAACAATTTAATTTCAGGAGC	BRCA1	43104978	sense	AGG	C-T	1	0	C_5;	Exon5:-18;	Intron;	None	1
TAAATCTCGTACTTTCTTGT	TGACTAAATCTCGTACTTTCTTGTAGGCTC	BRCA1	43104931	antisense	AGG	C-T	2	1	C_6;C_8;	Arg78Lys;Thr77Thr;	Missense;Silent;	Likely benign;None	0
AGCACTTGAGTGTCATTCTT	GGACAGCACTTGAGTGTCATTCTTGGGATA	BRCA1	43104830	antisense	GGG	C-T	1	0	C_5;	Exon5:+34;	Intron;	None	1
CAGCACTTGAGTGTCATTCT	TGGACAGCACTTGAGTGTCATTCTTGGGAT	BRCA1	43104829	antisense	TGG	C-T	1	0	C_6;	Exon5:+34;	Intron;	None	1
TTTGCATCTGTAAAATACAA	GCTGTTTGCATCTGTAAAATACAAGGGAAA	BRCA1	43104255	antisense	GGG	C-T	1	0	C_8;	Exon6:-1;	Splice-acceptor;	Pathogenic	1
GTTTGCATCTGTAAAATACA	AGCTGTTTGCATCTGTAAAATACAAGGGAA	BRCA1	43104254	antisense	AGG	C-T	0	0					2
AGTTTCTATCATCCAAAGTA	ATGAAGTTTCTATCATCCAAAGTATGGGCT	BRCA1	43104200	sense	TGG	C-T	1	0	C_6;	Ser123Phe;	Missense;	None	0
GTTTCTATCATCCAAAGTAT	TGAAGTTTCTATCATCCAAAGTATGGGCTA	BRCA1	43104199	sense	GGG	C-T	1	0	C_5;	Ser123Phe;	Missense;	None	0
GGTTTCTGTAGCCCATACTT	GCACGGTTTCTGTAGCCCATACTTTGGATG	BRCA1	43104166	antisense	TGG	C-T	1	0	C_6;	Arg131Lys;	Missense;	None	0
TTCACTCTGTAGAAGTCTTT	CGGGTTCACTCTGTAGAAGTCTTTTGGCAC	BRCA1	43104140	antisense	TGG	C-T	2	1	C_5;C_7;	Ser140Asn;Gln139Gln;	Missense;Silent;	None;Uncertain significance	0
TGAACCCGAAAATCCTTCCT	AGAGTGAACCCGAAAATCCTTCCTTGGTAA	BRCA1	43104143	sense	TGG	C-T	1	0	C_5_6_7;	Pro142Phe;	Missense;	None	0
AAGAAGAAGAAGAAAACAAA	GAAGAAGAAGAAGAAGAAAACAAATGGTTT	BRCA1	43104093	antisense	TGG	C-T	0	0					>40000
TCTTTACCATACTGTTTAGC	CTGTTCTTTACCATACTGTTTAGCAGGAAA	BRCA1	43099899	sense	AGG	C-T	2	0	C_7;C_8;	Exon7:-13;Exon7:-12;	Intron;Intron;	None;None	1
TGGTTTCCTGCTAAACAGTA	AGACTGGTTTCCTGCTAAACAGTATGGTAA	BRCA1	43099871	antisense	TGG	C-T	2	1	C_7;C_8;	Glu149Lys;Gln148Gln;	Missense;Silent;	Uncertain significance;None	1
AGTGTCCAACTCTCTAACCT	TCTCAGTGTCCAACTCTCTAACCTTGGAAC	BRCA1	43099865	sense	TGG	C-T	2	1	C_6;C_7;	Val154Val;Gln155Ter;	Silent;Nonsense;	Pathogenic;None	0
CAGTTCCAAGGTTAGAGAGT	CTCACAGTTCCAAGGTTAGAGAGTTGGACA	BRCA1	43099838	antisense	TGG	C-T	1	0	C_6_7;	Gly160Lys;	Missense;	None	0
TCAGAGTTCTCACAGTTCCA	GTCCTCAGAGTTCTCACAGTTCCAAGGTTA	BRCA1	43099826	antisense	AGG	C-T	0	0					0
TTGGAACTGTGAGAACTCTG	AACCTTGGAACTGTGAGAACTCTGAGGACA	BRCA1	43099846	sense	AGG	C-T	1	0	C_7;	Thr161Ile;	Missense;	Conflicting interpretations of pathogenicity	1
GAACTCTGAGGACAAAGCAG	GTGAGAACTCTGAGGACAAAGCAGCGGATA	BRCA1	43099834	sense	CGG	C-T	2	1	C_4;C_6;	Thr164Ile;Leu165Leu;	Missense;Silent;	Uncertain significance;None	0
GACGTCTGTCTACATTGAAT	AAAAGACGTCTGTCTACATTGAATTGGGTA	BRCA1	43099797	sense	TGG	C-T	1	0	C_6;	Ser177Phe;	Missense;	None	0
ACGTCTGTCTACATTGAATT	AAAGACGTCTGTCTACATTGAATTGGGTAA	BRCA1	43099796	sense	GGG	C-T	1	0	C_5;	Ser177Phe;	Missense;	None	0
TGTCTACATTGAATTGGGTA	CGTCTGTCTACATTGAATTGGGTAAGGGTC	BRCA1	43099791	sense	AGG	C-T	2	2	C_4;C_7;	Val178Val;Tyr179Tyr;	Silent;Silent;	None;None	0
GTCTACATTGAATTGGGTAA	GTCTGTCTACATTGAATTGGGTAAGGGTCT	BRCA1	43099790	sense	GGG	C-T	1	1	C_6;	Tyr179Tyr;	Silent;	None	1
TTGAATTGGGTAAGGGTCTC	TACATTGAATTGGGTAAGGGTCTCAGGTTT	BRCA1	43099783	sense	AGG	C-T	0	0					1
AAGTATTTAATAATAATTGC	TTTTAAGTATTTAATAATAATTGCTGGATT	BRCA1	43099754	sense	TGG	C-T	0	0					1
TTCTGAAGATACCGTTAATA	ATTCTTCTGAAGATACCGTTAATAAGGCAA	BRCA1	43097279	sense	AGG	C-T	0	0					0
GCAATAAGTTGCCTTATTAA	ACCTGCAATAAGTTGCCTTATTAACGGTAT	BRCA1	43097246	antisense	CGG	C-T	0	0					0
TTAATAAGGCAACTTATTGC	ACCGTTAATAAGGCAACTTATTGCAGGTGA	BRCA1	43097265	sense	AGG	C-T	0	0					0
AGAACCTTTGTCTATGAAGC	AAAGAGAACCTTTGTCTATGAAGCTGGTAT	BRCA1	43097232	sense	TGG	C-T	2	0	C_5;C_6;	Exon8:+16;Exon8:+17;	Intron;Intron;	Likely benign;None	1
AATACCAGCTTCATAGACAA	GGAAAATACCAGCTTCATAGACAAAGGTTC	BRCA1	43097206	antisense	AGG	C-T	2	0	C_5;C_6;	Exon8:+34;Exon8:+33;	Intron;Intron;	None;None	1
TCTTGATCTCCCACACTATA	CAATTCTTGATCTCCCACACTATAGGGAAA	BRCA1	43095908	antisense	GGG	C-T	1	0	C_8;	Asp201Asn;	Missense;	None	1
TTCTTGATCTCCCACACTAT	ACAATTCTTGATCTCCCACACTATAGGGAA	BRCA1	43095907	antisense	AGG	C-T	0	0					1
TTGTTACAAATCACCCCTCA	AGAATTGTTACAAATCACCCCTCAAGGAAC	BRCA1	43095906	sense	AGG	C-T	1	0	C_7;	Gln206Ter;	Nonsense;	Pathogenic	2
AAATCACCCCTCAAGGAACC	TTACAAATCACCCCTCAAGGAACCAGGGAT	BRCA1	43095899	sense	AGG	C-T	2	1	C_5;C_7_8;	Ile207Ile;Thr208Ile;	Silent;Missense;	None;Likely benign	0
AATCACCCCTCAAGGAACCA	TACAAATCACCCCTCAAGGAACCAGGGATG	BRCA1	43095898	sense	GGG	C-T	3	1	C_4;C_6_7;C_8;	Ile207Ile;Thr208Ile;Pro209Ser;	Silent;Missense;Missense;	None;Likely benign;Uncertain significance	0
TTCATCCCTGGTTCCTTGAG	TGATTTCATCCCTGGTTCCTTGAGGGGTGA	BRCA1	43095871	antisense	GGG	C-T	2	0	C_6;C_7_8;	Asp214Asn;Arg213Lys;	Missense;Missense;	Uncertain significance;Uncertain significance	2
TTTCATCCCTGGTTCCTTGA	CTGATTTCATCCCTGGTTCCTTGAGGGGTG	BRCA1	43095870	antisense	GGG	C-T	3	1	C_4;C_7;C_8;	Glu215Lys;Asp214Asn;Arg213Arg;	Missense;Missense;Silent;	None;Uncertain significance;Likely benign	0
ATTTCATCCCTGGTTCCTTG	ACTGATTTCATCCCTGGTTCCTTGAGGGGT	BRCA1	43095869	antisense	AGG	C-T	2	0	C_5;C_8;	Glu215Lys;Asp214Asn;	Missense;Missense;	Uncertain significance;None	0
AACCAGGGATGAAATCAGTT	AAGGAACCAGGGATGAAATCAGTTTGGATT	BRCA1	43095883	sense	TGG	C-T	1	1	C_4;	Thr212Thr;	Silent;	None	0
ATCCAAACTGATTTCATCCC	CAGAATCCAAACTGATTTCATCCCTGGTTC	BRCA1	43095859	antisense	TGG	C-T	2	1	C_4;C_8;	Leu218Leu;Ser217Asn;	Silent;Missense;	Likely benign;None	0
CAGTTTGGATTCTGCAAAAA	AAATCAGTTTGGATTCTGCAAAAAAGGGTA	BRCA1	43095868	sense	AGG	C-T	0	0					0
AGTTTGGATTCTGCAAAAAA	AATCAGTTTGGATTCTGCAAAAAAGGGTAA	BRCA1	43095867	sense	GGG	C-T	0	0					1
GATTCTGCAAAAAAGGGTAA	TTTGGATTCTGCAAAAAAGGGTAATGGCAA	BRCA1	43095861	sense	TGG	C-T	1	0	C_5;	Ser220Phe;	Missense;	None	2
GCAAAGTTTGCCAACTTAAC	AATGGCAAAGTTTGCCAACTTAACAGGCAC	BRCA1	43095839	sense	AGG	C-T	0	0					1
AACAGGCACTGAAAAGAGAG	ACTTAACAGGCACTGAAAAGAGAGTGGGTA	BRCA1	43095822	sense	TGG	C-T	0	0					2
ACAGGCACTGAAAAGAGAGT	CTTAACAGGCACTGAAAAGAGAGTGGGTAG	BRCA1	43095821	sense	GGG	C-T	1	0	C_8;	Exon9:+32;	Intron;	None	1
GAAAATATACAAAAATAACA	AGCTGAAAATATACAAAAATAACAAGGTAC	BRCA1	43094863	antisense	AGG	C-T	0	0					>40000
GTGTTCAAATCATTATTACT	AGTGGTGTTCAAATCATTATTACTGGGTTG	BRCA1	43094788	antisense	GGG	C-T	1	1	C_6;	Leu246Leu;	Silent;	Likely benign	0
GGTGTTCAAATCATTATTAC	CAGTGGTGTTCAAATCATTATTACTGGGTT	BRCA1	43094787	antisense	TGG	C-T	1	1	C_7;	Leu246Leu;	Silent;	Likely benign	0
CTCAGCTGCACGCTTCTCAG	GCCTCTCAGCTGCACGCTTCTCAGTGGTGT	BRCA1	43094766	antisense	TGG	C-T	0	0					0
CTGAGAAGCGTGCAGCTGAG	ACCACTGAGAAGCGTGCAGCTGAGAGGCAT	BRCA1	43094785	sense	AGG	C-T	0	0					0
GAGGCATCCAGAAAAGTATC	CTGAGAGGCATCCAGAAAAGTATCAGGGTA	BRCA1	43094766	sense	AGG	C-T	1	0	C_8;	Pro258Ser;	Missense;	None	1
AGGCATCCAGAAAAGTATCA	TGAGAGGCATCCAGAAAAGTATCAGGGTAG	BRCA1	43094765	sense	GGG	C-T	1	0	C_7_8;	Pro258Leu;	Missense;	None	0
TTCTGTTTCAAACTTGCATG	GTAGTTCTGTTTCAAACTTGCATGTGGAGC	BRCA1	43094739	sense	TGG	C-T	0	0					1
AACTTGCATGTGGAGCCATG	TTCAAACTTGCATGTGGAGCCATGTGGCAC	BRCA1	43094729	sense	TGG	C-T	0	0					0
GCATGAGTATTTGTGCCACA	GCTGGCATGAGTATTTGTGCCACATGGCTC	BRCA1	43094692	antisense	TGG	C-T	0	0					0
GTTCTCATGCTGTAATGAGC	TGCTGTTCTCATGCTGTAATGAGCTGGCAT	BRCA1	43094670	antisense	TGG	C-T	1	0	C_4_6;	Glu286Lys;	Missense;	None	0
AGACAGAATGAATGTAGAAA	CTAAAGACAGAATGAATGTAGAAAAGGCTG	BRCA1	43094649	sense	AGG	C-T	1	1	C_4;	Asp295Asp;	Silent;	Likely benign	0
TGTAATAAAAGCAAACAGCC	ATTCTGTAATAAAAGCAAACAGCCTGGCTT	BRCA1	43094618	sense	TGG	C-T	0	0					5
GCAAACAGCCTGGCTTAGCA	AAAAGCAAACAGCCTGGCTTAGCAAGGAGC	BRCA1	43094608	sense	AGG	C-T	1	0	C_6;	Gln310Ter;	Nonsense;	Pathogenic	0
TGTTGGCTCCTTGCTAAGCC	GTTATGTTGGCTCCTTGCTAAGCCAGGCTG	BRCA1	43094578	antisense	AGG	C-T	0	0					0
CAAGGAGCCAACATAACAGA	TTAGCAAGGAGCCAACATAACAGATGGGCT	BRCA1	43094590	sense	TGG	C-T	0	0					0
AAGGAGCCAACATAACAGAT	TAGCAAGGAGCCAACATAACAGATGGGCTG	BRCA1	43094589	sense	GGG	C-T	1	0	C_8;	Gln317Ter;	Nonsense;	Pathogenic	0
AGCCAACATAACAGATGGGC	AAGGAGCCAACATAACAGATGGGCTGGAAG	BRCA1	43094585	sense	TGG	C-T	2	0	C_4;C_7;	Gln317Ter;His318Tyr;	Nonsense;Missense;	Pathogenic;None	0
TTCCAGCCCATCTGTTATGT	TTACTTCCAGCCCATCTGTTATGTTGGCTC	BRCA1	43094561	antisense	TGG	C-T	2	0	C_4;C_8;	Gly323Arg;Trp321Ter;	Missense;Nonsense;	Uncertain significance;Pathogenic	0
TAACAGATGGGCTGGAAGTA	AACATAACAGATGGGCTGGAAGTAAGGAAA	BRCA1	43094577	sense	AGG	C-T	1	1	C_4;	Asn319Asn;	Silent;	Likely benign	0
GTAAGGAAACATGTAATGAT	GGAAGTAAGGAAACATGTAATGATAGGCGG	BRCA1	43094560	sense	AGG	C-T	0	0					0
AGGAAACATGTAATGATAGG	AGTAAGGAAACATGTAATGATAGGCGGACT	BRCA1	43094557	sense	CGG	C-T	1	0	C_7;	Thr327Ile;	Missense;	None	0
GACTCCCAGCACAGAAAAAA	GGCGGACTCCCAGCACAGAAAAAAAGGTAG	BRCA1	43094535	sense	AGG	C-T	1	0	C_5_6_7;	Pro334Phe;	Missense;	None	0
CCCTGTGTGAGAGAAAAGAA	GATCCCCTGTGTGAGAGAAAAGAATGGAAT	BRCA1	43094494	sense	TGG	C-T	0	0					0
GGAACATCTTCAGTATCTCT	CCAAGGAACATCTTCAGTATCTCTAGGATT	BRCA1	43094419	antisense	AGG	C-T	2	0	C_5;C_8;	Val370Ile;Asp369Asn;	Missense;Missense;	Benign;Uncertain significance	0
GAGATACTGAAGATGTTCCT	CCTAGAGATACTGAAGATGTTCCTTGGATA	BRCA1	43094437	sense	TGG	C-T	1	0	C_7;	Thr367Ile;	Missense;	None	0
CTGCTATTTAGTGTTATCCA	AATGCTGCTATTTAGTGTTATCCAAGGAAC	BRCA1	43094398	antisense	AGG	C-T	0	0					0
GCATTCAGAAAGTTAATGAG	AGCAGCATTCAGAAAGTTAATGAGTGGTTT	BRCA1	43094398	sense	TGG	C-T	1	0	C_6;	Gln380Ter;	Nonsense;	Pathogenic	0
TCCAGAAGTGATGAACTGTT	GTTTTCCAGAAGTGATGAACTGTTAGGTTC	BRCA1	43094372	sense	AGG	C-T	0	0					0
ACCTAACAGTTCATCACTTC	CAGAACCTAACAGTTCATCACTTCTGGAAA	BRCA1	43094349	antisense	TGG	C-T	1	1	C_7;	Leu392Leu;	Silent;	None	0
GGTTCTGATGACTCACATGA	GTTAGGTTCTGATGACTCACATGATGGGGA	BRCA1	43094351	sense	TGG	C-T	1	0	C_5;	Ser395Phe;	Missense;	None	0
GTTCTGATGACTCACATGAT	TTAGGTTCTGATGACTCACATGATGGGGAG	BRCA1	43094350	sense	GGG	C-T	1	0	C_4;	Ser395Phe;	Missense;	None	0
TTCTGATGACTCACATGATG	TAGGTTCTGATGACTCACATGATGGGGAGT	BRCA1	43094349	sense	GGG	C-T	0	0					0
TGCCAAAGTAGCTGATGTAT	CAAATGCCAAAGTAGCTGATGTATTGGACG	BRCA1	43094313	sense	TGG	C-T	1	1	C_4;	Ala407Ala;	Silent;	None	1
GTCCAATACATCAGCTACTT	GAACGTCCAATACATCAGCTACTTTGGCAT	BRCA1	43094289	antisense	TGG	C-T	1	1	C_4;	Leu413Leu;	Silent;	None	0
TGTATTGGACGTTCTAAATG	CTGATGTATTGGACGTTCTAAATGAGGTAG	BRCA1	43094298	sense	AGG	C-T	0	0					2
AATGAGGTAGATGAATATTC	TCTAAATGAGGTAGATGAATATTCTGGTTC	BRCA1	43094282	sense	TGG	C-T	0	0					0
TTCAGAGAAAATAGACTTAC	GTTCTTCAGAGAAAATAGACTTACTGGCCA	BRCA1	43094256	sense	TGG	C-T	0	0					0
ACTGGCCAGTGATCCTCATG	ACTTACTGGCCAGTGATCCTCATGAGGCTT	BRCA1	43094238	sense	AGG	C-T	1	1	C_7;	Ala433Ala;	Silent;	None	0
TAAAGCCTCATGAGGATCAC	ATATTAAAGCCTCATGAGGATCACTGGCCA	BRCA1	43094211	antisense	TGG	C-T	1	1	C_7;	Glu438Glu;	Silent;	None	0
TTACATATTAAAGCCTCATG	ACTTTTACATATTAAAGCCTCATGAGGATC	BRCA1	43094203	antisense	AGG	C-T	1	0	C_4;	Cys442Tyr;	Missense;	None	0
AATATTACTCTCTACTGATT	CTTCAATATTACTCTCTACTGATTTGGAGT	BRCA1	43094163	antisense	TGG	C-T	1	0	C_8;	Ser454Asn;	Missense;	Uncertain significance	0
AATATTGAAGACAAAATATT	GAGTAATATTGAAGACAAAATATTTGGGAA	BRCA1	43094168	sense	TGG	C-T	0	0					0
ATATTGAAGACAAAATATTT	AGTAATATTGAAGACAAAATATTTGGGAAA	BRCA1	43094167	sense	GGG	C-T	0	0					2
AAATATTTGGGAAAACCTAT	GACAAAATATTTGGGAAAACCTATCGGAAG	BRCA1	43094155	sense	CGG	C-T	0	0					2
TGGGAAAACCTATCGGAAGA	TATTTGGGAAAACCTATCGGAAGAAGGCAA	BRCA1	43094148	sense	AGG	C-T	0	0					0
GAGGCTTGCCTTCTTCCGAT	TGGGGAGGCTTGCCTTCTTCCGATAGGTTT	BRCA1	43094118	antisense	AGG	C-T	0	0					0
TTACATGGCTTAAGTTGGGG	TCAGTTACATGGCTTAAGTTGGGGAGGCTT	BRCA1	43094099	antisense	AGG	C-T	1	0	C_4;	Val477Ile;	Missense;	None	0
CAGTTACATGGCTTAAGTTG	TTTTCAGTTACATGGCTTAAGTTGGGGAGG	BRCA1	43094096	antisense	GGG	C-T	1	0	C_7;	Val477Ile;	Missense;	None	0
TCAGTTACATGGCTTAAGTT	ATTTTCAGTTACATGGCTTAAGTTGGGGAG	BRCA1	43094095	antisense	GGG	C-T	1	0	C_8;	Val477Ile;	Missense;	None	0
TTCAGTTACATGGCTTAAGT	GATTTTCAGTTACATGGCTTAAGTTGGGGA	BRCA1	43094094	antisense	TGG	C-T	0	0					0
GTAACTGAAAATCTAATTAT	CCATGTAACTGAAAATCTAATTATAGGAGC	BRCA1	43094102	sense	AGG	C-T	1	0	C_5;	Thr478Ile;	Missense;	None	0
GGACGCTCTTGTATTATCTG	GAGGGGACGCTCTTGTATTATCTGTGGCTC	BRCA1	43094041	antisense	TGG	C-T	2	0	C_4;C_8;	Arg496His;Glu495Lys;	Missense;Missense;	Benign;None	0
CGCTTTAATTTATTTGTGAG	TTTACGCTTTAATTTATTTGTGAGGGGACG	BRCA1	43094020	antisense	GGG	C-T	0	0					0
ACGCTTTAATTTATTTGTGA	TTTTACGCTTTAATTTATTTGTGAGGGGAC	BRCA1	43094019	antisense	GGG	C-T	0	0					0
TACGCTTTAATTTATTTGTG	CTTTTACGCTTTAATTTATTTGTGAGGGGA	BRCA1	43094018	antisense	AGG	C-T	0	0					0
CAAATAAATTAAAGCGTAAA	CTCACAAATAAATTAAAGCGTAAAAGGAGA	BRCA1	43094035	sense	AGG	C-T	0	0					0
CGTAAAAGGAGACCTACATC	AAAGCGTAAAAGGAGACCTACATCAGGCCT	BRCA1	43094021	sense	AGG	C-T	0	0					0
TCAGGATGAAGGCCTGATGT	ATCCTCAGGATGAAGGCCTGATGTAGGTCT	BRCA1	43093987	antisense	AGG	C-T	0	0					0
TACATCAGGCCTTCATCCTG	GACCTACATCAGGCCTTCATCCTGAGGATT	BRCA1	43094007	sense	AGG	C-T	1	0	C_6;	Ser510Leu;	Missense;	None	1
TGATAAAATCCTCAGGATGA	TTCTTGATAAAATCCTCAGGATGAAGGCCT	BRCA1	43093976	antisense	AGG	C-T	0	0					0
GCTTTCTTGATAAAATCCTC	ATCTGCTTTCTTGATAAAATCCTCAGGATG	BRCA1	43093969	antisense	AGG	C-T	1	1	C_6;	Lys519Lys;	Silent;	None	0
GACTCCTGAAATGATAAATC	AAAAGACTCCTGAAATGATAAATCAGGGAA	BRCA1	43093950	sense	AGG	C-T	1	0	C_5_6;	Pro529Phe;	Missense;	None	0
ACTCCTGAAATGATAAATCA	AAAGACTCCTGAAATGATAAATCAGGGAAC	BRCA1	43093949	sense	GGG	C-T	1	0	C_4_5;	Pro529Phe;	Missense;	None	0
GTTCCCTGATTTATCATTTC	GTTAGTTCCCTGATTTATCATTTCAGGAGT	BRCA1	43093924	antisense	AGG	C-T	2	1	C_4_5;C_6;	Gly535Lys;Gln534Gln;	Missense;Silent;	None;None	0
AAATCAGGGAACTAACCAAA	TGATAAATCAGGGAACTAACCAAACGGAGC	BRCA1	43093935	sense	CGG	C-T	1	0	C_5;	Gln534Ter;	Nonsense;	Pathogenic	6
ACTAACCAAACGGAGCAGAA	GGGAACTAACCAAACGGAGCAGAATGGTCA	BRCA1	43093925	sense	TGG	C-T	2	1	C_6;C_7;	Asn537Asn;Gln538Ter;	Silent;Nonsense;	Pathogenic;None	0
CTTGACCATTCTGCTCCGTT	ATCACTTGACCATTCTGCTCCGTTTGGTTA	BRCA1	43093898	antisense	TGG	C-T	1	0	C_6_7;	Gly543Asn;	Missense;	None	0
GTGATGAATATTACTAATAG	TCAAGTGATGAATATTACTAATAGTGGTCA	BRCA1	43093898	sense	TGG	C-T	0	0					0
GGTCATGAGAATAAAACAAA	TAGTGGTCATGAGAATAAAACAAAAGGTGA	BRCA1	43093877	sense	AGG	C-T	1	0	C_4;	His553Tyr;	Missense;	None	0
TCGAGTGATTCTATTGGGTT	TTTTTCGAGTGATTCTATTGGGTTAGGATT	BRCA1	43093807	antisense	AGG	C-T	0	0					0
TTGCTTATACTGCTGCTTAT	CATATTGCTTATACTGCTGCTTATAGGTTC	BRCA1	43093753	antisense	AGG	C-T	0	0					0
AAGCAGCAGTATAAGCAATA	CTATAAGCAGCAGTATAAGCAATATGGAAC	BRCA1	43093770	sense	TGG	C-T	0	0					1
CAAAAGCACCTAAAAAGAAT	AATTCAAAAGCACCTAAAAAGAATAGGCTG	BRCA1	43093723	sense	AGG	C-T	0	0					0
CACCTAAAAAGAATAGGCTG	AAAGCACCTAAAAAGAATAGGCTGAGGAGG	BRCA1	43093717	sense	AGG	C-T	1	0	C_4;	Pro606Leu;	Missense;	None	0
CTAAAAAGAATAGGCTGAGG	GCACCTAAAAAGAATAGGCTGAGGAGGAAG	BRCA1	43093714	sense	AGG	C-T	0	0					1
TGAGGAGGAAGTCTTCTACC	AGGCTGAGGAGGAAGTCTTCTACCAGGCAT	BRCA1	43093699	sense	AGG	C-T	0	0					1
TTCAAGCGCATGAATATGCC	CTAGTTCAAGCGCATGAATATGCCTGGTAG	BRCA1	43093659	antisense	TGG	C-T	0	0					0
GCAATTCAGTACAATTAGGT	ATTTGCAATTCAGTACAATTAGGTGGGCTT	BRCA1	43093613	antisense	GGG	C-T	1	0	C_7;	Glu638Lys;	Missense;	Likely benign	0
TGCAATTCAGTACAATTAGG	AATTTGCAATTCAGTACAATTAGGTGGGCT	BRCA1	43093612	antisense	TGG	C-T	1	0	C_8;	Glu638Lys;	Missense;	Likely benign	0
ATTTGCAATTCAGTACAATT	ATCAATTTGCAATTCAGTACAATTAGGTGG	BRCA1	43093609	antisense	AGG	C-T	0	0					0
AGTACAACCAAATGCCAGTC	AAAAAGTACAACCAAATGCCAGTCAGGCAC	BRCA1	43093570	sense	AGG	C-T	2	2	C_5;C_8;	Tyr655Tyr;Asn656Asn;	Silent;Silent;	Likely benign;None	1
TGCTGTGCCTGACTGGCATT	TTTCTGCTGTGCCTGACTGGCATTTGGTTG	BRCA1	43093541	antisense	TGG	C-T	0	0					0
AGGTTTCTGCTGTGCCTGAC	TTGTAGGTTTCTGCTGTGCCTGACTGGCAT	BRCA1	43093534	antisense	TGG	C-T	1	0	C_7;	Arg664Lys;	Missense;	None	0
CAGCAGAAACCTACAACTCA	GGCACAGCAGAAACCTACAACTCATGGAAG	BRCA1	43093545	sense	TGG	C-T	0	0					0
AGAAACCTACAACTCATGGA	CAGCAGAAACCTACAACTCATGGAAGGTAA	BRCA1	43093541	sense	AGG	C-T	2	2	C_6;C_7;	Asn665Asn;Leu666Leu;	Silent;Silent;	None;None	0
CTTTACCTTCCATGAGTTGT	GGTTCTTTACCTTCCATGAGTTGTAGGTTT	BRCA1	43093514	antisense	AGG	C-T	1	0	C_6_7;	Gly671Asn;	Missense;	None	0
GAAGGTAAAGAACCTGCAAC	CATGGAAGGTAAAGAACCTGCAACTGGAGC	BRCA1	43093523	sense	TGG	C-T	0	0					0
CTCTTCTTGGCTCCAGTTGC	GTTACTCTTCTTGGCTCCAGTTGCAGGTTC	BRCA1	43093489	antisense	AGG	C-T	1	1	C_6;	Lys679Lys;	Silent;	Likely benign	1
ATTTGGCTTGTTACTCTTCT	GTTCATTTGGCTTGTTACTCTTCTTGGCTC	BRCA1	43093476	antisense	TGG	C-T	0	0					0
CATTTGTTAACTTCAGCTCT	GGTGCATTTGTTAACTTCAGCTCTGGGAAA	BRCA1	43093418	antisense	GGG	C-T	0	0					0
GCATTTGTTAACTTCAGCTC	AGGTGCATTTGTTAACTTCAGCTCTGGGAA	BRCA1	43093417	antisense	TGG	C-T	0	0					0
CTGAAGTTAACAAATGCACC	AGAGCTGAAGTTAACAAATGCACCTGGTTC	BRCA1	43093433	sense	TGG	C-T	0	0					0
GAACACTTAGTAAAAGAACC	ATTTGAACACTTAGTAAAAGAACCAGGTGC	BRCA1	43093393	antisense	AGG	C-T	2	1	C_4;C_6;	Cys712Tyr;Lys711Lys;	Missense;Silent;	None;Likely benign	0
GACAAATTCTTTAAGTTCAC	GATTGACAAATTCTTTAAGTTCACTGGTAT	BRCA1	43093365	antisense	TGG	C-T	0	0					0
CACTTAACATGAGATCTTTG	TCTCCACTTAACATGAGATCTTTGGGGTCT	BRCA1	43093271	antisense	GGG	C-T	1	0	C_8;	Met751Ile;	Missense;	None	2
CCACTTAACATGAGATCTTT	TTCTCCACTTAACATGAGATCTTTGGGGTC	BRCA1	43093270	antisense	GGG	C-T	1	0	C_4;	Ser753Asn;	Missense;	Uncertain significance	0
CCCAAAGATCTCATGTTAAG	AGACCCCAAAGATCTCATGTTAAGTGGAGA	BRCA1	43093292	sense	TGG	C-T	0	0					0
TCCACTTAACATGAGATCTT	TTTCTCCACTTAACATGAGATCTTTGGGGT	BRCA1	43093269	antisense	TGG	C-T	1	0	C_5;	Ser753Asn;	Missense;	Uncertain significance	0
ATCTCATGTTAAGTGGAGAA	AAAGATCTCATGTTAAGTGGAGAAAGGGTT	BRCA1	43093285	sense	AGG	C-T	1	1	C_5;	Leu750Leu;	Silent;	None	0
AGAGAGTAGCAGTATTTCAT	CTGTAGAGAGTAGCAGTATTTCATTGGTAC	BRCA1	43093239	sense	TGG	C-T	0	0					0
AGCAGTATTTCATTGGTACC	GAGTAGCAGTATTTCATTGGTACCTGGTAC	BRCA1	43093232	sense	TGG	C-T	0	0					0
TTGGTACCTGGTACTGATTA	TTCATTGGTACCTGGTACTGATTATGGCAC	BRCA1	43093220	sense	TGG	C-T	1	0	C_7_8;	Pro773Phe;	Missense;	None	0
TGAGTGCCATAATCAGTACC	TTCCTGAGTGCCATAATCAGTACCAGGTAC	BRCA1	43093192	antisense	AGG	C-T	1	0	C_8;	Gly778Ser;	Missense;	None	0
TGGTACTGATTATGGCACTC	TACCTGGTACTGATTATGGCACTCAGGAAA	BRCA1	43093212	sense	AGG	C-T	1	0	C_6;	Thr775Ile;	Missense;	Uncertain significance	0
TCAGGAAAGTATCTCGTTAC	GCACTCAGGAAAGTATCTCGTTACTGGAAG	BRCA1	43093194	sense	TGG	C-T	0	0					0
TTACTGGAAGTTAGCACTCT	CTCGTTACTGGAAGTTAGCACTCTAGGGAA	BRCA1	43093178	sense	AGG	C-T	1	1	C_4;	Leu786Leu;	Silent;	None	0
TACTGGAAGTTAGCACTCTA	TCGTTACTGGAAGTTAGCACTCTAGGGAAG	BRCA1	43093177	sense	GGG	C-T	0	0					0
GGAAGTTAGCACTCTAGGGA	TACTGGAAGTTAGCACTCTAGGGAAGGCAA	BRCA1	43093173	sense	AGG	C-T	0	0					0
CACTGACTCACACATTTATT	TGCACACTGACTCACACATTTATTTGGTTC	BRCA1	43093117	antisense	TGG	C-T	1	0	C_7;	Ser803Asn;	Missense;	None	0
TGCAGCATTTGAAAACCCCA	AGTGTGCAGCATTTGAAAACCCCAAGGGAC	BRCA1	43093116	sense	AGG	C-T	0	0					0
GCAGCATTTGAAAACCCCAA	GTGTGCAGCATTTGAAAACCCCAAGGGACT	BRCA1	43093115	sense	GGG	C-T	0	0					0
AACCCCAAGGGACTAATTCA	TGAAAACCCCAAGGGACTAATTCATGGTTG	BRCA1	43093103	sense	TGG	C-T	1	0	C_4_5_6;	Pro811Phe;	Missense;	None	0
AACCATGAATTAGTCCCTTG	GAACAACCATGAATTAGTCCCTTGGGGTTT	BRCA1	43093079	antisense	GGG	C-T	1	0	C_4;	Gly817Ser;	Missense;	Uncertain significance	0
CAACCATGAATTAGTCCCTT	GGAACAACCATGAATTAGTCCCTTGGGGTT	BRCA1	43093078	antisense	GGG	C-T	1	0	C_4_5;	Gly817Asn;	Missense;	None	0
ACAACCATGAATTAGTCCCT	TGGAACAACCATGAATTAGTCCCTTGGGGT	BRCA1	43093077	antisense	TGG	C-T	1	0	C_5_6;	Gly817Asn;	Missense;	None	0
TGTGTCATTTCTATTATCTT	CTTCTGTGTCATTTCTATTATCTTTGGAAC	BRCA1	43093053	antisense	TGG	C-T	1	0	C_6;	Asp825Asn;	Missense;	None	0
GATAATAGAAATGACACAGA	CAAAGATAATAGAAATGACACAGAAGGCTT	BRCA1	43093070	sense	AGG	C-T	0	0					0
AGAAGGCTTTAAGTATCCAT	ACACAGAAGGCTTTAAGTATCCATTGGGAC	BRCA1	43093053	sense	TGG	C-T	0	0					0
GAAGGCTTTAAGTATCCATT	CACAGAAGGCTTTAAGTATCCATTGGGACA	BRCA1	43093052	sense	GGG	C-T	0	0					0
TGGTTAACTTCATGTCCCAA	ACTGTGGTTAACTTCATGTCCCAATGGATA	BRCA1	43093015	antisense	TGG	C-T	1	0	C_8;	Val837Ile;	Missense;	None	1
GACATGAAGTTAACCACAGT	TTGGGACATGAAGTTAACCACAGTCGGGAA	BRCA1	43093030	sense	CGG	C-T	0	0					0
ACATGAAGTTAACCACAGTC	TGGGACATGAAGTTAACCACAGTCGGGAAA	BRCA1	43093029	sense	GGG	C-T	0	0					0
CTATGCTTGTTTCCCGACTG	ATTTCTATGCTTGTTTCCCGACTGTGGTTA	BRCA1	43092995	antisense	TGG	C-T	0	0					0
TCGGGAAACAAGCATAGAAA	ACAGTCGGGAAACAAGCATAGAAATGGAAG	BRCA1	43093011	sense	TGG	C-T	0	0					1
GTATTTGCAGAATACATTCA	CTCAGTATTTGCAGAATACATTCAAGGTTT	BRCA1	43092966	sense	AGG	C-T	0	0					0
TTGAAAACGGAGCAAATGAC	GGATTTGAAAACGGAGCAAATGACTGGCGC	BRCA1	43092911	antisense	TGG	C-T	1	1	C_8;	Pro871Pro;	Silent;	Likely benign	0
GCATTTCCTGGATTTGAAAA	TTCTGCATTTCCTGGATTTGAAAACGGAGC	BRCA1	43092898	antisense	CGG	C-T	1	0	C_7_8;	Gly876Lys;	Missense;	None	2
AAATCCAGGAAATGCAGAAG	TTTCAAATCCAGGAAATGCAGAAGAGGAAT	BRCA1	43092912	sense	AGG	C-T	1	0	C_5_6;	Pro875Leu;	Missense;	None	1
CATTCCTCTTCTGCATTTCC	TGCACATTCCTCTTCTGCATTTCCTGGATT	BRCA1	43092886	antisense	TGG	C-T	2	0	C_5;C_6_8;	Glu881Lys;Glu880Lys;	Missense;Missense;	None;None	0
GCAACATTCTCTGCCCACTC	ATGTGCAACATTCTCTGCCCACTCTGGGTC	BRCA1	43092884	sense	TGG	C-T	1	0	C_5;	Thr884Ile;	Missense;	None	0
CAACATTCTCTGCCCACTCT	TGTGCAACATTCTCTGCCCACTCTGGGTCC	BRCA1	43092883	sense	GGG	C-T	2	1	C_4;C_8;	Thr884Ile;Phe885Phe;	Missense;Silent;	None;None	0
TTTCTTTAAGGACCCAGAGT	TTTGTTTCTTTAAGGACCCAGAGTGGGCAG	BRCA1	43092849	antisense	GGG	C-T	1	1	C_4;	Lys893Lys;	Silent;	Likely benign	0
GTTTCTTTAAGGACCCAGAG	CTTTGTTTCTTTAAGGACCCAGAGTGGGCA	BRCA1	43092848	antisense	TGG	C-T	1	1	C_5;	Lys893Lys;	Silent;	Likely benign	0
TCACATTCAAAAGTGACTTT	TTGTTCACATTCAAAAGTGACTTTTGGACT	BRCA1	43092820	antisense	TGG	C-T	2	0	C_4;C_8;	Cys903Tyr;Glu902Lys;	Missense;Missense;	None;None	0
GAACAAAAGGAAGAAAATCA	ATGTGAACAAAAGGAAGAAAATCAAGGAAA	BRCA1	43092821	sense	AGG	C-T	1	0	C_4;	Gln905Ter;	Nonsense;	Pathogenic	0
GTGATATTAACTGTCTGTAC	TGCAGTGATATTAACTGTCTGTACAGGCTT	BRCA1	43092754	antisense	AGG	C-T	0	0					0
CAGACAGTTAATATCACTGC	TGTACAGACAGTTAATATCACTGCAGGCTT	BRCA1	43092770	sense	AGG	C-T	1	0	C_5;	Thr922Ile;	Missense;	Uncertain significance	0
TATCACTGCAGGCTTTCCTG	TTAATATCACTGCAGGCTTTCCTGTGGTTG	BRCA1	43092759	sense	TGG	C-T	2	1	C_4;C_6;	Ile925Ile;Thr926Ile;	Silent;Missense;	Likely benign;None	0
ACTGCAGGCTTTCCTGTGGT	TATCACTGCAGGCTTTCCTGTGGTTGGTCA	BRCA1	43092755	sense	TGG	C-T	0	0					0
TTATCTTTCTGACCAACCAC	TGGCTTATCTTTCTGACCAACCACAGGAAA	BRCA1	43092721	antisense	AGG	C-T	1	0	C_5;	Asp936Asn;	Missense;	None	0
CTACATTTGGCATTATCAAC	GATACTACATTTGGCATTATCAACTGGCTT	BRCA1	43092697	antisense	TGG	C-T	1	0	C_4;	Cys944Tyr;	Missense;	Uncertain significance	0
AATGCCAAATGTAGTATCAA	TGATAATGCCAAATGTAGTATCAAAGGAGG	BRCA1	43092710	sense	AGG	C-T	1	1	C_6;	Ala942Ala;	Silent;	None	0
GCCAAATGTAGTATCAAAGG	TAATGCCAAATGTAGTATCAAAGGAGGCTC	BRCA1	43092707	sense	AGG	C-T	0	0					0
GCCTCCTTTGATACTACATT	TAGAGCCTCCTTTGATACTACATTTGGCAT	BRCA1	43092684	antisense	TGG	C-T	1	0	C_5_6;	Gly948Lys;	Missense;	None	1
GTAGTATCAAAGGAGGCTCT	AAATGTAGTATCAAAGGAGGCTCTAGGTTT	BRCA1	43092700	sense	AGG	C-T	1	1	C_8;	Ile946Ile;	Silent;	None	2
TGTCTATCATCTCAGTTCAG	GTTTTGTCTATCATCTCAGTTCAGAGGCAA	BRCA1	43092674	sense	AGG	C-T	2	1	C_4;C_8;	Leu954Leu;Ser955Leu;	Silent;Missense;	Likely benign;None	0
CAGTTCAGAGGCAACGAAAC	ATCTCAGTTCAGAGGCAACGAAACTGGACT	BRCA1	43092662	sense	TGG	C-T	1	1	C_6;	Phe958Phe;	Silent;	Likely benign	2
CTCATTACTCCAAATAAACA	TGGACTCATTACTCCAAATAAACATGGACT	BRCA1	43092638	sense	TGG	C-T	1	0	C_8;	Thr967Ile;	Missense;	None	0
TGTAAAAGTCCATGTTTATT	GTTTTGTAAAAGTCCATGTTTATTTGGAGT	BRCA1	43092607	antisense	TGG	C-T	0	0					0
AAAGTGGTGGTATACGATAT	GGAAAAAGTGGTGGTATACGATATGGGTTT	BRCA1	43092581	antisense	GGG	C-T	0	0					0
AAAAGTGGTGGTATACGATA	GGGAAAAAGTGGTGGTATACGATATGGGTT	BRCA1	43092580	antisense	TGG	C-T	0	0					0
GACTTGATGGGAAAAAGTGG	AAATGACTTGATGGGAAAAAGTGGTGGTAT	BRCA1	43092568	antisense	TGG	C-T	0	0					1
AATGACTTGATGGGAAAAAG	AACAAATGACTTGATGGGAAAAAGTGGTGG	BRCA1	43092565	antisense	TGG	C-T	1	1	C_6;	Lys987Lys;	Silent;	None	0
ATGTAAGAAAAATCTGCTAG	CTAAATGTAAGAAAAATCTGCTAGAGGAAA	BRCA1	43092552	sense	AGG	C-T	0	0					1
TCTGCTAGAGGAAAACTTTG	AAAATCTGCTAGAGGAAAACTTTGAGGAAC	BRCA1	43092540	sense	AGG	C-T	0	0					1
AATGTCACCTGAAAGAGAAA	ATTCAATGTCACCTGAAAGAGAAATGGGAA	BRCA1	43092510	sense	TGG	C-T	2	0	C_6;C_8;	Ser1009Leu;Pro1010Ser;	Missense;Missense;	Uncertain significance;None	0
ATGTCACCTGAAAGAGAAAT	TTCAATGTCACCTGAAAGAGAAATGGGAAA	BRCA1	43092509	sense	GGG	C-T	2	0	C_5;C_7_8;	Ser1009Leu;Pro1010Phe;	Missense;Missense;	None;None	0
TCATTTCCCATTTCTCTTTC	GTTCTCATTTCCCATTTCTCTTTCAGGTGA	BRCA1	43092481	antisense	AGG	C-T	1	0	C_7_8;	Gly1015Lys;	Missense;	None	0
CTAATTGTGCTCACTGTACT	ACGGCTAATTGTGCTCACTGTACTTGGAAT	BRCA1	43092451	antisense	TGG	C-T	0	0					0
TTCATTAATATTGCTTGAGC	CTACTTCATTAATATTGCTTGAGCTGGCTT	BRCA1	43092393	antisense	TGG	C-T	0	0					0
TCAAGCAATATTAATGAAGT	CAGCTCAAGCAATATTAATGAAGTAGGTTC	BRCA1	43092410	sense	AGG	C-T	0	0					0
AGGTTCCAGTACTAATGAAG	AAGTAGGTTCCAGTACTAATGAAGTGGGCT	BRCA1	43092390	sense	TGG	C-T	1	0	C_6_7;	Ser1049Phe;	Missense;	None	0
GGTTCCAGTACTAATGAAGT	AGTAGGTTCCAGTACTAATGAAGTGGGCTC	BRCA1	43092389	sense	GGG	C-T	1	0	C_5_6;	Ser1049Phe;	Missense;	None	0
GGAGCCCACTTCATTAGTAC	TACTGGAGCCCACTTCATTAGTACTGGAAC	BRCA1	43092363	antisense	TGG	C-T	2	1	C_6;C_7;	Gly1055Ser;Val1054Val;	Missense;Silent;	None;Uncertain significance	0
GGCTCCAGTATTAATGAAAT	AGTGGGCTCCAGTATTAATGAAATAGGTTC	BRCA1	43092368	sense	AGG	C-T	1	0	C_5_6;	Ser1056Phe;	Missense;	Uncertain significance	0
GGAACCTATTTCATTAATAC	CACTGGAACCTATTTCATTAATACTGGAGC	BRCA1	43092342	antisense	TGG	C-T	1	0	C_5_6;	Gly1062Asn;	Missense;	None	0
GAAAACATTCAAGCAGAACT	TGATGAAAACATTCAAGCAGAACTAGGTAG	BRCA1	43092335	sense	AGG	C-T	1	1	C_6;	Asn1067Asn;	Silent;	None	0
GCAGAACTAGGTAGAAACAG	TCAAGCAGAACTAGGTAGAAACAGAGGGCC	BRCA1	43092323	sense	AGG	C-T	1	1	C_7;	Leu1072Leu;	Silent;	None	0
CAGAACTAGGTAGAAACAGA	CAAGCAGAACTAGGTAGAAACAGAGGGCCA	BRCA1	43092322	sense	GGG	C-T	1	1	C_6;	Leu1072Leu;	Silent;	None	0
CTAAGCATAGCATTCAATTT	TAATCTAAGCATAGCATTCAATTTTGGCCC	BRCA1	43092277	antisense	TGG	C-T	0	0					0
TTGAATGCTATGCTTAGATT	AAAATTGAATGCTATGCTTAGATTAGGGGT	BRCA1	43092293	sense	AGG	C-T	0	0					0
TGAATGCTATGCTTAGATTA	AAATTGAATGCTATGCTTAGATTAGGGGTT	BRCA1	43092292	sense	GGG	C-T	0	0					0
GAATGCTATGCTTAGATTAG	AATTGAATGCTATGCTTAGATTAGGGGTTT	BRCA1	43092291	sense	GGG	C-T	0	0					0
AGACTTTGTTTATAGACCTC	AGGAAGACTTTGTTTATAGACCTCAGGTTG	BRCA1	43092238	antisense	AGG	C-T	1	0	C_4;	Ser1097Asn;	Missense;	None	0
GTCTATAAACAAAGTCTTCC	TGAGGTCTATAAACAAAGTCTTCCTGGAAG	BRCA1	43092254	sense	TGG	C-T	0	0					0
GGATGCTTACAATTACTTCC	TTCAGGATGCTTACAATTACTTCCAGGAAG	BRCA1	43092214	antisense	AGG	C-T	0	0					1
AAGTTATCTGAAATCAGATA	TTCTAAGTTATCTGAAATCAGATATGGAGA	BRCA1	43092133	antisense	TGG	C-T	1	0	C_8;	Asp1131Asn;	Missense;	Uncertain significance	0
AGATAACTTAGAACAGCCTA	TTTCAGATAACTTAGAACAGCCTATGGGAA	BRCA1	43092141	sense	TGG	C-T	1	1	C_7;	Asn1132Asn;	Silent;	Likely benign	0
GATAACTTAGAACAGCCTAT	TTCAGATAACTTAGAACAGCCTATGGGAAG	BRCA1	43092140	sense	GGG	C-T	1	1	C_6;	Asn1132Asn;	Silent;	Likely benign	0
GATGCATGACTACTTCCCAT	CTGAGATGCATGACTACTTCCCATAGGCTG	BRCA1	43092103	antisense	AGG	C-T	0	0					0
GGGAAGTAGTCATGCATCTC	CTATGGGAAGTAGTCATGCATCTCAGGTTT	BRCA1	43092120	sense	AGG	C-T	0	0					0
CCATCATCTAACAGGTCATC	TTCACCATCATCTAACAGGTCATCAGGTGT	BRCA1	43092061	antisense	AGG	C-T	2	0	C_5;C_8;	Asp1156Asn;Asp1155Asn;	Missense;Missense;	None;Uncertain significance	0
CCTGATGACCTGTTAGATGA	GACACCTGATGACCTGTTAGATGATGGTGA	BRCA1	43092083	sense	TGG	C-T	0	0					0
TTATTTCACCATCATCTAAC	TCCTTTATTTCACCATCATCTAACAGGTCA	BRCA1	43092053	antisense	AGG	C-T	1	0	C_7;	Glu1158Lys;	Missense;	Uncertain significance	1
GTTAGATGATGGTGAAATAA	ACCTGTTAGATGATGGTGAAATAAAGGAAG	BRCA1	43092072	sense	AGG	C-T	0	0					1
TTTAGCAAAAGCGTCCAGAA	TGTTTTTAGCAAAAGCGTCCAGAAAGGAGA	BRCA1	43092002	sense	AGG	C-T	0	0					0
TCCAGAAAGGAGAGCTTAGC	AGCGTCCAGAAAGGAGAGCTTAGCAGGAGT	BRCA1	43091989	sense	AGG	C-T	0	0					0
TCCTGCTAAGCTCTCCTTTC	GGACTCCTGCTAAGCTCTCCTTTCTGGACG	BRCA1	43091966	antisense	TGG	C-T	0	0					0
TGTGTATGGGTGAAAGGGCT	CAAATGTGTATGGGTGAAAGGGCTAGGACT	BRCA1	43091941	antisense	AGG	C-T	0	0					0
CCAAATGTGTATGGGTGAAA	TGAGCCAAATGTGTATGGGTGAAAGGGCTA	BRCA1	43091936	antisense	GGG	C-T	0	0					0
CCCTTTCACCCATACACATT	CTAGCCCTTTCACCCATACACATTTGGCTC	BRCA1	43091958	sense	TGG	C-T	1	1	C_7;	Phe1193Phe;	Silent;	None	0
GCCAAATGTGTATGGGTGAA	CTGAGCCAAATGTGTATGGGTGAAAGGGCT	BRCA1	43091935	antisense	AGG	C-T	0	0					1
CACCCATACACATTTGGCTC	CTTTCACCCATACACATTTGGCTCAGGGTT	BRCA1	43091952	sense	AGG	C-T	2	1	C_4;C_5;	Thr1194Thr;His1195Tyr;	Silent;Missense;	Likely benign;Uncertain significance	0
ACCCATACACATTTGGCTCA	TTTCACCCATACACATTTGGCTCAGGGTTA	BRCA1	43091951	sense	GGG	C-T	2	0	C_4;C_8;	His1195Tyr;Thr1196Ile;	Missense;Missense;	Uncertain significance;Uncertain significance	0
ACCCTGAGCCAAATGTGTAT	GGTAACCCTGAGCCAAATGTGTATGGGTGA	BRCA1	43091928	antisense	GGG	C-T	1	1	C_4;	Gln1200Gln;	Silent;	None	0
AACCCTGAGCCAAATGTGTA	CGGTAACCCTGAGCCAAATGTGTATGGGTG	BRCA1	43091927	antisense	TGG	C-T	2	1	C_4;C_5;	Gly1201Ser;Gln1200Gln;	Missense;Silent;	Likely benign;None	0
TTGGCTCAGGGTTACCGAAG	ACATTTGGCTCAGGGTTACCGAAGAGGGGC	BRCA1	43091939	sense	AGG	C-T	1	0	C_7;	Gln1200Ter;	Nonsense;	Pathogenic	0
TGGCTCAGGGTTACCGAAGA	CATTTGGCTCAGGGTTACCGAAGAGGGGCC	BRCA1	43091938	sense	GGG	C-T	1	0	C_6;	Gln1200Ter;	Nonsense;	Pathogenic	0
GGCTCAGGGTTACCGAAGAG	ATTTGGCTCAGGGTTACCGAAGAGGGGCCA	BRCA1	43091937	sense	GGG	C-T	1	0	C_5;	Gln1200Ter;	Nonsense;	Pathogenic	0
CTAATTTCTTGGCCCCTCTT	GACTCTAATTTCTTGGCCCCTCTTCGGTAA	BRCA1	43091903	antisense	CGG	C-T	1	1	C_8;	Lys1207Lys;	Silent;	None	0
TTCTGAGGACTCTAATTTCT	TCTCTTCTGAGGACTCTAATTTCTTGGCCC	BRCA1	43091892	antisense	TGG	C-T	0	0					2
ACTAGATAAGTTCTCTTCTG	CCTCACTAGATAAGTTCTCTTCTGAGGACT	BRCA1	43091877	antisense	AGG	C-T	0	0					0
AGAAGAGAACTTATCTAGTG	CCTCAGAAGAGAACTTATCTAGTGAGGATG	BRCA1	43091895	sense	AGG	C-T	0	0					1
AATAACAAGTGTTGGAAGCA	ACCAAATAACAAGTGTTGGAAGCAGGGAAG	BRCA1	43091839	antisense	GGG	C-T	1	1	C_6;	Leu1229Leu;	Silent;	None	0
AAATAACAAGTGTTGGAAGC	TACCAAATAACAAGTGTTGGAAGCAGGGAA	BRCA1	43091838	antisense	AGG	C-T	1	1	C_7;	Leu1229Leu;	Silent;	None	0
TGCTTCCAACACTTGTTATT	TCCCTGCTTCCAACACTTGTTATTTGGTAA	BRCA1	43091858	sense	TGG	C-T	2	1	C_6;C_7;	Phe1226Phe;Gln1227Ter;	Silent;Nonsense;	Pathogenic;None	1
CTTTACCAAATAACAAGTGT	TTTACTTTACCAAATAACAAGTGTTGGAAG	BRCA1	43091831	antisense	TGG	C-T	1	0	C_6_7;	Gly1232Asn;	Missense;	None	0
ATATACCTTCTCAGTCTACT	AACAATATACCTTCTCAGTCTACTAGGCAT	BRCA1	43091824	sense	AGG	C-T	1	0	C_6_7;	Pro1238Phe;	Missense;	None	1
CTATGCCTAGTAGACTGAGA	GGTGCTATGCCTAGTAGACTGAGAAGGTAT	BRCA1	43091797	antisense	AGG	C-T	1	0	C_7;	Arg1243Lys;	Missense;	None	0
AGACAGACACTCGGTAGCAA	TCTTAGACAGACACTCGGTAGCAACGGTGC	BRCA1	43091772	antisense	CGG	C-T	2	1	C_4;C_8;	Leu1252Leu;Cys1251Tyr;	Silent;Missense;	Likely benign;Uncertain significance	0
TGTGTTCTTAGACAGACACT	CCTCTGTGTTCTTAGACAGACACTCGGTAG	BRCA1	43091763	antisense	CGG	C-T	1	1	C_7;	Lys1254Lys;	Silent;	None	0
GTGTCTGTCTAAGAACACAG	CCGAGTGTCTGTCTAAGAACACAGAGGAGA	BRCA1	43091781	sense	AGG	C-T	1	1	C_5;	Leu1252Leu;	Silent;	None	0
CTTAAATGACTGCAGTAACC	ATAGCTTAAATGACTGCAGTAACCAGGTAA	BRCA1	43091733	sense	AGG	C-T	0	0					0
CTGCAGTAACCAGGTAATAT	ATGACTGCAGTAACCAGGTAATATTGGCAA	BRCA1	43091724	sense	TGG	C-T	0	0					0
TAACCAGGTAATATTGGCAA	GCAGTAACCAGGTAATATTGGCAAAGGCAT	BRCA1	43091718	sense	AGG	C-T	2	1	C_4;C_5;	Asn1272Asn;Gln1273Ter;	Silent;Nonsense;	None;Pathogenic	0
ATGCCTTTGCCAATATTACC	TGAGATGCCTTTGCCAATATTACCTGGTTA	BRCA1	43091693	antisense	TGG	C-T	1	1	C_5;	Lys1278Lys;	Silent;	Likely benign	0
AATATTGGCAAAGGCATCTC	AGGTAATATTGGCAAAGGCATCTCAGGAAC	BRCA1	43091709	sense	AGG	C-T	0	0					0
TCAGGAACATCACCTTAGTG	CATCTCAGGAACATCACCTTAGTGAGGAAA	BRCA1	43091691	sense	AGG	C-T	1	0	C_8;	His1283Tyr;	Missense;	Uncertain significance	0
TTCTTCACAGTGCAGTGAAT	TGTTTTCTTCACAGTGCAGTGAATTGGAAG	BRCA1	43091643	sense	TGG	C-T	2	0	C_6;C_8;	Ser1298Leu;Gln1299Ter;	Missense;Nonsense;	Pathogenic;Uncertain significance	0
GACTGCAAATACAAACACCC	ACTTGACTGCAAATACAAACACCCAGGATC	BRCA1	43091613	sense	AGG	C-T	0	0					0
ACCCAGGATCCTTTCTTGAT	AAACACCCAGGATCCTTTCTTGATTGGTTC	BRCA1	43091597	sense	TGG	C-T	1	0	C_4;	Gln1313Ter;	Nonsense;	Pathogenic	0
ACCAATCAAGAAAGGATCCT	AAGAACCAATCAAGAAAGGATCCTGGGTGT	BRCA1	43091574	antisense	GGG	C-T	1	1	C_7;	Leu1317Leu;	Silent;	Likely benign	0
AACCAATCAAGAAAGGATCC	GAAGAACCAATCAAGAAAGGATCCTGGGTG	BRCA1	43091573	antisense	TGG	C-T	2	1	C_4;C_8;	Gly1319Ser;Leu1317Leu;	Missense;Silent;	Uncertain significance;Likely benign	0
TTGGAAGAACCAATCAAGAA	TTGTTTGGAAGAACCAATCAAGAAAGGATC	BRCA1	43091566	antisense	AGG	C-T	0	0					0
TTGGTTCTTCCAAACAAATG	TTGATTGGTTCTTCCAAACAAATGAGGCAT	BRCA1	43091578	sense	AGG	C-T	1	0	C_7;	Ser1320Phe;	Missense;	None	0
AGACTGATGCCTCATTTGTT	TTTCAGACTGATGCCTCATTTGTTTGGAAG	BRCA1	43091547	antisense	TGG	C-T	1	1	C_4;	Gln1327Gln;	Silent;	None	1
GAGGCATCAGTCTGAAAGCC	AAATGAGGCATCAGTCTGAAAGCCAGGGAG	BRCA1	43091559	sense	AGG	C-T	1	0	C_8;	Gln1327Ter;	Nonsense;	Pathogenic	0
AGGCATCAGTCTGAAAGCCA	AATGAGGCATCAGTCTGAAAGCCAGGGAGT	BRCA1	43091558	sense	GGG	C-T	1	0	C_7;	Gln1327Ter;	Nonsense;	Pathogenic	0
CAGTCTGAAAGCCAGGGAGT	GCATCAGTCTGAAAGCCAGGGAGTTGGTCT	BRCA1	43091552	sense	TGG	C-T	1	0	C_5;	Ser1328Phe;	Missense;	None	1
TGTCACTCAGACCAACTCCC	TCCTTGTCACTCAGACCAACTCCCTGGCTT	BRCA1	43091519	antisense	TGG	C-T	3	1	C_4;C_6;C_8;	Asp1337Asn;Ser1336Asn;Leu1335Leu;	Missense;Missense;Silent;	None;None;None	0
GGGAGTTGGTCTGAGTGACA	GCCAGGGAGTTGGTCTGAGTGACAAGGAAT	BRCA1	43091538	sense	AGG	C-T	0	0					0
TGGTCTGAGTGACAAGGAAT	GAGTTGGTCTGAGTGACAAGGAATTGGTTT	BRCA1	43091532	sense	TGG	C-T	1	1	C_5;	Leu1335Leu;	Silent;	None	0
GTTTCAGATGATGAAGAAAG	ATTGGTTTCAGATGATGAAGAAAGAGGAAC	BRCA1	43091510	sense	AGG	C-T	1	0	C_5;	Ser1342Leu;	Missense;	None	0
AGATGATGAAGAAAGAGGAA	TTTCAGATGATGAAGAAAGAGGAACGGGCT	BRCA1	43091505	sense	CGG	C-T	0	0					0
GATGATGAAGAAAGAGGAAC	TTCAGATGATGAAGAAAGAGGAACGGGCTT	BRCA1	43091504	sense	GGG	C-T	0	0					1
TGAAGAAAGAGGAACGGGCT	ATGATGAAGAAAGAGGAACGGGCTTGGAAG	BRCA1	43091499	sense	TGG	C-T	0	0					1
TAATCAAGAAGAGCAAAGCA	AAAATAATCAAGAAGAGCAAAGCATGGATT	BRCA1	43091469	sense	TGG	C-T	1	0	C_5;	Gln1356Ter;	Nonsense;	Pathogenic	1
CAAAGCATGGATTCAAACTT	AGAGCAAAGCATGGATTCAAACTTAGGTAT	BRCA1	43091456	sense	AGG	C-T	0	0					1
ATGGATTCAAACTTAGGTAT	AAGCATGGATTCAAACTTAGGTATTGGAAC	BRCA1	43091450	sense	TGG	C-T	1	0	C_8;	Ser1363Leu;	Missense;	Uncertain significance	1
CAAACTTAGGTATTGGAACC	GATTCAAACTTAGGTATTGGAACCAGGTTT	BRCA1	43091443	sense	AGG	C-T	1	1	C_5;	Asn1364Asn;	Silent;	Likely benign	1
CTGGGGCAAACACAAAAACC	TAGACTGGGGCAAACACAAAAACCTGGTTC	BRCA1	43091403	antisense	TGG	C-T	0	0					1
TCACTTCTATAAATAGACTG	TAGCTCACTTCTATAAATAGACTGGGGCAA	BRCA1	43091386	antisense	GGG	C-T	2	0	C_4;C_7;	Exon10:+46;Exon10:+43;	Intron;Intron;	None;None	1
CTCACTTCTATAAATAGACT	TTAGCTCACTTCTATAAATAGACTGGGGCA	BRCA1	43091385	antisense	GGG	C-T	2	0	C_5;C_8;	Exon10:+46;Exon10:+43;	Intron;Intron;	None;None	1
GCTCACTTCTATAAATAGAC	TTTAGCTCACTTCTATAAATAGACTGGGGC	BRCA1	43091384	antisense	TGG	C-T	2	0	C_4;C_6;	Exon10:+48;Exon10:+46;	Intron;Intron;	None;None	1
ACCTTAAATAACAAAAACAG	CTTCACCTTAAATAACAAAAACAGAGGTTC	BRCA1	43091031	antisense	AGG	C-T	0	0					1
ATTTAAGGTGAAGCAGCATC	TGTTATTTAAGGTGAAGCAGCATCTGGGTG	BRCA1	43091039	sense	TGG	C-T	0	0					0
TTTAAGGTGAAGCAGCATCT	GTTATTTAAGGTGAAGCAGCATCTGGGTGT	BRCA1	43091038	sense	GGG	C-T	0	0					0
GGTTAAAATGTCACTCTGAG	GAGTGGTTAAAATGTCACTCTGAGAGGATA	BRCA1	43090950	antisense	AGG	C-T	0	0					0
TGTGTGCACATGCGTGTGTG	TGTGTGTGTGCACATGCGTGTGTGTGGTGT	BRCA1	43090927	sense	TGG	C-T	0	0					3
TCTGCTTCAAAAACGATAAA	TCCCTCTGCTTCAAAAACGATAAATGGCAC	BRCA1	43082572	antisense	TGG	C-T	1	0	C_8;	Exon12:-4;	Intron;	None	1
CTTTATCAGGTTATGTTGCA	GGAGCTTTATCAGGTTATGTTGCATGGTAT	BRCA1	43082543	antisense	TGG	C-T	1	1	C_7;	Leu1404Leu;	Silent;	None	0
TAACCTGATAAAGCTCCAGC	AACATAACCTGATAAAGCTCCAGCAGGAAA	BRCA1	43082555	sense	AGG	C-T	2	2	C_4;C_5;	Asn1403Asn;Leu1404Leu;	Silent;Silent;	Likely benign;None	0
TTTCCTGCTGGAGCTTTATC	GCCATTTCCTGCTGGAGCTTTATCAGGTTA	BRCA1	43082530	antisense	AGG	C-T	2	1	C_4;C_5;	Glu1410Lys;Gln1409Gln;	Missense;Silent;	None;Likely benign	0
GATAAAGCTCCAGCAGGAAA	ACCTGATAAAGCTCCAGCAGGAAATGGCTG	BRCA1	43082549	sense	TGG	C-T	0	0					0
CTAGTTCAGCCATTTCCTGC	GCTTCTAGTTCAGCCATTTCCTGCTGGAGC	BRCA1	43082518	antisense	TGG	C-T	1	0	C_7;	Glu1413Lys;	Missense;	None	0
GAAGCTGTGTTAGAACAGCA	ACTAGAAGCTGTGTTAGAACAGCATGGGAG	BRCA1	43082518	sense	TGG	C-T	0	0					0
AAGCTGTGTTAGAACAGCAT	CTAGAAGCTGTGTTAGAACAGCATGGGAGC	BRCA1	43082517	sense	GGG	C-T	0	0					0
AAGGGTAGCTGTTAGAAGGC	ATGGAAGGGTAGCTGTTAGAAGGCTGGCTC	BRCA1	43082470	antisense	TGG	C-T	0	0					0
ATGGAAGGGTAGCTGTTAGA	TATGATGGAAGGGTAGCTGTTAGAAGGCTG	BRCA1	43082466	antisense	AGG	C-T	0	0					0
AAGAGTCACTTATGATGGAA	GCAGAAGAGTCACTTATGATGGAAGGGTAG	BRCA1	43082452	antisense	GGG	C-T	1	0	C_7;	Asp1435Asn;	Missense;	None	0
GAAGAGTCACTTATGATGGA	GGCAGAAGAGTCACTTATGATGGAAGGGTA	BRCA1	43082451	antisense	AGG	C-T	1	0	C_8;	Asp1435Asn;	Missense;	None	0
GGCAGAAGAGTCACTTATGA	CAAGGGCAGAAGAGTCACTTATGATGGAAG	BRCA1	43082447	antisense	TGG	C-T	0	0					0
AAGTGACTCTTCTGCCCTTG	TCATAAGTGACTCTTCTGCCCTTGAGGACC	BRCA1	43082462	sense	AGG	C-T	1	1	C_7;	Asp1435Asp;	Silent;	Likely benign	0
TGGATTTCGCAGGTCCTCAA	GTTCTGGATTTCGCAGGTCCTCAAGGGCAG	BRCA1	43082426	antisense	GGG	C-T	1	0	C_8;	Arg1443Gln;	Missense;	Likely benign	0
CTGGATTTCGCAGGTCCTCA	TGTTCTGGATTTCGCAGGTCCTCAAGGGCA	BRCA1	43082425	antisense	AGG	C-T	0	0					0
TGCTTTGTTCTGGATTTCGC	GATGTGCTTTGTTCTGGATTTCGCAGGTCC	BRCA1	43082416	antisense	AGG	C-T	0	0					0
GAACAAAGCACATCAGAAAA	TCCAGAACAAAGCACATCAGAAAAAGGTGT	BRCA1	43082425	sense	AGG	C-T	1	0	C_4;	Gln1447Ter;	Nonsense;	Pathogenic	0
CAGAAAAAGGTGTGTATTGT	ACATCAGAAAAAGGTGTGTATTGTTGGCCA	BRCA1	43082412	sense	TGG	C-T	0	0					1
TTGCTTAAGATATCAGTGTT	AATTTTGCTTAAGATATCAGTGTTTGGCCA	BRCA1	43082367	antisense	TGG	C-T	0	0					1
TATATGCGAATCTGTAAGAA	CATGTATATGCGAATCTGTAAGAAAGGTGA	BRCA1	43079389	antisense	AGG	C-T	0	0					8
CTTACAGATTCGCATATACA	CTTTCTTACAGATTCGCATATACATGGCCA	BRCA1	43079406	sense	TGG	C-T	1	0	C_5;	Exon13:-3;	Intron;	None	3
ATTCGCATATACATGGCCAA	ACAGATTCGCATATACATGGCCAAAGGAAC	BRCA1	43079399	sense	AGG	C-T	1	0	C_4;	Ser1454Leu;	Missense;	None	12
AAAACATGGAGTTGTTCCTT	TTAGAAAACATGGAGTTGTTCCTTTGGCCA	BRCA1	43079361	antisense	TGG	C-T	1	0	C_5;	Met1464Ile;	Missense;	None	94
AGGCCTAGAGAACATATATC	TAAAAGGCCTAGAGAACATATATCAGGTGC	BRCA1	43079355	sense	AGG	C-T	1	0	C_5;	Pro1469Leu;	Missense;	None	45
GCACCTGATATATGTTCTCT	AGAGGCACCTGATATATGTTCTCTAGGCCT	BRCA1	43079330	antisense	AGG	C-T	2	0	C_4;C_5;	Exon13:+1;Val1475Ile;	Splice-donor;Missense;	None;Likely benign	6
AACACAAAGGGAAAGAGGAG	GACGAACACAAAGGGAAAGAGGAGAGGCAC	BRCA1	43079308	antisense	AGG	C-T	1	0	C_5;	Exon13:+22;	Intron;	None	87
TGACGAACACAAAGGGAAAG	AAAATGACGAACACAAAGGGAAAGAGGAGA	BRCA1	43079303	antisense	AGG	C-T	2	0	C_4;C_8;	Exon13:+28;Exon13:+24;	Intron;Intron;	None;None	55
TCCCTTTGTGTTCGTCATTT	TCTTTCCCTTTGTGTTCGTCATTTTGGCAA	BRCA1	43079319	sense	TGG	C-T	1	0	C_4;	Exon13:+18;	Intron;	None	53
GCCAAAATGACGAACACAAA	ATTTGCCAAAATGACGAACACAAAGGGAAA	BRCA1	43079296	antisense	GGG	C-T	0	0					47
TGCCAAAATGACGAACACAA	AATTTGCCAAAATGACGAACACAAAGGGAA	BRCA1	43079295	antisense	AGG	C-T	1	0	C_4;	Exon13:+36;	Intron;	None	50
GAAGTTAATACTGCTTTAAA	CTGTGAAGTTAATACTGCTTTAAATGGAAT	BRCA1	43076602	antisense	TGG	C-T	0	0					1
CTTCTGGATTCTGGCTTATA	AGGCCTTCTGGATTCTGGCTTATAGGGTAT	BRCA1	43076561	antisense	GGG	C-T	1	0	C_4;	Glu1491Lys;	Missense;	None	0
CCTTCTGGATTCTGGCTTAT	AAGGCCTTCTGGATTCTGGCTTATAGGGTA	BRCA1	43076560	antisense	AGG	C-T	1	0	C_5;	Glu1491Lys;	Missense;	None	0
CCTATAAGCCAGAATCCAGA	ATACCCTATAAGCCAGAATCCAGAAGGCCT	BRCA1	43076582	sense	AGG	C-T	0	0					0
CAGAAAGGCCTTCTGGATTC	TCAGCAGAAAGGCCTTCTGGATTCTGGCTT	BRCA1	43076552	antisense	TGG	C-T	0	0					1
TTGTCAGCAGAAAGGCCTTC	AAACTTGTCAGCAGAAAGGCCTTCTGGATT	BRCA1	43076545	antisense	TGG	C-T	1	0	C_5;	Asp1496Asn;	Missense;	None	0
CCTCAAACTTGTCAGCAGAA	GACACCTCAAACTTGTCAGCAGAAAGGCCT	BRCA1	43076537	antisense	AGG	C-T	2	1	C_4;C_8;	Glu1499Lys;Lys1497Lys;	Missense;Silent;	None;None	0
CCTTTCTGCTGACAAGTTTG	AAGGCCTTTCTGCTGACAAGTTTGAGGTGT	BRCA1	43076559	sense	AGG	C-T	1	0	C_6;	Ser1494Phe;	Missense;	None	0
ACCAGTAAAAATAAAGAACC	TTCTACCAGTAAAAATAAAGAACCAGGAGT	BRCA1	43076519	sense	AGG	C-T	0	0					0
TAAAAATAAAGAACCAGGAG	CCAGTAAAAATAAAGAACCAGGAGTGGAAA	BRCA1	43076514	sense	TGG	C-T	0	0					0
ATAAAGAACCAGGAGTGGAA	AAAAATAAAGAACCAGGAGTGGAAAGGTAA	BRCA1	43076509	sense	AGG	C-T	0	0					0
GTTTCTTACCTTTCCACTCC	TGATGTTTCTTACCTTTCCACTCCTGGTTC	BRCA1	43076479	antisense	TGG	C-T	1	0	C_5;	Exon14:+5;	Intron;	Uncertain significance	0
ACATCAATGTAAAGATGCTG	AGAAACATCAATGTAAAGATGCTGTGGTAT	BRCA1	43076480	sense	TGG	C-T	1	0	C_5;	Exon14:+12;	Intron;	None	1
CTCCTTCCATTTATCTTTCT	TTTTCTCCTTCCATTTATCTTTCTAGGTCA	BRCA1	43074543	sense	AGG	C-T	3	0	C_4;C_7;C_8;	Exon15:-19;Exon15:-16;Exon15:-15;	Intron;Intron;Intron;	None;None;None	1
GACCTAGAAAGATAAATGGA	GGATGACCTAGAAAGATAAATGGAAGGAGA	BRCA1	43074519	antisense	AGG	C-T	1	0	C_4;	Exon15:-1;	Splice-acceptor;	Pathogenic/Likely pathogenic	4
GGATGACCTAGAAAGATAAA	AAGGGGATGACCTAGAAAGATAAATGGAAG	BRCA1	43074515	antisense	TGG	C-T	2	1	C_7;C_8;	Arg1516Arg;Exon15:-1;	Silent;Splice-acceptor;	None;Pathogenic/Likely pathogenic	1
TAATGATGGGCATTTAGAAG	CATCTAATGATGGGCATTTAGAAGGGGATG	BRCA1	43074494	antisense	GGG	C-T	0	0					1
CTAATGATGGGCATTTAGAA	TCATCTAATGATGGGCATTTAGAAGGGGAT	BRCA1	43074493	antisense	GGG	C-T	0	0					0
TCTAATGATGGGCATTTAGA	ATCATCTAATGATGGGCATTTAGAAGGGGA	BRCA1	43074492	antisense	AGG	C-T	0	0					1
AATGCCCATCATTAGATGAT	TCTAAATGCCCATCATTAGATGATAGGTGG	BRCA1	43074507	sense	AGG	C-T	1	0	C_6_7;	Pro1523Leu;	Missense;	None	0
GCCCATCATTAGATGATAGG	AAATGCCCATCATTAGATGATAGGTGGTAC	BRCA1	43074504	sense	TGG	C-T	2	0	C_4;C_7;	Pro1523Leu;Ser1524Leu;	Missense;Missense;	None;None	0
ACCACCTATCATCTAATGAT	ATGTACCACCTATCATCTAATGATGGGCAT	BRCA1	43074481	antisense	GGG	C-T	1	0	C_5_6;	Arg1528Lys;	Missense;	None	0
TACCACCTATCATCTAATGA	CATGTACCACCTATCATCTAATGATGGGCA	BRCA1	43074480	antisense	TGG	C-T	2	0	C_4;C_6_7;	Trp1529Ter;Arg1528Lys;	Nonsense;Missense;	None;None	0
TGGTACATGCACAGTTGCTC	TAGGTGGTACATGCACAGTTGCTCTGGGAG	BRCA1	43074484	sense	TGG	C-T	1	1	C_6;	Tyr1530Tyr;	Silent;	None	0
GGTACATGCACAGTTGCTCT	AGGTGGTACATGCACAGTTGCTCTGGGAGT	BRCA1	43074483	sense	GGG	C-T	1	1	C_5;	Tyr1530Tyr;	Silent;	None	2
TAGAAACTACCCATCTCAAG	AGAATAGAAACTACCCATCTCAAGAGGAGC	BRCA1	43074449	sense	AGG	C-T	1	1	C_7;	Asn1542Asn;	Silent;	None	0
TAATGAGCTCCTCTTGAGAT	ACCTTAATGAGCTCCTCTTGAGATGGGTAG	BRCA1	43074418	antisense	GGG	C-T	0	0					0
TTAATGAGCTCCTCTTGAGA	AACCTTAATGAGCTCCTCTTGAGATGGGTA	BRCA1	43074417	antisense	TGG	C-T	0	0					0
ATCTCAAGAGGAGCTCATTA	ACCCATCTCAAGAGGAGCTCATTAAGGTTG	BRCA1	43074437	sense	AGG	C-T	1	0	C_5;	Gln1546Ter;	Nonsense;	None	0
GCTCATTAAGGTTGTTGATG	AGGAGCTCATTAAGGTTGTTGATGTGGAGG	BRCA1	43074425	sense	TGG	C-T	1	1	C_4;	Leu1549Leu;	Silent;	None	0
CATTAAGGTTGTTGATGTGG	AGCTCATTAAGGTTGTTGATGTGGAGGAGC	BRCA1	43074422	sense	AGG	C-T	0	0					0
TGATGTGGAGGAGCAACAGC	TTGTTGATGTGGAGGAGCAACAGCTGGAAG	BRCA1	43074410	sense	TGG	C-T	0	0					0
GAGCAACAGCTGGAAGAGTC	GGAGGAGCAACAGCTGGAAGAGTCTGGGCC	BRCA1	43074400	sense	TGG	C-T	1	0	C_7;	Gln1559Ter;	Nonsense;	None	0
AGCAACAGCTGGAAGAGTCT	GAGGAGCAACAGCTGGAAGAGTCTGGGCCA	BRCA1	43074399	sense	GGG	C-T	1	0	C_6;	Gln1559Ter;	Nonsense;	None	0
GTCTGGGCCACACGATTTGA	AAGAGTCTGGGCCACACGATTTGACGGAAA	BRCA1	43074383	sense	CGG	C-T	0	0					0
GATGTTTCCGTCAAATCGTG	GTAAGATGTTTCCGTCAAATCGTGTGGCCC	BRCA1	43074354	antisense	TGG	C-T	1	0	C_8;	Glu1570Lys;	Missense;	None	0
CGGAAACATCTTACTTGCCA	TTGACGGAAACATCTTACTTGCCAAGGCAA	BRCA1	43074363	sense	AGG	C-T	1	0	C_7;	Thr1571Ile;	Missense;	None	0
TACTTGCCAAGGCAAGATCT	ATCTTACTTGCCAAGGCAAGATCTAGGTAA	BRCA1	43074352	sense	AGG	C-T	1	0	C_8;	Pro1575Leu;	Missense;	None	2
ATATTACCTAGATCTTGCCT	TGAAATATTACCTAGATCTTGCCTTGGCAA	BRCA1	43074324	antisense	TGG	C-T	2	0	C_7;C_8;	Exon15:+1;Glu1580Lys;	Splice-donor;Missense;	Pathogenic;None	0
TAATATTTCATCTGCTGTAT	TAGGTAATATTTCATCTGCTGTATTGGAAC	BRCA1	43074329	sense	TGG	C-T	0	0					1
ACTTCTCCCATTCCTTTCAG	TTAAACTTCTCCCATTCCTTTCAGAGGGAA	BRCA1	43071258	sense	AGG	C-T	3	0	C_5;C_7;C_8;	Exon16:-16;Exon16:-14;Exon16:-13;	Intron;Intron;Intron;	None;None;None	2
CTTCTCCCATTCCTTTCAGA	TAAACTTCTCCCATTCCTTTCAGAGGGAAC	BRCA1	43071257	sense	GGG	C-T	4	0	C_4;C_6;C_7;C_8;	Exon16:-16;Exon16:-14;Exon16:-13;Exon16:-12;	Intron;Intron;Intron;Intron;	None;None;None;None	1
GGGTTCCCTCTGAAAGGAAT	TAAGGGGTTCCCTCTGAAAGGAATGGGAGA	BRCA1	43071230	antisense	GGG	C-T	2	1	C_6_7;C_8;	Gly1581Lys;Glu1580Glu;	Missense;Silent;	None;None	1
GGGGTTCCCTCTGAAAGGAA	GTAAGGGGTTCCCTCTGAAAGGAATGGGAG	BRCA1	43071229	antisense	TGG	C-T	1	0	C_7_8;	Gly1581Lys;	Missense;	None	1
GGTAAGGGGTTCCCTCTGAA	TCCAGGTAAGGGGTTCCCTCTGAAAGGAAT	BRCA1	43071224	antisense	AGG	C-T	0	0					1
TTCAGAGGGAACCCCTTACC	TCCTTTCAGAGGGAACCCCTTACCTGGAAT	BRCA1	43071243	sense	TGG	C-T	0	0					0
GGAACCCCTTACCTGGAATC	AGAGGGAACCCCTTACCTGGAATCTGGAAT	BRCA1	43071236	sense	TGG	C-T	2	0	C_5_6;C_7_8;	Thr1582Ile;Pro1583Phe;	Missense;Missense;	None;None	0
GATTCCAGATTCCAGGTAAG	GGCTGATTCCAGATTCCAGGTAAGGGGTTC	BRCA1	43071210	antisense	GGG	C-T	1	0	C_5_6;	Gly1588Lys;	Missense;	None	1
TGATTCCAGATTCCAGGTAA	AGGCTGATTCCAGATTCCAGGTAAGGGGTT	BRCA1	43071209	antisense	GGG	C-T	1	0	C_6_7;	Gly1588Lys;	Missense;	None	0
CTGATTCCAGATTCCAGGTA	GAGGCTGATTCCAGATTCCAGGTAAGGGGT	BRCA1	43071208	antisense	AGG	C-T	1	0	C_7_8;	Gly1588Lys;	Missense;	None	0
AGAGGCTGATTCCAGATTCC	GAGAAGAGGCTGATTCCAGATTCCAGGTAA	BRCA1	43071203	antisense	AGG	C-T	0	0					0
ATTCAGGGTCATCAGAGAAG	TCAGATTCAGGGTCATCAGAGAAGAGGCTG	BRCA1	43071185	antisense	AGG	C-T	1	0	C_4;	Glu1597Lys;	Missense;	None	1
CTTCAGAAGGATCAGATTCA	CTGTCTTCAGAAGGATCAGATTCAGGGTCA	BRCA1	43071170	antisense	GGG	C-T	1	0	C_4;	Glu1602Lys;	Missense;	None	0
TCTTCAGAAGGATCAGATTC	TCTGTCTTCAGAAGGATCAGATTCAGGGTC	BRCA1	43071169	antisense	AGG	C-T	1	0	C_5;	Glu1602Lys;	Missense;	None	3
TCTGGGGCTCTGTCTTCAGA	TGACTCTGGGGCTCTGTCTTCAGAAGGATC	BRCA1	43071157	antisense	AGG	C-T	0	0					0
GCCCCAGAGTCAGCTCGTGT	CAGAGCCCCAGAGTCAGCTCGTGTTGGCAA	BRCA1	43071164	sense	TGG	C-T	1	0	C_4_5;	Pro1606Leu;	Missense;	None	0
GCCAACACGAGCTGACTCTG	TGTTGCCAACACGAGCTGACTCTGGGGCTC	BRCA1	43071141	antisense	GGG	C-T	2	0	C_6;C_8;	Val1611Ile;Arg1610His;	Missense;Missense;	None;None	0
TGCCAACACGAGCTGACTCT	ATGTTGCCAACACGAGCTGACTCTGGGGCT	BRCA1	43071140	antisense	GGG	C-T	2	0	C_4;C_7;	Gly1612Ser;Val1611Ile;	Missense;Missense;	None;None	0
TTGCCAACACGAGCTGACTC	TATGTTGCCAACACGAGCTGACTCTGGGGC	BRCA1	43071139	antisense	TGG	C-T	2	0	C_5;C_8;	Gly1612Ser;Val1611Ile;	Missense;Missense;	None;None	0
TTCAATGCAGAGGTTGAAGA	AACTTTCAATGCAGAGGTTGAAGATGGTAT	BRCA1	43071112	antisense	TGG	C-T	0	0					4
TTGGGGAACTTTCAATGCAG	TCAATTGGGGAACTTTCAATGCAGAGGTTG	BRCA1	43071102	antisense	AGG	C-T	0	0					0
GATTCTGCAACTTTCAATTG	GGCAGATTCTGCAACTTTCAATTGGGGAAC	BRCA1	43071085	antisense	GGG	C-T	1	0	C_5;	Glu1630Lys;	Missense;	None	0
AGATTCTGCAACTTTCAATT	GGGCAGATTCTGCAACTTTCAATTGGGGAA	BRCA1	43071084	antisense	GGG	C-T	1	0	C_6;	Glu1630Lys;	Missense;	None	0
CAGATTCTGCAACTTTCAAT	TGGGCAGATTCTGCAACTTTCAATTGGGGA	BRCA1	43071083	antisense	TGG	C-T	1	0	C_7;	Glu1630Lys;	Missense;	None	0
ATGAGCAGCAGCTGGACTCT	TAGTATGAGCAGCAGCTGGACTCTGGGCAG	BRCA1	43071060	antisense	GGG	C-T	0	0					0
TATGAGCAGCAGCTGGACTC	GTAGTATGAGCAGCAGCTGGACTCTGGGCA	BRCA1	43071059	antisense	TGG	C-T	0	0					0
TCAGTAGTATGAGCAGCAGC	AGTATCAGTAGTATGAGCAGCAGCTGGACT	BRCA1	43071052	antisense	TGG	C-T	0	0					3
GCTCATACTACTGATACTGC	TGCTGCTCATACTACTGATACTGCTGGGTA	BRCA1	43071065	sense	TGG	C-T	2	0	C_4;C_8;	His1639Tyr;Thr1640Ile;	Missense;Missense;	None;None	0
CTCATACTACTGATACTGCT	GCTGCTCATACTACTGATACTGCTGGGTAT	BRCA1	43071064	sense	GGG	C-T	1	0	C_7;	Thr1640Ile;	Missense;	None	1
TACTGCTGGGTATAATGCAA	CTGATACTGCTGGGTATAATGCAATGGAAG	BRCA1	43071051	sense	TGG	C-T	0	0					0
CAATGGAAGAAAGTGTGAGC	AATGCAATGGAAGAAAGTGTGAGCAGGGAG	BRCA1	43071034	sense	AGG	C-T	0	0					2
AATGGAAGAAAGTGTGAGCA	ATGCAATGGAAGAAAGTGTGAGCAGGGAGA	BRCA1	43071033	sense	GGG	C-T	0	0					0
TCTGTTGAAGCTGTCAATTC	CCTTTCTGTTGAAGCTGTCAATTCTGGCTT	BRCA1	43070983	antisense	TGG	C-T	0	0					0
AATTGACAGCTTCAACAGAA	CCAGAATTGACAGCTTCAACAGAAAGGGTC	BRCA1	43071001	sense	AGG	C-T	1	0	C_7;	Thr1661Ile;	Missense;	None	0
ATTGACAGCTTCAACAGAAA	CAGAATTGACAGCTTCAACAGAAAGGGTCA	BRCA1	43071000	sense	GGG	C-T	1	0	C_6;	Thr1661Ile;	Missense;	None	0
GGTCAACAAAAGAATGTCCA	AAAGGGTCAACAAAAGAATGTCCATGGTGG	BRCA1	43070979	sense	TGG	C-T	2	2	C_4;C_7;	Val1667Val;Asn1668Asn;	Silent;Silent;	None;None	0
CAACAAAAGAATGTCCATGG	GGGTCAACAAAAGAATGTCCATGGTGGTGT	BRCA1	43070976	sense	TGG	C-T	1	1	C_4;	Asn1668Asn;	Silent;	None	1
AGAATGTCCATGGTGGTGTC	CAAAAGAATGTCCATGGTGGTGTCTGGCCT	BRCA1	43070969	sense	TGG	C-T	1	0	C_8;	Ser1672Phe;	Missense;	None	0
GGTCAGGCCAGACACCACCA	CTGGGGTCAGGCCAGACACCACCATGGACA	BRCA1	43070940	antisense	TGG	C-T	1	1	C_4;	Leu1678Leu;	Silent;	None	0
TCACAAATTCTTCTGGGGTC	ACACTCACAAATTCTTCTGGGGTCAGGCCA	BRCA1	43070924	antisense	AGG	C-T	1	0	C_4;	Exon16:+1;	Splice-donor;	Pathogenic/Likely pathogenic	0
TACACTCACAAATTCTTCTG	TGGATACACTCACAAATTCTTCTGGGGTCA	BRCA1	43070919	antisense	GGG	C-T	2	0	C_5;C_7;	Exon16:+5;Exon16:+3;	Intron;Intron;	None;Pathogenic/Likely pathogenic	0
ATACACTCACAAATTCTTCT	ATGGATACACTCACAAATTCTTCTGGGGTC	BRCA1	43070918	antisense	GGG	C-T	3	0	C_4;C_6;C_8;	Exon16:+7;Exon16:+5;Exon16:+3;	Intron;Intron;Intron;	None;Pathogenic/Likely pathogenic;None	0
GATACACTCACAAATTCTTC	TATGGATACACTCACAAATTCTTCTGGGGT	BRCA1	43070917	antisense	TGG	C-T	2	0	C_5;C_7;	Exon16:+7;Exon16:+5;	Intron;Intron;	None;Pathogenic/Likely pathogenic	0
AGTCATTAGGGAGATACATA	TCTTAGTCATTAGGGAGATACATATGGATA	BRCA1	43070895	antisense	TGG	C-T	1	0	C_4;	Exon16:+30;	Intron;	None	1
TTGTTAAGTCTTAGTCATTA	AATGTTGTTAAGTCTTAGTCATTAGGGAGA	BRCA1	43070883	antisense	GGG	C-T	0	0					1
GTTGTTAAGTCTTAGTCATT	GAATGTTGTTAAGTCTTAGTCATTAGGGAG	BRCA1	43070882	antisense	AGG	C-T	0	0					1
TTAGATTAGTTAAAGTGATG	GTAATTAGATTAGTTAAAGTGATGTGGTGT	BRCA1	43067644	antisense	TGG	C-T	0	0					0
ACTCATGTTGTTATGAAAAC	GACTACTCATGTTGTTATGAAAACAGGTAT	BRCA1	43067629	sense	AGG	C-T	1	0	C_4;	His1707Tyr;	Missense;	None	0
AGGTATTCTGTAAAGGTTCT	TGCAAGGTATTCTGTAAAGGTTCTTGGTAT	BRCA1	43067580	antisense	TGG	C-T	1	0	C_8;	Exon17:+21;	Intron;	None	1
AGATGCAAGGTATTCTGTAA	CAGCAGATGCAAGGTATTCTGTAAAGGTTC	BRCA1	43067573	antisense	AGG	C-T	0	0					1
GCAGAATGAAAAACACTCAA	ATCTGCAGAATGAAAAACACTCAAAGGATT	BRCA1	43063954	antisense	AGG	C-T	0	0					2
ATGCTGAGTTTGTGTGTGAA	GCAGATGCTGAGTTTGTGTGTGAACGGACA	BRCA1	43063951	sense	CGG	C-T	0	0					0
TAGGAATTGCGGGAGGAAAA	TTTCTAGGAATTGCGGGAGGAAAATGGGTA	BRCA1	43063912	sense	TGG	C-T	0	0					0
AGGAATTGCGGGAGGAAAAT	TTCTAGGAATTGCGGGAGGAAAATGGGTAG	BRCA1	43063911	sense	GGG	C-T	0	0					0
TGAGGTGTTAAAGGGAGGAG	ATTCTGAGGTGTTAAAGGGAGGAGGGGAGA	BRCA1	43063831	antisense	GGG	C-T	0	0					1
CTGAGGTGTTAAAGGGAGGA	AATTCTGAGGTGTTAAAGGGAGGAGGGGAG	BRCA1	43063830	antisense	GGG	C-T	0	0					2
TCTGAGGTGTTAAAGGGAGG	CAATTCTGAGGTGTTAAAGGGAGGAGGGGA	BRCA1	43063829	antisense	AGG	C-T	0	0					1
AATTCTGAGGTGTTAAAGGG	ATGCAATTCTGAGGTGTTAAAGGGAGGAGG	BRCA1	43063826	antisense	AGG	C-T	1	0	C_5;	Exon18:+44;	Intron;	None	1
TGCAATTCTGAGGTGTTAAA	AAAATGCAATTCTGAGGTGTTAAAGGGAGG	BRCA1	43063823	antisense	GGG	C-T	1	0	C_8;	Exon18:+44;	Intron;	None	1
AAAGAGATCATAGAAAAGAC	CCCTAAAGAGATCATAGAAAAGACAGGTTA	BRCA1	43063376	antisense	AGG	C-T	0	0					1
AGAAAGAAAAATGCTGAATG	TTAAAGAAAGAAAAATGCTGAATGAGGTAA	BRCA1	43063354	sense	AGG	C-T	0	0					0
TATGACTGAATGAATATCTC	ACTATATGACTGAATGAATATCTCTGGTTA	BRCA1	43063285	antisense	TGG	C-T	1	0	C_6;	Exon19:+43;	Intron;	None	1
GAAACCAAACACAACCCATC	GAAAGAAACCAAACACAACCCATCAGGATA	BRCA1	43057142	antisense	AGG	C-T	2	0	C_5;C_6;	Exon20:-11;Exon20:-12;	Intron;Intron;	None;Pathogenic	1
GTCAGAGGAGATGTGGTCAA	TGAAGTCAGAGGAGATGTGGTCAATGGAAG	BRCA1	43057123	sense	TGG	C-T	0	0					0
GTCAATGGAAGAAACCACCA	TGTGGTCAATGGAAGAAACCACCAAGGTCC	BRCA1	43057108	sense	AGG	C-T	0	0					1
TTGCTCGCTTTGGACCTTGG	TCTCTTGCTCGCTTTGGACCTTGGTGGTTT	BRCA1	43057072	antisense	TGG	C-T	1	0	C_6;	Arg1772Gln;	Missense;	None	0
CTCTTGCTCGCTTTGGACCT	GATTCTCTTGCTCGCTTTGGACCTTGGTGG	BRCA1	43057069	antisense	TGG	C-T	0	0					0
TGGGATTCTCTTGCTCGCTT	GTCCTGGGATTCTCTTGCTCGCTTTGGACC	BRCA1	43057062	antisense	TGG	C-T	1	0	C_8;	Glu1775Lys;	Missense;	None	0
AAAGCGAGCAAGAGAATCCC	GTCCAAAGCGAGCAAGAGAATCCCAGGACA	BRCA1	43057082	sense	AGG	C-T	0	0					0
AAGAGAATCCCAGGACAGAA	GAGCAAGAGAATCCCAGGACAGAAAGGTAA	BRCA1	43057073	sense	AGG	C-T	0	0					2
GAGCTTTACCTTTCTGTCCT	GAGGGAGCTTTACCTTTCTGTCCTGGGATT	BRCA1	43057043	antisense	GGG	C-T	0	0					0
GGAGCTTTACCTTTCTGTCC	GGAGGGAGCTTTACCTTTCTGTCCTGGGAT	BRCA1	43057042	antisense	TGG	C-T	0	0					0
GAAGAAGAGAGGAAGAGAGA	TCTGGAAGAAGAGAGGAAGAGAGAGGGACA	BRCA1	43051121	antisense	GGG	C-T	0	0					>40000
GGAAGAAGAGAGGAAGAGAG	ATCTGGAAGAAGAGAGGAAGAGAGAGGGAC	BRCA1	43051120	antisense	AGG	C-T	0	0					>40000
CTGAAGATCTGGAAGAAGAG	CCCCCTGAAGATCTGGAAGAAGAGAGGAAG	BRCA1	43051110	antisense	AGG	C-T	0	0					2
CTCTCTTCTTCCAGATCTTC	CTTCCTCTCTTCTTCCAGATCTTCAGGGGG	BRCA1	43051131	sense	AGG	C-T	2	0	C_5;C_8;	Exon21:-10;Exon21:-7;	Intron;Intron;	None;None	0
CTCTTCTTCCAGATCTTCAG	TCCTCTCTTCTTCCAGATCTTCAGGGGGCT	BRCA1	43051129	sense	GGG	C-T	1	0	C_6;	Exon21:-7;	Intron;	None	1
TCTTCTTCCAGATCTTCAGG	CCTCTCTTCTTCCAGATCTTCAGGGGGCTA	BRCA1	43051128	sense	GGG	C-T	2	0	C_5;C_8;	Exon21:-7;Exon21:-4;	Intron;Intron;	None;None	0
TTTCTAGCCCCCTGAAGATC	CAGATTTCTAGCCCCCTGAAGATCTGGAAG	BRCA1	43051099	antisense	TGG	C-T	1	0	C_4;	Glu1786Lys;	Missense;	None	0
GGGCTAGAAATCTGTTGCTA	CAGGGGGCTAGAAATCTGTTGCTATGGGCC	BRCA1	43051108	sense	TGG	C-T	0	0					0
GGCTAGAAATCTGTTGCTAT	AGGGGGCTAGAAATCTGTTGCTATGGGCCC	BRCA1	43051107	sense	GGG	C-T	0	0					0
CCTGTGGGCATGTTGGTGAA	CTTACCTGTGGGCATGTTGGTGAAGGGCCC	BRCA1	43051062	antisense	GGG	C-T	0	0					0
CCCTTCACCAACATGCCCAC	TGGGCCCTTCACCAACATGCCCACAGGTAA	BRCA1	43051084	sense	AGG	C-T	2	1	C_6;C_8;	Phe1793Phe;Thr1794Ile;	Silent;Missense;	None;None	0
ACCTGTGGGCATGTTGGTGA	TCTTACCTGTGGGCATGTTGGTGAAGGGCC	BRCA1	43051061	antisense	AGG	C-T	0	0					0
GCTCTTACCTGTGGGCATGT	CCAGGCTCTTACCTGTGGGCATGTTGGTGA	BRCA1	43051055	antisense	TGG	C-T	2	0	C_4;C_8;	Exon21:+5;Exon21:+1;	Intron;Splice-donor;	Uncertain significance;Pathogenic	0
CATGCCCACAGGTAAGAGCC	CCAACATGCCCACAGGTAAGAGCCTGGGAG	BRCA1	43051073	sense	TGG	C-T	1	0	C_6_7;	Pro1797Leu;	Missense;	None	1
ATGCCCACAGGTAAGAGCCT	CAACATGCCCACAGGTAAGAGCCTGGGAGA	BRCA1	43051072	sense	GGG	C-T	2	0	C_5_6;C_8;	Pro1797Leu;Thr1798Ile;	Missense;Missense;	None;None	1
TTCTCCCAGGCTCTTACCTG	GGGGTTCTCCCAGGCTCTTACCTGTGGGCA	BRCA1	43051046	antisense	TGG	C-T	3	0	C_5;C_6;C_7;	Exon21:+13;Exon21:+12;Exon21:+11;	Intron;Intron;Intron;	None;None;None	0
TGGAACTCTGGGGTTCTCCC	GTGCTGGAACTCTGGGGTTCTCCCAGGCTC	BRCA1	43051033	antisense	AGG	C-T	2	0	C_6;C_8;	Exon21:+25;Exon21:+23;	Intron;Intron;	None;None	1
AGGCTGGTGCTGGAACTCTG	ACAAAGGCTGGTGCTGGAACTCTGGGGTTC	BRCA1	43051023	antisense	GGG	C-T	0	0					1
AAGGCTGGTGCTGGAACTCT	GACAAAGGCTGGTGCTGGAACTCTGGGGTT	BRCA1	43051022	antisense	GGG	C-T	0	0					1
AAAGGCTGGTGCTGGAACTC	AGACAAAGGCTGGTGCTGGAACTCTGGGGT	BRCA1	43051021	antisense	TGG	C-T	0	0					1
TGTAAGACAAAGGCTGGTGC	ACTATGTAAGACAAAGGCTGGTGCTGGAAC	BRCA1	43051013	antisense	TGG	C-T	1	0	C_8;	Exon21:+43;	Intron;	None	1
CCATTCCAGTTGATCTAAAA	CCATCCATTCCAGTTGATCTAAAATGGACA	BRCA1	43049181	antisense	TGG	C-T	2	1	C_6;C_7;	Glu1802Lys;Leu1801Leu;	Missense;Silent;	None;None	1
TTTAGATCAACTGGAATGGA	CCATTTTAGATCAACTGGAATGGATGGTAC	BRCA1	43049199	sense	TGG	C-T	1	0	C_8;	Gln1800Ter;	Nonsense;	None	0
GAATGGATGGTACAGCTGTG	ACTGGAATGGATGGTACAGCTGTGTGGTGC	BRCA1	43049186	sense	TGG	C-T	0	0					1
ACAGCTGTGTGGTGCTTCTG	TGGTACAGCTGTGTGGTGCTTCTGTGGTGA	BRCA1	43049175	sense	TGG	C-T	0	0					0
GTGTGGTGCTTCTGTGGTGA	AGCTGTGTGGTGCTTCTGTGGTGAAGGAGC	BRCA1	43049169	sense	AGG	C-T	0	0					0
GAGCTTTCATCATTCACCCT	GAAGGAGCTTTCATCATTCACCCTTGGCAC	BRCA1	43049147	sense	TGG	C-T	1	0	C_8;	Ser1817Leu;	Missense;	None	0
ACCCTTGGCACAGTAAGTAT	ATTCACCCTTGGCACAGTAAGTATTGGGTG	BRCA1	43049132	sense	TGG	C-T	1	0	C_4;	Leu1821Phe;	Missense;	None	1
CCCAATACTTACTGTGCCAA	GGCACCCAATACTTACTGTGCCAAGGGTGA	BRCA1	43049109	antisense	GGG	C-T	1	0	C_8;	Exon22:+5;	Intron;	Pathogenic	0
CCCTTGGCACAGTAAGTATT	TTCACCCTTGGCACAGTAAGTATTGGGTGC	BRCA1	43049131	sense	GGG	C-T	0	0					2
ACCCAATACTTACTGTGCCA	GGGCACCCAATACTTACTGTGCCAAGGGTG	BRCA1	43049108	antisense	AGG	C-T	1	0	C_4;	Exon22:+10;	Intron;	None	0
TATTGGGTGCCCTGTCAGAG	TAAGTATTGGGTGCCCTGTCAGAGAGGGAG	BRCA1	43049115	sense	AGG	C-T	0	0					1
ATTGGGTGCCCTGTCAGAGA	AAGTATTGGGTGCCCTGTCAGAGAGGGAGG	BRCA1	43049114	sense	GGG	C-T	0	0					1
GGGTGCCCTGTCAGAGAGGG	TATTGGGTGCCCTGTCAGAGAGGGAGGACA	BRCA1	43049111	sense	AGG	C-T	2	0	C_7;C_8;	Exon22:+16;Exon22:+17;	Intron;Intron;	None;Likely benign	1
TGTGTCCTCCCTCTCTGACA	ATATTGTGTCCTCCCTCTCTGACAGGGCAC	BRCA1	43049084	antisense	GGG	C-T	2	0	C_6;C_7;	Exon22:+32;Exon22:+31;	Intron;Intron;	None;None	1
TTGTGTCCTCCCTCTCTGAC	AATATTGTGTCCTCCCTCTCTGACAGGGCA	BRCA1	43049083	antisense	AGG	C-T	2	0	C_7;C_8;	Exon22:+32;Exon22:+31;	Intron;Intron;	None;None	1
TTGAATGCTCTTTCCTTCCT	CACTTTGAATGCTCTTTCCTTCCTGGGGAT	BRCA1	43047733	sense	GGG	C-T	0	0					1
TGAATGCTCTTTCCTTCCTG	ACTTTGAATGCTCTTTCCTTCCTGGGGATC	BRCA1	43047732	sense	GGG	C-T	0	0					2
TCTTTCCTTCCTGGGGATCC	ATGCTCTTTCCTTCCTGGGGATCCAGGGTG	BRCA1	43047725	sense	AGG	C-T	2	0	C_6;C_7;	Exon23:-17;Exon23:-16;	Intron;Intron;	Likely benign;None	5
CTTTCCTTCCTGGGGATCCA	TGCTCTTTCCTTCCTGGGGATCCAGGGTGT	BRCA1	43047724	sense	GGG	C-T	2	0	C_5;C_6;	Exon23:-17;Exon23:-16;	Intron;Intron;	Likely benign;None	2
GACACCCTGGATCCCCAGGA	GGTGGACACCCTGGATCCCCAGGAAGGAAA	BRCA1	43047698	antisense	AGG	C-T	2	0	C_5_6;C_7;	Gly1824Asn;Exon23:-1;	Missense;Splice-acceptor;	None;Pathogenic	2
GGTGGACACCCTGGATCCCC	ATTGGGTGGACACCCTGGATCCCCAGGAAG	BRCA1	43047694	antisense	AGG	C-T	1	0	C_7;	Val1825Ile;	Missense;	None	1
CCACAATTGGGTGGACACCC	ACAACCACAATTGGGTGGACACCCTGGATC	BRCA1	43047685	antisense	TGG	C-T	1	0	C_4;	Val1829Met;	Missense;	None	0
CCAGGGTGTCCACCCAATTG	GGATCCAGGGTGTCCACCCAATTGTGGTTG	BRCA1	43047707	sense	TGG	C-T	0	0					0
GCTGCACAACCACAATTGGG	TCTGGCTGCACAACCACAATTGGGTGGACA	BRCA1	43047676	antisense	TGG	C-T	1	0	C_7;	Val1831Met;	Missense;	None	0
CTGGCTGCACAACCACAATT	GCATCTGGCTGCACAACCACAATTGGGTGG	BRCA1	43047673	antisense	GGG	C-T	0	0					0
TCTGGCTGCACAACCACAAT	GGCATCTGGCTGCACAACCACAATTGGGTG	BRCA1	43047672	antisense	TGG	C-T	0	0					0
TGGTTGTGCAGCCAGATGCC	ATTGTGGTTGTGCAGCCAGATGCCTGGACA	BRCA1	43047687	sense	TGG	C-T	0	0					0
GCAGCCAGATGCCTGGACAG	TTGTGCAGCCAGATGCCTGGACAGAGGACA	BRCA1	43047680	sense	AGG	C-T	1	0	C_6;	Pro1833Leu;	Missense;	None	0
TTGTCCTCTGTCCAGGCATC	GCCATTGTCCTCTGTCCAGGCATCTGGCTG	BRCA1	43047654	antisense	TGG	C-T	2	0	C_5;C_6_8;	Asp1839Asn;Glu1838Lys;	Missense;Missense;	None;None	0
GATGCCTGGACAGAGGACAA	GCCAGATGCCTGGACAGAGGACAATGGCTT	BRCA1	43047673	sense	TGG	C-T	1	1	C_6;	Ala1835Ala;	Silent;	None	0
GAAGCCATTGTCCTCTGTCC	CATGGAAGCCATTGTCCTCTGTCCAGGCAT	BRCA1	43047647	antisense	AGG	C-T	1	0	C_6;	Gly1841Ser;	Missense;	None	0
ACAGAGGACAATGGCTTCCA	CTGGACAGAGGACAATGGCTTCCATGGTAA	BRCA1	43047664	sense	TGG	C-T	0	0					0
GGACAATGGCTTCCATGGTA	CAGAGGACAATGGCTTCCATGGTAAGGTGC	BRCA1	43047659	sense	AGG	C-T	1	1	C_4;	Asp1839Asp;	Silent;	None	0
TACATGCAGGCACCTTACCA	CAGGTACATGCAGGCACCTTACCATGGAAG	BRCA1	43047625	antisense	TGG	C-T	0	0					1
CATATAGCACAGGTACATGC	ACCCCATATAGCACAGGTACATGCAGGCAC	BRCA1	43047612	antisense	AGG	C-T	0	0					1
CTGCATGTACCTGTGCTATA	GTGCCTGCATGTACCTGTGCTATATGGGGT	BRCA1	43047633	sense	TGG	C-T	0	0					1
TGCATGTACCTGTGCTATAT	TGCCTGCATGTACCTGTGCTATATGGGGTC	BRCA1	43047632	sense	GGG	C-T	0	0					1
GCATGTACCTGTGCTATATG	GCCTGCATGTACCTGTGCTATATGGGGTCC	BRCA1	43047631	sense	GGG	C-T	1	0	C_8;	Exon23:+19;	Intron;	None	1
AAAAGGACCCCATATAGCAC	ATGCAAAAGGACCCCATATAGCACAGGTAC	BRCA1	43047602	antisense	AGG	C-T	1	0	C_8;	Exon23:+34;	Intron;	None	1
TGTTCTCTGTCTCCAGCAAT	CTTGTGTTCTCTGTCTCCAGCAATTGGGCA	BRCA1	43045818	sense	TGG	C-T	2	0	C_5;C_7;	Exon24:-12;Exon24:-10;	Intron;Intron;	None;Likely benign	0
GTTCTCTGTCTCCAGCAATT	TTGTGTTCTCTGTCTCCAGCAATTGGGCAG	BRCA1	43045817	sense	GGG	C-T	2	0	C_4;C_6;	Exon24:-12;Exon24:-10;	Intron;Intron;	None;Likely benign	0
TCACACATCTGCCCAATTGC	TGCCTCACACATCTGCCCAATTGCTGGAGA	BRCA1	43045784	antisense	TGG	C-T	2	0	C_4;C_6;	Cys1849Tyr;Met1848Ile;	Missense;Missense;	None;None	0
AGCAATTGGGCAGATGTGTG	CTCCAGCAATTGGGCAGATGTGTGAGGCAC	BRCA1	43045804	sense	AGG	C-T	0	0					0
GCAGATGTGTGAGGCACCTG	TTGGGCAGATGTGTGAGGCACCTGTGGTGA	BRCA1	43045795	sense	TGG	C-T	0	0					0
CACCTGTGGTGACCCGAGAG	GAGGCACCTGTGGTGACCCGAGAGTGGGTG	BRCA1	43045781	sense	TGG	C-T	1	0	C_4;	Pro1852Leu;	Missense;	None	1
ACCTGTGGTGACCCGAGAGT	AGGCACCTGTGGTGACCCGAGAGTGGGTGT	BRCA1	43045780	sense	GGG	C-T	0	0					0
ACCCACTCTCGGGTCACCAC	CAACACCCACTCTCGGGTCACCACAGGTGC	BRCA1	43045757	antisense	AGG	C-T	2	0	C_4;C_6_8;	Trp1858Ter;Glu1857Lys;	Nonsense;Missense;	None;None	0
GGTGACCCGAGAGTGGGTGT	CTGTGGTGACCCGAGAGTGGGTGTTGGACA	BRCA1	43045774	sense	TGG	C-T	2	0	C_6_7;C_8;	Thr1855Ile;Arg1856Ter;	Missense;Nonsense;	None;Pathogenic	0
ACTGTCCAACACCCACTCTC	CTACACTGTCCAACACCCACTCTCGGGTCA	BRCA1	43045747	antisense	GGG	C-T	2	1	C_6;C_7;	Asp1861Asn;Leu1860Leu;	Missense;Silent;	None;None	0
CACTGTCCAACACCCACTCT	GCTACACTGTCCAACACCCACTCTCGGGTC	BRCA1	43045746	antisense	CGG	C-T	2	1	C_7;C_8;	Asp1861Asn;Leu1860Leu;	Missense;Silent;	None;None	0
TGTAGCACTCTACCAGTGCC	ACAGTGTAGCACTCTACCAGTGCCAGGAGC	BRCA1	43045747	sense	AGG	C-T	1	0	C_8;	Leu1865Phe;	Missense;	None	1
ACTCTACCAGTGCCAGGAGC	TAGCACTCTACCAGTGCCAGGAGCTGGACA	BRCA1	43045741	sense	TGG	C-T	3	2	C_4;C_7;C_8;	Leu1865Leu;Tyr1866Tyr;Gln1867Ter;	Silent;Silent;Nonsense;	None;None;None	1
AGGTGTCCAGCTCCTGGCAC	AGGTAGGTGTCCAGCTCCTGGCACTGGTAG	BRCA1	43045713	antisense	TGG	C-T	2	1	C_7;C_8;	Asp1872Asn;Leu1871Leu;	Missense;Silent;	None;None	2
TCAGGTAGGTGTCCAGCTCC	GGTATCAGGTAGGTGTCCAGCTCCTGGCAC	BRCA1	43045707	antisense	TGG	C-T	0	0					1
GGGGATCTGGGGTATCAGGT	TGTGGGGGATCTGGGGTATCAGGTAGGTGT	BRCA1	43045693	antisense	AGG	C-T	1	1	C_7;	Gln1878Gln;	Silent;	None	1
TGTGGGGGATCTGGGGTATC	TGGCTGTGGGGGATCTGGGGTATCAGGTAG	BRCA1	43045689	antisense	AGG	C-T	0	0					1
TAGTGGCTGTGGGGGATCTG	TCAGTAGTGGCTGTGGGGGATCTGGGGTAT	BRCA1	43045682	antisense	GGG	C-T	0	0					1
GTAGTGGCTGTGGGGGATCT	GTCAGTAGTGGCTGTGGGGGATCTGGGGTA	BRCA1	43045681	antisense	GGG	C-T	0	0					0
AGTAGTGGCTGTGGGGGATC	AGTCAGTAGTGGCTGTGGGGGATCTGGGGT	BRCA1	43045680	antisense	TGG	C-T	0	0					2
GCAGTCAGTAGTGGCTGTGG	GGCTGCAGTCAGTAGTGGCTGTGGGGGATC	BRCA1	43045674	antisense	GGG	C-T	1	1	C_6;	Ter1885Ter;	Silent;	None	0
TGCAGTCAGTAGTGGCTGTG	TGGCTGCAGTCAGTAGTGGCTGTGGGGGAT	BRCA1	43045673	antisense	GGG	C-T	1	1	C_7;	Ter1885Ter;	Silent;	None	0
CTGCAGTCAGTAGTGGCTGT	CTGGCTGCAGTCAGTAGTGGCTGTGGGGGA	BRCA1	43045672	antisense	GGG	C-T	1	1	C_8;	Ter1885Ter;	Silent;	None	0
GCTGCAGTCAGTAGTGGCTG	GCTGGCTGCAGTCAGTAGTGGCTGTGGGGG	BRCA1	43045671	antisense	TGG	C-T	0	0					0
TGGCTGGCTGCAGTCAGTAG	CCTGTGGCTGGCTGCAGTCAGTAGTGGCTG	BRCA1	43045665	antisense	TGG	C-T	0	0					0
TACTGACTGCAGCCAGCCAC	CCACTACTGACTGCAGCCAGCCACAGGTAC	BRCA1	43045683	sense	AGG	C-T	1	0	C_7;	utr;	UTR;	Likely benign	1
TGTGGCTCTGTACCTGTGGC	GTCCTGTGGCTCTGTACCTGTGGCTGGCTG	BRCA1	43045649	antisense	TGG	C-T	1	0	C_8;	utr;	UTR;	None	1
AGCCACAGGTACAGAGCCAC	AGCCAGCCACAGGTACAGAGCCACAGGACC	BRCA1	43045669	sense	AGG	C-T	2	0	C_4;C_6;	utr;utr;	UTR;UTR;	None;None	1
GTCCTGTGGCTCTGTACCTG	TGGGGTCCTGTGGCTCTGTACCTGTGGCTG	BRCA1	43045645	antisense	TGG	C-T	1	0	C_4;	utr;	UTR;	None	1
AGCTCATTCTTGGGGTCCTG	TGTAAGCTCATTCTTGGGGTCCTGTGGCTC	BRCA1	43045631	antisense	TGG	C-T	1	0	C_5;	utr;	UTR;	None	1
TGCCGTAACGCTATCCGGTC		Non-targeting control											0
GTGATTCCGTCGCGCGCATC		Non-targeting control											0
TCGCGATTATACGCGCTAAC		Non-targeting control											0
CAACGCACTATCGTGCGCGA		Non-targeting control											0
TGTCGATGTTCGATCGAACG		Non-targeting control											0
TCCTGCTAGCGTATCGGATC		Non-targeting control											0
TCGTTCCGGTCGTCGACCGT		Non-targeting control											0
GCTCCGATTATACCGATCGG		Non-targeting control											0
GAGGGACGTAATCCCGATCG		Non-targeting control											0
CCTGTCGCAAGGACCGACAT		Non-targeting control											0
AAATACTCGATCGACGACTA		Non-targeting control											0
AGTTATCGCCGGCCTAACGC		Non-targeting control											0
CGCTCGCACTACACGTCGAA		Non-targeting control											0
CGGACGACGGGTCGTTACGA		Non-targeting control											0
AACAACGCGTCGCGATAGTG		Non-targeting control											0
TGCGTATCCGATCACGCGTC		Non-targeting control											0
TTATCGCGACCGAACGAACG		Non-targeting control											0
CCCGATGCGTACGTCGCGCT		Non-targeting control											0
ACCCGTATCCTTTCGACGCG		Non-targeting control											0
CCCTCGCGGTCGATCGACCT		Non-targeting control											0
AAAGCTATTTATCGCGTCGT		Non-targeting control											0
TGTCGACTGACGTATACGAT		Non-targeting control											0
TAATCGTCGCGACGTATAAG		Non-targeting control											0
CTTCCGTTTACGTCGTCGTT		Non-targeting control											0
ACACGTCGATAACTCGACGG		Non-targeting control											0
TGTAAGTATCGCGCGCCGAA		Non-targeting control											0
AGGACCGTTAACGATACGCG		Non-targeting control											0
ACCAAGTCGTCCGGCGATTC		Non-targeting control											0
TAGTGAAGACGATCGCGCGT		Non-targeting control											0
CATCGCCGTTAACGGTCGTT		Non-targeting control											0
CTAGATAAGCATCGCGCGTA		Non-targeting control											0
CCCCGTCGCGGTATGATCGG		Non-targeting control											0
CAGGTCGTACGGCGGATAAC		Non-targeting control											0
TATTCGCGCGCGATCCGATA		Non-targeting control											0
GGAACAACGCGCCGTTGTAC		Non-targeting control											0
TCGACTCGGCGCCGCGACAT		Non-targeting control											0
GCATCGCGTCGTCGATATTC		Non-targeting control											0
TCATGTTAGTTACGCGACGG		Non-targeting control											0
GCTTAGTCCGCGCGTTATAC		Non-targeting control											0
CTCTCGCAAGCGCGCCAATA		Non-targeting control											0
GCAACGATAACGTCCGATTA		Non-targeting control											0
GATCATCGACGCGTACGCTT		Non-targeting control											0
AAGCGCTTATTACGCGCAGT		Non-targeting control											0
AGTCGATAGGTCGGATACGC		Non-targeting control											0
TACACAACGCGGTCCGCGTA		Non-targeting control											0
AGCTATAGCGCGCGAATCGG		Non-targeting control											0
CAATCGATCAAGCGCGCGAC		Non-targeting control											0
CCCAACCGGTCAATCGTACG		Non-targeting control											0
TCAGCGGTCCGAAACGTAAG		Non-targeting control											0
CGAATAATTCGCGCCGTACG		Non-targeting control											0
AGGACGCGATCGAGCGTATA		Non-targeting control											0
GCCCGAATCGTCGTCGCATT		Non-targeting control											0
AATCGCAATATCTCGCGACA		Non-targeting control											0
TGGGGTTTCATACGCGCGCA		Non-targeting control											0
AGAGTTGGTCGAACCGTCGC		Non-targeting control											0
TATATCGCGGCGTCGTTACA		Non-targeting control											0
GGACTCCGCTCGTACGATTA		Non-targeting control											0
GTACGTCCGACTATCGTACG		Non-targeting control											0
CCCTGCCCGTACGTCGCGAT		Non-targeting control											0
GTACGCTAGACTACGCTCGT		Non-targeting control											0
AGTCCGCAATTTGCGACGAT		Non-targeting control											0
GAAAACGAGCGGAACGCGAT		Non-targeting control											0
TTACGTATACGTTTCGCGCA		Non-targeting control											0
AAGGGGTCGTACGCGAATAC		Non-targeting control											0
AAGCGACGTTCGTCCGATAG		Non-targeting control											0
GAGCCGCCGAACGACGTATA		Non-targeting control											0
TCCTTCGAACGATCGGCGTA		Non-targeting control											0
CAGCGGCTCGTACGCGAAAG		Non-targeting control											0
TGGGATTCGTCGATCGATGT		Non-targeting control											0
GCACTTACGCTCGTCGGTAA		Non-targeting control											0
CCCTGCGTCGACCGTAACGC		Non-targeting control											0
CTCGTACGACCGGACGTCTA		Non-targeting control											0
AATACGCCGCGCGGTCGAAA		Non-targeting control											0
GGACGCGTTATGCGCGATTA		Non-targeting control											0
GCGCGTCAAGCGACGCGATT		Non-targeting control											0
TGACCTTCATCATGACGCAT		Intergenic control											1
TGCCTGTGCCATTACGCTAA		Intergenic control											1
CCTTTCAAGTCGTACCAGAT		Intergenic control											1
AACTCCTACGAAGATAGTAC		Intergenic control											1
TGAACACGAGACCTACACTC		Intergenic control											1
AGCTGGCCAGCAATCCACGA		Intergenic control											1
TGCATCGGAGCAGCTATCGT		Intergenic control											1
AAGAAACCGATGGGACGCCG		Intergenic control											1
ACTAAACACCCGGGGAACTA		Intergenic control											1
ACCTTTAATAGGCACGTCCT		Intergenic control											1
GCTGCATAGCTGTTCTACAT		Intergenic control											1
CGTGGCTAATCTGTTAACTA		Intergenic control											1
AAGGCCTTCAAAGTTAGACC		Intergenic control											1
ATCCAAACGTTTCACACCCC		Intergenic control											1
ATTGGTTTATTATAGCCGGT		Intergenic control											1
GTTCTACCTTCAGTCCGATG		Intergenic control											1
CAGAATACTTTGGCCGTTGG		Intergenic control											1
CTCTGCACTTTGGTCGCTGG		Intergenic control											1
CACTACTAGCTCAAGGACCG		Intergenic control											1
TGCACGACCTCGCTTTCATG		Intergenic control											1
AGGAATGGAATTAGCGGACC		Intergenic control											1
ACTAACAATTAGCGCAGTTG		Intergenic control											1
CAATTTGCTTAGGCGACCTG		Intergenic control											1
GAAAAGTCATCCCACGAAGT		Intergenic control											1
ATATATTTCTAACTCGGAGG		Intergenic control											1
ACTAACGGCGCATCACCTAA		Intergenic control											1
GTGATACCATCCACCGTGAT		Intergenic control											1
GTGCCCACGTTCATAATACT		Intergenic control											1
TATAGGGGAACCCATACGTA		Intergenic control											1
AGGATGAATAAATCGCCCGT		Intergenic control											1
ACAGCGTGGAAGCACACCGA		Intergenic control											1
ATGGGATTATCGCACCCCCT		Intergenic control											1
ATTAACGTACCTATTCAACT		Intergenic control											2
GGTGCTCTATGCTTCACCAT		Intergenic control											1
CAGGCAACTTAGCATTATGC		Intergenic control											1
ATGCTAACGGGCCCATACGA		Intergenic control											1
TCTACTCAGGTGACCAACCA		Intergenic control											1
ACAGCAGATGTAGATACGAC		Intergenic control											1
TGTAATTAACACTCCGTACG		Intergenic control											1
CTCACGTGGAGCCGACCGAC		Intergenic control											1
CAGCAAGAAGGCGCGATCTG		Intergenic control											1
AAAACGACCACCCGAAACCT		Intergenic control											1
AATATACCGCTTTGGCACAT		Intergenic control											1
ACAGGCACGTGCTAAAAGAC		Intergenic control											1
GACTGAGAATCATCGATTGA		Intergenic control											1
GAAGTGTAATTGGGTTCACC		Intergenic control											1
GCAGGACAGACGACCCGCGT		Intergenic control											1
ATCTAGGGAATGCATACGGG		Intergenic control											1
ATGTCATCCAATTCGTGTGC		Intergenic control											1
CATGTATACCCAAGTCAAGC		Intergenic control											1
ATGATACCCATGAACGACTC		Intergenic control											1
AGTGACCTCGTCATAAGCGG		Intergenic control											1
GTAAATCACCTGATGCGGTA		Intergenic control											1
AGTCGCAATTGTTCAGATGG		Intergenic control											1
TCACCAGGGATAGCCCCATA		Intergenic control											1
ATCAGAGGCTAGCTAACCGA		Intergenic control											1
TACACGTATCGTATTTGCCA		Intergenic control											1
GACCTCAAGTGATCCGGACA		Intergenic control											1
GTGGGTCTAACGTAAATCCA		Intergenic control											1
ATCCCCAAGACATGCTCGGT		Intergenic control											1
AGCGCCACCACCGAAGACTT		Intergenic control											1
GCTCTAGATGGCATGCACGA		Intergenic control											1
TTATTTACCACGCATACCCG		Intergenic control											1
GAACAATAGTCGAACTAGGT		Intergenic control											1
TTCCAGCCTTCAACGGCCAA		Intergenic control											1
GCCTCGTGGGATGCGTTGTG		Intergenic control											1
TTGTATCACACGCATCCTAT		Intergenic control											1
TAGAAGTCTTACGCCAAGAC		Intergenic control											1
AGGTAACGAATTGAACGTAC		Intergenic control											1
TCATGGAGTTTGAGCGACGA		Intergenic control											1
ATGTTATAAACGGACGGGTT		Intergenic control											1
AAATCGCTAAGGTAGCATAT		Intergenic control											1
GTGTCTTGTGTACGCTCCAG		Intergenic control											1
CCAGGGACAGGACTTACGGT		Intergenic control											1
CTAGGTAACTCTATAAGACC		Intergenic control											1
CTCACCATGGTGGCGGATGG		Panlethal splice donor											1
TTACTCACCATGGTGGCGGA		Panlethal splice donor											1
CGTACCATGATGTTGCCCAT		Panlethal splice donor											1
CCGTACCATGATGTTGCCCA		Panlethal splice donor											1
CTCACCTCTGGATTGGCTTC		Panlethal splice donor											1
GCCCACCTGCACCATGGGGT		Panlethal splice donor											1
CCTCACCTTGATGGGGATGC		Panlethal splice donor											1
ACCTCACCTGGATCTCCACA		Panlethal splice donor											1
CTCACCAAAGGACTCGTTGA		Panlethal splice donor											1
TCTTACCTCCCGCCTGCTGC		Panlethal splice donor											1
TACTTACACCCTGCTGCCAC		Panlethal splice donor											1
ATACTTACTGCAAAAAGAGC		Panlethal splice donor											1
GCTCACCTCTGAAGCTTCAA		Panlethal splice donor											1
AGTTTCACCTGTATAACTAG		Panlethal splice donor											1
GTTACCTGTCTGTAGTCTCT		Panlethal splice donor											1
CCTTTACCTGTTGGAGCTGA		Panlethal splice donor											2
CCCTTTACCTGTTGGAGCTG		Panlethal splice donor											2
CACACCTGAGCATGAGCCCT		Panlethal splice donor											2
GTCACCTGTAAGGCCTCTCC		Panlethal splice donor											2
CTCACCTTAAGGGCATCAGC		Panlethal splice donor											2
CTCACCATGGCTGTTGCGCG		Panlethal splice donor											1
CCGCTTACCTTCGTGAGTCT		Panlethal splice donor											1
ATCACCTGTTCTGTTGACTG		Panlethal splice donor											2
AGAAGTACCTCTCTCTGTTT		Panlethal splice donor											1
GTACTACCTTATATCCTTCT		Panlethal splice donor											1
TGTACTACCTTATATCCTTC		Panlethal splice donor											1
GGACTTACCTTTCTCATTGG		Panlethal splice donor											1
GAACAAACCTTATGCACATA		Panlethal splice donor											1
GATTTACCTTTCCTCTGTGT		Panlethal splice donor											1
CATACCTATGACATTTACAA		Panlethal splice donor											1
CCGTACCTGTGATTGTTCCA		Panlethal splice donor											1
GAATACCTCTAGCCATTCAG		Panlethal splice donor											1

## Sheet: variant-CBE library annotation
sgRNA sequence	sgRNA context sequence	Gene symbol	sgRNA genomic position	sgRNA Strand	PAM	Edit	# edits	#silent edits	Nucleotide edits	Amino acid edits	Mutation category	Clinical significance
CTGTTCCAATGAACTTTAAC	CTTTCTGTTCCAATGAACTTTAACACATTAG	BRCA1	43124103	antisense	ACAT	C-T	2	0	C_6;C_7;	utr;utr;	UTR;UTR;	None;Uncertain significance
ATGTGTTAAAGTTCATTGGA	TCTAATGTGTTAAAGTTCATTGGAACAGAAA	BRCA1	43124126	sense	ACAG	C-T	0	0
TCTGTTCCAATGAACTTTAA	TCTTTCTGTTCCAATGAACTTTAACACATTA	BRCA1	43124102	antisense	CACA	C-T	2	0	C_7;C_8;	utr;utr;	UTR;UTR;	Uncertain significance;None
TGTGTTAAAGTTCATTGGAA	CTAATGTGTTAAAGTTCATTGGAACAGAAAG	BRCA1	43124125	sense	CAGA	C-T	0	0
TTCTGTTCCAATGAACTTTA	TTCTTTCTGTTCCAATGAACTTTAACACATT	BRCA1	43124101	antisense	ACAC	C-T	1	0	C_8;	utr;	UTR;	None
GTGTTAAAGTTCATTGGAAC	TAATGTGTTAAAGTTCATTGGAACAGAAAGA	BRCA1	43124124	sense	AGAA	C-T	0	0
TTTCTGTTCCAATGAACTTT	TTTCTTTCTGTTCCAATGAACTTTAACACAT	BRCA1	43124100	antisense	AACA	C-T	1	0	C_4;	utr;	UTR;	None
TGTTAAAGTTCATTGGAACA	AATGTGTTAAAGTTCATTGGAACAGAAAGAA	BRCA1	43124123	sense	GAAA	C-T	0	0
CTTTCTGTTCCAATGAACTT	ATTTCTTTCTGTTCCAATGAACTTTAACACA	BRCA1	43124099	antisense	TAAC	C-T	1	0	C_5;	utr;	UTR;	None
GTTAAAGTTCATTGGAACAG	ATGTGTTAAAGTTCATTGGAACAGAAAGAAA	BRCA1	43124122	sense	AAAG	C-T	0	0
TTAAAGTTCATTGGAACAGA	TGTGTTAAAGTTCATTGGAACAGAAAGAAAT	BRCA1	43124121	sense	AAGA	C-T	0	0
TTCTTTCTGTTCCAATGAAC	CCATTTCTTTCTGTTCCAATGAACTTTAACA	BRCA1	43124097	antisense	TTTA	C-T	1	0	C_7;	utr;	UTR;	None
TTTCTTTCTGTTCCAATGAA	TCCATTTCTTTCTGTTCCAATGAACTTTAAC	BRCA1	43124096	antisense	CTTT	C-T	2	0	C_4;C_8;	utr;utr;	UTR;UTR;	None;None
AAAGTTCATTGGAACAGAAA	TGTTAAAGTTCATTGGAACAGAAAGAAATGG	BRCA1	43124119	sense	GAAA	C-T	1	0	C_7;	utr;	UTR;	None
ATTTCTTTCTGTTCCAATGA	ATCCATTTCTTTCTGTTCCAATGAACTTTAA	BRCA1	43124095	antisense	ACTT	C-T	1	0	C_5;	utr;	UTR;	None
AAGTTCATTGGAACAGAAAG	GTTAAAGTTCATTGGAACAGAAAGAAATGGA	BRCA1	43124118	sense	AAAT	C-T	1	0	C_6;	utr;	UTR;	None
CATTTCTTTCTGTTCCAATG	AATCCATTTCTTTCTGTTCCAATGAACTTTA	BRCA1	43124094	antisense	AACT	C-T	1	0	C_6;	utr;	UTR;	None
AGTTCATTGGAACAGAAAGA	TTAAAGTTCATTGGAACAGAAAGAAATGGAT	BRCA1	43124117	sense	AATG	C-T	1	0	C_5;	utr;	UTR;	None
GTTCATTGGAACAGAAAGAA	TAAAGTTCATTGGAACAGAAAGAAATGGATT	BRCA1	43124116	sense	ATGG	C-T	1	0	C_4;	utr;	UTR;	None
TCCATTTCTTTCTGTTCCAA	TAAATCCATTTCTTTCTGTTCCAATGAACTT	BRCA1	43124092	antisense	TGAA	C-T	1	0	C_8;	utr;	UTR;	None
TCATTGGAACAGAAAGAAAT	AAGTTCATTGGAACAGAAAGAAATGGATTTA	BRCA1	43124114	sense	GGAT	C-T	0	0
AATCCATTTCTTTCTGTTCC	GATAAATCCATTTCTTTCTGTTCCAATGAAC	BRCA1	43124090	antisense	AATG	C-T	2	0	C_4;C_5;	Asp2Asn;Met1Ile;	Missense;Missense;	None;Pathogenic/Likely pathogenic
ATTGGAACAGAAAGAAATGG	GTTCATTGGAACAGAAAGAAATGGATTTATC	BRCA1	43124112	sense	ATTT	C-T	1	0	C_8;	utr;	UTR;	None
TAAATCCATTTCTTTCTGTT	CAGATAAATCCATTTCTTTCTGTTCCAATGA	BRCA1	43124088	antisense	CCAA	C-T	2	0	C_6;C_7;	Asp2Asn;Met1Ile;	Missense;Missense;	Pathogenic/Likely pathogenic;None
ATAAATCCATTTCTTTCTGT	GCAGATAAATCCATTTCTTTCTGTTCCAATG	BRCA1	43124087	antisense	TCCA	C-T	2	0	C_7;C_8;	Asp2Asn;Met1Ile;	Missense;Missense;	None;Pathogenic/Likely pathogenic
TGGAACAGAAAGAAATGGAT	TCATTGGAACAGAAAGAAATGGATTTATCTG	BRCA1	43124110	sense	TTAT	C-T	1	0	C_6;	utr;	UTR;	None
GATAAATCCATTTCTTTCTG	AGCAGATAAATCCATTTCTTTCTGTTCCAAT	BRCA1	43124086	antisense	TTCC	C-T	1	0	C_8;	Asp2Asn;	Missense;	None
GGAACAGAAAGAAATGGATT	CATTGGAACAGAAAGAAATGGATTTATCTGC	BRCA1	43124109	sense	TATC	C-T	1	0	C_5;	utr;	UTR;	None
AGATAAATCCATTTCTTTCT	GAGCAGATAAATCCATTTCTTTCTGTTCCAA	BRCA1	43124085	antisense	GTTC	C-T	0	0
GAACAGAAAGAAATGGATTT	ATTGGAACAGAAAGAAATGGATTTATCTGCT	BRCA1	43124108	sense	ATCT	C-T	1	0	C_4;	utr;	UTR;	None
CAGATAAATCCATTTCTTTC	AGAGCAGATAAATCCATTTCTTTCTGTTCCA	BRCA1	43124084	antisense	TGTT	C-T	0	0
AACAGAAAGAAATGGATTTA	TTGGAACAGAAAGAAATGGATTTATCTGCTC	BRCA1	43124107	sense	TCTG	C-T	0	0
GCAGATAAATCCATTTCTTT	AAGAGCAGATAAATCCATTTCTTTCTGTTCC	BRCA1	43124083	antisense	CTGT	C-T	0	0
ACAGAAAGAAATGGATTTAT	TGGAACAGAAAGAAATGGATTTATCTGCTCT	BRCA1	43124106	sense	CTGC	C-T	0	0
AGCAGATAAATCCATTTCTT	GAAGAGCAGATAAATCCATTTCTTTCTGTTC	BRCA1	43124082	antisense	TCTG	C-T	0	0
CAGAAAGAAATGGATTTATC	GGAACAGAAAGAAATGGATTTATCTGCTCTT	BRCA1	43124105	sense	TGCT	C-T	0	0
GAGCAGATAAATCCATTTCT	CGAAGAGCAGATAAATCCATTTCTTTCTGTT	BRCA1	43124081	antisense	TTCT	C-T	1	0	C_4;	Ala5Thr;	Missense;	None
AGAAAGAAATGGATTTATCT	GAACAGAAAGAAATGGATTTATCTGCTCTTC	BRCA1	43124104	sense	GCTC	C-T	0	0
AGAGCAGATAAATCCATTTC	GCGAAGAGCAGATAAATCCATTTCTTTCTGT	BRCA1	43124080	antisense	TTTC	C-T	1	0	C_5;	Ala5Thr;	Missense;	None
GAAAGAAATGGATTTATCTG	AACAGAAAGAAATGGATTTATCTGCTCTTCG	BRCA1	43124103	sense	CTCT	C-T	0	0
AAGAGCAGATAAATCCATTT	CGCGAAGAGCAGATAAATCCATTTCTTTCTG	BRCA1	43124079	antisense	CTTT	C-T	1	0	C_6;	Ala5Thr;	Missense;	None
AAAGAAATGGATTTATCTGC	ACAGAAAGAAATGGATTTATCTGCTCTTCGC	BRCA1	43124102	sense	TCTT	C-T	0	0
GAAGAGCAGATAAATCCATT	ACGCGAAGAGCAGATAAATCCATTTCTTTCT	BRCA1	43124078	antisense	TCTT	C-T	1	0	C_7;	Ala5Thr;	Missense;	None
AAGAAATGGATTTATCTGCT	CAGAAAGAAATGGATTTATCTGCTCTTCGCG	BRCA1	43124101	sense	CTTC	C-T	0	0
CGAAGAGCAGATAAATCCAT	AACGCGAAGAGCAGATAAATCCATTTCTTTC	BRCA1	43124077	antisense	TTCT	C-T	1	0	C_8;	Ala5Thr;	Missense;	None
AGAAATGGATTTATCTGCTC	AGAAAGAAATGGATTTATCTGCTCTTCGCGT	BRCA1	43124100	sense	TTCG	C-T	0	0
GCGAAGAGCAGATAAATCCA	CAACGCGAAGAGCAGATAAATCCATTTCTTT	BRCA1	43124076	antisense	TTTC	C-T	0	0
GAAATGGATTTATCTGCTCT	GAAAGAAATGGATTTATCTGCTCTTCGCGTT	BRCA1	43124099	sense	TCGC	C-T	0	0
CGCGAAGAGCAGATAAATCC	TCAACGCGAAGAGCAGATAAATCCATTTCTT	BRCA1	43124075	antisense	ATTT	C-T	0	0
AAATGGATTTATCTGCTCTT	AAAGAAATGGATTTATCTGCTCTTCGCGTTG	BRCA1	43124098	sense	CGCG	C-T	0	0
ACGCGAAGAGCAGATAAATC	TTCAACGCGAAGAGCAGATAAATCCATTTCT	BRCA1	43124074	antisense	CATT	C-T	1	0	C_4;	Arg7His;	Missense;	Conflicting interpretations of pathogenicity
AATGGATTTATCTGCTCTTC	AAGAAATGGATTTATCTGCTCTTCGCGTTGA	BRCA1	43124097	sense	GCGT	C-T	0	0
AACGCGAAGAGCAGATAAAT	CTTCAACGCGAAGAGCAGATAAATCCATTTC	BRCA1	43124073	antisense	CCAT	C-T	1	0	C_5;	Arg7His;	Missense;	Conflicting interpretations of pathogenicity
ATGGATTTATCTGCTCTTCG	AGAAATGGATTTATCTGCTCTTCGCGTTGAA	BRCA1	43124096	sense	CGTT	C-T	0	0
CAACGCGAAGAGCAGATAAA	TCTTCAACGCGAAGAGCAGATAAATCCATTT	BRCA1	43124072	antisense	TCCA	C-T	2	0	C_4;C_6;	Val8Ile;Arg7His;	Missense;Missense;	Conflicting interpretations of pathogenicity;Conflicting interpretations of pathogenicity
TGGATTTATCTGCTCTTCGC	GAAATGGATTTATCTGCTCTTCGCGTTGAAG	BRCA1	43124095	sense	GTTG	C-T	0	0
TCAACGCGAAGAGCAGATAA	TTCTTCAACGCGAAGAGCAGATAAATCCATT	BRCA1	43124071	antisense	ATCC	C-T	2	0	C_5;C_7;	Val8Ile;Arg7His;	Missense;Missense;	Conflicting interpretations of pathogenicity;Conflicting interpretations of pathogenicity
GGATTTATCTGCTCTTCGCG	AAATGGATTTATCTGCTCTTCGCGTTGAAGA	BRCA1	43124094	sense	TTGA	C-T	0	0
TTCAACGCGAAGAGCAGATA	CTTCTTCAACGCGAAGAGCAGATAAATCCAT	BRCA1	43124070	antisense	AATC	C-T	2	0	C_6;C_8;	Val8Ile;Arg7His;	Missense;Missense;	Conflicting interpretations of pathogenicity;Conflicting interpretations of pathogenicity
GATTTATCTGCTCTTCGCGT	AATGGATTTATCTGCTCTTCGCGTTGAAGAA	BRCA1	43124093	sense	TGAA	C-T	1	0	C_8;	Ser4Phe;	Missense;	Uncertain significance
CTTCAACGCGAAGAGCAGAT	ACTTCTTCAACGCGAAGAGCAGATAAATCCA	BRCA1	43124069	antisense	AAAT	C-T	2	0	C_4;C_7;	Glu9Lys;Val8Ile;	Missense;Missense;	None;Conflicting interpretations of pathogenicity
ATTTATCTGCTCTTCGCGTT	ATGGATTTATCTGCTCTTCGCGTTGAAGAAG	BRCA1	43124092	sense	GAAG	C-T	1	0	C_7;	Ser4Phe;	Missense;	Uncertain significance
TCTTCAACGCGAAGAGCAGA	TACTTCTTCAACGCGAAGAGCAGATAAATCC	BRCA1	43124068	antisense	TAAA	C-T	2	0	C_5;C_8;	Glu9Lys;Val8Ile;	Missense;Missense;	Conflicting interpretations of pathogenicity;None
TTTATCTGCTCTTCGCGTTG	TGGATTTATCTGCTCTTCGCGTTGAAGAAGT	BRCA1	43124091	sense	AAGA	C-T	1	0	C_6;	Ser4Phe;	Missense;	Uncertain significance
TTCTTCAACGCGAAGAGCAG	GTACTTCTTCAACGCGAAGAGCAGATAAATC	BRCA1	43124067	antisense	ATAA	C-T	1	0	C_6;	Glu9Lys;	Missense;	None
TTATCTGCTCTTCGCGTTGA	GGATTTATCTGCTCTTCGCGTTGAAGAAGTA	BRCA1	43124090	sense	AGAA	C-T	2	0	C_5;C_8;	Ser4Phe;Ala5Val;	Missense;Missense;	Uncertain significance;Uncertain significance
CTTCTTCAACGCGAAGAGCA	TGTACTTCTTCAACGCGAAGAGCAGATAAAT	BRCA1	43124066	antisense	GATA	C-T	2	0	C_4;C_7;	Glu10Lys;Glu9Lys;	Missense;Missense;	None;None
TATCTGCTCTTCGCGTTGAA	GATTTATCTGCTCTTCGCGTTGAAGAAGTAC	BRCA1	43124089	sense	GAAG	C-T	2	0	C_4;C_7;	Ser4Phe;Ala5Val;	Missense;Missense;	Uncertain significance;Uncertain significance
ACTTCTTCAACGCGAAGAGC	TTGTACTTCTTCAACGCGAAGAGCAGATAAA	BRCA1	43124065	antisense	AGAT	C-T	2	0	C_5;C_8;	Glu10Lys;Glu9Lys;	Missense;Missense;	None;None
ATCTGCTCTTCGCGTTGAAG	ATTTATCTGCTCTTCGCGTTGAAGAAGTACA	BRCA1	43124088	sense	AAGT	C-T	2	0	C_6;C_8;	Ala5Val;Leu6Phe;	Missense;Missense;	Uncertain significance;Uncertain significance
TACTTCTTCAACGCGAAGAG	TTTGTACTTCTTCAACGCGAAGAGCAGATAA	BRCA1	43124064	antisense	CAGA	C-T	1	0	C_6;	Glu10Lys;	Missense;	None
TCTGCTCTTCGCGTTGAAGA	TTTATCTGCTCTTCGCGTTGAAGAAGTACAA	BRCA1	43124087	sense	AGTA	C-T	2	0	C_5;C_7;	Ala5Val;Leu6Phe;	Missense;Missense;	Uncertain significance;Uncertain significance
GTACTTCTTCAACGCGAAGA	TTTTGTACTTCTTCAACGCGAAGAGCAGATA	BRCA1	43124063	antisense	GCAG	C-T	2	0	C_4;C_7;	Val11Ile;Glu10Lys;	Missense;Missense;	None;None
CTGCTCTTCGCGTTGAAGAA	TTATCTGCTCTTCGCGTTGAAGAAGTACAAA	BRCA1	43124086	sense	GTAC	C-T	2	0	C_4;C_6;	Ala5Val;Leu6Phe;	Missense;Missense;	Uncertain significance;Uncertain significance
TGTACTTCTTCAACGCGAAG	ATTTTGTACTTCTTCAACGCGAAGAGCAGAT	BRCA1	43124062	antisense	AGCA	C-T	2	0	C_5;C_8;	Val11Ile;Glu10Lys;	Missense;Missense;	None;None
TGCTCTTCGCGTTGAAGAAG	TATCTGCTCTTCGCGTTGAAGAAGTACAAAA	BRCA1	43124085	sense	TACA	C-T	2	0	C_5;C_8;	Leu6Phe;Arg7Cys;	Missense;Missense;	Conflicting interpretations of pathogenicity;Uncertain significance
TTGTACTTCTTCAACGCGAA	CATTTTGTACTTCTTCAACGCGAAGAGCAGA	BRCA1	43124061	antisense	GAGC	C-T	1	0	C_6;	Val11Ile;	Missense;	None
GCTCTTCGCGTTGAAGAAGT	ATCTGCTCTTCGCGTTGAAGAAGTACAAAAT	BRCA1	43124084	sense	ACAA	C-T	2	0	C_4;C_7;	Leu6Phe;Arg7Cys;	Missense;Missense;	Uncertain significance;Conflicting interpretations of pathogenicity
TTTGTACTTCTTCAACGCGA	ACATTTTGTACTTCTTCAACGCGAAGAGCAG	BRCA1	43124060	antisense	AGAG	C-T	1	0	C_7;	Val11Ile;	Missense;	None
CTCTTCGCGTTGAAGAAGTA	TCTGCTCTTCGCGTTGAAGAAGTACAAAATG	BRCA1	43124083	sense	CAAA	C-T	1	0	C_6_8;	Arg7Cys;	Missense;	Conflicting interpretations of pathogenicity
TCTTCGCGTTGAAGAAGTAC	CTGCTCTTCGCGTTGAAGAAGTACAAAATGT	BRCA1	43124082	sense	AAAA	C-T	1	0	C_5_7;	Arg7Cys;	Missense;	Conflicting interpretations of pathogenicity
CTTCGCGTTGAAGAAGTACA	TGCTCTTCGCGTTGAAGAAGTACAAAATGTC	BRCA1	43124081	sense	AAAT	C-T	1	0	C_4_6;	Arg7Cys;	Missense;	Conflicting interpretations of pathogenicity
TTCGCGTTGAAGAAGTACAA	GCTCTTCGCGTTGAAGAAGTACAAAATGTCA	BRCA1	43124080	sense	AATG	C-T	1	1	C_5;	Arg7Arg;	Silent;	Benign
TCGCGTTGAAGAAGTACAAA	CTCTTCGCGTTGAAGAAGTACAAAATGTCAT	BRCA1	43124079	sense	ATGT	C-T	1	1	C_4;	Arg7Arg;	Silent;	Benign
CGCGTTGAAGAAGTACAAAA	TCTTCGCGTTGAAGAAGTACAAAATGTCATT	BRCA1	43124078	sense	TGTC	C-T	0	0
GCGTTGAAGAAGTACAAAAT	CTTCGCGTTGAAGAAGTACAAAATGTCATTA	BRCA1	43124077	sense	GTCA	C-T	0	0
CGTTGAAGAAGTACAAAATG	TTCGCGTTGAAGAAGTACAAAATGTCATTAA	BRCA1	43124076	sense	TCAT	C-T	0	0
GTTGAAGAAGTACAAAATGT	TCGCGTTGAAGAAGTACAAAATGTCATTAAT	BRCA1	43124075	sense	CATT	C-T	0	0
TTGAAGAAGTACAAAATGTC	CGCGTTGAAGAAGTACAAAATGTCATTAATG	BRCA1	43124074	sense	ATTA	C-T	0	0
TGAAGAAGTACAAAATGTCA	GCGTTGAAGAAGTACAAAATGTCATTAATGC	BRCA1	43124073	sense	TTAA	C-T	0	0
GAAGAAGTACAAAATGTCAT	CGTTGAAGAAGTACAAAATGTCATTAATGCT	BRCA1	43124072	sense	TAAT	C-T	0	0
AAGAAGTACAAAATGTCATT	GTTGAAGAAGTACAAAATGTCATTAATGCTA	BRCA1	43124071	sense	AATG	C-T	0	0
AGAAGTACAAAATGTCATTA	TTGAAGAAGTACAAAATGTCATTAATGCTAT	BRCA1	43124070	sense	ATGC	C-T	1	0	C_8;	Gln12Ter;	Nonsense;	Pathogenic
GAAGTACAAAATGTCATTAA	TGAAGAAGTACAAAATGTCATTAATGCTATG	BRCA1	43124069	sense	TGCT	C-T	1	0	C_7;	Gln12Ter;	Nonsense;	Pathogenic
AAGTACAAAATGTCATTAAT	GAAGAAGTACAAAATGTCATTAATGCTATGC	BRCA1	43124068	sense	GCTA	C-T	1	0	C_6;	Gln12Ter;	Nonsense;	Pathogenic
AGTACAAAATGTCATTAATG	AAGAAGTACAAAATGTCATTAATGCTATGCA	BRCA1	43124067	sense	CTAT	C-T	1	0	C_5;	Gln12Ter;	Nonsense;	Pathogenic
GCATAGCATTAATGACATTT	TTCTGCATAGCATTAATGACATTTTGTACTT	BRCA1	43124042	antisense	TGTA	C-T	1	0	C_7;	Ala17Thr;	Missense;	None
TACAAAATGTCATTAATGCT	GAAGTACAAAATGTCATTAATGCTATGCAGA	BRCA1	43124065	sense	ATGC	C-T	0	0
TGCATAGCATTAATGACATT	TTTCTGCATAGCATTAATGACATTTTGTACT	BRCA1	43124041	antisense	TTGT	C-T	1	0	C_8;	Ala17Thr;	Missense;	None
ACAAAATGTCATTAATGCTA	AAGTACAAAATGTCATTAATGCTATGCAGAA	BRCA1	43124064	sense	TGCA	C-T	0	0
CTGCATAGCATTAATGACAT	TTTTCTGCATAGCATTAATGACATTTTGTAC	BRCA1	43124040	antisense	TTTG	C-T	1	0	C_4;	Met18Ile;	Missense;	None
CAAAATGTCATTAATGCTAT	AGTACAAAATGTCATTAATGCTATGCAGAAA	BRCA1	43124063	sense	GCAG	C-T	0	0
TCTGCATAGCATTAATGACA	ATTTTCTGCATAGCATTAATGACATTTTGTA	BRCA1	43124039	antisense	TTTT	C-T	1	0	C_5;	Met18Ile;	Missense;	None
AAAATGTCATTAATGCTATG	GTACAAAATGTCATTAATGCTATGCAGAAAA	BRCA1	43124062	sense	CAGA	C-T	1	1	C_8;	Val14Val;	Silent;	Likely benign
TTCTGCATAGCATTAATGAC	GATTTTCTGCATAGCATTAATGACATTTTGT	BRCA1	43124038	antisense	ATTT	C-T	1	0	C_6;	Met18Ile;	Missense;	None
AAATGTCATTAATGCTATGC	TACAAAATGTCATTAATGCTATGCAGAAAAT	BRCA1	43124061	sense	AGAA	C-T	1	1	C_7;	Val14Val;	Silent;	Likely benign
TTTCTGCATAGCATTAATGA	AGATTTTCTGCATAGCATTAATGACATTTTG	BRCA1	43124037	antisense	CATT	C-T	2	1	C_4;C_7;	Gln19Gln;Met18Ile;	Silent;Missense;	None;None
AATGTCATTAATGCTATGCA	ACAAAATGTCATTAATGCTATGCAGAAAATC	BRCA1	43124060	sense	GAAA	C-T	1	1	C_6;	Val14Val;	Silent;	Likely benign
ATGTCATTAATGCTATGCAG	CAAAATGTCATTAATGCTATGCAGAAAATCT	BRCA1	43124059	sense	AAAA	C-T	1	1	C_5;	Val14Val;	Silent;	Likely benign
TGTCATTAATGCTATGCAGA	AAAATGTCATTAATGCTATGCAGAAAATCTT	BRCA1	43124058	sense	AAAT	C-T	1	1	C_4;	Val14Val;	Silent;	Likely benign
[truncated: 11,594 more rows]

## Sheet: Replicate correlations
Cas	Cell line	Reps	Pearson's r
[truncated: 24 more rows]

[truncated: 1 more sheets: README]
