# Supplementary material for: Benchmarking of SpCas9 variants enables deeper base editor screens of BRCA1 and BCL2
Source: Nat Commun. 2022 Mar 14;13:1318. doi: 10.1038/s41467-022-28884-7 (PMC8921519; doi:10.1038/s41467-022-28884-7)
Supplement: Supplementary file 10 — Supplementary Dataset 6 [file 41467_2022_28884_MOESM10_ESM.xlsx]

## Sheet: WT-ABE
Cell line	pDNA	HAP1	HAP1	HAP1	Meljuso	Meljuso	Meljuso	Meljuso	Meljuso	Meljuso
Drug arm	pDNA	Dropout	Dropout	Dropout	Dropout	Dropout	Dropout	Cisplatin	Cisplatin	Cisplatin
sgRNA sequence	pDNA	Rep A	Rep B	Rep C	Rep A	Rep B	Rep C	Rep A	Rep B	Rep C
TTCATTGGAACAGAAAGAAA	65170	6373	7593	7523	10097	7372	10447	5736	8052	12514
AAATCTTAGAGTGTCCCATC	35312	17070	18660	21874	18153	16041	18842	13951	19496	24849
CTTGTGCTGACTTACCAGAT	36766	24478	14852	24205	22927	26109	21141	11298	12846	16497
TCTTGTGCTGACTTACCAGA	46790	7178	6661	9103	9444	9779	6561	4710	10279	6788
AGCACAAGAGTGTATTAATT	44582	15940	11270	15753	14933	11776	10198	9557	11131	13034
GCACAAGAGTGTATTAATTT	42832	21403	15002	21672	22886	17551	17794	17291	19845	24121
CCAGACTAGCAGGGTAGGGG	37531	13093	10076	17703	16004	15649	13620	8593	14429	11803
CCCCCCCTACCCTGCTAGTC	20850	12397	9986	12224	9549	13990	11215	8237	11540	14873
TCCAGACTAGCAGGGTAGGG	36655	12773	8403	10070	10556	8194	9839	6185	8843	9749
CTCCAGACTAGCAGGGTAGG	48879	13989	11728	14840	14601	12852	11507	9044	9419	12259
ACTCCAGACTAGCAGGGTAG	61681	16376	22166	19458	19376	14345	14973	12699	13198	18007
AACTCCAGACTAGCAGGGTA	66912	18422	18194	20933	20734	16101	16041	15409	15959	14677
CAACTCCAGACTAGCAGGGT	25597	9000	7774	6541	10362	12169	6213	8274	12965	6742
TGATCAACTCCAGACTAGCA	46812	24023	23529	22546	19444	26553	17246	14607	26226	15949
TTGATCAACTCCAGACTAGC	28118	20049	12980	18908	16016	16607	13006	10429	19232	14998
TGCTAGTCTGGAGTTGATCA	59233	10449	7126	13754	9925	10533	13389	8356	9980	13795
AAATATGTGGTCACACTTTG	60945	23355	15745	26255	24630	21753	21875	16279	21937	26050
AAACTTACTTGCAAAATATG	65210	10174	9164	6752	11112	9411	7744	8654	8440	7023
GTAAGTTTGAATGTGTTATG	59664	21798	21385	23692	23648	18246	18446	12999	15704	15214
ACAAAAACAAAAGCTAATAA	53116	7753	9210	5229	6829	5186	6073	4456	8603	8960
AAACTTCTCAACCAGAAGAA	46267	11450	11016	14536	11524	12279	11449	9808	13920	16975
AACTTCTCAACCAGAAGAAA	54867	11625	8067	10613	10919	8988	6999	8353	11237	6972
ACTGTGAAGGCCCTTTCTTC	52472	31571	24929	33592	26728	27264	35856	19629	23624	26140
TTACATAAAGGACACTGTGA	58663	3912	6321	4783	5663	3211	4705	2728	3052	5196
GTTATATCATTCTTACATAA	53427	6773	4948	4849	8525	9758	5016	5941	7475	4014
GTAAGAATGATATAACCAAA	50970	13556	13304	16066	8399	6642	10862	7152	6267	10314
TAACCAAAAGGTATATAATT	33669	1595	4206	2515	3081	3072	3186	1853	1099	2432
TTACCAAATTATATACCTTT	42415	8271	6662	8150	6460	4621	9009	4616	3444	9592
TATAATTTGGTAATGATGCT	33284	14205	14490	13825	9385	12403	10234	8697	11552	8695
ATTTGGTAATGATGCTAGGT	37992	16181	11932	19336	17441	15240	15342	11529	16734	21076
AGGTTGGAAGCAACCACAGT	31097	17934	20340	24639	20157	17789	18228	15593	18923	21510
TTCTCAAACAATTTAATTTC	46988	11274	6617	10631	17523	7260	8518	10178	8930	9208
TAAATCTCGTACTTTCTTGT	44469	15916	17040	18921	14730	13808	15535	12316	12427	17140
AGCACTTGAGTGTCATTCTT	50698	28152	28309	39629	27952	20377	22054	20354	21332	25903
CAGCACTTGAGTGTCATTCT	40514	17968	13299	17517	13670	13007	17530	10385	13457	19189
TTTGCATCTGTAAAATACAA	55614	7847	3294	8414	5599	3912	5084	4777	5106	6865
GTTTGCATCTGTAAAATACA	50056	11010	9994	10194	6749	12812	8846	5598	12560	12705
AGTTTCTATCATCCAAAGTA	58453	12040	9543	11112	12807	10040	9627	10092	13120	12234
GTTTCTATCATCCAAAGTAT	39310	7623	6909	6511	4601	7212	5432	3824	5752	7581
GGTTTCTGTAGCCCATACTT	34637	16320	13729	13628	16719	18212	12215	15168	16808	12042
TTCACTCTGTAGAAGTCTTT	42543	14328	13757	11258	9517	13916	16760	7594	12028	16112
TGAACCCGAAAATCCTTCCT	24289	25432	28956	18290	11967	16094	16930	10048	15459	15994
AAGAAGAAGAAGAAAACAAA	50493	9200	7375	14651	8973	7282	11581	8748	7750	11198
TCTTTACCATACTGTTTAGC	25031	9715	6981	6539	9988	3832	5448	6817	4803	9003
TGGTTTCCTGCTAAACAGTA	58909	18388	16540	19670	19518	15588	16577	14681	13511	16875
AGTGTCCAACTCTCTAACCT	37158	18569	12945	21017	18468	14409	14515	15176	13497	16614
CAGTTCCAAGGTTAGAGAGT	38813	14789	11028	18918	13567	10984	12743	10354	12119	15026
TCAGAGTTCTCACAGTTCCA	52938	40292	25413	32593	28075	26215	35873	21363	23461	33180
TTGGAACTGTGAGAACTCTG	56819	18115	16463	22046	17694	30735	21144	15881	28120	20350
GAACTCTGAGGACAAAGCAG	52275	20113	15865	20797	16709	16624	12235	13393	18690	17205
GACGTCTGTCTACATTGAAT	37966	15719	16856	22869	22110	17852	12105	16585	15066	14791
ACGTCTGTCTACATTGAATT	46308	16500	16855	18746	18886	18482	17666	13237	18387	14312
TGTCTACATTGAATTGGGTA	61769	20064	19094	23445	18609	23670	21779	15808	21207	27147
GTCTACATTGAATTGGGTAA	59898	20846	16523	31346	22123	26332	20396	15812	25289	25315
TTGAATTGGGTAAGGGTCTC	42517	28917	24798	26986	26728	31665	17571	18799	27431	19929
AAGTATTTAATAATAATTGC	25409	3999	4410	3571	4326	4063	5405	3181	2818	5543
TTCTGAAGATACCGTTAATA	59406	15391	15076	21219	18055	13519	15506	11818	15362	16922
GCAATAAGTTGCCTTATTAA	58794	24520	17828	20273	19868	18439	20337	16864	15874	19094
TTAATAAGGCAACTTATTGC	35818	7964	6130	7027	8678	5166	11980	3787	5584	10808
AGAACCTTTGTCTATGAAGC	33669	19461	16537	19327	16356	11755	16456	11705	11679	18432
AATACCAGCTTCATAGACAA	62471	9611	14337	10642	9460	10854	10030	7806	10601	11022
TCTTGATCTCCCACACTATA	50304	18975	17130	21049	13662	14458	11342	10470	15046	12423
TTCTTGATCTCCCACACTAT	42280	28170	18427	25836	18405	24721	14453	16981	20549	16809
TTGTTACAAATCACCCCTCA	46602	16306	10013	19213	13132	17609	13933	9852	14298	13301
AAATCACCCCTCAAGGAACC	26836	6434	3622	7243	5594	4804	5843	3188	6888	6915
AATCACCCCTCAAGGAACCA	53278	14321	10335	18374	12693	11537	8686	8512	9000	11665
TTCATCCCTGGTTCCTTGAG	59082	38501	39437	49495	45801	36573	37321	37091	33151	39658
TTTCATCCCTGGTTCCTTGA	48642	16985	15521	11912	22301	18333	14526	14144	16517	17068
ATTTCATCCCTGGTTCCTTG	74421	22789	23966	28950	29904	27090	18761	21787	30679	29188
AACCAGGGATGAAATCAGTT	41331	18685	15117	24872	15647	21631	17373	11502	14248	16841
ATCCAAACTGATTTCATCCC	33750	20211	19613	23539	16788	18462	19800	10630	17562	20000
CAGTTTGGATTCTGCAAAAA	57548	14570	15963	17453	16014	26611	15241	12917	28726	17012
AGTTTGGATTCTGCAAAAAA	61847	9601	10192	13932	9046	11594	10323	5654	13704	10576
GATTCTGCAAAAAAGGGTAA	57188	15520	14587	16305	16354	20958	13667	9036	15243	11415
GCAAAGTTTGCCAACTTAAC	27548	8755	9281	13921	8039	13935	9417	7606	9867	12762
AACAGGCACTGAAAAGAGAG	55939	20897	20777	21945	19105	20753	15372	12779	23742	19778
ACAGGCACTGAAAAGAGAGT	34159	14241	11698	15776	12486	12189	13288	11011	12947	13199
GAAAATATACAAAAATAACA	52019	4623	4320	5494	4972	4362	4847	2983	4018	5363
GTGTTCAAATCATTATTACT	29932	5103	4711	11595	5891	8433	8376	5315	6982	12213
GGTGTTCAAATCATTATTAC	34352	6121	4918	10385	4924	7581	7078	2540	7626	7409
CTCAGCTGCACGCTTCTCAG	49888	26478	28516	24531	22980	26800	16688	15824	28774	20504
CTGAGAAGCGTGCAGCTGAG	50748	24308	21811	22934	17233	21721	22881	12665	20805	27414
GAGGCATCCAGAAAAGTATC	27076	10749	8842	11153	12835	9382	8728	9616	9146	11125
AGGCATCCAGAAAAGTATCA	52894	10727	11935	11882	11074	9748	12074	7840	9761	12096
TTCTGTTTCAAACTTGCATG	62281	19240	17367	24657	21303	18391	16844	20344	21973	18363
AACTTGCATGTGGAGCCATG	63448	31137	27453	29385	29142	28587	25899	17474	24617	28658
GCATGAGTATTTGTGCCACA	56067	44644	36625	49135	23859	34671	27472	22014	32250	30605
GTTCTCATGCTGTAATGAGC	29966	8975	5791	7987	8307	5801	4782	5785	7840	6049
AGACAGAATGAATGTAGAAA	64976	19380	19120	23948	16376	20244	21941	12482	12969	22167
TGTAATAAAAGCAAACAGCC	28968	5388	5798	7934	7007	4343	4477	6177	5247	5055
GCAAACAGCCTGGCTTAGCA	48425	19341	18053	28561	16701	21353	15709	13980	22630	17150
TGTTGGCTCCTTGCTAAGCC	25684	12696	12778	12788	9434	11347	9007	6975	15305	9871
CAAGGAGCCAACATAACAGA	55931	11242	9728	10551	10976	14380	12562	9130	15904	9604
AAGGAGCCAACATAACAGAT	38443	17107	14370	13334	24765	11541	11427	13528	11717	10832
AGCCAACATAACAGATGGGC	29737	10504	11749	9934	8653	11380	10085	5901	8436	13605
TTCCAGCCCATCTGTTATGT	35341	13944	11604	16213	14274	19429	13923	9992	17193	18868
TAACAGATGGGCTGGAAGTA	47495	26725	21513	30585	24298	17051	22040	18753	20109	23200
GTAAGGAAACATGTAATGAT	36096	17256	12651	14526	11220	15593	10894	6388	14549	12412
AGGAAACATGTAATGATAGG	62856	26644	24207	28061	19719	24766	22178	15806	27220	24608
GACTCCCAGCACAGAAAAAA	46639	6253	4876	10264	7186	7450	8501	5750	8360	8290
CCCTGTGTGAGAGAAAAGAA	60180	14667	14199	19171	23854	15306	13469	13261	13776	14820
GGAACATCTTCAGTATCTCT	39564	10342	12198	10662	12216	7769	13465	8601	6542	12024
GAGATACTGAAGATGTTCCT	36134	30311	22675	25165	17437	22151	19915	16951	26696	23246
CTGCTATTTAGTGTTATCCA	64149	25989	23975	27726	26182	17466	15528	18691	20371	20301
GCATTCAGAAAGTTAATGAG	55331	16058	19898	25690	21467	18840	16525	14710	20179	16992
TCCAGAAGTGATGAACTGTT	39097	5927	7781	8576	11205	5580	4773	7770	6588	7236
ACCTAACAGTTCATCACTTC	34838	11287	11835	11193	8391	9474	5983	7121	8693	5346
GGTTCTGATGACTCACATGA	60972	20898	16088	24083	21115	15016	12854	14356	19412	14177
GTTCTGATGACTCACATGAT	39287	34742	22604	26531	26844	26060	25207	23717	24685	29791
TTCTGATGACTCACATGATG	70103	36358	36001	37916	25103	26309	24337	18426	25577	26454
TGCCAAAGTAGCTGATGTAT	46042	21334	20913	23307	17217	16662	15570	13758	17271	19171
GTCCAATACATCAGCTACTT	30365	10346	7900	10772	6945	8193	11941	7150	9886	11771
TGTATTGGACGTTCTAAATG	61009	28071	25090	29184	21779	22389	25146	19340	20909	28457
AATGAGGTAGATGAATATTC	48506	10338	12180	13526	12862	13906	15939	8729	11808	20252
TTCAGAGAAAATAGACTTAC	35286	9234	5759	11798	4329	5777	2815	3093	4793	2981
ACTGGCCAGTGATCCTCATG	48164	41540	29412	43474	35426	26178	31147	24311	31924	29558
TAAAGCCTCATGAGGATCAC	27220	8696	8761	8797	8699	7555	17780	6759	8562	19986
TTACATATTAAAGCCTCATG	48196	11328	8964	14881	13571	12267	7190	10084	12158	9116
AATATTACTCTCTACTGATT	43629	11815	12389	14797	8714	7526	10463	5146	7586	13014
AATATTGAAGACAAAATATT	35129	10315	5716	9401	7123	6645	10677	6671	7218	8795
ATATTGAAGACAAAATATTT	53202	9555	9605	9200	8148	7153	8908	6202	8525	12435
AAATATTTGGGAAAACCTAT	35336	3714	5044	6795	7729	4608	2918	4706	5772	2605
TGGGAAAACCTATCGGAAGA	65758	58129	41945	46942	42295	47344	36873	34021	46725	38018
GAGGCTTGCCTTCTTCCGAT	30486	13946	19161	18746	22362	16525	14074	16705	16134	16217
TTACATGGCTTAAGTTGGGG	42817	19292	22130	20924	19829	22760	20558	17053	24324	22116
CAGTTACATGGCTTAAGTTG	74378	26908	31080	27829	25746	25516	22709	17983	27771	32570
TCAGTTACATGGCTTAAGTT	29011	6088	4257	10837	9161	6738	5669	7051	11404	9002
TTCAGTTACATGGCTTAAGT	38053	7514	5503	9144	6313	5931	3536	5740	4693	5249
GTAACTGAAAATCTAATTAT	38662	5911	6970	8574	7374	8429	5167	6339	8366	9194
GGACGCTCTTGTATTATCTG	58678	42954	40310	36380	30713	26878	26619	22891	30718	33996
CGCTTTAATTTATTTGTGAG	62755	18854	19401	15683	23888	16235	22356	17929	18971	23034
ACGCTTTAATTTATTTGTGA	66112	12068	11509	9637	12546	9413	12436	8872	8172	12946
TACGCTTTAATTTATTTGTG	69629	29067	27378	35532	27668	26221	23988	18119	26344	26095
CAAATAAATTAAAGCGTAAA	51081	20588	6351	7124	4590	6955	5945	3405	6799	6238
CGTAAAAGGAGACCTACATC	35156	14547	12688	19131	13833	13643	12363	9966	16299	12049
TCAGGATGAAGGCCTGATGT	31658	14716	9048	13030	8480	11561	10276	6313	12693	13240
TACATCAGGCCTTCATCCTG	63547	49375	66033	48656	29223	36053	37161	24359	37562	35444
TGATAAAATCCTCAGGATGA	59540	35825	29650	32201	30482	33014	29641	27583	29227	32223
GCTTTCTTGATAAAATCCTC	45355	10448	8684	12019	10418	12742	7229	9174	15746	9578
GACTCCTGAAATGATAAATC	36761	8870	10610	12027	7115	7182	7591	7138	9495	8787
ACTCCTGAAATGATAAATCA	66927	7616	10754	7498	18107	5838	7962	10283	5166	11341
GTTCCCTGATTTATCATTTC	39403	21335	15361	16541	15019	14434	13938	11794	16216	17294
AAATCAGGGAACTAACCAAA	41341	7652	8443	8995	6831	6935	6509	4059	8067	8448
ACTAACCAAACGGAGCAGAA	42132	7767	6607	7691	9525	4004	4995	8966	4855	6963
CTTGACCATTCTGCTCCGTT	31345	13781	11474	17015	8439	13268	11288	6610	14706	12881
GTGATGAATATTACTAATAG	46957	13822	12662	14285	13866	14287	11437	16959	12805	15047
GGTCATGAGAATAAAACAAA	53565	8463	5835	7652	9712	9260	5960	8317	10400	6511
TCGAGTGATTCTATTGGGTT	45595	17662	12787	17344	17221	19037	14578	12216	21906	16002
TTGCTTATACTGCTGCTTAT	48055	13790	15414	13002	15729	10723	15342	12340	10926	18634
AAGCAGCAGTATAAGCAATA	57359	10344	11326	16417	11811	9179	13826	7627	10686	17259
CAAAAGCACCTAAAAAGAAT	42623	6221	3436	4005	5900	6098	4819	5695	5716	4467
CACCTAAAAAGAATAGGCTG	62533	18005	19505	22779	22213	18338	15547	14547	18316	17975
CTAAAAAGAATAGGCTGAGG	39724	18368	13148	17270	13062	11348	12832	9516	9703	14738
TGAGGAGGAAGTCTTCTACC	23288	19267	11096	15115	12052	13725	10959	8396	15454	9052
TTCAAGCGCATGAATATGCC	33323	13699	13110	13503	13664	11433	13130	12435	16326	14184
GCAATTCAGTACAATTAGGT	41767	13487	8109	21248	11973	8082	8173	8437	9292	9396
TGCAATTCAGTACAATTAGG	55281	12575	9461	12084	11200	19391	10368	11360	16635	10599
ATTTGCAATTCAGTACAATT	36998	9550	6883	6708	5382	5375	7834	4598	6247	5436
AGTACAACCAAATGCCAGTC	32639	19420	16006	16062	10908	14393	11709	8341	10510	12293
TGCTGTGCCTGACTGGCATT	42396	33341	33779	33065	27179	21423	25765	21178	21918	29424
AGGTTTCTGCTGTGCCTGAC	30132	13620	14829	14832	17765	10732	8896	12965	12550	10994
CAGCAGAAACCTACAACTCA	47384	12536	14402	12977	12532	10186	8970	9994	8240	10115
AGAAACCTACAACTCATGGA	60522	9879	7888	12423	9105	14051	5573	8757	13048	9508
CTTTACCTTCCATGAGTTGT	41694	29997	26610	29934	28782	27612	23241	19809	31465	22879
GAAGGTAAAGAACCTGCAAC	23490	9364	7944	11809	7316	7137	5712	6009	5540	8180
CTCTTCTTGGCTCCAGTTGC	37248	25698	15973	24563	24171	18268	16097	17869	21684	18393
ATTTGGCTTGTTACTCTTCT	43555	28232	25326	24520	22498	20677	20091	20497	22530	22408
CATTTGTTAACTTCAGCTCT	41750	20319	19785	19221	20006	17843	17937	14040	16296	20092
GCATTTGTTAACTTCAGCTC	40738	10177	14167	14778	15323	18211	12639	12726	17231	11296
CTGAAGTTAACAAATGCACC	29334	9150	10011	10885	7968	5859	8488	6006	5881	7684
GAACACTTAGTAAAAGAACC	28452	5676	5946	6602	6456	4524	3027	4757	3427	4104
GACAAATTCTTTAAGTTCAC	33196	9212	7851	8570	15509	7706	4506	8723	10950	3154
CACTTAACATGAGATCTTTG	61831	17811	13622	17299	17598	21485	19185	14789	18740	17541
CCACTTAACATGAGATCTTT	43891	12779	12101	12831	10306	13288	12198	8777	13474	12018
CCCAAAGATCTCATGTTAAG	58160	15709	12606	12837	12766	11978	7889	8467	12138	9310
TCCACTTAACATGAGATCTT	43715	10348	13245	15330	16994	18493	15805	14169	21862	15985
ATCTCATGTTAAGTGGAGAA	67092	19308	15864	17289	17889	14506	17280	14346	15604	15177
AGAGAGTAGCAGTATTTCAT	51748	31301	23021	22468	30544	29107	26295	26213	27852	29802
AGCAGTATTTCATTGGTACC	36686	23428	15405	18873	21615	19522	13272	15832	21508	16412
TTGGTACCTGGTACTGATTA	54726	32918	29536	33134	27776	23210	30753	23086	24062	33120
TGAGTGCCATAATCAGTACC	26208	15517	16599	14821	16196	12091	12959	11632	13682	14140
TGGTACTGATTATGGCACTC	38256	22609	22114	19801	15314	16937	16533	12135	18652	16151
TCAGGAAAGTATCTCGTTAC	25180	6219	7815	8422	14786	7517	7331	9059	7932	8477
TTACTGGAAGTTAGCACTCT	42106	16503	16447	18447	23143	13881	16869	14276	12887	21671
TACTGGAAGTTAGCACTCTA	50999	17810	16439	15721	16376	12521	18523	15311	12518	20802
GGAAGTTAGCACTCTAGGGA	54488	25915	22509	21532	26578	25179	22626	19993	25105	30258
CACTGACTCACACATTTATT	38817	15470	14945	13445	11024	13006	11168	7766	13209	13978
TGCAGCATTTGAAAACCCCA	51269	16875	12878	13531	15377	9639	13357	10212	12781	13101
GCAGCATTTGAAAACCCCAA	42048	12508	20433	18878	16973	12920	17214	13146	13959	19087
AACCCCAAGGGACTAATTCA	62218	18204	17927	15475	15271	14744	14633	11648	14052	15953
AACCATGAATTAGTCCCTTG	74639	49752	53239	50486	49572	38418	64665	43288	38994	53749
CAACCATGAATTAGTCCCTT	39792	30046	25651	32654	26081	16571	23833	19332	15821	22160
ACAACCATGAATTAGTCCCT	33925	28323	18516	17662	19966	20256	14470	14996	17700	18165
TGTGTCATTTCTATTATCTT	47755	18027	15949	16670	16422	18515	15751	14861	16734	20705
GATAATAGAAATGACACAGA	53276	10334	6464	9148	6939	8977	10001	4713	7078	12533
AGAAGGCTTTAAGTATCCAT	39926	17487	13672	15838	18913	13353	13862	12455	12780	17118
GAAGGCTTTAAGTATCCATT	32056	18001	16963	20758	16482	12402	16623	13859	13201	17922
TGGTTAACTTCATGTCCCAA	51152	24688	25783	21075	20332	16532	27023	15670	18507	23637
GACATGAAGTTAACCACAGT	32641	20375	12283	11321	13537	12916	14047	9820	13977	14144
ACATGAAGTTAACCACAGTC	37500	15408	16326	13636	15816	8229	16052	9482	9714	18185
CTATGCTTGTTTCCCGACTG	52903	28547	24828	31293	33108	33618	25255	21731	37009	28083
TCGGGAAACAAGCATAGAAA	57151	14060	9077	11609	9973	14317	11197	7394	12597	11447
GTATTTGCAGAATACATTCA	53793	20486	21923	31542	21066	18767	20938	18826	18329	22530
TTGAAAACGGAGCAAATGAC	25033	12592	6189	9939	6878	14050	9719	5682	12727	11858
GCATTTCCTGGATTTGAAAA	55756	13441	9016	13321	9586	8750	8521	8671	9042	9112
AAATCCAGGAAATGCAGAAG	45429	13657	11321	17780	15570	16843	12529	11336	17221	16236
CATTCCTCTTCTGCATTTCC	35708	16370	16702	19712	13865	13771	15265	12464	13172	15211
GCAACATTCTCTGCCCACTC	33799	20536	17605	22159	18945	20056	22299	10697	21483	24415
CAACATTCTCTGCCCACTCT	41471	20795	25715	32637	27649	24032	18022	17463	24249	24885
TTTCTTTAAGGACCCAGAGT	31672	8628	5984	6914	10632	9915	7526	8823	10946	11881
GTTTCTTTAAGGACCCAGAG	39026	11877	12710	15646	16258	17083	13850	14241	17526	17729
TCACATTCAAAAGTGACTTT	35789	8899	6664	7259	7814	6020	6399	6536	7383	8248
GAACAAAAGGAAGAAAATCA	50427	10418	8631	11151	12387	10744	9457	8514	11359	9826
GTGATATTAACTGTCTGTAC	29096	9114	13799	15068	7200	10757	10959	7990	13016	12628
CAGACAGTTAATATCACTGC	32893	9510	7824	8287	9941	7799	6351	6054	9087	8038
TATCACTGCAGGCTTTCCTG	61362	41149	43490	45454	34305	37377	32672	23906	38886	35057
ACTGCAGGCTTTCCTGTGGT	38747	46466	36712	43365	25568	28810	23829	20492	30383	29136
TTATCTTTCTGACCAACCAC	30925	11107	9109	13220	12243	9651	12905	6878	10446	13742
CTACATTTGGCATTATCAAC	33913	5733	8293	5752	7669	6235	6749	4862	5102	5778
AATGCCAAATGTAGTATCAA	62831	17990	26271	17229	19457	24199	10913	13406	24053	12386
GCCAAATGTAGTATCAAAGG	56171	15089	17722	14848	14622	15928	11194	11255	15738	12369
GCCTCCTTTGATACTACATT	47788	21814	14227	20260	17810	18177	17425	12758	16637	18077
GTAGTATCAAAGGAGGCTCT	37295	22312	18947	19318	22165	19734	19012	13137	18669	18162
TGTCTATCATCTCAGTTCAG	59857	29182	21268	23236	19682	21117	21211	15553	23352	25533
CAGTTCAGAGGCAACGAAAC	29098	8042	5278	12314	11184	15872	9383	6669	14019	10953
CTCATTACTCCAAATAAACA	50279	4705	5128	8385	4995	8463	6371	4484	4648	9065
TGTAAAAGTCCATGTTTATT	40862	19391	18903	22165	20486	20232	19889	13608	12637	25576
AAAGTGGTGGTATACGATAT	40146	32384	28391	37243	32857	30765	20851	28385	25309	27623
AAAAGTGGTGGTATACGATA	60984	31553	28256	32795	27464	25635	25665	20595	26162	32263
GACTTGATGGGAAAAAGTGG	59393	27651	31681	28958	26903	22943	23983	21291	21784	23310
AATGACTTGATGGGAAAAAG	51127	14508	11535	15831	18051	11566	11894	15153	13229	13301
ATGTAAGAAAAATCTGCTAG	62812	25314	18676	31218	26212	15040	17762	16469	17658	18844
TCTGCTAGAGGAAAACTTTG	59555	14894	9099	11563	14894	13600	13943	10712	16933	11548
AATGTCACCTGAAAGAGAAA	64851	8139	7787	10432	6007	11569	7204	6012	11304	5891
ATGTCACCTGAAAGAGAAAT	48147	14512	13626	15632	13361	15475	12877	10293	15598	14798
TCATTTCCCATTTCTCTTTC	44325	19342	18058	21488	22960	17259	12212	15613	20024	12012
CTAATTGTGCTCACTGTACT	33731	15924	11344	11480	17989	11985	14402	14870	12818	14848
TTCATTAATATTGCTTGAGC	33594	3783	3018	3542	4440	2275	4791	3065	2311	4245
TCAAGCAATATTAATGAAGT	39578	8795	6189	9046	9245	6696	6085	6962	4550	6623
AGGTTCCAGTACTAATGAAG	63754	14448	15602	17936	13538	8911	17894	12813	8733	18412
GGTTCCAGTACTAATGAAGT	43838	18153	20819	24385	20167	15630	20416	12356	15875	19105
GGAGCCCACTTCATTAGTAC	30287	10826	7877	7275	7428	9547	9519	6678	12111	9914
GGCTCCAGTATTAATGAAAT	47278	21915	13284	21664	12248	20960	17682	9331	14310	20845
GGAACCTATTTCATTAATAC	32801	5675	6028	3260	3393	5926	2149	3186	5168	2077
GAAAACATTCAAGCAGAACT	35176	8342	6943	7414	11100	8585	7172	9330	7221	6026
GCAGAACTAGGTAGAAACAG	50759	21792	17578	27777	27088	24309	20268	21437	21811	24906
CAGAACTAGGTAGAAACAGA	61679	9004	7609	12146	14010	9047	6631	8783	10237	8261
CTAAGCATAGCATTCAATTT	39137	20908	20373	15140	15136	15219	18019	12049	13754	20083
TTGAATGCTATGCTTAGATT	52494	13127	18776	19668	18458	15340	11208	15409	16450	14482
TGAATGCTATGCTTAGATTA	58968	23321	22967	28227	17848	15207	25161	14039	15005	27942
GAATGCTATGCTTAGATTAG	65871	30034	27297	32456	25691	26357	24759	19483	26183	30881
AGACTTTGTTTATAGACCTC	43731	18512	11120	22603	18861	17200	14921	13741	20716	18007
GTCTATAAACAAAGTCTTCC	32579	8445	6861	6483	7102	6072	4706	5750	6371	4750
GGATGCTTACAATTACTTCC	33302	8930	6786	8630	6941	10603	6403	5839	8467	9262
AAGTTATCTGAAATCAGATA	57355	13564	11707	16153	10822	13696	9838	7811	10582	11906
AGATAACTTAGAACAGCCTA	64264	27633	25894	29666	29048	25637	25223	19687	21740	30424
GATAACTTAGAACAGCCTAT	34123	10621	8748	11440	15652	9601	14509	10313	8954	14913
GATGCATGACTACTTCCCAT	35967	17247	22490	17672	15094	18270	18837	11655	22612	19971
GGGAAGTAGTCATGCATCTC	43765	33049	32891	33774	31354	27356	28701	24130	32174	30946
CCATCATCTAACAGGTCATC	37888	11148	8090	9170	6759	8496	6858	5410	9859	8313
CCTGATGACCTGTTAGATGA	65776	25948	19687	18483	19473	19145	14064	12083	20074	14323
TTATTTCACCATCATCTAAC	27377	4988	2602	4981	4381	2288	1614	3397	1549	1664
GTTAGATGATGGTGAAATAA	55794	19848	13974	20739	17265	20396	16346	17134	19068	20019
TTTAGCAAAAGCGTCCAGAA	48788	13400	12005	12509	11674	11548	15619	10554	15952	19681
TCCAGAAAGGAGAGCTTAGC	22914	5303	3338	4177	4929	6206	2800	2818	6732	3284
TCCTGCTAAGCTCTCCTTTC	34486	32423	21717	23900	22451	24778	19167	17636	19580	21935
TGTGTATGGGTGAAAGGGCT	39503	24094	21486	23239	18275	20362	19384	14019	22544	22022
CCAAATGTGTATGGGTGAAA	52442	19951	24067	23997	14908	21552	16297	11548	17013	16898
CCCTTTCACCCATACACATT	25579	14067	8823	13702	11472	11542	12279	8431	10274	15323
GCCAAATGTGTATGGGTGAA	61545	36321	32294	40678	26533	33216	36784	22431	32854	36275
CACCCATACACATTTGGCTC	37947	15995	12547	13883	19267	9865	13582	12441	11095	11513
ACCCATACACATTTGGCTCA	57850	24293	20757	23960	19597	23189	17136	13700	23892	22862
ACCCTGAGCCAAATGTGTAT	43917	17154	14175	16910	11759	22640	11902	10370	23854	12697
AACCCTGAGCCAAATGTGTA	56166	32710	29340	24049	24315	21464	21606	16106	23771	23371
TTGGCTCAGGGTTACCGAAG	49002	29259	30908	26818	23890	27666	29514	20744	31459	34636
TGGCTCAGGGTTACCGAAGA	46717	27876	24962	27505	24210	30342	24242	18824	27713	28140
GGCTCAGGGTTACCGAAGAG	53116	66192	40165	56513	41652	33353	35378	35829	35158	42300
CTAATTTCTTGGCCCCTCTT	46244	22736	21746	35755	18186	20362	17517	13231	21483	18004
TTCTGAGGACTCTAATTTCT	49612	15671	13397	19373	14729	13017	11702	10517	14311	15583
ACTAGATAAGTTCTCTTCTG	71796	56546	52153	61446	44882	44878	37413	33234	37821	35319
AGAAGAGAACTTATCTAGTG	52384	38048	34623	39639	25414	23302	26909	25159	22177	30729
AATAACAAGTGTTGGAAGCA	55042	20363	15938	18719	16501	17930	19500	10626	14471	21655
AAATAACAAGTGTTGGAAGC	33443	10674	9959	8670	10559	10199	10139	8473	11625	9785
TGCTTCCAACACTTGTTATT	37027	21593	12875	23971	17884	17667	13588	17337	13234	14678
CTTTACCAAATAACAAGTGT	41996	7242	7049	9277	7240	6981	7092	6354	4836	9519
ATATACCTTCTCAGTCTACT	27301	3387	4360	5114	8390	8233	3893	4538	9189	4744
CTATGCCTAGTAGACTGAGA	52504	10821	10975	14372	9749	13175	10584	7582	13717	11157
AGACAGACACTCGGTAGCAA	46803	20015	20264	25076	22466	20842	18765	15815	26641	20641
TGTGTTCTTAGACAGACACT	36366	18527	12591	14266	14205	8032	10337	10887	9840	13677
GTGTCTGTCTAAGAACACAG	40524	12458	11344	11078	11364	11358	8452	8795	11119	10935
CTTAAATGACTGCAGTAACC	33460	10497	7966	11469	8671	9519	7836	6172	7052	13447
CTGCAGTAACCAGGTAATAT	32323	12674	12956	8675	13084	12636	9133	11015	11874	10484
TAACCAGGTAATATTGGCAA	50032	11196	10968	16379	17455	15683	14475	14222	12216	13696
ATGCCTTTGCCAATATTACC	29975	6280	6837	6683	5308	5506	5853	2714	5836	6477
AATATTGGCAAAGGCATCTC	39006	15811	15323	17083	16904	13910	14935	9412	14424	13711
TCAGGAACATCACCTTAGTG	44147	18551	12140	22894	16926	15739	13087	13562	21589	17087
TTCTTCACAGTGCAGTGAAT	47601	21854	18210	29329	22381	16650	20860	16973	18617	27809
GACTGCAAATACAAACACCC	31279	4014	5138	7111	4686	4607	3148	3442	6787	3793
ACCCAGGATCCTTTCTTGAT	43655	36989	35754	39009	38832	40083	26560	27232	29973	29357
ACCAATCAAGAAAGGATCCT	44437	21027	15963	24213	18534	17319	12128	12274	16340	16243
AACCAATCAAGAAAGGATCC	33874	12631	8513	9891	7504	7938	9964	6254	7116	13292
TTGGAAGAACCAATCAAGAA	42510	8858	8892	5790	5243	4210	5882	4548	4110	8085
TTGGTTCTTCCAAACAAATG	42762	16882	14933	22622	24098	20311	16304	18078	18760	17688
AGACTGATGCCTCATTTGTT	45813	34115	33490	36053	23499	36029	35228	23515	32710	34596
GAGGCATCAGTCTGAAAGCC	25374	18951	16124	16618	12181	12243	14476	10397	12116	16624
AGGCATCAGTCTGAAAGCCA	55191	26261	24364	22260	29279	28951	22754	21524	30529	20071
CAGTCTGAAAGCCAGGGAGT	40901	36068	24775	25518	23616	26533	19747	16397	31965	21593
TGTCACTCAGACCAACTCCC	25277	7588	6544	10590	9946	4922	5862	7708	4546	8147
GGGAGTTGGTCTGAGTGACA	58966	39691	36914	41055	29421	32317	33152	21011	29336	33398
TGGTCTGAGTGACAAGGAAT	48265	27415	26804	24884	23499	26454	24470	16970	30209	25128
GTTTCAGATGATGAAGAAAG	48099	9408	11343	15942	12673	14375	16908	9486	17503	16261
AGATGATGAAGAAAGAGGAA	63594	22953	18790	19982	16307	24878	22993	12959	26869	23929
GATGATGAAGAAAGAGGAAC	32215	14596	10435	14202	9106	16840	13247	6681	10579	14228
TGAAGAAAGAGGAACGGGCT	23030	12913	13555	13197	15025	10601	16042	8251	9897	12804
TAATCAAGAAGAGCAAAGCA	48077	9145	6226	7481	8557	6233	4818	6635	5846	5544
CAAAGCATGGATTCAAACTT	37451	15536	13402	14698	21777	14997	13943	16139	13448	13031
ATGGATTCAAACTTAGGTAT	54736	21897	19186	21457	24796	20485	26771	16360	16274	25217
CAAACTTAGGTATTGGAACC	33843	12407	10455	12950	17076	12087	10032	9860	13949	9229
CTGGGGCAAACACAAAAACC	28637	11294	10360	10945	13290	8653	9551	10047	9127	10708
TCACTTCTATAAATAGACTG	49262	8961	9084	10200	6092	11810	7124	4681	10912	7925
CTCACTTCTATAAATAGACT	39607	9778	7936	6404	5605	8550	9007	5153	10067	7713
GCTCACTTCTATAAATAGAC	36789	4324	4503	7650	5597	2099	3575	4420	3395	4544
ACCTTAAATAACAAAAACAG	50207	5432	4183	5760	4499	5939	3870	3652	6971	5308
ATTTAAGGTGAAGCAGCATC	36481	13563	14918	11156	12398	12722	11341	9003	10810	11340
TTTAAGGTGAAGCAGCATCT	37047	10406	9477	10850	15411	9047	9662	9428	8196	9365
GGTTAAAATGTCACTCTGAG	56221	18326	9679	11677	17464	20532	13974	12552	16084	16243
TGTGTGCACATGCGTGTGTG	54927	49215	55259	54784	47156	62577	49714	37908	43925	57558
TCTGCTTCAAAAACGATAAA	55558	8077	5647	6935	4820	5953	4344	4927	6717	7696
CTTTATCAGGTTATGTTGCA	59818	11274	11008	18636	22872	11314	14578	14637	11230	16249
TAACCTGATAAAGCTCCAGC	21091	3249	4191	4249	3563	3620	2895	2484	3955	4536
TTTCCTGCTGGAGCTTTATC	35763	9790	5102	11569	12390	7789	10326	10442	8987	13614
GATAAAGCTCCAGCAGGAAA	53285	15030	12019	14615	24216	21696	14405	13351	18836	12074
CTAGTTCAGCCATTTCCTGC	35114	16301	24745	21856	23326	23645	17221	16174	19149	20678
GAAGCTGTGTTAGAACAGCA	53229	22804	15340	24174	30403	22267	21028	19741	22449	23989
AAGCTGTGTTAGAACAGCAT	37045	15839	14088	15412	21123	16470	17319	11560	16428	18180
AAGGGTAGCTGTTAGAAGGC	35403	23312	16563	21166	15565	25284	16583	13029	22579	19695
ATGGAAGGGTAGCTGTTAGA	53127	25979	26932	28016	28044	24456	21697	23308	24098	19710
AAGAGTCACTTATGATGGAA	58738	24175	19561	28940	20419	20326	17716	18827	22194	16536
GAAGAGTCACTTATGATGGA	53207	23377	23637	26455	19788	23587	24136	15481	24942	29746
GGCAGAAGAGTCACTTATGA	60411	27517	20566	26005	24155	24642	22367	17510	24346	28646
AAGTGACTCTTCTGCCCTTG	58969	63754	51310	56605	52176	41450	57428	44506	46012	50087
TGGATTTCGCAGGTCCTCAA	45244	23772	15835	22321	19888	19176	19233	16660	16115	17668
CTGGATTTCGCAGGTCCTCA	59336	48854	46639	54312	40532	40609	37467	35419	36416	38956
TGCTTTGTTCTGGATTTCGC	32274	8885	5872	8222	8409	8642	5746	8117	9966	7042
GAACAAAGCACATCAGAAAA	50421	12113	7890	20580	12845	7291	10310	8337	10041	9382
CAGAAAAAGGTGTGTATTGT	43974	35310	25184	24135	26647	22502	25214	23872	17577	25650
TTGCTTAAGATATCAGTGTT	42924	37636	35895	37967	42865	37234	34446	29872	33628	40492
TATATGCGAATCTGTAAGAA	52913	23044	19534	52571	19671	15307	18871	15391	12419	17706
CTTACAGATTCGCATATACA	57896	13599	14105	14379	12196	11550	17465	10433	13239	15294
ATTCGCATATACATGGCCAA	48788	15063	14723	12219	13705	15243	14927	10836	15669	16188
AAAACATGGAGTTGTTCCTT	33625	27162	24000	22599	23324	25877	23112	20616	27230	21115
AGGCCTAGAGAACATATATC	40097	17145	12515	19900	14236	14561	9795	10728	12967	10112
GCACCTGATATATGTTCTCT	8372	3633	4120	5599	5112	6900	3885	3440	8564	3380
AACACAAAGGGAAAGAGGAG	50851	15088	17450	13911	15083	19765	9693	12315	15689	11361
TGACGAACACAAAGGGAAAG	45542	17861	12911	16369	13599	18750	26516	10113	20370	20877
TCCCTTTGTGTTCGTCATTT	38622	27638	19092	29524	29361	38594	21338	24006	33850	29255
GCCAAAATGACGAACACAAA	46576	7458	7679	8533	9002	8383	9815	4846	10317	12400
TGCCAAAATGACGAACACAA	48407	6025	8978	8824	7218	6788	6774	6373	7271	5835
GAAGTTAATACTGCTTTAAA	61697	10794	9431	13571	14062	10271	7179	12755	9478	8526
CTTCTGGATTCTGGCTTATA	60919	26296	26166	28770	32550	27298	20749	27652	27686	21981
CCTTCTGGATTCTGGCTTAT	41154	13088	15311	9632	15256	13207	13053	10848	13869	15696
CCTATAAGCCAGAATCCAGA	45250	4775	5190	7962	6054	5371	5191	4303	5445	6203
CAGAAAGGCCTTCTGGATTC	41099	32063	17653	25404	21038	19316	19495	17073	17753	26744
TTGTCAGCAGAAAGGCCTTC	38217	16513	19469	22255	19498	15087	16215	17217	16655	20369
CCTCAAACTTGTCAGCAGAA	46390	8821	17326	14917	10249	10966	6699	7136	9014	8092
CCTTTCTGCTGACAAGTTTG	65393	50053	46530	65852	46023	61732	49374	31790	52906	51222
ACCAGTAAAAATAAAGAACC	35939	6441	6856	4851	6905	15443	4729	7489	11750	4166
TAAAAATAAAGAACCAGGAG	39511	6139	9599	9108	8900	7320	8023	9386	7611	10239
ATAAAGAACCAGGAGTGGAA	56690	17941	13908	17508	16283	13133	15173	12755	12044	17446
GTTTCTTACCTTTCCACTCC	5365	1036	1276	2086	2257	3308	1729	1865	2358	1763
ACATCAATGTAAAGATGCTG	60356	12906	11420	18808	15947	13273	20518	14678	12763	17062
CTCCTTCCATTTATCTTTCT	35709	16165	18425	15205	8896	16662	12104	8507	18613	14442
GACCTAGAAAGATAAATGGA	53965	18780	15639	26098	19801	13135	16633	14295	13393	16828
GGATGACCTAGAAAGATAAA	57388	15195	14170	11738	12305	13625	9982	10945	11794	10277
TAATGATGGGCATTTAGAAG	50455	18777	17965	26019	16441	15859	18153	13182	14462	19681
CTAATGATGGGCATTTAGAA	68800	20041	25493	22741	17992	14367	11538	15982	18089	13402
TCTAATGATGGGCATTTAGA	62894	13680	8612	15368	9938	14728	13277	7629	14758	15437
AATGCCCATCATTAGATGAT	46810	22160	20840	18926	24730	20947	16930	20548	21048	21512
GCCCATCATTAGATGATAGG	52166	23003	20149	22976	17722	19745	16930	16586	21544	23179
ACCACCTATCATCTAATGAT	54368	8991	14808	8940	6219	10173	12902	5428	9947	10683
TACCACCTATCATCTAATGA	61093	14660	9384	9651	8368	13108	7745	7887	8876	6838
TGGTACATGCACAGTTGCTC	40598	20775	18764	17395	17320	16102	15191	14623	17252	18788
GGTACATGCACAGTTGCTCT	37904	22552	15055	21745	23133	22311	15626	18849	20713	19180
TAGAAACTACCCATCTCAAG	42869	15085	14447	19090	13617	13898	9479	10100	12250	11124
TAATGAGCTCCTCTTGAGAT	36390	16025	10639	15949	9204	12274	9029	6637	11616	12880
TTAATGAGCTCCTCTTGAGA	59183	22090	16243	23391	23113	17962	16760	17103	19521	19850
ATCTCAAGAGGAGCTCATTA	58382	17645	12625	19303	20535	23846	13755	11780	18835	15677
GCTCATTAAGGTTGTTGATG	55969	27593	22742	24270	30424	31153	21818	21743	34742	25003
CATTAAGGTTGTTGATGTGG	61382	43394	50336	44258	27156	32818	33842	22018	37010	38987
TGATGTGGAGGAGCAACAGC	35179	17851	16671	18593	12993	10183	13256	11687	10924	11298
GAGCAACAGCTGGAAGAGTC	32196	18501	17602	18332	33879	23563	15998	20778	21810	16923
AGCAACAGCTGGAAGAGTCT	45654	29528	20546	23499	23790	19422	23801	21046	22708	23800
GTCTGGGCCACACGATTTGA	59474	34939	28466	38050	30502	36652	29229	24017	42650	39077
GATGTTTCCGTCAAATCGTG	37882	21169	27295	28544	35614	28738	27170	29356	29224	29034
CGGAAACATCTTACTTGCCA	55646	25365	22160	28980	22339	22654	24799	17198	24076	23080
TACTTGCCAAGGCAAGATCT	37234	26724	26656	29201	19340	27072	23041	14259	28662	25185
ATATTACCTAGATCTTGCCT	41430	14827	10529	14846	9353	8166	9374	6449	6340	9417
TAATATTTCATCTGCTGTAT	43534	14701	12174	15547	15646	13419	7337	9672	15200	8683
ACTTCTCCCATTCCTTTCAG	57429	28801	27166	33847	17704	25317	17589	14792	21709	17960
CTTCTCCCATTCCTTTCAGA	57277	19409	17251	22033	19875	12971	15029	15143	15583	15484
GGGTTCCCTCTGAAAGGAAT	44383	16084	14012	19210	19624	18163	18819	12391	22269	20207
GGGGTTCCCTCTGAAAGGAA	51811	24172	18679	26649	22138	24981	20454	17338	25932	22287
GGTAAGGGGTTCCCTCTGAA	58945	39676	37897	48000	36470	43597	35032	30854	38018	41991
TTCAGAGGGAACCCCTTACC	22047	9906	5820	8562	8653	11788	9324	7099	8665	10710
GGAACCCCTTACCTGGAATC	36767	16593	14196	19447	16834	16373	18802	9778	20033	16612
GATTCCAGATTCCAGGTAAG	54808	40416	37252	43328	36133	33569	33093	28839	32963	37498
TGATTCCAGATTCCAGGTAA	74414	45635	36927	42737	40871	53224	33331	29105	51641	36184
CTGATTCCAGATTCCAGGTA	54970	39729	24863	30332	37357	28627	20518	23956	29009	23798
AGAGGCTGATTCCAGATTCC	35463	30765	30253	37051	25446	24552	22351	18650	22454	23625
ATTCAGGGTCATCAGAGAAG	50092	21098	21826	30750	15078	18154	13362	10959	20425	15783
CTTCAGAAGGATCAGATTCA	68340	38339	40231	43364	38912	35465	36388	24375	35945	34297
TCTTCAGAAGGATCAGATTC	42837	13642	11945	13598	11057	11684	8784	7912	12042	13637
TCTGGGGCTCTGTCTTCAGA	52785	18335	11666	17238	15676	19229	14569	9300	14132	14890
GCCCCAGAGTCAGCTCGTGT	35044	18701	21762	25796	17602	22277	15742	14396	22745	17778
GCCAACACGAGCTGACTCTG	48294	26182	33443	25403	24617	29212	26262	21051	27195	25841
TGCCAACACGAGCTGACTCT	35649	16687	17614	18921	13608	13238	17077	8152	15133	15068
TTGCCAACACGAGCTGACTC	33090	13851	10668	12606	12620	12784	11177	9824	11376	12415
TTCAATGCAGAGGTTGAAGA	54299	8346	8147	9256	5601	12518	8270	4035	12054	10946
TTGGGGAACTTTCAATGCAG	62951	27702	28145	43165	23321	18228	16792	14455	23411	18974
GATTCTGCAACTTTCAATTG	52377	26622	27504	33077	27591	23095	24825	21197	29514	27210
AGATTCTGCAACTTTCAATT	35350	14453	10759	13219	12808	9781	8709	9627	10251	11561
CAGATTCTGCAACTTTCAAT	36608	8919	9445	10927	10861	8313	12181	6072	7608	11659
ATGAGCAGCAGCTGGACTCT	35283	22035	21997	23303	17372	25074	17619	15889	27211	17655
TATGAGCAGCAGCTGGACTC	38150	25534	25030	27270	15229	15824	14943	12894	16691	18349
TCAGTAGTATGAGCAGCAGC	32594	8977	6994	6787	6150	6663	4187	3834	7949	5671
GCTCATACTACTGATACTGC	31515	9821	9252	9377	5247	10122	9662	3702	9062	8060
CTCATACTACTGATACTGCT	34529	8603	5207	5141	5160	5552	4969	4348	5904	5268
TACTGCTGGGTATAATGCAA	73737	23231	22143	18882	18665	12630	12143	13191	12610	12884
CAATGGAAGAAAGTGTGAGC	25980	9578	6224	10520	11868	7812	8200	7011	6410	8965
AATGGAAGAAAGTGTGAGCA	48222	20818	18529	27061	20854	22424	17620	15399	23713	19638
TCTGTTGAAGCTGTCAATTC	25259	7613	6619	7817	6789	5077	6262	4691	5479	10031
AATTGACAGCTTCAACAGAA	56654	8005	5534	10842	11491	7163	4270	8603	7337	5328
ATTGACAGCTTCAACAGAAA	63260	10916	8891	13750	7457	7950	6710	4527	8960	8724
GGTCAACAAAAGAATGTCCA	59097	37274	31283	28449	31225	33843	24139	28175	33148	27215
CAACAAAAGAATGTCCATGG	48472	15534	13397	13647	13292	13749	11171	10774	14036	13044
AGAATGTCCATGGTGGTGTC	41863	45901	30481	38495	31891	29573	29190	24329	31993	30648
GGTCAGGCCAGACACCACCA	44044	11110	11544	10682	12346	18818	13293	6765	9372	8701
TCACAAATTCTTCTGGGGTC	38966	10263	7356	13695	8139	12977	7351	6742	14070	6498
TACACTCACAAATTCTTCTG	54707	5726	7497	4309	5224	5642	7204	2951	6698	8200
ATACACTCACAAATTCTTCT	42434	1889	2410	3868	4434	6625	5171	3508	5948	4428
GATACACTCACAAATTCTTC	44289	4402	3624	4150	5423	4016	6370	3103	4143	6989
AGTCATTAGGGAGATACATA	70203	23734	18117	16567	17998	18797	17331	10491	13476	15631
TTGTTAAGTCTTAGTCATTA	58149	16793	16787	20480	21339	17040	18548	16494	17832	20017
GTTGTTAAGTCTTAGTCATT	30832	12604	11380	13887	14469	11413	14707	12188	10074	19869
TTAGATTAGTTAAAGTGATG	61738	22050	18606	22655	21240	18539	19645	15210	17300	20593
ACTCATGTTGTTATGAAAAC	32711	6191	4523	4692	5051	6811	9591	3564	6891	9939
AGGTATTCTGTAAAGGTTCT	48851	26074	22447	26775	25560	20720	19996	21583	19721	21473
AGATGCAAGGTATTCTGTAA	59724	28798	23285	26068	19277	25701	19599	13706	21264	19390
GCAGAATGAAAAACACTCAA	48592	10342	5686	12148	8492	11412	5315	8780	9220	6118
ATGCTGAGTTTGTGTGTGAA	64283	24318	23765	31257	25068	20002	21130	20829	22551	25883
TAGGAATTGCGGGAGGAAAA	71486	26773	23149	21317	25072	32226	21513	13321	23942	28222
AGGAATTGCGGGAGGAAAAT	51474	15689	9805	15268	17171	17295	15552	6953	13167	12869
TGAGGTGTTAAAGGGAGGAG	47397	36411	38680	39198	34251	29970	33411	25590	28835	34078
CTGAGGTGTTAAAGGGAGGA	59278	49683	49665	48777	38793	43081	31105	30036	46690	31439
TCTGAGGTGTTAAAGGGAGG	40697	20510	16957	19137	17653	15079	17358	15305	16618	20321
AATTCTGAGGTGTTAAAGGG	48323	25886	17812	38038	22245	21843	19176	17208	24735	22239
TGCAATTCTGAGGTGTTAAA	59009	30377	22898	21756	23542	25354	22540	18146	23156	23189
AAAGAGATCATAGAAAAGAC	25683	2692	4770	5793	4767	3234	3644	4225	3029	5170
AGAAAGAAAAATGCTGAATG	64208	23856	17318	25113	22464	17571	18758	19198	20194	22343
TATGACTGAATGAATATCTC	40423	13744	10524	18145	12789	13706	9987	10825	16747	12874
GAAACCAAACACAACCCATC	24773	3692	3076	6159	4165	4987	2782	3863	5088	3958
GTCAGAGGAGATGTGGTCAA	51661	30677	21879	22325	42052	22179	20957	20160	17655	22729
GTCAATGGAAGAAACCACCA	42139	22050	13492	16164	14098	16828	19330	10486	15627	19768
TTGCTCGCTTTGGACCTTGG	53528	24223	20777	32235	26811	30501	19410	20966	30657	20315
CTCTTGCTCGCTTTGGACCT	34066	28711	21445	35756	32305	26152	22426	15980	30410	21454
TGGGATTCTCTTGCTCGCTT	39611	21721	14599	16403	20326	27254	17372	14985	18759	15114
AAAGCGAGCAAGAGAATCCC	30320	17312	13303	13754	9718	8888	9576	5487	11942	11869
AAGAGAATCCCAGGACAGAA	56441	12745	16942	14687	13601	11353	11901	8550	14643	12138
GAGCTTTACCTTTCTGTCCT	35541	23163	24886	27509	34218	23348	24128	17210	18036	20636
GGAGCTTTACCTTTCTGTCC	32297	20135	22794	20517	23719	17564	22778	14855	12778	15798
GAAGAAGAGAGGAAGAGAGA	54062	10178	8717	12454	12549	12502	13299	9479	13102	14122
GGAAGAAGAGAGGAAGAGAG	61588	19314	22086	31868	20248	25983	17459	17991	25184	21958
CTGAAGATCTGGAAGAAGAG	54065	10488	6765	7628	11568	14611	13685	7619	9167	13195
CTCTCTTCTTCCAGATCTTC	43925	12824	10273	14835	14281	13337	12816	9897	15170	14105
CTCTTCTTCCAGATCTTCAG	57070	7307	8108	12898	7802	9224	6382	5315	8091	7013
TCTTCTTCCAGATCTTCAGG	45373	5440	5749	8064	4680	4872	5038	4177	5536	6325
TTTCTAGCCCCCTGAAGATC	35198	7859	7250	7475	9912	11626	10407	8163	13687	12087
GGGCTAGAAATCTGTTGCTA	56415	37458	38622	33291	22309	36262	26807	20624	37519	31706
GGCTAGAAATCTGTTGCTAT	40201	24979	18695	17395	23352	13931	22577	17628	13437	18598
CCTGTGGGCATGTTGGTGAA	61997	39724	34793	37868	52120	44113	33089	37386	38462	30734
CCCTTCACCAACATGCCCAC	22138	4979	32632	6270	5517	6937	8384	5075	7574	5456
ACCTGTGGGCATGTTGGTGA	63622	36393	36453	32697	29174	30282	34226	26401	30167	36922
GCTCTTACCTGTGGGCATGT	36970	7209	4562	6798	5346	12533	7436	4291	9842	10140
CATGCCCACAGGTAAGAGCC	26952	11960	9760	11831	9003	13889	14076	6538	11775	12169
ATGCCCACAGGTAAGAGCCT	31335	11831	17031	14227	15849	11394	11757	8192	10350	11523
TTCTCCCAGGCTCTTACCTG	51453	23744	22569	31538	27340	24895	19473	19652	23941	20813
TGGAACTCTGGGGTTCTCCC	30989	20238	21936	21641	16696	18235	17605	13970	15347	19835
AGGCTGGTGCTGGAACTCTG	66972	50093	40194	53471	40339	41782	35690	27781	32700	38390
AAGGCTGGTGCTGGAACTCT	35119	30058	22231	26173	22956	26313	20111	15692	26302	18601
AAAGGCTGGTGCTGGAACTC	32014	27822	20444	21236	17035	17863	19137	15446	19354	22319
TGTAAGACAAAGGCTGGTGC	27759	13854	14023	15706	15398	14695	11691	9555	13635	13899
CCATTCCAGTTGATCTAAAA	48398	5483	6949	7735	4426	7333	5548	3428	6842	5686
TTTAGATCAACTGGAATGGA	51187	12283	14114	12459	12437	14584	10842	9501	14692	12928
GAATGGATGGTACAGCTGTG	53636	30002	31598	27366	29230	27592	30357	16040	24054	25019
ACAGCTGTGTGGTGCTTCTG	60686	64105	52080	54735	34023	56772	51015	29426	47719	54802
GTGTGGTGCTTCTGTGGTGA	52794	33163	31653	39986	32469	40350	37299	24391	39161	42407
GAGCTTTCATCATTCACCCT	27253	19823	16876	23253	13175	20012	14727	12759	15661	15169
ACCCTTGGCACAGTAAGTAT	36144	11744	13270	12414	9539	8941	9831	9588	9503	13431
CCCAATACTTACTGTGCCAA	40468	5062	3759	4187	6369	5368	5503	5871	3795	4955
CCCTTGGCACAGTAAGTATT	40742	26975	23182	19569	23664	24440	20782	17449	18055	22063
ACCCAATACTTACTGTGCCA	58377	10244	13185	7799	12009	13062	14537	8482	6331	14318
TATTGGGTGCCCTGTCAGAG	43510	39298	42608	37107	34894	33629	35696	30807	23430	32174
ATTGGGTGCCCTGTCAGAGA	54172	30548	25118	28116	23282	28064	21863	16657	28055	22674
GGGTGCCCTGTCAGAGAGGG	46051	36738	35874	36184	33169	30828	32605	28033	29542	34447
TGTGTCCTCCCTCTCTGACA	50368	27181	20236	30316	28554	25565	23373	18716	21360	22139
TTGTGTCCTCCCTCTCTGAC	30751	25228	21823	25055	22011	19219	23467	15884	19877	20104
TTGAATGCTCTTTCCTTCCT	40453	37867	26211	29034	38748	26567	29631	25815	21897	31341
TGAATGCTCTTTCCTTCCTG	65931	40911	44461	48910	58507	49393	35983	33996	33175	28052
TCTTTCCTTCCTGGGGATCC	32365	11720	12976	21242	14878	16339	17250	11185	17219	21609
CTTTCCTTCCTGGGGATCCA	64266	35257	28772	34615	28260	24714	21647	22903	23817	27691
GACACCCTGGATCCCCAGGA	42964	34060	36973	31820	27698	34061	29562	23616	32749	36130
GGTGGACACCCTGGATCCCC	22636	17306	9412	14465	13227	11840	12799	10159	12513	15345
CCACAATTGGGTGGACACCC	26773	5745	7667	9027	6856	10018	4689	3467	7053	7795
CCAGGGTGTCCACCCAATTG	48408	24680	23654	23765	20489	20128	22957	11626	18900	21018
GCTGCACAACCACAATTGGG	53675	25056	25103	27038	22282	31698	28539	13506	18672	22466
CTGGCTGCACAACCACAATT	30323	11942	11699	18002	11757	11585	9150	9577	10866	9080
TCTGGCTGCACAACCACAAT	35986	18438	13629	17595	16209	17991	15167	11483	19572	17550
TGGTTGTGCAGCCAGATGCC	32444	28344	19388	20186	21574	22779	20820	16806	17177	19395
GCAGCCAGATGCCTGGACAG	44218	29766	24481	25346	31543	15955	25972	23729	17198	24727
TTGTCCTCTGTCCAGGCATC	36997	19658	14472	23445	21546	22760	16678	19206	16293	21653
GATGCCTGGACAGAGGACAA	61414	41866	36769	42590	39132	37711	33272	25527	35191	37860
GAAGCCATTGTCCTCTGTCC	31496	22544	19476	22317	23031	14675	21220	19073	13943	23347
ACAGAGGACAATGGCTTCCA	53829	35287	26044	27494	36058	32733	27332	25301	26403	21496
GGACAATGGCTTCCATGGTA	52424	44999	36050	45776	29728	26530	33810	23610	24702	27233
TACATGCAGGCACCTTACCA	49469	36872	27744	34350	25951	24914	33693	19689	20146	29499
CATATAGCACAGGTACATGC	33129	4510	3891	5794	6085	7299	4462	3638	7606	6051
CTGCATGTACCTGTGCTATA	47837	19033	10871	22216	15503	14073	21860	13611	13358	17025
TGCATGTACCTGTGCTATAT	36524	17573	14709	14883	11419	12431	16104	8703	13022	15934
GCATGTACCTGTGCTATATG	51044	27900	22234	20292	21200	22513	22614	14663	23234	24883
AAAAGGACCCCATATAGCAC	29628	10892	12521	10518	11908	7298	10358	7797	7414	11538
TGTTCTCTGTCTCCAGCAAT	40782	21071	14467	24770	13416	25429	17738	11594	27358	19216
GTTCTCTGTCTCCAGCAATT	32615	13043	9857	9553	11817	11054	11070	10949	13843	12888
TCACACATCTGCCCAATTGC	29174	4986	6084	3915	4843	4446	4439	2967	6456	5382
AGCAATTGGGCAGATGTGTG	63138	62554	48042	58285	39170	49124	37033	33736	50328	41804
GCAGATGTGTGAGGCACCTG	49642	44229	38677	41410	41088	34642	36200	29259	34434	37052
CACCTGTGGTGACCCGAGAG	41437	34651	25921	27137	26534	24810	21500	21039	23346	22936
ACCTGTGGTGACCCGAGAGT	44172	34511	36291	28366	27420	37561	27147	19781	32608	31197
ACCCACTCTCGGGTCACCAC	26828	9330	9187	7080	11003	5708	8016	10957	7011	8403
GGTGACCCGAGAGTGGGTGT	41546	33598	30487	47683	25777	38166	24817	18956	35573	29869
ACTGTCCAACACCCACTCTC	35815	4639	5385	9156	2123	5123	3470	1254	4242	5130
CACTGTCCAACACCCACTCT	30557	13464	9132	12015	12051	13325	8526	9600	14508	9092
TGTAGCACTCTACCAGTGCC	27914	22797	16459	17364	19061	24141	15815	12690	18644	15992
ACTCTACCAGTGCCAGGAGC	37236	21065	20794	22612	17699	17278	18071	15305	15405	17326
AGGTGTCCAGCTCCTGGCAC	29383	29210	28285	30031	16708	20903	20957	13364	20756	20008
TCAGGTAGGTGTCCAGCTCC	28461	11704	9856	7391	9425	14679	11283	8202	14982	14818
GGGGATCTGGGGTATCAGGT	36274	27726	20600	25541	30083	28277	16757	20866	25111	20713
TGTGGGGGATCTGGGGTATC	30544	49067	22662	28747	19693	20771	25016	16381	21629	25400
TAGTGGCTGTGGGGGATCTG	52675	32632	37951	37288	32547	33028	33191	25763	30922	35159
GTAGTGGCTGTGGGGGATCT	41575	31397	29267	26635	28758	29087	28576	25468	28769	25972
AGTAGTGGCTGTGGGGGATC	48820	35081	39960	35196	25157	25634	27296	21936	27368	30197
GCAGTCAGTAGTGGCTGTGG	45892	42054	33386	35383	35260	26845	38765	27501	27796	27928
TGCAGTCAGTAGTGGCTGTG	58998	70710	54878	50150	41962	40572	37972	33649	36150	37283
CTGCAGTCAGTAGTGGCTGT	40754	37427	34781	33125	32699	28177	35065	23826	21326	40518
GCTGCAGTCAGTAGTGGCTG	58388	75336	59492	65541	47404	51100	56143	40093	53451	61703
TGGCTGGCTGCAGTCAGTAG	49713	32852	25443	29876	28315	28838	27175	19065	27162	31358
TACTGACTGCAGCCAGCCAC	21827	7392	13614	8439	9678	12648	7424	6341	14850	5386
TGTGGCTCTGTACCTGTGGC	28787	21231	22079	27632	12851	11244	18970	11194	13855	19183
AGCCACAGGTACAGAGCCAC	26440	3316	3587	2920	4610	3424	3225	2736	3674	3261
GTCCTGTGGCTCTGTACCTG	47066	41854	34337	51870	33065	43499	34523	21660	43880	34792
AGCTCATTCTTGGGGTCCTG	60127	62342	58439	68034	49776	59130	44122	38284	56969	36947
TGCCGTAACGCTATCCGGTC	32866	25725	21648	23373	19335	15875	18233	10271	16036	17415
GTGATTCCGTCGCGCGCATC	22616	14553	17266	10787	13849	12796	12338	13022	14942	13730
TCGCGATTATACGCGCTAAC	23934	4017	2357	3155	2737	962	2044	2956	1284	2409
CAACGCACTATCGTGCGCGA	42183	20006	17598	36004	18044	15720	20871	16188	15684	19814
TGTCGATGTTCGATCGAACG	38875	14804	22685	18590	22142	13866	18155	17099	16966	17974
TCCTGCTAGCGTATCGGATC	35516	5873	7654	7603	9584	6034	6189	7706	7308	6556
TCGTTCCGGTCGTCGACCGT	33707	31068	26955	25655	32073	24698	29700	21507	28727	30836
GCTCCGATTATACCGATCGG	51996	32666	37432	42484	44219	43921	36176	32797	38759	33558
GAGGGACGTAATCCCGATCG	41208	40545	36891	36667	34733	34287	30880	28138	34844	33567
CCTGTCGCAAGGACCGACAT	31340	9069	12611	14197	13837	18311	16859	10500	19547	14956
AAATACTCGATCGACGACTA	57375	26716	19560	31313	19108	26478	22314	15963	29948	29532
AGTTATCGCCGGCCTAACGC	28172	10020	7315	7300	8809	8746	6709	6716	9746	9463
CGCTCGCACTACACGTCGAA	51624	13903	13551	15240	13121	15763	22172	8324	17457	17567
CGGACGACGGGTCGTTACGA	53957	49081	54521	56172	35214	32782	38558	29205	32330	34529
AACAACGCGTCGCGATAGTG	53188	25328	23919	33925	24598	25068	22349	22346	29920	24589
TGCGTATCCGATCACGCGTC	17030	9769	14602	16067	10148	7920	7384	7738	10344	12159
TTATCGCGACCGAACGAACG	37236	16375	14123	15152	15053	12889	11236	12385	13469	14201
CCCGATGCGTACGTCGCGCT	21079	5413	9728	11343	5362	7053	4538	4928	12038	6397
ACCCGTATCCTTTCGACGCG	52457	64356	47546	49761	36262	35554	28292	31005	33256	32227
CCCTCGCGGTCGATCGACCT	25416	15908	15521	15790	19397	19758	13210	12309	18761	14969
AAAGCTATTTATCGCGTCGT	32393	11011	14287	18655	10814	13869	13149	7940	14681	12433
TGTCGACTGACGTATACGAT	27744	12637	8308	15061	10541	11207	15826	6110	11197	19289
TAATCGTCGCGACGTATAAG	52402	21783	20063	27244	23230	26705	20035	16648	31011	23137
CTTCCGTTTACGTCGTCGTT	32538	29311	29733	26024	18890	23059	26557	14547	25566	24898
ACACGTCGATAACTCGACGG	40868	34849	23272	28975	20885	21445	24639	19893	24208	27982
TGTAAGTATCGCGCGCCGAA	45817	18988	14550	16506	14902	8910	13441	10633	8528	12814
AGGACCGTTAACGATACGCG	41805	18082	21394	20880	17278	12432	15122	15809	13132	14290
ACCAAGTCGTCCGGCGATTC	29703	25800	22452	30856	16212	14675	16051	11067	17799	17233
TAGTGAAGACGATCGCGCGT	19926	7087	18487	6996	6430	8807	8265	5603	9774	10153
CATCGCCGTTAACGGTCGTT	33381	27655	20429	23060	25078	25099	23189	20267	28269	26276
CTAGATAAGCATCGCGCGTA	57545	32071	21382	30353	19335	29947	21922	13436	28468	22121
CCCCGTCGCGGTATGATCGG	48367	55470	39061	42258	36679	38872	47353	29645	41425	44457
CAGGTCGTACGGCGGATAAC	35675	19008	14128	19224	14191	10378	9565	12867	11550	11691
TATTCGCGCGCGATCCGATA	43964	14543	17593	15304	15126	17569	15498	11507	18411	15609
GGAACAACGCGCCGTTGTAC	27463	23729	18955	23215	16810	18433	18480	14521	18433	16402
TCGACTCGGCGCCGCGACAT	23462	11309	9171	11864	13420	8255	12626	9157	8376	15322
GCATCGCGTCGTCGATATTC	44307	27186	21616	18663	17456	22822	20111	14511	23894	23033
TCATGTTAGTTACGCGACGG	41135	38388	38531	25929	35446	29554	21425	23612	26829	23394
GCTTAGTCCGCGCGTTATAC	30231	18074	18372	22231	14036	17177	17663	12400	18548	19821
CTCTCGCAAGCGCGCCAATA	45749	24400	18521	24481	18600	21580	16110	16585	22147	16177
GCAACGATAACGTCCGATTA	64121	59659	43786	51710	43099	51388	46468	38928	46144	48732
GATCATCGACGCGTACGCTT	43728	19934	14861	22609	16430	15283	13578	15442	11885	17217
AAGCGCTTATTACGCGCAGT	27340	17477	13984	20130	11134	21257	13065	8731	22449	17389
AGTCGATAGGTCGGATACGC	28158	15380	11652	12080	11747	9192	11702	9543	10687	10223
TACACAACGCGGTCCGCGTA	47175	27219	31950	29485	21995	23104	20968	20395	23389	25647
AGCTATAGCGCGCGAATCGG	54771	26939	21646	33708	28027	27249	22310	23817	26956	25835
CAATCGATCAAGCGCGCGAC	19250	6886	4541	10242	8755	7884	5385	4950	10474	5717
CCCAACCGGTCAATCGTACG	33355	18764	20673	24430	22478	21554	15008	15373	21922	19162
TCAGCGGTCCGAAACGTAAG	39809	7596	7357	12787	14283	6843	10530	9407	8228	9832
CGAATAATTCGCGCCGTACG	40503	17965	10320	16073	16952	15886	12285	11149	19425	14382
AGGACGCGATCGAGCGTATA	53359	30517	32670	46006	25392	37067	25386	18611	32303	26738
GCCCGAATCGTCGTCGCATT	35611	17585	14997	23394	15079	16965	16096	9760	10113	17070
AATCGCAATATCTCGCGACA	59798	11302	12070	17669	16614	16500	10905	11229	13651	11588
TGGGGTTTCATACGCGCGCA	39167	26927	25732	32042	28052	22264	23342	19283	23935	23141
AGAGTTGGTCGAACCGTCGC	29157	24851	20240	20031	20618	22347	18582	16258	24264	15860
TATATCGCGGCGTCGTTACA	55040	50314	40261	44165	33182	38825	43764	26086	40232	36693
GGACTCCGCTCGTACGATTA	55246	40015	35500	32135	39391	41990	31583	28338	45407	38714
GTACGTCCGACTATCGTACG	36681	38945	34393	35770	33201	26316	32027	22401	25500	38194
CCCTGCCCGTACGTCGCGAT	20665	8112	4786	4724	6239	7611	5518	5457	7069	7498
GTACGCTAGACTACGCTCGT	27399	15921	12247	15481	18458	11843	18589	13792	12850	17324
AGTCCGCAATTTGCGACGAT	46204	19329	13177	18793	16940	23730	19084	12794	21923	18643
GAAAACGAGCGGAACGCGAT	27312	12037	8146	9570	15945	12227	6394	11720	13770	7388
TTACGTATACGTTTCGCGCA	46809	30130	26601	31247	25512	21898	19823	16348	22517	24047
AAGGGGTCGTACGCGAATAC	27937	14514	9130	14763	14597	15004	13333	12159	16040	12529
AAGCGACGTTCGTCCGATAG	37824	34091	35981	39313	31949	38890	26822	26401	36127	30161
GAGCCGCCGAACGACGTATA	36582	24469	26193	32373	19358	26941	21121	16011	35218	26898
TCCTTCGAACGATCGGCGTA	34392	7181	8286	9877	10924	10748	8790	7840	11735	11041
CAGCGGCTCGTACGCGAAAG	35612	19464	18339	22546	18220	18227	19934	15392	18795	21367
TGGGATTCGTCGATCGATGT	35113	20806	15798	19885	23399	12940	15147	16714	14423	16034
GCACTTACGCTCGTCGGTAA	58747	25991	22361	28066	30086	24945	18983	19250	22037	23000
CCCTGCGTCGACCGTAACGC	23639	20929	13942	20826	20085	12303	18645	16827	15427	20297
CTCGTACGACCGGACGTCTA	36294	29070	33030	30076	19332	20497	17823	15208	20270	21231
AATACGCCGCGCGGTCGAAA	50069	16861	16878	19821	14175	18581	14455	11476	16554	17016
GGACGCGTTATGCGCGATTA	62957	41257	40780	46325	38811	43306	51266	34235	44896	47549
GCGCGTCAAGCGACGCGATT	27215	22726	19365	24549	24656	22350	21343	16893	22632	18031
TGACCTTCATCATGACGCAT	39289	9246	12827	11142	10033	11293	10720	8257	8698	9713
TGCCTGTGCCATTACGCTAA	57981	26403	26898	17935	20290	21543	23352	17737	20569	23784
CCTTTCAAGTCGTACCAGAT	30575	17349	15367	14655	14082	20548	14062	10018	18682	14144
AACTCCTACGAAGATAGTAC	30379	3140	5787	2306	4494	6387	1732	4113	8033	2113
TGAACACGAGACCTACACTC	30726	10025	5595	9639	6383	10493	6207	4937	9429	6915
AGCTGGCCAGCAATCCACGA	40137	27569	27506	28096	19172	22320	23474	15334	24170	26032
TGCATCGGAGCAGCTATCGT	40049	23563	22447	28624	21649	22805	19144	19778	20511	20564
AAGAAACCGATGGGACGCCG	45476	22814	23901	32118	23009	19067	21234	21299	21538	22312
ACTAAACACCCGGGGAACTA	50476	20825	20443	20973	15194	18478	17297	10979	20834	16798
ACCTTTAATAGGCACGTCCT	37719	33436	39767	37414	31091	22110	26816	23661	18418	30019
GCTGCATAGCTGTTCTACAT	33438	16850	14639	19953	17498	13115	15297	12606	15505	16818
CGTGGCTAATCTGTTAACTA	53358	16068	16448	18896	23874	14624	18632	19986	14357	20942
AAGGCCTTCAAAGTTAGACC	28446	4907	7286	5700	4609	4196	6944	3226	2959	5477
ATCCAAACGTTTCACACCCC	31683	15588	12837	14172	14941	13184	14212	8494	13254	16610
ATTGGTTTATTATAGCCGGT	27451	15402	10473	10808	9785	10132	12466	7265	10797	13233
GTTCTACCTTCAGTCCGATG	48346	23366	30578	27286	25774	22303	19769	21731	24587	23554
CAGAATACTTTGGCCGTTGG	53793	23122	21558	23125	23343	25096	26054	20756	30133	25324
CTCTGCACTTTGGTCGCTGG	54855	26970	26497	23443	24584	24624	20698	18663	26345	24547
CACTACTAGCTCAAGGACCG	28703	14897	14655	18314	14903	13657	14882	10654	13647	19292
TGCACGACCTCGCTTTCATG	60091	32616	27343	34669	26634	28310	20606	21532	24493	21690
AGGAATGGAATTAGCGGACC	35273	21130	21034	26635	16374	17485	13642	12127	17751	11897
ACTAACAATTAGCGCAGTTG	62931	25104	24877	22082	21147	26896	17181	15120	24707	21683
CAATTTGCTTAGGCGACCTG	54009	22496	20379	28380	28628	33558	21850	22036	30434	27252
GAAAAGTCATCCCACGAAGT	36465	23706	18172	20336	21663	18706	25662	20703	21971	27068
ATATATTTCTAACTCGGAGG	48805	16106	12898	15684	10875	15107	12714	10036	17294	13020
ACTAACGGCGCATCACCTAA	63663	19367	17866	25299	20735	21193	17300	14314	24070	19370
GTGATACCATCCACCGTGAT	25979	17535	21863	24773	14948	18310	13346	11510	20986	14774
GTGCCCACGTTCATAATACT	29369	17631	17916	12181	13761	12262	12922	11178	12913	14993
TATAGGGGAACCCATACGTA	43908	28933	21865	37387	31867	21166	24023	24509	19681	26139
AGGATGAATAAATCGCCCGT	37089	21355	21224	26959	20139	19342	15640	14511	17532	22525
ACAGCGTGGAAGCACACCGA	47081	23452	20177	25308	23950	19252	21586	18608	18625	23433
ATGGGATTATCGCACCCCCT	28035	22740	15910	23421	16954	23722	19581	13647	21913	19175
ATTAACGTACCTATTCAACT	36714	7368	7872	9934	10262	8745	11052	6400	10050	12045
GGTGCTCTATGCTTCACCAT	34015	17040	13259	15762	19468	11564	12595	13317	14194	16021
CAGGCAACTTAGCATTATGC	33323	13797	10765	9749	10578	7395	11026	9452	8862	11068
ATGCTAACGGGCCCATACGA	52101	16323	17848	20868	16881	14289	16025	14018	16669	16359
TCTACTCAGGTGACCAACCA	48557	16945	9352	10365	12659	18330	17450	9364	18480	20808
ACAGCAGATGTAGATACGAC	25016	11912	4647	8874	5674	5425	9276	5634	7169	7743
TGTAATTAACACTCCGTACG	40439	20710	12722	18280	16042	14938	11724	12807	16220	10684
CTCACGTGGAGCCGACCGAC	21622	10004	7764	7030	10949	9768	7543	9108	9401	7883
CAGCAAGAAGGCGCGATCTG	52453	30181	27267	29387	20399	28952	31252	16156	29962	30441
AAAACGACCACCCGAAACCT	27028	7058	9448	8961	11588	9208	7902	11519	11619	10044
AATATACCGCTTTGGCACAT	36561	9588	9642	12305	8548	11505	9622	6737	14870	13680
ACAGGCACGTGCTAAAAGAC	30578	10954	10642	10136	9787	11205	14961	8399	11984	10348
GACTGAGAATCATCGATTGA	58091	23010	29457	26409	33143	30618	26999	22105	27302	27828
GAAGTGTAATTGGGTTCACC	22728	8851	7594	9984	8631	5465	11140	5821	5513	10754
GCAGGACAGACGACCCGCGT	13320	7850	10929	10174	10727	7127	11577	7309	7588	11771
ATCTAGGGAATGCATACGGG	51780	28809	29008	27496	25030	28726	18949	17786	28683	22257
ATGTCATCCAATTCGTGTGC	40388	17326	16988	25540	18932	13551	15148	16389	17368	16902
CATGTATACCCAAGTCAAGC	27085	4856	2648	5805	3799	7561	6292	3126	6941	5899
ATGATACCCATGAACGACTC	34414	10742	8683	19217	9305	6583	6248	7727	5473	7042
AGTGACCTCGTCATAAGCGG	43782	16934	12933	21358	18723	14386	16876	15063	17159	18092
GTAAATCACCTGATGCGGTA	56104	20371	18831	27418	22598	17194	17240	18606	17531	21838
AGTCGCAATTGTTCAGATGG	70817	42289	44791	37933	35944	37932	30212	27049	36792	31439
TCACCAGGGATAGCCCCATA	51826	23910	19384	20415	23388	18105	22722	17907	19316	20372
ATCAGAGGCTAGCTAACCGA	64278	41350	35748	41174	35312	30084	27961	26727	29331	33053
TACACGTATCGTATTTGCCA	64633	23099	24406	22279	24218	20160	24739	16136	19749	24450
GACCTCAAGTGATCCGGACA	41892	41594	30095	40887	30535	29188	30884	24164	26804	30363
GTGGGTCTAACGTAAATCCA	49216	36108	29756	35427	30006	30330	30785	24484	35250	39596
ATCCCCAAGACATGCTCGGT	16516	10834	7837	12459	7797	7223	8370	5716	8425	7821
AGCGCCACCACCGAAGACTT	29924	21557	24907	22443	24832	18353	18078	15494	18933	18120
GCTCTAGATGGCATGCACGA	50376	15499	15227	18337	12559	16964	11394	10133	16804	16378
TTATTTACCACGCATACCCG	51474	14996	10577	16815	14613	12864	10248	11136	17994	11755
GAACAATAGTCGAACTAGGT	32772	9911	14809	15193	11322	9832	7345	9062	9000	10328
TTCCAGCCTTCAACGGCCAA	45283	27982	25449	23472	25732	26226	26341	20534	29521	25963
GCCTCGTGGGATGCGTTGTG	60302	48802	55279	54727	57371	38225	46483	41232	37213	46970
TTGTATCACACGCATCCTAT	42076	11369	6422	10655	7504	8496	14337	6593	10960	10930
TAGAAGTCTTACGCCAAGAC	19914	7923	5291	7507	14141	9276	7502	8007	7847	9343
AGGTAACGAATTGAACGTAC	34988	10625	7205	4959	12732	7330	7205	6284	6324	7822
TCATGGAGTTTGAGCGACGA	43143	15036	11292	14936	9007	13178	7546	6295	15155	9151
ATGTTATAAACGGACGGGTT	37844	20740	25829	26927	19655	33898	23647	17523	23546	21960
AAATCGCTAAGGTAGCATAT	44200	22231	17002	18793	19458	20941	19937	18539	20203	19744
GTGTCTTGTGTACGCTCCAG	41745	29977	29674	38034	36038	28279	39927	25839	28896	35840
CCAGGGACAGGACTTACGGT	29278	23894	21008	27573	26080	21125	23694	19596	21315	24499
CTAGGTAACTCTATAAGACC	38468	9809	10511	8718	9046	9135	9005	5814	7837	12045
CTCACCATGGTGGCGGATGG	35191	20476	15900	17436	15337	19220	16426	16497	27959	24475
TTACTCACCATGGTGGCGGA	39115	6529	8411	8970	9386	6943	8046	8278	8061	9323
CGTACCATGATGTTGCCCAT	36400	21814	20087	25521	18723	15408	15955	15576	21050	15311
CCGTACCATGATGTTGCCCA	48565	14466	15041	15996	13273	13557	12439	14667	13988	16591
CTCACCTCTGGATTGGCTTC	49962	12764	14752	16142	23285	11063	14656	17541	13891	19303
GCCCACCTGCACCATGGGGT	25778	6587	6421	7031	8124	6599	6925	7216	7791	9079
CCTCACCTTGATGGGGATGC	30396	10118	9470	9815	7217	9394	7136	9455	13396	11735
ACCTCACCTGGATCTCCACA	53881	9258	12089	8110	9556	11654	8091	9164	11704	8755
CTCACCAAAGGACTCGTTGA	60302	9722	7291	7984	8733	11800	9363	8783	14596	11587
TCTTACCTCCCGCCTGCTGC	28524	6200	5186	5814	6106	9358	7451	4351	6698	8018
TACTTACACCCTGCTGCCAC	24244	6647	5137	6036	6440	8291	8611	4152	4537	8603
ATACTTACTGCAAAAAGAGC	37274	2307	2721	1690	3096	3149	1795	1826	2832	2164
GCTCACCTCTGAAGCTTCAA	52283	5666	4192	4738	7003	9963	6291	6724	6114	6344
AGTTTCACCTGTATAACTAG	65283	8667	6618	9360	8978	15480	14609	6395	13710	9618
GTTACCTGTCTGTAGTCTCT	19091	4174	4510	3910	4092	4250	3381	3237	7929	4478
CCTTTACCTGTTGGAGCTGA	57246	8121	6608	8562	4447	4758	6358	4051	4695	9660
CCCTTTACCTGTTGGAGCTG	59347	15427	15399	18676	13612	14380	16124	10610	17634	16333
CACACCTGAGCATGAGCCCT	28096	8561	5454	5757	6755	9338	6769	7084	11933	10281
GTCACCTGTAAGGCCTCTCC	15815	5500	3016	4842	2580	4404	4771	1799	5917	5573
CTCACCTTAAGGGCATCAGC	24880	2274	1882	3572	1998	3869	3350	1253	2471	2508
CTCACCATGGCTGTTGCGCG	27531	7069	6442	6217	4074	8008	4685	3574	9206	6774
CCGCTTACCTTCGTGAGTCT	41835	21627	16589	21278	16366	9286	10793	12903	11288	13170
ATCACCTGTTCTGTTGACTG	59409	18285	16266	26613	27994	40518	27709	22843	32326	29453
AGAAGTACCTCTCTCTGTTT	43835	28176	25912	29002	17431	18556	15981	16561	12525	17728
GTACTACCTTATATCCTTCT	27084	3226	3859	5065	2816	1722	2795	2021	1749	3306
TGTACTACCTTATATCCTTC	42130	5553	6360	6480	8521	8949	10596	5741	9080	8092
GGACTTACCTTTCTCATTGG	60715	31797	25384	33630	31254	35950	28186	28233	31429	28144
GAACAAACCTTATGCACATA	53940	17200	25334	16478	13564	17127	17125	10949	14244	17567
GATTTACCTTTCCTCTGTGT	34724	5423	7528	7882	9943	6025	7523	7767	5466	9745
CATACCTATGACATTTACAA	60101	2304	1563	4666	2064	4450	2697	1463	4224	2114
CCGTACCTGTGATTGTTCCA	45475	9878	7805	14931	12939	10188	11217	10139	9211	13791
GAATACCTCTAGCCATTCAG	51301	4532	5526	9372	7851	9980	5452	5902	8554	7383

## Sheet: NG-ABE
Cell line	pDNA	HAP1	HAP1	Meljuso	Meljuso	Meljuso	Meljuso
Drug arm	pDNA	Dropout	Dropout	Dropout	Dropout	Cisplatin	Cisplatin
sgRNA sequence	pDNA	Rep A	Rep B	Rep A	Rep B	Rep A	Rep B
CTGTTCCAATGAACTTTAAC	1019	1322	345	623	721	395	654
ATGTGTTAAAGTTCATTGGA	1539	3202	3185	2661	3302	2623	2736
TCTGTTCCAATGAACTTTAA	1115	894	1454	1275	848	703	896
TGTGTTAAAGTTCATTGGAA	1744	2600	2612	1874	2129	2118	1930
TTCTGTTCCAATGAACTTTA	1788	2798	1983	1297	1752	1347	1439
GTGTTAAAGTTCATTGGAAC	1193	1357	1340	1411	1441	1380	1470
TTTCTGTTCCAATGAACTTT	1549	1910	2084	2069	2039	1755	1830
TGTTAAAGTTCATTGGAACA	2048	3621	3627	3134	2733	2773	2377
CTTTCTGTTCCAATGAACTT	868	1495	1543	1216	1198	1053	920
GTTAAAGTTCATTGGAACAG	1575	2846	2565	2203	2181	2509	2382
TTAAAGTTCATTGGAACAGA	1925	1960	2127	1427	1472	1403	1594
TTCTTTCTGTTCCAATGAAC	1082	2381	1421	1668	1448	1508	1315
TTTCTTTCTGTTCCAATGAA	1339	2708	1935	2916	2447	2634	2516
AAAGTTCATTGGAACAGAAA	2004	1142	1837	1546	1291	1314	1123
ATTTCTTTCTGTTCCAATGA	1517	2482	2858	2620	2516	2455	2605
AAGTTCATTGGAACAGAAAG	1579	2599	2095	1581	1900	1464	1332
CATTTCTTTCTGTTCCAATG	1308	2541	2599	2180	2546	1916	2149
AGTTCATTGGAACAGAAAGA	2103	1796	2681	2113	1884	1864	1844
GTTCATTGGAACAGAAAGAA	1446	960	982	1155	1117	1459	830
TCCATTTCTTTCTGTTCCAA	1077	3198	1889	1720	1889	1876	1446
TCATTGGAACAGAAAGAAAT	1368	1063	1068	1018	892	576	878
AATCCATTTCTTTCTGTTCC	941	1412	2078	1317	1579	1218	1440
ATTGGAACAGAAAGAAATGG	1068	1099	1396	1458	894	1626	973
TAAATCCATTTCTTTCTGTT	945	1699	1574	1156	949	1161	997
ATAAATCCATTTCTTTCTGT	1327	1464	1180	1750	1275	1405	1257
TGGAACAGAAAGAAATGGAT	1068	590	933	911	929	932	861
GATAAATCCATTTCTTTCTG	1855	2867	3793	3194	2639	3197	2740
GGAACAGAAAGAAATGGATT	1428	1928	1960	1496	1499	1269	1754
AGATAAATCCATTTCTTTCT	1714	2869	2425	2074	2580	2297	2388
GAACAGAAAGAAATGGATTT	1120	1135	2610	1625	1492	1382	1119
CAGATAAATCCATTTCTTTC	1375	1996	2496	2430	1518	1716	1686
AACAGAAAGAAATGGATTTA	2141	4110	3746	2866	2844	2603	2939
GCAGATAAATCCATTTCTTT	1307	2008	1411	1885	2331	1931	1774
ACAGAAAGAAATGGATTTAT	1424	1727	1442	1728	1374	1681	1488
AGCAGATAAATCCATTTCTT	1478	3104	2060	2470	2498	2253	2285
CAGAAAGAAATGGATTTATC	1169	992	858	970	1014	511	1114
GAGCAGATAAATCCATTTCT	1635	3049	3275	2572	2594	2438	2373
AGAAAGAAATGGATTTATCT	1841	2391	3086	2054	2246	1903	1935
AGAGCAGATAAATCCATTTC	919	2347	2797	1943	2078	2089	1927
GAAAGAAATGGATTTATCTG	1827	3756	3014	2638	2419	2410	2211
AAGAGCAGATAAATCCATTT	1080	1418	1218	1291	1076	1290	1310
AAAGAAATGGATTTATCTGC	1281	2193	1578	1231	1801	1223	1621
GAAGAGCAGATAAATCCATT	1067	2246	2340	1371	1514	1308	1567
AAGAAATGGATTTATCTGCT	1070	1286	1404	1654	1636	1308	1320
CGAAGAGCAGATAAATCCAT	1297	1786	1425	1018	999	999	867
AGAAATGGATTTATCTGCTC	1409	2311	2120	1879	2110	1632	2638
GCGAAGAGCAGATAAATCCA	1624	2445	2188	1607	1808	1516	1689
GAAATGGATTTATCTGCTCT	1295	2242	3203	2193	2032	2267	2707
CGCGAAGAGCAGATAAATCC	958	1004	935	1179	948	977	1105
AAATGGATTTATCTGCTCTT	1214	2065	2193	1823	1835	1441	1525
ACGCGAAGAGCAGATAAATC	690	782	1033	710	679	714	466
AATGGATTTATCTGCTCTTC	1123	3004	2398	1914	2486	2039	1978
AACGCGAAGAGCAGATAAAT	1078	801	961	1249	843	1169	842
ATGGATTTATCTGCTCTTCG	1362	2409	3535	2397	2149	1833	2462
CAACGCGAAGAGCAGATAAA	1669	2696	2205	1726	1602	1562	1245
TGGATTTATCTGCTCTTCGC	725	797	1726	882	830	977	821
TCAACGCGAAGAGCAGATAA	1786	1927	1487	1578	1659	1648	1290
GGATTTATCTGCTCTTCGCG	1430	2521	3245	2887	2230	2797	2589
TTCAACGCGAAGAGCAGATA	1738	1488	2265	2096	1984	1853	2148
GATTTATCTGCTCTTCGCGT	776	1269	1076	1072	1070	1019	1269
CTTCAACGCGAAGAGCAGAT	1455	1548	1815	1813	1314	1747	1160
ATTTATCTGCTCTTCGCGTT	696	1213	1480	1054	1137	987	772
TCTTCAACGCGAAGAGCAGA	1652	1148	571	1036	1371	1034	1420
TTTATCTGCTCTTCGCGTTG	1726	4588	2812	2457	2556	2470	2472
TTCTTCAACGCGAAGAGCAG	1766	2352	2921	2150	2399	2063	2467
TTATCTGCTCTTCGCGTTGA	1998	4213	3379	2956	2649	2800	3165
CTTCTTCAACGCGAAGAGCA	1930	3861	3974	3493	3588	2821	3186
TATCTGCTCTTCGCGTTGAA	1727	3039	2914	2334	2143	2113	1996
ACTTCTTCAACGCGAAGAGC	793	929	1413	963	783	677	782
ATCTGCTCTTCGCGTTGAAG	2037	3527	4110	3364	2817	2808	2655
TACTTCTTCAACGCGAAGAG	1465	3484	3213	2203	2726	2748	2229
TCTGCTCTTCGCGTTGAAGA	1870	3194	2017	1370	1884	1387	1279
GTACTTCTTCAACGCGAAGA	1776	2952	2166	2371	2347	2048	1944
CTGCTCTTCGCGTTGAAGAA	1577	3250	4678	3025	2661	2449	2901
TGTACTTCTTCAACGCGAAG	1385	2142	2422	1356	1325	1083	1436
TGCTCTTCGCGTTGAAGAAG	2231	2197	3321	2882	2796	2731	2225
TTGTACTTCTTCAACGCGAA	1418	2011	1439	1930	1855	1813	1553
GCTCTTCGCGTTGAAGAAGT	1515	2807	2435	3065	2957	2517	3122
TTTGTACTTCTTCAACGCGA	1380	924	774	1612	560	708	634
CTCTTCGCGTTGAAGAAGTA	1627	3548	3481	2907	2937	2535	3285
TCTTCGCGTTGAAGAAGTAC	1425	643	1040	756	1019	751	1199
CTTCGCGTTGAAGAAGTACA	1227	1370	1434	1351	1265	1577	1345
TTCGCGTTGAAGAAGTACAA	1488	1622	1682	1118	1117	991	908
TCGCGTTGAAGAAGTACAAA	1544	948	890	1047	934	870	795
CGCGTTGAAGAAGTACAAAA	1721	1282	1067	917	1281	714	968
GCGTTGAAGAAGTACAAAAT	1074	1382	1706	1337	1085	1047	1213
CGTTGAAGAAGTACAAAATG	1706	2117	3806	2260	1953	2322	1562
GTTGAAGAAGTACAAAATGT	1090	1395	1283	1231	1334	1402	1175
TTGAAGAAGTACAAAATGTC	1358	2169	1890	2228	1439	1579	1264
TGAAGAAGTACAAAATGTCA	1873	1427	1934	1783	2082	1798	1553
GAAGAAGTACAAAATGTCAT	1618	2693	2442	2404	2409	1892	2599
AAGAAGTACAAAATGTCATT	992	1426	1586	1058	1202	1058	862
AGAAGTACAAAATGTCATTA	2095	3097	3783	2398	2672	2291	2936
GAAGTACAAAATGTCATTAA	1429	1279	1002	943	1372	1144	1334
AAGTACAAAATGTCATTAAT	1584	738	1261	956	1422	1187	1173
AGTACAAAATGTCATTAATG	1906	3037	3355	1789	1909	1235	1826
GCATAGCATTAATGACATTT	1222	1528	1833	1602	1572	1241	1696
TACAAAATGTCATTAATGCT	1365	1579	1990	1568	1231	1438	1516
TGCATAGCATTAATGACATT	1376	3153	1757	2194	1749	1890	1633
ACAAAATGTCATTAATGCTA	1545	1128	798	726	1026	692	924
CTGCATAGCATTAATGACAT	1217	4035	1976	1307	1083	1205	1271
CAAAATGTCATTAATGCTAT	1341	1519	1727	1250	1602	1063	1071
TCTGCATAGCATTAATGACA	1694	986	1001	980	965	780	740
AAAATGTCATTAATGCTATG	1419	1531	1522	1358	1364	1361	1640
TTCTGCATAGCATTAATGAC	1266	1294	1422	1088	1257	878	1034
AAATGTCATTAATGCTATGC	1011	1079	1187	1413	819	1463	908
TTTCTGCATAGCATTAATGA	1590	1432	1050	1205	916	1151	1030
AATGTCATTAATGCTATGCA	1154	1474	1199	1292	1016	851	898
ATGTCATTAATGCTATGCAG	1581	1675	1589	1579	1277	1142	998
TGTCATTAATGCTATGCAGA	1889	1295	2283	1986	1988	1472	2242
GTCATTAATGCTATGCAGAA	1385	873	1408	1260	1140	1094	1005
TCATTAATGCTATGCAGAAA	1884	885	1414	861	716	1156	743
CATTAATGCTATGCAGAAAA	1805	1927	1632	1150	1272	1043	985
ATTAATGCTATGCAGAAAAT	1664	2124	1652	1777	2230	1795	2058
TTAATGCTATGCAGAAAATC	1168	1160	1696	1180	962	884	1160
TAATGCTATGCAGAAAATCT	1376	1502	2659	2004	1362	2013	1409
AATGCTATGCAGAAAATCTT	1207	971	703	991	1171	779	1056
ATGCTATGCAGAAAATCTTA	2774	1724	3204	1625	2036	1707	2158
TGCTATGCAGAAAATCTTAG	1942	2392	1192	1602	1641	1206	1260
GCTATGCAGAAAATCTTAGA	1523	1832	1303	1302	1218	792	1268
CTATGCAGAAAATCTTAGAG	1555	1962	1278	1476	1606	930	1059
TATGCAGAAAATCTTAGAGT	1402	1356	2048	1263	1367	1136	1302
ATGCAGAAAATCTTAGAGTG	1780	4426	3697	2759	2721	2197	2827
TGCAGAAAATCTTAGAGTGT	1250	2787	2291	2164	1962	2164	1642
GCAGAAAATCTTAGAGTGTC	1505	3279	3074	2824	2819	2336	2439
GATGGGACACTCTAAGATTT	1277	3282	3829	2628	2661	2598	2330
CAGAAAATCTTAGAGTGTCC	914	1123	1445	1330	1144	1214	1036
AGATGGGACACTCTAAGATT	1512	3299	2772	2638	2023	2544	2141
AGAAAATCTTAGAGTGTCCC	1297	2157	1898	1884	1668	1709	1668
CAGATGGGACACTCTAAGAT	1215	1638	1877	1397	1357	1142	1363
GAAAATCTTAGAGTGTCCCA	1692	1999	2428	1463	2166	1430	2047
CCAGATGGGACACTCTAAGA	1769	2250	2398	1771	1664	1444	1104
AAAATCTTAGAGTGTCCCAT	863	1232	963	1339	1361	1389	1239
ACCAGATGGGACACTCTAAG	1756	1571	1354	1096	900	939	886
AAATCTTAGAGTGTCCCATC	904	2619	1622	2125	1535	2698	1480
TACCAGATGGGACACTCTAA	1679	1090	1265	1061	1245	919	1179
AATCTTAGAGTGTCCCATCT	1008	1632	2125	2041	2167	1880	1826
TTACCAGATGGGACACTCTA	1891	723	722	710	569	558	568
ATCTTAGAGTGTCCCATCTG	1544	2905	3975	2646	3057	2595	2680
CTTACCAGATGGGACACTCT	1201	1723	1854	1536	1502	848	1140
TCTTAGAGTGTCCCATCTGG	1496	1416	1586	1541	1281	1369	1205
ACTTACCAGATGGGACACTC	858	602	1059	673	864	760	676
CTTAGAGTGTCCCATCTGGT	810	1559	1238	1629	936	1079	1050
GACTTACCAGATGGGACACT	1194	1577	2330	1645	1707	1456	1735
TTAGAGTGTCCCATCTGGTA	1718	4452	3068	2601	2749	2392	2086
TGACTTACCAGATGGGACAC	1195	1873	1562	1375	1301	1210	1215
TAGAGTGTCCCATCTGGTAA	1950	4876	5341	3819	3660	3321	2715
CTGACTTACCAGATGGGACA	1734	2816	2782	1975	2018	1820	2205
AGAGTGTCCCATCTGGTAAG	2105	3691	4810	4522	4635	3681	3682
GCTGACTTACCAGATGGGAC	791	1460	1358	1877	1196	1395	1169
GAGTGTCCCATCTGGTAAGT	1054	2354	3131	2223	2152	2557	1921
TGCTGACTTACCAGATGGGA	1586	2665	1712	1954	2033	1650	1330
AGTGTCCCATCTGGTAAGTC	887	1144	1974	1241	1268	1182	1304
GTGCTGACTTACCAGATGGG	1721	3960	2526	2144	2481	2208	2556
GTGTCCCATCTGGTAAGTCA	1488	2174	1932	1672	2128	1684	2131
TGTGCTGACTTACCAGATGG	1763	3184	3295	2526	2649	2295	2389
TGTCCCATCTGGTAAGTCAG	1733	3402	4737	2983	2632	2984	2598
TTGTGCTGACTTACCAGATG	2122	4056	4029	4092	3552	3211	2950
GTCCCATCTGGTAAGTCAGC	911	875	1387	989	980	1055	1038
CTTGTGCTGACTTACCAGAT	1216	2546	3108	2460	2008	1421	1203
TCCCATCTGGTAAGTCAGCA	941	678	891	570	757	668	930
TCTTGTGCTGACTTACCAGA	1392	630	1242	919	886	480	612
CCCATCTGGTAAGTCAGCAC	754	860	952	676	736	641	572
CTCTTGTGCTGACTTACCAG	1873	4398	4644	3935	3414	3651	2929
CCATCTGGTAAGTCAGCACA	2508	3999	5117	4231	3848	4247	3691
ACTCTTGTGCTGACTTACCA	1761	2969	3286	3504	2632	2798	2353
CATCTGGTAAGTCAGCACAA	1314	1520	2030	1691	1694	1367	1521
CACTCTTGTGCTGACTTACC	1073	2268	3527	2217	1857	1899	1715
ATCTGGTAAGTCAGCACAAG	1363	3548	4275	3422	2838	2482	2194
ACACTCTTGTGCTGACTTAC	1418	1455	1967	1227	1530	1240	1545
TCTGGTAAGTCAGCACAAGA	1812	1714	1992	1871	1617	1553	1123
TACACTCTTGTGCTGACTTA	1941	3561	2393	2271	2408	1970	2124
CTGGTAAGTCAGCACAAGAG	1667	1534	1979	1477	1544	1119	801
ATACACTCTTGTGCTGACTT	1173	2182	2532	2539	1738	1661	1484
TGGTAAGTCAGCACAAGAGT	1695	2768	1856	2091	2026	1257	1790
AATACACTCTTGTGCTGACT	1288	1280	1619	1354	1586	1034	1621
GGTAAGTCAGCACAAGAGTG	2134	2558	3333	3385	2713	2959	2284
TAATACACTCTTGTGCTGAC	1015	776	850	772	1007	939	750
GTAAGTCAGCACAAGAGTGT	1757	2818	2771	3163	2841	2579	2534
TTAATACACTCTTGTGCTGA	1933	2609	2496	2229	2048	1555	2288
TAAGTCAGCACAAGAGTGTA	1050	2415	2384	1984	2029	1693	1779
ATTAATACACTCTTGTGCTG	1872	3208	2466	2121	2169	2465	2155
AAGTCAGCACAAGAGTGTAT	1638	2186	2119	2222	2145	1680	2226
AATTAATACACTCTTGTGCT	910	1661	1477	879	1055	894	1074
AGTCAGCACAAGAGTGTATT	1264	2038	2250	2409	2015	1991	1734
AAATTAATACACTCTTGTGC	975	737	462	449	588	435	600
GTCAGCACAAGAGTGTATTA	2185	3675	3321	2976	2897	2669	2746
CAAATTAATACACTCTTGTG	1615	1939	1749	1817	1981	1992	1812
TCAGCACAAGAGTGTATTAA	1775	2051	2715	2118	1606	2219	1511
CCAAATTAATACACTCTTGT	1221	635	1146	532	707	810	596
CAGCACAAGAGTGTATTAAT	773	159	682	386	309	373	434
AGCACAAGAGTGTATTAATT	1408	1521	1154	762	919	840	870
TCCCAAATTAATACACTCTT	1069	253	433	698	480	544	391
ATCCCAAATTAATACACTCT	1708	1780	2418	1351	1265	929	1328
CACAAGAGTGTATTAATTTG	1718	2025	2395	3000	1668	2509	2166
AATCCCAAATTAATACACTC	953	688	297	345	344	432	439
ACAAGAGTGTATTAATTTGG	1903	3518	3829	2456	2824	1865	2607
GAATCCCAAATTAATACACT	1387	848	705	700	1057	612	763
CAAGAGTGTATTAATTTGGG	1783	3631	2414	2144	2271	2234	2437
GGAATCCCAAATTAATACAC	1176	629	357	878	533	665	449
AAGAGTGTATTAATTTGGGA	1399	2768	1625	1666	1888	1323	2145
AGGAATCCCAAATTAATACA	1730	2540	1587	1422	1724	1000	1346
AGAGTGTATTAATTTGGGAT	1123	1601	2354	1416	1697	1342	1724
TAGGAATCCCAAATTAATAC	1186	637	499	456	516	516	527
GAGTGTATTAATTTGGGATT	1269	2240	2657	2136	2089	2234	1810
ATAGGAATCCCAAATTAATA	1826	1691	2174	1327	1130	932	1155
AGTGTATTAATTTGGGATTC	1471	3175	2277	2526	2821	2613	2714
CATAGGAATCCCAAATTAAT	1185	651	945	726	682	639	451
GTGTATTAATTTGGGATTCC	934	1777	2150	1870	1785	1649	1741
TCATAGGAATCCCAAATTAA	1256	770	729	671	988	603	848
TGTATTAATTTGGGATTCCT	1240	2059	1186	1360	1688	1035	1538
ATCATAGGAATCCCAAATTA	1428	2273	1812	1337	1453	988	1122
GTATTAATTTGGGATTCCTA	1544	1871	2335	1617	1232	1688	1335
AATCATAGGAATCCCAAATT	1097	1704	1602	1049	1054	1087	978
TATTAATTTGGGATTCCTAT	1412	1676	1383	1425	1378	1148	1029
TAATCATAGGAATCCCAAAT	1054	888	956	1116	863	951	723
ATTAATTTGGGATTCCTATG	1207	1840	2391	1735	1702	1597	1418
ATAATCATAGGAATCCCAAA	1110	646	408	655	436	649	340
TTAATTTGGGATTCCTATGA	1258	1388	1765	1695	1888	1582	1756
GATAATCATAGGAATCCCAA	1341	805	956	750	580	681	672
TAATTTGGGATTCCTATGAT	1088	1666	1518	1619	1601	1540	1369
AGATAATCATAGGAATCCCA	1895	1275	865	1004	796	1218	674
AATTTGGGATTCCTATGATT	848	1463	1772	1451	1031	1374	1471
GAGATAATCATAGGAATCCC	905	784	874	1187	1138	936	953
ATTTGGGATTCCTATGATTA	1223	1683	2233	2284	2265	1809	2139
GGAGATAATCATAGGAATCC	1202	1156	1498	1467	1404	1382	1598
TTTGGGATTCCTATGATTAT	1994	3290	3850	3027	3174	2273	3228
AGGAGATAATCATAGGAATC	1724	2834	2449	2160	1998	1814	1898
TTGGGATTCCTATGATTATC	1197	1783	2943	1792	1706	1301	1451
TAGGAGATAATCATAGGAAT	1635	1583	2314	2217	1912	1876	1510
TGGGATTCCTATGATTATCT	1254	1551	1109	1752	1492	1816	1271
ATAGGAGATAATCATAGGAA	1303	1992	1579	1524	1348	1728	1161
GGGATTCCTATGATTATCTC	1242	1762	2206	2474	2051	2220	1644
GGGTAGGGGGGGAGAAAAAG	1160	2366	2189	2261	1953	1955	1750
AGGGTAGGGGGGGAGAAAAA	1337	1999	2185	1775	1871	1468	1889
CAGGGTAGGGGGGGAGAAAA	1577	2763	2169	2483	2062	2031	1932
GCAGGGTAGGGGGGGAGAAA	1763	2496	2258	2481	3043	2761	2024
AGCAGGGTAGGGGGGGAGAA	1545	3365	3935	3622	2840	3493	2395
TAGCAGGGTAGGGGGGGAGA	1695	4283	4067	2962	3361	2871	3824
CTAGCAGGGTAGGGGGGGAG	1337	4316	3672	2693	3067	2761	3256
ACTAGCAGGGTAGGGGGGGA	1458	5017	4772	3094	3016	3237	3032
TTTCTCCCCCCCTACCCTGC	691	783	1216	1213	1092	1283	938
GACTAGCAGGGTAGGGGGGG	1232	2638	2882	1998	2238	1821	2169
TTCTCCCCCCCTACCCTGCT	972	2167	2620	1960	1302	2015	1254
AGACTAGCAGGGTAGGGGGG	1847	2609	2698	1569	1950	1868	1795
CAGACTAGCAGGGTAGGGGG	1428	1381	1391	1064	1275	1133	799
CTCCCCCCCTACCCTGCTAG	1320	3264	3164	2987	2399	2447	1793
CCAGACTAGCAGGGTAGGGG	1303	1500	2568	1330	1205	966	1043
TCCCCCCCTACCCTGCTAGT	676	849	943	1198	789	1007	917
TCCAGACTAGCAGGGTAGGG	1162	959	771	674	761	414	794
CCCCCCCTACCCTGCTAGTC	566	1609	1937	707	1210	798	771
CTCCAGACTAGCAGGGTAGG	1982	2271	2351	2330	2904	1491	2383
CCCCCCTACCCTGCTAGTCT	888	2523	2314	1763	1341	1407	1454
ACTCCAGACTAGCAGGGTAG	1863	1767	2267	2467	2398	1591	1663
CCCCCTACCCTGCTAGTCTG	1752	2758	4286	3599	3265	3252	2851
AACTCCAGACTAGCAGGGTA	1693	1340	1638	1791	2126	1501	1091
CCCCTACCCTGCTAGTCTGG	1334	1769	1803	1566	1711	1349	1715
CAACTCCAGACTAGCAGGGT	1177	1890	2195	2205	1784	1310	1778
CCCTACCCTGCTAGTCTGGA	1056	1793	1076	1202	1229	1231	1190
TCAACTCCAGACTAGCAGGG	1647	2071	1634	1560	1639	1399	1465
CCTACCCTGCTAGTCTGGAG	1289	2308	2445	1170	1316	1056	998
ATCAACTCCAGACTAGCAGG	2173	2757	2800	2997	2868	2514	2482
CTACCCTGCTAGTCTGGAGT	1465	1535	1456	1602	2264	1525	1865
GATCAACTCCAGACTAGCAG	1535	1927	2936	2358	2375	2057	1260
TACCCTGCTAGTCTGGAGTT	1129	3681	2985	2285	2897	2158	2491
TGATCAACTCCAGACTAGCA	1502	2850	2694	2361	2033	2102	2160
ACCCTGCTAGTCTGGAGTTG	1738	5699	5929	4841	4737	4736	4238
TTGATCAACTCCAGACTAGC	1208	2064	1862	1566	1826	1475	2190
CCCTGCTAGTCTGGAGTTGA	1684	2598	2827	2233	2431	2224	1962
CTTGATCAACTCCAGACTAG	2049	3912	3403	3379	2922	2748	2712
CCTGCTAGTCTGGAGTTGAT	1562	2543	4088	2058	2111	1830	1928
CCTTGATCAACTCCAGACTA	1872	4213	3473	2801	2168	2559	1872
CTGCTAGTCTGGAGTTGATC	1340	2055	2087	2028	2268	1670	1865
TCCTTGATCAACTCCAGACT	707	795	1237	886	845	1071	887
TGCTAGTCTGGAGTTGATCA	1969	2081	2116	1686	1519	1527	1170
TTCCTTGATCAACTCCAGAC	824	1219	1396	896	901	808	953
GCTAGTCTGGAGTTGATCAA	1486	1396	1646	748	1054	765	887
GTTCCTTGATCAACTCCAGA	1080	796	1104	795	929	738	1002
CTAGTCTGGAGTTGATCAAG	1829	3269	3873	3408	2786	2922	3046
TAGTCTGGAGTTGATCAAGG	2095	2838	3888	2523	2821	2578	2671
AGGTTCCTTGATCAACTCCA	1497	2927	2639	2140	1722	2499	1915
CAGGTTCCTTGATCAACTCC	1294	2781	1900	2203	1782	2309	2109
GTCTGGAGTTGATCAAGGAA	1566	3385	2855	2192	2413	1972	2134
ACAGGTTCCTTGATCAACTC	794	775	1005	913	680	1010	595
TCTGGAGTTGATCAAGGAAC	1338	2010	1933	2143	1984	1989	1774
GACAGGTTCCTTGATCAACT	924	1613	1144	1361	1714	1307	1271
CTGGAGTTGATCAAGGAACC	863	2091	1300	1383	1291	825	1004
AGACAGGTTCCTTGATCAAC	1235	1803	2537	2277	1444	2006	1001
TGGAGTTGATCAAGGAACCT	1440	2555	2893	3049	1934	3286	1951
GAGACAGGTTCCTTGATCAA	1610	2939	3786	3129	2341	2928	3056
GGAGTTGATCAAGGAACCTG	1896	3371	3883	3643	3219	2689	2961
GGAGACAGGTTCCTTGATCA	1757	3293	4273	2580	3082	2500	2937
GAGTTGATCAAGGAACCTGT	1230	1167	1400	1492	1175	1436	953
TGGAGACAGGTTCCTTGATC	1425	3279	2169	2749	2240	2123	2293
AGTTGATCAAGGAACCTGTC	1037	1788	1493	1650	1715	1562	1436
GTGGAGACAGGTTCCTTGAT	949	2205	2076	2150	1954	1668	1691
GTTGATCAAGGAACCTGTCT	1213	2128	1938	1967	1557	1790	1346
TGTGGAGACAGGTTCCTTGA	1494	3791	3824	3874	2762	3533	2239
TTGATCAAGGAACCTGTCTC	1129	1575	2387	1546	1591	1291	1201
TTGTGGAGACAGGTTCCTTG	1943	6808	4594	4502	3853	3660	3762
TGATCAAGGAACCTGTCTCC	1255	2670	2065	2014	1698	2134	1762
TTTGTGGAGACAGGTTCCTT	1251	2807	2496	2403	2646	2265	2405
GATCAAGGAACCTGTCTCCA	1073	1498	1882	1471	1528	1372	1164
CTTTGTGGAGACAGGTTCCT	1086	2804	4152	2817	2818	1805	1845
ATCAAGGAACCTGTCTCCAC	879	1010	1328	882	1297	843	1133
ACTTTGTGGAGACAGGTTCC	1113	2835	3180	2841	2415	2800	2423
TCAAGGAACCTGTCTCCACA	1956	3053	3115	2332	2521	2290	2428
CAAGGAACCTGTCTCCACAA	1205	1048	1488	1881	1130	841	882
ACACTTTGTGGAGACAGGTT	1119	1358	1329	1852	1756	1827	1468
CACACTTTGTGGAGACAGGT	1455	2865	2205	2192	1650	2531	1371
AGGAACCTGTCTCCACAAAG	1696	1414	1555	1365	1392	765	954
TCACACTTTGTGGAGACAGG	1898	1523	1346	1120	1180	1142	1277
GGAACCTGTCTCCACAAAGT	1530	2586	2562	2093	2065	1363	1579
GTCACACTTTGTGGAGACAG	1679	2367	2535	1525	1865	1634	1758
GAACCTGTCTCCACAAAGTG	1512	3993	2464	3448	2777	2492	1709
GGTCACACTTTGTGGAGACA	2065	2029	1672	1884	1819	1344	1477
AACCTGTCTCCACAAAGTGT	1224	2475	2370	2268	1883	1763	2129
ACCTGTCTCCACAAAGTGTG	1701	5951	3967	2951	3824	3080	3383
GTGGTCACACTTTGTGGAGA	1833	3409	2961	3069	2923	3379	3028
CCTGTCTCCACAAAGTGTGA	1891	3893	3969	3413	3206	2834	3195
TGTGGTCACACTTTGTGGAG	1573	3464	3302	2760	2365	2433	2210
CTGTCTCCACAAAGTGTGAC	1049	1977	2152	1425	1485	1157	1428
ATGTGGTCACACTTTGTGGA	1508	1981	2406	2716	1845	1735	2263
TGTCTCCACAAAGTGTGACC	1175	2480	3059	1548	1803	1591	1501
TATGTGGTCACACTTTGTGG	2011	5163	4315	3924	3349	3881	2638
GTCTCCACAAAGTGTGACCA	1501	3817	2751	2718	2871	2470	2582
ATATGTGGTCACACTTTGTG	2051	5301	3513	3791	3380	3189	3232
AATATGTGGTCACACTTTGT	1313	2800	1986	2247	2319	2023	1698
CTCCACAAAGTGTGACCACA	1476	2971	2256	2392	2173	2229	1895
AAATATGTGGTCACACTTTG	1707	3075	3356	2497	2042	1820	1795
TCCACAAAGTGTGACCACAT	1149	1515	2288	1342	1203	1441	1180
AAAATATGTGGTCACACTTT	1377	2006	2916	2321	2244	1734	2274
CCACAAAGTGTGACCACATA	1781	2934	3361	2681	2384	2250	2229
CAAAATATGTGGTCACACTT	1518	968	998	1498	1366	1146	744
CACAAAGTGTGACCACATAT	1527	2366	2209	2016	1852	1751	1441
GCAAAATATGTGGTCACACT	1042	1482	1274	1242	1296	1125	1209
ACAAAGTGTGACCACATATT	1453	3113	3769	2455	2300	2268	2217
TGCAAAATATGTGGTCACAC	980	1257	1175	1042	1102	1404	1009
CAAAGTGTGACCACATATTT	1381	2161	2989	2655	1992	2617	2196
TTGCAAAATATGTGGTCACA	1876	2786	2654	3227	2319	2492	2164
CTTGCAAAATATGTGGTCAC	1156	1393	1669	1183	1581	1313	1360
ACTTGCAAAATATGTGGTCA	1565	1905	1909	2294	2264	2070	2107
TACTTGCAAAATATGTGGTC	1082	1772	2923	1353	1290	1623	1501
TTACTTGCAAAATATGTGGT	918	2473	1676	1634	1640	1182	1165
CTTACTTGCAAAATATGTGG	1490	1024	1009	1288	1238	1309	1114
ACTTACTTGCAAAATATGTG	1650	2464	2781	1984	2106	1653	2008
AACTTACTTGCAAAATATGT	1260	1327	610	1014	555	793	537
AAACTTACTTGCAAAATATG	1786	1375	2054	2024	1764	1472	1525
CAAACTTACTTGCAAAATAT	1340	1319	943	1137	1055	1008	779
TCAAACTTACTTGCAAAATA	1684	592	962	770	791	692	891
TTCAAACTTACTTGCAAAAT	1156	981	1902	1066	882	735	1157
ATTCAAACTTACTTGCAAAA	1429	615	879	947	752	785	609
CATTCAAACTTACTTGCAAA	1160	376	574	403	678	473	584
ACATTCAAACTTACTTGCAA	1452	638	1475	542	907	965	738
CACATTCAAACTTACTTGCA	1754	3282	2253	2667	1987	2409	1782
ACACATTCAAACTTACTTGC	1104	921	477	508	579	403	519
AACACATTCAAACTTACTTG	1643	1603	1795	1403	1258	1582	1084
TTTGCAAGTAAGTTTGAATG	1790	1967	2972	2179	2539	1902	2161
TAACACATTCAAACTTACTT	1228	426	1018	781	813	563	719
TTGCAAGTAAGTTTGAATGT	1078	1504	1705	1217	1266	1376	1442
ATAACACATTCAAACTTACT	1147	821	916	617	537	613	568
TGCAAGTAAGTTTGAATGTG	1773	3103	3049	3045	2747	2735	2410
CATAACACATTCAAACTTAC	1445	592	649	451	574	570	413
GCAAGTAAGTTTGAATGTGT	1722	3527	2952	2467	3066	2797	2804
ACATAACACATTCAAACTTA	1732	1145	1181	1200	1319	1121	1094
CAAGTAAGTTTGAATGTGTT	1547	4156	6231	3283	3576	3314	3781
CACATAACACATTCAAACTT	1500	1127	1081	1101	811	972	825
AAGTAAGTTTGAATGTGTTA	1920	4022	3536	3458	3024	2514	2293
CCACATAACACATTCAAACT	988	664	711	896	568	729	803
AGTAAGTTTGAATGTGTTAT	1550	3479	2560	2567	2531	2251	2338
GCCACATAACACATTCAAAC	1270	759	518	508	505	555	630
GTAAGTTTGAATGTGTTATG	1534	3988	2311	2116	2075	1667	1640
AGCCACATAACACATTCAAA	1672	799	798	1261	1043	984	1020
TAAGTTTGAATGTGTTATGT	1102	2626	2015	2463	3175	1625	2188
GAGCCACATAACACATTCAA	1434	1759	1212	792	1045	862	1025
AAGTTTGAATGTGTTATGTG	1408	2357	2827	2738	2551	2683	2128
GGAGCCACATAACACATTCA	1797	3125	2545	2645	2255	2180	2232
AGTTTGAATGTGTTATGTGG	2112	3535	2592	2491	2647	2359	2420
TGGAGCCACATAACACATTC	1791	3293	2016	2047	2202	2051	2303
GTTTGAATGTGTTATGTGGC	1062	2098	1470	1880	1879	1812	1964
ATGGAGCCACATAACACATT	1436	3361	3078	2134	2440	2289	2065
TTTGAATGTGTTATGTGGCT	1074	2507	1974	1454	1997	1339	1467
AATGGAGCCACATAACACAT	1486	1981	2333	1729	1399	1430	1590
TTGAATGTGTTATGTGGCTC	1377	2661	2277	2080	1870	1481	1766
TAATGGAGCCACATAACACA	2064	2454	1826	2119	2456	2068	2565
TGAATGTGTTATGTGGCTCC	1220	2661	2406	2172	1895	2164	1558
ATAATGGAGCCACATAACAC	1147	2729	2195	1885	1319	1574	1056
GAATGTGTTATGTGGCTCCA	1437	4032	4158	3497	2775	3032	2488
AATAATGGAGCCACATAACA	1408	1160	1324	932	1219	667	1559
AATGTGTTATGTGGCTCCAT	1235	3094	2851	2346	2882	2441	2214
TAATAATGGAGCCACATAAC	956	1451	1004	1102	1279	712	1209
ATGTGTTATGTGGCTCCATT	1040	1785	2929	2105	1817	1789	1710
CTAATAATGGAGCCACATAA	1618	1656	1130	1451	1079	1091	1050
TGTGTTATGTGGCTCCATTA	1740	2422	3555	2204	2060	2206	1968
GCTAATAATGGAGCCACATA	1686	2136	2325	2370	2742	2399	2589
GTGTTATGTGGCTCCATTAT	1071	2135	2246	1367	1237	1347	1264
AGCTAATAATGGAGCCACAT	536	1069	698	526	559	465	570
TGTTATGTGGCTCCATTATT	891	1253	1371	1083	1073	1275	1076
AAGCTAATAATGGAGCCACA	1419	1510	1539	1172	1076	1028	1066
GTTATGTGGCTCCATTATTA	1401	2337	1870	1947	2033	1840	1953
AAAGCTAATAATGGAGCCAC	1044	1327	811	1099	1265	1003	1314
TTATGTGGCTCCATTATTAG	1753	3110	2125	2073	2306	1941	1881
AAAAGCTAATAATGGAGCCA	1618	2882	2384	2647	1984	2475	1736
TATGTGGCTCCATTATTAGC	1093	2131	1854	1495	1095	1387	950
CAAAAGCTAATAATGGAGCC	1110	2996	1387	1734	1371	1172	1435
ATGTGGCTCCATTATTAGCT	1194	1747	1931	2041	1745	2054	1924
ACAAAAGCTAATAATGGAGC	1230	2060	2609	1660	1296	1780	1086
TGTGGCTCCATTATTAGCTT	1550	2393	2582	2088	1745	2476	1925
AACAAAAGCTAATAATGGAG	1743	2032	1560	1961	1211	1752	1257
GTGGCTCCATTATTAGCTTT	1020	2359	2422	2744	1920	2241	1698
AAACAAAAGCTAATAATGGA	1673	2042	1062	973	897	877	940
AAAACAAAAGCTAATAATGG	1976	1409	1820	1849	1733	1818	1425
AAAAACAAAAGCTAATAATG	1619	1367	1382	850	774	932	862
CAAAAACAAAAGCTAATAAT	1367	337	970	461	901	671	673
AAGGACAAAAACAAAAGCTA	1915	1486	2667	1463	1480	1426	1528
AATCTATAAATTATAAAGAA	1178	644	621	646	480	576	319
AAATCTATAAATTATAAAGA	1492	608	960	918	872	649	784
TCTTTCTTTATAATTTATAG	1348	551	930	604	794	537	944
AAAATCTATAAATTATAAAG	952	553	1052	373	298	406	389
CTTTCTTTATAATTTATAGA	1486	442	420	842	658	721	613
TTTCTTTATAATTTATAGAT	832	341	765	543	753	582	536
CATGCAAAATCTATAAATTA	1348	1422	655	729	754	498	871
GCATGCAAAATCTATAAATT	989	960	1636	948	888	730	941
AGCATGCAAAATCTATAAAT	1469	1557	937	667	747	786	642
CAGCATGCAAAATCTATAAA	1324	744	964	458	663	596	495
TCAGCATGCAAAATCTATAA	699	222	504	228	209	268	139
TTCAGCATGCAAAATCTATA	2350	1623	2659	1433	1696	1529	2084
TTTCAGCATGCAAAATCTAT	1644	606	743	1008	980	793	983
GTTTCAGCATGCAAAATCTA	1483	1457	1616	1367	1818	1251	1397
AGTTTCAGCATGCAAAATCT	1697	2579	2613	2169	2156	2005	2317
AAGTTTCAGCATGCAAAATC	927	761	840	720	686	788	656
GAAGTTTCAGCATGCAAAAT	1369	2217	2254	1837	2203	1681	2294
AGAAGTTTCAGCATGCAAAA	1449	1792	1634	1099	1005	1124	982
GAGAAGTTTCAGCATGCAAA	2008	2696	2333	2760	2874	2192	2529
TGAGAAGTTTCAGCATGCAA	2143	2370	2501	1829	2112	1566	2281
TTGAGAAGTTTCAGCATGCA	1715	2809	2675	2874	2781	2365	2700
GTTGAGAAGTTTCAGCATGC	1053	1774	1750	1485	1537	1493	1607
GGTTGAGAAGTTTCAGCATG	2627	5659	7292	6141	6039	6104	5459
TTTGCATGCTGAAACTTCTC	1578	1609	1372	1409	1209	1534	1450
TGGTTGAGAAGTTTCAGCAT	1211	3147	2191	1869	2217	1739	2279
TTGCATGCTGAAACTTCTCA	2089	2860	2846	2457	2245	2084	2010
CTGGTTGAGAAGTTTCAGCA	1839	5169	3835	2932	3000	2590	2874
TGCATGCTGAAACTTCTCAA	1571	1943	1956	1548	1769	1359	1516
TCTGGTTGAGAAGTTTCAGC	976	912	991	893	638	718	900
GCATGCTGAAACTTCTCAAC	950	1228	859	1032	1049	948	1318
TTCTGGTTGAGAAGTTTCAG	1858	4142	4840	4157	3544	3831	3166
CATGCTGAAACTTCTCAACC	768	1186	1509	1244	1094	929	887
CTTCTGGTTGAGAAGTTTCA	1689	4648	4031	3664	3369	3602	3551
ATGCTGAAACTTCTCAACCA	1733	2325	1561	1538	1574	1357	1552
TCTTCTGGTTGAGAAGTTTC	1214	3220	2379	2653	2229	2194	2123
TGCTGAAACTTCTCAACCAG	1663	2891	3446	2752	2978	2535	2637
TTCTTCTGGTTGAGAAGTTT	1673	2313	2375	2111	1843	1916	2221
GCTGAAACTTCTCAACCAGA	1497	1477	1379	1608	1698	1278	1575
TTTCTTCTGGTTGAGAAGTT	993	2871	4090	1936	1802	2074	1713
CTGAAACTTCTCAACCAGAA	1117	1673	2509	1441	1291	1099	1095
CTTTCTTCTGGTTGAGAAGT	1742	3657	3844	2843	3189	3254	3011
TGAAACTTCTCAACCAGAAG	2116	3812	2384	2707	2202	2327	2380
CCTTTCTTCTGGTTGAGAAG	1290	2360	2984	1960	2477	1888	2273
GAAACTTCTCAACCAGAAGA	2066	2482	2592	2753	2693	2288	2909
AAACTTCTCAACCAGAAGAA	1403	2243	2881	1752	1904	1589	2118
GCCCTTTCTTCTGGTTGAGA	1517	3659	2594	2204	2243	2481	2559
GGCCCTTTCTTCTGGTTGAG	1520	3759	4429	3292	3643	3145	3161
ACTTCTCAACCAGAAGAAAG	1372	1846	1243	1588	1354	1242	1557
CTTCTCAACCAGAAGAAAGG	1819	2455	2131	1535	1246	1455	1619
AAGGCCCTTTCTTCTGGTTG	1493	4626	4641	3148	4299	2863	3761
GAAGGCCCTTTCTTCTGGTT	1316	3560	3154	2882	2669	2481	2217
TGAAGGCCCTTTCTTCTGGT	983	1404	1764	2048	1547	1474	1264
CTCAACCAGAAGAAAGGGCC	1116	1627	2542	1330	1792	1548	1274
GTGAAGGCCCTTTCTTCTGG	1654	3433	4463	3966	3374	3539	3069
TCAACCAGAAGAAAGGGCCT	1196	2964	3025	1887	2009	1839	1786
TGTGAAGGCCCTTTCTTCTG	1326	4765	3634	2975	2548	2610	2249
CAACCAGAAGAAAGGGCCTT	1064	3201	3562	3089	2853	2853	2270
CTGTGAAGGCCCTTTCTTCT	1038	3353	2968	2021	1641	1775	1202
AACCAGAAGAAAGGGCCTTC	1304	2239	1900	2373	1965	2054	1584
ACTGTGAAGGCCCTTTCTTC	1274	3091	3139	1830	1796	1504	1192
ACCAGAAGAAAGGGCCTTCA	1341	2682	2792	2073	2321	1797	1889
CACTGTGAAGGCCCTTTCTT	1387	2699	3249	2403	2050	1815	1782
CCAGAAGAAAGGGCCTTCAC	577	1193	1636	999	809	861	778
ACACTGTGAAGGCCCTTTCT	1370	2364	2841	2629	2370	2719	2360
CAGAAGAAAGGGCCTTCACA	1290	2526	3190	2605	2400	2302	2336
GACACTGTGAAGGCCCTTTC	1036	1683	3188	1802	1820	1631	1626
AGAAGAAAGGGCCTTCACAG	1798	2788	2864	2893	2253	2363	1882
GGACACTGTGAAGGCCCTTT	1395	3285	3081	3118	2169	2231	2273
GAAGAAAGGGCCTTCACAGT	1066	2604	2390	2076	2063	2522	1880
AGGACACTGTGAAGGCCCTT	1364	3202	3302	2231	1843	2225	1506
AAGAAAGGGCCTTCACAGTG	1361	3719	3214	2275	2425	1874	1949
AAGGACACTGTGAAGGCCCT	1065	2538	3355	2004	2186	1987	1821
AGAAAGGGCCTTCACAGTGT	1480	3293	4224	2444	2490	2277	2156
AAAGGACACTGTGAAGGCCC	1026	2258	1771	1578	1913	1512	1583
GAAAGGGCCTTCACAGTGTC	1352	3540	3778	3999	3200	3950	2909
TAAAGGACACTGTGAAGGCC	1481	2687	3531	2883	2073	2268	1903
AAAGGGCCTTCACAGTGTCC	1118	2212	2608	2312	2543	2487	2569
ATAAAGGACACTGTGAAGGC	1081	1294	2155	1028	1841	1126	1498
AAGGGCCTTCACAGTGTCCT	1360	3516	4280	3748	3518	3268	3728
CATAAAGGACACTGTGAAGG	1462	2396	2846	1635	2088	1393	1661
AGGGCCTTCACAGTGTCCTT	1429	4248	5033	3524	3554	3998	3312
ACATAAAGGACACTGTGAAG	1594	2364	2253	1639	896	1672	1154
GGGCCTTCACAGTGTCCTTT	1419	4107	3510	2416	2733	2743	2609
TACATAAAGGACACTGTGAA	2000	1866	1565	1798	1191	1890	1021
GGCCTTCACAGTGTCCTTTA	1809	2866	2238	3048	2739	2544	2890
TTACATAAAGGACACTGTGA	1718	362	655	451	563	316	414
GCCTTCACAGTGTCCTTTAT	1109	2531	1663	1207	1760	1166	1375
CTTACATAAAGGACACTGTG	1750	745	647	923	1044	727	992
CCTTCACAGTGTCCTTTATG	1538	3789	3095	2884	2684	2303	2323
TCTTACATAAAGGACACTGT	1044	1036	271	559	399	408	266
CTTCACAGTGTCCTTTATGT	1039	3669	2568	1849	2017	1881	1712
TTCTTACATAAAGGACACTG	1559	752	794	793	786	521	500
TTCACAGTGTCCTTTATGTA	1507	5193	2533	2756	2864	2814	2509
ATTCTTACATAAAGGACACT	1268	1002	1211	1039	1009	694	793
TCACAGTGTCCTTTATGTAA	1693	1745	1741	1681	1483	1395	1298
CATTCTTACATAAAGGACAC	1304	1336	1193	1742	1531	1400	1423
CACAGTGTCCTTTATGTAAG	1468	3106	3307	3104	2639	2562	2848
TCATTCTTACATAAAGGACA	1408	872	794	840	980	797	1021
ACAGTGTCCTTTATGTAAGA	1605	2015	2537	2682	2383	2051	2028
ATCATTCTTACATAAAGGAC	1206	909	1320	1164	1013	638	893
CAGTGTCCTTTATGTAAGAA	1605	2342	2711	2315	2232	2335	2091
TATCATTCTTACATAAAGGA	1386	716	787	741	845	780	524
AGTGTCCTTTATGTAAGAAT	1506	1529	1532	1379	1707	1471	1570
ATATCATTCTTACATAAAGG	1823	1468	1387	1069	988	1443	913
GTGTCCTTTATGTAAGAATG	1550	2368	2664	2808	2266	2742	2308
TATATCATTCTTACATAAAG	1341	549	893	607	403	650	485
TGTCCTTTATGTAAGAATGA	1684	2756	3384	2242	2595	1726	2237
TTATATCATTCTTACATAAA	1852	856	786	985	978	682	610
GTCCTTTATGTAAGAATGAT	1030	1260	1664	1824	1490	1569	1349
GTTATATCATTCTTACATAA	1011	415	171	423	453	240	400
TCCTTTATGTAAGAATGATA	1077	1296	1562	1183	1067	1278	1192
GGTTATATCATTCTTACATA	1410	1016	843	884	935	901	816
CCTTTATGTAAGAATGATAT	1261	2428	2251	1959	2256	1793	1912
TGGTTATATCATTCTTACAT	980	1213	1002	679	1037	601	1116
CTTTATGTAAGAATGATATA	1019	1761	1117	1036	1092	794	825
TTGGTTATATCATTCTTACA	1548	2416	1561	1728	1533	1485	2023
TTTATGTAAGAATGATATAA	1869	961	2044	1802	1840	1330	1745
TTTGGTTATATCATTCTTAC	1167	1204	1778	896	902	1180	666
TTATGTAAGAATGATATAAC	1281	988	1244	913	1247	957	1129
TATGTAAGAATGATATAACC	1422	1655	877	618	669	813	656
ATGTAAGAATGATATAACCA	1346	1083	1407	1366	1203	992	1152
TGTAAGAATGATATAACCAA	1667	1837	1605	1697	1519	1968	1191
GTAAGAATGATATAACCAAA	1667	1377	1583	1544	1709	1173	1408
TAAGAATGATATAACCAAAA	1287	1112	980	982	597	894	541
AAGAATGATATAACCAAAAG	1196	1211	1231	781	1015	725	751
AGAATGATATAACCAAAAGG	2130	2606	1681	1671	1643	1786	1278
GAATGATATAACCAAAAGGT	1420	1577	1749	1441	1405	2029	1516
AATGATATAACCAAAAGGTA	1450	1475	1793	2023	1438	2535	1618
ATGATATAACCAAAAGGTAT	1260	1613	1845	1367	1443	1067	1301
TGATATAACCAAAAGGTATA	2024	3392	3024	1782	2273	1705	2039
GATATAACCAAAAGGTATAT	1378	1684	974	1578	1489	1462	1334
ATATAACCAAAAGGTATATA	1534	1504	1233	1385	1072	1144	896
TATAACCAAAAGGTATATAA	1976	1100	1040	743	528	895	717
ATAACCAAAAGGTATATAAT	1168	298	678	493	360	539	393
TAACCAAAAGGTATATAATT	1161	645	402	255	343	458	452
AACCAAAAGGTATATAATTT	1220	382	855	536	729	511	505
TTACCAAATTATATACCTTT	1288	1125	1309	1302	959	940	1147
ACCAAAAGGTATATAATTTG	1368	1860	1215	1588	1173	1194	998
ATTACCAAATTATATACCTT	1484	1691	1886	1479	1386	1801	1208
CCAAAAGGTATATAATTTGG	2073	3857	3760	3647	4414	3136	3368
CATTACCAAATTATATACCT	1045	423	509	537	577	379	525
CAAAAGGTATATAATTTGGT	1129	1649	1247	1379	1751	1473	1323
TCATTACCAAATTATATACC	863	836	846	640	418	416	370
AAAAGGTATATAATTTGGTA	1501	2017	2399	2165	2029	2224	1952
ATCATTACCAAATTATATAC	1124	425	685	785	502	458	531
AAAGGTATATAATTTGGTAA	1381	1330	1609	1849	1406	1391	1361
CATCATTACCAAATTATATA	1487	680	1013	747	536	785	538
AAGGTATATAATTTGGTAAT	1297	1694	1821	1638	1676	1371	1452
GCATCATTACCAAATTATAT	1124	446	420	543	539	753	602
AGGTATATAATTTGGTAATG	1801	3035	2276	2398	2233	1782	2225
AGCATCATTACCAAATTATA	1737	1199	1238	688	956	904	1090
GGTATATAATTTGGTAATGA	2252	1593	2473	2340	2400	1983	2116
TAGCATCATTACCAAATTAT	1666	1280	1533	1362	895	1046	891
GTATATAATTTGGTAATGAT	1040	997	851	740	684	801	631
CTAGCATCATTACCAAATTA	1586	2203	1397	1888	1306	1519	1156
TATATAATTTGGTAATGATG	2072	1623	1822	1691	1621	1581	1750
CCTAGCATCATTACCAAATT	873	873	1871	1339	1139	843	975
ATATAATTTGGTAATGATGC	1167	947	1851	1246	1266	1172	1153
ACCTAGCATCATTACCAAAT	604	709	848	759	470	421	565
TATAATTTGGTAATGATGCT	1658	2658	2407	2643	2015	2011	1952
AACCTAGCATCATTACCAAA	1394	1141	562	756	651	684	544
ATAATTTGGTAATGATGCTA	1814	1534	2460	2572	2151	2106	2396
CAACCTAGCATCATTACCAA	1406	672	693	869	925	689	869
TAATTTGGTAATGATGCTAG	874	1257	844	1098	1238	973	1088
CCAACCTAGCATCATTACCA	1598	1743	1574	1978	1403	1822	1840
AATTTGGTAATGATGCTAGG	1510	1568	1557	1684	1471	1790	1480
TCCAACCTAGCATCATTACC	909	270	593	520	537	553	479
ATTTGGTAATGATGCTAGGT	945	1603	1682	1481	1621	1383	1248
TTCCAACCTAGCATCATTAC	908	537	801	1117	577	824	404
TTTGGTAATGATGCTAGGTT	1388	1902	1822	1524	1608	1707	1286
CTTCCAACCTAGCATCATTA	1745	1563	2637	1835	1571	1608	1234
TTGGTAATGATGCTAGGTTG	2368	4556	4179	3198	3366	3348	2762
GCTTCCAACCTAGCATCATT	924	1085	1324	1556	1092	1475	891
TGGTAATGATGCTAGGTTGG	2208	4201	4272	3451	3348	4144	3199
TGCTTCCAACCTAGCATCAT	1140	1892	1661	1665	1902	1812	1795
GGTAATGATGCTAGGTTGGA	1875	2597	3010	2831	2999	2720	2874
TTGCTTCCAACCTAGCATCA	1479	1633	1369	1851	1652	1839	1496
GTAATGATGCTAGGTTGGAA	1420	1934	3500	1739	2025	1598	1490
GTTGCTTCCAACCTAGCATC	877	1387	1795	1533	1666	1169	1256
TAATGATGCTAGGTTGGAAG	1890	2746	2031	1446	1705	1614	1791
GGTTGCTTCCAACCTAGCAT	1255	2071	2796	1807	1869	1800	1659
AATGATGCTAGGTTGGAAGC	1057	2072	1440	1497	1376	1248	1455
TGGTTGCTTCCAACCTAGCA	1477	1863	2651	1840	1603	1529	1717
ATGATGCTAGGTTGGAAGCA	1873	4147	5058	2638	3660	2601	3227
GTGGTTGCTTCCAACCTAGC	980	1386	972	1208	1320	1106	1072
TGATGCTAGGTTGGAAGCAA	1784	3484	3174	2228	2123	2038	1910
TGTGGTTGCTTCCAACCTAG	2437	4180	5828	4231	3957	3793	4323
GATGCTAGGTTGGAAGCAAC	1068	1549	1955	1461	1623	1300	1090
CTGTGGTTGCTTCCAACCTA	2097	6585	7313	4364	4751	4402	3868
ATGCTAGGTTGGAAGCAACC	1132	1473	1548	1314	1325	854	1246
ACTGTGGTTGCTTCCAACCT	1059	4166	3968	3035	2395	2369	2165
TGCTAGGTTGGAAGCAACCA	1630	3985	2862	3022	2615	2660	2308
TACTGTGGTTGCTTCCAACC	777	2246	3010	1803	1549	1692	1368
GCTAGGTTGGAAGCAACCAC	1297	2366	3060	2341	2281	2363	2497
CTACTGTGGTTGCTTCCAAC	1078	1985	1627	1811	1785	1989	1414
CTAGGTTGGAAGCAACCACA	1779	4161	3800	3102	3309	2725	2505
CCTACTGTGGTTGCTTCCAA	1669	3294	3117	2796	2649	2568	2399
TAGGTTGGAAGCAACCACAG	1553	2985	4887	3671	3570	3418	3222
TCCTACTGTGGTTGCTTCCA	991	1702	2166	1409	1326	1298	1476
AGGTTGGAAGCAACCACAGT	1232	3428	3958	2689	2990	2689	2618
TTCCTACTGTGGTTGCTTCC	1082	2337	3056	2264	2074	2199	1959
GGTTGGAAGCAACCACAGTA	1653	2467	2502	1805	1991	1971	1918
TTTCCTACTGTGGTTGCTTC	1134	1455	1605	1425	1722	1460	1756
GTTGGAAGCAACCACAGTAG	1685	1691	2272	1630	1510	1617	1792
TTGGAAGCAACCACAGTAGG	1628	3270	2706	1551	1627	1382	2043
TGGAAGCAACCACAGTAGGA	1075	1919	1574	1491	1151	1368	1015
GGAAGCAACCACAGTAGGAA	1569	2644	2833	1506	1645	1607	1519
TTAAATTGTTTGAGAAACAC	1123	476	892	928	1054	594	883
GAGTGTGTTTCTCAAACAAT	1276	3306	2997	3609	2831	2881	2356
ATTAAATTGTTTGAGAAACA	1991	2063	2033	1999	1917	2266	2025
AGTGTGTTTCTCAAACAATT	1330	1488	3203	2711	2161	2279	1993
AATTAAATTGTTTGAGAAAC	842	1065	929	1065	863	680	689
GTGTGTTTCTCAAACAATTT	759	1773	1758	1539	1919	1436	1970
TGTGTTTCTCAAACAATTTA	1256	2465	3705	2504	2653	2432	2568
GAAATTAAATTGTTTGAGAA	1379	1300	1304	1018	1249	758	1039
TGAAATTAAATTGTTTGAGA	1512	761	760	1160	1013	1478	808
TGTTTCTCAAACAATTTAAT	1289	1845	1819	1159	1488	1200	1434
CTGAAATTAAATTGTTTGAG	2127	4084	3798	3100	2770	2902	3051
GTTTCTCAAACAATTTAATT	868	745	718	1329	945	1092	959
CCTGAAATTAAATTGTTTGA	1968	3324	6377	2220	2023	2121	1898
TTTCTCAAACAATTTAATTT	1039	1199	984	1593	1050	1239	1019
TCCTGAAATTAAATTGTTTG	1378	1091	971	979	1262	916	940
TTCTCAAACAATTTAATTTC	1158	1076	1331	1350	1266	1226	944
CTCCTGAAATTAAATTGTTT	1636	1835	1993	1610	1474	1300	1356
GCTCCTGAAATTAAATTGTT	965	1763	1205	1545	1213	1599	1159
CTCAAACAATTTAATTTCAG	1651	1773	706	985	1192	848	1236
GGCTCCTGAAATTAAATTGT	1309	1732	2293	2254	1840	2096	1987
TCAAACAATTTAATTTCAGG	1521	470	631	726	581	481	779
AGGCTCCTGAAATTAAATTG	1608	2825	2170	2681	2729	2445	2940
CAAACAATTTAATTTCAGGA	1645	1303	866	1119	1130	755	1174
TAGGCTCCTGAAATTAAATT	1086	964	1480	1137	1129	1150	1006
AAACAATTTAATTTCAGGAG	1268	990	1001	1195	1426	1535	944
GTAGGCTCCTGAAATTAAAT	1717	2897	3542	1973	1674	2073	1622
AACAATTTAATTTCAGGAGC	1180	1078	709	1478	1406	1390	1198
TGTAGGCTCCTGAAATTAAA	1858	2446	1350	1083	1086	1184	1047
ACAATTTAATTTCAGGAGCC	1107	1594	2235	1782	1213	1134	1265
TTGTAGGCTCCTGAAATTAA	1814	2703	2897	1458	2191	1609	2270
CAATTTAATTTCAGGAGCCT	991	1446	1543	1137	863	1005	739
CTTGTAGGCTCCTGAAATTA	1551	2560	2533	1854	2265	1882	2379
AATTTAATTTCAGGAGCCTA	1446	1841	2014	1390	1831	1315	1730
TCTTGTAGGCTCCTGAAATT	841	1431	1330	1079	1229	1006	1195
ATTTAATTTCAGGAGCCTAC	1316	421	526	975	456	947	444
TTCTTGTAGGCTCCTGAAAT	1150	3011	2984	2038	2084	1817	1757
TTTAATTTCAGGAGCCTACA	1300	1264	1620	1015	1217	1172	1275
TTTCTTGTAGGCTCCTGAAA	1304	1634	1810	1803	1761	1229	1476
TTAATTTCAGGAGCCTACAA	1009	586	708	716	1068	943	1302
CTTTCTTGTAGGCTCCTGAA	1203	1959	1244	1169	1590	1353	1529
TAATTTCAGGAGCCTACAAG	1518	2171	2055	1491	1607	1246	1389
ACTTTCTTGTAGGCTCCTGA	1032	1206	1523	844	928	1128	935
AATTTCAGGAGCCTACAAGA	1319	997	1187	816	1458	733	952
TACTTTCTTGTAGGCTCCTG	1660	3590	3385	3134	2871	3038	2717
ATTTCAGGAGCCTACAAGAA	1078	847	950	1117	1033	868	646
GTACTTTCTTGTAGGCTCCT	1557	2848	2248	2458	2337	2433	2616
TTTCAGGAGCCTACAAGAAA	2011	3174	2916	2409	2482	2476	2299
CGTACTTTCTTGTAGGCTCC	1415	2925	3047	2595	2320	2425	2228
TTCAGGAGCCTACAAGAAAG	2027	4230	3194	2478	2792	2778	2781
TCGTACTTTCTTGTAGGCTC	1203	1373	1095	1262	1152	962	1241
TCAGGAGCCTACAAGAAAGT	1365	2106	2060	1373	1594	1109	1188
CTCGTACTTTCTTGTAGGCT	1005	2428	2454	2174	1518	1894	1407
CAGGAGCCTACAAGAAAGTA	1710	2933	2042	2296	1950	1726	1608
AGGAGCCTACAAGAAAGTAC	1467	1245	1323	1253	1557	1226	1124
ATCTCGTACTTTCTTGTAGG	1442	2133	2652	1886	2664	2014	2575
GGAGCCTACAAGAAAGTACG	2180	4185	4343	3310	3886	2951	2874
AATCTCGTACTTTCTTGTAG	968	1841	2173	1872	1895	1922	1840
GAGCCTACAAGAAAGTACGA	1333	1418	1659	1299	1452	1267	1810
AAATCTCGTACTTTCTTGTA	1564	5677	3970	3517	3332	3374	2971
AGCCTACAAGAAAGTACGAG	1529	2920	2762	1249	1480	1117	1267
TAAATCTCGTACTTTCTTGT	1392	2692	2243	2343	2168	2472	1963
GCCTACAAGAAAGTACGAGA	1808	722	978	755	809	558	664
CTAAATCTCGTACTTTCTTG	2146	4254	5782	3672	2869	3642	2748
CCTACAAGAAAGTACGAGAT	1345	2668	2311	1280	1998	1365	1751
ACTAAATCTCGTACTTTCTT	1452	1272	2600	1324	1377	1070	1252
CTACAAGAAAGTACGAGATT	1461	2102	1692	1851	2054	1519	1692
GACTAAATCTCGTACTTTCT	1407	2375	1965	1992	1833	1758	1526
TACAAGAAAGTACGAGATTT	1476	3364	3670	3559	3427	3788	3037
TGACTAAATCTCGTACTTTC	1042	1590	2065	1656	1307	1391	1285
ACAAGAAAGTACGAGATTTA	1851	2714	3008	2208	2056	2272	1966
TTGACTAAATCTCGTACTTT	1377	3421	3292	3043	2633	2681	2435
CAAGAAAGTACGAGATTTAG	2018	3005	3850	2188	2558	1970	1982
GTTGACTAAATCTCGTACTT	882	1994	2020	1384	1525	1147	1175
AAGAAAGTACGAGATTTAGT	1233	1418	1447	972	892	817	1013
AGTTGACTAAATCTCGTACT	1148	2515	1979	1921	1596	1618	1829
AGAAAGTACGAGATTTAGTC	1637	2491	2466	2231	1949	2347	2085
AAGTTGACTAAATCTCGTAC	1061	1748	905	1715	1251	1522	1157
GAAAGTACGAGATTTAGTCA	1897	4849	4244	2940	2982	3125	3248
CAAGTTGACTAAATCTCGTA	1618	2690	2709	2163	2041	2256	1541
AAAGTACGAGATTTAGTCAA	1266	1909	1944	1559	1618	1411	1287
ACAAGTTGACTAAATCTCGT	1320	1188	1837	883	1399	963	1375
AAGTACGAGATTTAGTCAAC	887	1884	1064	1255	1261	952	1153
AACAAGTTGACTAAATCTCG	1476	3002	1374	1845	1646	1277	1743
AGTACGAGATTTAGTCAACT	1543	2617	1825	1548	1471	1671	1382
CAACAAGTTGACTAAATCTC	1317	1867	1804	1793	1511	1512	1198
GTACGAGATTTAGTCAACTT	977	1335	2411	1374	1466	1244	1089
TCAACAAGTTGACTAAATCT	1086	768	361	496	443	379	351
TACGAGATTTAGTCAACTTG	2427	4954	3816	3511	3241	3048	2787
TTCAACAAGTTGACTAAATC	1133	1605	1229	529	585	525	897
ACGAGATTTAGTCAACTTGT	1872	3168	4195	2482	2819	2508	2017
CTTCAACAAGTTGACTAAAT	1257	813	1270	968	1239	931	919
CGAGATTTAGTCAACTTGTT	1104	2346	2731	2119	1557	2257	1723
TCTTCAACAAGTTGACTAAA	1448	1293	751	1076	907	1037	892
GAGATTTAGTCAACTTGTTG	1641	2797	3381	2535	2340	2616	2380
CTCTTCAACAAGTTGACTAA	2033	1919	2242	1924	2102	2228	1852
AGATTTAGTCAACTTGTTGA	1958	2048	2504	2454	2354	2360	2109
GCTCTTCAACAAGTTGACTA	1581	2079	2919	2470	2484	1921	2484
GATTTAGTCAACTTGTTGAA	1559	2264	3079	2454	2286	2036	1639
AGCTCTTCAACAAGTTGACT	1068	1460	1760	1505	1685	1251	1430
ATTTAGTCAACTTGTTGAAG	1597	2285	2424	2328	2495	2303	2811
TAGCTCTTCAACAAGTTGAC	1159	1120	1647	1387	1238	1650	1314
TTTAGTCAACTTGTTGAAGA	1540	1204	1616	1508	1433	1181	1306
ATAGCTCTTCAACAAGTTGA	1503	2412	2973	2735	2461	2030	2304
TTAGTCAACTTGTTGAAGAG	1600	2032	2651	1883	1789	1943	1648
AATAGCTCTTCAACAAGTTG	1621	2814	3081	2768	3302	2247	2930
TAGTCAACTTGTTGAAGAGC	1577	2216	1886	1656	1624	1692	1521
CAATAGCTCTTCAACAAGTT	1425	2700	2730	2051	2773	2458	2449
AGTCAACTTGTTGAAGAGCT	1665	1787	2856	2368	2470	2514	1998
TCAATAGCTCTTCAACAAGT	1355	2959	1914	1552	1545	1413	1404
GTCAACTTGTTGAAGAGCTA	2031	2565	2257	2318	2119	2461	2102
TTCAATAGCTCTTCAACAAG	2046	4300	3952	3828	3630	4106	2851
TCAACTTGTTGAAGAGCTAT	1657	1797	944	1388	1406	1069	948
TTTCAATAGCTCTTCAACAA	930	1431	1196	1642	1668	1378	1317
CAACTTGTTGAAGAGCTATT	1057	2208	1557	1227	1093	1084	1207
AACTTGTTGAAGAGCTATTG	1763	2419	2464	3074	2063	2176	2083
ACTTGTTGAAGAGCTATTGA	1803	2428	1982	2170	1717	1736	1388
CTTGTTGAAGAGCTATTGAA	1539	2254	2029	1265	1513	1502	1430
TTGTTGAAGAGCTATTGAAA	2061	2264	2460	2240	2016	2065	1671
TGTTGAAGAGCTATTGAAAA	1287	1631	2935	1320	1291	1213	1186
GTTGAAGAGCTATTGAAAAT	1246	2524	2788	2278	1821	1940	2163
TTGAAGAGCTATTGAAAATC	1091	1787	1839	1713	1450	1567	1007
TGAAGAGCTATTGAAAATCA	1711	2426	2089	1637	1663	1534	1844
GAAGAGCTATTGAAAATCAT	1570	2472	1981	1695	1889	1626	1948
AAGAGCTATTGAAAATCATT	1220	685	1140	1456	1314	1090	977
AGAGCTATTGAAAATCATTT	2002	2355	3593	2239	1940	1788	2316
GAGCTATTGAAAATCATTTG	1876	2630	2968	3504	3492	2897	2637
AGCTATTGAAAATCATTTGT	1332	2574	2273	1369	1368	1484	1330
GCTATTGAAAATCATTTGTG	1923	3171	3472	2733	3153	2635	2927
CTATTGAAAATCATTTGTGC	1429	1253	1509	1499	1243	1175	1289
TATTGAAAATCATTTGTGCT	1200	1684	1612	1658	1635	1467	1231
ATTGAAAATCATTTGTGCTT	1374	2472	2346	2132	2277	2146	2166
GCTGAAAAGCACAAATGATT	1594	1492	1812	908	1306	806	1019
AGCTGAAAAGCACAAATGAT	1781	3031	2305	2039	2775	2086	2185
AAGCTGAAAAGCACAAATGA	1744	2282	2418	1395	1465	1154	1473
CAAGCTGAAAAGCACAAATG	1902	4656	3710	3740	2999	3217	2870
TCAAGCTGAAAAGCACAAAT	1410	1069	868	792	913	511	785
GTCAAGCTGAAAAGCACAAA	1521	1789	1724	1779	1482	1752	1440
TGTCAAGCTGAAAAGCACAA	1448	1172	1555	981	901	972	903
GTGTCAAGCTGAAAAGCACA	1274	2335	2477	1828	1864	2090	1983
TGTGTCAAGCTGAAAAGCAC	1363	1097	1535	1310	1620	1602	1477
CTGTGTCAAGCTGAAAAGCA	1938	4030	2178	2247	2566	2258	2902
CCTGTGTCAAGCTGAAAAGC	1056	1379	1926	1189	1831	1138	1349
ACCTGTGTCAAGCTGAAAAG	1814	1950	2721	2525	1985	2683	2262
AACCTGTGTCAAGCTGAAAA	1361	1267	1703	1056	1191	856	1311
AAACCTGTGTCAAGCTGAAA	1460	1732	1227	1494	1459	1338	1157
CAAACCTGTGTCAAGCTGAA	1490	1323	1247	1431	1170	1884	1347
CCAAACCTGTGTCAAGCTGA	1951	3007	3699	2704	2592	2587	2326
TCCAAACCTGTGTCAAGCTG	1433	1827	1992	1882	1878	1882	1631
CTCCAAACCTGTGTCAAGCT	1177	1788	2991	1617	1425	1706	1635
TTTCAGCTTGACACAGGTTT	2131	6446	6048	5226	6318	4603	4929
ACTCCAAACCTGTGTCAAGC	585	334	396	502	471	490	586
TTCAGCTTGACACAGGTTTG	1697	4343	5951	4148	3805	3562	3972
CACTCCAAACCTGTGTCAAG	1381	2150	1772	1633	1437	1276	1166
TCAGCTTGACACAGGTTTGG	1966	2996	2381	2880	2717	1919	2548
ACACTCCAAACCTGTGTCAA	1584	3613	3717	3891	2841	3732	2900
CAGCTTGACACAGGTTTGGA	1676	2361	3322	2383	1834	2410	1916
TACACTCCAAACCTGTGTCA	1634	4660	3859	2212	2601	2219	2611
AGCTTGACACAGGTTTGGAG	1989	2417	2918	1345	1926	1340	1369
TTACACTCCAAACCTGTGTC	985	2295	2122	2012	1749	2342	1502
GCTTGACACAGGTTTGGAGT	1123	1176	2589	1758	1870	1967	1602
CTTACACTCCAAACCTGTGT	1080	1682	2030	1140	1681	916	2289
CTTGACACAGGTTTGGAGTG	2163	5572	5000	4448	4436	3968	4652
ACTTACACTCCAAACCTGTG	1325	1140	840	1432	1502	1400	1552
TTGACACAGGTTTGGAGTGT	1765	4053	3839	2935	2981	2727	2379
CACTTACACTCCAAACCTGT	1331	504	530	869	584	610	646
TGACACAGGTTTGGAGTGTA	2013	6652	5016	3786	4694	3143	3319
ACACTTACACTCCAAACCTG	1414	1736	1486	1222	1554	967	1696
GACACAGGTTTGGAGTGTAA	2183	3927	3285	2303	2259	1915	2197
AACACTTACACTCCAAACCT	967	476	1104	660	624	585	676
ACACAGGTTTGGAGTGTAAG	1408	2062	1417	1719	1291	1685	1245
CAACACTTACACTCCAAACC	744	479	575	471	613	408	451
CACAGGTTTGGAGTGTAAGT	1312	1536	2078	1901	1630	1831	1200
TCAACACTTACACTCCAAAC	726	136	313	528	382	437	587
ACAGGTTTGGAGTGTAAGTG	1845	5415	4466	3834	3756	4087	2820
TTCAACACTTACACTCCAAA	1718	885	479	597	529	504	697
CAGGTTTGGAGTGTAAGTGT	1523	3885	2627	2791	2681	2249	2584
ATTCAACACTTACACTCCAA	1036	654	962	1112	743	627	763
AGGTTTGGAGTGTAAGTGTT	1615	5558	5307	3961	4621	4106	3788
TATTCAACACTTACACTCCA	1391	1040	1527	874	1000	792	940
GGTTTGGAGTGTAAGTGTTG	2154	6520	4985	4841	5349	4556	4985
ATATTCAACACTTACACTCC	1116	639	1505	775	852	762	707
GTTTGGAGTGTAAGTGTTGA	1463	2717	1689	2610	2496	2586	1789
GATATTCAACACTTACACTC	1123	752	740	411	484	349	538
TTTGGAGTGTAAGTGTTGAA	1772	4123	3224	2555	2263	2265	2056
GGATATTCAACACTTACACT	990	427	1430	882	726	697	634
TTGGAGTGTAAGTGTTGAAT	1681	2698	2248	3210	3070	3216	3448
GGGATATTCAACACTTACAC	1021	545	585	535	487	565	347
TGGAGTGTAAGTGTTGAATA	1839	3384	3188	3437	2934	2699	3249
TGGGATATTCAACACTTACA	1408	2354	1499	1367	1170	907	901
GGAGTGTAAGTGTTGAATAT	1324	2669	2459	1999	2138	1689	1513
TTGGGATATTCAACACTTAC	1348	922	831	997	1103	781	978
GAGTGTAAGTGTTGAATATC	1562	2510	2490	1846	2014	1521	2206
CTTGGGATATTCAACACTTA	1640	2893	1928	2564	1850	2442	1871
AGTGTAAGTGTTGAATATCC	1254	1304	2167	1339	1589	1055	1276
TCTTGGGATATTCAACACTT	1307	1421	1097	998	1410	900	1201
GTGTAAGTGTTGAATATCCC	1041	1617	2026	1276	1227	980	1131
TTCTTGGGATATTCAACACT	1283	1872	1035	1793	1590	1467	1517
TGTAAGTGTTGAATATCCCA	2320	2102	2254	1838	2095	1920	1721
ATTCTTGGGATATTCAACAC	599	720	834	907	594	722	720
GTAAGTGTTGAATATCCCAA	1086	1882	1762	1754	1452	1344	1567
CATTCTTGGGATATTCAACA	1341	1663	2232	1625	1201	1351	1114
TAAGTGTTGAATATCCCAAG	1448	4337	3080	3379	3233	2844	2594
TCATTCTTGGGATATTCAAC	832	964	482	869	622	839	622
AAGTGTTGAATATCCCAAGA	1232	2135	2956	2608	2113	2391	2507
GTCATTCTTGGGATATTCAA	1257	873	1857	1273	1081	975	878
AGTGTTGAATATCCCAAGAA	1335	3164	3085	2300	1645	2001	1816
TGTCATTCTTGGGATATTCA	1689	3016	1895	1778	1487	1562	1568
GTGTTGAATATCCCAAGAAT	1467	2113	3477	1745	1703	1630	1916
GTGTCATTCTTGGGATATTC	1292	1557	1596	1697	1828	1141	1687
TGTTGAATATCCCAAGAATG	1792	3632	2838	2928	2904	2430	2722
AGTGTCATTCTTGGGATATT	1463	1537	1794	1615	1212	1470	1250
GTTGAATATCCCAAGAATGA	1334	1421	1244	1468	1612	1169	1232
GAGTGTCATTCTTGGGATAT	1547	2700	2626	2422	3361	2065	2840
TTGAATATCCCAAGAATGAC	996	1187	684	813	730	1036	706
TGAGTGTCATTCTTGGGATA	2481	4817	5096	4371	4101	4641	4344
TGAATATCCCAAGAATGACA	1950	1190	1043	879	970	824	1021
TTGAGTGTCATTCTTGGGAT	1473	3190	3150	2839	2513	3005	2149
GAATATCCCAAGAATGACAC	859	1195	705	710	464	653	599
CTTGAGTGTCATTCTTGGGA	1641	3630	2689	3014	2956	2893	2583
AATATCCCAAGAATGACACT	1258	1024	1251	1070	1002	1091	1112
ACTTGAGTGTCATTCTTGGG	1366	2464	2395	2481	2337	2130	2363
ATATCCCAAGAATGACACTC	1147	1144	1479	847	1117	775	976
CACTTGAGTGTCATTCTTGG	1856	4301	3578	2345	2342	2870	2246
TATCCCAAGAATGACACTCA	1700	2142	2357	1424	1154	1655	1491
GCACTTGAGTGTCATTCTTG	2063	4920	4127	4199	4402	4170	3334
ATCCCAAGAATGACACTCAA	1459	1248	1193	1179	952	964	754
AGCACTTGAGTGTCATTCTT	1543	3570	2992	2187	2020	2386	1707
TCCCAAGAATGACACTCAAG	1384	1436	1236	1469	1266	1262	1652
CAGCACTTGAGTGTCATTCT	1326	2732	2412	2107	2151	1927	1683
CCCAAGAATGACACTCAAGT	1151	1591	1736	833	1028	1126	786
ACAGCACTTGAGTGTCATTC	1651	3203	2857	3419	2066	2982	2054
CCAAGAATGACACTCAAGTG	1194	2348	3211	2710	2809	2289	2668
GACAGCACTTGAGTGTCATT	1144	1666	2686	1481	2163	1726	1648
CAAGAATGACACTCAAGTGC	1531	1704	2072	1770	1644	1916	1592
GGACAGCACTTGAGTGTCAT	1385	3566	3002	2477	1900	2649	1873
AAGAATGACACTCAAGTGCT	1351	2529	2406	2442	2296	2239	2419
TGGACAGCACTTGAGTGTCA	1844	4545	4274	2978	2953	2378	2927
AGAATGACACTCAAGTGCTG	1687	3690	3464	2784	2283	2674	2431
ATGGACAGCACTTGAGTGTC	1378	4211	5071	3690	3112	3753	2827
GAATGACACTCAAGTGCTGT	1247	2321	2741	1773	1824	1434	1687
CATGGACAGCACTTGAGTGT	1793	4853	3162	3586	2615	3116	2635
AATGACACTCAAGTGCTGTC	974	1470	1450	1071	1506	981	1202
TCATGGACAGCACTTGAGTG	1232	2279	1970	2081	1721	1769	1585
ATGACACTCAAGTGCTGTCC	1214	3444	3021	2785	2409	2250	1859
TTCATGGACAGCACTTGAGT	1371	1199	1576	1059	1388	743	1163
TGACACTCAAGTGCTGTCCA	1898	3551	5085	4175	3911	3765	3809
TTTCATGGACAGCACTTGAG	1926	2977	2725	2685	2479	2662	2312
GACACTCAAGTGCTGTCCAT	1391	4313	3289	2166	2926	1983	2706
ACACTCAAGTGCTGTCCATG	1759	4694	4873	3709	3141	3194	3547
CACTCAAGTGCTGTCCATGA	1758	2877	3697	2059	2024	2453	2298
ACTCAAGTGCTGTCCATGAA	1556	3250	2759	2525	2080	1954	2344
CTCAAGTGCTGTCCATGAAA	1450	2515	2345	1824	1816	1451	1416
AATACAAGGGAAAACATTAT	1314	1393	1349	1116	1155	1262	1284
TAAAATACAAGGGAAAACAT	1543	835	1155	696	682	846	762
TGTAAAATACAAGGGAAAAC	924	798	1064	739	940	668	694
TCTGTAAAATACAAGGGAAA	1804	1243	1106	832	907	838	737
ATCTGTAAAATACAAGGGAA	1689	1441	2033	1228	1339	1336	1774
CATCTGTAAAATACAAGGGA	1476	1181	1456	1615	1108	1233	1077
TGCATCTGTAAAATACAAGG	1818	1099	781	936	803	1000	970
TTTGCATCTGTAAAATACAA	1677	500	456	578	752	618	585
GTTTGCATCTGTAAAATACA	1388	1389	1287	1276	1136	1028	1145
TGTTTGCATCTGTAAAATAC	1132	883	914	1010	972	1281	780
GCTGTTTGCATCTGTAAAAT	1035	880	1225	1410	1745	1534	973
AGCTGTTTGCATCTGTAAAA	1355	1911	1374	1242	1197	1238	1045
TAGCTGTTTGCATCTGTAAA	1334	1812	2646	1931	2121	1360	1651
ATAGCTGTTTGCATCTGTAA	1918	2755	2034	2289	1589	1618	1255
TATAGCTGTTTGCATCTGTA	1717	3241	2270	2444	2475	2055	2923
TTATAGCTGTTTGCATCTGT	1575	2159	1988	1728	1892	1909	1626
ATTATAGCTGTTTGCATCTG	1695	5300	3763	3606	3977	2949	3996
TTTACAGATGCAAACAGCTA	1626	2106	2062	1653	1674	1573	1615
AATTATAGCTGTTTGCATCT	1345	1564	1817	1904	1595	1476	1485
TTACAGATGCAAACAGCTAT	1390	1764	2161	1556	1250	1135	1084
AAATTATAGCTGTTTGCATC	751	903	652	1073	922	798	1125
TACAGATGCAAACAGCTATA	1987	1539	2906	1932	1357	1703	1105
AAAATTATAGCTGTTTGCAT	1136	734	1136	1046	925	819	620
ACAGATGCAAACAGCTATAA	1764	1493	2311	1455	1189	1797	1285
CAAAATTATAGCTGTTTGCA	1503	3254	2637	2994	2565	3064	2485
CAGATGCAAACAGCTATAAT	1512	1415	1958	1370	1118	1082	1003
GCAAAATTATAGCTGTTTGC	1325	2166	2933	2619	1783	2407	2095
AGATGCAAACAGCTATAATT	1008	595	843	686	712	738	674
TGCAAAATTATAGCTGTTTG	1777	5538	3712	3492	2732	3418	2924
GATGCAAACAGCTATAATTT	1037	2605	1630	1241	1246	1382	1326
TTGCAAAATTATAGCTGTTT	1304	2096	2736	1955	1645	1470	1721
TTTGCAAAATTATAGCTGTT	1266	1569	2133	2052	2139	1647	1754
CAAAAAAGGAAAATAACTCT	1460	1571	1966	807	1262	865	1133
AAAAAGGAAAATAACTCTCC	1179	2234	2028	1827	1789	1690	1887
AAAAGGAAAATAACTCTCCT	811	1524	1733	1075	1487	967	1229
AAAGGAAAATAACTCTCCTG	1056	1993	2837	2129	2606	1984	2053
AAGGAAAATAACTCTCCTGA	1868	2452	2516	2023	2114	2041	2293
GATGTTCAGGAGAGTTATTT	1055	1511	1830	1821	1792	1642	1705
AGGAAAATAACTCTCCTGAA	1478	1626	2533	2155	1773	2145	1704
AGATGTTCAGGAGAGTTATT	1342	1683	2763	2237	2214	1773	1959
GGAAAATAACTCTCCTGAAC	965	1132	1312	888	886	624	907
TAGATGTTCAGGAGAGTTAT	1539	2834	2859	2014	1572	2010	1604
GAAAATAACTCTCCTGAACA	1312	1481	920	1206	909	1011	952
TTAGATGTTCAGGAGAGTTA	1642	2612	3006	1923	2129	1814	1916
AAAATAACTCTCCTGAACAT	1114	1196	655	817	937	778	750
TTTAGATGTTCAGGAGAGTT	1363	2199	2456	1671	1801	1826	1586
AAATAACTCTCCTGAACATC	1195	1419	1151	1323	937	1077	822
AATAACTCTCCTGAACATCT	1453	1154	925	997	998	871	1188
ATAACTCTCCTGAACATCTA	1863	2135	1427	1482	1339	1236	1422
TAACTCTCCTGAACATCTAA	1448	575	915	543	913	535	846
AACTCTCCTGAACATCTAAA	1339	1087	1003	743	833	688	668
ACTCTCCTGAACATCTAAAA	862	384	480	462	332	603	363
CTCTCCTGAACATCTAAAAG	1373	1404	1893	1327	978	1266	933
CTCCTGAACATCTAAAAGAT	1446	3297	2934	2464	2556	2298	2286
TCCTGAACATCTAAAAGATG	1796	3128	4269	2896	3297	2783	2865
CCTGAACATCTAAAAGATGA	1416	2280	2436	1521	1456	1455	1907
CTGAACATCTAAAAGATGAA	1643	1229	1806	1155	1489	1275	1433
TGAACATCTAAAAGATGAAG	1714	1031	1411	770	837	627	908
GAACATCTAAAAGATGAAGT	1501	1666	765	1461	1250	1444	1147
AACATCTAAAAGATGAAGTT	1159	1652	1616	1168	1266	1148	1083
ACATCTAAAAGATGAAGTTT	1604	2024	2674	2564	1796	1746	1763
CATCTAAAAGATGAAGTTTC	1261	3456	3991	2818	2026	2443	1911
ATCTAAAAGATGAAGTTTCT	1135	2318	1566	1638	1642	1384	1181
ATGATAGAAACTTCATCTTT	1409	3560	3899	3120	2695	2687	3016
TCTAAAAGATGAAGTTTCTA	1519	2677	3389	2419	2329	1951	2429
GATGATAGAAACTTCATCTT	1052	2496	1621	1970	2080	2124	2250
CTAAAAGATGAAGTTTCTAT	1217	1183	912	1342	955	1058	908
GGATGATAGAAACTTCATCT	1492	3009	2328	2416	2742	2258	2334
TAAAAGATGAAGTTTCTATC	800	1626	1356	995	1039	968	861
TGGATGATAGAAACTTCATC	1052	3356	2014	1414	1766	1493	2089
AAAAGATGAAGTTTCTATCA	1364	2570	3342	2345	2560	2247	2106
TTGGATGATAGAAACTTCAT	1531	2875	2143	1893	2038	1363	1843
AAAGATGAAGTTTCTATCAT	1313	2693	2001	1903	2339	1690	2079
TTTGGATGATAGAAACTTCA	1111	1198	665	510	622	401	647
AAGATGAAGTTTCTATCATC	1106	2967	2051	2065	2591	2258	2145
CTTTGGATGATAGAAACTTC	1595	2370	2153	2176	2179	2212	1927
AGATGAAGTTTCTATCATCC	1131	1836	2217	2046	1706	1840	1516
ACTTTGGATGATAGAAACTT	1211	1447	2210	1767	1418	1473	1595
GATGAAGTTTCTATCATCCA	1954	4455	3864	3618	3643	3747	3088
TACTTTGGATGATAGAAACT	1374	1627	3453	2059	1444	1663	1057
ATGAAGTTTCTATCATCCAA	1440	1740	3367	2428	1861	2162	1960
ATACTTTGGATGATAGAAAC	1420	1351	1629	1382	1220	1447	1053
TGAAGTTTCTATCATCCAAA	1267	1660	2371	1297	1373	1657	1246
CATACTTTGGATGATAGAAA	1766	1270	1062	988	952	1355	1080
GAAGTTTCTATCATCCAAAG	1337	2220	2358	1800	1829	1854	2045
CCATACTTTGGATGATAGAA	1629	2188	1725	1450	1736	1518	1583
AAGTTTCTATCATCCAAAGT	957	1463	904	1505	1365	959	1279
CCCATACTTTGGATGATAGA	1996	1475	1266	1751	1259	1790	1002
AGTTTCTATCATCCAAAGTA	1725	2049	2054	2308	1731	2092	1638
GCCCATACTTTGGATGATAG	1780	2789	3576	2175	2209	2164	1974
GTTTCTATCATCCAAAGTAT	1231	571	1583	801	1109	818	1429
AGCCCATACTTTGGATGATA	2207	2180	2853	2152	1711	2395	1942
TTTCTATCATCCAAAGTATG	1293	1980	2659	1692	1839	1182	1683
TAGCCCATACTTTGGATGAT	1471	2689	2096	1789	1826	1598	2000
TTCTATCATCCAAAGTATGG	1487	900	1948	1662	830	1268	884
GTAGCCCATACTTTGGATGA	1853	3632	4759	4184	3503	3218	3745
TCTATCATCCAAAGTATGGG	1721	996	1121	1432	824	1134	1004
TGTAGCCCATACTTTGGATG	1418	3010	2353	2016	2296	1981	2179
CTATCATCCAAAGTATGGGC	1006	1406	1014	990	787	834	786
CTGTAGCCCATACTTTGGAT	1552	2041	2353	1559	1690	1381	1637
TATCATCCAAAGTATGGGCT	1100	1585	1742	2045	1486	1772	1619
TCTGTAGCCCATACTTTGGA	2173	2139	1312	1749	1498	1964	1411
ATCATCCAAAGTATGGGCTA	1040	2121	1811	1747	1720	1599	973
TTCTGTAGCCCATACTTTGG	1668	2579	3163	3260	2829	2444	2273
TCATCCAAAGTATGGGCTAC	1194	1761	1670	1754	1700	1568	1296
TTTCTGTAGCCCATACTTTG	1622	2125	2712	2034	2242	1944	2010
CATCCAAAGTATGGGCTACA	1317	1855	972	1165	1467	1029	1052
GTTTCTGTAGCCCATACTTT	1239	2431	2572	2720	2319	2294	2330
ATCCAAAGTATGGGCTACAG	1276	1445	2577	1394	1246	1793	1360
GGTTTCTGTAGCCCATACTT	1342	1852	2042	1774	2586	1555	2365
TCCAAAGTATGGGCTACAGA	1726	852	1271	949	880	546	985
CGGTTTCTGTAGCCCATACT	504	966	1502	813	792	790	901
CCAAAGTATGGGCTACAGAA	1456	1339	1761	1422	1237	1313	894
ACGGTTTCTGTAGCCCATAC	1119	1890	1803	1971	1887	1705	1591
CAAAGTATGGGCTACAGAAA	1985	2600	3311	1728	1607	1564	1475
CACGGTTTCTGTAGCCCATA	1532	5696	2807	3207	2970	2693	3038
AAAGTATGGGCTACAGAAAC	1138	1057	1591	925	1089	976	734
GCACGGTTTCTGTAGCCCAT	1317	2852	3393	1954	2112	1920	2100
AAGTATGGGCTACAGAAACC	758	830	981	584	589	708	662
GGCACGGTTTCTGTAGCCCA	2034	5016	5714	5830	5033	5570	3716
AGTATGGGCTACAGAAACCG	1489	1573	1211	1193	1103	971	906
TGGCACGGTTTCTGTAGCCC	695	1876	1699	1765	1129	1849	1569
GTATGGGCTACAGAAACCGT	830	1032	847	1084	1059	871	912
TTGGCACGGTTTCTGTAGCC	917	1798	1596	1288	1786	1127	1310
TATGGGCTACAGAAACCGTG	1586	2471	2316	1902	1447	1788	1561
TTTGGCACGGTTTCTGTAGC	706	2332	1775	1695	1161	1236	1381
ATGGGCTACAGAAACCGTGC	580	660	1176	792	644	872	668
TGGGCTACAGAAACCGTGCC	939	3170	1865	2456	1634	2028	1830
GGGCTACAGAAACCGTGCCA	1622	2700	3079	2600	2279	2621	2225
GGCTACAGAAACCGTGCCAA	1638	1995	3331	2881	2293	2239	2369
GCTACAGAAACCGTGCCAAA	1364	1141	1247	1274	1101	1196	1156
CTACAGAAACCGTGCCAAAA	1425	1424	3183	1330	1200	1362	1356
TACAGAAACCGTGCCAAAAG	1432	974	1550	1452	1074	1172	1346
ACAGAAACCGTGCCAAAAGA	1749	2461	3140	1989	1929	1465	1957
CAGAAACCGTGCCAAAAGAC	1060	1381	1710	1049	866	1016	957
AGAAACCGTGCCAAAAGACT	1810	2691	2606	2574	2248	2079	2359
GAAACCGTGCCAAAAGACTT	1389	2727	3404	2954	2537	2967	2271
AAACCGTGCCAAAAGACTTC	1414	2235	2101	1592	1774	1421	1827
AACCGTGCCAAAAGACTTCT	1425	3473	2208	1968	1431	1526	1615
ACCGTGCCAAAAGACTTCTA	1533	2669	2997	1902	2233	1858	2742
CCGTGCCAAAAGACTTCTAC	1048	1415	1198	1184	1059	1269	898
CGTGCCAAAAGACTTCTACA	1231	913	2215	1395	1387	979	1228
GTGCCAAAAGACTTCTACAG	1132	2461	2683	1799	1651	1733	1614
TGCCAAAAGACTTCTACAGA	1409	3524	1627	1522	1193	1667	1176
TTCACTCTGTAGAAGTCTTT	1577	2061	2558	1853	1551	1783	1391
GCCAAAAGACTTCTACAGAG	1496	1577	1349	850	1103	775	864
GTTCACTCTGTAGAAGTCTT	1285	2282	2581	2330	2235	1784	2358
CCAAAAGACTTCTACAGAGT	1231	1262	1866	1210	875	1308	1013
GGTTCACTCTGTAGAAGTCT	1804	2506	3308	2699	2521	2273	2554
CAAAAGACTTCTACAGAGTG	1416	4136	3019	2283	2380	1932	2197
GGGTTCACTCTGTAGAAGTC	1438	2827	2804	3051	2633	2854	2578
AAAAGACTTCTACAGAGTGA	1942	1906	2403	2447	2116	2271	2079
CGGGTTCACTCTGTAGAAGT	1193	1567	2173	1237	1555	1342	1688
AAAGACTTCTACAGAGTGAA	1614	1648	2434	1629	1584	1188	1630
TCGGGTTCACTCTGTAGAAG	1514	1772	1885	1767	1724	1281	1598
AAGACTTCTACAGAGTGAAC	1327	1380	1029	1400	1375	1236	1294
TTCGGGTTCACTCTGTAGAA	1513	2009	2305	1801	1721	1720	1870
AGACTTCTACAGAGTGAACC	988	1429	975	1061	909	920	1036
TTTCGGGTTCACTCTGTAGA	1469	2385	1966	2213	2350	2152	1811
GACTTCTACAGAGTGAACCC	956	935	1556	912	1028	1118	1132
ACTTCTACAGAGTGAACCCG	1868	1975	2748	2804	2499	2036	2374
CTTCTACAGAGTGAACCCGA	1513	1720	2815	1672	1522	1643	1362
TTCTACAGAGTGAACCCGAA	1286	802	988	925	704	827	650
TCTACAGAGTGAACCCGAAA	1344	784	542	398	677	506	471
CTACAGAGTGAACCCGAAAA	1401	2732	1770	1474	1324	1288	1218
TACAGAGTGAACCCGAAAAT	1285	1967	2393	1873	1695	2089	1376
ACAGAGTGAACCCGAAAATC	1401	2791	2724	2075	2098	2137	2434
CAGAGTGAACCCGAAAATCC	939	1450	1589	1434	1606	1230	1562
AGAGTGAACCCGAAAATCCT	1722	3131	2230	2870	2254	2601	2207
GAGTGAACCCGAAAATCCTT	1596	2424	2711	2125	2082	1931	1605
AGTGAACCCGAAAATCCTTC	1523	4049	4246	2645	2431	2651	1866
GTGAACCCGAAAATCCTTCC	985	2060	955	1309	1079	1110	900
TGAACCCGAAAATCCTTCCT	1086	2613	2148	2122	1986	1813	1716
GAACCCGAAAATCCTTCCTT	601	1765	1046	909	1045	964	1233
AACCCGAAAATCCTTCCTTG	1714	4707	4170	2937	3323	2639	3028
ACCCGAAAATCCTTCCTTGG	1129	2499	3837	1980	2220	1710	1929
CCCGAAAATCCTTCCTTGGT	1008	3095	2213	2368	1687	1881	1642
CCGAAAATCCTTCCTTGGTA	1543	2373	3662	2699	2438	2618	2294
CGAAAATCCTTCCTTGGTAA	1532	2595	2366	1744	1621	2082	1878
GAAAATCCTTCCTTGGTAAA	1606	3218	2537	2213	2221	2248	1916
AAAATCCTTCCTTGGTAAAA	1209	1592	1077	1759	1267	1549	1218
AAATCCTTCCTTGGTAAAAC	775	527	507	534	628	433	416
AATCCTTCCTTGGTAAAACC	762	851	716	1112	824	952	827
ATCCTTCCTTGGTAAAACCA	1550	2326	2243	1915	1811	1912	1662
TCCTTCCTTGGTAAAACCAT	385	673	401	630	609	549	576
CCTTCCTTGGTAAAACCATT	1041	1333	1231	1041	1304	1226	1026
CTTCCTTGGTAAAACCATTT	1217	2203	2670	2036	1721	1861	1537
TTCCTTGGTAAAACCATTTG	1834	2573	3849	3330	2961	2982	3170
TCCTTGGTAAAACCATTTGT	1274	1308	1361	1518	1817	1244	1662
CCTTGGTAAAACCATTTGTT	1081	2182	2792	2070	1813	1770	2040
CTTGGTAAAACCATTTGTTT	1494	2513	3778	2500	1867	1966	1974
AGTATGGTAAAGAACAGTCA	2351	2333	3470	2923	2532	3117	2595
TGCTTGACTGTTCTTTACCA	1559	3245	2497	2158	2130	2240	2439
CAGTATGGTAAAGAACAGTC	1190	1611	1136	1279	1048	1074	994
GCTTGACTGTTCTTTACCAT	862	1817	2193	1536	1746	1846	1863
ACAGTATGGTAAAGAACAGT	1826	2056	2035	2061	1662	1767	1476
CTTGACTGTTCTTTACCATA	1736	4087	3434	3359	3209	3017	3232
AACAGTATGGTAAAGAACAG	1655	1966	2690	1852	1512	1342	1592
TTGACTGTTCTTTACCATAC	1236	2665	3296	1814	2065	1698	1792
AAACAGTATGGTAAAGAACA	2153	2704	2792	2115	2445	1809	2474
TGACTGTTCTTTACCATACT	1250	1975	1686	2047	1992	2156	1914
TAAACAGTATGGTAAAGAAC	1536	1437	1708	1109	1248	717	887
GACTGTTCTTTACCATACTG	1709	2638	1545	2171	2077	2311	1910
CTAAACAGTATGGTAAAGAA	1402	1209	1144	858	754	855	881
ACTGTTCTTTACCATACTGT	1435	2338	1160	1051	1500	1123	1396
GCTAAACAGTATGGTAAAGA	1560	889	1769	1590	1570	1250	1478
CTGTTCTTTACCATACTGTT	1068	1313	2689	1466	1488	1162	1442
TGCTAAACAGTATGGTAAAG	1302	2155	2126	1893	1478	1410	1453
TGTTCTTTACCATACTGTTT	1230	2542	1576	2056	1751	1831	1227
CTGCTAAACAGTATGGTAAA	1888	1830	2664	2153	1909	1929	2272
GTTCTTTACCATACTGTTTA	1651	2611	2357	2459	2670	2170	2606
CCTGCTAAACAGTATGGTAA	1935	2429	2203	1816	1735	1500	1600
TTCTTTACCATACTGTTTAG	1946	3719	4320	3083	3753	2673	3154
TCCTGCTAAACAGTATGGTA	1142	1219	1437	1134	1219	977	1081
TCTTTACCATACTGTTTAGC	969	1230	1337	1128	1768	1053	1356
TTCCTGCTAAACAGTATGGT	1224	1674	1695	1687	1785	1465	1472
CTTTACCATACTGTTTAGCA	1421	2142	1645	1827	1675	1707	1800
TTTCCTGCTAAACAGTATGG	1763	2726	2534	2297	1979	2688	2073
TTTACCATACTGTTTAGCAG	1428	1133	1966	862	1116	608	733
GTTTCCTGCTAAACAGTATG	1192	1522	1980	2141	2199	1862	2029
TTACCATACTGTTTAGCAGG	1659	2099	2739	1672	1780	1499	1820
GGTTTCCTGCTAAACAGTAT	1082	1450	1329	998	1872	1479	1698
TACCATACTGTTTAGCAGGA	1816	2238	1754	1769	1696	1562	1877
TGGTTTCCTGCTAAACAGTA	1586	1926	2392	2487	1955	1963	1723
ACCATACTGTTTAGCAGGAA	1169	1555	1884	1192	963	1578	698
CTGGTTTCCTGCTAAACAGT	1611	1986	2856	2177	2271	1843	2137
CCATACTGTTTAGCAGGAAA	1550	1924	1333	1431	1436	1475	1127
ACTGGTTTCCTGCTAAACAG	1690	2215	2389	2261	1517	1809	1616
CATACTGTTTAGCAGGAAAC	1136	1921	1520	1117	1975	1113	1685
GACTGGTTTCCTGCTAAACA	1612	3620	4440	2599	2565	2247	2501
ATACTGTTTAGCAGGAAACC	1084	1701	1628	1346	981	1447	1077
AGACTGGTTTCCTGCTAAAC	776	1452	1496	1606	1993	1393	1906
TACTGTTTAGCAGGAAACCA	2081	3164	3901	2525	2150	1835	2686
GAGACTGGTTTCCTGCTAAA	1324	3352	2184	1976	2218	1903	2043
ACTGTTTAGCAGGAAACCAG	1804	2040	2101	1907	1654	1468	2060
TGAGACTGGTTTCCTGCTAA	1926	3678	3208	3295	2916	3289	2403
CTGTTTAGCAGGAAACCAGT	1754	1791	2135	2054	1731	1820	1485
CTGAGACTGGTTTCCTGCTA	1961	4485	6094	3666	3929	3819	3818
TGTTTAGCAGGAAACCAGTC	996	2175	2165	1698	1825	1670	2115
ACTGAGACTGGTTTCCTGCT	922	2992	3128	2595	2720	1777	2519
GTTTAGCAGGAAACCAGTCT	1216	1713	2468	1993	1939	1927	2081
CACTGAGACTGGTTTCCTGC	1409	2308	3673	2383	2473	1712	2498
TTTAGCAGGAAACCAGTCTC	1333	1581	2802	1923	2477	874	1236
ACACTGAGACTGGTTTCCTG	1480	3073	2766	3412	2850	2615	2679
TTAGCAGGAAACCAGTCTCA	1751	3055	2425	2701	2408	2607	2020
GACACTGAGACTGGTTTCCT	1454	2486	4243	2084	3139	1884	2720
TAGCAGGAAACCAGTCTCAG	1085	1321	2163	933	877	956	1044
GGACACTGAGACTGGTTTCC	1214	3576	3731	2997	2996	3081	2825
AGCAGGAAACCAGTCTCAGT	756	1070	1818	893	1053	712	1232
TGGACACTGAGACTGGTTTC	1618	5636	6332	4278	3777	3827	3892
GCAGGAAACCAGTCTCAGTG	1552	2424	2728	2445	2642	1719	1779
TTGGACACTGAGACTGGTTT	1314	3689	3250	2600	2461	2037	2316
CAGGAAACCAGTCTCAGTGT	1133	1906	2889	2070	1581	1639	944
GTTGGACACTGAGACTGGTT	932	1293	2201	1858	1576	1347	1317
AGGAAACCAGTCTCAGTGTC	1225	3880	3092	2840	2998	2742	2395
AGTTGGACACTGAGACTGGT	1017	2095	1522	1218	1231	1075	859
GGAAACCAGTCTCAGTGTCC	976	1921	2508	2158	2674	2159	2318
GAGTTGGACACTGAGACTGG	2239	4480	4906	4166	4007	3830	3768
GAAACCAGTCTCAGTGTCCA	934	2445	1810	2284	1768	1988	2066
AGAGTTGGACACTGAGACTG	1841	4342	4590	3708	3543	3131	2785
AAACCAGTCTCAGTGTCCAA	1154	2248	2199	1379	1006	1521	1356
GAGAGTTGGACACTGAGACT	1212	2869	2602	2357	2047	2481	2008
AACCAGTCTCAGTGTCCAAC	814	1757	1038	1131	1057	853	884
ACCAGTCTCAGTGTCCAACT	875	1478	1404	1247	1094	1194	1195
TAGAGAGTTGGACACTGAGA	2155	3117	2953	2738	2019	2480	1969
CCAGTCTCAGTGTCCAACTC	965	1731	2516	1222	1195	1536	1037
TTAGAGAGTTGGACACTGAG	2005	1723	1853	1731	1459	1638	1313
CAGTCTCAGTGTCCAACTCT	1430	2535	2771	2939	1941	2608	1968
GTTAGAGAGTTGGACACTGA	1513	2055	1850	1284	1965	1334	1874
AGTCTCAGTGTCCAACTCTC	1686	4251	3911	2488	2236	2283	2292
GGTTAGAGAGTTGGACACTG	1886	1883	2262	1355	1660	1440	1618
GTCTCAGTGTCCAACTCTCT	1080	2487	1360	1398	1562	1473	1235
AGGTTAGAGAGTTGGACACT	1692	3844	3050	3355	2568	2795	3054
AAGGTTAGAGAGTTGGACAC	850	733	1096	980	1171	891	1181
CTCAGTGTCCAACTCTCTAA	1543	1299	1635	1402	1599	1189	1992
CAAGGTTAGAGAGTTGGACA	1745	1748	3326	2447	2562	1813	2080
TCAGTGTCCAACTCTCTAAC	1148	1425	1053	1108	1144	891	1188
CCAAGGTTAGAGAGTTGGAC	857	1633	1768	1048	1048	1203	1236
CAGTGTCCAACTCTCTAACC	839	1827	1535	1001	1532	1526	942
TCCAAGGTTAGAGAGTTGGA	1488	1338	1658	1853	1567	1167	1124
AGTGTCCAACTCTCTAACCT	1064	1639	1780	1413	1864	1329	1351
TTCCAAGGTTAGAGAGTTGG	2105	3394	3163	3226	3083	2937	3348
GTGTCCAACTCTCTAACCTT	1004	2162	1930	2018	1452	1832	1257
GTTCCAAGGTTAGAGAGTTG	1882	3880	3262	3924	2716	3101	2617
TGTCCAACTCTCTAACCTTG	1358	2226	2784	1913	1704	2049	1460
AGTTCCAAGGTTAGAGAGTT	1227	2439	3117	1753	1924	1428	1550
GTCCAACTCTCTAACCTTGG	780	1072	2408	1452	1072	1278	922
CAGTTCCAAGGTTAGAGAGT	1654	2311	2659	1755	2230	1393	1374
TCCAACTCTCTAACCTTGGA	1167	930	1105	747	842	806	882
ACAGTTCCAAGGTTAGAGAG	1734	2854	3303	2249	2004	1998	1744
CCAACTCTCTAACCTTGGAA	1111	1819	2177	981	1105	1011	981
CACAGTTCCAAGGTTAGAGA	1804	897	1055	977	1490	983	1447
CAACTCTCTAACCTTGGAAC	1033	831	575	770	1311	959	920
TCACAGTTCCAAGGTTAGAG	1976	3572	2999	1959	1833	1957	1749
AACTCTCTAACCTTGGAACT	1169	1914	2811	1680	1999	1296	1324
CTCACAGTTCCAAGGTTAGA	1664	2779	1513	1778	1601	1660	1710
ACTCTCTAACCTTGGAACTG	1516	3202	2456	1970	2540	1670	1587
CTCTCTAACCTTGGAACTGT	1481	2357	2058	1930	1565	1938	1181
TTCTCACAGTTCCAAGGTTA	1895	4199	4528	3910	3934	3374	3210
GTTCTCACAGTTCCAAGGTT	814	1144	1943	927	1038	828	967
CTCTAACCTTGGAACTGTGA	1944	3816	2704	1761	1295	1827	1719
AGTTCTCACAGTTCCAAGGT	760	1249	1078	996	1165	939	1080
TCTAACCTTGGAACTGTGAG	1593	1056	1321	1325	1745	967	1452
GAGTTCTCACAGTTCCAAGG	1362	2202	2221	2208	1806	1926	1808
CTAACCTTGGAACTGTGAGA	1562	2697	2563	1939	1988	1244	1702
AGAGTTCTCACAGTTCCAAG	1666	3520	3420	2538	2497	2425	2272
TAACCTTGGAACTGTGAGAA	1749	2651	2693	2476	2157	1819	2352
CAGAGTTCTCACAGTTCCAA	1495	3289	2292	2843	2517	2451	2405
AACCTTGGAACTGTGAGAAC	1036	1073	1396	1007	1102	987	1023
TCAGAGTTCTCACAGTTCCA	1266	1863	2801	2060	2273	1952	1941
ACCTTGGAACTGTGAGAACT	1167	2701	1606	1782	1579	1548	1359
CTCAGAGTTCTCACAGTTCC	1115	2789	2800	2271	2226	2194	2185
CCTTGGAACTGTGAGAACTC	1339	2721	2465	2056	1422	1723	1285
CCTCAGAGTTCTCACAGTTC	1531	3224	2973	2393	2313	2507	2349
CTTGGAACTGTGAGAACTCT	1773	2103	2512	2070	2630	2051	2366
TCCTCAGAGTTCTCACAGTT	740	988	1185	783	702	756	858
TTGGAACTGTGAGAACTCTG	1939	1984	2703	2466	2509	2043	1640
GTCCTCAGAGTTCTCACAGT	1169	2378	2044	1485	1676	1375	2170
TGGAACTGTGAGAACTCTGA	1869	1471	3692	2122	2066	1776	1552
TGTCCTCAGAGTTCTCACAG	1186	1725	1425	1400	951	1077	1297
GGAACTGTGAGAACTCTGAG	2136	4628	3568	2249	2454	2522	2348
TTGTCCTCAGAGTTCTCACA	1711	2819	2870	2672	1767	2102	1846
GAACTGTGAGAACTCTGAGG	2065	3570	3010	2761	2030	2175	2623
TTTGTCCTCAGAGTTCTCAC	868	2307	1693	1536	1343	1099	1039
AACTGTGAGAACTCTGAGGA	1763	3311	4770	2518	2317	2317	1995
CTTTGTCCTCAGAGTTCTCA	1780	3548	3370	2551	2594	2805	2431
ACTGTGAGAACTCTGAGGAC	1238	3583	1986	1765	1796	1517	1779
GCTTTGTCCTCAGAGTTCTC	1099	1788	1998	2210	2304	2130	2336
CTGTGAGAACTCTGAGGACA	2002	3474	3992	2775	3272	2587	2851
TGCTTTGTCCTCAGAGTTCT	1984	4010	3910	4011	3229	3284	3029
TGTGAGAACTCTGAGGACAA	2001	2854	2548	2813	2655	2464	2103
CTGCTTTGTCCTCAGAGTTC	1772	3181	2586	2264	2512	1993	2585
GTGAGAACTCTGAGGACAAA	1668	1984	1763	2029	1941	1975	1946
GCTGCTTTGTCCTCAGAGTT	1235	4128	3209	3033	2700	2635	2519
TGAGAACTCTGAGGACAAAG	2009	1785	2007	2326	1735	2030	1818
CGCTGCTTTGTCCTCAGAGT	948	2608	1082	1295	1683	1082	1292
GAGAACTCTGAGGACAAAGC	1067	1319	1907	1527	1401	1290	970
CCGCTGCTTTGTCCTCAGAG	1342	4527	4194	2749	2924	2204	2879
AGAACTCTGAGGACAAAGCA	1933	2626	3164	2346	2304	2424	2030
TCCGCTGCTTTGTCCTCAGA	1267	1934	2321	1434	1525	1392	1710
GAACTCTGAGGACAAAGCAG	1817	1587	2874	1617	1682	1821	1711
ATCCGCTGCTTTGTCCTCAG	884	1850	1617	2329	1963	2087	1524
AACTCTGAGGACAAAGCAGC	1247	3268	2191	1708	1161	1669	1403
TATCCGCTGCTTTGTCCTCA	1554	2858	2954	2136	2341	2508	2403
ACTCTGAGGACAAAGCAGCG	1346	3319	2658	2192	2309	1767	2399
GTATCCGCTGCTTTGTCCTC	926	1945	2312	1402	1946	1426	1837
CTCTGAGGACAAAGCAGCGG	1341	3015	2213	3065	2463	2667	2856
TGTATCCGCTGCTTTGTCCT	1081	2452	2314	2255	2384	2208	1487
TCTGAGGACAAAGCAGCGGA	1240	2285	1686	1421	1297	1002	1129
TTGTATCCGCTGCTTTGTCC	1188	1709	3026	1957	1837	1734	1377
CTGAGGACAAAGCAGCGGAT	848	2658	1251	1396	1830	1180	1463
GTTGTATCCGCTGCTTTGTC	825	949	1328	2115	1422	2136	1441
TGAGGACAAAGCAGCGGATA	2077	3614	3967	2903	3352	2522	2602
GGTTGTATCCGCTGCTTTGT	1202	4125	4374	3487	2173	2793	2090
GAGGACAAAGCAGCGGATAC	1210	2168	2205	1869	1802	1602	1666
AGGTTGTATCCGCTGCTTTG	1861	5277	4800	3480	3246	3333	2748
AGGACAAAGCAGCGGATACA	1867	3313	3025	2622	2395	2197	2154
GAGGTTGTATCCGCTGCTTT	1242	2730	3466	3060	2590	3168	2223
GGACAAAGCAGCGGATACAA	1570	1233	1102	1186	1185	770	863
TGAGGTTGTATCCGCTGCTT	1034	2966	3524	2788	2641	2486	2276
GACAAAGCAGCGGATACAAC	1167	1018	2054	1227	1153	1044	1368
TTGAGGTTGTATCCGCTGCT	1084	3611	4565	2756	2590	2736	2340
ACAAAGCAGCGGATACAACC	1193	1183	1424	1318	1151	1124	1058
TTTGAGGTTGTATCCGCTGC	993	3284	2405	2171	2688	2409	2233
CAAAGCAGCGGATACAACCT	1386	2804	2374	1800	2274	1191	2220
AAAGCAGCGGATACAACCTC	1444	2260	3096	2074	2269	1583	2056
AAGCAGCGGATACAACCTCA	1734	2772	2643	1891	1827	1635	1231
AGCAGCGGATACAACCTCAA	1611	2160	1957	1067	1254	912	1487
GCAGCGGATACAACCTCAAA	1326	2086	1865	1843	1702	1756	1992
CAGCGGATACAACCTCAAAA	1554	900	1367	1106	1176	992	980
AGCGGATACAACCTCAAAAG	1494	961	1900	1310	1241	1104	1423
GCGGATACAACCTCAAAAGA	1527	2223	1327	1336	1208	1287	1048
CGGATACAACCTCAAAAGAC	835	1364	448	595	958	690	869
GGATACAACCTCAAAAGACG	1858	1514	1598	2233	1557	2067	1455
GATACAACCTCAAAAGACGT	1372	2731	1537	1310	1531	1024	1053
ATACAACCTCAAAAGACGTC	970	1230	837	676	951	768	796
TACAACCTCAAAAGACGTCT	1763	1078	1578	1176	1531	1336	1286
ACAACCTCAAAAGACGTCTG	1414	3547	2944	3285	2429	3107	2102
CAACCTCAAAAGACGTCTGT	1216	1319	1761	696	1104	870	1146
AACCTCAAAAGACGTCTGTC	923	1469	1023	1248	1601	1414	1473
ACCTCAAAAGACGTCTGTCT	1484	2541	2066	1535	1676	1165	1557
CCTCAAAAGACGTCTGTCTA	1449	2604	4244	2224	2449	2431	3192
CAATGTAGACAGACGTCTTT	1362	3009	2838	2656	2778	2580	2046
CTCAAAAGACGTCTGTCTAC	1104	2553	2335	2005	1666	1662	1577
TCAATGTAGACAGACGTCTT	1345	3308	4186	3064	2892	3198	2856
TCAAAAGACGTCTGTCTACA	1226	2781	2688	2191	1966	2425	2201
TTCAATGTAGACAGACGTCT	1814	1423	1857	1743	1666	1569	1626
CAAAAGACGTCTGTCTACAT	676	1715	1403	1186	1009	823	1458
ATTCAATGTAGACAGACGTC	1166	1561	1408	1515	1664	1625	1625
AAAAGACGTCTGTCTACATT	1004	1347	1187	1015	1390	988	938
AATTCAATGTAGACAGACGT	1179	1414	1469	1433	1370	1388	1425
AAAGACGTCTGTCTACATTG	1896	2408	2723	2267	1868	2053	2159
CAATTCAATGTAGACAGACG	1859	3358	1886	1913	1719	1968	1878
AAGACGTCTGTCTACATTGA	1711	3248	2806	2720	2897	2245	2771
CCAATTCAATGTAGACAGAC	1273	1065	1089	1048	725	1367	959
CCCAATTCAATGTAGACAGA	1924	2081	2120	1588	1861	1610	1515
GACGTCTGTCTACATTGAAT	1743	3329	2767	2631	2448	2473	1921
ACCCAATTCAATGTAGACAG	1325	931	1205	1217	909	1205	936
ACGTCTGTCTACATTGAATT	1253	1612	1146	1767	1456	1803	1294
TACCCAATTCAATGTAGACA	1450	1642	2193	1434	1245	1660	1447
CGTCTGTCTACATTGAATTG	1302	2870	3365	2065	2685	2250	2732
TTACCCAATTCAATGTAGAC	568	1115	754	732	694	507	422
GTCTGTCTACATTGAATTGG	1705	2137	3717	2115	1938	2180	2141
CTTACCCAATTCAATGTAGA	1626	815	1403	1052	1175	622	1105
TCTGTCTACATTGAATTGGG	1711	1184	1718	1260	1265	1261	1154
CCTTACCCAATTCAATGTAG	2000	1807	2704	1489	1477	1010	1305
CTGTCTACATTGAATTGGGT	1151	1815	1480	1443	1318	1579	1034
CCCTTACCCAATTCAATGTA	1088	1416	1854	1947	1703	1598	1369
TGTCTACATTGAATTGGGTA	1786	2814	2288	2211	2269	1876	1758
ACCCTTACCCAATTCAATGT	983	1474	812	862	1101	841	802
GTCTACATTGAATTGGGTAA	1492	1991	2327	1679	1406	1731	1557
GACCCTTACCCAATTCAATG	1059	1357	1850	1487	1291	1031	1372
TCTACATTGAATTGGGTAAG	1577	1879	1710	1369	1487	1526	1697
AGACCCTTACCCAATTCAAT	1325	926	1042	1226	1052	1336	1082
CTACATTGAATTGGGTAAGG	1605	1431	2676	1643	2063	1564	1599
GAGACCCTTACCCAATTCAA	1349	1537	1257	1764	1228	1315	1187
TACATTGAATTGGGTAAGGG	1659	2746	2210	1901	1553	1774	1557
TGAGACCCTTACCCAATTCA	1505	2738	2828	2248	2481	1927	2115
ACATTGAATTGGGTAAGGGT	1049	1325	1436	1534	1038	1563	989
CTGAGACCCTTACCCAATTC	933	1900	2488	1743	1542	1707	1499
CATTGAATTGGGTAAGGGTC	1211	2864	1891	1934	1734	1731	1351
CCTGAGACCCTTACCCAATT	939	1664	808	1395	1407	1585	1319
ATTGAATTGGGTAAGGGTCT	1524	3227	3892	3172	2948	3251	2811
ACCTGAGACCCTTACCCAAT	1344	3080	2764	2969	2772	2599	2586
TTGAATTGGGTAAGGGTCTC	1704	3683	4318	3545	3241	2722	2662
AACCTGAGACCCTTACCCAA	1416	3920	2838	2320	2078	2502	1648
TGAATTGGGTAAGGGTCTCA	1923	3887	4550	3832	3217	3045	3028
AAACCTGAGACCCTTACCCA	1328	3740	2224	2083	2467	2211	2168
GAATTGGGTAAGGGTCTCAG	1096	1790	2401	1857	1878	1748	2091
AAAACCTGAGACCCTTACCC	956	1221	1643	1126	1298	1382	1071
AATTGGGTAAGGGTCTCAGG	1481	1939	2635	2126	1762	1801	2211
AAAAACCTGAGACCCTTACC	891	2097	1463	1448	1462	1255	1495
ATTGGGTAAGGGTCTCAGGT	1001	1824	2064	1449	1736	1507	1748
AAAAAACCTGAGACCCTTAC	915	1751	1217	1399	1209	1622	1143
TTGGGTAAGGGTCTCAGGTT	1211	3347	2174	2392	2133	2425	2209
TAAAAAACCTGAGACCCTTA	1973	3245	3390	2619	2129	2585	1945
TGGGTAAGGGTCTCAGGTTT	1575	7007	5970	3971	3380	3730	3622
TTAAAAAACCTGAGACCCTT	1148	1088	1283	950	1403	1131	1427
CTTAAAAAACCTGAGACCCT	1186	1373	2027	1831	1643	1997	1536
ACTTAAAAAACCTGAGACCC	554	507	618	765	659	461	597
TACTTAAAAAACCTGAGACC	1206	1119	1088	1261	741	1131	731
AATACTTAAAAAACCTGAGA	1584	571	850	410	761	447	479
AAATACTTAAAAAACCTGAG	1112	996	1108	1288	595	900	669
TAAATACTTAAAAAACCTGA	1310	477	453	341	647	161	629
TTAAATACTTAAAAAACCTG	1980	872	1723	1196	788	740	802
ATTAAATACTTAAAAAACCT	1179	422	528	673	689	667	607
TATTAAATACTTAAAAAACC	1063	798	335	447	549	316	676
TTATTAAATACTTAAAAAAC	773	859	514	390	533	346	462
AGCAATTATTATTAAATACT	1201	1990	696	901	1024	809	1005
CAGCAATTATTATTAAATAC	913	660	529	783	385	495	394
TTAAGTATTTAATAATAATT	1380	873	899	814	522	601	478
CCAGCAATTATTATTAAATA	1476	1380	876	921	1036	699	802
TAAGTATTTAATAATAATTG	1613	1800	1754	1614	1541	1444	1617
TCCAGCAATTATTATTAAAT	1212	277	269	427	578	505	532
AAGTATTTAATAATAATTGC	840	407	424	444	362	505	498
ATCCAGCAATTATTATTAAA	1108	835	576	961	636	872	478
AGTATTTAATAATAATTGCT	1593	1000	2144	1601	1128	1336	1127
AATCCAGCAATTATTATTAA	1361	977	758	973	781	896	586
GTATTTAATAATAATTGCTG	1674	1478	1419	1142	1508	1365	1662
GAATCCAGCAATTATTATTA	1733	2294	2460	1874	1891	2026	1886
TATTTAATAATAATTGCTGG	1920	1897	1400	1421	1739	1415	1259
GGAATCCAGCAATTATTATT	1374	1819	1256	1712	1970	1668	1872
ATTTAATAATAATTGCTGGA	1204	1195	961	776	641	728	583
AGGAATCCAGCAATTATTAT	1664	1764	1968	1994	1600	1561	1605
TTTAATAATAATTGCTGGAT	1113	1758	1470	1485	1166	1076	1146
AAGGAATCCAGCAATTATTA	1644	2960	2364	1932	2356	1606	1714
TTAATAATAATTGCTGGATT	1395	1906	1825	1568	1442	1362	1372
TAAGGAATCCAGCAATTATT	1167	2314	2725	1186	1502	935	1515
TAATAATAATTGCTGGATTC	1312	1217	2646	1320	2083	1623	1501
ATAAGGAATCCAGCAATTAT	1162	1391	1460	1577	1258	1095	1306
AATAATAATTGCTGGATTCC	1139	1772	2038	1618	1630	1583	1759
AATTTCCCCCCAAAAAATAA	1142	452	702	768	395	808	364
TCCTAAAAAATTTCCCCCCA	807	2026	2548	1735	2024	1564	1668
ATCCTAAAAAATTTCCCCCC	691	1286	1604	1142	1395	1049	1064
GATCCTAAAAAATTTCCCCC	902	1752	1287	1577	906	1459	927
AGATCCTAAAAAATTTCCCC	1319	1156	935	780	724	666	665
CAGATCCTAAAAAATTTCCC	1136	2357	1534	798	1176	684	995
TCAGATCCTAAAAAATTTCC	909	564	907	693	779	706	747
ATCAGATCCTAAAAAATTTC	1211	1618	1030	1051	805	907	697
AATCAGATCCTAAAAAATTT	755	669	704	351	462	510	348
GAATCAGATCCTAAAAAATT	1180	877	1231	1353	1347	1063	1062
AGAATCAGATCCTAAAAAAT	1199	631	1401	794	830	799	728
AAGAATCAGATCCTAAAAAA	1077	567	1075	556	595	367	551
GAAGAATCAGATCCTAAAAA	1145	579	1519	859	812	1022	946
AGAAGAATCAGATCCTAAAA	1345	1720	1488	1246	1378	1089	1072
CAGAAGAATCAGATCCTAAA	1122	1290	402	687	887	758	620
TCAGAAGAATCAGATCCTAA	1412	1122	980	1009	550	880	787
TTCAGAAGAATCAGATCCTA	1571	3613	2706	1836	1791	1838	1961
CTTCAGAAGAATCAGATCCT	1630	3502	3293	3361	2854	2795	2589
TCTTCAGAAGAATCAGATCC	1140	920	1630	827	1092	832	893
TTTAGGATCTGATTCTTCTG	1510	2890	3503	3312	2900	2772	2338
ATCTTCAGAAGAATCAGATC	1403	1418	2038	2154	1459	2540	1527
TTAGGATCTGATTCTTCTGA	1820	2172	1981	2380	2413	1717	2032
TATCTTCAGAAGAATCAGAT	1157	816	826	789	798	560	643
TAGGATCTGATTCTTCTGAA	1305	1685	1462	1448	1435	1326	971
GTATCTTCAGAAGAATCAGA	1671	862	704	709	769	684	711
AGGATCTGATTCTTCTGAAG	1458	2286	2286	2008	2204	1933	2110
GGTATCTTCAGAAGAATCAG	1518	1179	2015	1500	1477	1311	1154
GGATCTGATTCTTCTGAAGA	2145	4125	2978	3342	2768	2823	2516
CGGTATCTTCAGAAGAATCA	1379	1653	2176	1066	1463	905	1231
GATCTGATTCTTCTGAAGAT	1804	5575	2803	2452	2765	2945	2250
ACGGTATCTTCAGAAGAATC	1190	956	1725	1404	1300	1727	1579
ATCTGATTCTTCTGAAGATA	1500	2375	2286	1923	2174	1615	2082
AACGGTATCTTCAGAAGAAT	1330	2094	1780	1550	1499	1343	1305
TCTGATTCTTCTGAAGATAC	1357	1817	2428	1664	1929	1546	1872
TAACGGTATCTTCAGAAGAA	1738	3068	5224	3166	2404	3189	2715
CTGATTCTTCTGAAGATACC	966	1727	1877	1097	1002	1055	1074
TTAACGGTATCTTCAGAAGA	1838	3467	2975	2874	3135	2638	3535
TGATTCTTCTGAAGATACCG	1346	1458	2205	1361	1522	1402	1049
ATTAACGGTATCTTCAGAAG	1491	1879	1440	1387	1381	1426	1533
GATTCTTCTGAAGATACCGT	1319	2011	2228	1847	1530	1456	1399
TATTAACGGTATCTTCAGAA	1190	952	1392	1625	1069	1125	970
ATTCTTCTGAAGATACCGTT	924	1260	1381	1598	1048	1007	911
TTATTAACGGTATCTTCAGA	1215	2071	1801	1550	1878	1290	1464
TTCTTCTGAAGATACCGTTA	1592	1694	2306	2076	2158	2423	1953
CTTATTAACGGTATCTTCAG	1384	1741	2841	2272	1487	2097	1854
TCTTCTGAAGATACCGTTAA	1409	691	1242	1154	1550	756	1416
CCTTATTAACGGTATCTTCA	1315	1595	1690	1747	1244	1259	1156
CTTCTGAAGATACCGTTAAT	1561	2519	2695	2617	1878	2004	2250
GCCTTATTAACGGTATCTTC	1091	2557	1970	1450	1624	1243	1567
TTCTGAAGATACCGTTAATA	1586	2343	1886	1954	1537	2124	1307
TGCCTTATTAACGGTATCTT	1306	3572	4090	2526	2773	2824	2115
TCTGAAGATACCGTTAATAA	1182	848	365	761	428	731	519
TTGCCTTATTAACGGTATCT	1249	3535	4162	3458	3002	2896	2094
CTGAAGATACCGTTAATAAG	1764	1860	1470	1861	2070	1865	2495
GTTGCCTTATTAACGGTATC	1409	4426	3416	2628	2941	2506	2508
TGAAGATACCGTTAATAAGG	1859	1731	1306	1445	1348	1245	1362
AGTTGCCTTATTAACGGTAT	1280	2509	3971	2665	2339	2255	1961
GAAGATACCGTTAATAAGGC	948	742	980	1556	877	1089	783
AAGTTGCCTTATTAACGGTA	1934	4084	4620	3255	2903	3397	2680
AAGATACCGTTAATAAGGCA	1498	1231	1153	1313	1394	1169	1156
TAAGTTGCCTTATTAACGGT	984	4323	2562	2191	2074	1943	2283
AGATACCGTTAATAAGGCAA	1870	1881	2190	2134	2069	2201	2318
ATAAGTTGCCTTATTAACGG	1136	2065	1932	1408	1481	1226	1361
GATACCGTTAATAAGGCAAC	1239	2343	1372	1511	1382	1298	1317
AATAAGTTGCCTTATTAACG	1422	2864	1836	2029	2000	2193	1947
ATACCGTTAATAAGGCAACT	1356	912	2634	1182	935	1210	901
CAATAAGTTGCCTTATTAAC	982	2177	1476	1424	1435	1354	1409
TACCGTTAATAAGGCAACTT	1230	1681	1381	1432	1318	1608	1328
GCAATAAGTTGCCTTATTAA	1455	2451	2118	2040	1855	1705	1803
ACCGTTAATAAGGCAACTTA	1750	2165	1691	1745	1437	1338	1341
TGCAATAAGTTGCCTTATTA	1933	4118	5150	3165	3161	3604	2986
CCGTTAATAAGGCAACTTAT	1244	794	1029	1466	1252	1108	1285
CTGCAATAAGTTGCCTTATT	1258	2846	2690	2685	2745	2427	2669
CGTTAATAAGGCAACTTATT	981	1430	1584	1199	1193	1142	1418
CCTGCAATAAGTTGCCTTAT	1334	2894	1838	2458	2423	2455	2251
GTTAATAAGGCAACTTATTG	1713	3334	3202	3049	2919	2992	2253
ACCTGCAATAAGTTGCCTTA	1481	3000	2116	2739	2095	2027	2084
TTAATAAGGCAACTTATTGC	1627	1991	1567	1635	1777	1432	1392
CACCTGCAATAAGTTGCCTT	1108	2344	2102	2224	2253	2024	1842
TAATAAGGCAACTTATTGCA	1624	4612	3286	2345	2307	1845	2018
TCACCTGCAATAAGTTGCCT	1029	1014	1539	1666	1270	1153	1290
AATAAGGCAACTTATTGCAG	1486	3516	2852	2454	2372	2371	2239
CTCACCTGCAATAAGTTGCC	1083	1374	1575	1725	1302	1381	1234
ATAAGGCAACTTATTGCAGG	1762	2893	2643	2202	2517	2549	2755
ACTCACCTGCAATAAGTTGC	1193	2300	2006	1730	1925	1297	1711
TAAGGCAACTTATTGCAGGT	1242	2146	2284	1981	1970	1767	1644
GACTCACCTGCAATAAGTTG	1805	3423	3556	2596	2514	3135	2379
AAGGCAACTTATTGCAGGTG	1490	4761	4094	3039	2766	2724	2468
TGACTCACCTGCAATAAGTT	1352	2099	1473	1748	1716	1625	1772
AGGCAACTTATTGCAGGTGA	2275	7758	5963	5062	5102	4284	4440
TTGACTCACCTGCAATAAGT	1867	908	1123	1160	795	1137	1014
GGCAACTTATTGCAGGTGAG	1818	5254	5102	3785	4217	3655	4107
TTTGACTCACCTGCAATAAG	1656	2004	1385	1721	1790	1442	1534
GCAACTTATTGCAGGTGAGT	1755	3993	3775	4805	3738	3391	3824
CTTTGACTCACCTGCAATAA	994	1045	1622	795	1258	1165	889
CAACTTATTGCAGGTGAGTC	1100	2844	3460	1754	1973	1901	2273
TCTTTGACTCACCTGCAATA	1747	645	892	1021	1025	931	1235
AACTTATTGCAGGTGAGTCA	2231	4233	4931	3750	3252	3284	3257
CTCTTTGACTCACCTGCAAT	1079	1214	1073	1284	1100	1342	1046
ACTTATTGCAGGTGAGTCAA	1760	4086	3668	2965	2751	2912	2581
CTTATTGCAGGTGAGTCAAA	1791	4175	3869	3725	3408	3193	2921
TTCTCTTTGACTCACCTGCA	1582	2914	2874	1867	2253	2440	1878
TTATTGCAGGTGAGTCAAAG	1789	2537	2459	2626	1723	1973	1913
GTTCTCTTTGACTCACCTGC	894	1422	768	976	1048	923	830
TATTGCAGGTGAGTCAAAGA	1751	2205	1873	1609	1462	1289	2043
GGTTCTCTTTGACTCACCTG	1245	2301	3077	2223	2001	1992	1983
ATTGCAGGTGAGTCAAAGAG	1505	2524	4607	2816	2665	2522	2736
AGGTTCTCTTTGACTCACCT	954	1602	1494	1660	1749	1523	1519
TTGCAGGTGAGTCAAAGAGA	2415	3321	4724	3749	3363	3301	3546
AAGGTTCTCTTTGACTCACC	926	2033	1132	1276	1562	1178	1330
TGCAGGTGAGTCAAAGAGAA	1565	2385	2887	2336	2251	2569	2164
AAAGGTTCTCTTTGACTCAC	1009	1368	1266	1735	1619	1598	1401
GCAGGTGAGTCAAAGAGAAC	1321	2289	1850	1937	1672	1693	2106
CAAAGGTTCTCTTTGACTCA	1589	2563	3459	2959	2864	2832	2861
CAGGTGAGTCAAAGAGAACC	1358	2436	2319	2132	1572	1834	1737
ACAAAGGTTCTCTTTGACTC	1448	3040	2798	2266	2122	1770	2434
AGGTGAGTCAAAGAGAACCT	1722	4210	3598	2601	2345	2672	2731
GACAAAGGTTCTCTTTGACT	1462	2582	4232	3062	2268	2331	2037
GGTGAGTCAAAGAGAACCTT	1608	2629	2203	2140	2407	2219	2610
AGACAAAGGTTCTCTTTGAC	999	2250	2855	1535	1551	1536	1427
GTGAGTCAAAGAGAACCTTT	1568	2028	2521	2480	1906	2209	1616
TAGACAAAGGTTCTCTTTGA	2322	5003	5004	3582	3042	3455	2569
TGAGTCAAAGAGAACCTTTG	2141	3305	4875	4818	3746	3774	3830
ATAGACAAAGGTTCTCTTTG	1783	4521	5415	3338	3480	3140	3749
GAGTCAAAGAGAACCTTTGT	1218	1800	1998	1883	1618	1969	1910
CATAGACAAAGGTTCTCTTT	1519	2460	3885	2932	2563	2717	2111
AGTCAAAGAGAACCTTTGTC	1264	4060	2316	3026	2311	2494	1968
TCATAGACAAAGGTTCTCTT	907	623	431	813	684	571	639
GTCAAAGAGAACCTTTGTCT	1181	1792	3778	2131	2724	1985	1894
TTCATAGACAAAGGTTCTCT	1405	1012	1580	1470	1096	1257	914
TCAAAGAGAACCTTTGTCTA	1649	3320	1939	1861	1980	1741	1837
CTTCATAGACAAAGGTTCTC	1176	2310	1711	1866	1436	1638	1215
CAAAGAGAACCTTTGTCTAT	1395	2658	3154	1977	2134	2172	2041
GCTTCATAGACAAAGGTTCT	1453	2345	3325	2327	2182	1950	2188
AAAGAGAACCTTTGTCTATG	1308	2703	2118	1618	1678	1845	1687
AGCTTCATAGACAAAGGTTC	1593	1463	3692	1668	1541	1515	1640
AAGAGAACCTTTGTCTATGA	1364	2332	1946	1810	1584	1974	1566
CAGCTTCATAGACAAAGGTT	1317	1890	2029	1478	1723	1520	1852
AGAGAACCTTTGTCTATGAA	1841	3984	2575	1977	2170	1445	1677
CCAGCTTCATAGACAAAGGT	1202	1869	1239	1168	1301	1371	1549
GAGAACCTTTGTCTATGAAG	2010	2104	2260	2084	1492	1696	1362
ACCAGCTTCATAGACAAAGG	1717	1518	1462	638	716	749	868
AGAACCTTTGTCTATGAAGC	1115	1785	1063	1749	1922	1555	1815
TACCAGCTTCATAGACAAAG	1687	787	1029	800	644	588	529
GAACCTTTGTCTATGAAGCT	1068	2020	1469	1472	1452	1625	1607
ATACCAGCTTCATAGACAAA	1492	1095	916	960	1145	753	1084
AACCTTTGTCTATGAAGCTG	1529	1835	2320	2479	2011	2525	1844
AATACCAGCTTCATAGACAA	1450	2128	1025	924	921	956	665
ACCTTTGTCTATGAAGCTGG	1729	3279	3108	2472	2561	2005	2340
AAATACCAGCTTCATAGACA	1686	1301	1690	1825	1754	1616	1360
CCTTTGTCTATGAAGCTGGT	1068	2191	2034	1603	1493	1581	1540
AAAATACCAGCTTCATAGAC	756	619	892	734	967	566	945
CTTTGTCTATGAAGCTGGTA	1850	4914	6517	4369	3952	3860	3235
GAAAATACCAGCTTCATAGA	1840	1582	1625	1569	1191	1068	1147
TTTGTCTATGAAGCTGGTAT	1503	1791	2342	1779	1812	1801	1634
GGAAAATACCAGCTTCATAG	2066	1083	2023	1368	1226	1358	974
TTGTCTATGAAGCTGGTATT	998	2179	1798	1756	1245	1456	1152
AGGAAAATACCAGCTTCATA	1671	2027	2327	1421	1626	1277	1925
TGTCTATGAAGCTGGTATTT	1569	4689	3212	2796	2490	2532	2402
TAGGAAAATACCAGCTTCAT	1143	1532	2559	1908	1767	1759	1640
ATAGGAAAATACCAGCTTCA	1420	4364	2081	1633	1410	1961	1494
AATAGGAAAATACCAGCTTC	995	1598	1816	1745	1578	1699	1529
AAATAGGAAAATACCAGCTT	1251	1442	1223	1732	1721	1257	1522
TAAATAGGAAAATACCAGCT	1092	1263	1268	1134	1110	787	1043
CTAAATAGGAAAATACCAGC	1119	854	836	1152	694	847	542
ACTAAATAGGAAAATACCAG	1722	1566	1805	1189	966	941	1016
AACTAAATAGGAAAATACCA	1573	761	1381	722	629	1025	499
TAACTAAATAGGAAAATACC	1338	973	881	483	651	475	622
GGAAAAGACAGAGTCCTAAT	1195	2484	2282	2008	1290	1474	1247
TCTTATTAGGACTCTGTCTT	1113	2066	2867	2322	2141	2166	2610
GGGAAAAGACAGAGTCCTAA	2005	2463	2361	2110	1758	1608	1577
CTTATTAGGACTCTGTCTTT	1852	5673	5137	4400	3771	4223	3645
AGGGAAAAGACAGAGTCCTA	1921	5881	4740	3725	3028	2564	2428
TAGGGAAAAGACAGAGTCCT	1467	4104	3606	3831	2646	2878	2578
ATAGGGAAAAGACAGAGTCC	1099	2312	2650	2201	1867	2066	1794
TATAGGGAAAAGACAGAGTC	1284	1595	2143	2254	1965	2634	2034
CTATAGGGAAAAGACAGAGT	1179	875	1415	764	1444	882	1016
ACTATAGGGAAAAGACAGAG	1317	1228	1379	1157	868	954	964
CACTATAGGGAAAAGACAGA	1686	1506	1245	1010	1146	962	886
ACACTATAGGGAAAAGACAG	1682	1528	1618	1130	1135	1008	993
CACACTATAGGGAAAAGACA	2297	1719	1653	1208	1166	1135	1195
CCACACTATAGGGAAAAGAC	973	822	395	732	405	482	320
CCCACACTATAGGGAAAAGA	1722	950	1044	855	905	618	709
TCCCACACTATAGGGAAAAG	1112	469	626	526	714	673	461
CTCCCACACTATAGGGAAAA	1635	1786	1704	1470	2040	1299	1472
ATCTCCCACACTATAGGGAA	1507	2696	3297	2250	2535	2146	1942
GATCTCCCACACTATAGGGA	1695	2522	2450	3579	3037	2655	2607
TGATCTCCCACACTATAGGG	1652	1330	1176	687	967	789	994
TTGATCTCCCACACTATAGG	1426	1016	1098	1505	956	1146	852
TTTCCCTATAGTGTGGGAGA	1890	5153	3545	4409	4069	4124	3864
CTTGATCTCCCACACTATAG	1731	1792	2634	1524	1505	1542	1437
TTCCCTATAGTGTGGGAGAT	1592	2407	3455	2937	2530	2560	2430
TCTTGATCTCCCACACTATA	1385	1413	1878	1500	1563	1166	1555
TCCCTATAGTGTGGGAGATC	1132	1063	757	797	620	757	863
TTCTTGATCTCCCACACTAT	1031	1743	2192	1705	2121	1501	1408
CCCTATAGTGTGGGAGATCA	1709	2571	2079	2383	2308	2089	2062
ATTCTTGATCTCCCACACTA	1478	702	1072	1336	1092	1059	1164
CCTATAGTGTGGGAGATCAA	1018	1284	1066	962	1143	980	1311
AATTCTTGATCTCCCACACT	1015	1283	1917	1703	1686	1380	1275
CTATAGTGTGGGAGATCAAG	1918	2172	3829	2130	1626	1927	1624
CAATTCTTGATCTCCCACAC	726	1622	1799	1421	1149	1005	1116
TATAGTGTGGGAGATCAAGA	1789	3111	2773	2008	1952	1841	1795
ACAATTCTTGATCTCCCACA	1466	2566	4090	2031	2243	1829	2422
ATAGTGTGGGAGATCAAGAA	1826	1717	2852	2205	2671	2287	2050
AACAATTCTTGATCTCCCAC	701	648	1314	722	733	795	558
TAGTGTGGGAGATCAAGAAT	2041	4858	3178	3963	4135	3236	2824
TAACAATTCTTGATCTCCCA	1743	1271	2638	1152	1287	1131	1184
AGTGTGGGAGATCAAGAATT	1654	4725	4628	4102	4253	4350	3252
GTAACAATTCTTGATCTCCC	1138	1574	1440	1391	939	977	966
GTGTGGGAGATCAAGAATTG	1695	3532	2828	2932	2772	3042	2638
TGTAACAATTCTTGATCTCC	943	1355	1378	836	1799	796	1076
TGTGGGAGATCAAGAATTGT	1257	3082	3124	2215	2010	2026	1811
TTGTAACAATTCTTGATCTC	1163	2375	2384	1563	1304	1827	966
GTGGGAGATCAAGAATTGTT	1128	1480	2552	1625	1422	1104	1230
TTTGTAACAATTCTTGATCT	1352	971	1342	1866	1222	1558	1197
TGGGAGATCAAGAATTGTTA	2300	3503	4316	2933	3176	2536	2699
ATTTGTAACAATTCTTGATC	1124	1591	1938	1266	1294	1301	1033
GGGAGATCAAGAATTGTTAC	1147	1566	2683	1587	1613	1614	1707
GATTTGTAACAATTCTTGAT	1256	1885	2310	1586	1245	1483	1172
GGAGATCAAGAATTGTTACA	1619	3102	2048	2375	2429	2354	2051
TGATTTGTAACAATTCTTGA	1942	1473	1632	993	1186	731	1096
GAGATCAAGAATTGTTACAA	1659	3180	3133	2638	2717	2347	2419
GTGATTTGTAACAATTCTTG	1671	1844	1718	2781	2038	2603	2080
AGATCAAGAATTGTTACAAA	1528	1318	697	622	696	419	854
GGTGATTTGTAACAATTCTT	1490	2171	2107	1701	1593	1552	1391
GATCAAGAATTGTTACAAAT	1448	1177	1444	1630	1041	1093	902
GGGTGATTTGTAACAATTCT	1433	2777	3309	2727	2657	2162	2067
ATCAAGAATTGTTACAAATC	1105	731	1201	1459	1170	1393	1096
GGGGTGATTTGTAACAATTC	925	1276	2066	2092	2031	2298	1787
TCAAGAATTGTTACAAATCA	1700	866	2183	1044	1511	770	1103
AGGGGTGATTTGTAACAATT	1595	3660	3308	2617	2826	2425	2277
CAAGAATTGTTACAAATCAC	1084	905	1062	1054	863	896	888
GAGGGGTGATTTGTAACAAT	1607	4386	4620	3041	2659	3367	2343
AAGAATTGTTACAAATCACC	1267	970	939	872	741	876	624
TGAGGGGTGATTTGTAACAA	1680	5499	4907	4429	3796	3298	4158
AGAATTGTTACAAATCACCC	1289	922	877	805	1199	645	946
TTGAGGGGTGATTTGTAACA	1826	4334	4693	4008	3789	3908	3684
GAATTGTTACAAATCACCCC	996	1109	1300	767	1251	831	880
CTTGAGGGGTGATTTGTAAC	1278	3975	4712	2853	2746	2473	2853
AATTGTTACAAATCACCCCT	913	955	886	826	1004	995	724
CCTTGAGGGGTGATTTGTAA	1917	4125	5132	3625	3723	3662	3395
ATTGTTACAAATCACCCCTC	1012	785	1176	1239	902	1179	1005
TCCTTGAGGGGTGATTTGTA	1192	1828	3288	2250	1899	2083	1846
TTGTTACAAATCACCCCTCA	1385	1346	1823	1505	1533	1375	1282
TTCCTTGAGGGGTGATTTGT	1282	2923	3105	2158	1932	1900	1961
TGTTACAAATCACCCCTCAA	1008	814	737	703	654	618	580
GTTCCTTGAGGGGTGATTTG	1335	3461	3251	2592	3337	2963	2359
GTTACAAATCACCCCTCAAG	1087	940	922	1010	1084	894	856
GGTTCCTTGAGGGGTGATTT	1059	4075	3199	2175	2788	2032	2459
TTACAAATCACCCCTCAAGG	1625	1570	2059	2017	1272	1720	1507
TGGTTCCTTGAGGGGTGATT	1156	3924	3315	2757	2526	2827	1943
TACAAATCACCCCTCAAGGA	1467	1641	1228	708	1131	929	899
CTGGTTCCTTGAGGGGTGAT	1652	4859	5754	4928	4528	4455	3581
ACAAATCACCCCTCAAGGAA	1235	1255	1679	1176	1098	1001	751
CCTGGTTCCTTGAGGGGTGA	1799	5039	5205	4498	3569	3784	3686
CAAATCACCCCTCAAGGAAC	1008	1208	772	941	1019	1009	1199
CCCTGGTTCCTTGAGGGGTG	1464	4949	5244	3857	4325	3532	4046
AAATCACCCCTCAAGGAACC	1187	879	1430	1025	944	785	924
TCCCTGGTTCCTTGAGGGGT	859	1543	2104	1554	1747	1623	1769
AATCACCCCTCAAGGAACCA	1627	971	1090	1134	1220	1047	1214
ATCCCTGGTTCCTTGAGGGG	1171	5277	4933	3220	3676	3093	3098
ATCACCCCTCAAGGAACCAG	1634	2073	1845	823	1570	886	1110
CATCCCTGGTTCCTTGAGGG	1194	2528	2904	2603	2473	2658	1925
TCACCCCTCAAGGAACCAGG	1402	612	461	915	748	592	708
TCATCCCTGGTTCCTTGAGG	1657	2450	2145	1825	1611	1707	1327
CACCCCTCAAGGAACCAGGG	1328	2523	2312	1514	1901	1772	1560
TTCATCCCTGGTTCCTTGAG	1494	3454	3746	2891	2787	2432	2631
ACCCCTCAAGGAACCAGGGA	1282	836	1034	759	1136	857	1010
TTTCATCCCTGGTTCCTTGA	1254	1431	2780	1933	1410	1681	1556
CCCCTCAAGGAACCAGGGAT	1537	3023	3286	2451	2251	2108	2466
CCCTCAAGGAACCAGGGATG	1603	4273	3660	3892	3339	2856	3775
GATTTCATCCCTGGTTCCTT	1073	2123	2421	2167	1621	1893	1613
TGATTTCATCCCTGGTTCCT	1051	2947	2925	2449	2347	2677	1858
CTCAAGGAACCAGGGATGAA	2106	2635	2910	2347	2459	2072	1845
CTGATTTCATCCCTGGTTCC	1089	2897	2910	2470	2093	2861	1991
TCAAGGAACCAGGGATGAAA	1478	740	1226	978	1024	996	1128
ACTGATTTCATCCCTGGTTC	1176	2661	1700	1547	1717	1690	1132
CAAGGAACCAGGGATGAAAT	1200	2865	1472	2288	2015	2141	1961
AACTGATTTCATCCCTGGTT	833	1184	1381	1469	1504	1222	1326
AAGGAACCAGGGATGAAATC	1099	1580	1738	1751	1602	1388	1108
AAACTGATTTCATCCCTGGT	838	1633	2622	1685	1857	1891	1573
AGGAACCAGGGATGAAATCA	1732	2359	3839	2473	3309	2279	3151
CAAACTGATTTCATCCCTGG	1483	2355	2818	2364	2516	2309	2119
GGAACCAGGGATGAAATCAG	1492	2504	2941	1793	1898	2091	2018
CCAAACTGATTTCATCCCTG	1680	4716	2788	2718	2613	2675	2319
GAACCAGGGATGAAATCAGT	1417	2076	3021	1365	1500	1460	1440
TCCAAACTGATTTCATCCCT	1158	2125	1656	1574	1424	1197	1228
AACCAGGGATGAAATCAGTT	1740	2249	2144	2172	1483	2191	1462
ATCCAAACTGATTTCATCCC	919	1426	1650	1538	1506	1164	1222
ACCAGGGATGAAATCAGTTT	1174	2529	2145	2054	1597	1611	1613
AATCCAAACTGATTTCATCC	866	1321	1514	912	882	711	785
CCAGGGATGAAATCAGTTTG	1739	5265	5016	3766	3898	2892	3564
GAATCCAAACTGATTTCATC	1154	1032	669	1161	1190	1225	1023
CAGGGATGAAATCAGTTTGG	2038	4814	4936	5122	4100	4937	3623
AGAATCCAAACTGATTTCAT	1298	1595	2571	1681	1361	1278	1231
AGGGATGAAATCAGTTTGGA	1669	2702	3540	2726	2843	2275	2662
CAGAATCCAAACTGATTTCA	1860	2961	3260	3191	2998	2925	2716
GGGATGAAATCAGTTTGGAT	1408	2506	3082	1831	2379	1638	2178
GCAGAATCCAAACTGATTTC	1254	1840	3335	3102	2761	2463	2429
GGATGAAATCAGTTTGGATT	1748	2713	3388	2622	2811	2270	2701
TGCAGAATCCAAACTGATTT	1413	3427	3224	2199	2223	2099	2093
GATGAAATCAGTTTGGATTC	1507	3494	2192	2550	2638	2453	2756
TTGCAGAATCCAAACTGATT	1467	2854	2633	1770	1797	1836	1493
ATGAAATCAGTTTGGATTCT	1549	2974	2826	3495	2241	2600	2234
TTTGCAGAATCCAAACTGAT	1595	1801	1357	1228	1538	1417	1254
TGAAATCAGTTTGGATTCTG	1840	2510	2887	2994	2639	3247	2929
GAAATCAGTTTGGATTCTGC	1039	1136	1563	1069	1324	1108	1222
AAATCAGTTTGGATTCTGCA	1731	2172	2145	1935	1380	1638	1549
AATCAGTTTGGATTCTGCAA	1559	2551	2610	1896	2154	1716	1747
ATCAGTTTGGATTCTGCAAA	1633	2161	2169	1987	1821	1586	1626
TCAGTTTGGATTCTGCAAAA	1273	850	914	898	968	1011	1162
CAGTTTGGATTCTGCAAAAA	1306	1410	2712	1860	1978	1352	1918
AGTTTGGATTCTGCAAAAAA	1555	1163	1778	1276	1315	1423	1428
GTTTGGATTCTGCAAAAAAG	1890	2324	2645	1929	1806	1678	1613
TTTGGATTCTGCAAAAAAGG	1229	1274	786	828	1143	835	827
TTGGATTCTGCAAAAAAGGG	1900	1997	2797	1838	2274	1972	1640
TGGATTCTGCAAAAAAGGGT	1232	1961	2166	1279	1826	1330	1657
GGATTCTGCAAAAAAGGGTA	1710	3003	3620	2772	2263	2413	2282
GATTCTGCAAAAAAGGGTAA	1850	2098	2462	3011	2559	2455	2072
ATTCTGCAAAAAAGGGTAAT	1354	1867	2148	1882	1546	1648	1412
TTCTGCAAAAAAGGGTAATG	1366	1434	1356	1479	1384	1184	1366
TCTGCAAAAAAGGGTAATGG	1280	1098	1006	1092	850	659	1041
CTGCAAAAAAGGGTAATGGC	1064	945	1840	1364	978	1261	1029
TGCAAAAAAGGGTAATGGCA	1282	2203	1639	1705	1818	1554	1466
GCAAAAAAGGGTAATGGCAA	1660	2964	3026	2889	2715	2460	2439
AAACTTTGCCATTACCCTTT	1130	2523	2591	2071	2181	1847	1957
CAAAAAAGGGTAATGGCAAA	1739	1794	1745	2031	1774	1943	2150
CAAACTTTGCCATTACCCTT	1624	3058	3126	2958	2912	3050	2486
AAAAAAGGGTAATGGCAAAG	1392	2169	1247	1654	1692	1292	1427
GCAAACTTTGCCATTACCCT	1256	3174	2693	2763	1930	2227	1756
AAAAAGGGTAATGGCAAAGT	1070	1682	2142	1519	1375	1266	1429
GGCAAACTTTGCCATTACCC	1028	1431	2232	1915	1578	1761	1511
AAAAGGGTAATGGCAAAGTT	885	2186	1857	1657	1395	1654	1447
TGGCAAACTTTGCCATTACC	1033	1898	2351	1773	1513	1616	1355
AAAGGGTAATGGCAAAGTTT	1310	2542	2710	2834	2394	2788	2284
TTGGCAAACTTTGCCATTAC	1116	1942	1677	2295	1666	2455	1320
AAGGGTAATGGCAAAGTTTG	1701	3826	4808	3836	4205	3747	3862
GTTGGCAAACTTTGCCATTA	1432	4793	3761	3974	4032	3732	3308
AGGGTAATGGCAAAGTTTGC	1122	1702	2213	1931	1748	1439	1336
AGTTGGCAAACTTTGCCATT	1009	3807	2638	3096	2754	2472	2117
GGGTAATGGCAAAGTTTGCC	1143	2457	2914	2491	2596	2374	2756
AAGTTGGCAAACTTTGCCAT	1012	2511	2497	2346	2503	1780	2428
GGTAATGGCAAAGTTTGCCA	1929	4610	5317	3282	3330	2859	3268
TAAGTTGGCAAACTTTGCCA	1877	5340	2991	3848	4109	3565	3811
GTAATGGCAAAGTTTGCCAA	1284	2422	2487	2107	2433	2194	1887
TTAAGTTGGCAAACTTTGCC	1204	1277	3153	1715	1522	1267	1560
TAATGGCAAAGTTTGCCAAC	776	1357	1823	2060	1489	2132	1071
GTTAAGTTGGCAAACTTTGC	1007	1820	1417	1160	1260	1036	1312
AATGGCAAAGTTTGCCAACT	838	2284	2473	2468	1769	1707	1725
TGTTAAGTTGGCAAACTTTG	2000	3669	3404	2636	2409	2073	2675
ATGGCAAAGTTTGCCAACTT	1052	2587	2548	2326	1686	2329	1728
CTGTTAAGTTGGCAAACTTT	1563	5737	3200	2248	2584	2254	2184
TGGCAAAGTTTGCCAACTTA	2076	5545	5660	4066	3880	3369	3420
CCTGTTAAGTTGGCAAACTT	1062	1411	1713	1668	1212	1599	1343
GGCAAAGTTTGCCAACTTAA	2190	3112	4470	2730	2199	1975	2007
GCCTGTTAAGTTGGCAAACT	800	1585	1161	1692	1253	1721	1166
GCAAAGTTTGCCAACTTAAC	1045	2376	2017	2050	1509	1631	1389
TGCCTGTTAAGTTGGCAAAC	1145	1883	2415	1928	1406	1992	1738
CAAAGTTTGCCAACTTAACA	1354	907	1310	1211	989	809	773
GTGCCTGTTAAGTTGGCAAA	1238	2706	3429	2814	2645	2901	3020
AAAGTTTGCCAACTTAACAG	1446	1345	1056	1920	1136	1570	1023
AGTGCCTGTTAAGTTGGCAA	1724	3571	3570	2546	2735	2436	2107
AAGTTTGCCAACTTAACAGG	1579	1939	2061	1786	2061	1721	2000
CAGTGCCTGTTAAGTTGGCA	1173	3478	3497	3436	2742	2834	2745
AGTTTGCCAACTTAACAGGC	1171	980	828	1171	1062	1179	1174
TCAGTGCCTGTTAAGTTGGC	1302	1236	1467	1533	1787	1534	1675
GTTTGCCAACTTAACAGGCA	1216	1453	1418	1952	1551	1729	1520
TTCAGTGCCTGTTAAGTTGG	2115	4389	3580	2815	3070	2522	2964
TTTGCCAACTTAACAGGCAC	1077	1901	1589	1279	1394	1073	1005
TTTCAGTGCCTGTTAAGTTG	1543	1883	2836	1900	1942	1678	1982
TTGCCAACTTAACAGGCACT	1222	3177	3378	2453	2140	2396	2057
TGCCAACTTAACAGGCACTG	1353	2959	3205	2354	2769	2308	2129
GCCAACTTAACAGGCACTGA	1578	2148	1880	2285	1808	1870	1653
CCAACTTAACAGGCACTGAA	1772	1216	1078	799	548	808	619
CAACTTAACAGGCACTGAAA	1703	1447	969	948	1086	1029	1059
AACTTAACAGGCACTGAAAA	1800	1066	1331	1108	1291	1150	1017
ACTTAACAGGCACTGAAAAG	1206	2303	2240	1218	1459	1077	1540
CTTAACAGGCACTGAAAAGA	1979	1697	1192	1354	1120	1374	1126
TTAACAGGCACTGAAAAGAG	1529	1948	1142	1427	1062	1118	1114
TAACAGGCACTGAAAAGAGA	1838	1070	1280	922	1167	765	1132
AACAGGCACTGAAAAGAGAG	1748	2453	2041	2126	2020	1731	1552
ACAGGCACTGAAAAGAGAGT	1597	2384	2670	1886	921	1481	959
CAGGCACTGAAAAGAGAGTG	1843	5178	4388	3275	3732	2803	3219
AGGCACTGAAAAGAGAGTGG	2275	2543	2980	2550	2035	1715	2192
GGCACTGAAAAGAGAGTGGG	1863	2651	3491	2020	1921	1725	1519
GCACTGAAAAGAGAGTGGGT	809	1411	2218	1389	1761	1452	1367
ATATACAAAAATAACAAGGT	1233	659	978	885	785	854	768
AATATACAAAAATAACAAGG	1636	1124	817	627	786	513	763
AAATATACAAAAATAACAAG	1317	448	569	501	573	618	433
GCAGCTGAAAATATACAAAA	1508	1218	901	911	935	855	796
AGCAGCTGAAAATATACAAA	1612	2071	1070	1416	890	1211	1104
AAGCAGCTGAAAATATACAA	1288	703	567	665	563	745	343
CAAGCAGCTGAAAATATACA	2114	1514	2179	1509	1818	1425	1945
ACAAGCAGCTGAAAATATAC	1044	859	728	774	624	718	540
CACAAGCAGCTGAAAATATA	2335	2197	2469	2328	1900	1985	1810
TCACAAGCAGCTGAAAATAT	936	604	1130	563	684	850	831
TTCACAAGCAGCTGAAAATA	1521	1821	2157	1908	2164	1492	1835
ATTCACAAGCAGCTGAAAAT	1290	1619	1238	1213	1157	1174	1143
AATTCACAAGCAGCTGAAAA	1135	707	1136	767	891	855	796
AAATTCACAAGCAGCTGAAA	1201	1048	944	1034	849	933	886
AAAATTCACAAGCAGCTGAA	1496	2066	1441	1116	1078	1044	1084
GAAAATTCACAAGCAGCTGA	1786	1839	2355	1278	1427	1084	1309
AGAAAATTCACAAGCAGCTG	2178	2989	3150	2914	2831	2339	2979
CAGAAAATTCACAAGCAGCT	1044	913	1010	594	881	590	821
TTTCAGCTGCTTGTGAATTT	1026	1850	2165	1202	1361	1290	1415
TCAGAAAATTCACAAGCAGC	1556	2511	2060	2332	2459	1826	2307
CTCAGAAAATTCACAAGCAG	1861	1909	1948	2367	1617	1896	1639
GTCTCAGAAAATTCACAAGC	909	1172	1353	840	1013	942	1167
AGTATTTGTTACATCCGTCT	1666	2461	2911	2486	2378	2114	2377
CAGTATTTGTTACATCCGTC	1349	2870	2240	2598	1800	2091	1708
TCAGTATTTGTTACATCCGT	777	1225	1494	906	812	911	658
TTCAGTATTTGTTACATCCG	1590	2569	4147	3241	3212	3081	2537
GTTCAGTATTTGTTACATCC	1202	1428	2490	1449	1481	1462	1491
TGTTCAGTATTTGTTACATC	1336	1490	1509	1318	1273	1116	1257
GACGGATGTAACAAATACTG	2010	1486	1980	1410	1344	1281	1316
ATGTTCAGTATTTGTTACAT	1237	2162	1853	1498	1881	1466	1711
ACGGATGTAACAAATACTGA	1695	956	1554	1714	1489	1432	1194
GATGTTCAGTATTTGTTACA	1264	2288	1583	2133	2398	1769	2251
CGGATGTAACAAATACTGAA	1599	857	1152	992	1196	863	772
TGATGTTCAGTATTTGTTAC	918	1272	2770	1337	1362	1217	1150
GGATGTAACAAATACTGAAC	1466	1292	1511	1160	1085	1072	1101
ATGATGTTCAGTATTTGTTA	1855	2255	2480	2236	2154	1789	1920
GATGTAACAAATACTGAACA	1657	1789	2424	1601	1467	1287	1571
GATGATGTTCAGTATTTGTT	1672	3050	2323	3000	2574	2805	2511
ATGTAACAAATACTGAACAT	1382	2539	1421	1221	1000	1303	998
TGATGATGTTCAGTATTTGT	1516	1955	1387	2414	1350	2367	1267
TGTAACAAATACTGAACATC	1363	2169	1235	1097	788	1328	595
TTGATGATGTTCAGTATTTG	2115	3621	3445	3498	2936	2667	2929
GTAACAAATACTGAACATCA	1438	702	1324	773	636	494	796
GTTGATGATGTTCAGTATTT	998	1876	1318	1272	1444	1292	1504
TAACAAATACTGAACATCAT	1397	972	632	682	769	736	890
GGTTGATGATGTTCAGTATT	1421	2980	3264	2560	2574	2634	2131
AACAAATACTGAACATCATC	1334	817	529	490	454	525	476
GGGTTGATGATGTTCAGTAT	1605	2395	2359	1945	2395	2009	2310
ACAAATACTGAACATCATCA	1812	1339	1582	960	1077	913	980
TGGGTTGATGATGTTCAGTA	1952	2986	3075	2488	2847	2761	2207
CAAATACTGAACATCATCAA	1438	1007	719	534	430	526	487
CTGGGTTGATGATGTTCAGT	1377	3017	2706	2847	3181	2960	2430
AAATACTGAACATCATCAAC	1018	1123	1071	800	718	466	829
ACTGGGTTGATGATGTTCAG	1513	3519	3820	3072	2824	3065	2514
AATACTGAACATCATCAACC	1326	1289	840	888	682	688	677
TACTGGGTTGATGATGTTCA	2095	5564	5445	4891	3672	4743	3368
ATACTGAACATCATCAACCC	967	780	793	912	634	788	639
TTACTGGGTTGATGATGTTC	1673	3552	4204	4167	3282	3783	3281
TACTGAACATCATCAACCCA	1629	2511	1957	1542	1628	1252	1175
ATTACTGGGTTGATGATGTT	1198	3217	2349	1949	1687	1623	1377
ACTGAACATCATCAACCCAG	1505	2252	1899	983	1176	761	1034
TATTACTGGGTTGATGATGT	1527	1694	2423	1821	1359	1917	1559
CTGAACATCATCAACCCAGT	987	1179	1157	814	899	951	920
TTATTACTGGGTTGATGATG	2143	3346	4413	2366	2244	1789	2082
TGAACATCATCAACCCAGTA	1428	1973	1824	1304	874	948	1015
ATTATTACTGGGTTGATGAT	1120	1866	2124	2140	1092	2127	1148
GAACATCATCAACCCAGTAA	1484	1079	690	724	608	617	550
CATTATTACTGGGTTGATGA	1839	1981	1450	1498	1329	1532	1378
AACATCATCAACCCAGTAAT	1195	1442	1165	1081	1096	839	818
TCATTATTACTGGGTTGATG	1423	990	1728	1077	1526	1414	1185
ACATCATCAACCCAGTAATA	1546	1475	1924	1272	1165	1547	1316
ATCATTATTACTGGGTTGAT	1125	1791	1437	1155	1210	1348	1198
CATCATCAACCCAGTAATAA	1296	458	424	397	513	519	393
AATCATTATTACTGGGTTGA	1629	2429	1386	2220	1722	1560	1985
ATCATCAACCCAGTAATAAT	1325	878	669	448	556	436	318
AAATCATTATTACTGGGTTG	1672	2805	2223	2420	1790	2374	1616
TCATCAACCCAGTAATAATG	1619	477	456	380	595	288	676
CAAATCATTATTACTGGGTT	1152	1967	1843	1508	1453	1780	1287
CATCAACCCAGTAATAATGA	1669	1661	1050	1036	1271	962	1263
TCAAATCATTATTACTGGGT	1045	1552	1145	910	971	951	1027
ATCAACCCAGTAATAATGAT	1491	2129	1937	1590	2330	1410	1882
TTCAAATCATTATTACTGGG	1157	1367	909	1014	906	1041	723
TCAACCCAGTAATAATGATT	1340	1819	1002	714	663	775	918
GTTCAAATCATTATTACTGG	1113	843	1139	1338	1172	1187	1145
CAACCCAGTAATAATGATTT	1193	1661	1512	1806	1457	1499	1608
TGTTCAAATCATTATTACTG	1698	1640	1959	1182	1232	1022	1221
AACCCAGTAATAATGATTTG	1535	2268	2881	2295	1691	1983	1600
GTGTTCAAATCATTATTACT	944	1082	1252	1100	883	1143	734
ACCCAGTAATAATGATTTGA	1822	1915	1772	2073	1466	1714	1313
GGTGTTCAAATCATTATTAC	724	351	822	495	871	403	702
CCCAGTAATAATGATTTGAA	1695	2043	897	1092	928	898	1016
TGGTGTTCAAATCATTATTA	1563	3241	3702	2672	2350	2170	2050
CCAGTAATAATGATTTGAAC	839	401	721	456	514	723	427
GTGGTGTTCAAATCATTATT	1172	3332	2389	2113	1911	2259	2016
CAGTAATAATGATTTGAACA	1160	958	791	1214	1044	743	656
AGTGGTGTTCAAATCATTAT	1345	4079	3909	2580	3122	2247	2853
AGTAATAATGATTTGAACAC	1143	1167	1356	1215	1224	1057	1046
CAGTGGTGTTCAAATCATTA	1558	3788	4130	3613	3434	3038	3098
GTAATAATGATTTGAACACC	1083	1365	1714	1342	1594	1300	1461
TCAGTGGTGTTCAAATCATT	953	3525	2911	2000	1931	1792	1898
TAATAATGATTTGAACACCA	1228	968	593	897	524	528	416
CTCAGTGGTGTTCAAATCAT	1661	4555	5487	4038	3733	4040	3549
AATAATGATTTGAACACCAC	735	764	901	698	746	608	635
ATAATGATTTGAACACCACT	1349	980	1167	1290	1449	1008	1153
TTCTCAGTGGTGTTCAAATC	1169	2162	2476	1987	2293	1770	2284
TAATGATTTGAACACCACTG	1901	2565	3331	2644	2453	2495	2371
CTTCTCAGTGGTGTTCAAAT	1344	3478	3598	3695	2909	2997	2551
AATGATTTGAACACCACTGA	1622	1956	2259	1677	1267	1550	1391
GCTTCTCAGTGGTGTTCAAA	1707	3937	3027	2992	3471	2837	3080
ATGATTTGAACACCACTGAG	1405	1470	1942	1536	1370	1292	1231
CGCTTCTCAGTGGTGTTCAA	1274	2960	2336	2218	2322	2468	2153
TGATTTGAACACCACTGAGA	1866	1611	1592	2329	1731	1647	1437
ACGCTTCTCAGTGGTGTTCA	1533	6466	4533	4233	4088	4417	3444
GATTTGAACACCACTGAGAA	1375	1805	2091	1767	1708	1756	1795
CACGCTTCTCAGTGGTGTTC	1288	2344	3019	2884	2520	2667	2400
ATTTGAACACCACTGAGAAG	1581	2342	1774	1943	1749	1725	2162
GCACGCTTCTCAGTGGTGTT	1037	3667	3675	2783	2597	2731	2484
TTTGAACACCACTGAGAAGC	1078	1187	1515	1144	1193	984	1234
TGCACGCTTCTCAGTGGTGT	1362	5138	2700	3743	2350	2920	2481
TTGAACACCACTGAGAAGCG	1610	2577	2008	2452	2100	2567	2407
CTGCACGCTTCTCAGTGGTG	1782	4676	4254	3452	3600	3340	3210
TGAACACCACTGAGAAGCGT	1148	1189	2252	766	880	641	927
GCTGCACGCTTCTCAGTGGT	1459	3206	2805	2586	2650	2169	2796
GAACACCACTGAGAAGCGTG	1686	2926	2622	2331	2277	2256	2305
AGCTGCACGCTTCTCAGTGG	1678	2948	4138	2741	2224	2405	2020
AACACCACTGAGAAGCGTGC	787	766	664	947	666	515	788
CAGCTGCACGCTTCTCAGTG	1205	3010	3002	2716	1967	2481	1813
ACACCACTGAGAAGCGTGCA	1758	3231	2468	2722	2057	2253	2157
TCAGCTGCACGCTTCTCAGT	803	1124	1023	1054	946	890	885
CACCACTGAGAAGCGTGCAG	1640	3716	2826	2393	2132	2032	2194
CTCAGCTGCACGCTTCTCAG	1614	3396	2839	2078	2474	2254	2528
ACCACTGAGAAGCGTGCAGC	1221	2383	2293	1826	1205	1683	1006
CCACTGAGAAGCGTGCAGCT	1133	2009	1952	1612	1284	1395	1276
CTCTCAGCTGCACGCTTCTC	1285	3869	2578	2808	2526	2969	2140
CACTGAGAAGCGTGCAGCTG	1498	4167	3371	3158	3159	3288	2863
CCTCTCAGCTGCACGCTTCT	1173	2483	3173	2150	2056	1797	1890
ACTGAGAAGCGTGCAGCTGA	2024	3489	4418	3849	3361	3284	3605
GCCTCTCAGCTGCACGCTTC	1301	3092	2794	3119	2521	2808	2827
CTGAGAAGCGTGCAGCTGAG	1945	2932	3312	2914	2866	2428	3238
TGCCTCTCAGCTGCACGCTT	1164	2565	2580	2287	2060	1807	2012
TGAGAAGCGTGCAGCTGAGA	2065	2527	3449	2567	2460	2619	2789
ATGCCTCTCAGCTGCACGCT	915	1829	2146	1527	1468	1228	1520
GAGAAGCGTGCAGCTGAGAG	1571	2887	2845	1986	1784	1830	1547
GATGCCTCTCAGCTGCACGC	969	1235	1203	1493	1176	1051	848
AGAAGCGTGCAGCTGAGAGG	1992	3042	2801	2310	2552	1984	2213
GGATGCCTCTCAGCTGCACG	1445	3340	3494	3161	2739	2909	2334
GAAGCGTGCAGCTGAGAGGC	793	1805	2015	1576	1842	1569	1991
TGGATGCCTCTCAGCTGCAC	979	1765	2132	1586	1625	1538	1321
AAGCGTGCAGCTGAGAGGCA	1498	3185	3726	3080	3052	2829	2567
CTGGATGCCTCTCAGCTGCA	1589	3374	3218	2807	2912	3101	2591
AGCGTGCAGCTGAGAGGCAT	1506	3603	2492	2109	2443	2064	2609
TCTGGATGCCTCTCAGCTGC	1244	1305	1822	1501	1281	1654	1088
GCGTGCAGCTGAGAGGCATC	1267	3327	3500	2454	2556	2278	2428
TTCTGGATGCCTCTCAGCTG	976	1956	2217	1740	1083	1535	885
CGTGCAGCTGAGAGGCATCC	1424	2232	2601	1832	1576	1802	1600
TTTCTGGATGCCTCTCAGCT	1117	1937	2403	1575	1797	1571	1856
GTGCAGCTGAGAGGCATCCA	1706	3542	3401	2908	3856	2924	2724
TGCAGCTGAGAGGCATCCAG	1299	1512	2271	1353	1282	1507	1054
GCAGCTGAGAGGCATCCAGA	1496	2949	2405	2693	2212	2568	2232
CAGCTGAGAGGCATCCAGAA	1215	1502	1509	1137	1314	994	1214
AGCTGAGAGGCATCCAGAAA	1386	2109	1963	1760	2008	1979	1753
GCTGAGAGGCATCCAGAAAA	1702	3317	3271	2522	1807	2239	2142
CTGAGAGGCATCCAGAAAAG	2054	3098	3607	2510	2682	2660	2329
TGAGAGGCATCCAGAAAAGT	1409	3550	1985	2072	1783	1949	2180
GAGAGGCATCCAGAAAAGTA	1515	1570	1760	1774	2035	1718	1799
AGAGGCATCCAGAAAAGTAT	1799	1757	1774	1252	1624	1213	1695
GAGGCATCCAGAAAAGTATC	1322	2594	1712	1785	1812	1478	1407
GGCATCCAGAAAAGTATCAG	1752	3551	2324	2235	1765	1437	1741
GCATCCAGAAAAGTATCAGG	1663	1488	1237	1120	1369	1583	1509
CATCCAGAAAAGTATCAGGG	1720	1441	959	1156	1077	835	1190
ATCCAGAAAAGTATCAGGGT	1104	1525	1743	1270	1347	1212	1345
TCCAGAAAAGTATCAGGGTA	1471	3393	3054	2246	2978	2059	2719
CCAGAAAAGTATCAGGGTAG	1693	2729	2727	2488	2317	2322	1964
CAGAACTACCCTGATACTTT	1532	2184	2748	2002	2025	1971	1883
CAGAAAAGTATCAGGGTAGT	1582	3454	2692	2142	1870	2150	1573
ACAGAACTACCCTGATACTT	1190	1554	1866	1285	1324	850	1295
AGAAAAGTATCAGGGTAGTT	1001	1389	2844	1807	1801	1610	2035
AACAGAACTACCCTGATACT	1443	1751	1987	1436	1597	1017	1918
GAAAAGTATCAGGGTAGTTC	1351	2529	2057	2036	1704	1719	1764
AAACAGAACTACCCTGATAC	884	1242	1527	773	974	1022	951
AAAAGTATCAGGGTAGTTCT	1652	3727	3366	2845	3066	2868	2116
GAAACAGAACTACCCTGATA	1986	2856	3138	2883	2491	2739	2202
AAAGTATCAGGGTAGTTCTG	2158	4939	5410	4044	4291	3613	3460
TGAAACAGAACTACCCTGAT	1455	1449	1856	1082	1339	851	1413
AAGTATCAGGGTAGTTCTGT	1166	2343	2345	2261	2143	2187	1651
TTGAAACAGAACTACCCTGA	1461	2294	2471	1629	1711	1205	1544
AGTATCAGGGTAGTTCTGTT	1246	2656	2647	2720	2122	2438	1902
TTTGAAACAGAACTACCCTG	1673	2147	2595	1837	1761	1352	1354
GTATCAGGGTAGTTCTGTTT	1146	2709	2998	2954	2037	2277	1834
GTTTGAAACAGAACTACCCT	1171	1544	1831	1175	1411	1017	1083
TATCAGGGTAGTTCTGTTTC	1040	4137	3807	2261	2218	2114	2138
AGTTTGAAACAGAACTACCC	1063	2312	2015	1767	1683	1628	1721
ATCAGGGTAGTTCTGTTTCA	1866	5623	7293	4280	3764	3286	3032
AAGTTTGAAACAGAACTACC	967	693	1944	822	971	777	976
TCAGGGTAGTTCTGTTTCAA	1177	3035	2983	2441	2535	2907	2220
CAAGTTTGAAACAGAACTAC	1362	1741	1535	1365	1181	1563	848
CAGGGTAGTTCTGTTTCAAA	1747	2838	4918	3058	2928	2435	2695
GCAAGTTTGAAACAGAACTA	1535	2747	2932	2279	1929	2063	1803
AGGGTAGTTCTGTTTCAAAC	1202	2169	2214	1664	2300	1722	2081
TGCAAGTTTGAAACAGAACT	2056	3398	3336	3002	2482	2712	2231
GGGTAGTTCTGTTTCAAACT	812	2317	1610	1786	1760	1090	1612
ATGCAAGTTTGAAACAGAAC	1306	728	929	685	757	801	671
GGTAGTTCTGTTTCAAACTT	1385	2595	2938	2732	2213	2714	2181
CATGCAAGTTTGAAACAGAA	1620	760	612	695	936	522	785
GTAGTTCTGTTTCAAACTTG	1907	3309	5623	3011	3483	3291	3364
ACATGCAAGTTTGAAACAGA	2263	2226	1155	1842	1647	1587	1473
TAGTTCTGTTTCAAACTTGC	1044	924	751	639	888	679	738
CACATGCAAGTTTGAAACAG	1910	1934	3656	2286	1527	2084	1759
AGTTCTGTTTCAAACTTGCA	1695	2270	2496	2548	2126	2427	2735
CCACATGCAAGTTTGAAACA	1733	2961	3901	2797	2418	2160	2327
GTTCTGTTTCAAACTTGCAT	1279	2028	1624	2064	1767	1810	1826
TCCACATGCAAGTTTGAAAC	830	416	358	335	384	355	334
TTCTGTTTCAAACTTGCATG	1400	1385	1353	1801	1970	1721	1715
CTCCACATGCAAGTTTGAAA	1727	1804	1117	1101	936	993	864
TCTGTTTCAAACTTGCATGT	1086	1540	1230	942	1364	741	1114
GCTCCACATGCAAGTTTGAA	1727	2767	2872	3217	2205	2711	1996
CTGTTTCAAACTTGCATGTG	1719	4727	4615	3290	3668	3002	3683
GGCTCCACATGCAAGTTTGA	1884	2880	3027	2450	2237	2172	2416
TGTTTCAAACTTGCATGTGG	1918	2019	2445	2217	2368	2521	2096
TGGCTCCACATGCAAGTTTG	1513	5154	3345	3161	3892	3045	2864
GTTTCAAACTTGCATGTGGA	1418	2301	2348	2108	2302	1579	2398
ATGGCTCCACATGCAAGTTT	1689	2120	2708	2098	2306	1970	2002
TTTCAAACTTGCATGTGGAG	1761	2349	2713	2134	2962	1698	2154
CATGGCTCCACATGCAAGTT	1127	3031	4394	2412	2750	2278	2532
TTCAAACTTGCATGTGGAGC	1111	2080	1604	1785	1378	2066	1337
ACATGGCTCCACATGCAAGT	1140	1389	1748	1047	853	977	874
TCAAACTTGCATGTGGAGCC	1250	1726	2219	2549	1386	1900	1308
CACATGGCTCCACATGCAAG	2034	3637	3947	3007	3501	3097	2816
CAAACTTGCATGTGGAGCCA	1674	2591	2684	2081	2210	1685	2106
CCACATGGCTCCACATGCAA	1525	1163	1844	1846	1609	1641	1603
AAACTTGCATGTGGAGCCAT	1248	2626	1921	1497	1504	1297	1174
GCCACATGGCTCCACATGCA	1661	3893	4486	3171	2947	2721	2353
AACTTGCATGTGGAGCCATG	1796	3935	2804	2547	2675	2159	2209
TGCCACATGGCTCCACATGC	799	1733	1340	1270	1518	1222	1336
ACTTGCATGTGGAGCCATGT	890	1383	1105	1206	1226	1163	1083
GTGCCACATGGCTCCACATG	1633	4893	3784	3940	3149	3783	2986
CTTGCATGTGGAGCCATGTG	1910	3400	3520	2870	2646	2533	2433
TGTGCCACATGGCTCCACAT	1032	1718	2220	1852	2056	1817	1607
TTGCATGTGGAGCCATGTGG	2181	4561	3609	2756	2769	2587	2937
TTGTGCCACATGGCTCCACA	1547	3008	3770	2823	2185	2306	2313
TGCATGTGGAGCCATGTGGC	1079	2692	2010	1807	2532	2042	2025
TTTGTGCCACATGGCTCCAC	852	1882	2394	1790	1281	1794	1311
GCATGTGGAGCCATGTGGCA	1371	3726	4058	3028	3233	2715	2601
ATTTGTGCCACATGGCTCCA	1489	2308	3869	2484	2952	2173	2878
CATGTGGAGCCATGTGGCAC	1309	3408	3487	2293	2172	2186	1967
TATTTGTGCCACATGGCTCC	1246	1822	2478	1920	1753	1792	1856
ATGTGGAGCCATGTGGCACA	1966	4919	4747	3238	2620	2679	3101
GTATTTGTGCCACATGGCTC	1377	3408	2717	2576	2084	2972	1872
TGTGGAGCCATGTGGCACAA	1301	3233	3355	2239	2248	2493	2553
AGTATTTGTGCCACATGGCT	1455	2058	3539	2872	2626	2972	2090
GTGGAGCCATGTGGCACAAA	2109	4159	4020	3029	2848	2853	2925
GAGTATTTGTGCCACATGGC	1045	2015	1299	1698	1642	1351	1574
TGGAGCCATGTGGCACAAAT	1600	2115	2197	2134	1711	1368	1599
TGAGTATTTGTGCCACATGG	1841	2978	2984	2674	2374	2540	2111
GGAGCCATGTGGCACAAATA	1935	3554	3329	2552	3296	2648	2811
ATGAGTATTTGTGCCACATG	1764	3320	3348	3195	3000	2623	2690
GAGCCATGTGGCACAAATAC	1203	1664	1821	1363	1450	1289	1528
CATGAGTATTTGTGCCACAT	1053	1359	2859	1859	1701	1296	1869
AGCCATGTGGCACAAATACT	1521	1435	2175	1942	1984	1733	1684
GCATGAGTATTTGTGCCACA	2365	5328	7386	4406	4261	4038	4214
GCCATGTGGCACAAATACTC	1254	1476	1624	1743	1282	1094	955
GGCATGAGTATTTGTGCCAC	838	1845	1799	1758	1452	1668	1373
CCATGTGGCACAAATACTCA	1796	2776	2461	2772	2290	2392	1938
TGGCATGAGTATTTGTGCCA	1497	4219	6793	3482	3386	3350	2925
CATGTGGCACAAATACTCAT	1251	1261	998	1167	1126	939	1461
CTGGCATGAGTATTTGTGCC	995	3051	1502	2696	2574	1936	2721
[truncated: 9,707 more rows]

## Sheet: SpG-ABE
Cell line	pDNA	HAP1	HAP1	Meljuso	Meljuso	Meljuso	Meljuso
Drug arm	pDNA	Dropout	Dropout	Dropout	Dropout	Cisplatin	Cisplatin
sgRNA sequence	pDNA	Rep A	Rep B	Rep A	Rep B	Rep A	Rep B
CTGTTCCAATGAACTTTAAC	431	218	205	357	306	746	485
ATGTGTTAAAGTTCATTGGA	697	899	878	1845	1791	3322	3103
TCTGTTCCAATGAACTTTAA	804	340	435	656	571	1144	1628
TGTGTTAAAGTTCATTGGAA	620	544	654	1098	1027	2213	1864
TTCTGTTCCAATGAACTTTA	860	539	537	901	989	2153	1711
GTGTTAAAGTTCATTGGAAC	507	322	354	660	698	1528	1328
TTTCTGTTCCAATGAACTTT	778	694	693	1257	1313	2258	2371
TGTTAAAGTTCATTGGAACA	961	987	788	1717	2002	3455	3252
CTTTCTGTTCCAATGAACTT	560	561	623	1191	1060	2349	2191
GTTAAAGTTCATTGGAACAG	771	737	882	1319	1752	2592	2884
TTAAAGTTCATTGGAACAGA	864	334	448	764	776	1519	1599
TTCTTTCTGTTCCAATGAAC	460	559	483	1009	886	1443	1544
TTTCTTTCTGTTCCAATGAA	668	675	774	1217	1166	2184	2426
AAAGTTCATTGGAACAGAAA	695	327	249	494	525	935	1026
ATTTCTTTCTGTTCCAATGA	718	686	673	1508	1432	2691	2501
AAGTTCATTGGAACAGAAAG	862	628	751	1399	1358	3012	2382
CATTTCTTTCTGTTCCAATG	463	625	604	1073	1215	1957	1892
AGTTCATTGGAACAGAAAGA	865	725	693	1202	1173	2470	2052
GTTCATTGGAACAGAAAGAA	798	549	560	902	986	2297	1737
TCCATTTCTTTCTGTTCCAA	453	409	456	929	894	1528	1889
TCATTGGAACAGAAAGAAAT	532	192	196	357	462	591	677
AATCCATTTCTTTCTGTTCC	459	453	371	783	899	1736	1713
ATTGGAACAGAAAGAAATGG	329	253	270	585	534	939	914
TAAATCCATTTCTTTCTGTT	396	353	326	513	648	1307	1179
ATAAATCCATTTCTTTCTGT	832	451	372	991	958	1865	1797
TGGAACAGAAAGAAATGGAT	424	224	313	526	544	945	881
GATAAATCCATTTCTTTCTG	607	727	638	1393	1392	2423	3092
GGAACAGAAAGAAATGGATT	778	518	648	1487	1310	2418	2528
AGATAAATCCATTTCTTTCT	629	740	836	1276	1316	2576	2233
GAACAGAAAGAAATGGATTT	603	686	636	1294	1282	3082	2657
CAGATAAATCCATTTCTTTC	589	482	457	844	853	1523	1497
AACAGAAAGAAATGGATTTA	977	1220	1060	1934	2151	3983	3720
GCAGATAAATCCATTTCTTT	580	593	536	1107	1128	1960	2131
ACAGAAAGAAATGGATTTAT	605	413	437	796	880	1540	1761
AGCAGATAAATCCATTTCTT	604	651	608	1325	1264	2444	1798
CAGAAAGAAATGGATTTATC	571	416	348	702	813	1370	1229
GAGCAGATAAATCCATTTCT	715	1062	912	2089	2346	3836	3720
AGAAAGAAATGGATTTATCT	628	434	571	729	911	1586	2071
AGAGCAGATAAATCCATTTC	586	895	1059	1492	1726	3694	3138
GAAAGAAATGGATTTATCTG	798	992	914	1960	1621	3763	3270
AAGAGCAGATAAATCCATTT	574	489	368	902	927	1563	1581
AAAGAAATGGATTTATCTGC	614	555	651	1060	1059	2070	1705
GAAGAGCAGATAAATCCATT	532	556	617	1105	1111	1853	2092
AAGAAATGGATTTATCTGCT	681	808	675	1440	1465	2679	2699
CGAAGAGCAGATAAATCCAT	504	330	355	545	620	1389	1170
AGAAATGGATTTATCTGCTC	738	746	803	1343	1305	2655	2275
GCGAAGAGCAGATAAATCCA	758	781	851	1392	1342	2616	2448
GAAATGGATTTATCTGCTCT	539	731	782	1302	1153	2166	1810
CGCGAAGAGCAGATAAATCC	724	619	553	1018	951	2276	1594
AAATGGATTTATCTGCTCTT	454	420	520	989	1020	1810	1215
ACGCGAAGAGCAGATAAATC	548	439	540	825	920	1574	2026
AATGGATTTATCTGCTCTTC	533	863	720	1542	1468	3091	2712
AACGCGAAGAGCAGATAAAT	486	342	390	598	693	1275	1067
ATGGATTTATCTGCTCTTCG	555	844	859	1748	1584	2851	2978
CAACGCGAAGAGCAGATAAA	809	694	729	1101	1196	2506	2153
TGGATTTATCTGCTCTTCGC	282	246	223	428	511	923	960
TCAACGCGAAGAGCAGATAA	920	631	487	1037	1098	1901	2053
GGATTTATCTGCTCTTCGCG	826	1038	1237	2268	2300	3769	4249
TTCAACGCGAAGAGCAGATA	948	815	679	1417	1165	2631	2007
GATTTATCTGCTCTTCGCGT	368	457	332	668	749	1317	1286
CTTCAACGCGAAGAGCAGAT	477	417	393	812	797	1350	1636
ATTTATCTGCTCTTCGCGTT	317	373	364	671	646	1455	924
TCTTCAACGCGAAGAGCAGA	629	369	243	714	686	1085	1077
TTTATCTGCTCTTCGCGTTG	908	1121	1253	2061	1860	3825	3314
TTCTTCAACGCGAAGAGCAG	724	944	865	1695	1599	3336	3245
TTATCTGCTCTTCGCGTTGA	901	1118	841	1713	1591	3672	3051
CTTCTTCAACGCGAAGAGCA	852	816	886	1556	1553	3312	3021
TATCTGCTCTTCGCGTTGAA	870	929	737	1511	1513	2493	2682
ACTTCTTCAACGCGAAGAGC	469	493	356	798	719	1748	1300
ATCTGCTCTTCGCGTTGAAG	774	988	1022	1765	1901	3693	3452
TACTTCTTCAACGCGAAGAG	1090	1344	1510	2535	2892	4205	4878
TCTGCTCTTCGCGTTGAAGA	761	512	491	924	1023	2112	1965
GTACTTCTTCAACGCGAAGA	723	731	745	1344	1380	2444	2198
CTGCTCTTCGCGTTGAAGAA	729	979	839	1919	1568	2994	2786
TGTACTTCTTCAACGCGAAG	611	510	520	775	873	1642	1677
TGCTCTTCGCGTTGAAGAAG	768	815	798	1699	1706	3244	3270
TTGTACTTCTTCAACGCGAA	361	244	281	495	552	799	999
GCTCTTCGCGTTGAAGAAGT	501	811	703	1306	1265	2394	2544
TTTGTACTTCTTCAACGCGA	582	323	254	535	468	1127	736
CTCTTCGCGTTGAAGAAGTA	814	1156	1007	1748	1987	3678	3620
TCTTCGCGTTGAAGAAGTAC	416	225	227	451	418	790	1006
CTTCGCGTTGAAGAAGTACA	630	637	707	973	1172	2208	2071
TTCGCGTTGAAGAAGTACAA	690	571	318	697	704	1464	1245
TCGCGTTGAAGAAGTACAAA	652	301	242	431	508	1076	787
CGCGTTGAAGAAGTACAAAA	766	348	400	705	658	1469	973
GCGTTGAAGAAGTACAAAAT	664	674	559	1150	1092	2403	2026
CGTTGAAGAAGTACAAAATG	616	670	645	999	1130	2319	2162
GTTGAAGAAGTACAAAATGT	558	677	641	1088	1119	2312	2376
TTGAAGAAGTACAAAATGTC	594	601	554	1114	914	2160	1986
TGAAGAAGTACAAAATGTCA	582	404	444	647	826	1411	1249
GAAGAAGTACAAAATGTCAT	721	737	713	1172	1411	2916	2570
AAGAAGTACAAAATGTCATT	480	430	391	779	775	1906	1662
AGAAGTACAAAATGTCATTA	698	702	668	1216	1468	2733	2568
GAAGTACAAAATGTCATTAA	691	325	368	653	615	878	1173
AAGTACAAAATGTCATTAAT	724	271	348	822	670	1341	1440
AGTACAAAATGTCATTAATG	1044	830	625	1205	1318	2546	2272
GCATAGCATTAATGACATTT	771	740	749	1501	1635	2812	2496
TACAAAATGTCATTAATGCT	567	506	510	942	1086	1786	2096
TGCATAGCATTAATGACATT	635	535	558	876	1037	2100	1718
ACAAAATGTCATTAATGCTA	809	563	331	731	815	1710	1138
CTGCATAGCATTAATGACAT	508	513	467	946	876	1684	1418
CAAAATGTCATTAATGCTAT	613	354	411	717	786	1434	1388
TCTGCATAGCATTAATGACA	739	195	214	517	409	777	896
AAAATGTCATTAATGCTATG	522	373	370	715	628	1411	1237
TTCTGCATAGCATTAATGAC	591	410	413	753	730	1495	1229
AAATGTCATTAATGCTATGC	498	391	380	714	848	1411	1329
TTTCTGCATAGCATTAATGA	935	353	391	497	728	1207	1230
AATGTCATTAATGCTATGCA	551	500	410	615	778	1334	1278
ATGTCATTAATGCTATGCAG	662	466	365	672	955	1472	1410
TGTCATTAATGCTATGCAGA	928	515	589	832	992	1871	1589
GTCATTAATGCTATGCAGAA	653	373	474	792	886	1537	1493
TCATTAATGCTATGCAGAAA	704	158	149	466	477	938	975
CATTAATGCTATGCAGAAAA	712	336	392	626	654	1391	1222
ATTAATGCTATGCAGAAAAT	581	549	524	877	799	2103	1755
TTAATGCTATGCAGAAAATC	438	232	305	508	551	994	922
TAATGCTATGCAGAAAATCT	755	502	515	893	815	1939	1645
AATGCTATGCAGAAAATCTT	330	231	235	459	520	730	681
ATGCTATGCAGAAAATCTTA	1121	588	479	1214	1118	2359	1593
TGCTATGCAGAAAATCTTAG	910	489	567	1153	1198	1332	1933
GCTATGCAGAAAATCTTAGA	792	332	409	704	910	1230	1392
CTATGCAGAAAATCTTAGAG	742	545	733	1272	1532	1815	2148
TATGCAGAAAATCTTAGAGT	548	312	288	478	559	932	1188
ATGCAGAAAATCTTAGAGTG	853	884	1015	1701	1734	3091	3107
TGCAGAAAATCTTAGAGTGT	684	731	735	1481	1316	2758	2062
GCAGAAAATCTTAGAGTGTC	452	618	550	1372	1065	1854	1863
GATGGGACACTCTAAGATTT	639	1106	818	1860	1880	2854	3663
CAGAAAATCTTAGAGTGTCC	449	386	347	603	767	1323	1285
AGATGGGACACTCTAAGATT	701	892	905	1390	1540	3241	3496
AGAAAATCTTAGAGTGTCCC	591	1102	704	1148	1282	2080	2417
CAGATGGGACACTCTAAGAT	542	584	526	1200	917	2339	1766
GAAAATCTTAGAGTGTCCCA	830	742	737	1536	1444	2715	2667
CCAGATGGGACACTCTAAGA	905	714	758	1426	1352	2427	2500
AAAATCTTAGAGTGTCCCAT	316	391	399	712	700	1881	1319
ACCAGATGGGACACTCTAAG	827	568	554	902	957	1811	2112
AAATCTTAGAGTGTCCCATC	494	664	744	1237	1305	2730	2764
TACCAGATGGGACACTCTAA	718	668	661	1170	1158	2333	2246
AATCTTAGAGTGTCCCATCT	492	842	824	1411	1461	2696	2564
TTACCAGATGGGACACTCTA	658	72	52	258	202	375	374
ATCTTAGAGTGTCCCATCTG	669	1032	788	1573	1671	3077	2867
CTTACCAGATGGGACACTCT	635	682	443	1023	1046	1724	1554
TCTTAGAGTGTCCCATCTGG	652	667	497	1146	1270	1902	2434
ACTTACCAGATGGGACACTC	507	550	327	683	782	983	1407
CTTAGAGTGTCCCATCTGGT	585	839	984	1491	1654	2663	2251
GACTTACCAGATGGGACACT	774	1021	723	1536	1835	3192	2879
TTAGAGTGTCCCATCTGGTA	935	1055	1109	1926	2431	3436	3423
TGACTTACCAGATGGGACAC	353	400	463	629	765	1887	1640
TAGAGTGTCCCATCTGGTAA	952	1300	1623	2469	2550	4901	5047
CTGACTTACCAGATGGGACA	856	601	663	1328	1162	2791	2042
AGAGTGTCCCATCTGGTAAG	1224	1485	1781	3014	2671	5653	5858
GCTGACTTACCAGATGGGAC	484	587	554	877	965	1944	1968
GAGTGTCCCATCTGGTAAGT	711	1189	1074	2093	1910	4100	3531
TGCTGACTTACCAGATGGGA	616	749	641	1088	1099	1601	1779
AGTGTCCCATCTGGTAAGTC	331	428	490	681	629	1238	1255
GTGCTGACTTACCAGATGGG	799	1158	1081	2298	2232	4316	4361
GTGTCCCATCTGGTAAGTCA	662	707	676	1248	1266	2597	2366
TGTGCTGACTTACCAGATGG	765	1090	1026	1798	1978	2969	2779
TGTCCCATCTGGTAAGTCAG	809	993	1168	1750	2219	3337	3072
TTGTGCTGACTTACCAGATG	970	1269	1085	2179	2317	3240	2817
GTCCCATCTGGTAAGTCAGC	357	237	337	775	533	1215	1042
CTTGTGCTGACTTACCAGAT	673	967	816	1663	1618	2747	2165
TCCCATCTGGTAAGTCAGCA	635	375	289	618	670	1215	934
TCTTGTGCTGACTTACCAGA	776	324	361	739	708	1176	1025
CCCATCTGGTAAGTCAGCAC	428	334	339	618	657	1065	1087
CTCTTGTGCTGACTTACCAG	584	758	865	1549	1632	2878	2665
CCATCTGGTAAGTCAGCACA	1193	1544	1397	2660	2902	4681	4350
ACTCTTGTGCTGACTTACCA	635	803	978	1325	1106	2720	2472
CATCTGGTAAGTCAGCACAA	627	557	705	1007	948	2146	1714
CACTCTTGTGCTGACTTACC	365	580	384	758	876	1397	1396
ATCTGGTAAGTCAGCACAAG	682	1011	1046	1761	1851	2773	2688
ACACTCTTGTGCTGACTTAC	541	455	461	723	790	1804	1544
TCTGGTAAGTCAGCACAAGA	707	388	458	915	781	1353	1368
TACACTCTTGTGCTGACTTA	758	825	857	1441	1701	2810	2865
CTGGTAAGTCAGCACAAGAG	560	477	540	898	877	1031	1054
ATACACTCTTGTGCTGACTT	802	843	953	1541	1510	3010	2405
TGGTAAGTCAGCACAAGAGT	583	568	715	1389	1141	2345	2455
AATACACTCTTGTGCTGACT	507	483	370	997	669	1978	1507
GGTAAGTCAGCACAAGAGTG	1041	1349	1306	2419	2496	4703	5209
TAATACACTCTTGTGCTGAC	553	365	292	490	544	1015	1103
GTAAGTCAGCACAAGAGTGT	715	956	751	1621	1631	2982	3141
TTAATACACTCTTGTGCTGA	907	616	636	1076	1204	2200	2555
TAAGTCAGCACAAGAGTGTA	465	704	638	1104	1246	2296	2105
ATTAATACACTCTTGTGCTG	549	672	555	1109	1104	2350	1962
AAGTCAGCACAAGAGTGTAT	544	640	669	1105	1008	1671	1510
AATTAATACACTCTTGTGCT	460	453	453	709	712	1413	1465
AGTCAGCACAAGAGTGTATT	563	847	834	1274	1401	2669	2327
AAATTAATACACTCTTGTGC	405	190	350	440	464	621	877
GTCAGCACAAGAGTGTATTA	987	1406	1087	2329	2271	4512	4403
CAAATTAATACACTCTTGTG	669	621	666	1323	1009	2587	2034
TCAGCACAAGAGTGTATTAA	742	789	755	1365	1369	2665	2211
CCAAATTAATACACTCTTGT	467	175	202	330	401	564	742
CAGCACAAGAGTGTATTAAT	378	208	215	492	428	774	1179
AGCACAAGAGTGTATTAATT	758	369	467	899	742	1808	1749
TCCCAAATTAATACACTCTT	349	126	87	182	231	449	492
ATCCCAAATTAATACACTCT	655	472	304	551	662	1289	1380
CACAAGAGTGTATTAATTTG	839	871	844	1502	1366	2676	3020
AATCCCAAATTAATACACTC	588	220	212	242	365	503	554
ACAAGAGTGTATTAATTTGG	996	1062	979	1770	1967	3367	2970
GAATCCCAAATTAATACACT	637	379	229	555	526	1132	1137
CAAGAGTGTATTAATTTGGG	811	841	903	1864	1754	2720	2669
GGAATCCCAAATTAATACAC	628	264	287	446	491	887	834
AAGAGTGTATTAATTTGGGA	948	926	863	1641	1690	3567	3191
AGGAATCCCAAATTAATACA	603	471	381	606	717	1261	1448
AGAGTGTATTAATTTGGGAT	661	690	601	1206	1072	2586	2259
TAGGAATCCCAAATTAATAC	568	227	140	324	382	671	1010
GAGTGTATTAATTTGGGATT	519	617	688	1296	1328	2658	2787
ATAGGAATCCCAAATTAATA	740	378	332	578	703	1182	1156
AGTGTATTAATTTGGGATTC	740	1011	871	1715	1622	2808	3051
CATAGGAATCCCAAATTAAT	467	158	153	382	428	771	1108
GTGTATTAATTTGGGATTCC	443	492	679	981	997	1809	1540
TCATAGGAATCCCAAATTAA	455	183	192	494	504	618	1025
TGTATTAATTTGGGATTCCT	432	288	468	827	868	1668	1130
ATCATAGGAATCCCAAATTA	934	740	637	1542	1126	2277	2522
GTATTAATTTGGGATTCCTA	491	436	402	710	880	1544	1509
AATCATAGGAATCCCAAATT	497	574	411	856	684	1718	1509
TATTAATTTGGGATTCCTAT	647	337	387	570	733	1251	1090
TAATCATAGGAATCCCAAAT	424	245	315	524	563	1106	1076
ATTAATTTGGGATTCCTATG	412	478	337	763	762	1732	1192
ATAATCATAGGAATCCCAAA	611	167	106	285	427	866	630
TTAATTTGGGATTCCTATGA	676	728	538	1144	1120	1945	1821
GATAATCATAGGAATCCCAA	656	196	254	450	595	1002	994
TAATTTGGGATTCCTATGAT	453	434	452	865	865	1679	1444
AGATAATCATAGGAATCCCA	980	390	432	758	750	1341	1163
AATTTGGGATTCCTATGATT	460	493	463	853	1113	1646	1407
GAGATAATCATAGGAATCCC	448	480	593	947	1121	1613	1942
ATTTGGGATTCCTATGATTA	528	678	779	1356	1512	2793	2426
GGAGATAATCATAGGAATCC	480	393	429	635	899	1619	1580
TTTGGGATTCCTATGATTAT	725	969	755	1319	1470	2571	2674
AGGAGATAATCATAGGAATC	781	681	681	1483	1563	2501	2357
TTGGGATTCCTATGATTATC	344	359	329	745	568	1105	1132
TAGGAGATAATCATAGGAAT	661	510	559	1199	1137	2159	2107
TGGGATTCCTATGATTATCT	665	521	763	1174	1024	1782	1781
ATAGGAGATAATCATAGGAA	736	487	643	1130	1169	2066	2558
GGGATTCCTATGATTATCTC	483	478	417	869	803	1740	1739
GGGTAGGGGGGGAGAAAAAG	602	628	766	1710	1778	3168	3170
AGGGTAGGGGGGGAGAAAAA	885	948	1036	1739	1793	3442	3227
CAGGGTAGGGGGGGAGAAAA	834	910	701	1877	1584	3364	2797
GCAGGGTAGGGGGGGAGAAA	740	593	788	1659	1396	2630	2583
AGCAGGGTAGGGGGGGAGAA	792	1253	1069	2047	2025	4084	3650
TAGCAGGGTAGGGGGGGAGA	880	1122	1108	2291	2188	3690	4806
CTAGCAGGGTAGGGGGGGAG	470	787	910	1535	1500	3040	2935
ACTAGCAGGGTAGGGGGGGA	575	762	732	1473	1282	2370	2397
TTTCTCCCCCCCTACCCTGC	407	451	464	827	721	1517	1412
GACTAGCAGGGTAGGGGGGG	544	728	761	1320	1284	2398	2541
TTCTCCCCCCCTACCCTGCT	220	389	257	634	457	1252	1081
AGACTAGCAGGGTAGGGGGG	707	633	754	1141	1163	2048	1890
CAGACTAGCAGGGTAGGGGG	846	807	695	1220	1331	2492	2175
CTCCCCCCCTACCCTGCTAG	460	572	669	1112	1099	2195	2156
CCAGACTAGCAGGGTAGGGG	752	442	485	1056	1054	1676	1461
TCCCCCCCTACCCTGCTAGT	433	343	419	736	602	1430	1480
TCCAGACTAGCAGGGTAGGG	513	223	243	510	571	1110	960
CCCCCCCTACCCTGCTAGTC	359	351	451	1037	757	1681	1468
CTCCAGACTAGCAGGGTAGG	1013	425	559	1528	1658	1789	1902
CCCCCCTACCCTGCTAGTCT	485	542	541	1058	1096	1854	1810
ACTCCAGACTAGCAGGGTAG	786	407	358	1014	1093	1043	811
CCCCCTACCCTGCTAGTCTG	771	831	827	1299	1608	2549	2702
AACTCCAGACTAGCAGGGTA	871	302	338	946	957	830	1178
CCCCTACCCTGCTAGTCTGG	666	582	734	1009	1196	1898	1827
CAACTCCAGACTAGCAGGGT	599	404	392	1194	977	1157	1324
CCCTACCCTGCTAGTCTGGA	531	433	503	909	909	1536	1352
TCAACTCCAGACTAGCAGGG	609	683	624	1086	1045	2233	1760
CCTACCCTGCTAGTCTGGAG	554	497	534	904	917	1580	1835
ATCAACTCCAGACTAGCAGG	740	649	737	1501	1306	2599	2274
CTACCCTGCTAGTCTGGAGT	611	594	515	1143	1063	2011	1950
GATCAACTCCAGACTAGCAG	749	924	895	1460	1318	3036	2964
TACCCTGCTAGTCTGGAGTT	744	1063	1223	1907	1912	3635	3273
TGATCAACTCCAGACTAGCA	584	870	791	1523	1359	2689	2263
ACCCTGCTAGTCTGGAGTTG	815	1796	1648	2714	2734	4925	4639
TTGATCAACTCCAGACTAGC	577	585	763	1366	1136	2257	2098
CCCTGCTAGTCTGGAGTTGA	632	684	759	1290	1384	2573	2204
CTTGATCAACTCCAGACTAG	751	605	684	1359	1275	2481	2013
CCTGCTAGTCTGGAGTTGAT	671	774	822	1022	1257	2196	2627
CCTTGATCAACTCCAGACTA	719	609	704	1552	1436	2876	2553
CTGCTAGTCTGGAGTTGATC	527	646	763	1271	1086	2293	2312
TCCTTGATCAACTCCAGACT	338	301	183	400	438	893	885
TGCTAGTCTGGAGTTGATCA	930	562	529	1164	1245	1732	1620
TTCCTTGATCAACTCCAGAC	581	584	348	823	771	1829	1514
GCTAGTCTGGAGTTGATCAA	436	178	151	213	228	369	338
GTTCCTTGATCAACTCCAGA	536	268	243	438	406	842	886
CTAGTCTGGAGTTGATCAAG	983	1231	869	1853	1939	3267	3229
TAGTCTGGAGTTGATCAAGG	773	1067	786	1713	1757	3257	3033
AGGTTCCTTGATCAACTCCA	868	736	730	1289	1503	2426	2634
CAGGTTCCTTGATCAACTCC	485	636	634	1066	1026	2352	1987
GTCTGGAGTTGATCAAGGAA	873	974	1017	1610	2016	3754	3353
ACAGGTTCCTTGATCAACTC	300	262	210	406	470	541	876
TCTGGAGTTGATCAAGGAAC	819	796	705	1463	1564	3094	2461
GACAGGTTCCTTGATCAACT	617	704	820	1285	1274	2589	2066
CTGGAGTTGATCAAGGAACC	487	577	455	924	1046	1613	1417
AGACAGGTTCCTTGATCAAC	438	549	408	890	973	1556	1221
TGGAGTTGATCAAGGAACCT	752	1128	1002	1822	1805	3918	3081
GAGACAGGTTCCTTGATCAA	686	903	899	1746	1780	2950	3002
GGAGTTGATCAAGGAACCTG	836	1203	1197	2178	2162	3861	3154
GGAGACAGGTTCCTTGATCA	658	998	928	1808	1850	3496	3309
GAGTTGATCAAGGAACCTGT	684	581	597	953	893	1765	1910
TGGAGACAGGTTCCTTGATC	703	1065	1009	1970	1781	3425	2715
AGTTGATCAAGGAACCTGTC	444	506	473	905	936	1883	1498
GTGGAGACAGGTTCCTTGAT	591	888	895	1837	1754	3063	3511
GTTGATCAAGGAACCTGTCT	553	778	551	1218	1309	2396	2260
TGTGGAGACAGGTTCCTTGA	845	1378	1379	2288	2238	4210	4970
TTGATCAAGGAACCTGTCTC	625	935	906	1420	1504	2808	2541
TTGTGGAGACAGGTTCCTTG	904	1485	1275	2490	2342	4982	4377
TGATCAAGGAACCTGTCTCC	494	684	666	1255	1263	2511	2272
TTTGTGGAGACAGGTTCCTT	641	994	1021	1794	1785	3730	3156
GATCAAGGAACCTGTCTCCA	620	995	937	1682	1640	3048	2734
CTTTGTGGAGACAGGTTCCT	627	797	823	1408	1306	2307	2148
ATCAAGGAACCTGTCTCCAC	464	523	491	913	852	1846	1376
ACTTTGTGGAGACAGGTTCC	569	1084	1006	1384	1424	3033	2906
TCAAGGAACCTGTCTCCACA	803	812	799	1410	1257	2611	1978
CAAGGAACCTGTCTCCACAA	584	718	615	902	1035	1318	1418
ACACTTTGTGGAGACAGGTT	578	561	674	1117	1362	2101	2019
CACACTTTGTGGAGACAGGT	517	460	490	925	987	2108	1671
AGGAACCTGTCTCCACAAAG	779	634	604	1213	1196	1767	1524
TCACACTTTGTGGAGACAGG	884	557	678	1153	1079	2069	1592
GGAACCTGTCTCCACAAAGT	801	988	833	1591	1851	3064	2938
GTCACACTTTGTGGAGACAG	695	764	808	1279	1418	2682	2397
GAACCTGTCTCCACAAAGTG	817	1078	950	1908	2056	3176	2987
GGTCACACTTTGTGGAGACA	624	354	364	756	795	1191	1226
AACCTGTCTCCACAAAGTGT	559	544	683	1109	1119	2194	1925
ACCTGTCTCCACAAAGTGTG	889	1621	1320	2575	2372	4619	4707
GTGGTCACACTTTGTGGAGA	771	1141	1136	1855	1812	3392	3747
CCTGTCTCCACAAAGTGTGA	766	1074	1009	1781	1688	3445	3673
TGTGGTCACACTTTGTGGAG	623	1095	1001	1863	1701	2995	3284
CTGTCTCCACAAAGTGTGAC	357	408	412	790	887	1606	1212
ATGTGGTCACACTTTGTGGA	918	675	856	1539	1678	3074	2664
TGTCTCCACAAAGTGTGACC	428	485	356	764	945	1611	1602
TATGTGGTCACACTTTGTGG	831	1169	1089	2116	1984	3404	3021
GTCTCCACAAAGTGTGACCA	826	1073	829	2038	2205	3391	3503
ATATGTGGTCACACTTTGTG	1091	1341	1379	2744	2647	4827	4848
AATATGTGGTCACACTTTGT	841	926	819	1758	1782	3010	2856
CTCCACAAAGTGTGACCACA	752	783	842	1692	1615	2768	3175
AAATATGTGGTCACACTTTG	881	1131	1263	2010	1803	3435	3296
TCCACAAAGTGTGACCACAT	480	642	676	1012	1043	2044	1701
AAAATATGTGGTCACACTTT	728	817	668	1324	1495	2729	2611
CCACAAAGTGTGACCACATA	595	626	728	1234	1387	2263	2287
CAAAATATGTGGTCACACTT	736	551	623	968	1271	1592	1956
CACAAAGTGTGACCACATAT	684	718	732	1219	1226	2014	1989
GCAAAATATGTGGTCACACT	808	484	540	1223	1122	1696	2060
ACAAAGTGTGACCACATATT	814	1104	961	1863	1962	3763	3428
TGCAAAATATGTGGTCACAC	350	377	279	571	715	1024	1050
CAAAGTGTGACCACATATTT	687	911	965	1598	1588	3144	2661
TTGCAAAATATGTGGTCACA	947	877	913	1486	1542	2657	2265
CTTGCAAAATATGTGGTCAC	464	511	501	941	982	1805	1749
ACTTGCAAAATATGTGGTCA	809	851	807	1596	1431	2675	2797
TACTTGCAAAATATGTGGTC	510	715	723	905	1159	1931	2362
TTACTTGCAAAATATGTGGT	350	513	645	758	893	1654	1519
CTTACTTGCAAAATATGTGG	755	531	528	898	940	1692	1858
ACTTACTTGCAAAATATGTG	854	897	743	1422	1432	2701	2539
AACTTACTTGCAAAATATGT	724	279	326	583	540	972	1166
AAACTTACTTGCAAAATATG	641	347	423	929	790	1320	1236
CAAACTTACTTGCAAAATAT	433	261	184	490	389	1045	942
TCAAACTTACTTGCAAAATA	719	205	133	415	350	686	695
TTCAAACTTACTTGCAAAAT	370	192	224	412	357	791	609
ATTCAAACTTACTTGCAAAA	696	226	212	451	482	819	753
CATTCAAACTTACTTGCAAA	709	220	272	521	398	1006	823
ACATTCAAACTTACTTGCAA	601	260	183	445	353	929	817
CACATTCAAACTTACTTGCA	764	539	673	917	1084	2292	1769
ACACATTCAAACTTACTTGC	718	345	280	659	624	993	1300
AACACATTCAAACTTACTTG	739	399	364	613	669	1422	1097
TTTGCAAGTAAGTTTGAATG	981	1034	859	1783	1637	3367	3131
TAACACATTCAAACTTACTT	471	179	132	274	292	553	504
TTGCAAGTAAGTTTGAATGT	535	572	501	1081	1049	2014	1953
ATAACACATTCAAACTTACT	303	79	70	233	319	553	340
TGCAAGTAAGTTTGAATGTG	839	1030	776	1729	1837	3467	3120
CATAACACATTCAAACTTAC	625	188	151	411	265	676	513
GCAAGTAAGTTTGAATGTGT	560	678	602	1406	1193	1893	2064
ACATAACACATTCAAACTTA	877	510	369	772	661	1781	1179
CAAGTAAGTTTGAATGTGTT	639	900	965	1512	1453	3321	2409
CACATAACACATTCAAACTT	597	318	342	507	468	1000	708
AAGTAAGTTTGAATGTGTTA	952	1053	1182	2180	2223	4337	3755
CCACATAACACATTCAAACT	467	238	171	261	327	611	385
AGTAAGTTTGAATGTGTTAT	569	733	701	1594	1382	2773	2459
GCCACATAACACATTCAAAC	356	144	99	224	236	416	338
GTAAGTTTGAATGTGTTATG	588	690	735	1522	1469	2644	3380
AGCCACATAACACATTCAAA	803	392	354	660	549	1358	1257
TAAGTTTGAATGTGTTATGT	512	794	704	1792	1498	2842	2131
GAGCCACATAACACATTCAA	616	340	262	647	673	1224	1175
AAGTTTGAATGTGTTATGTG	586	691	653	1204	1201	2317	2069
GGAGCCACATAACACATTCA	726	655	812	1256	1300	2338	2076
AGTTTGAATGTGTTATGTGG	826	820	809	2004	1631	3014	2618
TGGAGCCACATAACACATTC	489	398	395	813	703	1765	1503
GTTTGAATGTGTTATGTGGC	461	702	653	1148	1322	2096	2312
ATGGAGCCACATAACACATT	610	679	541	1219	1083	2433	2219
TTTGAATGTGTTATGTGGCT	464	556	670	838	855	1872	1793
AATGGAGCCACATAACACAT	678	611	658	849	867	1959	2130
TTGAATGTGTTATGTGGCTC	670	849	871	1446	1565	2837	2778
TAATGGAGCCACATAACACA	643	428	477	878	747	1422	1631
TGAATGTGTTATGTGGCTCC	790	1141	940	1696	1547	2702	3056
ATAATGGAGCCACATAACAC	439	471	433	759	890	1377	1319
GAATGTGTTATGTGGCTCCA	726	1238	1204	2027	1975	4199	3630
AATAATGGAGCCACATAACA	620	408	493	746	798	1656	1497
AATGTGTTATGTGGCTCCAT	429	756	730	1287	1260	2487	2338
TAATAATGGAGCCACATAAC	467	438	396	753	775	1320	1441
ATGTGTTATGTGGCTCCATT	572	796	547	1128	1226	2064	1876
CTAATAATGGAGCCACATAA	986	511	518	965	1091	1846	1958
TGTGTTATGTGGCTCCATTA	787	1103	1219	1850	1874	3441	3750
GCTAATAATGGAGCCACATA	804	820	780	1706	1630	3503	2814
GTGTTATGTGGCTCCATTAT	533	643	531	1263	1143	2128	1939
AGCTAATAATGGAGCCACAT	313	176	273	543	523	1197	1102
TGTTATGTGGCTCCATTATT	438	446	381	897	705	1604	1196
AAGCTAATAATGGAGCCACA	666	547	408	968	925	1945	1287
GTTATGTGGCTCCATTATTA	774	822	1008	1951	1890	3311	3233
AAAGCTAATAATGGAGCCAC	590	600	508	1110	967	1999	1859
TTATGTGGCTCCATTATTAG	876	759	716	1203	1479	2313	2296
AAAAGCTAATAATGGAGCCA	630	687	552	1231	1258	3050	2398
TATGTGGCTCCATTATTAGC	507	369	273	608	650	1333	1369
CAAAAGCTAATAATGGAGCC	543	532	514	1076	1141	2261	1864
ATGTGGCTCCATTATTAGCT	503	545	591	1248	1049	1977	1958
ACAAAAGCTAATAATGGAGC	558	516	548	818	942	1412	1658
TGTGGCTCCATTATTAGCTT	750	795	817	1372	1517	2853	2368
AACAAAAGCTAATAATGGAG	715	416	487	667	786	1570	1527
GTGGCTCCATTATTAGCTTT	543	841	733	1367	1381	2325	2687
AAACAAAAGCTAATAATGGA	635	323	281	501	562	974	930
AAAACAAAAGCTAATAATGG	991	575	454	991	1049	1828	1795
AAAAACAAAAGCTAATAATG	749	341	304	479	609	1029	1126
CAAAAACAAAAGCTAATAAT	436	111	157	290	307	467	366
AAGGACAAAAACAAAAGCTA	839	411	413	753	641	1501	1690
AATCTATAAATTATAAAGAA	686	122	194	352	370	777	736
AAATCTATAAATTATAAAGA	636	182	242	395	306	881	691
TCTTTCTTTATAATTTATAG	597	250	205	412	461	934	853
AAAATCTATAAATTATAAAG	387	130	129	200	255	405	443
CTTTCTTTATAATTTATAGA	631	180	237	326	355	657	740
TTTCTTTATAATTTATAGAT	462	116	142	411	236	436	569
CATGCAAAATCTATAAATTA	794	427	239	651	474	1317	961
GCATGCAAAATCTATAAATT	476	338	303	743	832	1133	1440
AGCATGCAAAATCTATAAAT	500	190	161	358	402	500	650
CAGCATGCAAAATCTATAAA	540	332	287	415	547	1037	869
TCAGCATGCAAAATCTATAA	373	104	117	267	233	660	346
TTCAGCATGCAAAATCTATA	805	364	348	633	737	1541	1298
TTTCAGCATGCAAAATCTAT	739	312	413	585	563	1485	1041
GTTTCAGCATGCAAAATCTA	600	526	466	869	910	1654	1672
AGTTTCAGCATGCAAAATCT	687	734	529	1142	1085	2341	2084
AAGTTTCAGCATGCAAAATC	510	223	276	550	509	831	902
GAAGTTTCAGCATGCAAAAT	614	709	726	1242	1077	2518	2338
AGAAGTTTCAGCATGCAAAA	735	424	297	685	675	1462	1205
GAGAAGTTTCAGCATGCAAA	841	674	637	1201	1252	2421	2630
TGAGAAGTTTCAGCATGCAA	1025	741	741	1271	1464	2788	2663
TTGAGAAGTTTCAGCATGCA	962	1009	1265	2097	1948	4108	3723
GTTGAGAAGTTTCAGCATGC	385	391	342	845	928	1686	1516
GGTTGAGAAGTTTCAGCATG	943	1574	1644	2724	2851	5966	5062
TTTGCATGCTGAAACTTCTC	784	539	447	981	1041	2030	1689
TGGTTGAGAAGTTTCAGCAT	574	915	829	1370	1405	2766	2919
TTGCATGCTGAAACTTCTCA	800	725	688	1000	1038	2325	1859
CTGGTTGAGAAGTTTCAGCA	718	974	886	1516	1591	3095	2805
TGCATGCTGAAACTTCTCAA	1006	840	642	1364	1322	2509	1958
TCTGGTTGAGAAGTTTCAGC	383	320	285	563	531	1030	1207
GCATGCTGAAACTTCTCAAC	470	259	291	556	556	913	844
TTCTGGTTGAGAAGTTTCAG	620	933	865	1883	1867	3196	3325
CATGCTGAAACTTCTCAACC	349	291	352	536	456	888	903
CTTCTGGTTGAGAAGTTTCA	875	1253	1127	2190	1905	3662	4072
ATGCTGAAACTTCTCAACCA	662	577	557	1009	1050	1765	1730
TCTTCTGGTTGAGAAGTTTC	572	823	859	1478	1621	2896	3157
TGCTGAAACTTCTCAACCAG	775	1050	813	1637	1642	3140	2874
TTCTTCTGGTTGAGAAGTTT	704	866	726	1279	1361	2511	2576
GCTGAAACTTCTCAACCAGA	646	404	417	699	774	1140	1375
TTTCTTCTGGTTGAGAAGTT	437	651	684	1153	1105	2193	1976
CTGAAACTTCTCAACCAGAA	760	625	461	1242	1098	2458	1922
CTTTCTTCTGGTTGAGAAGT	668	877	780	1674	1547	2716	2694
TGAAACTTCTCAACCAGAAG	931	845	1065	1584	1616	3388	2959
CCTTTCTTCTGGTTGAGAAG	523	826	674	1319	1374	2685	2563
GAAACTTCTCAACCAGAAGA	848	843	670	1450	1413	2759	2996
AAACTTCTCAACCAGAAGAA	654	495	578	1213	1082	2113	1932
GCCCTTTCTTCTGGTTGAGA	836	910	930	1706	2028	3795	3471
GGCCCTTTCTTCTGGTTGAG	621	1103	1642	1887	2063	3387	3400
ACTTCTCAACCAGAAGAAAG	712	452	374	764	826	1741	1439
CTTCTCAACCAGAAGAAAGG	681	258	461	782	758	1588	1155
AAGGCCCTTTCTTCTGGTTG	824	1374	1208	2221	2202	4046	3995
GAAGGCCCTTTCTTCTGGTT	570	1142	929	1664	1711	3010	3348
TGAAGGCCCTTTCTTCTGGT	603	874	887	1340	1469	2301	2306
CTCAACCAGAAGAAAGGGCC	456	706	599	1387	1233	2570	2436
GTGAAGGCCCTTTCTTCTGG	1082	1660	1488	2692	2567	5244	4619
TCAACCAGAAGAAAGGGCCT	437	671	551	1361	1085	2690	1872
TGTGAAGGCCCTTTCTTCTG	524	907	868	1490	1652	3011	2947
CAACCAGAAGAAAGGGCCTT	569	1168	1285	2166	2196	4100	4287
CTGTGAAGGCCCTTTCTTCT	446	617	612	1358	1118	2081	1794
AACCAGAAGAAAGGGCCTTC	735	760	990	1516	1453	2824	3077
ACTGTGAAGGCCCTTTCTTC	425	710	658	1198	1291	2023	1718
ACCAGAAGAAAGGGCCTTCA	696	1128	1000	1540	1634	3102	2938
CACTGTGAAGGCCCTTTCTT	604	892	749	1513	1636	2122	2916
CCAGAAGAAAGGGCCTTCAC	147	221	213	522	348	624	596
ACACTGTGAAGGCCCTTTCT	737	739	828	1684	1643	2894	2737
CAGAAGAAAGGGCCTTCACA	813	847	725	1587	1594	3048	2761
GACACTGTGAAGGCCCTTTC	566	747	774	1317	1291	2688	2455
AGAAGAAAGGGCCTTCACAG	732	976	942	1692	1881	3224	3469
GGACACTGTGAAGGCCCTTT	593	938	991	1745	1816	2943	3152
GAAGAAAGGGCCTTCACAGT	773	1322	1211	2228	1932	3812	3979
AGGACACTGTGAAGGCCCTT	799	1170	1350	2129	2427	4121	3881
AAGAAAGGGCCTTCACAGTG	990	1648	1248	2450	2597	5125	4831
AAGGACACTGTGAAGGCCCT	534	927	836	1536	1554	2805	2664
AGAAAGGGCCTTCACAGTGT	654	834	971	1661	1478	2842	3260
AAAGGACACTGTGAAGGCCC	330	447	414	819	891	1406	1584
GAAAGGGCCTTCACAGTGTC	637	1201	1028	1748	2004	3467	3353
TAAAGGACACTGTGAAGGCC	468	543	679	1027	985	1752	1225
AAAGGGCCTTCACAGTGTCC	477	563	738	1310	1243	2355	2296
ATAAAGGACACTGTGAAGGC	689	734	644	1344	1589	2491	2045
AAGGGCCTTCACAGTGTCCT	480	1056	897	1852	1495	3732	2925
CATAAAGGACACTGTGAAGG	581	795	649	1131	1088	2067	2075
AGGGCCTTCACAGTGTCCTT	518	919	705	1486	1580	2581	2760
ACATAAAGGACACTGTGAAG	645	715	596	1285	1350	2192	2114
GGGCCTTCACAGTGTCCTTT	764	1166	1177	2138	2174	4138	3785
TACATAAAGGACACTGTGAA	809	177	244	590	490	783	838
GGCCTTCACAGTGTCCTTTA	625	781	844	1411	1424	3008	2220
TTACATAAAGGACACTGTGA	933	153	45	324	259	330	429
GCCTTCACAGTGTCCTTTAT	477	544	494	1055	1150	1781	1953
CTTACATAAAGGACACTGTG	641	494	420	887	765	1418	1171
CCTTCACAGTGTCCTTTATG	609	856	653	1372	1411	2592	2663
TCTTACATAAAGGACACTGT	519	98	82	347	348	599	576
CTTCACAGTGTCCTTTATGT	366	407	403	703	706	1650	1510
TTCTTACATAAAGGACACTG	508	237	173	395	414	746	805
TTCACAGTGTCCTTTATGTA	717	1106	1110	1643	1871	3098	3861
ATTCTTACATAAAGGACACT	559	394	319	560	597	1053	1192
TCACAGTGTCCTTTATGTAA	539	263	307	710	701	1451	1318
CATTCTTACATAAAGGACAC	473	342	328	642	697	1339	846
CACAGTGTCCTTTATGTAAG	703	985	896	1800	1700	3244	3038
TCATTCTTACATAAAGGACA	662	277	203	510	485	1096	1299
ACAGTGTCCTTTATGTAAGA	823	768	796	1251	1445	2508	2527
ATCATTCTTACATAAAGGAC	304	182	159	359	367	730	707
CAGTGTCCTTTATGTAAGAA	734	747	724	1501	1492	2806	2623
TATCATTCTTACATAAAGGA	702	303	219	440	407	780	615
AGTGTCCTTTATGTAAGAAT	649	384	375	776	869	2050	1443
ATATCATTCTTACATAAAGG	630	274	197	566	505	743	1023
GTGTCCTTTATGTAAGAATG	657	849	947	1612	1556	3383	3059
TATATCATTCTTACATAAAG	582	149	171	397	318	643	555
TGTCCTTTATGTAAGAATGA	623	673	658	1302	1083	2328	1921
TTATATCATTCTTACATAAA	759	337	309	468	563	811	564
GTCCTTTATGTAAGAATGAT	333	318	412	507	706	1076	1404
GTTATATCATTCTTACATAA	662	181	188	291	373	633	700
TCCTTTATGTAAGAATGATA	454	337	278	541	703	1146	954
GGTTATATCATTCTTACATA	602	452	149	520	506	924	726
CCTTTATGTAAGAATGATAT	349	416	462	758	909	1686	1151
TGGTTATATCATTCTTACAT	175	104	269	197	194	330	382
CTTTATGTAAGAATGATATA	417	262	410	633	701	1088	1191
TTGGTTATATCATTCTTACA	610	483	317	774	711	1277	1374
TTTATGTAAGAATGATATAA	901	591	691	955	944	1926	1748
TTTGGTTATATCATTCTTAC	459	259	229	559	473	1157	956
TTATGTAAGAATGATATAAC	415	166	251	397	454	988	649
TATGTAAGAATGATATAACC	358	135	176	405	385	710	730
ATGTAAGAATGATATAACCA	818	820	750	1205	1146	2456	2358
TGTAAGAATGATATAACCAA	817	381	485	792	841	1793	1725
GTAAGAATGATATAACCAAA	741	425	396	819	846	1389	1565
TAAGAATGATATAACCAAAA	567	199	227	381	387	618	605
AAGAATGATATAACCAAAAG	510	280	445	496	629	1085	1086
AGAATGATATAACCAAAAGG	798	464	460	933	1141	2096	1662
GAATGATATAACCAAAAGGT	789	733	593	1383	1540	2341	2781
AATGATATAACCAAAAGGTA	387	393	406	848	828	1634	1701
ATGATATAACCAAAAGGTAT	763	710	669	1002	1146	2441	2274
TGATATAACCAAAAGGTATA	951	911	833	1296	1422	2706	2697
GATATAACCAAAAGGTATAT	776	605	564	997	1101	2026	2061
ATATAACCAAAAGGTATATA	777	520	623	930	1031	2054	1784
TATAACCAAAAGGTATATAA	781	284	205	538	598	836	994
ATAACCAAAAGGTATATAAT	633	169	116	356	348	634	594
TAACCAAAAGGTATATAATT	662	110	173	412	392	661	476
AACCAAAAGGTATATAATTT	425	123	260	320	363	765	561
TTACCAAATTATATACCTTT	903	493	396	746	931	1607	1482
ACCAAAAGGTATATAATTTG	697	622	462	974	1056	1963	1785
ATTACCAAATTATATACCTT	717	710	488	1152	1041	2156	1962
CCAAAAGGTATATAATTTGG	748	760	922	1225	1095	2263	2336
CATTACCAAATTATATACCT	683	327	318	547	597	1065	1089
CAAAAGGTATATAATTTGGT	591	530	720	1215	1093	2335	1893
TCATTACCAAATTATATACC	264	178	157	297	227	697	771
AAAAGGTATATAATTTGGTA	639	693	719	1231	1364	2544	2531
ATCATTACCAAATTATATAC	485	133	170	296	405	655	499
AAAGGTATATAATTTGGTAA	865	634	523	1184	1134	1880	1829
CATCATTACCAAATTATATA	602	173	165	345	305	624	648
AAGGTATATAATTTGGTAAT	465	423	361	676	732	1599	1303
GCATCATTACCAAATTATAT	412	200	171	259	456	679	613
AGGTATATAATTTGGTAATG	771	804	738	1550	1463	2788	2385
AGCATCATTACCAAATTATA	862	384	367	518	672	933	1040
GGTATATAATTTGGTAATGA	875	482	422	1036	933	1611	1664
TAGCATCATTACCAAATTAT	601	325	330	563	580	984	1053
GTATATAATTTGGTAATGAT	586	288	254	705	523	1265	1068
CTAGCATCATTACCAAATTA	856	756	613	1036	879	1835	1888
TATATAATTTGGTAATGATG	955	680	448	1133	1121	2170	1887
CCTAGCATCATTACCAAATT	332	359	283	610	562	1280	1145
ATATAATTTGGTAATGATGC	577	458	393	742	834	1315	1118
ACCTAGCATCATTACCAAAT	251	209	174	334	287	660	331
TATAATTTGGTAATGATGCT	729	638	649	1010	1056	2094	2183
AACCTAGCATCATTACCAAA	674	222	310	655	491	987	785
ATAATTTGGTAATGATGCTA	927	658	695	1420	1163	2681	2063
CAACCTAGCATCATTACCAA	740	157	230	430	404	1033	612
TAATTTGGTAATGATGCTAG	425	281	382	620	669	1158	1190
CCAACCTAGCATCATTACCA	559	447	434	914	856	1505	1375
AATTTGGTAATGATGCTAGG	736	550	578	986	1213	1995	2005
TCCAACCTAGCATCATTACC	368	135	163	292	292	463	500
ATTTGGTAATGATGCTAGGT	472	469	624	1058	997	1930	2105
TTCCAACCTAGCATCATTAC	426	158	127	342	356	557	610
TTTGGTAATGATGCTAGGTT	490	517	630	988	953	2064	1780
CTTCCAACCTAGCATCATTA	510	305	277	638	515	1026	1365
TTGGTAATGATGCTAGGTTG	902	1439	1338	2295	2376	4177	4353
GCTTCCAACCTAGCATCATT	494	483	453	626	777	1294	1493
TGGTAATGATGCTAGGTTGG	1040	1308	1264	2194	2157	3739	4110
TGCTTCCAACCTAGCATCAT	472	715	514	1184	1028	2328	2098
GGTAATGATGCTAGGTTGGA	844	1038	942	1804	1998	3263	3863
TTGCTTCCAACCTAGCATCA	967	671	605	1224	1033	2066	2402
GTAATGATGCTAGGTTGGAA	655	724	699	1275	1083	2417	2200
GTTGCTTCCAACCTAGCATC	413	440	491	664	878	1452	1601
TAATGATGCTAGGTTGGAAG	687	466	478	908	806	1566	1083
GGTTGCTTCCAACCTAGCAT	544	651	799	1083	1294	2305	2631
AATGATGCTAGGTTGGAAGC	634	514	866	1085	1186	2462	2211
TGGTTGCTTCCAACCTAGCA	588	622	566	1320	1139	2699	2032
ATGATGCTAGGTTGGAAGCA	755	1038	1120	1862	1707	3283	2976
GTGGTTGCTTCCAACCTAGC	389	515	359	792	790	1681	1490
TGATGCTAGGTTGGAAGCAA	740	707	761	1491	1451	2926	2610
TGTGGTTGCTTCCAACCTAG	905	1042	1170	2185	1788	3674	3597
GATGCTAGGTTGGAAGCAAC	458	591	590	1065	1136	2046	1664
CTGTGGTTGCTTCCAACCTA	808	1354	1425	2415	2349	4496	4199
ATGCTAGGTTGGAAGCAACC	543	496	565	917	745	1591	1592
ACTGTGGTTGCTTCCAACCT	552	954	1135	1749	1513	2878	2682
TGCTAGGTTGGAAGCAACCA	692	1062	1087	1801	1867	3135	3435
TACTGTGGTTGCTTCCAACC	342	455	422	770	679	1692	1376
GCTAGGTTGGAAGCAACCAC	303	471	480	1004	987	1888	1566
CTACTGTGGTTGCTTCCAAC	708	745	652	1112	1061	1949	2230
CTAGGTTGGAAGCAACCACA	778	1053	945	1772	1851	3516	3094
CCTACTGTGGTTGCTTCCAA	1087	1409	1182	2415	2582	4390	4978
TAGGTTGGAAGCAACCACAG	732	1334	1567	2055	2287	4451	4327
TCCTACTGTGGTTGCTTCCA	480	595	503	925	872	1514	1699
AGGTTGGAAGCAACCACAGT	705	1140	1284	2489	2446	3905	4424
TTCCTACTGTGGTTGCTTCC	448	1086	588	1445	1339	2408	2511
GGTTGGAAGCAACCACAGTA	964	1131	1167	2029	1762	3613	3400
TTTCCTACTGTGGTTGCTTC	581	518	601	977	1196	2148	1861
GTTGGAAGCAACCACAGTAG	619	964	863	1425	1704	2975	2831
TTGGAAGCAACCACAGTAGG	764	815	779	1553	1709	3407	3075
TGGAAGCAACCACAGTAGGA	461	544	518	811	776	1969	1474
GGAAGCAACCACAGTAGGAA	799	786	686	1479	1650	2658	2737
TTAAATTGTTTGAGAAACAC	510	279	237	472	405	1068	892
GAGTGTGTTTCTCAAACAAT	360	670	640	1370	1021	2303	2460
ATTAAATTGTTTGAGAAACA	714	493	441	855	940	1967	2026
AGTGTGTTTCTCAAACAATT	760	869	824	1684	1789	3031	3378
AATTAAATTGTTTGAGAAAC	259	199	288	348	463	781	732
GTGTGTTTCTCAAACAATTT	394	627	642	1232	1310	2319	2305
TGTGTTTCTCAAACAATTTA	764	1016	1040	1869	1992	3869	3850
GAAATTAAATTGTTTGAGAA	583	261	303	571	746	1098	960
TGAAATTAAATTGTTTGAGA	673	225	264	547	541	1092	812
TGTTTCTCAAACAATTTAAT	535	252	341	643	672	1311	1427
CTGAAATTAAATTGTTTGAG	955	922	852	1596	1801	3155	2992
GTTTCTCAAACAATTTAATT	351	271	251	542	591	1196	1036
CCTGAAATTAAATTGTTTGA	608	534	515	764	930	1436	1933
TTTCTCAAACAATTTAATTT	617	459	440	688	847	1577	1534
TCCTGAAATTAAATTGTTTG	485	263	222	380	565	1196	923
TTCTCAAACAATTTAATTTC	417	307	219	564	653	1170	1156
CTCCTGAAATTAAATTGTTT	689	637	435	1063	881	1590	1738
GCTCCTGAAATTAAATTGTT	473	306	348	769	726	1335	959
CTCAAACAATTTAATTTCAG	578	250	256	501	514	809	981
GGCTCCTGAAATTAAATTGT	698	797	791	1492	1513	2352	2343
TCAAACAATTTAATTTCAGG	602	123	150	338	405	653	585
AGGCTCCTGAAATTAAATTG	713	871	723	1431	1602	2981	2726
CAAACAATTTAATTTCAGGA	738	379	255	682	628	1225	1164
TAGGCTCCTGAAATTAAATT	605	406	406	733	774	1555	1375
AAACAATTTAATTTCAGGAG	460	264	268	543	472	1131	1146
GTAGGCTCCTGAAATTAAAT	665	544	464	1110	1025	2035	1947
AACAATTTAATTTCAGGAGC	560	527	413	813	848	1653	1323
TGTAGGCTCCTGAAATTAAA	883	326	407	657	622	1082	1465
ACAATTTAATTTCAGGAGCC	483	456	500	987	932	1741	1612
TTGTAGGCTCCTGAAATTAA	976	952	1013	1735	1626	3383	2955
CAATTTAATTTCAGGAGCCT	436	557	432	831	878	1608	1867
CTTGTAGGCTCCTGAAATTA	690	852	873	1319	1524	2918	2595
AATTTAATTTCAGGAGCCTA	475	434	649	988	991	1717	1831
TCTTGTAGGCTCCTGAAATT	468	449	435	718	705	1725	1264
ATTTAATTTCAGGAGCCTAC	530	313	228	507	462	843	812
TTCTTGTAGGCTCCTGAAAT	606	862	753	1513	1498	2642	2678
TTTAATTTCAGGAGCCTACA	939	609	681	1099	1128	2219	2152
TTTCTTGTAGGCTCCTGAAA	634	596	613	1065	953	2348	1896
TTAATTTCAGGAGCCTACAA	601	379	242	687	663	1182	1264
CTTTCTTGTAGGCTCCTGAA	715	604	558	1143	1123	2659	1848
TAATTTCAGGAGCCTACAAG	719	601	454	970	943	2038	1661
ACTTTCTTGTAGGCTCCTGA	610	388	326	497	630	1367	1105
AATTTCAGGAGCCTACAAGA	620	439	413	1052	1119	1799	1448
TACTTTCTTGTAGGCTCCTG	1045	1345	1294	2572	2017	4445	4064
ATTTCAGGAGCCTACAAGAA	546	367	309	908	841	1233	1285
GTACTTTCTTGTAGGCTCCT	499	580	634	1117	1217	2080	2508
TTTCAGGAGCCTACAAGAAA	849	853	763	1776	1569	3233	3007
CGTACTTTCTTGTAGGCTCC	603	775	742	1377	1381	2608	2624
TTCAGGAGCCTACAAGAAAG	637	887	970	1496	1803	3661	3105
TCGTACTTTCTTGTAGGCTC	477	413	413	583	659	1269	1259
TCAGGAGCCTACAAGAAAGT	635	630	630	1187	1148	2281	2478
CTCGTACTTTCTTGTAGGCT	415	706	583	1072	1206	2122	1990
CAGGAGCCTACAAGAAAGTA	708	787	759	1491	1360	2720	2613
AGGAGCCTACAAGAAAGTAC	588	353	390	672	794	1390	1525
ATCTCGTACTTTCTTGTAGG	707	1002	845	1766	1491	2844	2691
GGAGCCTACAAGAAAGTACG	840	1236	1024	2034	2082	4089	3734
AATCTCGTACTTTCTTGTAG	422	711	602	1080	1259	2281	1963
GAGCCTACAAGAAAGTACGA	678	644	538	945	1023	2042	1873
AAATCTCGTACTTTCTTGTA	485	905	765	1464	1394	2812	2505
AGCCTACAAGAAAGTACGAG	758	565	485	973	979	1586	1350
TAAATCTCGTACTTTCTTGT	711	593	705	1204	1112	2103	1953
GCCTACAAGAAAGTACGAGA	856	327	278	587	604	1483	1132
CTAAATCTCGTACTTTCTTG	779	1015	1035	1606	1647	3249	2902
CCTACAAGAAAGTACGAGAT	614	599	632	1298	1058	2218	2532
ACTAAATCTCGTACTTTCTT	563	502	564	1091	934	1733	1383
CTACAAGAAAGTACGAGATT	738	787	857	1288	1448	2683	2159
GACTAAATCTCGTACTTTCT	641	572	694	1360	1170	2506	2210
TACAAGAAAGTACGAGATTT	716	1301	1175	2155	2171	4362	4297
TGACTAAATCTCGTACTTTC	572	426	483	999	917	1833	1667
ACAAGAAAGTACGAGATTTA	708	689	741	1417	1287	2020	2393
TTGACTAAATCTCGTACTTT	680	975	868	1367	1651	2428	3202
CAAGAAAGTACGAGATTTAG	721	753	552	1388	1374	2602	2208
GTTGACTAAATCTCGTACTT	572	753	679	1184	1258	1949	2302
AAGAAAGTACGAGATTTAGT	596	496	443	875	827	1617	1610
AGTTGACTAAATCTCGTACT	367	579	533	883	978	1852	1858
AGAAAGTACGAGATTTAGTC	585	643	683	1112	1197	2207	2051
AAGTTGACTAAATCTCGTAC	341	393	384	616	593	1122	1151
GAAAGTACGAGATTTAGTCA	713	886	982	1697	1592	2919	2859
CAAGTTGACTAAATCTCGTA	785	646	680	896	929	2065	1860
AAAGTACGAGATTTAGTCAA	715	739	723	1178	1075	2194	1978
ACAAGTTGACTAAATCTCGT	412	397	299	591	780	1219	1166
AAGTACGAGATTTAGTCAAC	535	388	457	794	850	1663	1313
AACAAGTTGACTAAATCTCG	602	511	598	839	909	1364	1666
AGTACGAGATTTAGTCAACT	694	606	816	1432	1217	2530	1894
CAACAAGTTGACTAAATCTC	538	464	522	806	989	1623	1911
GTACGAGATTTAGTCAACTT	478	461	415	897	839	1409	1715
TCAACAAGTTGACTAAATCT	505	158	248	370	385	691	674
TACGAGATTTAGTCAACTTG	742	854	842	1485	1545	2649	3137
TTCAACAAGTTGACTAAATC	594	376	262	463	492	841	1023
ACGAGATTTAGTCAACTTGT	683	583	654	1285	1346	2474	2154
CTTCAACAAGTTGACTAAAT	568	275	314	583	619	1228	1117
CGAGATTTAGTCAACTTGTT	469	590	551	1072	928	1766	1963
TCTTCAACAAGTTGACTAAA	589	285	264	402	549	1042	1092
GAGATTTAGTCAACTTGTTG	717	851	878	1827	1890	3057	3174
CTCTTCAACAAGTTGACTAA	852	551	598	900	1064	1935	1838
AGATTTAGTCAACTTGTTGA	816	564	589	1177	1222	2120	2349
GCTCTTCAACAAGTTGACTA	590	437	461	1074	1237	2163	1890
GATTTAGTCAACTTGTTGAA	769	633	594	1278	1222	2353	2389
AGCTCTTCAACAAGTTGACT	648	713	759	1391	1335	2584	2460
ATTTAGTCAACTTGTTGAAG	669	641	751	1002	1143	2059	2598
TAGCTCTTCAACAAGTTGAC	407	550	367	744	780	1540	1419
TTTAGTCAACTTGTTGAAGA	622	235	397	539	703	1337	1357
ATAGCTCTTCAACAAGTTGA	915	1157	1052	2049	1942	3809	3468
TTAGTCAACTTGTTGAAGAG	599	577	600	1000	948	2116	2201
AATAGCTCTTCAACAAGTTG	849	1090	994	1958	1785	3801	4271
TAGTCAACTTGTTGAAGAGC	451	384	401	672	558	1179	1061
CAATAGCTCTTCAACAAGTT	535	661	844	1216	1370	2696	2267
AGTCAACTTGTTGAAGAGCT	816	592	716	1353	1490	2611	3185
TCAATAGCTCTTCAACAAGT	587	502	543	883	878	2072	1752
GTCAACTTGTTGAAGAGCTA	853	975	779	1537	1478	3202	2489
TTCAATAGCTCTTCAACAAG	1108	1311	1392	2510	2429	4271	4481
TCAACTTGTTGAAGAGCTAT	616	365	306	568	601	1444	993
TTTCAATAGCTCTTCAACAA	528	560	458	761	1020	1705	1569
CAACTTGTTGAAGAGCTATT	427	338	322	705	722	1313	1432
AACTTGTTGAAGAGCTATTG	727	866	743	1454	1136	3362	2011
ACTTGTTGAAGAGCTATTGA	864	647	614	926	957	2203	2050
CTTGTTGAAGAGCTATTGAA	502	495	436	656	948	1743	1672
TTGTTGAAGAGCTATTGAAA	634	547	471	895	1028	1964	1812
TGTTGAAGAGCTATTGAAAA	644	542	513	1025	1016	2138	1686
GTTGAAGAGCTATTGAAAAT	606	613	602	1164	1170	2575	2293
TTGAAGAGCTATTGAAAATC	612	572	647	1067	1099	1596	2273
TGAAGAGCTATTGAAAATCA	740	413	377	905	817	1679	1386
GAAGAGCTATTGAAAATCAT	579	519	526	1045	963	1655	2106
AAGAGCTATTGAAAATCATT	511	310	363	618	573	1174	1167
AGAGCTATTGAAAATCATTT	903	793	702	1345	1596	2961	2650
GAGCTATTGAAAATCATTTG	1022	1305	1138	2314	2462	4480	4562
AGCTATTGAAAATCATTTGT	561	685	522	1085	930	1812	1508
GCTATTGAAAATCATTTGTG	706	971	974	1582	1742	3113	3197
CTATTGAAAATCATTTGTGC	481	300	393	438	653	1065	1313
TATTGAAAATCATTTGTGCT	488	582	531	861	867	1789	1886
ATTGAAAATCATTTGTGCTT	629	587	697	1146	1291	2360	2241
GCTGAAAAGCACAAATGATT	701	336	411	697	982	1399	1488
AGCTGAAAAGCACAAATGAT	849	826	989	1871	1408	3859	2840
AAGCTGAAAAGCACAAATGA	877	438	472	935	961	1678	1726
CAAGCTGAAAAGCACAAATG	726	851	920	1570	1569	2797	3179
TCAAGCTGAAAAGCACAAAT	637	287	406	517	613	1001	1128
GTCAAGCTGAAAAGCACAAA	531	272	413	748	693	1198	1297
TGTCAAGCTGAAAAGCACAA	517	347	250	560	522	1317	1039
GTGTCAAGCTGAAAAGCACA	658	623	553	1151	1246	1725	2230
TGTGTCAAGCTGAAAAGCAC	349	343	235	523	447	931	924
CTGTGTCAAGCTGAAAAGCA	941	809	876	1723	1444	2677	3070
CCTGTGTCAAGCTGAAAAGC	548	501	719	902	1242	1917	1818
ACCTGTGTCAAGCTGAAAAG	700	678	742	1153	1206	2740	2182
AACCTGTGTCAAGCTGAAAA	741	469	439	765	777	1328	1454
AAACCTGTGTCAAGCTGAAA	672	499	481	1161	967	1754	1652
CAAACCTGTGTCAAGCTGAA	754	630	525	1155	841	1947	1998
CCAAACCTGTGTCAAGCTGA	930	907	916	1729	1794	3181	3174
TCCAAACCTGTGTCAAGCTG	713	830	812	1591	1442	2864	2560
CTCCAAACCTGTGTCAAGCT	619	656	626	1157	921	2223	1777
TTTCAGCTTGACACAGGTTT	721	1599	1723	2504	3044	4485	5861
ACTCCAAACCTGTGTCAAGC	312	171	231	448	492	565	877
TTCAGCTTGACACAGGTTTG	835	1797	1568	3107	3025	5310	5387
CACTCCAAACCTGTGTCAAG	650	568	658	963	1136	2032	1407
TCAGCTTGACACAGGTTTGG	784	838	844	1648	1566	3027	3012
ACACTCCAAACCTGTGTCAA	754	1122	1359	2063	2095	3844	3962
CAGCTTGACACAGGTTTGGA	671	746	586	1217	1354	2170	2229
TACACTCCAAACCTGTGTCA	889	697	835	1111	1335	2013	2466
AGCTTGACACAGGTTTGGAG	743	560	508	906	1021	1721	1450
TTACACTCCAAACCTGTGTC	476	474	535	1016	1015	1729	1812
GCTTGACACAGGTTTGGAGT	505	559	518	1070	1098	1853	1787
CTTACACTCCAAACCTGTGT	538	491	558	813	829	1764	1394
CTTGACACAGGTTTGGAGTG	872	1256	1320	2058	2297	4380	3944
ACTTACACTCCAAACCTGTG	803	776	802	1304	1299	2279	2443
TTGACACAGGTTTGGAGTGT	928	1348	1216	2410	2284	4232	3969
CACTTACACTCCAAACCTGT	451	119	148	274	296	663	370
TGACACAGGTTTGGAGTGTA	843	1385	1149	2381	2551	3327	3541
ACACTTACACTCCAAACCTG	567	474	490	672	785	1227	1058
GACACAGGTTTGGAGTGTAA	903	844	791	1595	1775	2739	3063
AACACTTACACTCCAAACCT	587	218	252	616	551	1318	1035
ACACAGGTTTGGAGTGTAAG	688	917	763	1436	1383	2323	2396
CAACACTTACACTCCAAACC	417	210	137	378	274	457	665
CACAGGTTTGGAGTGTAAGT	560	501	459	966	929	1864	1298
TCAACACTTACACTCCAAAC	231	91	88	151	160	254	363
ACAGGTTTGGAGTGTAAGTG	953	1461	1404	2619	2532	5627	4514
TTCAACACTTACACTCCAAA	982	317	294	597	552	1210	1202
CAGGTTTGGAGTGTAAGTGT	568	851	789	1400	1568	2663	2436
ATTCAACACTTACACTCCAA	348	202	163	247	283	545	495
AGGTTTGGAGTGTAAGTGTT	828	1386	1263	2354	2553	4128	4364
TATTCAACACTTACACTCCA	452	353	260	662	449	1219	1004
GGTTTGGAGTGTAAGTGTTG	813	1410	1541	2878	2801	4945	4307
ATATTCAACACTTACACTCC	518	296	336	702	636	1503	1504
GTTTGGAGTGTAAGTGTTGA	616	743	749	1328	1452	2885	2344
GATATTCAACACTTACACTC	425	106	158	332	323	526	578
TTTGGAGTGTAAGTGTTGAA	709	807	600	1409	1449	2864	2942
GGATATTCAACACTTACACT	566	261	210	517	581	953	1163
TTGGAGTGTAAGTGTTGAAT	639	774	757	1640	1502	2478	2658
GGGATATTCAACACTTACAC	347	152	120	317	266	704	501
TGGAGTGTAAGTGTTGAATA	910	1182	1003	1796	1730	2863	3282
TGGGATATTCAACACTTACA	612	408	534	785	826	1457	1608
GGAGTGTAAGTGTTGAATAT	760	886	683	1520	1654	2344	3103
TTGGGATATTCAACACTTAC	508	311	270	588	397	1034	797
GAGTGTAAGTGTTGAATATC	521	672	449	1299	1176	2255	2029
CTTGGGATATTCAACACTTA	917	922	794	1579	1590	2862	2591
AGTGTAAGTGTTGAATATCC	595	601	628	1004	1027	1704	1731
TCTTGGGATATTCAACACTT	758	472	411	898	704	1705	1715
GTGTAAGTGTTGAATATCCC	498	311	475	947	942	1784	1702
TTCTTGGGATATTCAACACT	537	438	490	891	923	1876	1862
TGTAAGTGTTGAATATCCCA	943	676	543	1246	1279	2372	2168
ATTCTTGGGATATTCAACAC	352	131	300	395	429	1000	982
GTAAGTGTTGAATATCCCAA	622	647	712	1494	1638	3263	3068
CATTCTTGGGATATTCAACA	606	297	325	523	628	1261	1070
TAAGTGTTGAATATCCCAAG	700	1146	1037	1788	1804	2920	3395
TCATTCTTGGGATATTCAAC	409	271	193	514	505	1036	849
AAGTGTTGAATATCCCAAGA	651	833	978	1476	1275	3104	3225
GTCATTCTTGGGATATTCAA	779	489	439	1133	1018	1903	2045
AGTGTTGAATATCCCAAGAA	721	862	745	1422	1579	2522	2707
TGTCATTCTTGGGATATTCA	999	758	669	1396	1233	2057	2286
GTGTTGAATATCCCAAGAAT	760	756	648	1261	1402	2326	2448
GTGTCATTCTTGGGATATTC	396	404	198	663	575	1032	1081
TGTTGAATATCCCAAGAATG	846	1306	1019	2221	1739	3970	3602
AGTGTCATTCTTGGGATATT	777	877	741	1293	1270	3141	2832
GTTGAATATCCCAAGAATGA	567	395	432	768	876	1461	1608
GAGTGTCATTCTTGGGATAT	838	1116	918	2057	1798	3822	3148
TTGAATATCCCAAGAATGAC	322	232	207	381	526	830	833
TGAGTGTCATTCTTGGGATA	1078	1719	1782	2681	3067	5401	5308
TGAATATCCCAAGAATGACA	631	231	258	417	523	978	931
TTGAGTGTCATTCTTGGGAT	577	869	1053	1600	1641	3027	2778
GAATATCCCAAGAATGACAC	467	351	303	477	621	1062	1259
CTTGAGTGTCATTCTTGGGA	574	784	740	1364	1353	2899	2820
AATATCCCAAGAATGACACT	485	272	245	574	579	1020	1147
ACTTGAGTGTCATTCTTGGG	765	1292	1258	2229	1893	4195	3500
ATATCCCAAGAATGACACTC	538	336	360	643	593	1017	1067
CACTTGAGTGTCATTCTTGG	825	1011	893	1727	1741	2555	3269
TATCCCAAGAATGACACTCA	579	526	515	728	680	1328	1313
GCACTTGAGTGTCATTCTTG	1130	1681	1551	3220	3227	6119	5561
ATCCCAAGAATGACACTCAA	776	459	473	794	815	1452	1657
AGCACTTGAGTGTCATTCTT	990	1487	1467	2304	2270	4111	4616
TCCCAAGAATGACACTCAAG	649	520	499	632	845	1441	1690
CAGCACTTGAGTGTCATTCT	703	822	718	1505	1712	2979	2242
CCCAAGAATGACACTCAAGT	369	198	244	384	354	641	884
ACAGCACTTGAGTGTCATTC	835	966	901	1671	1897	3525	3135
CCAAGAATGACACTCAAGTG	722	1192	1380	2669	2667	4234	4223
GACAGCACTTGAGTGTCATT	628	804	792	1398	1405	2936	2682
CAAGAATGACACTCAAGTGC	551	511	406	835	915	1860	1611
GGACAGCACTTGAGTGTCAT	666	1130	903	1800	1946	3117	2976
AAGAATGACACTCAAGTGCT	509	771	646	1343	1344	2500	2932
TGGACAGCACTTGAGTGTCA	788	862	1195	1635	1927	3506	3039
AGAATGACACTCAAGTGCTG	1195	1314	1203	2270	2149	5128	3677
ATGGACAGCACTTGAGTGTC	770	1245	1442	2571	2377	4835	3978
GAATGACACTCAAGTGCTGT	567	587	668	1267	1331	2344	2482
CATGGACAGCACTTGAGTGT	746	1052	985	1760	1955	3392	3280
AATGACACTCAAGTGCTGTC	366	341	344	588	595	1363	1067
TCATGGACAGCACTTGAGTG	485	605	405	965	981	1816	1823
ATGACACTCAAGTGCTGTCC	489	787	886	1274	1418	2539	2356
TTCATGGACAGCACTTGAGT	541	609	525	825	884	1969	1905
TGACACTCAAGTGCTGTCCA	835	1250	1144	2534	2168	4225	3857
TTTCATGGACAGCACTTGAG	784	826	632	1574	1498	3494	3240
GACACTCAAGTGCTGTCCAT	716	1127	1066	1919	1974	3478	3257
ACACTCAAGTGCTGTCCATG	534	769	656	1545	1349	2817	2834
CACTCAAGTGCTGTCCATGA	805	994	965	1628	1778	3287	2917
ACTCAAGTGCTGTCCATGAA	512	932	754	1506	1435	3153	2275
CTCAAGTGCTGTCCATGAAA	507	530	427	738	828	1342	1667
AATACAAGGGAAAACATTAT	403	231	266	605	595	1118	972
TAAAATACAAGGGAAAACAT	548	202	172	350	407	870	759
TGTAAAATACAAGGGAAAAC	516	277	458	525	459	1012	982
TCTGTAAAATACAAGGGAAA	572	258	253	389	597	907	1074
ATCTGTAAAATACAAGGGAA	948	708	974	1265	1484	2225	2680
CATCTGTAAAATACAAGGGA	649	432	403	678	757	1297	1150
TGCATCTGTAAAATACAAGG	798	405	366	639	709	1315	1101
TTTGCATCTGTAAAATACAA	697	196	168	479	355	598	789
GTTTGCATCTGTAAAATACA	534	317	348	724	726	1403	1296
TGTTTGCATCTGTAAAATAC	504	284	206	307	387	823	802
GCTGTTTGCATCTGTAAAAT	400	419	354	605	712	1529	1358
AGCTGTTTGCATCTGTAAAA	776	619	417	835	1103	1728	1911
TAGCTGTTTGCATCTGTAAA	671	756	778	1327	1256	2334	2107
ATAGCTGTTTGCATCTGTAA	1051	705	725	1367	1594	2866	2757
TATAGCTGTTTGCATCTGTA	742	842	897	1220	1453	2544	2707
TTATAGCTGTTTGCATCTGT	825	800	777	1374	1357	2216	2471
ATTATAGCTGTTTGCATCTG	880	1389	1484	2723	2579	4859	4893
TTTACAGATGCAAACAGCTA	1037	659	802	1114	1361	2327	2713
AATTATAGCTGTTTGCATCT	443	392	368	749	784	1437	1407
TTACAGATGCAAACAGCTAT	672	553	532	989	1084	2273	2270
AAATTATAGCTGTTTGCATC	397	363	311	490	625	1153	928
TACAGATGCAAACAGCTATA	877	454	561	1070	841	1915	1997
AAAATTATAGCTGTTTGCAT	571	469	366	915	916	1604	1635
ACAGATGCAAACAGCTATAA	919	379	530	1002	951	2399	1714
CAAAATTATAGCTGTTTGCA	688	895	867	1452	1530	2992	2350
CAGATGCAAACAGCTATAAT	808	499	403	764	613	1365	1610
GCAAAATTATAGCTGTTTGC	659	636	719	1431	1424	2517	2139
AGATGCAAACAGCTATAATT	485	313	234	496	417	816	669
TGCAAAATTATAGCTGTTTG	729	1022	975	1626	1925	3203	3429
GATGCAAACAGCTATAATTT	425	430	398	946	709	1633	1568
TTGCAAAATTATAGCTGTTT	641	560	517	1012	1039	1917	1825
TTTGCAAAATTATAGCTGTT	715	788	743	1304	1459	2626	2723
CAAAAAAGGAAAATAACTCT	691	356	330	632	590	1205	1107
AAAAAGGAAAATAACTCTCC	604	685	552	1127	1150	2185	1979
AAAAGGAAAATAACTCTCCT	562	696	746	1323	1373	2215	2430
AAAGGAAAATAACTCTCCTG	443	756	712	1179	1142	2035	2234
AAGGAAAATAACTCTCCTGA	635	686	506	1125	1227	1886	2519
GATGTTCAGGAGAGTTATTT	627	595	637	1259	1037	2051	2420
AGGAAAATAACTCTCCTGAA	610	587	516	856	868	1458	1898
AGATGTTCAGGAGAGTTATT	643	712	681	1202	1174	2408	1965
GGAAAATAACTCTCCTGAAC	412	275	330	538	694	940	1258
TAGATGTTCAGGAGAGTTAT	1008	1074	1121	1928	1875	4023	2978
GAAAATAACTCTCCTGAACA	734	347	386	724	717	1493	1492
TTAGATGTTCAGGAGAGTTA	519	573	535	831	1000	1937	1842
AAAATAACTCTCCTGAACAT	561	272	273	480	452	1143	1001
TTTAGATGTTCAGGAGAGTT	453	580	344	923	890	1784	1610
AAATAACTCTCCTGAACATC	428	215	207	636	540	1032	773
AATAACTCTCCTGAACATCT	575	159	295	451	408	845	788
ATAACTCTCCTGAACATCTA	962	523	611	1041	1045	1874	1504
TAACTCTCCTGAACATCTAA	619	208	238	397	417	793	732
AACTCTCCTGAACATCTAAA	744	320	343	752	594	1267	1171
ACTCTCCTGAACATCTAAAA	623	243	254	434	414	917	879
CTCTCCTGAACATCTAAAAG	497	239	273	654	500	953	764
CTCCTGAACATCTAAAAGAT	818	976	1059	1695	1821	3053	3148
TCCTGAACATCTAAAAGATG	660	1215	976	1640	1760	3795	3566
CCTGAACATCTAAAAGATGA	623	510	583	1056	916	2113	1819
CTGAACATCTAAAAGATGAA	627	388	356	875	789	1185	1639
TGAACATCTAAAAGATGAAG	844	390	399	620	759	1353	1375
GAACATCTAAAAGATGAAGT	646	376	363	710	857	1594	1427
AACATCTAAAAGATGAAGTT	619	525	529	877	943	1827	2161
ACATCTAAAAGATGAAGTTT	598	716	753	1182	1222	2403	2580
CATCTAAAAGATGAAGTTTC	715	1187	980	2259	2159	3403	3756
ATCTAAAAGATGAAGTTTCT	586	638	520	996	1164	2390	2240
ATGATAGAAACTTCATCTTT	658	1014	828	1547	1704	3098	2538
TCTAAAAGATGAAGTTTCTA	813	829	786	1319	1364	2751	2368
GATGATAGAAACTTCATCTT	606	829	757	1385	1374	2331	2976
CTAAAAGATGAAGTTTCTAT	468	501	312	601	571	1031	965
GGATGATAGAAACTTCATCT	663	900	680	1454	1371	2262	2884
TAAAAGATGAAGTTTCTATC	379	418	330	676	579	1178	1031
TGGATGATAGAAACTTCATC	469	608	431	851	754	1875	1486
AAAAGATGAAGTTTCTATCA	647	947	950	1552	1584	3079	2798
TTGGATGATAGAAACTTCAT	566	663	591	1009	1169	2066	2141
AAAGATGAAGTTTCTATCAT	517	678	734	1155	1265	2125	2540
TTTGGATGATAGAAACTTCA	415	178	239	316	349	535	814
AAGATGAAGTTTCTATCATC	562	721	609	1200	1261	2270	2249
CTTTGGATGATAGAAACTTC	993	973	888	1549	1473	3319	3191
AGATGAAGTTTCTATCATCC	556	718	721	1249	1316	2391	2166
ACTTTGGATGATAGAAACTT	559	668	474	1007	1086	2079	1916
GATGAAGTTTCTATCATCCA	738	907	1000	1721	1905	3787	3364
TACTTTGGATGATAGAAACT	496	655	534	726	814	1504	1417
ATGAAGTTTCTATCATCCAA	690	929	724	1165	1176	2249	2362
ATACTTTGGATGATAGAAAC	548	414	330	657	798	1306	1499
TGAAGTTTCTATCATCCAAA	578	310	462	753	747	1472	1553
CATACTTTGGATGATAGAAA	645	257	408	516	637	1143	1111
GAAGTTTCTATCATCCAAAG	442	404	574	924	1140	1801	1634
CCATACTTTGGATGATAGAA	748	560	413	805	858	1787	1924
AAGTTTCTATCATCCAAAGT	542	546	608	1149	1290	1851	1715
CCCATACTTTGGATGATAGA	926	549	497	843	989	1791	1879
AGTTTCTATCATCCAAAGTA	1105	534	720	1353	1231	2438	2387
GCCCATACTTTGGATGATAG	735	896	741	1586	1751	3412	3095
GTTTCTATCATCCAAAGTAT	484	351	282	425	388	960	871
AGCCCATACTTTGGATGATA	793	746	543	1016	1343	2464	2318
TTTCTATCATCCAAAGTATG	679	570	605	1227	1130	2306	1778
TAGCCCATACTTTGGATGAT	701	645	907	1270	1248	2119	2071
TTCTATCATCCAAAGTATGG	591	315	280	540	508	1196	1168
GTAGCCCATACTTTGGATGA	946	1319	1125	2216	2243	4331	4330
TCTATCATCCAAAGTATGGG	816	466	411	688	796	1443	1625
TGTAGCCCATACTTTGGATG	647	697	669	1219	1158	2574	2066
CTATCATCCAAAGTATGGGC	485	293	297	462	620	1010	725
CTGTAGCCCATACTTTGGAT	585	569	483	842	965	1871	1712
TATCATCCAAAGTATGGGCT	474	504	453	1005	947	1647	2102
TCTGTAGCCCATACTTTGGA	728	469	519	888	843	1307	1640
ATCATCCAAAGTATGGGCTA	626	1052	887	1454	1583	2774	3023
TTCTGTAGCCCATACTTTGG	834	916	773	1804	1616	3523	3378
TCATCCAAAGTATGGGCTAC	391	469	461	726	659	1522	1352
TTTCTGTAGCCCATACTTTG	838	823	937	1458	1603	2985	2942
CATCCAAAGTATGGGCTACA	539	444	382	639	766	1417	1216
GTTTCTGTAGCCCATACTTT	662	850	723	1559	1390	2381	2399
ATCCAAAGTATGGGCTACAG	512	448	467	989	853	1674	1742
GGTTTCTGTAGCCCATACTT	381	426	420	700	803	1403	1848
TCCAAAGTATGGGCTACAGA	878	328	290	656	639	1091	1061
CGGTTTCTGTAGCCCATACT	206	414	374	607	618	1282	1272
CCAAAGTATGGGCTACAGAA	812	563	568	966	976	1920	1597
ACGGTTTCTGTAGCCCATAC	344	360	390	771	866	1615	1772
CAAAGTATGGGCTACAGAAA	825	533	632	1250	1048	2349	2452
CACGGTTTCTGTAGCCCATA	807	1106	1132	1900	1870	3054	3038
AAAGTATGGGCTACAGAAAC	572	375	549	730	826	1619	1745
GCACGGTTTCTGTAGCCCAT	849	1103	1225	2079	1938	3819	3750
AAGTATGGGCTACAGAAACC	483	332	297	644	736	1160	1227
GGCACGGTTTCTGTAGCCCA	886	1606	1774	2945	2919	5231	4955
AGTATGGGCTACAGAAACCG	615	466	317	883	979	1418	1612
TGGCACGGTTTCTGTAGCCC	363	777	650	1022	1083	2190	1573
GTATGGGCTACAGAAACCGT	554	770	484	1000	1128	2117	1869
TTGGCACGGTTTCTGTAGCC	330	567	483	721	562	1332	1166
TATGGGCTACAGAAACCGTG	863	782	643	1013	1414	2209	2338
TTTGGCACGGTTTCTGTAGC	471	739	679	1389	1248	2705	2349
ATGGGCTACAGAAACCGTGC	258	224	265	490	472	725	917
TGGGCTACAGAAACCGTGCC	492	558	661	1230	1202	1772	1766
GGGCTACAGAAACCGTGCCA	763	964	920	1715	1578	3344	3497
GGCTACAGAAACCGTGCCAA	783	629	780	1442	1477	2862	2696
GCTACAGAAACCGTGCCAAA	661	383	346	908	737	1690	1300
CTACAGAAACCGTGCCAAAA	844	717	592	1403	1491	2305	2724
TACAGAAACCGTGCCAAAAG	836	559	660	926	1082	1876	1942
ACAGAAACCGTGCCAAAAGA	1019	789	774	1394	1721	2255	2576
CAGAAACCGTGCCAAAAGAC	312	212	339	484	621	996	1244
AGAAACCGTGCCAAAAGACT	824	781	983	1434	1581	2581	2740
GAAACCGTGCCAAAAGACTT	703	1099	1025	1909	1915	3468	3416
AAACCGTGCCAAAAGACTTC	516	459	525	955	891	1832	1803
AACCGTGCCAAAAGACTTCT	585	693	535	932	1021	1702	2008
ACCGTGCCAAAAGACTTCTA	864	841	1044	1765	1851	3353	3054
CCGTGCCAAAAGACTTCTAC	610	363	484	580	796	1314	1214
CGTGCCAAAAGACTTCTACA	685	426	424	988	977	1510	1288
GTGCCAAAAGACTTCTACAG	544	857	755	1367	1575	2333	2500
TGCCAAAAGACTTCTACAGA	747	457	630	905	865	1581	1876
TTCACTCTGTAGAAGTCTTT	646	475	522	918	897	2147	1620
GCCAAAAGACTTCTACAGAG	788	501	421	871	1063	1930	2114
GTTCACTCTGTAGAAGTCTT	671	885	788	1461	1618	3267	3095
CCAAAAGACTTCTACAGAGT	498	348	349	453	718	1093	971
GGTTCACTCTGTAGAAGTCT	836	836	841	1466	1511	2928	2441
CAAAAGACTTCTACAGAGTG	634	805	842	1424	1455	2569	2239
GGGTTCACTCTGTAGAAGTC	640	743	704	1508	1383	2686	2733
AAAAGACTTCTACAGAGTGA	765	843	622	1369	1295	2521	2498
CGGGTTCACTCTGTAGAAGT	668	744	741	1291	1219	2389	2715
AAAGACTTCTACAGAGTGAA	639	907	640	1070	1232	2332	1885
TCGGGTTCACTCTGTAGAAG	743	634	524	898	863	1681	1990
AAGACTTCTACAGAGTGAAC	539	456	408	665	723	1465	1022
TTCGGGTTCACTCTGTAGAA	516	707	522	1146	1306	1957	2553
AGACTTCTACAGAGTGAACC	573	501	417	926	949	1379	1628
TTTCGGGTTCACTCTGTAGA	670	666	876	1241	1417	2311	2847
GACTTCTACAGAGTGAACCC	701	544	458	1064	1020	2263	2214
ACTTCTACAGAGTGAACCCG	692	744	843	1459	1521	2663	2595
CTTCTACAGAGTGAACCCGA	827	633	683	996	988	2025	1785
TTCTACAGAGTGAACCCGAA	440	294	295	459	549	959	873
TCTACAGAGTGAACCCGAAA	673	223	214	470	532	1038	891
CTACAGAGTGAACCCGAAAA	747	614	518	997	917	1812	2000
TACAGAGTGAACCCGAAAAT	681	597	759	1232	1466	2570	2310
ACAGAGTGAACCCGAAAATC	590	659	578	1136	1244	2393	2346
CAGAGTGAACCCGAAAATCC	402	489	498	796	945	1847	1653
AGAGTGAACCCGAAAATCCT	636	789	830	1712	1732	3472	3357
GAGTGAACCCGAAAATCCTT	509	623	600	1214	1017	1823	1971
AGTGAACCCGAAAATCCTTC	613	531	528	1252	1112	2191	1859
GTGAACCCGAAAATCCTTCC	437	347	428	750	883	1394	1454
TGAACCCGAAAATCCTTCCT	486	678	628	1625	1388	2645	2345
GAACCCGAAAATCCTTCCTT	342	477	522	784	952	1489	1556
AACCCGAAAATCCTTCCTTG	785	976	1091	1963	2064	3688	3626
ACCCGAAAATCCTTCCTTGG	505	635	588	1363	1469	2664	2603
CCCGAAAATCCTTCCTTGGT	508	899	864	1488	1479	2865	2517
CCGAAAATCCTTCCTTGGTA	684	851	935	1501	1426	3180	2506
CGAAAATCCTTCCTTGGTAA	598	537	518	1062	1027	2165	2014
GAAAATCCTTCCTTGGTAAA	728	586	765	1282	1312	2584	2640
AAAATCCTTCCTTGGTAAAA	760	579	410	1095	998	2262	1791
AAATCCTTCCTTGGTAAAAC	352	178	193	307	402	748	688
AATCCTTCCTTGGTAAAACC	615	425	456	684	741	1208	994
ATCCTTCCTTGGTAAAACCA	680	544	589	1282	1120	1833	1936
TCCTTCCTTGGTAAAACCAT	284	330	253	527	599	1003	954
CCTTCCTTGGTAAAACCATT	326	240	271	580	540	1166	1008
CTTCCTTGGTAAAACCATTT	669	715	918	1316	1415	2416	2474
TTCCTTGGTAAAACCATTTG	762	1171	888	1812	1966	3252	3043
TCCTTGGTAAAACCATTTGT	505	483	400	766	706	1560	1472
CCTTGGTAAAACCATTTGTT	586	800	910	1488	1692	2826	3559
CTTGGTAAAACCATTTGTTT	546	704	576	1132	1125	2274	2190
AGTATGGTAAAGAACAGTCA	1001	940	965	1615	1604	2681	2438
TGCTTGACTGTTCTTTACCA	803	956	921	1346	1649	2945	2692
CAGTATGGTAAAGAACAGTC	473	336	402	682	796	1223	1115
GCTTGACTGTTCTTTACCAT	459	546	670	1221	943	2016	2012
ACAGTATGGTAAAGAACAGT	824	912	781	1088	1335	2411	2928
CTTGACTGTTCTTTACCATA	727	886	851	1581	1758	2979	3203
AACAGTATGGTAAAGAACAG	675	634	632	1212	929	2241	2114
TTGACTGTTCTTTACCATAC	667	635	901	1398	1619	2729	2894
AAACAGTATGGTAAAGAACA	944	964	692	1360	1530	2854	2433
TGACTGTTCTTTACCATACT	572	731	667	1143	1372	2369	2218
TAAACAGTATGGTAAAGAAC	655	352	286	705	515	949	1215
GACTGTTCTTTACCATACTG	531	475	483	839	849	2104	1556
CTAAACAGTATGGTAAAGAA	710	317	353	634	670	1033	1185
ACTGTTCTTTACCATACTGT	473	342	335	543	728	1344	1220
GCTAAACAGTATGGTAAAGA	601	426	329	636	530	1290	1009
CTGTTCTTTACCATACTGTT	416	395	329	722	668	1496	1256
TGCTAAACAGTATGGTAAAG	699	802	865	1254	1619	2791	2615
TGTTCTTTACCATACTGTTT	616	846	650	1163	1446	2185	2499
CTGCTAAACAGTATGGTAAA	769	609	548	1156	1067	2303	2225
GTTCTTTACCATACTGTTTA	878	754	812	1710	2104	3288	3469
CCTGCTAAACAGTATGGTAA	1078	774	683	1549	1378	2924	2653
TTCTTTACCATACTGTTTAG	738	877	661	1498	1548	2778	2823
TCCTGCTAAACAGTATGGTA	518	494	299	953	870	1960	1638
TCTTTACCATACTGTTTAGC	437	458	349	751	913	1520	1440
TTCCTGCTAAACAGTATGGT	430	448	339	896	895	1547	1668
CTTTACCATACTGTTTAGCA	766	455	485	900	1042	1775	1586
TTTCCTGCTAAACAGTATGG	736	722	540	1205	1151	2050	2256
TTTACCATACTGTTTAGCAG	823	315	291	799	688	1360	1369
GTTTCCTGCTAAACAGTATG	757	959	776	1454	1525	3259	3314
TTACCATACTGTTTAGCAGG	681	566	597	831	848	1449	1410
GGTTTCCTGCTAAACAGTAT	513	435	386	837	776	1706	1548
TACCATACTGTTTAGCAGGA	756	429	538	953	978	1696	2210
TGGTTTCCTGCTAAACAGTA	706	742	660	1144	1215	2379	2707
ACCATACTGTTTAGCAGGAA	721	597	529	864	911	1711	1834
CTGGTTTCCTGCTAAACAGT	447	519	474	885	987	1520	1722
CCATACTGTTTAGCAGGAAA	737	542	401	816	942	1905	1587
ACTGGTTTCCTGCTAAACAG	583	368	397	769	744	1785	1365
CATACTGTTTAGCAGGAAAC	733	585	560	1184	1074	2253	1950
GACTGGTTTCCTGCTAAACA	562	674	672	1192	1443	2551	2317
ATACTGTTTAGCAGGAAACC	521	404	431	717	782	1346	1491
AGACTGGTTTCCTGCTAAAC	528	736	566	992	1039	2067	1871
TACTGTTTAGCAGGAAACCA	1048	899	1049	1452	1443	3229	2729
GAGACTGGTTTCCTGCTAAA	717	772	775	1488	1379	2702	2594
ACTGTTTAGCAGGAAACCAG	792	624	541	1134	1181	1878	2175
TGAGACTGGTTTCCTGCTAA	673	919	887	1390	1733	3035	2794
CTGTTTAGCAGGAAACCAGT	687	560	524	1073	1027	2149	1760
CTGAGACTGGTTTCCTGCTA	897	1695	1559	2691	2614	4701	5015
TGTTTAGCAGGAAACCAGTC	902	1048	1247	1966	2060	4599	3755
ACTGAGACTGGTTTCCTGCT	500	1069	1041	1650	1723	3160	2902
GTTTAGCAGGAAACCAGTCT	396	477	564	938	1081	1746	2041
CACTGAGACTGGTTTCCTGC	569	753	587	1171	1196	2249	1753
TTTAGCAGGAAACCAGTCTC	627	586	709	1419	1601	1487	1223
ACACTGAGACTGGTTTCCTG	630	880	730	1240	1266	2226	1984
TTAGCAGGAAACCAGTCTCA	796	813	890	1671	1568	3585	2867
GACACTGAGACTGGTTTCCT	426	719	562	1303	1189	2231	2155
TAGCAGGAAACCAGTCTCAG	818	856	814	1584	1775	2718	2828
GGACACTGAGACTGGTTTCC	579	763	898	1887	1772	3229	2835
AGCAGGAAACCAGTCTCAGT	468	573	454	912	915	1865	1493
TGGACACTGAGACTGGTTTC	482	960	971	2054	1983	3441	3446
GCAGGAAACCAGTCTCAGTG	692	947	839	1586	1732	2949	3327
TTGGACACTGAGACTGGTTT	866	1219	1089	1942	2061	4114	3562
CAGGAAACCAGTCTCAGTGT	567	944	760	1474	1355	2532	2403
GTTGGACACTGAGACTGGTT	679	872	1030	1586	1515	2947	3097
AGGAAACCAGTCTCAGTGTC	578	1162	1020	1571	1564	2670	2933
AGTTGGACACTGAGACTGGT	432	410	366	753	746	1559	1492
GGAAACCAGTCTCAGTGTCC	519	930	903	1440	1278	2945	3011
GAGTTGGACACTGAGACTGG	759	1286	1099	2026	2174	3724	4361
GAAACCAGTCTCAGTGTCCA	386	561	662	917	997	2039	1483
AGAGTTGGACACTGAGACTG	954	1136	1148	2070	1990	3849	3101
AAACCAGTCTCAGTGTCCAA	586	700	546	933	885	1786	1723
GAGAGTTGGACACTGAGACT	487	613	610	1226	1408	2089	2651
AACCAGTCTCAGTGTCCAAC	289	201	293	450	507	1094	1033
ACCAGTCTCAGTGTCCAACT	439	425	492	830	948	1806	1943
TAGAGAGTTGGACACTGAGA	608	669	673	1186	1186	2238	2228
CCAGTCTCAGTGTCCAACTC	617	571	613	1048	1329	2404	2322
TTAGAGAGTTGGACACTGAG	833	765	579	1338	1242	2178	2113
CAGTCTCAGTGTCCAACTCT	631	908	808	1663	1496	3035	2537
GTTAGAGAGTTGGACACTGA	512	470	355	821	952	1899	1414
AGTCTCAGTGTCCAACTCTC	579	669	672	1236	1199	2760	2167
GGTTAGAGAGTTGGACACTG	910	975	881	1665	1582	3322	2966
GTCTCAGTGTCCAACTCTCT	583	514	646	1199	1146	2635	2185
AGGTTAGAGAGTTGGACACT	694	1068	846	1644	1724	3143	2892
AAGGTTAGAGAGTTGGACAC	370	468	424	711	657	1576	1063
CTCAGTGTCCAACTCTCTAA	648	650	683	953	882	1889	1930
CAAGGTTAGAGAGTTGGACA	765	852	778	1528	1609	2704	2570
TCAGTGTCCAACTCTCTAAC	350	327	206	388	497	737	847
CCAAGGTTAGAGAGTTGGAC	365	408	484	821	889	1727	1728
CAGTGTCCAACTCTCTAACC	454	374	435	1025	904	1699	1553
TCCAAGGTTAGAGAGTTGGA	522	260	355	540	731	1070	1488
AGTGTCCAACTCTCTAACCT	458	592	486	902	995	1896	1472
TTCCAAGGTTAGAGAGTTGG	955	1108	1094	1635	1953	3172	3246
GTGTCCAACTCTCTAACCTT	506	768	695	1193	1330	2435	2180
GTTCCAAGGTTAGAGAGTTG	832	947	1027	2003	1960	3379	3878
TGTCCAACTCTCTAACCTTG	615	629	624	1250	1176	2035	2363
AGTTCCAAGGTTAGAGAGTT	569	750	825	1365	1399	2689	2250
GTCCAACTCTCTAACCTTGG	457	490	540	967	974	1654	2038
CAGTTCCAAGGTTAGAGAGT	530	414	849	1193	1165	1973	2174
TCCAACTCTCTAACCTTGGA	478	246	271	519	458	1077	943
ACAGTTCCAAGGTTAGAGAG	785	739	718	1572	1568	2430	2725
CCAACTCTCTAACCTTGGAA	658	412	401	741	800	1596	1320
CACAGTTCCAAGGTTAGAGA	703	316	305	496	511	841	1111
CAACTCTCTAACCTTGGAAC	440	221	207	364	336	853	776
TCACAGTTCCAAGGTTAGAG	713	770	493	1086	954	2116	2228
AACTCTCTAACCTTGGAACT	494	510	501	937	843	2349	1807
CTCACAGTTCCAAGGTTAGA	751	462	475	712	787	1243	1891
ACTCTCTAACCTTGGAACTG	636	764	713	1308	1347	2516	2307
CTCTCTAACCTTGGAACTGT	652	414	563	904	946	1905	1782
TTCTCACAGTTCCAAGGTTA	709	1135	1060	1969	1896	3373	2938
GTTCTCACAGTTCCAAGGTT	369	356	457	904	692	1626	1326
CTCTAACCTTGGAACTGTGA	731	492	405	729	918	2021	1329
AGTTCTCACAGTTCCAAGGT	313	341	363	593	647	1142	1210
TCTAACCTTGGAACTGTGAG	714	520	615	800	915	1713	1731
GAGTTCTCACAGTTCCAAGG	756	677	762	1372	1378	2954	2627
CTAACCTTGGAACTGTGAGA	865	486	718	1129	1151	2348	2564
AGAGTTCTCACAGTTCCAAG	804	794	747	1627	1451	3305	2418
TAACCTTGGAACTGTGAGAA	602	530	513	946	1067	1961	1593
CAGAGTTCTCACAGTTCCAA	694	956	791	1514	1586	2712	2387
AACCTTGGAACTGTGAGAAC	641	622	424	935	1094	1827	2099
TCAGAGTTCTCACAGTTCCA	616	769	801	1416	1630	2934	2475
ACCTTGGAACTGTGAGAACT	631	494	619	1130	1072	2301	1980
CTCAGAGTTCTCACAGTTCC	444	894	630	1347	1188	2561	2403
CCTTGGAACTGTGAGAACTC	697	876	887	1601	1704	2728	3283
CCTCAGAGTTCTCACAGTTC	434	516	642	1165	1099	2253	1897
CTTGGAACTGTGAGAACTCT	694	737	724	999	1374	2242	2187
TCCTCAGAGTTCTCACAGTT	472	529	473	909	885	2030	1595
TTGGAACTGTGAGAACTCTG	715	667	860	1184	1174	2216	2401
GTCCTCAGAGTTCTCACAGT	618	867	715	1410	1421	2185	2674
TGGAACTGTGAGAACTCTGA	842	686	806	1162	1222	2002	2810
TGTCCTCAGAGTTCTCACAG	497	867	730	1216	1337	2425	2247
GGAACTGTGAGAACTCTGAG	896	1082	1024	1810	2101	3834	4241
TTGTCCTCAGAGTTCTCACA	657	735	601	1409	1273	2107	2507
GAACTGTGAGAACTCTGAGG	1151	1098	1066	2045	2494	4050	4140
TTTGTCCTCAGAGTTCTCAC	446	412	521	794	787	1404	1644
AACTGTGAGAACTCTGAGGA	938	972	1110	1849	2001	3631	4152
CTTTGTCCTCAGAGTTCTCA	795	771	811	1397	1212	2765	2535
ACTGTGAGAACTCTGAGGAC	711	578	606	1211	1196	2283	2614
GCTTTGTCCTCAGAGTTCTC	447	656	630	1231	1233	2108	2213
CTGTGAGAACTCTGAGGACA	957	1211	961	1834	2076	3483	3374
TGCTTTGTCCTCAGAGTTCT	929	1436	1292	2313	2318	4501	4662
TGTGAGAACTCTGAGGACAA	1100	1125	1328	2436	2160	5037	3905
CTGCTTTGTCCTCAGAGTTC	658	877	718	1401	1580	2163	2495
GTGAGAACTCTGAGGACAAA	654	511	610	1210	1072	1729	2039
GCTGCTTTGTCCTCAGAGTT	570	1089	1049	1701	1905	3355	3478
TGAGAACTCTGAGGACAAAG	968	599	613	1095	1172	2210	2079
CGCTGCTTTGTCCTCAGAGT	460	817	590	984	1103	2537	1881
GAGAACTCTGAGGACAAAGC	322	405	401	637	550	1232	1165
CCGCTGCTTTGTCCTCAGAG	628	1053	941	1913	1846	3488	3511
AGAACTCTGAGGACAAAGCA	869	862	860	1408	1613	2904	3011
TCCGCTGCTTTGTCCTCAGA	849	830	824	1448	1390	2540	2402
GAACTCTGAGGACAAAGCAG	965	668	716	1314	1350	2684	2512
ATCCGCTGCTTTGTCCTCAG	487	737	590	1373	1247	2255	2452
AACTCTGAGGACAAAGCAGC	474	489	574	870	956	1558	1843
TATCCGCTGCTTTGTCCTCA	667	918	760	1506	1638	2768	2682
ACTCTGAGGACAAAGCAGCG	653	1027	820	1524	1286	3133	2562
GTATCCGCTGCTTTGTCCTC	432	624	630	1144	1350	2045	2645
CTCTGAGGACAAAGCAGCGG	658	861	1073	1519	1692	3277	2787
TGTATCCGCTGCTTTGTCCT	645	1058	1057	1518	1517	2929	2747
TCTGAGGACAAAGCAGCGGA	761	667	526	936	1129	2072	1916
TTGTATCCGCTGCTTTGTCC	405	522	398	836	948	1521	1684
CTGAGGACAAAGCAGCGGAT	407	703	725	1298	1312	2624	2489
GTTGTATCCGCTGCTTTGTC	528	702	669	1156	1148	2413	2100
TGAGGACAAAGCAGCGGATA	869	1199	1137	1881	1929	3589	3467
GGTTGTATCCGCTGCTTTGT	431	785	725	1255	1194	2316	2023
GAGGACAAAGCAGCGGATAC	497	794	813	1465	1414	2515	2484
AGGTTGTATCCGCTGCTTTG	938	1271	1354	2609	2426	4803	4390
AGGACAAAGCAGCGGATACA	694	776	663	1386	1408	2711	2450
GAGGTTGTATCCGCTGCTTT	617	985	892	1889	1593	3201	2929
GGACAAAGCAGCGGATACAA	602	527	396	809	969	1637	1396
TGAGGTTGTATCCGCTGCTT	591	935	980	2012	1724	3385	2700
GACAAAGCAGCGGATACAAC	593	373	359	530	656	1150	1107
TTGAGGTTGTATCCGCTGCT	594	973	1056	1677	1990	3447	2747
ACAAAGCAGCGGATACAACC	430	270	325	574	573	1072	1057
TTTGAGGTTGTATCCGCTGC	482	805	738	1409	1383	2902	2352
CAAAGCAGCGGATACAACCT	526	982	909	1354	1306	2783	2923
AAAGCAGCGGATACAACCTC	400	460	480	895	754	1944	1681
AAGCAGCGGATACAACCTCA	564	729	676	1261	1088	2235	2256
AGCAGCGGATACAACCTCAA	678	707	591	885	990	1781	1775
GCAGCGGATACAACCTCAAA	684	561	771	1301	1188	2225	2471
CAGCGGATACAACCTCAAAA	701	337	396	660	693	1336	1226
AGCGGATACAACCTCAAAAG	561	454	381	870	894	1462	1540
GCGGATACAACCTCAAAAGA	825	543	556	847	990	1737	1994
CGGATACAACCTCAAAAGAC	527	354	342	587	713	1126	1113
GGATACAACCTCAAAAGACG	894	586	484	993	1014	2069	1982
GATACAACCTCAAAAGACGT	598	466	514	878	926	2001	1467
ATACAACCTCAAAAGACGTC	495	320	237	537	462	1352	923
TACAACCTCAAAAGACGTCT	515	383	434	497	717	1083	1120
ACAACCTCAAAAGACGTCTG	496	966	964	1591	1611	2730	2692
CAACCTCAAAAGACGTCTGT	674	476	497	889	988	1840	1669
AACCTCAAAAGACGTCTGTC	408	494	547	853	864	1579	1660
ACCTCAAAAGACGTCTGTCT	565	589	609	898	786	1846	1559
CCTCAAAAGACGTCTGTCTA	612	990	958	1689	1907	3573	3504
CAATGTAGACAGACGTCTTT	630	1091	874	1508	1531	2877	3036
CTCAAAAGACGTCTGTCTAC	510	642	672	1115	1083	2241	2038
TCAATGTAGACAGACGTCTT	608	1088	930	1534	1512	2678	3357
TCAAAAGACGTCTGTCTACA	716	1005	733	1447	1375	3148	2520
TTCAATGTAGACAGACGTCT	512	399	453	770	631	1756	1258
CAAAAGACGTCTGTCTACAT	421	508	585	887	827	1920	2051
ATTCAATGTAGACAGACGTC	617	721	599	1316	1260	2580	2463
AAAAGACGTCTGTCTACATT	533	539	497	924	1058	1871	2187
AATTCAATGTAGACAGACGT	637	427	522	1065	1226	2338	1945
AAAGACGTCTGTCTACATTG	738	773	866	1539	1469	2742	2711
CAATTCAATGTAGACAGACG	715	491	588	919	1174	2207	1966
AAGACGTCTGTCTACATTGA	664	1046	952	1896	1900	3863	3413
CCAATTCAATGTAGACAGAC	358	167	204	382	355	582	533
CCCAATTCAATGTAGACAGA	866	507	564	1115	910	1608	1682
GACGTCTGTCTACATTGAAT	739	816	884	1653	1745	3202	3240
ACCCAATTCAATGTAGACAG	641	349	383	853	668	1230	1281
ACGTCTGTCTACATTGAATT	567	526	395	888	796	1768	1776
TACCCAATTCAATGTAGACA	595	417	284	690	570	1032	931
CGTCTGTCTACATTGAATTG	713	916	936	1735	1629	3686	3165
TTACCCAATTCAATGTAGAC	412	312	231	350	480	1027	721
GTCTGTCTACATTGAATTGG	795	708	716	1390	1558	2678	3081
CTTACCCAATTCAATGTAGA	710	395	316	596	599	1154	1029
TCTGTCTACATTGAATTGGG	723	393	470	855	709	1635	1599
CCTTACCCAATTCAATGTAG	708	475	252	593	638	1292	1371
CTGTCTACATTGAATTGGGT	582	496	591	1090	1146	2159	1815
CCCTTACCCAATTCAATGTA	492	697	565	893	1236	2122	2101
TGTCTACATTGAATTGGGTA	597	425	519	944	1101	2252	1877
ACCCTTACCCAATTCAATGT	497	225	197	534	448	654	671
GTCTACATTGAATTGGGTAA	654	622	594	1421	1283	2779	2138
GACCCTTACCCAATTCAATG	514	338	280	637	641	1180	1332
TCTACATTGAATTGGGTAAG	741	558	500	1099	1019	2256	1862
AGACCCTTACCCAATTCAAT	496	249	253	469	493	857	918
CTACATTGAATTGGGTAAGG	808	981	638	1497	1297	3063	2497
GAGACCCTTACCCAATTCAA	640	403	426	940	763	1749	1612
TACATTGAATTGGGTAAGGG	569	521	494	913	1020	2018	1961
TGAGACCCTTACCCAATTCA	724	726	826	1317	1696	2303	2824
ACATTGAATTGGGTAAGGGT	692	778	591	1213	1280	2592	2109
CTGAGACCCTTACCCAATTC	410	602	499	713	827	1667	1463
CATTGAATTGGGTAAGGGTC	530	672	751	1339	1426	2537	2626
CCTGAGACCCTTACCCAATT	503	682	691	1007	1078	1799	1384
ATTGAATTGGGTAAGGGTCT	849	1194	1288	2112	2218	4380	4401
ACCTGAGACCCTTACCCAAT	578	882	814	1384	1384	2926	2444
TTGAATTGGGTAAGGGTCTC	615	820	874	1658	1746	2622	2660
AACCTGAGACCCTTACCCAA	485	559	563	1354	1027	2651	1696
TGAATTGGGTAAGGGTCTCA	539	851	887	1410	1476	3367	2795
AAACCTGAGACCCTTACCCA	714	977	862	1634	1450	3122	2804
GAATTGGGTAAGGGTCTCAG	657	825	913	1800	1622	3279	3200
AAAACCTGAGACCCTTACCC	517	737	463	1008	1149	2063	2635
AATTGGGTAAGGGTCTCAGG	719	854	696	1519	1300	2562	2406
AAAAACCTGAGACCCTTACC	455	612	522	1001	975	1877	1982
ATTGGGTAAGGGTCTCAGGT	495	683	708	1250	1253	2894	2114
AAAAAACCTGAGACCCTTAC	309	401	310	613	728	1271	1229
TTGGGTAAGGGTCTCAGGTT	642	1086	1061	2007	2130	4014	3592
TAAAAAACCTGAGACCCTTA	750	887	632	1267	1294	2316	2465
TGGGTAAGGGTCTCAGGTTT	843	1529	1438	2776	3056	5074	4512
TTAAAAAACCTGAGACCCTT	718	534	898	1213	1143	2388	1993
CTTAAAAAACCTGAGACCCT	442	615	250	793	687	1697	1197
ACTTAAAAAACCTGAGACCC	250	164	252	373	446	695	653
TACTTAAAAAACCTGAGACC	497	226	274	428	523	1104	790
AATACTTAAAAAACCTGAGA	789	265	199	544	476	1069	836
AAATACTTAAAAAACCTGAG	477	254	253	549	577	1183	1079
TAAATACTTAAAAAACCTGA	669	135	202	438	321	548	455
TTAAATACTTAAAAAACCTG	683	259	330	519	514	1021	867
ATTAAATACTTAAAAAACCT	525	93	256	257	417	602	576
TATTAAATACTTAAAAAACC	522	178	116	348	355	515	526
TTATTAAATACTTAAAAAAC	474	92	72	178	280	353	573
AGCAATTATTATTAAATACT	570	252	278	516	479	737	1000
CAGCAATTATTATTAAATAC	308	99	202	228	206	338	479
TTAAGTATTTAATAATAATT	806	286	269	433	431	1264	800
CCAGCAATTATTATTAAATA	684	339	259	597	608	928	1209
TAAGTATTTAATAATAATTG	867	501	636	954	891	1946	1716
TCCAGCAATTATTATTAAAT	487	91	125	314	294	536	549
AAGTATTTAATAATAATTGC	466	249	149	326	306	610	642
ATCCAGCAATTATTATTAAA	456	187	242	354	436	613	998
AGTATTTAATAATAATTGCT	696	401	246	556	577	1032	1274
AATCCAGCAATTATTATTAA	727	296	421	698	598	1241	925
GTATTTAATAATAATTGCTG	711	459	358	840	824	1536	1502
GAATCCAGCAATTATTATTA	797	764	659	1301	1306	2231	2329
TATTTAATAATAATTGCTGG	993	676	496	1158	1024	2144	1832
GGAATCCAGCAATTATTATT	653	557	626	1129	1040	1518	1906
ATTTAATAATAATTGCTGGA	520	378	224	494	432	828	767
AGGAATCCAGCAATTATTAT	678	742	486	1096	1350	2579	2814
TTTAATAATAATTGCTGGAT	508	427	374	906	838	1681	1359
AAGGAATCCAGCAATTATTA	859	814	647	1403	1213	2289	2306
TTAATAATAATTGCTGGATT	847	497	544	1176	1174	2383	2142
TAAGGAATCCAGCAATTATT	578	440	491	857	771	1861	1630
TAATAATAATTGCTGGATTC	748	637	594	1206	1194	2025	2345
ATAAGGAATCCAGCAATTAT	607	436	461	936	825	1422	1426
AATAATAATTGCTGGATTCC	584	564	533	1091	1195	2437	2359
AATTTCCCCCCAAAAAATAA	505	151	153	377	433	694	524
TCCTAAAAAATTTCCCCCCA	295	530	390	943	888	1336	1499
ATCCTAAAAAATTTCCCCCC	415	520	638	836	1055	1995	1870
GATCCTAAAAAATTTCCCCC	414	334	391	617	852	1670	1245
AGATCCTAAAAAATTTCCCC	535	282	249	453	450	1063	736
CAGATCCTAAAAAATTTCCC	403	296	328	674	682	1478	978
TCAGATCCTAAAAAATTTCC	411	316	209	482	507	827	966
ATCAGATCCTAAAAAATTTC	423	245	128	403	355	622	554
AATCAGATCCTAAAAAATTT	619	277	309	586	526	1237	1004
GAATCAGATCCTAAAAAATT	484	283	282	619	720	1376	1281
AGAATCAGATCCTAAAAAAT	654	313	246	673	678	1337	1015
AAGAATCAGATCCTAAAAAA	534	342	174	291	398	619	778
GAAGAATCAGATCCTAAAAA	635	355	310	724	577	985	1078
AGAAGAATCAGATCCTAAAA	484	286	299	711	698	1135	1312
CAGAAGAATCAGATCCTAAA	395	153	161	373	316	898	622
TCAGAAGAATCAGATCCTAA	671	314	273	583	565	1134	1218
TTCAGAAGAATCAGATCCTA	624	516	654	978	1051	2193	1992
CTTCAGAAGAATCAGATCCT	723	1341	1164	2433	2311	3922	4206
TCTTCAGAAGAATCAGATCC	408	369	215	569	572	1204	937
TTTAGGATCTGATTCTTCTG	479	496	466	991	913	2019	2164
ATCTTCAGAAGAATCAGATC	764	625	452	951	883	1852	1727
TTAGGATCTGATTCTTCTGA	734	496	615	969	1007	1791	1624
TATCTTCAGAAGAATCAGAT	564	294	329	632	561	1162	825
TAGGATCTGATTCTTCTGAA	752	580	417	993	989	2022	1797
GTATCTTCAGAAGAATCAGA	576	228	203	465	516	928	879
AGGATCTGATTCTTCTGAAG	715	911	637	1340	1360	2059	2514
GGTATCTTCAGAAGAATCAG	602	477	600	931	912	2034	1758
GGATCTGATTCTTCTGAAGA	771	619	603	1240	1626	2636	2913
CGGTATCTTCAGAAGAATCA	707	662	486	1177	1194	2024	2141
GATCTGATTCTTCTGAAGAT	707	879	720	1345	1897	2988	3406
ACGGTATCTTCAGAAGAATC	717	651	694	904	1042	1964	1909
ATCTGATTCTTCTGAAGATA	602	496	695	1069	1153	1722	2277
AACGGTATCTTCAGAAGAAT	884	736	741	1253	1202	2270	2271
TCTGATTCTTCTGAAGATAC	641	682	667	1336	1082	2249	2578
TAACGGTATCTTCAGAAGAA	758	937	852	1526	1568	2492	2681
CTGATTCTTCTGAAGATACC	576	418	343	806	722	1575	1242
TTAACGGTATCTTCAGAAGA	580	740	715	1346	1429	2665	2382
TGATTCTTCTGAAGATACCG	773	541	578	1277	1191	2379	2425
ATTAACGGTATCTTCAGAAG	646	360	378	728	722	1153	1178
GATTCTTCTGAAGATACCGT	491	458	582	845	844	1572	1368
TATTAACGGTATCTTCAGAA	756	491	505	846	1028	1777	1546
ATTCTTCTGAAGATACCGTT	520	369	395	665	781	1396	1378
TTATTAACGGTATCTTCAGA	477	477	491	804	1036	1743	1795
TTCTTCTGAAGATACCGTTA	629	604	665	969	1153	2221	1857
CTTATTAACGGTATCTTCAG	491	542	616	944	1128	1674	2248
TCTTCTGAAGATACCGTTAA	724	507	442	792	847	1578	1544
CCTTATTAACGGTATCTTCA	626	362	443	615	791	1465	1354
CTTCTGAAGATACCGTTAAT	673	750	781	1485	1274	2432	2496
GCCTTATTAACGGTATCTTC	500	457	505	902	815	2165	1627
TTCTGAAGATACCGTTAATA	763	593	716	1297	1182	2403	2324
TGCCTTATTAACGGTATCTT	576	1158	1032	1864	1998	3282	3136
TCTGAAGATACCGTTAATAA	482	137	205	252	248	655	571
TTGCCTTATTAACGGTATCT	738	1266	1100	2072	2204	3474	4107
CTGAAGATACCGTTAATAAG	1001	603	769	1009	1220	2285	2056
GTTGCCTTATTAACGGTATC	603	1040	1048	2150	1742	3664	3305
TGAAGATACCGTTAATAAGG	700	470	573	664	867	1324	968
AGTTGCCTTATTAACGGTAT	623	838	832	1624	1633	2986	2806
GAAGATACCGTTAATAAGGC	501	413	476	842	864	1597	1533
AAGTTGCCTTATTAACGGTA	771	865	733	1388	1702	3193	2956
AAGATACCGTTAATAAGGCA	670	449	453	880	948	1745	1349
TAAGTTGCCTTATTAACGGT	366	663	829	1396	1218	2329	2437
AGATACCGTTAATAAGGCAA	745	604	632	1222	1149	2097	1955
ATAAGTTGCCTTATTAACGG	591	605	609	1055	974	1825	1821
GATACCGTTAATAAGGCAAC	540	403	546	839	870	1350	1901
AATAAGTTGCCTTATTAACG	548	661	691	1089	1037	2109	2231
ATACCGTTAATAAGGCAACT	502	333	350	549	837	1172	1095
CAATAAGTTGCCTTATTAAC	438	347	378	907	931	1359	1395
TACCGTTAATAAGGCAACTT	402	337	358	497	647	925	1074
GCAATAAGTTGCCTTATTAA	775	763	782	1301	1180	2984	2550
ACCGTTAATAAGGCAACTTA	915	647	398	922	835	1972	1799
TGCAATAAGTTGCCTTATTA	759	1162	1332	1926	1866	3733	3953
CCGTTAATAAGGCAACTTAT	476	277	322	419	562	984	1155
CTGCAATAAGTTGCCTTATT	500	868	692	1130	1470	2348	2674
CGTTAATAAGGCAACTTATT	440	349	419	792	788	1242	1553
CCTGCAATAAGTTGCCTTAT	787	977	847	1671	1719	3260	2827
GTTAATAAGGCAACTTATTG	586	552	514	1066	1038	2309	2015
ACCTGCAATAAGTTGCCTTA	770	847	977	1523	1657	3093	3007
TTAATAAGGCAACTTATTGC	439	262	237	451	600	980	907
CACCTGCAATAAGTTGCCTT	654	843	864	1531	1495	2605	2852
TAATAAGGCAACTTATTGCA	550	534	449	1007	986	1710	1602
TCACCTGCAATAAGTTGCCT	486	449	458	705	987	1514	1446
AATAAGGCAACTTATTGCAG	840	936	1037	1733	1777	3230	3253
CTCACCTGCAATAAGTTGCC	524	626	581	977	1407	1801	1907
ATAAGGCAACTTATTGCAGG	692	732	605	1303	1377	2195	2613
ACTCACCTGCAATAAGTTGC	514	522	510	875	902	1371	2017
TAAGGCAACTTATTGCAGGT	700	953	1066	1586	1583	3067	3001
GACTCACCTGCAATAAGTTG	709	787	819	1328	1606	3020	2922
AAGGCAACTTATTGCAGGTG	947	1614	1359	2625	2989	4828	5104
TGACTCACCTGCAATAAGTT	508	589	600	905	979	1760	1983
AGGCAACTTATTGCAGGTGA	843	1418	1383	2469	2495	4320	4428
TTGACTCACCTGCAATAAGT	721	195	350	524	708	1377	1141
GGCAACTTATTGCAGGTGAG	847	1145	1358	2452	2416	4916	4484
TTTGACTCACCTGCAATAAG	750	539	462	876	891	1864	1770
GCAACTTATTGCAGGTGAGT	718	1238	1247	2184	2524	4202	4221
CTTTGACTCACCTGCAATAA	690	467	523	888	785	1603	1407
CAACTTATTGCAGGTGAGTC	406	931	912	1719	1421	2892	2610
TCTTTGACTCACCTGCAATA	728	310	251	617	632	852	875
AACTTATTGCAGGTGAGTCA	917	1372	1292	2306	2290	3998	3893
CTCTTTGACTCACCTGCAAT	555	395	378	818	652	1336	1295
ACTTATTGCAGGTGAGTCAA	858	1141	1077	2056	1875	3784	3639
CTTATTGCAGGTGAGTCAAA	640	921	810	1645	1530	3528	3110
TTCTCTTTGACTCACCTGCA	665	698	769	1049	1170	2216	2377
TTATTGCAGGTGAGTCAAAG	637	608	610	1101	1343	2047	2141
GTTCTCTTTGACTCACCTGC	621	406	337	878	957	1661	1516
TATTGCAGGTGAGTCAAAGA	814	664	577	1004	1122	1914	2550
GGTTCTCTTTGACTCACCTG	651	899	1083	1798	1599	2764	3067
ATTGCAGGTGAGTCAAAGAG	802	1114	1014	2168	1979	3795	3330
AGGTTCTCTTTGACTCACCT	503	612	559	1031	1168	2105	1925
TTGCAGGTGAGTCAAAGAGA	1122	1176	1213	2351	2588	4826	4440
AAGGTTCTCTTTGACTCACC	339	312	257	403	501	1050	1141
TGCAGGTGAGTCAAAGAGAA	951	1162	1170	2026	1833	3802	3536
AAAGGTTCTCTTTGACTCAC	553	573	509	1040	943	1822	1936
GCAGGTGAGTCAAAGAGAAC	488	464	571	989	901	1827	1542
CAAAGGTTCTCTTTGACTCA	582	978	799	1749	1414	2920	2370
CAGGTGAGTCAAAGAGAACC	574	608	577	905	1105	2074	2195
ACAAAGGTTCTCTTTGACTC	792	1042	850	1396	1594	2787	2712
AGGTGAGTCAAAGAGAACCT	799	1341	1463	2386	2381	3769	4199
GACAAAGGTTCTCTTTGACT	694	749	690	1383	1343	2809	2500
GGTGAGTCAAAGAGAACCTT	738	1218	1316	2047	2098	3886	3754
AGACAAAGGTTCTCTTTGAC	559	722	768	1291	1484	2485	3029
GTGAGTCAAAGAGAACCTTT	665	845	975	1379	1304	2666	2607
TAGACAAAGGTTCTCTTTGA	866	1008	868	1617	1582	3228	2964
TGAGTCAAAGAGAACCTTTG	650	1527	1045	1607	1814	3455	3540
ATAGACAAAGGTTCTCTTTG	732	1345	1301	2122	2156	4419	3994
GAGTCAAAGAGAACCTTTGT	521	853	878	1597	1599	2899	2839
CATAGACAAAGGTTCTCTTT	792	1272	1108	2105	1901	3189	3514
AGTCAAAGAGAACCTTTGTC	677	960	835	1802	1653	3057	3011
TCATAGACAAAGGTTCTCTT	490	373	409	603	592	1331	944
GTCAAAGAGAACCTTTGTCT	471	490	478	1082	970	1899	1614
TTCATAGACAAAGGTTCTCT	842	734	764	1246	1294	2794	2273
TCAAAGAGAACCTTTGTCTA	636	529	474	933	1022	1726	1857
CTTCATAGACAAAGGTTCTC	516	538	543	887	944	1691	1611
CAAAGAGAACCTTTGTCTAT	589	735	585	1063	1127	2322	1682
GCTTCATAGACAAAGGTTCT	726	1156	865	1922	1910	3590	3501
AAAGAGAACCTTTGTCTATG	545	580	679	1038	1217	2533	1961
AGCTTCATAGACAAAGGTTC	546	424	404	1016	903	2349	1956
AAGAGAACCTTTGTCTATGA	729	574	893	1209	1244	2325	1982
CAGCTTCATAGACAAAGGTT	708	656	659	1374	1566	2442	2437
AGAGAACCTTTGTCTATGAA	774	641	667	1099	1134	2125	2353
CCAGCTTCATAGACAAAGGT	571	323	374	611	676	1334	1165
GAGAACCTTTGTCTATGAAG	709	626	641	1102	1242	2291	2156
ACCAGCTTCATAGACAAAGG	722	320	395	690	697	1342	1180
AGAACCTTTGTCTATGAAGC	484	520	455	700	963	1525	1444
TACCAGCTTCATAGACAAAG	715	246	280	586	635	937	1289
GAACCTTTGTCTATGAAGCT	446	367	329	796	864	1548	1216
ATACCAGCTTCATAGACAAA	545	275	319	535	640	1101	702
AACCTTTGTCTATGAAGCTG	760	618	648	1334	1176	2528	2044
AATACCAGCTTCATAGACAA	889	468	438	917	907	1811	1560
ACCTTTGTCTATGAAGCTGG	555	878	709	1249	1362	2805	2318
AAATACCAGCTTCATAGACA	608	360	335	599	533	1158	1039
CCTTTGTCTATGAAGCTGGT	605	788	1017	1378	1518	2651	3194
AAAATACCAGCTTCATAGAC	440	427	330	665	664	1183	1318
CTTTGTCTATGAAGCTGGTA	859	1089	995	1812	1936	3638	3289
GAAAATACCAGCTTCATAGA	780	439	325	647	724	1507	1021
TTTGTCTATGAAGCTGGTAT	776	690	792	1340	1101	2634	2132
GGAAAATACCAGCTTCATAG	742	397	487	927	846	1597	1578
TTGTCTATGAAGCTGGTATT	479	637	635	1022	1094	1703	2105
AGGAAAATACCAGCTTCATA	1031	787	820	1639	1608	3032	3023
TGTCTATGAAGCTGGTATTT	653	856	814	1673	1707	3236	2625
TAGGAAAATACCAGCTTCAT	426	546	718	994	874	2026	1769
ATAGGAAAATACCAGCTTCA	679	565	730	1172	1291	2479	2325
AATAGGAAAATACCAGCTTC	552	605	622	1171	1381	2375	2430
AAATAGGAAAATACCAGCTT	650	560	476	1159	909	2004	1996
TAAATAGGAAAATACCAGCT	472	416	488	851	877	1958	1409
CTAAATAGGAAAATACCAGC	345	242	292	320	329	889	706
ACTAAATAGGAAAATACCAG	825	419	358	691	558	1552	1246
AACTAAATAGGAAAATACCA	629	278	178	501	479	957	752
TAACTAAATAGGAAAATACC	488	146	107	305	291	510	525
GGAAAAGACAGAGTCCTAAT	517	553	415	955	981	1862	1636
TCTTATTAGGACTCTGTCTT	581	906	950	1566	1612	3002	3198
GGGAAAAGACAGAGTCCTAA	852	561	609	1109	1097	2291	2085
CTTATTAGGACTCTGTCTTT	704	1277	1099	2269	2280	3579	3833
AGGGAAAAGACAGAGTCCTA	707	1345	1318	2420	2419	4550	4348
TAGGGAAAAGACAGAGTCCT	443	997	725	1700	1528	2903	3329
ATAGGGAAAAGACAGAGTCC	494	845	1004	1391	1431	2643	3003
TATAGGGAAAAGACAGAGTC	427	736	504	999	950	1846	1328
CTATAGGGAAAAGACAGAGT	449	357	322	782	780	1332	1664
ACTATAGGGAAAAGACAGAG	746	548	412	948	972	1674	1681
CACTATAGGGAAAAGACAGA	593	296	277	642	566	1153	1246
ACACTATAGGGAAAAGACAG	966	698	670	1242	1115	2172	2443
CACACTATAGGGAAAAGACA	824	407	402	731	686	1276	1263
CCACACTATAGGGAAAAGAC	553	178	181	392	416	749	789
CCCACACTATAGGGAAAAGA	896	349	269	675	625	1040	1066
TCCCACACTATAGGGAAAAG	619	332	190	584	608	1197	1096
CTCCCACACTATAGGGAAAA	829	706	578	1224	1244	2191	2309
ATCTCCCACACTATAGGGAA	838	954	971	1553	1519	3533	2983
GATCTCCCACACTATAGGGA	854	957	887	1709	1965	3418	3143
TGATCTCCCACACTATAGGG	662	591	661	978	876	1977	2029
TTGATCTCCCACACTATAGG	540	251	345	623	618	1129	1145
TTTCCCTATAGTGTGGGAGA	1093	1476	1550	2827	2870	5046	5160
CTTGATCTCCCACACTATAG	781	490	627	925	944	1457	1937
TTCCCTATAGTGTGGGAGAT	890	940	1118	1872	1942	3256	3347
TCTTGATCTCCCACACTATA	722	503	455	878	980	1745	1879
TCCCTATAGTGTGGGAGATC	575	307	349	717	652	1271	1144
TTCTTGATCTCCCACACTAT	573	823	734	1416	1409	2747	2027
CCCTATAGTGTGGGAGATCA	594	653	492	948	973	1922	1998
ATTCTTGATCTCCCACACTA	504	284	264	522	539	1475	773
CCTATAGTGTGGGAGATCAA	716	739	711	1140	1261	2121	2280
AATTCTTGATCTCCCACACT	357	372	381	624	631	1368	1244
CTATAGTGTGGGAGATCAAG	970	790	841	1544	1620	2949	2702
CAATTCTTGATCTCCCACAC	411	424	614	1086	1073	2047	1965
TATAGTGTGGGAGATCAAGA	868	729	794	1574	1277	2709	2278
ACAATTCTTGATCTCCCACA	817	848	817	1607	1776	3248	3015
ATAGTGTGGGAGATCAAGAA	822	816	765	1566	1452	2672	2422
AACAATTCTTGATCTCCCAC	539	518	471	820	978	2001	1521
TAGTGTGGGAGATCAAGAAT	994	1484	1475	2921	2650	4325	4372
TAACAATTCTTGATCTCCCA	697	371	335	668	712	1280	1268
AGTGTGGGAGATCAAGAATT	734	1477	1416	2408	2509	4276	5120
GTAACAATTCTTGATCTCCC	526	341	411	693	715	1727	1424
GTGTGGGAGATCAAGAATTG	682	1008	948	1643	1823	3009	3392
TGTAACAATTCTTGATCTCC	430	478	393	769	902	1597	1368
TGTGGGAGATCAAGAATTGT	577	751	718	1424	1460	2580	2388
TTGTAACAATTCTTGATCTC	524	536	605	1036	891	1815	2014
GTGGGAGATCAAGAATTGTT	623	890	834	1492	1484	3192	2829
TTTGTAACAATTCTTGATCT	808	706	679	1180	932	2142	2208
TGGGAGATCAAGAATTGTTA	688	717	849	1532	1515	3000	2668
ATTTGTAACAATTCTTGATC	650	599	413	758	829	1849	1942
GGGAGATCAAGAATTGTTAC	502	609	566	1030	1062	1919	1974
GATTTGTAACAATTCTTGAT	743	548	600	1100	1023	2365	2263
GGAGATCAAGAATTGTTACA	830	884	832	1372	1609	2512	2681
TGATTTGTAACAATTCTTGA	624	362	262	555	552	868	846
GAGATCAAGAATTGTTACAA	670	737	672	1395	1185	2656	2703
GTGATTTGTAACAATTCTTG	706	859	766	1405	1444	2935	2963
AGATCAAGAATTGTTACAAA	745	214	334	560	470	1199	957
GGTGATTTGTAACAATTCTT	736	751	749	1368	1433	2584	2445
GATCAAGAATTGTTACAAAT	646	464	510	785	813	1504	1493
GGGTGATTTGTAACAATTCT	689	629	826	1440	1443	2850	2637
ATCAAGAATTGTTACAAATC	638	588	471	885	920	1565	1400
GGGGTGATTTGTAACAATTC	330	550	604	981	970	1834	1726
TCAAGAATTGTTACAAATCA	642	312	276	551	528	1005	810
AGGGGTGATTTGTAACAATT	817	986	859	1481	1652	2938	2840
CAAGAATTGTTACAAATCAC	399	291	250	558	504	1195	853
GAGGGGTGATTTGTAACAAT	569	732	713	1124	1405	2605	2380
AAGAATTGTTACAAATCACC	390	153	148	308	323	547	608
TGAGGGGTGATTTGTAACAA	659	1111	1157	2211	2135	3726	3695
AGAATTGTTACAAATCACCC	613	311	321	582	622	1285	1120
TTGAGGGGTGATTTGTAACA	658	946	946	1592	1913	3126	3455
GAATTGTTACAAATCACCCC	312	235	221	308	510	641	640
CTTGAGGGGTGATTTGTAAC	558	866	762	1363	1396	2260	2271
AATTGTTACAAATCACCCCT	439	301	231	714	659	1349	1313
CCTTGAGGGGTGATTTGTAA	825	1219	1165	2054	2054	3737	3687
ATTGTTACAAATCACCCCTC	359	324	286	508	536	843	1146
TCCTTGAGGGGTGATTTGTA	632	1023	859	1719	1788	3202	2619
TTGTTACAAATCACCCCTCA	984	823	967	1601	1752	3310	3268
TTCCTTGAGGGGTGATTTGT	545	714	629	1175	1232	2426	2572
TGTTACAAATCACCCCTCAA	622	544	462	869	681	1352	1283
GTTCCTTGAGGGGTGATTTG	742	988	1044	2047	2079	3068	3526
GTTACAAATCACCCCTCAAG	462	322	298	656	575	1712	1035
GGTTCCTTGAGGGGTGATTT	512	752	693	1298	1564	2442	2490
TTACAAATCACCCCTCAAGG	643	483	497	823	1008	1898	2047
TGGTTCCTTGAGGGGTGATT	529	1060	1026	2124	1951	3598	2877
TACAAATCACCCCTCAAGGA	694	355	280	662	706	1077	1037
CTGGTTCCTTGAGGGGTGAT	592	1115	1186	1910	1939	3319	3997
ACAAATCACCCCTCAAGGAA	639	417	370	841	802	1521	1439
CCTGGTTCCTTGAGGGGTGA	683	1254	1340	2037	2197	3405	4192
CAAATCACCCCTCAAGGAAC	477	358	221	563	667	1049	944
CCCTGGTTCCTTGAGGGGTG	766	1446	1374	2817	2818	5190	4830
AAATCACCCCTCAAGGAACC	534	280	310	680	617	1533	1264
TCCCTGGTTCCTTGAGGGGT	516	469	652	958	1141	1693	1627
AATCACCCCTCAAGGAACCA	681	492	482	892	884	1781	1811
ATCCCTGGTTCCTTGAGGGG	767	1263	1460	2298	2294	4380	3917
ATCACCCCTCAAGGAACCAG	624	487	467	781	906	1620	1943
CATCCCTGGTTCCTTGAGGG	544	774	829	1487	1485	2487	2637
TCACCCCTCAAGGAACCAGG	732	356	330	497	563	797	943
TCATCCCTGGTTCCTTGAGG	481	521	722	896	915	1862	1803
CACCCCTCAAGGAACCAGGG	703	370	549	763	776	1617	1550
TTCATCCCTGGTTCCTTGAG	535	717	768	1409	1380	2348	2737
ACCCCTCAAGGAACCAGGGA	1021	738	713	1253	1036	1905	2070
TTTCATCCCTGGTTCCTTGA	390	492	479	743	874	1417	1607
CCCCTCAAGGAACCAGGGAT	810	1057	1072	1882	1763	3509	3569
CCCTCAAGGAACCAGGGATG	699	1349	1128	2165	2056	4427	4003
GATTTCATCCCTGGTTCCTT	421	739	536	1096	1087	1602	1855
TGATTTCATCCCTGGTTCCT	544	798	906	1611	1440	2802	3153
CTCAAGGAACCAGGGATGAA	865	890	951	1677	1717	2998	3315
CTGATTTCATCCCTGGTTCC	457	616	646	1047	1218	2137	2132
TCAAGGAACCAGGGATGAAA	706	274	389	592	647	1151	770
ACTGATTTCATCCCTGGTTC	795	832	725	1948	1464	2970	2707
CAAGGAACCAGGGATGAAAT	596	618	516	1094	1082	2198	2032
AACTGATTTCATCCCTGGTT	465	490	435	893	956	1720	1816
AAGGAACCAGGGATGAAATC	483	442	396	858	1057	1287	1601
AAACTGATTTCATCCCTGGT	437	646	636	1315	1229	2058	1776
AGGAACCAGGGATGAAATCA	750	799	745	1362	1422	2742	2455
CAAACTGATTTCATCCCTGG	727	746	597	1430	1345	2435	2561
GGAACCAGGGATGAAATCAG	639	878	680	1418	1355	2512	2611
CCAAACTGATTTCATCCCTG	808	1103	813	1568	1772	2839	2897
GAACCAGGGATGAAATCAGT	730	603	617	1141	1082	2332	2151
TCCAAACTGATTTCATCCCT	362	513	496	909	852	1673	1735
AACCAGGGATGAAATCAGTT	744	803	730	1534	1420	2917	2325
ATCCAAACTGATTTCATCCC	563	730	775	1325	1281	2295	2496
ACCAGGGATGAAATCAGTTT	642	798	881	1368	1401	2263	2228
AATCCAAACTGATTTCATCC	434	294	410	605	698	1101	1431
CCAGGGATGAAATCAGTTTG	1021	1677	1682	2657	2855	5355	5405
GAATCCAAACTGATTTCATC	479	252	256	514	632	894	943
CAGGGATGAAATCAGTTTGG	662	1151	1029	2162	2221	3582	2956
AGAATCCAAACTGATTTCAT	532	386	425	751	909	1636	1597
AGGGATGAAATCAGTTTGGA	727	843	808	1653	1543	2986	3069
CAGAATCCAAACTGATTTCA	688	828	854	1422	1469	2606	2698
GGGATGAAATCAGTTTGGAT	518	644	589	1310	1295	2126	1927
GCAGAATCCAAACTGATTTC	411	647	617	1126	1071	2118	1895
GGATGAAATCAGTTTGGATT	709	981	849	1497	1517	2790	2759
TGCAGAATCCAAACTGATTT	663	708	695	1222	1206	2619	2195
GATGAAATCAGTTTGGATTC	706	1008	862	1665	1463	3049	2945
TTGCAGAATCCAAACTGATT	592	527	438	998	1015	1791	1782
ATGAAATCAGTTTGGATTCT	767	1092	1009	1798	1615	3636	3266
TTTGCAGAATCCAAACTGAT	708	598	520	904	955	1959	1683
TGAAATCAGTTTGGATTCTG	643	681	858	1296	1376	2294	2772
GAAATCAGTTTGGATTCTGC	663	376	492	938	1104	1798	1820
AAATCAGTTTGGATTCTGCA	883	616	556	1059	976	2247	1993
AATCAGTTTGGATTCTGCAA	775	855	831	1563	1519	3041	2788
ATCAGTTTGGATTCTGCAAA	577	687	549	972	914	1970	2076
TCAGTTTGGATTCTGCAAAA	918	482	424	739	899	1540	1389
CAGTTTGGATTCTGCAAAAA	521	506	399	931	944	1343	1618
AGTTTGGATTCTGCAAAAAA	591	290	360	567	496	1213	1053
GTTTGGATTCTGCAAAAAAG	725	537	446	876	848	1946	1799
TTTGGATTCTGCAAAAAAGG	848	446	590	820	815	1830	1805
TTGGATTCTGCAAAAAAGGG	904	815	708	1268	1193	2282	2562
TGGATTCTGCAAAAAAGGGT	474	488	356	723	836	1387	1323
GGATTCTGCAAAAAAGGGTA	874	1206	989	2108	2128	4101	3411
GATTCTGCAAAAAAGGGTAA	919	890	777	1644	1607	3254	3144
ATTCTGCAAAAAAGGGTAAT	649	579	630	1263	1106	2072	2013
TTCTGCAAAAAAGGGTAATG	582	585	614	946	1028	2072	2087
TCTGCAAAAAAGGGTAATGG	621	328	404	790	743	1601	1480
CTGCAAAAAAGGGTAATGGC	519	364	559	892	857	1410	1250
TGCAAAAAAGGGTAATGGCA	672	693	616	1112	1066	1858	2160
GCAAAAAAGGGTAATGGCAA	738	974	913	1730	1829	3300	3114
AAACTTTGCCATTACCCTTT	607	877	608	1625	1467	3329	2555
CAAAAAAGGGTAATGGCAAA	745	630	642	1019	1060	1665	1965
CAAACTTTGCCATTACCCTT	615	819	751	1351	1653	2670	2313
AAAAAAGGGTAATGGCAAAG	519	666	662	1094	991	2095	1586
GCAAACTTTGCCATTACCCT	529	790	667	1220	1120	2881	2806
AAAAAGGGTAATGGCAAAGT	691	557	612	1114	1150	2147	2272
GGCAAACTTTGCCATTACCC	608	854	742	1359	1251	2689	2062
AAAAGGGTAATGGCAAAGTT	460	524	589	1190	1191	1961	1927
TGGCAAACTTTGCCATTACC	488	565	663	1100	1063	2366	2214
AAAGGGTAATGGCAAAGTTT	708	925	1111	1756	1776	3240	2722
TTGGCAAACTTTGCCATTAC	357	443	525	875	925	1494	1538
AAGGGTAATGGCAAAGTTTG	772	1333	1270	2267	2191	4230	3852
GTTGGCAAACTTTGCCATTA	737	1615	1669	2729	2939	4639	5034
AGGGTAATGGCAAAGTTTGC	588	680	892	1277	1352	2598	2193
AGTTGGCAAACTTTGCCATT	434	763	895	1318	1333	2679	2413
GGGTAATGGCAAAGTTTGCC	531	745	720	1517	1555	2849	2854
AAGTTGGCAAACTTTGCCAT	454	661	677	1424	1176	2365	2081
GGTAATGGCAAAGTTTGCCA	1212	1419	1514	2802	2923	5130	5462
TAAGTTGGCAAACTTTGCCA	696	1046	1112	2148	1890	3804	3036
GTAATGGCAAAGTTTGCCAA	701	930	939	1781	1613	3531	3350
TTAAGTTGGCAAACTTTGCC	570	504	609	876	982	1714	2002
TAATGGCAAAGTTTGCCAAC	357	367	387	765	772	1392	1155
GTTAAGTTGGCAAACTTTGC	430	523	517	1058	927	2102	1644
AATGGCAAAGTTTGCCAACT	412	815	840	1514	1383	3095	3093
TGTTAAGTTGGCAAACTTTG	1083	966	881	1662	1814	3318	2989
ATGGCAAAGTTTGCCAACTT	617	1018	933	1501	1696	3792	3149
CTGTTAAGTTGGCAAACTTT	767	878	916	1782	1594	3466	3070
TGGCAAAGTTTGCCAACTTA	799	1196	1155	2277	2197	4357	3607
CCTGTTAAGTTGGCAAACTT	658	673	720	1040	1309	2021	2241
GGCAAAGTTTGCCAACTTAA	1031	753	663	1383	1348	2399	2438
GCCTGTTAAGTTGGCAAACT	380	431	448	783	765	1562	1430
GCAAAGTTTGCCAACTTAAC	620	641	593	935	1289	2237	2599
TGCCTGTTAAGTTGGCAAAC	448	494	492	921	998	1591	1869
CAAAGTTTGCCAACTTAACA	779	557	327	863	876	1553	1468
GTGCCTGTTAAGTTGGCAAA	793	1224	1090	2229	2060	4202	4340
AAAGTTTGCCAACTTAACAG	477	381	308	472	530	884	948
AGTGCCTGTTAAGTTGGCAA	790	788	964	1335	1398	2948	2463
AAGTTTGCCAACTTAACAGG	709	583	521	974	1004	1882	2315
CAGTGCCTGTTAAGTTGGCA	494	895	896	1545	1685	2915	2937
AGTTTGCCAACTTAACAGGC	458	285	316	602	595	981	1091
TCAGTGCCTGTTAAGTTGGC	441	415	454	773	1030	1670	1755
GTTTGCCAACTTAACAGGCA	661	675	751	1552	1452	2569	2804
TTCAGTGCCTGTTAAGTTGG	934	1151	1150	1879	2315	3966	4302
TTTGCCAACTTAACAGGCAC	478	460	428	961	1018	1606	1434
TTTCAGTGCCTGTTAAGTTG	784	886	749	1491	1465	2486	2481
TTGCCAACTTAACAGGCACT	692	931	854	1444	1587	3106	2945
TGCCAACTTAACAGGCACTG	683	869	800	1972	1580	3043	2663
GCCAACTTAACAGGCACTGA	684	564	553	1041	928	1901	2001
CCAACTTAACAGGCACTGAA	690	276	222	452	387	817	890
CAACTTAACAGGCACTGAAA	675	417	295	568	656	1187	1184
AACTTAACAGGCACTGAAAA	830	341	386	583	612	860	1093
ACTTAACAGGCACTGAAAAG	665	515	576	955	1187	2069	2150
CTTAACAGGCACTGAAAAGA	781	450	367	1014	800	1602	1256
TTAACAGGCACTGAAAAGAG	634	418	435	821	829	1410	1297
TAACAGGCACTGAAAAGAGA	706	280	259	607	484	1117	959
AACAGGCACTGAAAAGAGAG	961	731	828	1711	1542	3225	2865
ACAGGCACTGAAAAGAGAGT	622	586	601	1046	1177	2190	1847
CAGGCACTGAAAAGAGAGTG	665	930	1157	1853	1857	3482	3231
AGGCACTGAAAAGAGAGTGG	1212	1245	1219	2533	2300	4131	4209
GGCACTGAAAAGAGAGTGGG	775	687	823	1432	1615	2886	2967
GCACTGAAAAGAGAGTGGGT	370	629	571	959	957	1550	2033
ATATACAAAAATAACAAGGT	543	277	189	460	485	962	683
AATATACAAAAATAACAAGG	592	246	179	371	370	691	587
AAATATACAAAAATAACAAG	752	195	132	378	334	905	916
GCAGCTGAAAATATACAAAA	716	249	218	429	478	987	1033
AGCAGCTGAAAATATACAAA	836	469	283	746	881	1697	1554
AAGCAGCTGAAAATATACAA	653	258	262	465	500	1098	1068
CAAGCAGCTGAAAATATACA	994	637	439	1039	960	2119	2011
ACAAGCAGCTGAAAATATAC	478	166	230	330	388	689	873
CACAAGCAGCTGAAAATATA	714	532	382	774	827	1900	1827
TCACAAGCAGCTGAAAATAT	550	375	384	704	727	1340	1428
TTCACAAGCAGCTGAAAATA	658	701	583	1044	1226	2244	1977
ATTCACAAGCAGCTGAAAAT	648	302	362	870	747	1266	1233
AATTCACAAGCAGCTGAAAA	578	211	239	488	449	991	1198
AAATTCACAAGCAGCTGAAA	559	310	291	518	562	997	1396
AAAATTCACAAGCAGCTGAA	647	382	337	663	559	1035	920
GAAAATTCACAAGCAGCTGA	812	328	518	946	935	1757	1649
AGAAAATTCACAAGCAGCTG	872	860	1117	1795	1489	3715	3253
CAGAAAATTCACAAGCAGCT	435	216	245	538	452	1077	736
TTTCAGCTGCTTGTGAATTT	375	388	459	872	892	1626	1384
TCAGAAAATTCACAAGCAGC	588	584	605	1316	1217	2809	2220
CTCAGAAAATTCACAAGCAG	835	470	539	1065	952	2009	1843
GTCTCAGAAAATTCACAAGC	518	412	438	685	770	1096	1220
AGTATTTGTTACATCCGTCT	541	668	641	1112	1257	2491	2021
CAGTATTTGTTACATCCGTC	470	655	603	1079	874	2252	2028
TCAGTATTTGTTACATCCGT	670	710	572	1111	1099	2136	2323
TTCAGTATTTGTTACATCCG	744	1065	1009	2002	1708	3784	2900
GTTCAGTATTTGTTACATCC	547	406	406	1013	965	2079	1593
TGTTCAGTATTTGTTACATC	478	267	282	596	496	1380	911
GACGGATGTAACAAATACTG	879	695	510	1024	943	2567	1811
ATGTTCAGTATTTGTTACAT	535	650	539	1138	1064	1798	1945
ACGGATGTAACAAATACTGA	745	366	453	625	875	1461	1958
GATGTTCAGTATTTGTTACA	696	893	953	1659	1729	3537	3004
CGGATGTAACAAATACTGAA	760	309	245	650	697	997	1146
TGATGTTCAGTATTTGTTAC	490	855	567	1036	1123	2114	2445
GGATGTAACAAATACTGAAC	609	258	315	617	640	1270	920
ATGATGTTCAGTATTTGTTA	784	739	637	1139	1258	2355	2167
GATGTAACAAATACTGAACA	792	511	465	1047	892	1744	1540
GATGATGTTCAGTATTTGTT	569	922	742	1338	1442	2560	2313
ATGTAACAAATACTGAACAT	611	403	449	684	778	1463	1372
TGATGATGTTCAGTATTTGT	506	362	524	779	758	1675	1458
TGTAACAAATACTGAACATC	609	283	377	603	598	1144	1183
TTGATGATGTTCAGTATTTG	821	976	901	1482	1470	2456	3660
GTAACAAATACTGAACATCA	892	279	311	454	589	1064	1210
GTTGATGATGTTCAGTATTT	427	519	523	941	975	1689	1890
TAACAAATACTGAACATCAT	417	140	212	529	296	706	511
GGTTGATGATGTTCAGTATT	500	586	525	998	1051	1935	1947
AACAAATACTGAACATCATC	556	128	164	303	372	789	711
GGGTTGATGATGTTCAGTAT	487	461	645	1148	1217	2212	1894
ACAAATACTGAACATCATCA	808	446	314	734	803	1056	1413
TGGGTTGATGATGTTCAGTA	804	1039	820	1577	1892	3194	2969
CAAATACTGAACATCATCAA	764	326	301	576	586	1203	886
CTGGGTTGATGATGTTCAGT	542	617	756	1439	1185	2457	2538
AAATACTGAACATCATCAAC	460	156	153	329	279	576	662
ACTGGGTTGATGATGTTCAG	794	1162	1061	2154	2178	4198	4112
AATACTGAACATCATCAACC	516	269	294	402	520	1090	732
TACTGGGTTGATGATGTTCA	715	1207	992	1795	1841	3375	3504
ATACTGAACATCATCAACCC	494	222	265	561	392	1021	789
TTACTGGGTTGATGATGTTC	687	1067	832	1812	1894	3125	3356
TACTGAACATCATCAACCCA	725	511	565	1027	1212	1954	1671
ATTACTGGGTTGATGATGTT	578	721	761	1143	1311	2764	2614
ACTGAACATCATCAACCCAG	532	313	434	564	594	1360	1213
TATTACTGGGTTGATGATGT	496	488	455	965	872	1779	1944
CTGAACATCATCAACCCAGT	456	346	278	590	630	1177	1158
TTATTACTGGGTTGATGATG	946	1023	1019	1776	2024	3344	3226
TGAACATCATCAACCCAGTA	725	622	579	1040	1050	1847	1665
ATTATTACTGGGTTGATGAT	596	527	484	1225	1248	2374	2742
GAACATCATCAACCCAGTAA	794	305	398	447	527	898	1017
CATTATTACTGGGTTGATGA	832	509	608	976	1082	1722	1698
AACATCATCAACCCAGTAAT	537	369	394	582	733	1419	1399
TCATTATTACTGGGTTGATG	650	475	534	838	913	1585	2175
ACATCATCAACCCAGTAATA	886	517	517	1048	973	2079	1881
ATCATTATTACTGGGTTGAT	605	670	803	1104	1351	2311	2609
CATCATCAACCCAGTAATAA	856	225	291	465	484	1141	995
AATCATTATTACTGGGTTGA	796	663	621	1239	1224	2284	2208
ATCATCAACCCAGTAATAAT	637	163	204	365	261	801	716
AAATCATTATTACTGGGTTG	703	681	735	1537	1275	2461	2306
TCATCAACCCAGTAATAATG	523	189	202	260	257	635	480
CAAATCATTATTACTGGGTT	556	433	507	1022	1064	1843	1424
CATCAACCCAGTAATAATGA	1047	496	334	633	819	1419	1352
TCAAATCATTATTACTGGGT	555	327	442	616	713	1262	1232
ATCAACCCAGTAATAATGAT	606	393	382	921	737	1652	1419
TTCAAATCATTATTACTGGG	452	290	207	545	461	911	912
TCAACCCAGTAATAATGATT	520	294	258	450	604	891	816
GTTCAAATCATTATTACTGG	524	362	382	679	725	883	1203
CAACCCAGTAATAATGATTT	502	478	459	705	663	1456	1397
TGTTCAAATCATTATTACTG	542	420	265	604	474	1164	1077
AACCCAGTAATAATGATTTG	539	656	552	1001	1173	2112	2137
GTGTTCAAATCATTATTACT	434	201	220	366	375	800	716
ACCCAGTAATAATGATTTGA	791	486	472	811	923	1784	1804
GGTGTTCAAATCATTATTAC	318	162	164	343	268	914	546
CCCAGTAATAATGATTTGAA	788	347	383	656	685	1350	1344
TGGTGTTCAAATCATTATTA	824	958	1014	1636	1701	3132	3113
CCAGTAATAATGATTTGAAC	561	182	228	463	486	679	1016
GTGGTGTTCAAATCATTATT	557	772	632	1164	1313	2454	2217
CAGTAATAATGATTTGAACA	532	238	367	635	483	905	916
AGTGGTGTTCAAATCATTAT	545	680	597	1049	1037	2156	2618
AGTAATAATGATTTGAACAC	310	248	177	295	474	784	868
CAGTGGTGTTCAAATCATTA	1014	1811	1879	3180	3136	5222	5211
GTAATAATGATTTGAACACC	387	355	362	664	631	1300	750
TCAGTGGTGTTCAAATCATT	509	708	946	1233	1166	2556	2410
TAATAATGATTTGAACACCA	969	413	419	650	749	1473	1140
CTCAGTGGTGTTCAAATCAT	754	1364	1522	2484	2408	4440	3952
AATAATGATTTGAACACCAC	360	313	249	444	574	988	907
ATAATGATTTGAACACCACT	833	679	591	938	960	1832	1657
TTCTCAGTGGTGTTCAAATC	535	695	718	1175	1361	2319	2468
TAATGATTTGAACACCACTG	784	875	921	1726	1707	3535	3305
CTTCTCAGTGGTGTTCAAAT	633	1254	1309	2416	2362	3398	3622
AATGATTTGAACACCACTGA	713	534	441	1018	885	1829	2155
GCTTCTCAGTGGTGTTCAAA	1032	1078	1149	2316	2360	4145	4935
ATGATTTGAACACCACTGAG	639	708	648	1136	1210	2032	2094
CGCTTCTCAGTGGTGTTCAA	945	1204	1232	2034	2045	3369	3203
TGATTTGAACACCACTGAGA	1215	682	535	1411	1228	2880	2361
ACGCTTCTCAGTGGTGTTCA	529	1175	1027	1941	1969	4170	3313
GATTTGAACACCACTGAGAA	734	592	549	1001	1134	2464	2188
CACGCTTCTCAGTGGTGTTC	310	385	422	746	639	1330	1177
ATTTGAACACCACTGAGAAG	658	597	577	1024	1115	1887	2037
GCACGCTTCTCAGTGGTGTT	492	1056	1071	1528	1748	2663	2684
TTTGAACACCACTGAGAAGC	384	365	279	526	669	1078	1144
TGCACGCTTCTCAGTGGTGT	526	1149	858	1571	1541	2675	2843
TTGAACACCACTGAGAAGCG	761	1641	878	1518	1487	2895	2817
CTGCACGCTTCTCAGTGGTG	958	1547	1411	2494	3138	4826	4716
TGAACACCACTGAGAAGCGT	511	430	539	838	965	1652	1562
GCTGCACGCTTCTCAGTGGT	594	1143	923	2025	1873	3499	3380
GAACACCACTGAGAAGCGTG	841	818	1080	1541	1638	3565	3304
AGCTGCACGCTTCTCAGTGG	719	1106	855	1640	1900	2916	2830
AACACCACTGAGAAGCGTGC	315	229	309	537	464	885	821
CAGCTGCACGCTTCTCAGTG	672	1133	1249	1829	1872	3348	3233
ACACCACTGAGAAGCGTGCA	674	892	824	1304	1631	3102	2732
TCAGCTGCACGCTTCTCAGT	333	304	290	494	607	1191	1079
CACCACTGAGAAGCGTGCAG	603	931	979	1593	1503	3199	2952
CTCAGCTGCACGCTTCTCAG	699	920	707	1537	1568	2929	3233
ACCACTGAGAAGCGTGCAGC	432	390	356	702	575	990	1133
CCACTGAGAAGCGTGCAGCT	568	676	517	823	910	1591	1658
CTCTCAGCTGCACGCTTCTC	559	835	688	1381	1409	3358	2290
CACTGAGAAGCGTGCAGCTG	853	1458	1512	2307	2637	4324	4593
CCTCTCAGCTGCACGCTTCT	513	696	645	1099	972	1968	1635
ACTGAGAAGCGTGCAGCTGA	924	1155	1218	1831	2077	4006	3572
GCCTCTCAGCTGCACGCTTC	507	1035	1121	1774	1879	3321	3606
CTGAGAAGCGTGCAGCTGAG	894	1142	994	1750	1817	3343	3966
TGCCTCTCAGCTGCACGCTT	753	900	994	1498	1623	2849	2742
TGAGAAGCGTGCAGCTGAGA	849	1006	913	1680	1590	3030	3032
ATGCCTCTCAGCTGCACGCT	498	588	638	1031	1027	2073	2150
GAGAAGCGTGCAGCTGAGAG	657	862	840	1508	1571	3046	2708
GATGCCTCTCAGCTGCACGC	365	389	407	612	694	1222	1200
AGAAGCGTGCAGCTGAGAGG	1055	923	1030	1807	2116	3879	3725
GGATGCCTCTCAGCTGCACG	943	1141	1070	2372	2003	3933	3286
GAAGCGTGCAGCTGAGAGGC	473	822	667	1277	1260	2825	2733
TGGATGCCTCTCAGCTGCAC	346	452	346	624	641	1479	1233
AAGCGTGCAGCTGAGAGGCA	569	967	930	1614	1625	2731	2422
CTGGATGCCTCTCAGCTGCA	639	787	774	1533	1662	2603	2541
AGCGTGCAGCTGAGAGGCAT	723	943	923	1378	1807	3302	2918
TCTGGATGCCTCTCAGCTGC	560	625	525	767	939	1831	2089
GCGTGCAGCTGAGAGGCATC	505	921	971	1493	1622	2815	2979
TTCTGGATGCCTCTCAGCTG	397	592	687	1191	1350	2046	2305
CGTGCAGCTGAGAGGCATCC	796	1232	864	1731	2108	3386	3334
TTTCTGGATGCCTCTCAGCT	426	721	667	1074	1178	2187	2109
GTGCAGCTGAGAGGCATCCA	504	1129	1045	1845	1754	3267	3174
TGCAGCTGAGAGGCATCCAG	768	691	926	1688	1645	3385	2980
GCAGCTGAGAGGCATCCAGA	717	756	951	1568	1788	3204	3055
CAGCTGAGAGGCATCCAGAA	702	652	697	1108	1164	2347	2028
AGCTGAGAGGCATCCAGAAA	576	573	690	1176	1060	2140	2029
GCTGAGAGGCATCCAGAAAA	843	1108	974	1683	1927	3353	3380
CTGAGAGGCATCCAGAAAAG	845	964	1032	2053	1972	3755	3750
TGAGAGGCATCCAGAAAAGT	805	826	784	1504	1541	3187	2812
GAGAGGCATCCAGAAAAGTA	720	769	753	1548	1632	2764	2742
AGAGGCATCCAGAAAAGTAT	748	536	429	755	719	1506	1489
GAGGCATCCAGAAAAGTATC	650	869	652	1322	1189	2728	2586
GGCATCCAGAAAAGTATCAG	615	617	689	1052	1215	2023	2020
GCATCCAGAAAAGTATCAGG	824	546	486	926	1030	2098	1880
CATCCAGAAAAGTATCAGGG	724	640	502	1035	913	2045	1792
ATCCAGAAAAGTATCAGGGT	602	457	608	1052	1092	2283	1655
TCCAGAAAAGTATCAGGGTA	706	1008	1026	2043	1783	3614	2814
CCAGAAAAGTATCAGGGTAG	819	992	1064	2068	1977	3819	3366
CAGAACTACCCTGATACTTT	641	740	742	1231	1326	2572	2352
CAGAAAAGTATCAGGGTAGT	600	533	590	1200	1312	2269	2218
ACAGAACTACCCTGATACTT	647	777	756	1319	1383	2716	2507
AGAAAAGTATCAGGGTAGTT	685	966	1219	1786	1638	3275	3210
AACAGAACTACCCTGATACT	490	442	374	896	871	1674	1505
GAAAAGTATCAGGGTAGTTC	435	538	475	823	851	1936	1554
AAACAGAACTACCCTGATAC	366	283	281	749	585	979	1200
AAAAGTATCAGGGTAGTTCT	596	786	718	1689	1654	3114	2594
GAAACAGAACTACCCTGATA	1070	1044	1151	2153	2184	4180	4202
AAAGTATCAGGGTAGTTCTG	957	1833	1575	2729	2626	5047	4722
TGAAACAGAACTACCCTGAT	568	628	549	1005	901	2236	1770
AAGTATCAGGGTAGTTCTGT	603	845	704	1464	1545	3072	2586
TTGAAACAGAACTACCCTGA	589	673	625	1103	1178	2266	1955
AGTATCAGGGTAGTTCTGTT	709	813	1069	1710	1676	3202	3181
TTTGAAACAGAACTACCCTG	833	725	626	1451	1351	2682	2457
GTATCAGGGTAGTTCTGTTT	576	928	1149	1791	1803	3794	3489
GTTTGAAACAGAACTACCCT	626	575	568	1216	1296	2068	2936
TATCAGGGTAGTTCTGTTTC	607	855	696	1405	1420	2981	2752
AGTTTGAAACAGAACTACCC	624	511	563	1263	1080	2186	2009
ATCAGGGTAGTTCTGTTTCA	590	1041	922	1895	1817	2969	2896
AAGTTTGAAACAGAACTACC	416	232	223	526	508	987	741
TCAGGGTAGTTCTGTTTCAA	564	990	997	1626	1896	3246	3176
CAAGTTTGAAACAGAACTAC	471	334	296	592	500	1080	682
CAGGGTAGTTCTGTTTCAAA	791	1107	850	1810	1690	3380	3085
GCAAGTTTGAAACAGAACTA	699	1061	731	1562	1773	2884	2965
AGGGTAGTTCTGTTTCAAAC	505	571	507	999	1088	2105	1989
TGCAAGTTTGAAACAGAACT	905	1071	1156	1977	1820	4000	3413
GGGTAGTTCTGTTTCAAACT	551	703	740	1380	1541	2661	2551
ATGCAAGTTTGAAACAGAAC	481	198	264	553	443	969	925
GGTAGTTCTGTTTCAAACTT	798	1191	911	1815	1842	4101	3174
CATGCAAGTTTGAAACAGAA	627	214	119	420	416	742	803
GTAGTTCTGTTTCAAACTTG	797	1496	927	1877	2114	3456	3643
ACATGCAAGTTTGAAACAGA	1063	555	472	922	920	1630	1657
TAGTTCTGTTTCAAACTTGC	438	205	183	387	550	832	808
CACATGCAAGTTTGAAACAG	620	439	494	988	1103	2007	2030
AGTTCTGTTTCAAACTTGCA	767	825	884	1426	1496	2863	3051
CCACATGCAAGTTTGAAACA	766	671	673	1128	1225	2316	2054
GTTCTGTTTCAAACTTGCAT	367	312	248	617	754	1170	1529
TCCACATGCAAGTTTGAAAC	350	131	82	239	164	434	371
TTCTGTTTCAAACTTGCATG	589	658	446	982	925	1799	1738
CTCCACATGCAAGTTTGAAA	937	395	408	672	653	1738	1050
TCTGTTTCAAACTTGCATGT	529	357	414	683	644	1698	993
GCTCCACATGCAAGTTTGAA	713	860	672	1411	1438	2539	2551
CTGTTTCAAACTTGCATGTG	894	1323	1276	2242	2599	4619	4678
GGCTCCACATGCAAGTTTGA	783	865	732	1561	1450	2705	2594
TGTTTCAAACTTGCATGTGG	671	685	684	1193	1027	2140	1869
TGGCTCCACATGCAAGTTTG	827	1523	1286	2366	2463	4312	5053
GTTTCAAACTTGCATGTGGA	480	504	499	1043	937	1550	1777
ATGGCTCCACATGCAAGTTT	584	690	592	1293	1181	2171	1982
TTTCAAACTTGCATGTGGAG	731	543	636	1421	1242	2353	2445
CATGGCTCCACATGCAAGTT	509	830	928	1636	1613	3132	2561
TTCAAACTTGCATGTGGAGC	551	555	665	1003	1127	1954	2061
ACATGGCTCCACATGCAAGT	496	321	353	745	562	1349	1009
TCAAACTTGCATGTGGAGCC	341	480	388	722	779	1377	1180
CACATGGCTCCACATGCAAG	833	882	945	1480	1435	2947	2757
CAAACTTGCATGTGGAGCCA	844	962	1016	1816	1758	3527	3163
CCACATGGCTCCACATGCAA	533	446	408	668	812	1029	1454
AAACTTGCATGTGGAGCCAT	566	495	594	956	1034	2084	1794
GCCACATGGCTCCACATGCA	641	1130	1023	2098	2107	3721	3906
AACTTGCATGTGGAGCCATG	809	985	876	1748	1813	3616	3170
TGCCACATGGCTCCACATGC	434	465	450	977	1028	1427	1400
ACTTGCATGTGGAGCCATGT	371	464	536	969	868	1472	1699
GTGCCACATGGCTCCACATG	736	1265	1168	2303	2461	4877	4707
CTTGCATGTGGAGCCATGTG	889	1212	1081	1974	2032	4468	4183
TGTGCCACATGGCTCCACAT	381	402	412	895	838	1932	1694
TTGCATGTGGAGCCATGTGG	920	1019	1246	1910	1996	4151	3650
TTGTGCCACATGGCTCCACA	694	986	943	1670	1621	2929	2899
TGCATGTGGAGCCATGTGGC	602	967	736	1654	1735	3441	3520
TTTGTGCCACATGGCTCCAC	479	669	714	1374	1323	2350	2142
GCATGTGGAGCCATGTGGCA	700	865	989	1695	1873	3603	3063
ATTTGTGCCACATGGCTCCA	783	1350	990	1930	2353	4633	4224
CATGTGGAGCCATGTGGCAC	519	680	859	1200	1282	2355	2262
TATTTGTGCCACATGGCTCC	458	372	493	787	822	1387	1735
ATGTGGAGCCATGTGGCACA	775	1228	1107	1782	1881	3948	3010
GTATTTGTGCCACATGGCTC	597	955	858	1776	1683	3580	3188
TGTGGAGCCATGTGGCACAA	730	833	681	1476	1662	2690	2862
AGTATTTGTGCCACATGGCT	657	716	861	1450	1456	2389	2589
GTGGAGCCATGTGGCACAAA	829	1063	1082	2166	2249	3960	4058
GAGTATTTGTGCCACATGGC	383	525	529	942	799	1679	1928
TGGAGCCATGTGGCACAAAT	766	576	843	1172	1117	2332	1773
TGAGTATTTGTGCCACATGG	834	1043	1154	2169	2391	4450	4099
GGAGCCATGTGGCACAAATA	900	997	974	1729	2054	3358	3595
ATGAGTATTTGTGCCACATG	768	1133	1037	1469	1692	3473	3137
GAGCCATGTGGCACAAATAC	546	529	526	1060	1123	2060	2322
CATGAGTATTTGTGCCACAT	632	711	816	1267	1239	2442	1853
AGCCATGTGGCACAAATACT	808	687	761	1375	1227	3091	2278
GCATGAGTATTTGTGCCACA	616	749	863	1387	1467	2861	2545
GCCATGTGGCACAAATACTC	439	254	363	527	550	1082	1081
GGCATGAGTATTTGTGCCAC	305	415	476	838	738	974	1381
CCATGTGGCACAAATACTCA	846	813	654	1192	1307	2146	2328
TGGCATGAGTATTTGTGCCA	864	1227	1300	2019	1873	3862	3448
CATGTGGCACAAATACTCAT	625	505	337	694	749	1375	1474
CTGGCATGAGTATTTGTGCC	509	629	703	1410	1389	2796	2819
[truncated: 9,707 more rows]

## Sheet: WT-ABE library annotation
sgRNA sequence	sgRNA context sequence	Gene symbol	sgrna genomic position	sgRNA Strand	PAM	Edit	# edits	#silent edits	Nucleotide edits	Amino acid edits	Mutation category	Clinical significance	Match Bin I counts
TTCATTGGAACAGAAAGAAA	AAAGTTCATTGGAACAGAAAGAAATGGATTT	BRCA1	43124115	sense	TGGA	A-G	1	0	A_4;	utr;	UTR;	Conflicting interpretations of pathogenicity	1
AAATCTTAGAGTGTCCCATC	CAGAAAATCTTAGAGTGTCCCATCTGGTAAG	BRCA1	43124038	sense	TGGT	A-G	1	1	A_8;	Leu22Leu;	Silent;	Likely benign	0
CTTGTGCTGACTTACCAGAT	CACTCTTGTGCTGACTTACCAGATGGGACAC	BRCA1	43124002	antisense	GGGA	A-G	0	0					0
TCTTGTGCTGACTTACCAGA	ACACTCTTGTGCTGACTTACCAGATGGGACA	BRCA1	43124001	antisense	TGGG	A-G	0	0					0
AGCACAAGAGTGTATTAATT	AGTCAGCACAAGAGTGTATTAATTTGGGATT	BRCA1	43124009	sense	TGGG	A-G	3	0	A_4;A_6;A_7;	Exon2:+11;Exon2:+13;Exon2:+14;	Intron;Intron;Intron;	Likely benign;None;None	1
GCACAAGAGTGTATTAATTT	GTCAGCACAAGAGTGTATTAATTTGGGATTC	BRCA1	43124008	sense	GGGA	A-G	3	0	A_5;A_6;A_8;	Exon2:+13;Exon2:+14;Exon2:+16;	Intron;Intron;Intron;	Likely benign;Likely benign;None	1
CCAGACTAGCAGGGTAGGGG	AACTCCAGACTAGCAGGGTAGGGGGGGAGAA	BRCA1	43115775	antisense	GGGA	A-G	2	1	A_5;A_8;	Cys27Cys;Exon3:-3;	Silent;Intron;	None;Conflicting interpretations of pathogenicity	1
CCCCCCCTACCCTGCTAGTC	TTCTCCCCCCCTACCCTGCTAGTCTGGAGTT	BRCA1	43115797	sense	TGGA	A-G	0	0					1
TCCAGACTAGCAGGGTAGGG	CAACTCCAGACTAGCAGGGTAGGGGGGGAGA	BRCA1	43115774	antisense	GGGG	A-G	2	1	A_4;A_6;	Leu28Pro;Cys27Cys;	Missense;Silent;	Uncertain significance;Conflicting interpretations of pathogenicity	1
CTCCAGACTAGCAGGGTAGG	TCAACTCCAGACTAGCAGGGTAGGGGGGGAG	BRCA1	43115773	antisense	GGGG	A-G	2	1	A_5;A_7;	Leu28Pro;Cys27Cys;	Missense;Silent;	Conflicting interpretations of pathogenicity;Uncertain significance	1
ACTCCAGACTAGCAGGGTAG	ATCAACTCCAGACTAGCAGGGTAGGGGGGGA	BRCA1	43115772	antisense	GGGG	A-G	2	1	A_6;A_8;	Leu28Pro;Cys27Cys;	Missense;Silent;	Conflicting interpretations of pathogenicity;Uncertain significance	1
AACTCCAGACTAGCAGGGTA	GATCAACTCCAGACTAGCAGGGTAGGGGGGG	BRCA1	43115771	antisense	GGGG	A-G	1	0	A_7;	Leu28Pro;	Missense;	Uncertain significance	1
CAACTCCAGACTAGCAGGGT	TGATCAACTCCAGACTAGCAGGGTAGGGGGG	BRCA1	43115770	antisense	AGGG	A-G	1	0	A_8;	Leu28Pro;	Missense;	Uncertain significance	1
TGATCAACTCCAGACTAGCA	TCCTTGATCAACTCCAGACTAGCAGGGTAGG	BRCA1	43115766	antisense	GGGT	A-G	1	0	A_6_7;	Leu30Pro;	Missense;	None	1
TTGATCAACTCCAGACTAGC	TTCCTTGATCAACTCCAGACTAGCAGGGTAG	BRCA1	43115765	antisense	AGGG	A-G	2	0	A_4;A_7_8;	Ile31Thr;Leu30Pro;	Missense;Missense;	None;None	1
TGCTAGTCTGGAGTTGATCA	ACCCTGCTAGTCTGGAGTTGATCAAGGAACC	BRCA1	43115785	sense	AGGA	A-G	1	0	A_5;	Exon3:-2;	Splice-acceptor;	Likely pathogenic	0
AAATATGTGGTCACACTTTG	TGCAAAATATGTGGTCACACTTTGTGGAGAC	BRCA1	43115731	antisense	TGGA	A-G	1	0	A_5;	Ile42Thr;	Missense;	None	0
AAACTTACTTGCAAAATATG	ATTCAAACTTACTTGCAAAATATGTGGTCAC	BRCA1	43115718	antisense	TGGT	A-G	1	0	A_7;	Exon3:+2;	Splice-donor;	Pathogenic/Likely pathogenic	0
GTAAGTTTGAATGTGTTATG	GCAAGTAAGTTTGAATGTGTTATGTGGCTCC	BRCA1	43115725	sense	TGGC	A-G	1	0	A_4;	Exon3:+4;	Intron;	None	1
ACAAAAACAAAAGCTAATAA	AAGGACAAAAACAAAAGCTAATAATGGAGCC	BRCA1	43115678	antisense	TGGA	A-G	4	0	A_4;A_5;A_6;A_7;	Exon3:+45;Exon3:+44;Exon3:+43;Exon3:+42;	Intron;Intron;Intron;Intron;	None;None;None;None	1
AAACTTCTCAACCAGAAGAA	GCTGAAACTTCTCAACCAGAAGAAAGGGCCT	BRCA1	43106520	sense	AGGG	A-G	0	0					0
AACTTCTCAACCAGAAGAAA	CTGAAACTTCTCAACCAGAAGAAAGGGCCTT	BRCA1	43106519	sense	GGGC	A-G	0	0					1
ACTGTGAAGGCCCTTTCTTC	GGACACTGTGAAGGCCCTTTCTTCTGGTTGA	BRCA1	43106487	antisense	TGGT	A-G	2	1	A_7;A_8;	Ser59Pro;Pro58Pro;	Missense;Silent;	None;None	0
TTACATAAAGGACACTGTGA	ATTCTTACATAAAGGACACTGTGAAGGCCCT	BRCA1	43106474	antisense	AGGC	A-G	2	0	A_5;A_7_8;	Cys64Arg;Leu63Pro;	Missense;Missense;	None;Pathogenic	0
GTTATATCATTCTTACATAA	TTTGGTTATATCATTCTTACATAAAGGACAC	BRCA1	43106462	antisense	AGGA	A-G	2	1	A_4;A_6;	Ile68Thr;Asp67Asp;	Missense;Silent;	None;Benign	0
GTAAGAATGATATAACCAAA	TTATGTAAGAATGATATAACCAAAAGGTATA	BRCA1	43106477	sense	AGGT	A-G	2	0	A_4;A_6_7;	Lys65Arg;Asn66Gly;	Missense;Missense;	None;None	0
TAACCAAAAGGTATATAATT	GATATAACCAAAAGGTATATAATTTGGTAAT	BRCA1	43106465	sense	TGGT	A-G	1	0	A_6_7_8;	Lys70Gly;	Missense;	None	1
TTACCAAATTATATACCTTT	ATCATTACCAAATTATATACCTTTTGGTTAT	BRCA1	43106440	antisense	TGGT	A-G	3	0	A_6;A_7;A_8;	Exon4:+11;Exon4:+10;Exon4:+9;	Intron;Intron;Intron;	None;None;Likely benign	0
TATAATTTGGTAATGATGCT	GGTATATAATTTGGTAATGATGCTAGGTTGG	BRCA1	43106452	sense	AGGT	A-G	2	0	A_4;A_5;	Exon4:+7;Exon4:+8;	Intron;Intron;	None;None	1
ATTTGGTAATGATGCTAGGT	TATAATTTGGTAATGATGCTAGGTTGGAAGC	BRCA1	43106448	sense	TGGA	A-G	1	0	A_8;	Exon4:+15;	Intron;	Likely benign	1
AGGTTGGAAGCAACCACAGT	TGCTAGGTTGGAAGCAACCACAGTAGGAAAA	BRCA1	43106432	sense	AGGA	A-G	1	0	A_8;	Exon4:+31;	Intron;	None	1
TTCTCAAACAATTTAATTTC	GTGTTTCTCAAACAATTTAATTTCAGGAGCC	BRCA1	43104978	sense	AGGA	A-G	3	0	A_6;A_7;A_8;	Exon5:-17;Exon5:-16;Exon5:-15;	Intron;Intron;Intron;	None;Uncertain significance;Conflicting interpretations of pathogenicity	1
TAAATCTCGTACTTTCTTGT	TGACTAAATCTCGTACTTTCTTGTAGGCTCC	BRCA1	43104931	antisense	AGGC	A-G	1	0	A_4;	Phe79Leu;	Missense;	None	0
AGCACTTGAGTGTCATTCTT	GGACAGCACTTGAGTGTCATTCTTGGGATAT	BRCA1	43104830	antisense	GGGA	A-G	1	0	A_4;	Exon5:+35;	Intron;	None	1
CAGCACTTGAGTGTCATTCT	TGGACAGCACTTGAGTGTCATTCTTGGGATA	BRCA1	43104829	antisense	TGGG	A-G	1	0	A_5;	Exon5:+35;	Intron;	None	1
TTTGCATCTGTAAAATACAA	GCTGTTTGCATCTGTAAAATACAAGGGAAAA	BRCA1	43104255	antisense	GGGA	A-G	1	1	A_6;	Tyr101Tyr;	Silent;	Likely benign	1
GTTTGCATCTGTAAAATACA	AGCTGTTTGCATCTGTAAAATACAAGGGAAA	BRCA1	43104254	antisense	AGGG	A-G	1	1	A_7;	Tyr101Tyr;	Silent;	Likely benign	2
AGTTTCTATCATCCAAAGTA	ATGAAGTTTCTATCATCCAAAGTATGGGCTA	BRCA1	43104200	sense	TGGG	A-G	1	0	A_8;	Ile124Val;	Missense;	Benign	0
GTTTCTATCATCCAAAGTAT	TGAAGTTTCTATCATCCAAAGTATGGGCTAC	BRCA1	43104199	sense	GGGC	A-G	1	0	A_7;	Ile124Val;	Missense;	Benign	0
GGTTTCTGTAGCCCATACTT	GCACGGTTTCTGTAGCCCATACTTTGGATGA	BRCA1	43104166	antisense	TGGA	A-G	0	0					0
TTCACTCTGTAGAAGTCTTT	CGGGTTCACTCTGTAGAAGTCTTTTGGCACG	BRCA1	43104140	antisense	TGGC	A-G	1	1	A_4;	Ser140Ser;	Silent;	Likely benign	0
TGAACCCGAAAATCCTTCCT	AGAGTGAACCCGAAAATCCTTCCTTGGTAAA	BRCA1	43104143	sense	TGGT	A-G	1	1	A_4;	Glu141Glu;	Silent;	Likely benign	0
AAGAAGAAGAAGAAAACAAA	GAAGAAGAAGAAGAAGAAAACAAATGGTTTT	BRCA1	43104093	antisense	TGGT	A-G	4	0	A_4;A_5;A_7;A_8;	Exon6:+26;Exon6:+25;Exon6:+23;Exon6:+22;	Intron;Intron;Intron;Intron;	None;None;None;None	>40000
TCTTTACCATACTGTTTAGC	CTGTTCTTTACCATACTGTTTAGCAGGAAAC	BRCA1	43099899	sense	AGGA	A-G	1	0	A_6;	Exon7:-14;	Intron;	None	1
TGGTTTCCTGCTAAACAGTA	AGACTGGTTTCCTGCTAAACAGTATGGTAAA	BRCA1	43099871	antisense	TGGT	A-G	0	0					1
AGTGTCCAACTCTCTAACCT	TCTCAGTGTCCAACTCTCTAACCTTGGAACT	BRCA1	43099865	sense	TGGA	A-G	1	0	A_8;	Gln155Arg;	Missense;	None	0
CAGTTCCAAGGTTAGAGAGT	CTCACAGTTCCAAGGTTAGAGAGTTGGACAC	BRCA1	43099838	antisense	TGGA	A-G	1	1	A_8;	Leu159Leu;	Silent;	Likely benign	0
TCAGAGTTCTCACAGTTCCA	GTCCTCAGAGTTCTCACAGTTCCAAGGTTAG	BRCA1	43099826	antisense	AGGT	A-G	1	1	A_5;	Thr164Thr;	Silent;	None	0
TTGGAACTGTGAGAACTCTG	AACCTTGGAACTGTGAGAACTCTGAGGACAA	BRCA1	43099846	sense	AGGA	A-G	2	1	A_5;A_6;	Gly160Gly;Thr161Ala;	Silent;Missense;	None;None	1
GAACTCTGAGGACAAAGCAG	GTGAGAACTCTGAGGACAAAGCAGCGGATAC	BRCA1	43099834	sense	CGGA	A-G	0	0					0
GACGTCTGTCTACATTGAAT	AAAAGACGTCTGTCTACATTGAATTGGGTAA	BRCA1	43099797	sense	TGGG	A-G	0	0					0
ACGTCTGTCTACATTGAATT	AAAGACGTCTGTCTACATTGAATTGGGTAAG	BRCA1	43099796	sense	GGGT	A-G	0	0					0
TGTCTACATTGAATTGGGTA	CGTCTGTCTACATTGAATTGGGTAAGGGTCT	BRCA1	43099791	sense	AGGG	A-G	2	0	A_6;A_8;	Tyr179Cys;Ile180Val;	Missense;Missense;	Benign;None	0
GTCTACATTGAATTGGGTAA	GTCTGTCTACATTGAATTGGGTAAGGGTCTC	BRCA1	43099790	sense	GGGT	A-G	2	0	A_5;A_7;	Tyr179Cys;Ile180Val;	Missense;Missense;	None;Benign	1
TTGAATTGGGTAAGGGTCTC	TACATTGAATTGGGTAAGGGTCTCAGGTTTT	BRCA1	43099783	sense	AGGT	A-G	1	0	A_4_5;	Glu181Gly;	Missense;	None	1
AAGTATTTAATAATAATTGC	TTTTAAGTATTTAATAATAATTGCTGGATTC	BRCA1	43099754	sense	TGGA	A-G	1	0	A_5;	Exon7:+25;	Intron;	None	1
TTCTGAAGATACCGTTAATA	ATTCTTCTGAAGATACCGTTAATAAGGCAAC	BRCA1	43097279	sense	AGGC	A-G	1	0	A_6_7;	Glu188Gly;	Missense;	None	0
GCAATAAGTTGCCTTATTAA	ACCTGCAATAAGTTGCCTTATTAACGGTATC	BRCA1	43097246	antisense	CGGT	A-G	2	1	A_4_6;A_7;	Tyr196His;Thr195Thr;	Missense;Silent;	None;Uncertain significance	0
TTAATAAGGCAACTTATTGC	ACCGTTAATAAGGCAACTTATTGCAGGTGAG	BRCA1	43097265	sense	AGGT	A-G	2	0	A_4;A_6_7;	Asn192Ser;Lys193Gly;	Missense;Missense;	None;None	0
AGAACCTTTGTCTATGAAGC	AAAGAGAACCTTTGTCTATGAAGCTGGTATT	BRCA1	43097232	sense	TGGT	A-G	1	0	A_4;	Exon8:+15;	Intron;	Likely benign	1
AATACCAGCTTCATAGACAA	GGAAAATACCAGCTTCATAGACAAAGGTTCT	BRCA1	43097206	antisense	AGGT	A-G	2	0	A_4;A_7;	Exon8:+35;Exon8:+32;	Intron;Intron;	None;None	1
TCTTGATCTCCCACACTATA	CAATTCTTGATCTCCCACACTATAGGGAAAA	BRCA1	43095908	antisense	GGGA	A-G	1	1	A_6;	Asp201Asp;	Silent;	Likely benign	1
TTCTTGATCTCCCACACTAT	ACAATTCTTGATCTCCCACACTATAGGGAAA	BRCA1	43095907	antisense	AGGG	A-G	1	1	A_7;	Asp201Asp;	Silent;	Likely benign	1
TTGTTACAAATCACCCCTCA	AGAATTGTTACAAATCACCCCTCAAGGAACC	BRCA1	43095906	sense	AGGA	A-G	2	1	A_6;A_8;	Leu205Leu;Gln206Arg;	Silent;Missense;	None;None	2
AAATCACCCCTCAAGGAACC	TTACAAATCACCCCTCAAGGAACCAGGGATG	BRCA1	43095899	sense	AGGG	A-G	1	0	A_6;	Thr208Ala;	Missense;	None	0
AATCACCCCTCAAGGAACCA	TACAAATCACCCCTCAAGGAACCAGGGATGA	BRCA1	43095898	sense	GGGA	A-G	1	0	A_5;	Thr208Ala;	Missense;	None	0
TTCATCCCTGGTTCCTTGAG	TGATTTCATCCCTGGTTCCTTGAGGGGTGAT	BRCA1	43095871	antisense	GGGT	A-G	1	1	A_4;	Asp214Asp;	Silent;	None	2
TTTCATCCCTGGTTCCTTGA	CTGATTTCATCCCTGGTTCCTTGAGGGGTGA	BRCA1	43095870	antisense	GGGG	A-G	1	1	A_5;	Asp214Asp;	Silent;	None	0
ATTTCATCCCTGGTTCCTTG	ACTGATTTCATCCCTGGTTCCTTGAGGGGTG	BRCA1	43095869	antisense	AGGG	A-G	1	1	A_6;	Asp214Asp;	Silent;	None	0
AACCAGGGATGAAATCAGTT	AAGGAACCAGGGATGAAATCAGTTTGGATTC	BRCA1	43095883	sense	TGGA	A-G	1	0	A_5;	Arg213Gly;	Missense;	Uncertain significance	0
ATCCAAACTGATTTCATCCC	CAGAATCCAAACTGATTTCATCCCTGGTTCC	BRCA1	43095859	antisense	TGGT	A-G	2	1	A_5_6;A_7;	Leu218Pro;Ser217Ser;	Missense;Silent;	None;None	0
CAGTTTGGATTCTGCAAAAA	AAATCAGTTTGGATTCTGCAAAAAAGGGTAA	BRCA1	43095868	sense	AGGG	A-G	0	0					0
AGTTTGGATTCTGCAAAAAA	AATCAGTTTGGATTCTGCAAAAAAGGGTAAT	BRCA1	43095867	sense	GGGT	A-G	1	0	A_8;	Asp219Gly;	Missense;	None	1
GATTCTGCAAAAAAGGGTAA	TTTGGATTCTGCAAAAAAGGGTAATGGCAAA	BRCA1	43095861	sense	TGGC	A-G	0	0					2
GCAAAGTTTGCCAACTTAAC	AATGGCAAAGTTTGCCAACTTAACAGGCACT	BRCA1	43095839	sense	AGGC	A-G	2	0	A_4;A_5;	Exon9:+10;Exon9:+11;	Intron;Intron;	Likely benign;None	1
AACAGGCACTGAAAAGAGAG	ACTTAACAGGCACTGAAAAGAGAGTGGGTAG	BRCA1	43095822	sense	TGGG	A-G	2	0	A_4;A_8;	Exon9:+27;Exon9:+31;	Intron;Intron;	None;None	2
ACAGGCACTGAAAAGAGAGT	CTTAACAGGCACTGAAAAGAGAGTGGGTAGA	BRCA1	43095821	sense	GGGT	A-G	1	0	A_7;	Exon9:+31;	Intron;	None	1
GAAAATATACAAAAATAACA	AGCTGAAAATATACAAAAATAACAAGGTACT	BRCA1	43094863	antisense	AGGT	A-G	3	0	A_4;A_5;A_7;	Exon10:-6;Exon10:-7;Exon10:-9;	Intron;Intron;Intron;	None;None;None	>40000
GTGTTCAAATCATTATTACT	AGTGGTGTTCAAATCATTATTACTGGGTTGA	BRCA1	43094788	antisense	GGGT	A-G	1	0	A_7_8;	Leu246Pro;	Missense;	None	0
GGTGTTCAAATCATTATTAC	CAGTGGTGTTCAAATCATTATTACTGGGTTG	BRCA1	43094787	antisense	TGGG	A-G	1	0	A_8;	Leu246Ser;	Missense;	None	0
CTCAGCTGCACGCTTCTCAG	GCCTCTCAGCTGCACGCTTCTCAGTGGTGTT	BRCA1	43094766	antisense	TGGT	A-G	1	1	A_4;	Ala254Ala;	Silent;	Likely benign	0
CTGAGAAGCGTGCAGCTGAG	ACCACTGAGAAGCGTGCAGCTGAGAGGCATC	BRCA1	43094785	sense	AGGC	A-G	2	0	A_4;A_6_7;	Glu250Gly;Lys251Gly;	Missense;Missense;	None;None	0
GAGGCATCCAGAAAAGTATC	CTGAGAGGCATCCAGAAAAGTATCAGGGTAG	BRCA1	43094766	sense	AGGG	A-G	1	0	A_6;	His257Arg;	Missense;	None	1
AGGCATCCAGAAAAGTATCA	TGAGAGGCATCCAGAAAAGTATCAGGGTAGT	BRCA1	43094765	sense	GGGT	A-G	1	0	A_5;	His257Arg;	Missense;	None	0
TTCTGTTTCAAACTTGCATG	GTAGTTCTGTTTCAAACTTGCATGTGGAGCC	BRCA1	43094739	sense	TGGA	A-G	0	0					1
AACTTGCATGTGGAGCCATG	TTCAAACTTGCATGTGGAGCCATGTGGCACA	BRCA1	43094729	sense	TGGC	A-G	1	0	A_8;	His270Arg;	Missense;	Uncertain significance	0
GCATGAGTATTTGTGCCACA	GCTGGCATGAGTATTTGTGCCACATGGCTCC	BRCA1	43094692	antisense	TGGC	A-G	1	1	A_6;	Thr278Thr;	Silent;	None	0
GTTCTCATGCTGTAATGAGC	TGCTGTTCTCATGCTGTAATGAGCTGGCATG	BRCA1	43094670	antisense	TGGC	A-G	1	1	A_7;	His285His;	Silent;	None	0
AGACAGAATGAATGTAGAAA	CTAAAGACAGAATGAATGTAGAAAAGGCTGA	BRCA1	43094649	sense	AGGC	A-G	2	0	A_5_7;A_8;	Arg296Gly;Met297Val;	Missense;Missense;	Conflicting interpretations of pathogenicity;Uncertain significance	0
TGTAATAAAAGCAAACAGCC	ATTCTGTAATAAAAGCAAACAGCCTGGCTTA	BRCA1	43094618	sense	TGGC	A-G	2	0	A_4_5;A_7_8;	Asn306Gly;Lys307Gly;	Missense;Missense;	None;None	5
GCAAACAGCCTGGCTTAGCA	AAAAGCAAACAGCCTGGCTTAGCAAGGAGCC	BRCA1	43094608	sense	AGGA	A-G	2	0	A_4_5;A_7;	Lys309Arg;Gln310Arg;	Missense;Missense;	None;None	0
TGTTGGCTCCTTGCTAAGCC	GTTATGTTGGCTCCTTGCTAAGCCAGGCTGT	BRCA1	43094578	antisense	AGGC	A-G	0	0					0
CAAGGAGCCAACATAACAGA	TTAGCAAGGAGCCAACATAACAGATGGGCTG	BRCA1	43094590	sense	TGGG	A-G	1	0	A_6;	Ser316Gly;	Missense;	Conflicting interpretations of pathogenicity	0
AAGGAGCCAACATAACAGAT	TAGCAAGGAGCCAACATAACAGATGGGCTGG	BRCA1	43094589	sense	GGGC	A-G	1	0	A_5;	Ser316Gly;	Missense;	Conflicting interpretations of pathogenicity	0
AGCCAACATAACAGATGGGC	AAGGAGCCAACATAACAGATGGGCTGGAAGT	BRCA1	43094585	sense	TGGA	A-G	2	0	A_5_6;A_8;	Gln317Arg;His318Arg;	Missense;Missense;	None;Uncertain significance	0
TTCCAGCCCATCTGTTATGT	TTACTTCCAGCCCATCTGTTATGTTGGCTCC	BRCA1	43094561	antisense	TGGC	A-G	1	1	A_5;	Ala322Ala;	Silent;	None	0
TAACAGATGGGCTGGAAGTA	AACATAACAGATGGGCTGGAAGTAAGGAAAC	BRCA1	43094577	sense	AGGA	A-G	1	0	A_5_7;	Arg320Gly;	Missense;	None	0
GTAAGGAAACATGTAATGAT	GGAAGTAAGGAAACATGTAATGATAGGCGGA	BRCA1	43094560	sense	AGGC	A-G	2	0	A_4;A_7_8;	Lys325Arg;Glu326Gly;	Missense;Missense;	None;None	0
AGGAAACATGTAATGATAGG	AGTAAGGAAACATGTAATGATAGGCGGACTC	BRCA1	43094557	sense	CGGA	A-G	2	0	A_4_5;A_6_8;	Glu326Gly;Thr327Ala;	Missense;Missense;	None;None	0
GACTCCCAGCACAGAAAAAA	GGCGGACTCCCAGCACAGAAAAAAAGGTAGA	BRCA1	43094535	sense	AGGT	A-G	1	0	A_8;	Ser335Gly;	Missense;	None	0
CCCTGTGTGAGAGAAAAGAA	GATCCCCTGTGTGAGAGAAAAGAATGGAATA	BRCA1	43094494	sense	TGGA	A-G	0	0					0
GGAACATCTTCAGTATCTCT	CCAAGGAACATCTTCAGTATCTCTAGGATTC	BRCA1	43094419	antisense	AGGA	A-G	2	1	A_4;A_6;	Val370Ala;Asp369Asp;	Missense;Silent;	None;None	0
GAGATACTGAAGATGTTCCT	CCTAGAGATACTGAAGATGTTCCTTGGATAA	BRCA1	43094437	sense	TGGA	A-G	2	0	A_4;A_6;	Asp366Gly;Thr367Ala;	Missense;Missense;	None;Uncertain significance	0
CTGCTATTTAGTGTTATCCA	AATGCTGCTATTTAGTGTTATCCAAGGAACA	BRCA1	43094398	antisense	AGGA	A-G	1	1	A_6;	Asn376Asn;	Silent;	Likely benign	0
GCATTCAGAAAGTTAATGAG	AGCAGCATTCAGAAAGTTAATGAGTGGTTTT	BRCA1	43094398	sense	TGGT	A-G	1	0	A_7;	Gln380Arg;	Missense;	Uncertain significance	0
TCCAGAAGTGATGAACTGTT	GTTTTCCAGAAGTGATGAACTGTTAGGTTCT	BRCA1	43094372	sense	AGGT	A-G	2	0	A_4_6;A_7;	Arg388Gly;Ser389Gly;	Missense;Missense;	None;None	0
ACCTAACAGTTCATCACTTC	CAGAACCTAACAGTTCATCACTTCTGGAAAA	BRCA1	43094349	antisense	TGGA	A-G	2	0	A_5_6;A_8;	Leu393Pro;Leu392Pro;	Missense;Missense;	None;Uncertain significance	0
GGTTCTGATGACTCACATGA	GTTAGGTTCTGATGACTCACATGATGGGGAG	BRCA1	43094351	sense	TGGG	A-G	1	0	A_8;	Asp396Gly;	Missense;	Uncertain significance	0
GTTCTGATGACTCACATGAT	TTAGGTTCTGATGACTCACATGATGGGGAGT	BRCA1	43094350	sense	GGGG	A-G	1	0	A_7;	Asp396Gly;	Missense;	Uncertain significance	0
TTCTGATGACTCACATGATG	TAGGTTCTGATGACTCACATGATGGGGAGTC	BRCA1	43094349	sense	GGGA	A-G	1	0	A_6;	Asp396Gly;	Missense;	Uncertain significance	0
TGCCAAAGTAGCTGATGTAT	CAAATGCCAAAGTAGCTGATGTATTGGACGT	BRCA1	43094313	sense	TGGA	A-G	1	0	A_5_6_7;	Lys408Gly;	Missense;	None	1
GTCCAATACATCAGCTACTT	GAACGTCCAATACATCAGCTACTTTGGCATT	BRCA1	43094289	antisense	TGGC	A-G	2	0	A_5_6;A_8;	Leu413Pro;Val412Ala;	Missense;Missense;	None;None	0
TGTATTGGACGTTCTAAATG	CTGATGTATTGGACGTTCTAAATGAGGTAGA	BRCA1	43094298	sense	AGGT	A-G	1	1	A_4;	Val412Val;	Silent;	Likely benign	2
AATGAGGTAGATGAATATTC	TCTAAATGAGGTAGATGAATATTCTGGTTCT	BRCA1	43094282	sense	TGGT	A-G	1	0	A_5;	Glu418Gly;	Missense;	None	0
TTCAGAGAAAATAGACTTAC	GTTCTTCAGAGAAAATAGACTTACTGGCCAG	BRCA1	43094256	sense	TGGC	A-G	3	1	A_4;A_6;A_8;	Ser426Ser;Glu427Gly;Lys428Glu;	Silent;Missense;Missense;	Likely benign;None;None	0
ACTGGCCAGTGATCCTCATG	ACTTACTGGCCAGTGATCCTCATGAGGCTTT	BRCA1	43094238	sense	AGGC	A-G	1	0	A_8;	Ser434Gly;	Missense;	Uncertain significance	0
TAAAGCCTCATGAGGATCAC	ATATTAAAGCCTCATGAGGATCACTGGCCAG	BRCA1	43094211	antisense	TGGC	A-G	1	1	A_4;	Ala439Ala;	Silent;	Likely benign	0
TTACATATTAAAGCCTCATG	ACTTTTACATATTAAAGCCTCATGAGGATCA	BRCA1	43094203	antisense	AGGA	A-G	2	0	A_5;A_7;	Cys442Arg;Ile441Thr;	Missense;Missense;	None;Uncertain significance	0
AATATTACTCTCTACTGATT	CTTCAATATTACTCTCTACTGATTTGGAGTG	BRCA1	43094163	antisense	TGGA	A-G	2	2	A_4;A_7;	Asn455Asn;Ser454Ser;	Silent;Silent;	None;Likely benign	0
AATATTGAAGACAAAATATT	GAGTAATATTGAAGACAAAATATTTGGGAAA	BRCA1	43094168	sense	TGGG	A-G	2	0	A_4;A_8;	Ile456Val;Glu457Gly;	Missense;Missense;	None;None	0
ATATTGAAGACAAAATATTT	AGTAATATTGAAGACAAAATATTTGGGAAAA	BRCA1	43094167	sense	GGGA	A-G	1	0	A_7_8;	Glu457Gly;	Missense;	None	2
AAATATTTGGGAAAACCTAT	GACAAAATATTTGGGAAAACCTATCGGAAGA	BRCA1	43094155	sense	CGGA	A-G	1	0	A_5;	Ile460Met;	Missense;	None	2
TGGGAAAACCTATCGGAAGA	TATTTGGGAAAACCTATCGGAAGAAGGCAAG	BRCA1	43094148	sense	AGGC	A-G	2	0	A_5_6_7;A_8;	Lys463Gly;Thr464Ala;	Missense;Missense;	None;Likely benign	0
GAGGCTTGCCTTCTTCCGAT	TGGGGAGGCTTGCCTTCTTCCGATAGGTTTT	BRCA1	43094118	antisense	AGGT	A-G	0	0					0
TTACATGGCTTAAGTTGGGG	TCAGTTACATGGCTTAAGTTGGGGAGGCTTG	BRCA1	43094099	antisense	AGGC	A-G	1	1	A_5;	His476His;	Silent;	Likely benign	0
CAGTTACATGGCTTAAGTTG	TTTTCAGTTACATGGCTTAAGTTGGGGAGGC	BRCA1	43094096	antisense	GGGA	A-G	2	1	A_6;A_8;	Val477Ala;His476His;	Missense;Silent;	Likely benign;None	0
TCAGTTACATGGCTTAAGTT	ATTTTCAGTTACATGGCTTAAGTTGGGGAGG	BRCA1	43094095	antisense	GGGG	A-G	1	0	A_7;	Val477Ala;	Missense;	None	0
TTCAGTTACATGGCTTAAGT	GATTTTCAGTTACATGGCTTAAGTTGGGGAG	BRCA1	43094094	antisense	TGGG	A-G	2	1	A_4;A_8;	Thr478Thr;Val477Ala;	Silent;Missense;	None;None	0
GTAACTGAAAATCTAATTAT	CCATGTAACTGAAAATCTAATTATAGGAGCA	BRCA1	43094102	sense	AGGA	A-G	2	0	A_4;A_8;	Thr478Ala;Glu479Gly;	Missense;Missense;	None;None	0
GGACGCTCTTGTATTATCTG	GAGGGGACGCTCTTGTATTATCTGTGGCTCA	BRCA1	43094041	antisense	TGGC	A-G	0	0					0
CGCTTTAATTTATTTGTGAG	TTTACGCTTTAATTTATTTGTGAGGGGACGC	BRCA1	43094020	antisense	GGGA	A-G	1	0	A_7_8;	Leu502Pro;	Missense;	None	0
ACGCTTTAATTTATTTGTGA	TTTTACGCTTTAATTTATTTGTGAGGGGACG	BRCA1	43094019	antisense	GGGG	A-G	1	0	A_8;	Leu502Ser;	Missense;	None	0
TACGCTTTAATTTATTTGTG	CTTTTACGCTTTAATTTATTTGTGAGGGGAC	BRCA1	43094018	antisense	AGGG	A-G	0	0					0
CAAATAAATTAAAGCGTAAA	CTCACAAATAAATTAAAGCGTAAAAGGAGAC	BRCA1	43094035	sense	AGGA	A-G	2	0	A_4;A_6_7_8;	Asn500Ser;Lys501Gly;	Missense;Missense;	None;Uncertain significance	0
CGTAAAAGGAGACCTACATC	AAAGCGTAAAAGGAGACCTACATCAGGCCTT	BRCA1	43094021	sense	AGGC	A-G	2	0	A_4_5_6;A_7;	Lys505Gly;Arg506Gly;	Missense;Missense;	None;None	0
TCAGGATGAAGGCCTGATGT	ATCCTCAGGATGAAGGCCTGATGTAGGTCTC	BRCA1	43093987	antisense	AGGT	A-G	1	1	A_6;	His513His;	Silent;	None	0
TACATCAGGCCTTCATCCTG	GACCTACATCAGGCCTTCATCCTGAGGATTT	BRCA1	43094007	sense	AGGA	A-G	2	2	A_4;A_7;	Thr509Thr;Ser510Ser;	Silent;Silent;	Likely benign;None	1
TGATAAAATCCTCAGGATGA	TTCTTGATAAAATCCTCAGGATGAAGGCCTG	BRCA1	43093976	antisense	AGGC	A-G	2	1	A_5_6_7;A_8;	Phe517Pro;Asp516Asp;	Missense;Silent;	None;None	0
GCTTTCTTGATAAAATCCTC	ATCTGCTTTCTTGATAAAATCCTCAGGATGA	BRCA1	43093969	antisense	AGGA	A-G	0	0					0
GACTCCTGAAATGATAAATC	AAAAGACTCCTGAAATGATAAATCAGGGAAC	BRCA1	43093950	sense	AGGG	A-G	0	0					0
ACTCCTGAAATGATAAATCA	AAAGACTCCTGAAATGATAAATCAGGGAACT	BRCA1	43093949	sense	GGGA	A-G	1	0	A_8;	Glu530Gly;	Missense;	Uncertain significance	0
GTTCCCTGATTTATCATTTC	GTTAGTTCCCTGATTTATCATTTCAGGAGTC	BRCA1	43093924	antisense	AGGA	A-G	0	0					0
AAATCAGGGAACTAACCAAA	TGATAAATCAGGGAACTAACCAAACGGAGCA	BRCA1	43093935	sense	CGGA	A-G	1	0	A_6;	Gln534Arg;	Missense;	Conflicting interpretations of pathogenicity	6
ACTAACCAAACGGAGCAGAA	GGGAACTAACCAAACGGAGCAGAATGGTCAA	BRCA1	43093925	sense	TGGT	A-G	2	0	A_4_5;A_8;	Asn537Gly;Gln538Arg;	Missense;Missense;	None;None	0
CTTGACCATTCTGCTCCGTT	ATCACTTGACCATTCTGCTCCGTTTGGTTAG	BRCA1	43093898	antisense	TGGT	A-G	2	2	A_5;A_8;	Gly543Gly;Asn542Asn;	Silent;Silent;	None;None	0
GTGATGAATATTACTAATAG	TCAAGTGATGAATATTACTAATAGTGGTCAT	BRCA1	43093898	sense	TGGT	A-G	2	0	A_4;A_7_8;	Met546Val;Asn547Gly;	Missense;Missense;	Uncertain significance;None	0
GGTCATGAGAATAAAACAAA	TAGTGGTCATGAGAATAAAACAAAAGGTGAT	BRCA1	43093877	sense	AGGT	A-G	2	0	A_5;A_8;	His553Arg;Glu554Gly;	Missense;Missense;	None;None	0
TCGAGTGATTCTATTGGGTT	TTTTTCGAGTGATTCTATTGGGTTAGGATTT	BRCA1	43093807	antisense	AGGA	A-G	2	0	A_4;A_8;	Leu574Pro;Ser573Pro;	Missense;Missense;	Uncertain significance;Uncertain significance	0
TTGCTTATACTGCTGCTTAT	CATATTGCTTATACTGCTGCTTATAGGTTCA	BRCA1	43093753	antisense	AGGT	A-G	1	0	A_7;	Ile591Thr;	Missense;	Conflicting interpretations of pathogenicity	0
AAGCAGCAGTATAAGCAATA	CTATAAGCAGCAGTATAAGCAATATGGAACT	BRCA1	43093770	sense	TGGA	A-G	2	0	A_5;A_8;	Ser589Gly;Ser590Gly;	Missense;Missense;	Uncertain significance;None	1
CAAAAGCACCTAAAAAGAAT	AATTCAAAAGCACCTAAAAAGAATAGGCTGA	BRCA1	43093723	sense	AGGC	A-G	2	1	A_4_5;A_8;	Lys604Arg;Ala605Ala;	Missense;Silent;	None;None	0
CACCTAAAAAGAATAGGCTG	AAAGCACCTAAAAAGAATAGGCTGAGGAGGA	BRCA1	43093717	sense	AGGA	A-G	1	0	A_6_7_8;	Lys607Gly;	Missense;	None	0
CTAAAAAGAATAGGCTGAGG	GCACCTAAAAAGAATAGGCTGAGGAGGAAGT	BRCA1	43093714	sense	AGGA	A-G	2	0	A_4_5;A_6_7;	Lys607Arg;Lys608Gly;	Missense;Missense;	None;None	1
TGAGGAGGAAGTCTTCTACC	AGGCTGAGGAGGAAGTCTTCTACCAGGCATA	BRCA1	43093699	sense	AGGC	A-G	1	0	A_6;	Arg613Gly;	Missense;	Uncertain significance	1
TTCAAGCGCATGAATATGCC	CTAGTTCAAGCGCATGAATATGCCTGGTAGA	BRCA1	43093659	antisense	TGGT	A-G	1	0	A_4_5;	Leu623Pro;	Missense;	Uncertain significance	0
GCAATTCAGTACAATTAGGT	ATTTGCAATTCAGTACAATTAGGTGGGCTTA	BRCA1	43093613	antisense	GGGC	A-G	2	2	A_4;A_8;	Leu639Leu;Thr637Thr;	Silent;Silent;	None;Likely benign	0
TGCAATTCAGTACAATTAGG	AATTTGCAATTCAGTACAATTAGGTGGGCTT	BRCA1	43093612	antisense	TGGG	A-G	1	0	A_4_5;	Leu639Pro;	Missense;	None	0
ATTTGCAATTCAGTACAATT	ATCAATTTGCAATTCAGTACAATTAGGTGGG	BRCA1	43093609	antisense	AGGT	A-G	1	0	A_7_8;	Leu639Pro;	Missense;	None	0
AGTACAACCAAATGCCAGTC	AAAAAGTACAACCAAATGCCAGTCAGGCACA	BRCA1	43093570	sense	AGGC	A-G	2	0	A_4;A_6_7;	Tyr655Cys;Asn656Gly;	Missense;Missense;	None;None	1
TGCTGTGCCTGACTGGCATT	TTTCTGCTGTGCCTGACTGGCATTTGGTTGT	BRCA1	43093541	antisense	TGGT	A-G	0	0					0
AGGTTTCTGCTGTGCCTGAC	TTGTAGGTTTCTGCTGTGCCTGACTGGCATT	BRCA1	43093534	antisense	TGGC	A-G	0	0					0
CAGCAGAAACCTACAACTCA	GGCACAGCAGAAACCTACAACTCATGGAAGG	BRCA1	43093545	sense	TGGA	A-G	2	0	A_5_7;A_8;	Arg664Gly;Asn665Asp;	Missense;Missense;	None;None	0
AGAAACCTACAACTCATGGA	CAGCAGAAACCTACAACTCATGGAAGGTAAA	BRCA1	43093541	sense	AGGT	A-G	1	0	A_4_5;	Asn665Gly;	Missense;	None	0
CTTTACCTTCCATGAGTTGT	GGTTCTTTACCTTCCATGAGTTGTAGGTTTC	BRCA1	43093514	antisense	AGGT	A-G	1	1	A_5;	Gly671Gly;	Silent;	None	0
GAAGGTAAAGAACCTGCAAC	CATGGAAGGTAAAGAACCTGCAACTGGAGCC	BRCA1	43093523	sense	TGGA	A-G	1	0	A_7_8;	Lys672Gly;	Missense;	None	0
CTCTTCTTGGCTCCAGTTGC	GTTACTCTTCTTGGCTCCAGTTGCAGGTTCT	BRCA1	43093489	antisense	AGGT	A-G	0	0					1
ATTTGGCTTGTTACTCTTCT	GTTCATTTGGCTTGTTACTCTTCTTGGCTCC	BRCA1	43093476	antisense	TGGC	A-G	0	0					0
CATTTGTTAACTTCAGCTCT	GGTGCATTTGTTAACTTCAGCTCTGGGAAAG	BRCA1	43093418	antisense	GGGA	A-G	0	0					0
GCATTTGTTAACTTCAGCTC	AGGTGCATTTGTTAACTTCAGCTCTGGGAAA	BRCA1	43093417	antisense	TGGG	A-G	0	0					0
CTGAAGTTAACAAATGCACC	AGAGCTGAAGTTAACAAATGCACCTGGTTCT	BRCA1	43093433	sense	TGGT	A-G	1	0	A_4_5;	Lys701Gly;	Missense;	None	0
GAACACTTAGTAAAAGAACC	ATTTGAACACTTAGTAAAAGAACCAGGTGCA	BRCA1	43093393	antisense	AGGT	A-G	1	0	A_5;	Cys712Arg;	Missense;	Uncertain significance	0
GACAAATTCTTTAAGTTCAC	GATTGACAAATTCTTTAAGTTCACTGGTATT	BRCA1	43093365	antisense	TGGT	A-G	1	0	A_4_5_6;	Phe721Pro;	Missense;	None	0
CACTTAACATGAGATCTTTG	TCTCCACTTAACATGAGATCTTTGGGGTCTT	BRCA1	43093271	antisense	GGGT	A-G	1	0	A_6_7;	Leu752Pro;	Missense;	None	2
CCACTTAACATGAGATCTTT	TTCTCCACTTAACATGAGATCTTTGGGGTCT	BRCA1	43093270	antisense	GGGG	A-G	1	0	A_7_8;	Leu752Pro;	Missense;	None	0
CCCAAAGATCTCATGTTAAG	AGACCCCAAAGATCTCATGTTAAGTGGAGAA	BRCA1	43093292	sense	TGGA	A-G	2	0	A_4_5_6;A_8;	Lys748Gly;Asp749Gly;	Missense;Missense;	None;None	0
TCCACTTAACATGAGATCTT	TTTCTCCACTTAACATGAGATCTTTGGGGTC	BRCA1	43093269	antisense	TGGG	A-G	2	1	A_4;A_8;	Ser753Ser;Leu752Ser;	Silent;Missense;	None;None	0
ATCTCATGTTAAGTGGAGAA	AAAGATCTCATGTTAAGTGGAGAAAGGGTTT	BRCA1	43093285	sense	AGGG	A-G	1	0	A_6;	Met751Val;	Missense;	None	0
AGAGAGTAGCAGTATTTCAT	CTGTAGAGAGTAGCAGTATTTCATTGGTACC	BRCA1	43093239	sense	TGGT	A-G	2	0	A_5;A_8;	Ser766Gly;Ser767Gly;	Missense;Missense;	Uncertain significance;Uncertain significance	0
AGCAGTATTTCATTGGTACC	GAGTAGCAGTATTTCATTGGTACCTGGTACT	BRCA1	43093232	sense	TGGT	A-G	2	0	A_4;A_7;	Ser768Gly;Ile769Val;	Missense;Missense;	None;Uncertain significance	0
TTGGTACCTGGTACTGATTA	TTCATTGGTACCTGGTACTGATTATGGCACT	BRCA1	43093220	sense	TGGC	A-G	1	1	A_6;	Val772Val;	Silent;	None	0
TGAGTGCCATAATCAGTACC	TTCCTGAGTGCCATAATCAGTACCAGGTACC	BRCA1	43093192	antisense	AGGT	A-G	0	0					0
TGGTACTGATTATGGCACTC	TACCTGGTACTGATTATGGCACTCAGGAAAG	BRCA1	43093212	sense	AGGA	A-G	1	0	A_5;	Thr775Ala;	Missense;	None	0
TCAGGAAAGTATCTCGTTAC	GCACTCAGGAAAGTATCTCGTTACTGGAAGT	BRCA1	43093194	sense	TGGA	A-G	2	0	A_6_7;A_8;	Glu781Gly;Ser782Gly;	Missense;Missense;	None;Uncertain significance	0
TTACTGGAAGTTAGCACTCT	CTCGTTACTGGAAGTTAGCACTCTAGGGAAG	BRCA1	43093178	sense	AGGG	A-G	1	0	A_8;	Glu787Gly;	Missense;	None	0
TACTGGAAGTTAGCACTCTA	TCGTTACTGGAAGTTAGCACTCTAGGGAAGG	BRCA1	43093177	sense	GGGA	A-G	1	0	A_7_8;	Glu787Gly;	Missense;	None	0
GGAAGTTAGCACTCTAGGGA	TACTGGAAGTTAGCACTCTAGGGAAGGCAAA	BRCA1	43093173	sense	AGGC	A-G	2	1	A_4;A_8;	Glu787Glu;Ser789Gly;	Silent;Missense;	None;None	0
CACTGACTCACACATTTATT	TGCACACTGACTCACACATTTATTTGGTTCT	BRCA1	43093117	antisense	TGGT	A-G	1	1	A_6;	Ser803Ser;	Silent;	Likely benign	0
TGCAGCATTTGAAAACCCCA	AGTGTGCAGCATTTGAAAACCCCAAGGGACT	BRCA1	43093116	sense	AGGG	A-G	2	2	A_4;A_7;	Ala806Ala;Ala807Ala;	Silent;Silent;	None;Likely benign	0
GCAGCATTTGAAAACCCCAA	GTGTGCAGCATTTGAAAACCCCAAGGGACTA	BRCA1	43093115	sense	GGGA	A-G	1	1	A_6;	Ala807Ala;	Silent;	Likely benign	0
AACCCCAAGGGACTAATTCA	TGAAAACCCCAAGGGACTAATTCATGGTTGT	BRCA1	43093103	sense	TGGT	A-G	1	0	A_7_8;	Lys812Gly;	Missense;	None	0
AACCATGAATTAGTCCCTTG	GAACAACCATGAATTAGTCCCTTGGGGTTTT	BRCA1	43093079	antisense	GGGT	A-G	2	2	A_5;A_8;	His816His;Ile815Ile;	Silent;Silent;	None;None	0
CAACCATGAATTAGTCCCTT	GGAACAACCATGAATTAGTCCCTTGGGGTTT	BRCA1	43093078	antisense	GGGG	A-G	1	1	A_6;	His816His;	Silent;	None	0
ACAACCATGAATTAGTCCCT	TGGAACAACCATGAATTAGTCCCTTGGGGTT	BRCA1	43093077	antisense	TGGG	A-G	2	2	A_4;A_7;	Gly817Gly;His816His;	Silent;Silent;	None;None	0
TGTGTCATTTCTATTATCTT	CTTCTGTGTCATTTCTATTATCTTTGGAACA	BRCA1	43093053	antisense	TGGA	A-G	1	1	A_7;	Asn824Asn;	Silent;	Likely benign	0
GATAATAGAAATGACACAGA	CAAAGATAATAGAAATGACACAGAAGGCTTT	BRCA1	43093070	sense	AGGC	A-G	2	0	A_4_5;A_7;	Asn822Gly;Arg823Gly;	Missense;Missense;	None;None	0
AGAAGGCTTTAAGTATCCAT	ACACAGAAGGCTTTAAGTATCCATTGGGACA	BRCA1	43093053	sense	TGGG	A-G	1	1	A_4;	Glu827Glu;	Silent;	Conflicting interpretations of pathogenicity	0
GAAGGCTTTAAGTATCCATT	CACAGAAGGCTTTAAGTATCCATTGGGACAT	BRCA1	43093052	sense	GGGA	A-G	0	0					0
TGGTTAACTTCATGTCCCAA	ACTGTGGTTAACTTCATGTCCCAATGGATAC	BRCA1	43093015	antisense	TGGA	A-G	1	0	A_6_7;	Val837Ala;	Missense;	None	1
GACATGAAGTTAACCACAGT	TTGGGACATGAAGTTAACCACAGTCGGGAAA	BRCA1	43093030	sense	CGGG	A-G	2	0	A_4;A_7_8;	His835Arg;Glu836Gly;	Missense;Missense;	None;None	0
ACATGAAGTTAACCACAGTC	TGGGACATGAAGTTAACCACAGTCGGGAAAC	BRCA1	43093029	sense	GGGA	A-G	1	0	A_6_7;	Glu836Gly;	Missense;	None	0
CTATGCTTGTTTCCCGACTG	ATTTCTATGCTTGTTTCCCGACTGTGGTTAA	BRCA1	43092995	antisense	TGGT	A-G	0	0					0
TCGGGAAACAAGCATAGAAA	ACAGTCGGGAAACAAGCATAGAAATGGAAGA	BRCA1	43093011	sense	TGGA	A-G	2	0	A_6_7;A_8;	Glu842Gly;Thr843Ala;	Missense;Missense;	Benign;Uncertain significance	1
GTATTTGCAGAATACATTCA	CTCAGTATTTGCAGAATACATTCAAGGTTTC	BRCA1	43092966	sense	AGGT	A-G	0	0					0
TTGAAAACGGAGCAAATGAC	GGATTTGAAAACGGAGCAAATGACTGGCGCT	BRCA1	43092911	antisense	TGGC	A-G	2	0	A_4;A_5_6_7;	Ser873Pro;Phe872Pro;	Missense;Missense;	None;None	0
GCATTTCCTGGATTTGAAAA	TTCTGCATTTCCTGGATTTGAAAACGGAGCA	BRCA1	43092898	antisense	CGGA	A-G	0	0					2
AAATCCAGGAAATGCAGAAG	TTTCAAATCCAGGAAATGCAGAAGAGGAATG	BRCA1	43092912	sense	AGGA	A-G	1	1	A_7;	Pro875Pro;	Silent;	Likely benign	1
CATTCCTCTTCTGCATTTCC	TGCACATTCCTCTTCTGCATTTCCTGGATTT	BRCA1	43092886	antisense	TGGA	A-G	0	0					0
GCAACATTCTCTGCCCACTC	ATGTGCAACATTCTCTGCCCACTCTGGGTCC	BRCA1	43092884	sense	TGGG	A-G	1	0	A_4_6;	Thr884Ala;	Missense;	Uncertain significance	0
CAACATTCTCTGCCCACTCT	TGTGCAACATTCTCTGCCCACTCTGGGTCCT	BRCA1	43092883	sense	GGGT	A-G	1	1	A_5;	Thr884Thr;	Silent;	None	0
TTTCTTTAAGGACCCAGAGT	TTTGTTTCTTTAAGGACCCAGAGTGGGCAGA	BRCA1	43092849	antisense	GGGC	A-G	1	0	A_8;	Leu892Ser;	Missense;	not provided	0
GTTTCTTTAAGGACCCAGAG	CTTTGTTTCTTTAAGGACCCAGAGTGGGCAG	BRCA1	43092848	antisense	TGGG	A-G	0	0					0
TCACATTCAAAAGTGACTTT	TTGTTCACATTCAAAAGTGACTTTTGGACTT	BRCA1	43092820	antisense	TGGA	A-G	1	0	A_5;	Cys903Arg;	Missense;	Uncertain significance	0
GAACAAAAGGAAGAAAATCA	ATGTGAACAAAAGGAAGAAAATCAAGGAAAG	BRCA1	43092821	sense	AGGA	A-G	2	0	A_5_6;A_7_8;	Gln905Arg;Lys906Gly;	Missense;Missense;	Uncertain significance;None	0
GTGATATTAACTGTCTGTAC	TGCAGTGATATTAACTGTCTGTACAGGCTTG	BRCA1	43092754	antisense	AGGC	A-G	2	1	A_4;A_6;	Ile925Thr;Asn924Asn;	Missense;Silent;	Uncertain significance;None	0
CAGACAGTTAATATCACTGC	TGTACAGACAGTTAATATCACTGCAGGCTTT	BRCA1	43092770	sense	AGGC	A-G	1	0	A_4_6;	Thr922Ala;	Missense;	Uncertain significance	0
TATCACTGCAGGCTTTCCTG	TTAATATCACTGCAGGCTTTCCTGTGGTTGG	BRCA1	43092759	sense	TGGT	A-G	1	0	A_5;	Thr926Ala;	Missense;	None	0
ACTGCAGGCTTTCCTGTGGT	TATCACTGCAGGCTTTCCTGTGGTTGGTCAG	BRCA1	43092755	sense	TGGT	A-G	1	1	A_6;	Ala927Ala;	Silent;	None	0
TTATCTTTCTGACCAACCAC	TGGCTTATCTTTCTGACCAACCACAGGAAAG	BRCA1	43092721	antisense	AGGA	A-G	0	0					0
CTACATTTGGCATTATCAAC	GATACTACATTTGGCATTATCAACTGGCTTA	BRCA1	43092697	antisense	TGGC	A-G	1	0	A_5;	Cys944Arg;	Missense;	None	0
AATGCCAAATGTAGTATCAA	TGATAATGCCAAATGTAGTATCAAAGGAGGC	BRCA1	43092710	sense	AGGA	A-G	1	0	A_7_8;	Lys943Gly;	Missense;	None	0
GCCAAATGTAGTATCAAAGG	TAATGCCAAATGTAGTATCAAAGGAGGCTCT	BRCA1	43092707	sense	AGGC	A-G	1	0	A_4_5_6;	Lys943Gly;	Missense;	None	0
GCCTCCTTTGATACTACATT	TAGAGCCTCCTTTGATACTACATTTGGCATT	BRCA1	43092684	antisense	TGGC	A-G	0	0					1
GTAGTATCAAAGGAGGCTCT	AAATGTAGTATCAAAGGAGGCTCTAGGTTTT	BRCA1	43092700	sense	AGGT	A-G	1	0	A_6;	Ile946Val;	Missense;	None	2
TGTCTATCATCTCAGTTCAG	GTTTTGTCTATCATCTCAGTTCAGAGGCAAC	BRCA1	43092674	sense	AGGC	A-G	1	1	A_6;	Leu954Leu;	Silent;	Likely benign	0
CAGTTCAGAGGCAACGAAAC	ATCTCAGTTCAGAGGCAACGAAACTGGACTC	BRCA1	43092662	sense	TGGA	A-G	1	0	A_7;	Arg959Gly;	Missense;	None	2
CTCATTACTCCAAATAAACA	TGGACTCATTACTCCAAATAAACATGGACTT	BRCA1	43092638	sense	TGGA	A-G	2	0	A_4;A_7;	Ile966Val;Thr967Ala;	Missense;Missense;	None;None	0
TGTAAAAGTCCATGTTTATT	GTTTTGTAAAAGTCCATGTTTATTTGGAGTA	BRCA1	43092607	antisense	TGGA	A-G	2	0	A_4_5;A_6_7;	Leu974Pro;Leu973Pro;	Missense;Missense;	None;None	0
AAAGTGGTGGTATACGATAT	GGAAAAAGTGGTGGTATACGATATGGGTTTT	BRCA1	43092581	antisense	GGGT	A-G	0	0					0
AAAAGTGGTGGTATACGATA	GGGAAAAAGTGGTGGTATACGATATGGGTTT	BRCA1	43092580	antisense	TGGG	A-G	1	0	A_4;	Leu983Pro;	Missense;	None	0
GACTTGATGGGAAAAAGTGG	AAATGACTTGATGGGAAAAAGTGGTGGTATA	BRCA1	43092568	antisense	TGGT	A-G	1	0	A_7;	Ile986Thr;	Missense;	None	1
AATGACTTGATGGGAAAAAG	AACAAATGACTTGATGGGAAAAAGTGGTGGT	BRCA1	43092565	antisense	TGGT	A-G	1	0	A_5;	Ser988Pro;	Missense;	None	0
ATGTAAGAAAAATCTGCTAG	CTAAATGTAAGAAAAATCTGCTAGAGGAAAA	BRCA1	43092552	sense	AGGA	A-G	2	0	A_5_6;A_8;	Lys995Gly;Lys996Glu;	Missense;Missense;	None;None	1
TCTGCTAGAGGAAAACTTTG	AAAATCTGCTAGAGGAAAACTTTGAGGAACA	BRCA1	43092540	sense	AGGA	A-G	1	1	A_7;	Leu999Leu;	Silent;	None	1
AATGTCACCTGAAAGAGAAA	ATTCAATGTCACCTGAAAGAGAAATGGGAAA	BRCA1	43092510	sense	TGGG	A-G	1	1	A_7;	Ser1009Ser;	Silent;	None	0
ATGTCACCTGAAAGAGAAAT	TTCAATGTCACCTGAAAGAGAAATGGGAAAT	BRCA1	43092509	sense	GGGA	A-G	1	1	A_6;	Ser1009Ser;	Silent;	None	0
TCATTTCCCATTTCTCTTTC	GTTCTCATTTCCCATTTCTCTTTCAGGTGAC	BRCA1	43092481	antisense	AGGT	A-G	0	0					0
CTAATTGTGCTCACTGTACT	ACGGCTAATTGTGCTCACTGTACTTGGAATG	BRCA1	43092451	antisense	TGGA	A-G	1	0	A_4;	Ile1026Thr;	Missense;	None	0
TTCATTAATATTGCTTGAGC	CTACTTCATTAATATTGCTTGAGCTGGCTTC	BRCA1	43092393	antisense	TGGC	A-G	2	1	A_4;A_7_8;	Asn1045Asn;Ile1044Thr;	Silent;Missense;	None;None	0
TCAAGCAATATTAATGAAGT	CAGCTCAAGCAATATTAATGAAGTAGGTTCC	BRCA1	43092410	sense	AGGT	A-G	2	0	A_4;A_7_8;	Ser1042Gly;Asn1043Gly;	Missense;Missense;	None;None	0
AGGTTCCAGTACTAATGAAG	AAGTAGGTTCCAGTACTAATGAAGTGGGCTC	BRCA1	43092390	sense	TGGG	A-G	1	0	A_8;	Ser1050Gly;	Missense;	None	0
GGTTCCAGTACTAATGAAGT	AGTAGGTTCCAGTACTAATGAAGTGGGCTCC	BRCA1	43092389	sense	GGGC	A-G	1	0	A_7;	Ser1050Gly;	Missense;	None	0
GGAGCCCACTTCATTAGTAC	TACTGGAGCCCACTTCATTAGTACTGGAACC	BRCA1	43092363	antisense	TGGA	A-G	1	0	A_8;	Val1054Ala;	Missense;	None	0
GGCTCCAGTATTAATGAAAT	AGTGGGCTCCAGTATTAATGAAATAGGTTCC	BRCA1	43092368	sense	AGGT	A-G	1	0	A_7;	Ser1057Gly;	Missense;	Uncertain significance	0
GGAACCTATTTCATTAATAC	CACTGGAACCTATTTCATTAATACTGGAGCC	BRCA1	43092342	antisense	TGGA	A-G	2	1	A_4;A_8;	Gly1062Gly;Ile1061Thr;	Silent;Missense;	None;None	0
GAAAACATTCAAGCAGAACT	TGATGAAAACATTCAAGCAGAACTAGGTAGA	BRCA1	43092335	sense	AGGT	A-G	2	0	A_4_5;A_7;	Asn1067Gly;Ile1068Val;	Missense;Missense;	None;None	0
GCAGAACTAGGTAGAAACAG	TCAAGCAGAACTAGGTAGAAACAGAGGGCCA	BRCA1	43092323	sense	AGGG	A-G	1	0	A_5_6;	Glu1071Gly;	Missense;	None	0
CAGAACTAGGTAGAAACAGA	CAAGCAGAACTAGGTAGAAACAGAGGGCCAA	BRCA1	43092322	sense	GGGC	A-G	2	1	A_4_5;A_8;	Glu1071Gly;Leu1072Leu;	Missense;Silent;	None;None	0
CTAAGCATAGCATTCAATTT	TAATCTAAGCATAGCATTCAATTTTGGCCCT	BRCA1	43092277	antisense	TGGC	A-G	2	0	A_4;A_7;	Leu1084Pro;Met1083Thr;	Missense;Missense;	Uncertain significance;None	0
TTGAATGCTATGCTTAGATT	AAAATTGAATGCTATGCTTAGATTAGGGGTT	BRCA1	43092293	sense	AGGG	A-G	1	0	A_4_5;	Asn1081Gly;	Missense;	None	0
TGAATGCTATGCTTAGATTA	AAATTGAATGCTATGCTTAGATTAGGGGTTT	BRCA1	43092292	sense	GGGG	A-G	1	0	A_4;	Asn1081Ser;	Missense;	Uncertain significance	0
GAATGCTATGCTTAGATTAG	AATTGAATGCTATGCTTAGATTAGGGGTTTT	BRCA1	43092291	sense	GGGT	A-G	1	0	A_8;	Met1083Val;	Missense;	Conflicting interpretations of pathogenicity	0
AGACTTTGTTTATAGACCTC	AGGAAGACTTTGTTTATAGACCTCAGGTTGC	BRCA1	43092238	antisense	AGGT	A-G	0	0					0
GTCTATAAACAAAGTCTTCC	TGAGGTCTATAAACAAAGTCTTCCTGGAAGT	BRCA1	43092254	sense	TGGA	A-G	2	0	A_5;A_7_8;	Tyr1094Cys;Lys1095Gly;	Missense;Missense;	None;Uncertain significance	0
GGATGCTTACAATTACTTCC	TTCAGGATGCTTACAATTACTTCCAGGAAGA	BRCA1	43092214	antisense	AGGA	A-G	0	0					1
AAGTTATCTGAAATCAGATA	TTCTAAGTTATCTGAAATCAGATATGGAGAG	BRCA1	43092133	antisense	TGGA	A-G	1	1	A_6;	Asp1131Asp;	Silent;	None	0
AGATAACTTAGAACAGCCTA	TTTCAGATAACTTAGAACAGCCTATGGGAAG	BRCA1	43092141	sense	TGGG	A-G	1	0	A_5_6;	Asn1132Gly;	Missense;	None	0
GATAACTTAGAACAGCCTAT	TTCAGATAACTTAGAACAGCCTATGGGAAGT	BRCA1	43092140	sense	GGGA	A-G	1	0	A_4_5;	Asn1132Gly;	Missense;	None	0
GATGCATGACTACTTCCCAT	CTGAGATGCATGACTACTTCCCATAGGCTGT	BRCA1	43092103	antisense	AGGC	A-G	1	1	A_6;	His1141His;	Silent;	Likely benign	0
GGGAAGTAGTCATGCATCTC	CTATGGGAAGTAGTCATGCATCTCAGGTTTG	BRCA1	43092120	sense	AGGT	A-G	3	1	A_4;A_5;A_8;	Gly1138Gly;Ser1139Gly;Ser1140Gly;	Silent;Missense;Missense;	None;Benign;None	0
CCATCATCTAACAGGTCATC	TTCACCATCATCTAACAGGTCATCAGGTGTC	BRCA1	43092061	antisense	AGGT	A-G	1	1	A_6;	Asp1155Asp;	Silent;	Likely benign	0
CCTGATGACCTGTTAGATGA	GACACCTGATGACCTGTTAGATGATGGTGAA	BRCA1	43092083	sense	TGGT	A-G	2	0	A_5;A_8;	Asp1151Gly;Asp1152Gly;	Missense;Missense;	None;None	0
TTATTTCACCATCATCTAAC	TCCTTTATTTCACCATCATCTAACAGGTCAT	BRCA1	43092053	antisense	AGGT	A-G	1	1	A_8;	Gly1157Gly;	Silent;	None	1
GTTAGATGATGGTGAAATAA	ACCTGTTAGATGATGGTGAAATAAAGGAAGA	BRCA1	43092072	sense	AGGA	A-G	2	1	A_4;A_6;	Leu1154Leu;Asp1155Gly;	Silent;Missense;	Likely benign;None	1
TTTAGCAAAAGCGTCCAGAA	TGTTTTTAGCAAAAGCGTCCAGAAAGGAGAG	BRCA1	43092002	sense	AGGA	A-G	2	0	A_4;A_7_8;	Ser1178Gly;Lys1179Gly;	Missense;Missense;	Uncertain significance;None	0
TCCAGAAAGGAGAGCTTAGC	AGCGTCCAGAAAGGAGAGCTTAGCAGGAGTC	BRCA1	43091989	sense	AGGA	A-G	2	0	A_4;A_6_7_8;	Gln1182Arg;Lys1183Gly;	Missense;Missense;	None;None	0
TCCTGCTAAGCTCTCCTTTC	GGACTCCTGCTAAGCTCTCCTTTCTGGACGC	BRCA1	43091966	antisense	TGGA	A-G	1	1	A_8;	Leu1186Leu;	Silent;	None	0
TGTGTATGGGTGAAAGGGCT	CAAATGTGTATGGGTGAAAGGGCTAGGACTC	BRCA1	43091941	antisense	AGGA	A-G	1	1	A_6;	His1195His;	Silent;	None	0
CCAAATGTGTATGGGTGAAA	TGAGCCAAATGTGTATGGGTGAAAGGGCTAG	BRCA1	43091936	antisense	GGGC	A-G	2	2	A_4;A_5;	Leu1198Leu;His1197His;	Silent;Silent;	None;None	0
CCCTTTCACCCATACACATT	CTAGCCCTTTCACCCATACACATTTGGCTCA	BRCA1	43091958	sense	TGGC	A-G	1	0	A_8;	Thr1194Ala;	Missense;	Uncertain significance	0
GCCAAATGTGTATGGGTGAA	CTGAGCCAAATGTGTATGGGTGAAAGGGCTA	BRCA1	43091935	antisense	AGGG	A-G	2	1	A_4_5;A_6;	Leu1198Pro;His1197His;	Missense;Silent;	None;None	1
CACCCATACACATTTGGCTC	CTTTCACCCATACACATTTGGCTCAGGGTTA	BRCA1	43091952	sense	AGGG	A-G	2	0	A_6;A_8;	His1195Arg;Thr1196Ala;	Missense;Missense;	Uncertain significance;None	0
ACCCATACACATTTGGCTCA	TTTCACCCATACACATTTGGCTCAGGGTTAC	BRCA1	43091951	sense	GGGT	A-G	2	0	A_5;A_7;	His1195Arg;Thr1196Ala;	Missense;Missense;	None;Uncertain significance	0
ACCCTGAGCCAAATGTGTAT	GGTAACCCTGAGCCAAATGTGTATGGGTGAA	BRCA1	43091928	antisense	GGGT	A-G	1	1	A_7;	Ala1199Ala;	Silent;	None	0
AACCCTGAGCCAAATGTGTA	CGGTAACCCTGAGCCAAATGTGTATGGGTGA	BRCA1	43091927	antisense	TGGG	A-G	1	1	A_8;	Ala1199Ala;	Silent;	None	0
TTGGCTCAGGGTTACCGAAG	ACATTTGGCTCAGGGTTACCGAAGAGGGGCC	BRCA1	43091939	sense	AGGG	A-G	1	0	A_8;	Gln1200Arg;	Missense;	None	0
TGGCTCAGGGTTACCGAAGA	CATTTGGCTCAGGGTTACCGAAGAGGGGCCA	BRCA1	43091938	sense	GGGG	A-G	1	0	A_7;	Gln1200Arg;	Missense;	None	0
GGCTCAGGGTTACCGAAGAG	ATTTGGCTCAGGGTTACCGAAGAGGGGCCAA	BRCA1	43091937	sense	GGGC	A-G	1	0	A_6;	Gln1200Arg;	Missense;	None	0
CTAATTTCTTGGCCCCTCTT	GACTCTAATTTCTTGGCCCCTCTTCGGTAAC	BRCA1	43091903	antisense	CGGT	A-G	1	1	A_4;	Leu1209Leu;	Silent;	None	0
TTCTGAGGACTCTAATTTCT	TCTCTTCTGAGGACTCTAATTTCTTGGCCCC	BRCA1	43091892	antisense	TGGC	A-G	1	0	A_6;	Ser1212Pro;	Missense;	None	2
ACTAGATAAGTTCTCTTCTG	CCTCACTAGATAAGTTCTCTTCTGAGGACTC	BRCA1	43091877	antisense	AGGA	A-G	2	0	A_4_6;A_8;	Ser1217Pro;Leu1216Ser;	Missense;Missense;	Uncertain significance;None	0
AGAAGAGAACTTATCTAGTG	CCTCAGAAGAGAACTTATCTAGTGAGGATGA	BRCA1	43091895	sense	AGGA	A-G	3	1	A_4;A_6;A_8;	Glu1213Glu;Glu1214Gly;Asn1215Asp;	Silent;Missense;Missense;	None;None;None	1
AATAACAAGTGTTGGAAGCA	ACCAAATAACAAGTGTTGGAAGCAGGGAAGC	BRCA1	43091839	antisense	GGGA	A-G	2	0	A_4_5;A_7_8;	Leu1230Pro;Leu1229Pro;	Missense;Missense;	None;None	0
AAATAACAAGTGTTGGAAGC	TACCAAATAACAAGTGTTGGAAGCAGGGAAG	BRCA1	43091838	antisense	AGGG	A-G	2	0	A_5_6;A_8;	Leu1230Pro;Leu1229Ser;	Missense;Missense;	None;None	0
TGCTTCCAACACTTGTTATT	TCCCTGCTTCCAACACTTGTTATTTGGTAAA	BRCA1	43091858	sense	TGGT	A-G	1	0	A_8;	Gln1227Arg;	Missense;	None	1
CTTTACCAAATAACAAGTGT	TTTACTTTACCAAATAACAAGTGTTGGAAGC	BRCA1	43091831	antisense	TGGA	A-G	2	2	A_5;A_8;	Gly1232Gly;Phe1231Phe;	Silent;Silent;	None;None	0
ATATACCTTCTCAGTCTACT	AACAATATACCTTCTCAGTCTACTAGGCATA	BRCA1	43091824	sense	AGGC	A-G	1	0	A_5;	Ile1237Met;	Missense;	Conflicting interpretations of pathogenicity	1
CTATGCCTAGTAGACTGAGA	GGTGCTATGCCTAGTAGACTGAGAAGGTATA	BRCA1	43091797	antisense	AGGT	A-G	0	0					0
AGACAGACACTCGGTAGCAA	TCTTAGACAGACACTCGGTAGCAACGGTGCT	BRCA1	43091772	antisense	CGGT	A-G	2	1	A_5;A_7;	Leu1252Pro;Cys1251Cys;	Missense;Silent;	None;Uncertain significance	0
TGTGTTCTTAGACAGACACT	CCTCTGTGTTCTTAGACAGACACTCGGTAGC	BRCA1	43091763	antisense	CGGT	A-G	0	0					0
GTGTCTGTCTAAGAACACAG	CCGAGTGTCTGTCTAAGAACACAGAGGAGAA	BRCA1	43091781	sense	AGGA	A-G	0	0					0
CTTAAATGACTGCAGTAACC	ATAGCTTAAATGACTGCAGTAACCAGGTAAT	BRCA1	43091733	sense	AGGT	A-G	2	1	A_4;A_5_6;	Leu1267Leu;Asn1268Gly;	Silent;Missense;	None;None	0
CTGCAGTAACCAGGTAATAT	ATGACTGCAGTAACCAGGTAATATTGGCAAA	BRCA1	43091724	sense	TGGC	A-G	2	0	A_5;A_8;	Ser1271Gly;Asn1272Asp;	Missense;Missense;	None;None	0
TAACCAGGTAATATTGGCAA	GCAGTAACCAGGTAATATTGGCAAAGGCATC	BRCA1	43091718	sense	AGGC	A-G	1	0	A_6;	Gln1273Arg;	Missense;	Conflicting interpretations of pathogenicity	0
ATGCCTTTGCCAATATTACC	TGAGATGCCTTTGCCAATATTACCTGGTTAC	BRCA1	43091693	antisense	TGGT	A-G	0	0					0
AATATTGGCAAAGGCATCTC	AGGTAATATTGGCAAAGGCATCTCAGGAACA	BRCA1	43091709	sense	AGGA	A-G	1	0	A_4;	Ile1275Met;	Missense;	None	0
TCAGGAACATCACCTTAGTG	CATCTCAGGAACATCACCTTAGTGAGGAAAC	BRCA1	43091691	sense	AGGA	A-G	1	0	A_6_7;	Glu1282Gly;	Missense;	None	0
TTCTTCACAGTGCAGTGAAT	TGTTTTCTTCACAGTGCAGTGAATTGGAAGA	BRCA1	43091643	sense	TGGA	A-G	1	1	A_7;	Ser1298Ser;	Silent;	None	0
GACTGCAAATACAAACACCC	ACTTGACTGCAAATACAAACACCCAGGATCC	BRCA1	43091613	sense	AGGA	A-G	2	1	A_7;A_8;	Ala1308Ala;Asn1309Asp;	Silent;Missense;	None;None	0
ACCCAGGATCCTTTCTTGAT	AAACACCCAGGATCCTTTCTTGATTGGTTCT	BRCA1	43091597	sense	TGGT	A-G	2	0	A_5;A_8;	Gln1313Arg;Asp1314Gly;	Missense;Missense;	Uncertain significance;None	0
ACCAATCAAGAAAGGATCCT	AAGAACCAATCAAGAAAGGATCCTGGGTGTT	BRCA1	43091574	antisense	GGGT	A-G	2	0	A_4_5;A_8;	Ile1318Thr;Leu1317Ser;	Missense;Missense;	Uncertain significance;None	0
AACCAATCAAGAAAGGATCC	GAAGAACCAATCAAGAAAGGATCCTGGGTGT	BRCA1	43091573	antisense	TGGG	A-G	1	0	A_5_6;	Ile1318Thr;	Missense;	Uncertain significance	0
TTGGAAGAACCAATCAAGAA	TTGTTTGGAAGAACCAATCAAGAAAGGATCC	BRCA1	43091566	antisense	AGGA	A-G	2	0	A_5;A_6_8;	Ser1321Pro;Ser1320Pro;	Missense;Missense;	Benign;None	0
TTGGTTCTTCCAAACAAATG	TTGATTGGTTCTTCCAAACAAATGAGGCATC	BRCA1	43091578	sense	AGGC	A-G	0	0					0
AGACTGATGCCTCATTTGTT	TTTCAGACTGATGCCTCATTTGTTTGGAAGA	BRCA1	43091547	antisense	TGGA	A-G	1	1	A_7;	His1326His;	Silent;	None	1
GAGGCATCAGTCTGAAAGCC	AAATGAGGCATCAGTCTGAAAGCCAGGGAGT	BRCA1	43091559	sense	AGGG	A-G	1	0	A_6;	His1326Arg;	Missense;	None	0
AGGCATCAGTCTGAAAGCCA	AATGAGGCATCAGTCTGAAAGCCAGGGAGTT	BRCA1	43091558	sense	GGGA	A-G	2	0	A_5;A_8;	His1326Arg;Gln1327Arg;	Missense;Missense;	None;Uncertain significance	0
CAGTCTGAAAGCCAGGGAGT	GCATCAGTCTGAAAGCCAGGGAGTTGGTCTG	BRCA1	43091552	sense	TGGT	A-G	1	0	A_8;	Glu1329Gly;	Missense;	None	1
TGTCACTCAGACCAACTCCC	TCCTTGTCACTCAGACCAACTCCCTGGCTTT	BRCA1	43091519	antisense	TGGC	A-G	1	1	A_5;	Ser1336Ser;	Silent;	None	0
GGGAGTTGGTCTGAGTGACA	GCCAGGGAGTTGGTCTGAGTGACAAGGAATT	BRCA1	43091538	sense	AGGA	A-G	1	1	A_4;	Gly1332Gly;	Silent;	Uncertain significance	0
TGGTCTGAGTGACAAGGAAT	GAGTTGGTCTGAGTGACAAGGAATTGGTTTC	BRCA1	43091532	sense	TGGT	A-G	1	0	A_8;	Ser1336Gly;	Missense;	None	0
GTTTCAGATGATGAAGAAAG	ATTGGTTTCAGATGATGAAGAAAGAGGAACG	BRCA1	43091510	sense	AGGA	A-G	2	1	A_6;A_8;	Ser1342Ser;Asp1343Gly;	Silent;Missense;	Likely benign;None	0
AGATGATGAAGAAAGAGGAA	TTTCAGATGATGAAGAAAGAGGAACGGGCTT	BRCA1	43091505	sense	CGGG	A-G	1	0	A_6;	Asp1344Gly;	Missense;	Uncertain significance	0
GATGATGAAGAAAGAGGAAC	TTCAGATGATGAAGAAAGAGGAACGGGCTTG	BRCA1	43091504	sense	GGGC	A-G	2	0	A_5;A_8;	Asp1344Gly;Glu1345Gly;	Missense;Missense;	Uncertain significance;None	1
TGAAGAAAGAGGAACGGGCT	ATGATGAAGAAAGAGGAACGGGCTTGGAAGA	BRCA1	43091499	sense	TGGA	A-G	3	1	A_4;A_6_7;A_8;	Glu1345Glu;Glu1346Gly;Arg1347Gly;	Silent;Missense;Missense;	None;None;Benign	1
TAATCAAGAAGAGCAAAGCA	AAAATAATCAAGAAGAGCAAAGCATGGATTC	BRCA1	43091469	sense	TGGA	A-G	1	0	A_6_7;	Gln1356Arg;	Missense;	None	1
CAAAGCATGGATTCAAACTT	AGAGCAAAGCATGGATTCAAACTTAGGTATT	BRCA1	43091456	sense	AGGT	A-G	2	0	A_4;A_7;	Ser1360Gly;Met1361Val;	Missense;Missense;	Likely benign;None	1
ATGGATTCAAACTTAGGTAT	AAGCATGGATTCAAACTTAGGTATTGGAACC	BRCA1	43091450	sense	TGGA	A-G	1	0	A_5;	Asp1362Gly;	Missense;	None	1
CAAACTTAGGTATTGGAACC	GATTCAAACTTAGGTATTGGAACCAGGTTTT	BRCA1	43091443	sense	AGGT	A-G	2	1	A_4;A_8;	Asn1364Ser;Leu1365Leu;	Missense;Silent;	None;None	1
CTGGGGCAAACACAAAAACC	TAGACTGGGGCAAACACAAAAACCTGGTTCC	BRCA1	43091403	antisense	TGGT	A-G	1	0	A_8;	Exon10:+25;	Intron;	None	1
TCACTTCTATAAATAGACTG	TAGCTCACTTCTATAAATAGACTGGGGCAAA	BRCA1	43091386	antisense	GGGC	A-G	0	0					1
CTCACTTCTATAAATAGACT	TTAGCTCACTTCTATAAATAGACTGGGGCAA	BRCA1	43091385	antisense	GGGG	A-G	1	0	A_4;	Exon10:+47;	Intron;	None	1
GCTCACTTCTATAAATAGAC	TTTAGCTCACTTCTATAAATAGACTGGGGCA	BRCA1	43091384	antisense	TGGG	A-G	1	0	A_5;	Exon10:+47;	Intron;	None	1
ACCTTAAATAACAAAAACAG	CTTCACCTTAAATAACAAAAACAGAGGTTCA	BRCA1	43091031	antisense	AGGT	A-G	3	0	A_6;A_7;A_8;	Exon11:-4;Exon11:-5;Exon11:-6;	Intron;Intron;Intron;	None;None;Conflicting interpretations of pathogenicity	1
ATTTAAGGTGAAGCAGCATC	TGTTATTTAAGGTGAAGCAGCATCTGGGTGT	BRCA1	43091039	sense	TGGG	A-G	2	0	A_5;A_6;	Exon11:-3;Exon11:-2;	Intron;Splice-acceptor;	Pathogenic;None	0
TTTAAGGTGAAGCAGCATCT	GTTATTTAAGGTGAAGCAGCATCTGGGTGTG	BRCA1	43091038	sense	GGGT	A-G	2	0	A_4;A_5;	Exon11:-3;Exon11:-2;	Intron;Splice-acceptor;	Pathogenic;None	0
GGTTAAAATGTCACTCTGAG	GAGTGGTTAAAATGTCACTCTGAGAGGATAG	BRCA1	43090950	antisense	AGGA	A-G	2	0	A_5_6;A_7_8;	Leu1392Pro;Ile1391Thr;	Missense;Missense;	not provided;None	0
TGTGTGCACATGCGTGTGTG	TGTGTGTGTGCACATGCGTGTGTGTGGTGTC	BRCA1	43090927	sense	TGGT	A-G	1	0	A_8;	Exon11:+24;	Intron;	Likely benign	3
TCTGCTTCAAAAACGATAAA	TCCCTCTGCTTCAAAAACGATAAATGGCACC	BRCA1	43082572	antisense	TGGC	A-G	0	0					1
CTTTATCAGGTTATGTTGCA	GGAGCTTTATCAGGTTATGTTGCATGGTATC	BRCA1	43082543	antisense	TGGT	A-G	2	0	A_5;A_8;	Ile1405Thr;Leu1404Pro;	Missense;Missense;	None;Uncertain significance	0
TAACCTGATAAAGCTCCAGC	AACATAACCTGATAAAGCTCCAGCAGGAAAT	BRCA1	43082555	sense	AGGA	A-G	1	0	A_8;	Ile1405Val;	Missense;	Conflicting interpretations of pathogenicity	0
TTTCCTGCTGGAGCTTTATC	GCCATTTCCTGCTGGAGCTTTATCAGGTTAT	BRCA1	43082530	antisense	AGGT	A-G	0	0					0
GATAAAGCTCCAGCAGGAAA	ACCTGATAAAGCTCCAGCAGGAAATGGCTGA	BRCA1	43082549	sense	TGGC	A-G	2	0	A_4;A_5_6;	Ile1405Met;Lys1406Gly;	Missense;Missense;	None;None	0
CTAGTTCAGCCATTTCCTGC	GCTTCTAGTTCAGCCATTTCCTGCTGGAGCT	BRCA1	43082518	antisense	TGGA	A-G	1	1	A_8;	Ala1412Ala;	Silent;	None	0
GAAGCTGTGTTAGAACAGCA	ACTAGAAGCTGTGTTAGAACAGCATGGGAGC	BRCA1	43082518	sense	TGGG	A-G	0	0					0
AAGCTGTGTTAGAACAGCAT	CTAGAAGCTGTGTTAGAACAGCATGGGAGCC	BRCA1	43082517	sense	GGGA	A-G	0	0					0
AAGGGTAGCTGTTAGAAGGC	ATGGAAGGGTAGCTGTTAGAAGGCTGGCTCC	BRCA1	43082470	antisense	TGGC	A-G	1	0	A_7;	Tyr1429His;	Missense;	None	0
ATGGAAGGGTAGCTGTTAGA	TATGATGGAAGGGTAGCTGTTAGAAGGCTGG	BRCA1	43082466	antisense	AGGC	A-G	2	1	A_5;A_6;	Ser1431Pro;Pro1430Pro;	Missense;Silent;	None;None	0
AAGAGTCACTTATGATGGAA	GCAGAAGAGTCACTTATGATGGAAGGGTAGC	BRCA1	43082452	antisense	GGGT	A-G	2	1	A_4;A_8;	Ser1436Pro;Ser1434Ser;	Missense;Silent;	None;None	0
GAAGAGTCACTTATGATGGA	GGCAGAAGAGTCACTTATGATGGAAGGGTAG	BRCA1	43082451	antisense	AGGG	A-G	1	0	A_5;	Ser1436Pro;	Missense;	None	0
GGCAGAAGAGTCACTTATGA	CAAGGGCAGAAGAGTCACTTATGATGGAAGG	BRCA1	43082447	antisense	TGGA	A-G	2	1	A_4_6;A_7;	Ser1437Pro;Ser1436Ser;	Missense;Silent;	None;None	0
AAGTGACTCTTCTGCCCTTG	TCATAAGTGACTCTTCTGCCCTTGAGGACCT	BRCA1	43082462	sense	AGGA	A-G	1	0	A_6;	Asp1435Gly;	Missense;	Uncertain significance	0
TGGATTTCGCAGGTCCTCAA	GTTCTGGATTTCGCAGGTCCTCAAGGGCAGA	BRCA1	43082426	antisense	GGGC	A-G	1	1	A_4;	Asn1444Asn;	Silent;	Likely benign	0
CTGGATTTCGCAGGTCCTCA	TGTTCTGGATTTCGCAGGTCCTCAAGGGCAG	BRCA1	43082425	antisense	AGGG	A-G	1	1	A_5;	Asn1444Asn;	Silent;	Likely benign	0
TGCTTTGTTCTGGATTTCGC	GATGTGCTTTGTTCTGGATTTCGCAGGTCCT	BRCA1	43082416	antisense	AGGT	A-G	0	0					0
GAACAAAGCACATCAGAAAA	TCCAGAACAAAGCACATCAGAAAAAGGTGTG	BRCA1	43082425	sense	AGGT	A-G	2	0	A_5_6;A_7;	Gln1447Arg;Ser1448Gly;	Missense;Missense;	None;Conflicting interpretations of pathogenicity	0
CAGAAAAAGGTGTGTATTGT	ACATCAGAAAAAGGTGTGTATTGTTGGCCAA	BRCA1	43082412	sense	TGGC	A-G	2	0	A_4_5;A_6_7_8;	Glu1451Gly;Lys1452Gly;	Missense;Missense;	None;Conflicting interpretations of pathogenicity	1
TTGCTTAAGATATCAGTGTT	AATTTTGCTTAAGATATCAGTGTTTGGCCAA	BRCA1	43082367	antisense	TGGC	A-G	2	0	A_7;A_8;	Exon12:+31;Exon12:+30;	Intron;Intron;	None;None	1
TATATGCGAATCTGTAAGAA	CATGTATATGCGAATCTGTAAGAAAGGTGAA	BRCA1	43079389	antisense	AGGT	A-G	1	1	A_4;	His1455His;	Silent;	None	8
CTTACAGATTCGCATATACA	CTTTCTTACAGATTCGCATATACATGGCCAA	BRCA1	43079406	sense	TGGC	A-G	3	0	A_4;A_6;A_8;	Exon13:-4;Exon13:-2;Asp1453Gly;	Intron;Splice-acceptor;Missense;	None;None;None	3
ATTCGCATATACATGGCCAA	ACAGATTCGCATATACATGGCCAAAGGAACA	BRCA1	43079399	sense	AGGA	A-G	1	0	A_7;	His1455Arg;	Missense;	None	12
AAAACATGGAGTTGTTCCTT	TTAGAAAACATGGAGTTGTTCCTTTGGCCAT	BRCA1	43079361	antisense	TGGC	A-G	2	0	A_4;A_6;	Phe1465Leu;Met1464Thr;	Missense;Missense;	None;None	94
AGGCCTAGAGAACATATATC	TAAAAGGCCTAGAGAACATATATCAGGTGCC	BRCA1	43079355	sense	AGGT	A-G	1	0	A_7;	Arg1470Gly;	Missense;	Likely benign	45
GCACCTGATATATGTTCTCT	AGAGGCACCTGATATATGTTCTCTAGGCCTT	BRCA1	43079330	antisense	AGGC	A-G	1	0	A_8;	Ser1474Pro;	Missense;	None	6
AACACAAAGGGAAAGAGGAG	GACGAACACAAAGGGAAAGAGGAGAGGCACC	BRCA1	43079308	antisense	AGGC	A-G	4	0	A_4;A_6;A_7;A_8;	Exon13:+23;Exon13:+21;Exon13:+20;Exon13:+19;	Intron;Intron;Intron;Intron;	None;None;None;None	87
TGACGAACACAAAGGGAAAG	AAAATGACGAACACAAAGGGAAAGAGGAGAG	BRCA1	43079303	antisense	AGGA	A-G	2	0	A_6;A_7;	Exon13:+26;Exon13:+25;	Intron;Intron;	None;None	55
TCCCTTTGTGTTCGTCATTT	TCTTTCCCTTTGTGTTCGTCATTTTGGCAAA	BRCA1	43079319	sense	TGGC	A-G	0	0					53
GCCAAAATGACGAACACAAA	ATTTGCCAAAATGACGAACACAAAGGGAAAG	BRCA1	43079296	antisense	GGGA	A-G	4	0	A_4;A_5;A_6;A_7;	Exon13:+35;Exon13:+34;Exon13:+33;Exon13:+32;	Intron;Intron;Intron;Intron;	None;None;None;None	47
TGCCAAAATGACGAACACAA	AATTTGCCAAAATGACGAACACAAAGGGAAA	BRCA1	43079295	antisense	AGGG	A-G	4	0	A_5;A_6;A_7;A_8;	Exon13:+35;Exon13:+34;Exon13:+33;Exon13:+32;	Intron;Intron;Intron;Intron;	None;None;None;None	50
GAAGTTAATACTGCTTTAAA	CTGTGAAGTTAATACTGCTTTAAATGGAATG	BRCA1	43076602	antisense	TGGA	A-G	1	0	A_7_8;	Leu1476Pro;	Missense;	None	1
CTTCTGGATTCTGGCTTATA	AGGCCTTCTGGATTCTGGCTTATAGGGTATT	BRCA1	43076561	antisense	GGGT	A-G	1	1	A_8;	Asn1489Asn;	Silent;	None	0
CCTTCTGGATTCTGGCTTAT	AAGGCCTTCTGGATTCTGGCTTATAGGGTAT	BRCA1	43076560	antisense	AGGG	A-G	0	0					0
CCTATAAGCCAGAATCCAGA	ATACCCTATAAGCCAGAATCCAGAAGGCCTT	BRCA1	43076582	sense	AGGC	A-G	2	0	A_4_6;A_7;	Ile1486Val;Ser1487Gly;	Missense;Missense;	None;None	0
CAGAAAGGCCTTCTGGATTC	TCAGCAGAAAGGCCTTCTGGATTCTGGCTTA	BRCA1	43076552	antisense	TGGC	A-G	2	0	A_4;A_5_6;	Ser1494Pro;Leu1493Pro;	Missense;Missense;	None;None	1
TTGTCAGCAGAAAGGCCTTC	AAACTTGTCAGCAGAAAGGCCTTCTGGATTC	BRCA1	43076545	antisense	TGGA	A-G	1	1	A_6;	Ala1495Ala;	Silent;	None	0
CCTCAAACTTGTCAGCAGAA	GACACCTCAAACTTGTCAGCAGAAAGGCCTT	BRCA1	43076537	antisense	AGGC	A-G	1	0	A_5_6_7;	Phe1498Pro;	Missense;	None	0
CCTTTCTGCTGACAAGTTTG	AAGGCCTTTCTGCTGACAAGTTTGAGGTGTC	BRCA1	43076559	sense	AGGT	A-G	0	0					0
ACCAGTAAAAATAAAGAACC	TTCTACCAGTAAAAATAAAGAACCAGGAGTG	BRCA1	43076519	sense	AGGA	A-G	2	0	A_4;A_7_8;	Ser1507Gly;Lys1508Gly;	Missense;Missense;	None;None	0
TAAAAATAAAGAACCAGGAG	CCAGTAAAAATAAAGAACCAGGAGTGGAAAG	BRCA1	43076514	sense	TGGA	A-G	3	1	A_4;A_5_6;A_8;	Lys1508Lys;Asn1509Gly;Lys1510Glu;	Silent;Missense;Missense;	None;None;None	0
ATAAAGAACCAGGAGTGGAA	AAAAATAAAGAACCAGGAGTGGAAAGGTAAG	BRCA1	43076509	sense	AGGT	A-G	2	0	A_4_5;A_7_8;	Lys1510Arg;Glu1511Gly;	Missense;Missense;	None;None	0
GTTTCTTACCTTTCCACTCC	TGATGTTTCTTACCTTTCCACTCCTGGTTCT	BRCA1	43076479	antisense	TGGT	A-G	1	0	A_8;	Exon14:+2;	Splice-donor;	Pathogenic	0
ACATCAATGTAAAGATGCTG	AGAAACATCAATGTAAAGATGCTGTGGTATC	BRCA1	43076480	sense	TGGT	A-G	2	0	A_6;A_7;	Exon14:+13;Exon14:+14;	Intron;Intron;	Benign;None	1
CTCCTTCCATTTATCTTTCT	TTTTCTCCTTCCATTTATCTTTCTAGGTCAT	BRCA1	43074543	sense	AGGT	A-G	0	0					1
GACCTAGAAAGATAAATGGA	GGATGACCTAGAAAGATAAATGGAAGGAGAA	BRCA1	43074519	antisense	AGGA	A-G	2	0	A_6;A_8;	Exon15:-3;Exon15:-5;	Intron;Intron;	None;None	4
GGATGACCTAGAAAGATAAA	AAGGGGATGACCTAGAAAGATAAATGGAAGG	BRCA1	43074515	antisense	TGGA	A-G	1	0	A_6;	Ser1517Pro;	Missense;	None	1
TAATGATGGGCATTTAGAAG	CATCTAATGATGGGCATTTAGAAGGGGATGA	BRCA1	43074494	antisense	GGGA	A-G	1	0	A_6;	Ser1524Pro;	Missense;	None	1
CTAATGATGGGCATTTAGAA	TCATCTAATGATGGGCATTTAGAAGGGGATG	BRCA1	43074493	antisense	GGGG	A-G	2	1	A_4;A_7;	Leu1525Leu;Ser1524Pro;	Silent;Missense;	None;None	0
TCTAATGATGGGCATTTAGA	ATCATCTAATGATGGGCATTTAGAAGGGGAT	BRCA1	43074492	antisense	AGGG	A-G	2	0	A_4_5;A_8;	Leu1525Pro;Ser1524Pro;	Missense;Missense;	None;None	1
AATGCCCATCATTAGATGAT	TCTAAATGCCCATCATTAGATGATAGGTGGT	BRCA1	43074507	sense	AGGT	A-G	1	1	A_8;	Pro1523Pro;	Silent;	None	0
GCCCATCATTAGATGATAGG	AAATGCCCATCATTAGATGATAGGTGGTACA	BRCA1	43074504	sense	TGGT	A-G	2	2	A_5;A_8;	Pro1523Pro;Ser1524Ser;	Silent;Silent;	None;None	0
ACCACCTATCATCTAATGAT	ATGTACCACCTATCATCTAATGATGGGCATT	BRCA1	43074481	antisense	GGGC	A-G	2	1	A_4;A_8;	Trp1529Arg;Asp1527Asp;	Missense;Silent;	None;None	0
TACCACCTATCATCTAATGA	CATGTACCACCTATCATCTAATGATGGGCAT	BRCA1	43074480	antisense	TGGG	A-G	1	0	A_5;	Trp1529Arg;	Missense;	None	0
TGGTACATGCACAGTTGCTC	TAGGTGGTACATGCACAGTTGCTCTGGGAGT	BRCA1	43074484	sense	TGGG	A-G	2	0	A_5;A_7;	Tyr1530Cys;Met1531Val;	Missense;Missense;	None;None	0
GGTACATGCACAGTTGCTCT	AGGTGGTACATGCACAGTTGCTCTGGGAGTC	BRCA1	43074483	sense	GGGA	A-G	2	0	A_4;A_6;	Tyr1530Cys;Met1531Val;	Missense;Missense;	None;None	2
TAGAAACTACCCATCTCAAG	AGAATAGAAACTACCCATCTCAAGAGGAGCT	BRCA1	43074449	sense	AGGA	A-G	2	1	A_4;A_5_6;	Arg1541Arg;Asn1542Gly;	Silent;Missense;	None;None	0
TAATGAGCTCCTCTTGAGAT	ACCTTAATGAGCTCCTCTTGAGATGGGTAGT	BRCA1	43074418	antisense	GGGT	A-G	1	0	A_6;	Leu1549Pro;	Missense;	None	0
TTAATGAGCTCCTCTTGAGA	AACCTTAATGAGCTCCTCTTGAGATGGGTAG	BRCA1	43074417	antisense	TGGG	A-G	2	0	A_4;A_7;	Ile1550Thr;Leu1549Pro;	Missense;Missense;	None;None	0
ATCTCAAGAGGAGCTCATTA	ACCCATCTCAAGAGGAGCTCATTAAGGTTGT	BRCA1	43074437	sense	AGGT	A-G	1	0	A_6_7;	Gln1546Arg;	Missense;	None	0
GCTCATTAAGGTTGTTGATG	AGGAGCTCATTAAGGTTGTTGATGTGGAGGA	BRCA1	43074425	sense	TGGA	A-G	2	0	A_5;A_8;	Ile1550Val;Lys1551Glu;	Missense;Missense;	None;None	0
CATTAAGGTTGTTGATGTGG	AGCTCATTAAGGTTGTTGATGTGGAGGAGCA	BRCA1	43074422	sense	AGGA	A-G	1	0	A_5_6;	Lys1551Gly;	Missense;	None	0
TGATGTGGAGGAGCAACAGC	TTGTTGATGTGGAGGAGCAACAGCTGGAAGA	BRCA1	43074410	sense	TGGA	A-G	0	0					0
GAGCAACAGCTGGAAGAGTC	GGAGGAGCAACAGCTGGAAGAGTCTGGGCCA	BRCA1	43074400	sense	TGGG	A-G	2	0	A_5_6;A_8;	Gln1558Arg;Gln1559Arg;	Missense;Missense;	None;None	0
AGCAACAGCTGGAAGAGTCT	GAGGAGCAACAGCTGGAAGAGTCTGGGCCAC	BRCA1	43074399	sense	GGGC	A-G	2	0	A_4_5;A_7;	Gln1558Arg;Gln1559Arg;	Missense;Missense;	None;None	0
GTCTGGGCCACACGATTTGA	AAGAGTCTGGGCCACACGATTTGACGGAAAC	BRCA1	43074383	sense	CGGA	A-G	0	0					0
GATGTTTCCGTCAAATCGTG	GTAAGATGTTTCCGTCAAATCGTGTGGCCCA	BRCA1	43074354	antisense	TGGC	A-G	0	0					0
CGGAAACATCTTACTTGCCA	TTGACGGAAACATCTTACTTGCCAAGGCAAG	BRCA1	43074363	sense	AGGC	A-G	2	0	A_4_5;A_6_8;	Glu1570Gly;Thr1571Ala;	Missense;Missense;	None;None	0
TACTTGCCAAGGCAAGATCT	ATCTTACTTGCCAAGGCAAGATCTAGGTAAT	BRCA1	43074352	sense	AGGT	A-G	0	0					2
ATATTACCTAGATCTTGCCT	TGAAATATTACCTAGATCTTGCCTTGGCAAG	BRCA1	43074324	antisense	TGGC	A-G	1	0	A_6;	Exon15:+2;	Splice-donor;	Pathogenic	0
TAATATTTCATCTGCTGTAT	TAGGTAATATTTCATCTGCTGTATTGGAACA	BRCA1	43074329	sense	TGGA	A-G	1	0	A_5;	Exon15:+6;	Intron;	None	1
ACTTCTCCCATTCCTTTCAG	TTAAACTTCTCCCATTCCTTTCAGAGGGAAC	BRCA1	43071258	sense	AGGG	A-G	0	0					2
CTTCTCCCATTCCTTTCAGA	TAAACTTCTCCCATTCCTTTCAGAGGGAACC	BRCA1	43071257	sense	GGGA	A-G	0	0					1
GGGTTCCCTCTGAAAGGAAT	TAAGGGGTTCCCTCTGAAAGGAATGGGAGAA	BRCA1	43071230	antisense	GGGA	A-G	0	0					1
GGGGTTCCCTCTGAAAGGAA	GTAAGGGGTTCCCTCTGAAAGGAATGGGAGA	BRCA1	43071229	antisense	TGGG	A-G	0	0					1
GGTAAGGGGTTCCCTCTGAA	TCCAGGTAAGGGGTTCCCTCTGAAAGGAATG	BRCA1	43071224	antisense	AGGA	A-G	2	1	A_4;A_5;	Tyr1584His;Pro1583Pro;	Missense;Silent;	None;None	1
TTCAGAGGGAACCCCTTACC	TCCTTTCAGAGGGAACCCCTTACCTGGAATC	BRCA1	43071243	sense	TGGA	A-G	2	0	A_4;A_6;	Exon16:-2;Glu1580Gly;	Splice-acceptor;Missense;	None;Pathogenic/Likely pathogenic	0
GGAACCCCTTACCTGGAATC	AGAGGGAACCCCTTACCTGGAATCTGGAATC	BRCA1	43071236	sense	TGGA	A-G	1	0	A_4;	Thr1582Ala;	Missense;	None	0
GATTCCAGATTCCAGGTAAG	GGCTGATTCCAGATTCCAGGTAAGGGGTTCC	BRCA1	43071210	antisense	GGGT	A-G	1	1	A_7;	Ser1587Ser;	Silent;	None	1
TGATTCCAGATTCCAGGTAA	AGGCTGATTCCAGATTCCAGGTAAGGGGTTC	BRCA1	43071209	antisense	GGGG	A-G	1	1	A_8;	Ser1587Ser;	Silent;	None	0
CTGATTCCAGATTCCAGGTA	GAGGCTGATTCCAGATTCCAGGTAAGGGGTT	BRCA1	43071208	antisense	AGGG	A-G	1	0	A_4;	Ile1589Thr;	Missense;	None	0
AGAGGCTGATTCCAGATTCC	GAGAAGAGGCTGATTCCAGATTCCAGGTAAG	BRCA1	43071203	antisense	AGGT	A-G	0	0					0
ATTCAGGGTCATCAGAGAAG	TCAGATTCAGGGTCATCAGAGAAGAGGCTGA	BRCA1	43071185	antisense	AGGC	A-G	1	1	A_5;	Pro1596Pro;	Silent;	None	1
CTTCAGAAGGATCAGATTCA	CTGTCTTCAGAAGGATCAGATTCAGGGTCAT	BRCA1	43071170	antisense	GGGT	A-G	2	1	A_5_7;A_8;	Ser1601Pro;Pro1600Pro;	Missense;Silent;	None;None	0
TCTTCAGAAGGATCAGATTC	TCTGTCTTCAGAAGGATCAGATTCAGGGTCA	BRCA1	43071169	antisense	AGGG	A-G	1	0	A_6_8;	Ser1601Pro;	Missense;	None	3
TCTGGGGCTCTGTCTTCAGA	TGACTCTGGGGCTCTGTCTTCAGAAGGATCA	BRCA1	43071157	antisense	AGGA	A-G	0	0					0
GCCCCAGAGTCAGCTCGTGT	CAGAGCCCCAGAGTCAGCTCGTGTTGGCAAC	BRCA1	43071164	sense	TGGC	A-G	2	1	A_6;A_8;	Pro1606Pro;Glu1607Gly;	Silent;Missense;	None;None	0
GCCAACACGAGCTGACTCTG	TGTTGCCAACACGAGCTGACTCTGGGGCTCT	BRCA1	43071141	antisense	GGGC	A-G	2	1	A_4_5;A_7;	Val1611Ala;Arg1610Arg;	Missense;Silent;	None;None	0
TGCCAACACGAGCTGACTCT	ATGTTGCCAACACGAGCTGACTCTGGGGCTC	BRCA1	43071140	antisense	GGGG	A-G	2	1	A_5_6;A_8;	Val1611Ala;Arg1610Arg;	Missense;Silent;	None;None	0
TTGCCAACACGAGCTGACTC	TATGTTGCCAACACGAGCTGACTCTGGGGCT	BRCA1	43071139	antisense	TGGG	A-G	1	0	A_6_7;	Val1611Ala;	Missense;	None	0
TTCAATGCAGAGGTTGAAGA	AACTTTCAATGCAGAGGTTGAAGATGGTATG	BRCA1	43071112	antisense	TGGT	A-G	1	0	A_4_5;	Leu1621Pro;	Missense;	None	4
TTGGGGAACTTTCAATGCAG	TCAATTGGGGAACTTTCAATGCAGAGGTTGA	BRCA1	43071102	antisense	AGGT	A-G	1	0	A_7_8;	Val1623Ala;	Missense;	None	0
GATTCTGCAACTTTCAATTG	GGCAGATTCTGCAACTTTCAATTGGGGAACT	BRCA1	43071085	antisense	GGGA	A-G	0	0					0
AGATTCTGCAACTTTCAATT	GGGCAGATTCTGCAACTTTCAATTGGGGAAC	BRCA1	43071084	antisense	GGGG	A-G	0	0					0
CAGATTCTGCAACTTTCAAT	TGGGCAGATTCTGCAACTTTCAATTGGGGAA	BRCA1	43071083	antisense	TGGG	A-G	1	0	A_4;	Ser1631Pro;	Missense;	None	0
ATGAGCAGCAGCTGGACTCT	TAGTATGAGCAGCAGCTGGACTCTGGGCAGA	BRCA1	43071060	antisense	GGGC	A-G	2	2	A_4;A_7;	Ala1638Ala;Ala1637Ala;	Silent;Silent;	None;None	0
TATGAGCAGCAGCTGGACTC	GTAGTATGAGCAGCAGCTGGACTCTGGGCAG	BRCA1	43071059	antisense	TGGG	A-G	2	2	A_5;A_8;	Ala1638Ala;Ala1637Ala;	Silent;Silent;	None;None	0
TCAGTAGTATGAGCAGCAGC	AGTATCAGTAGTATGAGCAGCAGCTGGACTC	BRCA1	43071052	antisense	TGGA	A-G	1	1	A_6;	Thr1640Thr;	Silent;	None	3
GCTCATACTACTGATACTGC	TGCTGCTCATACTACTGATACTGCTGGGTAT	BRCA1	43071065	sense	TGGG	A-G	2	0	A_5;A_7;	His1639Arg;Thr1640Ala;	Missense;Missense;	None;None	0
CTCATACTACTGATACTGCT	GCTGCTCATACTACTGATACTGCTGGGTATA	BRCA1	43071064	sense	GGGT	A-G	2	0	A_4;A_6;	His1639Arg;Thr1640Ala;	Missense;Missense;	None;None	1
TACTGCTGGGTATAATGCAA	CTGATACTGCTGGGTATAATGCAATGGAAGA	BRCA1	43071051	sense	TGGA	A-G	0	0					0
CAATGGAAGAAAGTGTGAGC	AATGCAATGGAAGAAAGTGTGAGCAGGGAGA	BRCA1	43071034	sense	AGGG	A-G	1	0	A_7_8;	Glu1650Gly;	Missense;	None	2
AATGGAAGAAAGTGTGAGCA	ATGCAATGGAAGAAAGTGTGAGCAGGGAGAA	BRCA1	43071033	sense	GGGA	A-G	1	0	A_6_7;	Glu1650Gly;	Missense;	None	0
TCTGTTGAAGCTGTCAATTC	CCTTTCTGTTGAAGCTGTCAATTCTGGCTTC	BRCA1	43070983	antisense	TGGC	A-G	1	0	A_8;	Ser1663Pro;	Missense;	None	0
AATTGACAGCTTCAACAGAA	CCAGAATTGACAGCTTCAACAGAAAGGGTCA	BRCA1	43071001	sense	AGGG	A-G	1	0	A_6_8;	Thr1661Ala;	Missense;	None	0
ATTGACAGCTTCAACAGAAA	CAGAATTGACAGCTTCAACAGAAAGGGTCAA	BRCA1	43071000	sense	GGGT	A-G	1	0	A_5_7;	Thr1661Ala;	Missense;	None	0
GGTCAACAAAAGAATGTCCA	AAAGGGTCAACAAAAGAATGTCCATGGTGGT	BRCA1	43070979	sense	TGGT	A-G	2	0	A_5_6;A_8;	Asn1668Gly;Lys1669Glu;	Missense;Missense;	None;None	0
CAACAAAAGAATGTCCATGG	GGGTCAACAAAAGAATGTCCATGGTGGTGTC	BRCA1	43070976	sense	TGGT	A-G	2	0	A_5_6_7;A_8;	Lys1669Gly;Arg1670Gly;	Missense;Missense;	None;None	1
AGAATGTCCATGGTGGTGTC	CAAAAGAATGTCCATGGTGGTGTCTGGCCTG	BRCA1	43070969	sense	TGGC	A-G	1	0	A_4;	Met1671Val;	Missense;	None	0
GGTCAGGCCAGACACCACCA	CTGGGGTCAGGCCAGACACCACCATGGACAT	BRCA1	43070940	antisense	TGGA	A-G	1	0	A_5;	Leu1678Pro;	Missense;	None	0
TCACAAATTCTTCTGGGGTC	ACACTCACAAATTCTTCTGGGGTCAGGCCAG	BRCA1	43070924	antisense	AGGC	A-G	1	0	A_5_6_7;	Phe1683Pro;	Missense;	None	0
TACACTCACAAATTCTTCTG	TGGATACACTCACAAATTCTTCTGGGGTCAG	BRCA1	43070919	antisense	GGGT	A-G	2	0	A_4;A_8;	Exon16:+6;Exon16:+2;	Intron;Splice-donor;	Pathogenic/Likely pathogenic;Pathogenic	0
ATACACTCACAAATTCTTCT	ATGGATACACTCACAAATTCTTCTGGGGTCA	BRCA1	43070918	antisense	GGGG	A-G	1	0	A_5;	Exon16:+6;	Intron;	Pathogenic/Likely pathogenic	0
GATACACTCACAAATTCTTC	TATGGATACACTCACAAATTCTTCTGGGGTC	BRCA1	43070917	antisense	TGGG	A-G	2	0	A_4;A_6;	Exon16:+8;Exon16:+6;	Intron;Intron;	None;Pathogenic/Likely pathogenic	0
AGTCATTAGGGAGATACATA	TCTTAGTCATTAGGGAGATACATATGGATAC	BRCA1	43070895	antisense	TGGA	A-G	2	0	A_5;A_8;	Exon16:+29;Exon16:+26;	Intron;Intron;	None;None	1
TTGTTAAGTCTTAGTCATTA	AATGTTGTTAAGTCTTAGTCATTAGGGAGAT	BRCA1	43070883	antisense	GGGA	A-G	2	0	A_6;A_7;	Exon16:+40;Exon16:+39;	Intron;Intron;	None;None	1
GTTGTTAAGTCTTAGTCATT	GAATGTTGTTAAGTCTTAGTCATTAGGGAGA	BRCA1	43070882	antisense	AGGG	A-G	2	0	A_7;A_8;	Exon16:+40;Exon16:+39;	Intron;Intron;	None;None	1
TTAGATTAGTTAAAGTGATG	GTAATTAGATTAGTTAAAGTGATGTGGTGTT	BRCA1	43067644	antisense	TGGT	A-G	2	2	A_5;A_8;	Asn1699Asn;Thr1698Thr;	Silent;Silent;	None;None	0
ACTCATGTTGTTATGAAAAC	GACTACTCATGTTGTTATGAAAACAGGTATA	BRCA1	43067629	sense	AGGT	A-G	1	0	A_5;	His1707Arg;	Missense;	None	0
AGGTATTCTGTAAAGGTTCT	TGCAAGGTATTCTGTAAAGGTTCTTGGTATA	BRCA1	43067580	antisense	TGGT	A-G	1	0	A_5;	Exon17:+24;	Intron;	None	1
AGATGCAAGGTATTCTGTAA	CAGCAGATGCAAGGTATTCTGTAAAGGTTCT	BRCA1	43067573	antisense	AGGT	A-G	2	0	A_7;A_8;	Exon17:+29;Exon17:+28;	Intron;Intron;	None;None	1
GCAGAATGAAAAACACTCAA	ATCTGCAGAATGAAAAACACTCAAAGGATTA	BRCA1	43063954	antisense	AGGA	A-G	2	0	A_5;A_6;	Exon18:-7;Exon18:-8;	Intron;Intron;	None;Likely benign	2
ATGCTGAGTTTGTGTGTGAA	GCAGATGCTGAGTTTGTGTGTGAACGGACAC	BRCA1	43063951	sense	CGGA	A-G	1	0	A_7;	Glu1715Gly;	Missense;	None	0
TAGGAATTGCGGGAGGAAAA	TTTCTAGGAATTGCGGGAGGAAAATGGGTAG	BRCA1	43063912	sense	TGGG	A-G	2	1	A_5;A_6;	Gly1727Gly;Ile1728Val;	Silent;Missense;	None;None	0
AGGAATTGCGGGAGGAAAAT	TTCTAGGAATTGCGGGAGGAAAATGGGTAGT	BRCA1	43063911	sense	GGGT	A-G	2	1	A_4;A_5;	Gly1727Gly;Ile1728Val;	Silent;Missense;	None;None	0
TGAGGTGTTAAAGGGAGGAG	ATTCTGAGGTGTTAAAGGGAGGAGGGGAGAA	BRCA1	43063831	antisense	GGGA	A-G	0	0					1
CTGAGGTGTTAAAGGGAGGA	AATTCTGAGGTGTTAAAGGGAGGAGGGGAGA	BRCA1	43063830	antisense	GGGG	A-G	1	0	A_4;	Exon18:+41;	Intron;	None	2
TCTGAGGTGTTAAAGGGAGG	CAATTCTGAGGTGTTAAAGGGAGGAGGGGAG	BRCA1	43063829	antisense	AGGG	A-G	1	0	A_5;	Exon18:+41;	Intron;	None	1
AATTCTGAGGTGTTAAAGGG	ATGCAATTCTGAGGTGTTAAAGGGAGGAGGG	BRCA1	43063826	antisense	AGGA	A-G	1	0	A_8;	Exon18:+41;	Intron;	None	1
TGCAATTCTGAGGTGTTAAA	AAAATGCAATTCTGAGGTGTTAAAGGGAGGA	BRCA1	43063823	antisense	GGGA	A-G	2	0	A_4;A_5;	Exon18:+48;Exon18:+47;	Intron;Intron;	None;None	1
AAAGAGATCATAGAAAAGAC	CCCTAAAGAGATCATAGAAAAGACAGGTTAC	BRCA1	43063376	antisense	AGGT	A-G	2	0	A_5;A_7;	Exon19:-7;Exon19:-9;	Intron;Intron;	None;None	1
AGAAAGAAAAATGCTGAATG	TTAAAGAAAGAAAAATGCTGAATGAGGTAAG	BRCA1	43063354	sense	AGGT	A-G	3	1	A_4;A_5_7;A_8;	Glu1746Glu;Arg1747Gly;Lys1748Glu;	Silent;Missense;Missense;	None;None;None	0
TATGACTGAATGAATATCTC	ACTATATGACTGAATGAATATCTCTGGTTAG	BRCA1	43063285	antisense	TGGT	A-G	1	0	A_5;	Exon19:+44;	Intron;	None	1
GAAACCAAACACAACCCATC	GAAAGAAACCAAACACAACCCATCAGGATAA	BRCA1	43057142	antisense	AGGA	A-G	3	0	A_4;A_7;A_8;	Exon20:-10;Exon20:-13;Exon20:-14;	Intron;Intron;Intron;	None;None;Likely benign	1
GTCAGAGGAGATGTGGTCAA	TGAAGTCAGAGGAGATGTGGTCAATGGAAGA	BRCA1	43057123	sense	TGGA	A-G	1	0	A_4_6;	Arg1758Gly;	Missense;	None	0
GTCAATGGAAGAAACCACCA	TGTGGTCAATGGAAGAAACCACCAAGGTCCA	BRCA1	43057108	sense	AGGT	A-G	1	0	A_4_5;	Asn1763Gly;	Missense;	None	1
TTGCTCGCTTTGGACCTTGG	TCTCTTGCTCGCTTTGGACCTTGGTGGTTTC	BRCA1	43057072	antisense	TGGT	A-G	0	0					0
CTCTTGCTCGCTTTGGACCT	GATTCTCTTGCTCGCTTTGGACCTTGGTGGT	BRCA1	43057069	antisense	TGGT	A-G	0	0					0
TGGGATTCTCTTGCTCGCTT	GTCCTGGGATTCTCTTGCTCGCTTTGGACCT	BRCA1	43057062	antisense	TGGA	A-G	1	0	A_5;	Ser1776Pro;	Missense;	None	0
AAAGCGAGCAAGAGAATCCC	GTCCAAAGCGAGCAAGAGAATCCCAGGACAG	BRCA1	43057082	sense	AGGA	A-G	1	1	A_7;	Arg1772Arg;	Silent;	None	0
AAGAGAATCCCAGGACAGAA	GAGCAAGAGAATCCCAGGACAGAAAGGTAAA	BRCA1	43057073	sense	AGGT	A-G	2	1	A_4;A_6_7;	Arg1774Arg;Glu1775Gly;	Silent;Missense;	None;None	2
GAGCTTTACCTTTCTGTCCT	GAGGGAGCTTTACCTTTCTGTCCTGGGATTC	BRCA1	43057043	antisense	GGGA	A-G	1	0	A_8;	Exon20:+2;	Splice-donor;	None	0
GGAGCTTTACCTTTCTGTCC	GGAGGGAGCTTTACCTTTCTGTCCTGGGATT	BRCA1	43057042	antisense	TGGG	A-G	0	0					0
GAAGAAGAGAGGAAGAGAGA	TCTGGAAGAAGAGAGGAAGAGAGAGGGACAG	BRCA1	43051121	antisense	GGGA	A-G	3	0	A_5;A_6;A_8;	Exon21:-8;Exon21:-9;Exon21:-11;	Intron;Intron;Intron;	None;Uncertain significance;None	>40000
GGAAGAAGAGAGGAAGAGAG	ATCTGGAAGAAGAGAGGAAGAGAGAGGGACA	BRCA1	43051120	antisense	AGGG	A-G	3	0	A_4;A_6;A_7;	Exon21:-6;Exon21:-8;Exon21:-9;	Intron;Intron;Intron;	None;None;Uncertain significance	>40000
CTGAAGATCTGGAAGAAGAG	CCCCCTGAAGATCTGGAAGAAGAGAGGAAGA	BRCA1	43051110	antisense	AGGA	A-G	2	0	A_4_5;A_7;	Phe1782Pro;Ile1781Thr;	Missense;Missense;	None;None	2
CTCTCTTCTTCCAGATCTTC	CTTCCTCTCTTCTTCCAGATCTTCAGGGGGC	BRCA1	43051131	sense	AGGG	A-G	0	0					0
CTCTTCTTCCAGATCTTCAG	TCCTCTCTTCTTCCAGATCTTCAGGGGGCTA	BRCA1	43051129	sense	GGGG	A-G	0	0					1
TCTTCTTCCAGATCTTCAGG	CCTCTCTTCTTCCAGATCTTCAGGGGGCTAG	BRCA1	43051128	sense	GGGC	A-G	0	0					0
TTTCTAGCCCCCTGAAGATC	CAGATTTCTAGCCCCCTGAAGATCTGGAAGA	BRCA1	43051099	antisense	TGGA	A-G	1	0	A_6;	Leu1785Pro;	Missense;	None	0
GGGCTAGAAATCTGTTGCTA	CAGGGGGCTAGAAATCTGTTGCTATGGGCCC	BRCA1	43051108	sense	TGGG	A-G	2	1	A_6;A_8;	Leu1785Leu;Glu1786Gly;	Silent;Missense;	None;None	0
GGCTAGAAATCTGTTGCTAT	AGGGGGCTAGAAATCTGTTGCTATGGGCCCT	BRCA1	43051107	sense	GGGC	A-G	2	1	A_5;A_7_8;	Leu1785Leu;Glu1786Gly;	Silent;Missense;	None;None	0
CCTGTGGGCATGTTGGTGAA	CTTACCTGTGGGCATGTTGGTGAAGGGCCCA	BRCA1	43051062	antisense	GGGC	A-G	0	0					0
CCCTTCACCAACATGCCCAC	TGGGCCCTTCACCAACATGCCCACAGGTAAG	BRCA1	43051084	sense	AGGT	A-G	1	0	A_7;	Thr1794Ala;	Missense;	None	0
ACCTGTGGGCATGTTGGTGA	TCTTACCTGTGGGCATGTTGGTGAAGGGCCC	BRCA1	43051061	antisense	AGGG	A-G	0	0					0
GCTCTTACCTGTGGGCATGT	CCAGGCTCTTACCTGTGGGCATGTTGGTGAA	BRCA1	43051055	antisense	TGGT	A-G	1	0	A_7;	Exon21:+2;	Splice-donor;	Pathogenic/Likely pathogenic	0
CATGCCCACAGGTAAGAGCC	CCAACATGCCCACAGGTAAGAGCCTGGGAGA	BRCA1	43051073	sense	TGGG	A-G	1	0	A_8;	Thr1798Ala;	Missense;	None	1
ATGCCCACAGGTAAGAGCCT	CAACATGCCCACAGGTAAGAGCCTGGGAGAA	BRCA1	43051072	sense	GGGA	A-G	1	0	A_7;	Thr1798Ala;	Missense;	None	1
TTCTCCCAGGCTCTTACCTG	GGGGTTCTCCCAGGCTCTTACCTGTGGGCAT	BRCA1	43051046	antisense	TGGG	A-G	1	0	A_8;	Exon21:+10;	Intron;	None	0
TGGAACTCTGGGGTTCTCCC	GTGCTGGAACTCTGGGGTTCTCCCAGGCTCT	BRCA1	43051033	antisense	AGGC	A-G	2	0	A_4;A_5;	Exon21:+27;Exon21:+26;	Intron;Intron;	None;None	1
AGGCTGGTGCTGGAACTCTG	ACAAAGGCTGGTGCTGGAACTCTGGGGTTCT	BRCA1	43051023	antisense	GGGT	A-G	0	0					1
AAGGCTGGTGCTGGAACTCT	GACAAAGGCTGGTGCTGGAACTCTGGGGTTC	BRCA1	43051022	antisense	GGGG	A-G	0	0					1
AAAGGCTGGTGCTGGAACTC	AGACAAAGGCTGGTGCTGGAACTCTGGGGTT	BRCA1	43051021	antisense	TGGG	A-G	0	0					1
TGTAAGACAAAGGCTGGTGC	ACTATGTAAGACAAAGGCTGGTGCTGGAACT	BRCA1	43051013	antisense	TGGA	A-G	3	0	A_4;A_5;A_7;	Exon21:+47;Exon21:+46;Exon21:+44;	Intron;Intron;Intron;	None;None;None	1
CCATTCCAGTTGATCTAAAA	CCATCCATTCCAGTTGATCTAAAATGGACAT	BRCA1	43049181	antisense	TGGA	A-G	1	0	A_8;	Leu1801Pro;	Missense;	None	1
TTTAGATCAACTGGAATGGA	CCATTTTAGATCAACTGGAATGGATGGTACA	BRCA1	43049199	sense	TGGT	A-G	2	0	A_4;A_6;	Exon22:-2;Asp1799Gly;	Splice-acceptor;Missense;	Likely pathogenic;None	0
GAATGGATGGTACAGCTGTG	ACTGGAATGGATGGTACAGCTGTGTGGTGCT	BRCA1	43049186	sense	TGGT	A-G	1	0	A_7;	Met1804Val;	Missense;	None	1
ACAGCTGTGTGGTGCTTCTG	TGGTACAGCTGTGTGGTGCTTCTGTGGTGAA	BRCA1	43049175	sense	TGGT	A-G	0	0					0
GTGTGGTGCTTCTGTGGTGA	AGCTGTGTGGTGCTTCTGTGGTGAAGGAGCT	BRCA1	43049169	sense	AGGA	A-G	0	0					0
GAGCTTTCATCATTCACCCT	GAAGGAGCTTTCATCATTCACCCTTGGCACA	BRCA1	43049147	sense	TGGC	A-G	0	0					0
ACCCTTGGCACAGTAAGTAT	ATTCACCCTTGGCACAGTAAGTATTGGGTGC	BRCA1	43049132	sense	TGGG	A-G	0	0					1
CCCAATACTTACTGTGCCAA	GGCACCCAATACTTACTGTGCCAAGGGTGAA	BRCA1	43049109	antisense	GGGT	A-G	3	0	A_4;A_5;A_7;	Exon22:+9;Exon22:+8;Exon22:+6;	Intron;Intron;Intron;	Benign;Likely benign;None	0
CCCTTGGCACAGTAAGTATT	TTCACCCTTGGCACAGTAAGTATTGGGTGCC	BRCA1	43049131	sense	GGGT	A-G	0	0					2
ACCCAATACTTACTGTGCCA	GGGCACCCAATACTTACTGTGCCAAGGGTGA	BRCA1	43049108	antisense	AGGG	A-G	3	0	A_5;A_6;A_8;	Exon22:+9;Exon22:+8;Exon22:+6;	Intron;Intron;Intron;	Likely benign;Benign;None	0
TATTGGGTGCCCTGTCAGAG	TAAGTATTGGGTGCCCTGTCAGAGAGGGAGG	BRCA1	43049115	sense	AGGG	A-G	0	0					1
ATTGGGTGCCCTGTCAGAGA	AAGTATTGGGTGCCCTGTCAGAGAGGGAGGA	BRCA1	43049114	sense	GGGA	A-G	0	0					1
GGGTGCCCTGTCAGAGAGGG	TATTGGGTGCCCTGTCAGAGAGGGAGGACAC	BRCA1	43049111	sense	AGGA	A-G	0	0					1
TGTGTCCTCCCTCTCTGACA	ATATTGTGTCCTCCCTCTCTGACAGGGCACC	BRCA1	43049084	antisense	GGGC	A-G	0	0					1
TTGTGTCCTCCCTCTCTGAC	AATATTGTGTCCTCCCTCTCTGACAGGGCAC	BRCA1	43049083	antisense	AGGG	A-G	0	0					1
TTGAATGCTCTTTCCTTCCT	CACTTTGAATGCTCTTTCCTTCCTGGGGATC	BRCA1	43047733	sense	GGGG	A-G	2	0	A_4;A_5;	Exon23:-27;Exon23:-26;	Intron;Intron;	None;None	1
TGAATGCTCTTTCCTTCCTG	ACTTTGAATGCTCTTTCCTTCCTGGGGATCC	BRCA1	43047732	sense	GGGA	A-G	1	0	A_4;	Exon23:-26;	Intron;	None	2
TCTTTCCTTCCTGGGGATCC	ATGCTCTTTCCTTCCTGGGGATCCAGGGTGT	BRCA1	43047725	sense	AGGG	A-G	0	0					5
CTTTCCTTCCTGGGGATCCA	TGCTCTTTCCTTCCTGGGGATCCAGGGTGTC	BRCA1	43047724	sense	GGGT	A-G	0	0					2
GACACCCTGGATCCCCAGGA	GGTGGACACCCTGGATCCCCAGGAAGGAAAG	BRCA1	43047698	antisense	AGGA	A-G	1	1	A_4;	Gly1824Gly;	Silent;	None	2
GGTGGACACCCTGGATCCCC	ATTGGGTGGACACCCTGGATCCCCAGGAAGG	BRCA1	43047694	antisense	AGGA	A-G	2	1	A_6;A_8;	Val1825Ala;Gly1824Gly;	Missense;Silent;	None;None	1
CCACAATTGGGTGGACACCC	ACAACCACAATTGGGTGGACACCCTGGATCC	BRCA1	43047685	antisense	TGGA	A-G	1	0	A_5_6;	Ile1828Thr;	Missense;	None	0
CCAGGGTGTCCACCCAATTG	GGATCCAGGGTGTCCACCCAATTGTGGTTGT	BRCA1	43047707	sense	TGGT	A-G	0	0					0
GCTGCACAACCACAATTGGG	TCTGGCTGCACAACCACAATTGGGTGGACAC	BRCA1	43047676	antisense	TGGA	A-G	2	1	A_6;A_8;	Val1831Ala;Val1830Val;	Missense;Silent;	None;None	0
CTGGCTGCACAACCACAATT	GCATCTGGCTGCACAACCACAATTGGGTGGA	BRCA1	43047673	antisense	GGGT	A-G	0	0					0
TCTGGCTGCACAACCACAAT	GGCATCTGGCTGCACAACCACAATTGGGTGG	BRCA1	43047672	antisense	TGGG	A-G	0	0					0
TGGTTGTGCAGCCAGATGCC	ATTGTGGTTGTGCAGCCAGATGCCTGGACAG	BRCA1	43047687	sense	TGGA	A-G	0	0					0
GCAGCCAGATGCCTGGACAG	TTGTGCAGCCAGATGCCTGGACAGAGGACAA	BRCA1	43047680	sense	AGGA	A-G	1	1	A_7;	Pro1833Pro;	Silent;	None	0
TTGTCCTCTGTCCAGGCATC	GCCATTGTCCTCTGTCCAGGCATCTGGCTGC	BRCA1	43047654	antisense	TGGC	A-G	0	0					0
GATGCCTGGACAGAGGACAA	GCCAGATGCCTGGACAGAGGACAATGGCTTC	BRCA1	43047673	sense	TGGC	A-G	0	0					0
GAAGCCATTGTCCTCTGTCC	CATGGAAGCCATTGTCCTCTGTCCAGGCATC	BRCA1	43047647	antisense	AGGC	A-G	1	1	A_7;	Asn1840Asn;	Silent;	None	0
ACAGAGGACAATGGCTTCCA	CTGGACAGAGGACAATGGCTTCCATGGTAAG	BRCA1	43047664	sense	TGGT	A-G	2	0	A_5;A_8;	Glu1838Gly;Asp1839Gly;	Missense;Missense;	None;None	0
GGACAATGGCTTCCATGGTA	CAGAGGACAATGGCTTCCATGGTAAGGTGCC	BRCA1	43047659	sense	AGGT	A-G	1	0	A_5_6;	Asn1840Gly;	Missense;	None	0
TACATGCAGGCACCTTACCA	CAGGTACATGCAGGCACCTTACCATGGAAGC	BRCA1	43047625	antisense	TGGA	A-G	2	0	A_4;A_8;	Exon23:+15;Exon23:+11;	Intron;Intron;	None;Likely benign	1
CATATAGCACAGGTACATGC	ACCCCATATAGCACAGGTACATGCAGGCACC	BRCA1	43047612	antisense	AGGC	A-G	2	0	A_4;A_6;	Exon23:+28;Exon23:+26;	Intron;Intron;	None;None	1
CTGCATGTACCTGTGCTATA	GTGCCTGCATGTACCTGTGCTATATGGGGTC	BRCA1	43047633	sense	TGGG	A-G	1	0	A_5;	Exon23:+14;	Intron;	Uncertain significance	1
TGCATGTACCTGTGCTATAT	TGCCTGCATGTACCTGTGCTATATGGGGTCC	BRCA1	43047632	sense	GGGG	A-G	2	0	A_4;A_8;	Exon23:+14;Exon23:+18;	Intron;Intron;	Uncertain significance;None	1
GCATGTACCTGTGCTATATG	GCCTGCATGTACCTGTGCTATATGGGGTCCT	BRCA1	43047631	sense	GGGT	A-G	1	0	A_7;	Exon23:+18;	Intron;	None	1
AAAAGGACCCCATATAGCAC	ATGCAAAAGGACCCCATATAGCACAGGTACA	BRCA1	43047602	antisense	AGGT	A-G	2	0	A_4;A_7;	Exon23:+38;Exon23:+35;	Intron;Intron;	None;None	1
TGTTCTCTGTCTCCAGCAAT	CTTGTGTTCTCTGTCTCCAGCAATTGGGCAG	BRCA1	43045818	sense	TGGG	A-G	0	0					0
GTTCTCTGTCTCCAGCAATT	TTGTGTTCTCTGTCTCCAGCAATTGGGCAGA	BRCA1	43045817	sense	GGGC	A-G	0	0					0
TCACACATCTGCCCAATTGC	TGCCTCACACATCTGCCCAATTGCTGGAGAC	BRCA1	43045784	antisense	TGGA	A-G	2	0	A_5;A_7;	Cys1849Arg;Met1848Thr;	Missense;Missense;	None;None	0
AGCAATTGGGCAGATGTGTG	CTCCAGCAATTGGGCAGATGTGTGAGGCACC	BRCA1	43045804	sense	AGGC	A-G	2	1	A_4;A_5;	Ala1844Ala;Ile1845Val;	Silent;Missense;	None;None	0
GCAGATGTGTGAGGCACCTG	TTGGGCAGATGTGTGAGGCACCTGTGGTGAC	BRCA1	43045795	sense	TGGT	A-G	1	0	A_5;	Met1848Val;	Missense;	None	0
CACCTGTGGTGACCCGAGAG	GAGGCACCTGTGGTGACCCGAGAGTGGGTGT	BRCA1	43045781	sense	TGGG	A-G	0	0					1
ACCTGTGGTGACCCGAGAGT	AGGCACCTGTGGTGACCCGAGAGTGGGTGTT	BRCA1	43045780	sense	GGGT	A-G	0	0					0
ACCCACTCTCGGGTCACCAC	CAACACCCACTCTCGGGTCACCACAGGTGCC	BRCA1	43045757	antisense	AGGT	A-G	1	0	A_5;	Trp1858Arg;	Missense;	None	0
GGTGACCCGAGAGTGGGTGT	CTGTGGTGACCCGAGAGTGGGTGTTGGACAG	BRCA1	43045774	sense	TGGA	A-G	1	0	A_5;	Thr1855Ala;	Missense;	None	0
ACTGTCCAACACCCACTCTC	CTACACTGTCCAACACCCACTCTCGGGTCAC	BRCA1	43045747	antisense	GGGT	A-G	1	0	A_8;	Leu1860Ser;	Missense;	None	0
CACTGTCCAACACCCACTCT	GCTACACTGTCCAACACCCACTCTCGGGTCA	BRCA1	43045746	antisense	CGGG	A-G	0	0					0
TGTAGCACTCTACCAGTGCC	ACAGTGTAGCACTCTACCAGTGCCAGGAGCT	BRCA1	43045747	sense	AGGA	A-G	2	2	A_4;A_7;	Val1863Val;Ala1864Ala;	Silent;Silent;	None;None	1
ACTCTACCAGTGCCAGGAGC	TAGCACTCTACCAGTGCCAGGAGCTGGACAC	BRCA1	43045741	sense	TGGA	A-G	1	0	A_6;	Tyr1866Cys;	Missense;	None	1
AGGTGTCCAGCTCCTGGCAC	AGGTAGGTGTCCAGCTCCTGGCACTGGTAGA	BRCA1	43045713	antisense	TGGT	A-G	0	0					2
TCAGGTAGGTGTCCAGCTCC	GGTATCAGGTAGGTGTCCAGCTCCTGGCACT	BRCA1	43045707	antisense	TGGC	A-G	1	0	A_7;	Tyr1874His;	Missense;	None	1
GGGGATCTGGGGTATCAGGT	TGTGGGGGATCTGGGGTATCAGGTAGGTGTC	BRCA1	43045693	antisense	AGGT	A-G	1	0	A_5;	Ile1879Thr;	Missense;	None	1
TGTGGGGGATCTGGGGTATC	TGGCTGTGGGGGATCTGGGGTATCAGGTAGG	BRCA1	43045689	antisense	AGGT	A-G	0	0					1
TAGTGGCTGTGGGGGATCTG	TCAGTAGTGGCTGTGGGGGATCTGGGGTATC	BRCA1	43045682	antisense	GGGT	A-G	0	0					1
GTAGTGGCTGTGGGGGATCT	GTCAGTAGTGGCTGTGGGGGATCTGGGGTAT	BRCA1	43045681	antisense	GGGG	A-G	0	0					0
AGTAGTGGCTGTGGGGGATC	AGTCAGTAGTGGCTGTGGGGGATCTGGGGTA	BRCA1	43045680	antisense	TGGG	A-G	1	0	A_4;	Tyr1884His;	Missense;	None	2
GCAGTCAGTAGTGGCTGTGG	GGCTGCAGTCAGTAGTGGCTGTGGGGGATCT	BRCA1	43045674	antisense	GGGA	A-G	1	0	A_7;	Ter1885Arg;	Missense;	None	0
TGCAGTCAGTAGTGGCTGTG	TGGCTGCAGTCAGTAGTGGCTGTGGGGGATC	BRCA1	43045673	antisense	GGGG	A-G	2	0	A_4;A_8;	utr;Ter1885Arg;	UTR;Missense;	None;None	0
CTGCAGTCAGTAGTGGCTGT	CTGGCTGCAGTCAGTAGTGGCTGTGGGGGAT	BRCA1	43045672	antisense	GGGG	A-G	1	0	A_5;	utr;	UTR;	None	0
GCTGCAGTCAGTAGTGGCTG	GCTGGCTGCAGTCAGTAGTGGCTGTGGGGGA	BRCA1	43045671	antisense	TGGG	A-G	1	0	A_6;	utr;	UTR;	None	0
TGGCTGGCTGCAGTCAGTAG	CCTGTGGCTGGCTGCAGTCAGTAGTGGCTGT	BRCA1	43045665	antisense	TGGC	A-G	0	0					0
TACTGACTGCAGCCAGCCAC	CCACTACTGACTGCAGCCAGCCACAGGTACA	BRCA1	43045683	sense	AGGT	A-G	1	0	A_6;	Ter1885Trp;	Missense;	None	1
TGTGGCTCTGTACCTGTGGC	GTCCTGTGGCTCTGTACCTGTGGCTGGCTGC	BRCA1	43045649	antisense	TGGC	A-G	0	0					1
AGCCACAGGTACAGAGCCAC	AGCCAGCCACAGGTACAGAGCCACAGGACCC	BRCA1	43045669	sense	AGGA	A-G	2	0	A_5;A_7;	utr;utr;	UTR;UTR;	Uncertain significance;None	1
GTCCTGTGGCTCTGTACCTG	TGGGGTCCTGTGGCTCTGTACCTGTGGCTGG	BRCA1	43045645	antisense	TGGC	A-G	0	0					1
AGCTCATTCTTGGGGTCCTG	TGTAAGCTCATTCTTGGGGTCCTGTGGCTCT	BRCA1	43045631	antisense	TGGC	A-G	1	0	A_6;	utr;	UTR;	None	1
TGCCGTAACGCTATCCGGTC		Non-targeting control											0
GTGATTCCGTCGCGCGCATC		Non-targeting control											0
TCGCGATTATACGCGCTAAC		Non-targeting control											0
CAACGCACTATCGTGCGCGA		Non-targeting control											0
TGTCGATGTTCGATCGAACG		Non-targeting control											0
TCCTGCTAGCGTATCGGATC		Non-targeting control											0
TCGTTCCGGTCGTCGACCGT		Non-targeting control											0
GCTCCGATTATACCGATCGG		Non-targeting control											0
GAGGGACGTAATCCCGATCG		Non-targeting control											0
CCTGTCGCAAGGACCGACAT		Non-targeting control											0
AAATACTCGATCGACGACTA		Non-targeting control											0
AGTTATCGCCGGCCTAACGC		Non-targeting control											0
CGCTCGCACTACACGTCGAA		Non-targeting control											0
CGGACGACGGGTCGTTACGA		Non-targeting control											0
AACAACGCGTCGCGATAGTG		Non-targeting control											0
TGCGTATCCGATCACGCGTC		Non-targeting control											0
TTATCGCGACCGAACGAACG		Non-targeting control											0
CCCGATGCGTACGTCGCGCT		Non-targeting control											0
ACCCGTATCCTTTCGACGCG		Non-targeting control											0
CCCTCGCGGTCGATCGACCT		Non-targeting control											0
AAAGCTATTTATCGCGTCGT		Non-targeting control											0
TGTCGACTGACGTATACGAT		Non-targeting control											0
TAATCGTCGCGACGTATAAG		Non-targeting control											0
CTTCCGTTTACGTCGTCGTT		Non-targeting control											0
ACACGTCGATAACTCGACGG		Non-targeting control											0
TGTAAGTATCGCGCGCCGAA		Non-targeting control											0
AGGACCGTTAACGATACGCG		Non-targeting control											0
ACCAAGTCGTCCGGCGATTC		Non-targeting control											0
TAGTGAAGACGATCGCGCGT		Non-targeting control											0
CATCGCCGTTAACGGTCGTT		Non-targeting control											0
CTAGATAAGCATCGCGCGTA		Non-targeting control											0
CCCCGTCGCGGTATGATCGG		Non-targeting control											0
CAGGTCGTACGGCGGATAAC		Non-targeting control											0
TATTCGCGCGCGATCCGATA		Non-targeting control											0
GGAACAACGCGCCGTTGTAC		Non-targeting control											0
TCGACTCGGCGCCGCGACAT		Non-targeting control											0
GCATCGCGTCGTCGATATTC		Non-targeting control											0
TCATGTTAGTTACGCGACGG		Non-targeting control											0
GCTTAGTCCGCGCGTTATAC		Non-targeting control											0
CTCTCGCAAGCGCGCCAATA		Non-targeting control											0
GCAACGATAACGTCCGATTA		Non-targeting control											0
GATCATCGACGCGTACGCTT		Non-targeting control											0
AAGCGCTTATTACGCGCAGT		Non-targeting control											0
AGTCGATAGGTCGGATACGC		Non-targeting control											0
TACACAACGCGGTCCGCGTA		Non-targeting control											0
AGCTATAGCGCGCGAATCGG		Non-targeting control											0
CAATCGATCAAGCGCGCGAC		Non-targeting control											0
CCCAACCGGTCAATCGTACG		Non-targeting control											0
TCAGCGGTCCGAAACGTAAG		Non-targeting control											0
CGAATAATTCGCGCCGTACG		Non-targeting control											0
AGGACGCGATCGAGCGTATA		Non-targeting control											0
GCCCGAATCGTCGTCGCATT		Non-targeting control											0
AATCGCAATATCTCGCGACA		Non-targeting control											0
TGGGGTTTCATACGCGCGCA		Non-targeting control											0
AGAGTTGGTCGAACCGTCGC		Non-targeting control											0
TATATCGCGGCGTCGTTACA		Non-targeting control											0
GGACTCCGCTCGTACGATTA		Non-targeting control											0
GTACGTCCGACTATCGTACG		Non-targeting control											0
CCCTGCCCGTACGTCGCGAT		Non-targeting control											0
GTACGCTAGACTACGCTCGT		Non-targeting control											0
AGTCCGCAATTTGCGACGAT		Non-targeting control											0
GAAAACGAGCGGAACGCGAT		Non-targeting control											0
TTACGTATACGTTTCGCGCA		Non-targeting control											0
AAGGGGTCGTACGCGAATAC		Non-targeting control											0
AAGCGACGTTCGTCCGATAG		Non-targeting control											0
GAGCCGCCGAACGACGTATA		Non-targeting control											0
TCCTTCGAACGATCGGCGTA		Non-targeting control											0
CAGCGGCTCGTACGCGAAAG		Non-targeting control											0
TGGGATTCGTCGATCGATGT		Non-targeting control											0
GCACTTACGCTCGTCGGTAA		Non-targeting control											0
CCCTGCGTCGACCGTAACGC		Non-targeting control											0
CTCGTACGACCGGACGTCTA		Non-targeting control											0
AATACGCCGCGCGGTCGAAA		Non-targeting control											0
GGACGCGTTATGCGCGATTA		Non-targeting control											0
GCGCGTCAAGCGACGCGATT		Non-targeting control											0
TGACCTTCATCATGACGCAT		Intergenic control											1
TGCCTGTGCCATTACGCTAA		Intergenic control											1
CCTTTCAAGTCGTACCAGAT		Intergenic control											1
AACTCCTACGAAGATAGTAC		Intergenic control											1
TGAACACGAGACCTACACTC		Intergenic control											1
AGCTGGCCAGCAATCCACGA		Intergenic control											1
TGCATCGGAGCAGCTATCGT		Intergenic control											1
AAGAAACCGATGGGACGCCG		Intergenic control											1
ACTAAACACCCGGGGAACTA		Intergenic control											1
ACCTTTAATAGGCACGTCCT		Intergenic control											1
GCTGCATAGCTGTTCTACAT		Intergenic control											1
CGTGGCTAATCTGTTAACTA		Intergenic control											1
AAGGCCTTCAAAGTTAGACC		Intergenic control											1
ATCCAAACGTTTCACACCCC		Intergenic control											1
ATTGGTTTATTATAGCCGGT		Intergenic control											1
GTTCTACCTTCAGTCCGATG		Intergenic control											1
CAGAATACTTTGGCCGTTGG		Intergenic control											1
CTCTGCACTTTGGTCGCTGG		Intergenic control											1
CACTACTAGCTCAAGGACCG		Intergenic control											1
TGCACGACCTCGCTTTCATG		Intergenic control											1
AGGAATGGAATTAGCGGACC		Intergenic control											1
ACTAACAATTAGCGCAGTTG		Intergenic control											1
CAATTTGCTTAGGCGACCTG		Intergenic control											1
GAAAAGTCATCCCACGAAGT		Intergenic control											1
ATATATTTCTAACTCGGAGG		Intergenic control											1
ACTAACGGCGCATCACCTAA		Intergenic control											1
GTGATACCATCCACCGTGAT		Intergenic control											1
GTGCCCACGTTCATAATACT		Intergenic control											1
TATAGGGGAACCCATACGTA		Intergenic control											1
AGGATGAATAAATCGCCCGT		Intergenic control											1
ACAGCGTGGAAGCACACCGA		Intergenic control											1
ATGGGATTATCGCACCCCCT		Intergenic control											1
ATTAACGTACCTATTCAACT		Intergenic control											2
GGTGCTCTATGCTTCACCAT		Intergenic control											1
CAGGCAACTTAGCATTATGC		Intergenic control											1
ATGCTAACGGGCCCATACGA		Intergenic control											1
TCTACTCAGGTGACCAACCA		Intergenic control											1
ACAGCAGATGTAGATACGAC		Intergenic control											1
TGTAATTAACACTCCGTACG		Intergenic control											1
CTCACGTGGAGCCGACCGAC		Intergenic control											1
CAGCAAGAAGGCGCGATCTG		Intergenic control											1
AAAACGACCACCCGAAACCT		Intergenic control											1
AATATACCGCTTTGGCACAT		Intergenic control											1
ACAGGCACGTGCTAAAAGAC		Intergenic control											1
GACTGAGAATCATCGATTGA		Intergenic control											1
GAAGTGTAATTGGGTTCACC		Intergenic control											1
GCAGGACAGACGACCCGCGT		Intergenic control											1
ATCTAGGGAATGCATACGGG		Intergenic control											1
ATGTCATCCAATTCGTGTGC		Intergenic control											1
CATGTATACCCAAGTCAAGC		Intergenic control											1
ATGATACCCATGAACGACTC		Intergenic control											1
AGTGACCTCGTCATAAGCGG		Intergenic control											1
GTAAATCACCTGATGCGGTA		Intergenic control											1
AGTCGCAATTGTTCAGATGG		Intergenic control											1
TCACCAGGGATAGCCCCATA		Intergenic control											1
ATCAGAGGCTAGCTAACCGA		Intergenic control											1
TACACGTATCGTATTTGCCA		Intergenic control											1
GACCTCAAGTGATCCGGACA		Intergenic control											1
GTGGGTCTAACGTAAATCCA		Intergenic control											1
ATCCCCAAGACATGCTCGGT		Intergenic control											1
AGCGCCACCACCGAAGACTT		Intergenic control											1
GCTCTAGATGGCATGCACGA		Intergenic control											1
TTATTTACCACGCATACCCG		Intergenic control											1
GAACAATAGTCGAACTAGGT		Intergenic control											1
TTCCAGCCTTCAACGGCCAA		Intergenic control											1
GCCTCGTGGGATGCGTTGTG		Intergenic control											1
TTGTATCACACGCATCCTAT		Intergenic control											1
TAGAAGTCTTACGCCAAGAC		Intergenic control											1
AGGTAACGAATTGAACGTAC		Intergenic control											1
TCATGGAGTTTGAGCGACGA		Intergenic control											1
ATGTTATAAACGGACGGGTT		Intergenic control											1
AAATCGCTAAGGTAGCATAT		Intergenic control											1
GTGTCTTGTGTACGCTCCAG		Intergenic control											1
CCAGGGACAGGACTTACGGT		Intergenic control											1
CTAGGTAACTCTATAAGACC		Intergenic control											1
CTCACCATGGTGGCGGATGG		Panlethal splice donor											1
TTACTCACCATGGTGGCGGA		Panlethal splice donor											1
CGTACCATGATGTTGCCCAT		Panlethal splice donor											1
CCGTACCATGATGTTGCCCA		Panlethal splice donor											1
CTCACCTCTGGATTGGCTTC		Panlethal splice donor											1
GCCCACCTGCACCATGGGGT		Panlethal splice donor											1
CCTCACCTTGATGGGGATGC		Panlethal splice donor											1
ACCTCACCTGGATCTCCACA		Panlethal splice donor											1
CTCACCAAAGGACTCGTTGA		Panlethal splice donor											1
TCTTACCTCCCGCCTGCTGC		Panlethal splice donor											1
TACTTACACCCTGCTGCCAC		Panlethal splice donor											1
ATACTTACTGCAAAAAGAGC		Panlethal splice donor											1
GCTCACCTCTGAAGCTTCAA		Panlethal splice donor											1
AGTTTCACCTGTATAACTAG		Panlethal splice donor											1
GTTACCTGTCTGTAGTCTCT		Panlethal splice donor											1
CCTTTACCTGTTGGAGCTGA		Panlethal splice donor											2
CCCTTTACCTGTTGGAGCTG		Panlethal splice donor											2
CACACCTGAGCATGAGCCCT		Panlethal splice donor											2
GTCACCTGTAAGGCCTCTCC		Panlethal splice donor											2
CTCACCTTAAGGGCATCAGC		Panlethal splice donor											2
CTCACCATGGCTGTTGCGCG		Panlethal splice donor											1
CCGCTTACCTTCGTGAGTCT		Panlethal splice donor											1
ATCACCTGTTCTGTTGACTG		Panlethal splice donor											2
AGAAGTACCTCTCTCTGTTT		Panlethal splice donor											1
GTACTACCTTATATCCTTCT		Panlethal splice donor											1
TGTACTACCTTATATCCTTC		Panlethal splice donor											1
GGACTTACCTTTCTCATTGG		Panlethal splice donor											1
GAACAAACCTTATGCACATA		Panlethal splice donor											1
GATTTACCTTTCCTCTGTGT		Panlethal splice donor											1
CATACCTATGACATTTACAA		Panlethal splice donor											1
CCGTACCTGTGATTGTTCCA		Panlethal splice donor											1
GAATACCTCTAGCCATTCAG		Panlethal splice donor											1

## Sheet: variant-ABE library annotation
sgRNA sequence	Gene Symbol	sgRNA context sequence	sgrna genomic position	sgRNA Strand	PAM	Edit	# edits	#silent edits	Nucleotide edits	Amino acid edits	Mutation category	Clinical significance
CTGTTCCAATGAACTTTAAC	BRCA1	CTTTCTGTTCCAATGAACTTTAACACATTAG	43124103	antisense	ACAT	A-G	1	0	A_8;	utr;	UTR;	Uncertain significance
ATGTGTTAAAGTTCATTGGA	BRCA1	TCTAATGTGTTAAAGTTCATTGGAACAGAAA	43124126	sense	ACAG	A-G	1	0	A_8;	Exon2:-23;	Intron;	None
TCTGTTCCAATGAACTTTAA	BRCA1	TCTTTCTGTTCCAATGAACTTTAACACATTA	43124102	antisense	CACA	A-G	0	0
TGTGTTAAAGTTCATTGGAA	BRCA1	CTAATGTGTTAAAGTTCATTGGAACAGAAAG	43124125	sense	CAGA	A-G	2	0	A_7;A_8;	Exon2:-23;Exon2:-22;	Intron;Intron;	None;Conflicting interpretations of pathogenicity
TTCTGTTCCAATGAACTTTA	BRCA1	TTCTTTCTGTTCCAATGAACTTTAACACATT	43124101	antisense	ACAC	A-G	0	0
GTGTTAAAGTTCATTGGAAC	BRCA1	TAATGTGTTAAAGTTCATTGGAACAGAAAGA	43124124	sense	AGAA	A-G	3	0	A_6;A_7;A_8;	Exon2:-23;Exon2:-22;Exon2:-21;	Intron;Intron;Intron;	None;Conflicting interpretations of pathogenicity;Pathogenic
TTTCTGTTCCAATGAACTTT	BRCA1	TTTCTTTCTGTTCCAATGAACTTTAACACAT	43124100	antisense	AACA	A-G	0	0
TGTTAAAGTTCATTGGAACA	BRCA1	AATGTGTTAAAGTTCATTGGAACAGAAAGAA	43124123	sense	GAAA	A-G	3	0	A_5;A_6;A_7;	Exon2:-23;Exon2:-22;Exon2:-21;	Intron;Intron;Intron;	Conflicting interpretations of pathogenicity;Pathogenic;None
CTTTCTGTTCCAATGAACTT	BRCA1	ATTTCTTTCTGTTCCAATGAACTTTAACACA	43124099	antisense	TAAC	A-G	0	0
GTTAAAGTTCATTGGAACAG	BRCA1	ATGTGTTAAAGTTCATTGGAACAGAAAGAAA	43124122	sense	AAAG	A-G	3	0	A_4;A_5;A_6;	Exon2:-23;Exon2:-22;Exon2:-21;	Intron;Intron;Intron;	Pathogenic;Conflicting interpretations of pathogenicity;None
TTAAAGTTCATTGGAACAGA	BRCA1	TGTGTTAAAGTTCATTGGAACAGAAAGAAAT	43124121	sense	AAGA	A-G	2	0	A_4;A_5;	Exon2:-22;Exon2:-21;	Intron;Intron;	Pathogenic;Conflicting interpretations of pathogenicity
TTCTTTCTGTTCCAATGAAC	BRCA1	CCATTTCTTTCTGTTCCAATGAACTTTAACA	43124097	antisense	TTTA	A-G	0	0
TTTCTTTCTGTTCCAATGAA	BRCA1	TCCATTTCTTTCTGTTCCAATGAACTTTAAC	43124096	antisense	CTTT	A-G	0	0
AAAGTTCATTGGAACAGAAA	BRCA1	TGTTAAAGTTCATTGGAACAGAAAGAAATGG	43124119	sense	GAAA	A-G	1	0	A_8;	utr;	UTR;	Conflicting interpretations of pathogenicity
ATTTCTTTCTGTTCCAATGA	BRCA1	ATCCATTTCTTTCTGTTCCAATGAACTTTAA	43124095	antisense	ACTT	A-G	0	0
AAGTTCATTGGAACAGAAAG	BRCA1	GTTAAAGTTCATTGGAACAGAAAGAAATGGA	43124118	sense	AAAT	A-G	1	0	A_7;	utr;	UTR;	Conflicting interpretations of pathogenicity
CATTTCTTTCTGTTCCAATG	BRCA1	AATCCATTTCTTTCTGTTCCAATGAACTTTA	43124094	antisense	AACT	A-G	0	0
AGTTCATTGGAACAGAAAGA	BRCA1	TTAAAGTTCATTGGAACAGAAAGAAATGGAT	43124117	sense	AATG	A-G	1	0	A_6;	utr;	UTR;	Conflicting interpretations of pathogenicity
GTTCATTGGAACAGAAAGAA	BRCA1	TAAAGTTCATTGGAACAGAAAGAAATGGATT	43124116	sense	ATGG	A-G	1	0	A_5;	utr;	UTR;	Conflicting interpretations of pathogenicity
TCCATTTCTTTCTGTTCCAA	BRCA1	TAAATCCATTTCTTTCTGTTCCAATGAACTT	43124092	antisense	TGAA	A-G	1	0	A_4;	Met1Thr;	Missense;	Pathogenic/Likely pathogenic
TCATTGGAACAGAAAGAAAT	BRCA1	AAGTTCATTGGAACAGAAAGAAATGGATTTA	43124114	sense	GGAT	A-G	1	0	A_8;	utr;	UTR;	None
AATCCATTTCTTTCTGTTCC	BRCA1	GATAAATCCATTTCTTTCTGTTCCAATGAAC	43124090	antisense	AATG	A-G	1	0	A_6;	Met1Thr;	Missense;	Pathogenic/Likely pathogenic
ATTGGAACAGAAAGAAATGG	BRCA1	GTTCATTGGAACAGAAAGAAATGGATTTATC	43124112	sense	ATTT	A-G	2	0	A_6;A_7;	utr;utr;	UTR;UTR;	None;None
TAAATCCATTTCTTTCTGTT	BRCA1	CAGATAAATCCATTTCTTTCTGTTCCAATGA	43124088	antisense	CCAA	A-G	2	1	A_4;A_8;	Asp2Asp;Met1Thr;	Silent;Missense;	Likely benign;Pathogenic/Likely pathogenic
ATAAATCCATTTCTTTCTGT	BRCA1	GCAGATAAATCCATTTCTTTCTGTTCCAATG	43124087	antisense	TCCA	A-G	2	2	A_4;A_5;	Leu3Leu;Asp2Asp;	Silent;Silent;	None;Likely benign
TGGAACAGAAAGAAATGGAT	BRCA1	TCATTGGAACAGAAAGAAATGGATTTATCTG	43124110	sense	TTAT	A-G	3	0	A_4;A_5;A_7;	utr;utr;utr;	UTR;UTR;UTR;	None;None;None
GATAAATCCATTTCTTTCTG	BRCA1	AGCAGATAAATCCATTTCTTTCTGTTCCAAT	43124086	antisense	TTCC	A-G	2	1	A_4_5;A_6;	Leu3Pro;Asp2Asp;	Missense;Silent;	None;Likely benign
GGAACAGAAAGAAATGGATT	BRCA1	CATTGGAACAGAAAGAAATGGATTTATCTGC	43124109	sense	TATC	A-G	3	0	A_4;A_6;A_8;	utr;utr;utr;	UTR;UTR;UTR;	None;None;None
AGATAAATCCATTTCTTTCT	BRCA1	GAGCAGATAAATCCATTTCTTTCTGTTCCAA	43124085	antisense	GTTC	A-G	2	1	A_5_6;A_7;	Leu3Pro;Asp2Asp;	Missense;Silent;	None;Likely benign
GAACAGAAAGAAATGGATTT	BRCA1	ATTGGAACAGAAAGAAATGGATTTATCTGCT	43124108	sense	ATCT	A-G	3	0	A_5;A_7;A_8;	utr;utr;utr;	UTR;UTR;UTR;	None;None;None
CAGATAAATCCATTTCTTTC	BRCA1	AGAGCAGATAAATCCATTTCTTTCTGTTCCA	43124084	antisense	TGTT	A-G	3	1	A_4;A_6_7;A_8;	Ser4Pro;Leu3Pro;Asp2Asp;	Missense;Missense;Silent;	None;Conflicting interpretations of pathogenicity;Likely benign
AACAGAAAGAAATGGATTTA	BRCA1	TTGGAACAGAAAGAAATGGATTTATCTGCTC	43124107	sense	TCTG	A-G	4	0	A_4;A_6;A_7;A_8;	utr;utr;utr;utr;	UTR;UTR;UTR;UTR;	None;None;None;None
GCAGATAAATCCATTTCTTT	BRCA1	AAGAGCAGATAAATCCATTTCTTTCTGTTCC	43124083	antisense	CTGT	A-G	2	0	A_5;A_7_8;	Ser4Pro;Leu3Pro;	Missense;Missense;	None;Conflicting interpretations of pathogenicity
ACAGAAAGAAATGGATTTAT	BRCA1	TGGAACAGAAAGAAATGGATTTATCTGCTCT	43124106	sense	CTGC	A-G	3	0	A_5;A_6;A_7;	utr;utr;utr;	UTR;UTR;UTR;	None;None;None
AGCAGATAAATCCATTTCTT	BRCA1	GAAGAGCAGATAAATCCATTTCTTTCTGTTC	43124082	antisense	TCTG	A-G	2	0	A_4_6;A_8;	Ser4Pro;Leu3Ser;	Missense;Missense;	Conflicting interpretations of pathogenicity;None
CAGAAAGAAATGGATTTATC	BRCA1	GGAACAGAAAGAAATGGATTTATCTGCTCTT	43124105	sense	TGCT	A-G	4	0	A_4;A_5;A_6;A_8;	utr;utr;utr;utr;	UTR;UTR;UTR;UTR;	None;None;None;None
GAGCAGATAAATCCATTTCT	BRCA1	CGAAGAGCAGATAAATCCATTTCTTTCTGTT	43124081	antisense	TTCT	A-G	1	0	A_5_7;	Ser4Pro;	Missense;	Conflicting interpretations of pathogenicity
AGAAAGAAATGGATTTATCT	BRCA1	GAACAGAAAGAAATGGATTTATCTGCTCTTC	43124104	sense	GCTC	A-G	4	0	A_4;A_5;A_7;A_8;	utr;utr;utr;utr;	UTR;UTR;UTR;UTR;	None;Uncertain significance;None;None
AGAGCAGATAAATCCATTTC	BRCA1	GCGAAGAGCAGATAAATCCATTTCTTTCTGT	43124080	antisense	TTTC	A-G	1	0	A_6_8;	Ser4Pro;	Missense;	Conflicting interpretations of pathogenicity
GAAAGAAATGGATTTATCTG	BRCA1	AACAGAAAGAAATGGATTTATCTGCTCTTCG	43124103	sense	CTCT	A-G	4	0	A_4;A_6;A_7;A_8;	utr;utr;utr;Met1Val;	UTR;UTR;UTR;Missense;	None;Uncertain significance;Pathogenic;None
AAGAGCAGATAAATCCATTT	BRCA1	CGCGAAGAGCAGATAAATCCATTTCTTTCTG	43124079	antisense	CTTT	A-G	2	2	A_4;A_7;	Ala5Ala;Ser4Ser;	Silent;Silent;	None;None
AAAGAAATGGATTTATCTGC	BRCA1	ACAGAAAGAAATGGATTTATCTGCTCTTCGC	43124102	sense	TCTT	A-G	3	0	A_5;A_6;A_7;	utr;utr;Met1Val;	UTR;UTR;Missense;	Uncertain significance;None;Pathogenic
GAAGAGCAGATAAATCCATT	BRCA1	ACGCGAAGAGCAGATAAATCCATTTCTTTCT	43124078	antisense	TCTT	A-G	2	2	A_5;A_8;	Ala5Ala;Ser4Ser;	Silent;Silent;	None;None
AAGAAATGGATTTATCTGCT	BRCA1	CAGAAAGAAATGGATTTATCTGCTCTTCGCG	43124101	sense	CTTC	A-G	3	0	A_4;A_5;A_6;	utr;utr;Met1Val;	UTR;UTR;Missense;	Uncertain significance;Pathogenic;None
CGAAGAGCAGATAAATCCAT	BRCA1	AACGCGAAGAGCAGATAAATCCATTTCTTTC	43124077	antisense	TTCT	A-G	2	1	A_4;A_6;	Leu6Pro;Ala5Ala;	Missense;Silent;	None;None
AGAAATGGATTTATCTGCTC	BRCA1	AGAAAGAAATGGATTTATCTGCTCTTCGCGT	43124100	sense	TTCG	A-G	2	0	A_4;A_5;	utr;Met1Val;	UTR;Missense;	Pathogenic;Uncertain significance
GCGAAGAGCAGATAAATCCA	BRCA1	CAACGCGAAGAGCAGATAAATCCATTTCTTT	43124076	antisense	TTTC	A-G	2	1	A_4_5;A_7;	Leu6Pro;Ala5Ala;	Missense;Silent;	None;None
GAAATGGATTTATCTGCTCT	BRCA1	GAAAGAAATGGATTTATCTGCTCTTCGCGTT	43124099	sense	TCGC	A-G	2	0	A_4;A_8;	Met1Val;Asp2Gly;	Missense;Missense;	Pathogenic;None
CGCGAAGAGCAGATAAATCC	BRCA1	TCAACGCGAAGAGCAGATAAATCCATTTCTT	43124075	antisense	ATTT	A-G	2	1	A_5_6;A_8;	Leu6Pro;Ala5Ala;	Missense;Silent;	None;None
AAATGGATTTATCTGCTCTT	BRCA1	AAAGAAATGGATTTATCTGCTCTTCGCGTTG	43124098	sense	CGCG	A-G	1	0	A_7;	Asp2Gly;	Missense;	None
ACGCGAAGAGCAGATAAATC	BRCA1	TTCAACGCGAAGAGCAGATAAATCCATTTCT	43124074	antisense	CATT	A-G	1	0	A_6_7;	Leu6Pro;	Missense;	None
AATGGATTTATCTGCTCTTC	BRCA1	AAGAAATGGATTTATCTGCTCTTCGCGTTGA	43124097	sense	GCGT	A-G	1	0	A_6;	Asp2Gly;	Missense;	None
AACGCGAAGAGCAGATAAAT	BRCA1	CTTCAACGCGAAGAGCAGATAAATCCATTTC	43124073	antisense	CCAT	A-G	1	0	A_7_8;	Leu6Pro;	Missense;	None
ATGGATTTATCTGCTCTTCG	BRCA1	AGAAATGGATTTATCTGCTCTTCGCGTTGAA	43124096	sense	CGTT	A-G	1	0	A_5;	Asp2Gly;	Missense;	None
CAACGCGAAGAGCAGATAAA	BRCA1	TCTTCAACGCGAAGAGCAGATAAATCCATTT	43124072	antisense	TCCA	A-G	1	1	A_8;	Leu6Leu;	Silent;	None
TGGATTTATCTGCTCTTCGC	BRCA1	GAAATGGATTTATCTGCTCTTCGCGTTGAAG	43124095	sense	GTTG	A-G	2	1	A_4;A_8;	Asp2Gly;Leu3Leu;	Missense;Silent;	None;None
TCAACGCGAAGAGCAGATAA	BRCA1	TTCTTCAACGCGAAGAGCAGATAAATCCATT	43124071	antisense	ATCC	A-G	1	0	A_4;	Val8Ala;	Missense;	None
GGATTTATCTGCTCTTCGCG	BRCA1	AAATGGATTTATCTGCTCTTCGCGTTGAAGA	43124094	sense	TTGA	A-G	1	1	A_7;	Leu3Leu;	Silent;	None
TTCAACGCGAAGAGCAGATA	BRCA1	CTTCTTCAACGCGAAGAGCAGATAAATCCAT	43124070	antisense	AATC	A-G	1	0	A_4_5;	Val8Ala;	Missense;	None
GATTTATCTGCTCTTCGCGT	BRCA1	AATGGATTTATCTGCTCTTCGCGTTGAAGAA	43124093	sense	TGAA	A-G	1	1	A_6;	Leu3Leu;	Silent;	None
CTTCAACGCGAAGAGCAGAT	BRCA1	ACTTCTTCAACGCGAAGAGCAGATAAATCCA	43124069	antisense	AAAT	A-G	1	0	A_5_6;	Val8Ala;	Missense;	None
ATTTATCTGCTCTTCGCGTT	BRCA1	ATGGATTTATCTGCTCTTCGCGTTGAAGAAG	43124092	sense	GAAG	A-G	1	1	A_5;	Leu3Leu;	Silent;	None
TCTTCAACGCGAAGAGCAGA	BRCA1	TACTTCTTCAACGCGAAGAGCAGATAAATCC	43124068	antisense	TAAA	A-G	1	0	A_6_7;	Val8Ala;	Missense;	None
TTTATCTGCTCTTCGCGTTG	BRCA1	TGGATTTATCTGCTCTTCGCGTTGAAGAAGT	43124091	sense	AAGA	A-G	1	1	A_4;	Leu3Leu;	Silent;	None
TTCTTCAACGCGAAGAGCAG	BRCA1	GTACTTCTTCAACGCGAAGAGCAGATAAATC	43124067	antisense	ATAA	A-G	1	0	A_7_8;	Val8Ala;	Missense;	None
TTATCTGCTCTTCGCGTTGA	BRCA1	GGATTTATCTGCTCTTCGCGTTGAAGAAGTA	43124090	sense	AGAA	A-G	0	0
CTTCTTCAACGCGAAGAGCA	BRCA1	TGTACTTCTTCAACGCGAAGAGCAGATAAAT	43124066	antisense	GATA	A-G	1	1	A_8;	Val8Val;	Silent;	None
TATCTGCTCTTCGCGTTGAA	BRCA1	GATTTATCTGCTCTTCGCGTTGAAGAAGTAC	43124089	sense	GAAG	A-G	0	0
ACTTCTTCAACGCGAAGAGC	BRCA1	TTGTACTTCTTCAACGCGAAGAGCAGATAAA	43124065	antisense	AGAT	A-G	0	0
ATCTGCTCTTCGCGTTGAAG	BRCA1	ATTTATCTGCTCTTCGCGTTGAAGAAGTACA	43124088	sense	AAGT	A-G	0	0
TACTTCTTCAACGCGAAGAG	BRCA1	TTTGTACTTCTTCAACGCGAAGAGCAGATAA	43124064	antisense	CAGA	A-G	0	0
TCTGCTCTTCGCGTTGAAGA	BRCA1	TTTATCTGCTCTTCGCGTTGAAGAAGTACAA	43124087	sense	AGTA	A-G	0	0
GTACTTCTTCAACGCGAAGA	BRCA1	TTTTGTACTTCTTCAACGCGAAGAGCAGATA	43124063	antisense	GCAG	A-G	0	0
CTGCTCTTCGCGTTGAAGAA	BRCA1	TTATCTGCTCTTCGCGTTGAAGAAGTACAAA	43124086	sense	GTAC	A-G	0	0
TGTACTTCTTCAACGCGAAG	BRCA1	ATTTTGTACTTCTTCAACGCGAAGAGCAGAT	43124062	antisense	AGCA	A-G	1	0	A_4;	Val11Ala;	Missense;	Uncertain significance
TGCTCTTCGCGTTGAAGAAG	BRCA1	TATCTGCTCTTCGCGTTGAAGAAGTACAAAA	43124085	sense	TACA	A-G	0	0
TTGTACTTCTTCAACGCGAA	BRCA1	CATTTTGTACTTCTTCAACGCGAAGAGCAGA	43124061	antisense	GAGC	A-G	1	0	A_5;	Val11Ala;	Missense;	Uncertain significance
GCTCTTCGCGTTGAAGAAGT	BRCA1	ATCTGCTCTTCGCGTTGAAGAAGTACAAAAT	43124084	sense	ACAA	A-G	0	0
TTTGTACTTCTTCAACGCGA	BRCA1	ACATTTTGTACTTCTTCAACGCGAAGAGCAG	43124060	antisense	AGAG	A-G	1	0	A_6;	Val11Ala;	Missense;	Uncertain significance
CTCTTCGCGTTGAAGAAGTA	BRCA1	TCTGCTCTTCGCGTTGAAGAAGTACAAAATG	43124083	sense	CAAA	A-G	0	0
TCTTCGCGTTGAAGAAGTAC	BRCA1	CTGCTCTTCGCGTTGAAGAAGTACAAAATGT	43124082	sense	AAAA	A-G	0	0
CTTCGCGTTGAAGAAGTACA	BRCA1	TGCTCTTCGCGTTGAAGAAGTACAAAATGTC	43124081	sense	AAAT	A-G	0	0
TTCGCGTTGAAGAAGTACAA	BRCA1	GCTCTTCGCGTTGAAGAAGTACAAAATGTCA	43124080	sense	AATG	A-G	0	0
TCGCGTTGAAGAAGTACAAA	BRCA1	CTCTTCGCGTTGAAGAAGTACAAAATGTCAT	43124079	sense	ATGT	A-G	0	0
CGCGTTGAAGAAGTACAAAA	BRCA1	TCTTCGCGTTGAAGAAGTACAAAATGTCATT	43124078	sense	TGTC	A-G	1	0	A_8;	Glu9Gly;	Missense;	None
GCGTTGAAGAAGTACAAAAT	BRCA1	CTTCGCGTTGAAGAAGTACAAAATGTCATTA	43124077	sense	GTCA	A-G	1	0	A_7_8;	Glu9Gly;	Missense;	None
CGTTGAAGAAGTACAAAATG	BRCA1	TTCGCGTTGAAGAAGTACAAAATGTCATTAA	43124076	sense	TCAT	A-G	1	0	A_6_7;	Glu9Gly;	Missense;	None
GTTGAAGAAGTACAAAATGT	BRCA1	TCGCGTTGAAGAAGTACAAAATGTCATTAAT	43124075	sense	CATT	A-G	2	0	A_5_6;A_8;	Glu9Gly;Glu10Gly;	Missense;Missense;	None;None
TTGAAGAAGTACAAAATGTC	BRCA1	CGCGTTGAAGAAGTACAAAATGTCATTAATG	43124074	sense	ATTA	A-G	2	0	A_4_5;A_7_8;	Glu9Gly;Glu10Gly;	Missense;Missense;	None;None
TGAAGAAGTACAAAATGTCA	BRCA1	GCGTTGAAGAAGTACAAAATGTCATTAATGC	43124073	sense	TTAA	A-G	2	1	A_4;A_6_7;	Glu9Glu;Glu10Gly;	Silent;Missense;	None;None
GAAGAAGTACAAAATGTCAT	BRCA1	CGTTGAAGAAGTACAAAATGTCATTAATGCT	43124072	sense	TAAT	A-G	1	0	A_5_6;	Glu10Gly;	Missense;	None
AAGAAGTACAAAATGTCATT	BRCA1	GTTGAAGAAGTACAAAATGTCATTAATGCTA	43124071	sense	AATG	A-G	2	1	A_4_5;A_8;	Glu10Gly;Val11Val;	Missense;Silent;	None;Likely benign
AGAAGTACAAAATGTCATTA	BRCA1	TTGAAGAAGTACAAAATGTCATTAATGCTAT	43124070	sense	ATGC	A-G	2	2	A_4;A_7;	Glu10Glu;Val11Val;	Silent;Silent;	None;Likely benign
GAAGTACAAAATGTCATTAA	BRCA1	TGAAGAAGTACAAAATGTCATTAATGCTATG	43124069	sense	TGCT	A-G	2	1	A_6;A_8;	Val11Val;Gln12Arg;	Silent;Missense;	Likely benign;Uncertain significance
AAGTACAAAATGTCATTAAT	BRCA1	GAAGAAGTACAAAATGTCATTAATGCTATGC	43124068	sense	GCTA	A-G	2	1	A_5;A_7_8;	Val11Val;Gln12Arg;	Silent;Missense;	Uncertain significance;Likely benign
AGTACAAAATGTCATTAATG	BRCA1	AAGAAGTACAAAATGTCATTAATGCTATGCA	43124067	sense	CTAT	A-G	3	1	A_4;A_6_7;A_8;	Val11Val;Gln12Arg;Asn13Asp;	Silent;Missense;Missense;	Likely benign;Uncertain significance;Uncertain significance
GCATAGCATTAATGACATTT	BRCA1	TTCTGCATAGCATTAATGACATTTTGTACTT	43124042	antisense	TGTA	A-G	2	2	A_5;A_8;	Ala17Ala;Asn16Asn;	Silent;Silent;	None;None
TACAAAATGTCATTAATGCT	BRCA1	GAAGTACAAAATGTCATTAATGCTATGCAGA	43124065	sense	ATGC	A-G	2	0	A_4_5;A_6_7;	Gln12Arg;Asn13Gly;	Missense;Missense;	Uncertain significance;None
TGCATAGCATTAATGACATT	BRCA1	TTTCTGCATAGCATTAATGACATTTTGTACT	43124041	antisense	TTGT	A-G	2	1	A_4;A_6;	Met18Thr;Ala17Ala;	Missense;Silent;	Likely pathogenic;None
ACAAAATGTCATTAATGCTA	BRCA1	AAGTACAAAATGTCATTAATGCTATGCAGAA	43124064	sense	TGCA	A-G	2	1	A_4;A_5_6;	Gln12Gln;Asn13Gly;	Silent;Missense;	Likely benign;None
CTGCATAGCATTAATGACAT	BRCA1	TTTTCTGCATAGCATTAATGACATTTTGTAC	43124040	antisense	TTTG	A-G	2	1	A_5;A_7;	Met18Thr;Ala17Ala;	Missense;Silent;	None;Likely pathogenic
CAAAATGTCATTAATGCTAT	BRCA1	AGTACAAAATGTCATTAATGCTATGCAGAAA	43124063	sense	GCAG	A-G	1	0	A_4_5;	Asn13Gly;	Missense;	None
TCTGCATAGCATTAATGACA	BRCA1	ATTTTCTGCATAGCATTAATGACATTTTGTA	43124039	antisense	TTTT	A-G	2	1	A_6;A_8;	Met18Thr;Ala17Ala;	Missense;Silent;	None;Likely pathogenic
AAAATGTCATTAATGCTATG	BRCA1	GTACAAAATGTCATTAATGCTATGCAGAAAA	43124062	sense	CAGA	A-G	1	0	A_4;	Asn13Ser;	Missense;	None
TTCTGCATAGCATTAATGAC	BRCA1	GATTTTCTGCATAGCATTAATGACATTTTGT	43124038	antisense	ATTT	A-G	1	0	A_7;	Met18Thr;	Missense;	Likely pathogenic
AAATGTCATTAATGCTATGC	BRCA1	TACAAAATGTCATTAATGCTATGCAGAAAAT	43124061	sense	AGAA	A-G	1	0	A_8;	Ile15Val;	Missense;	None
TTTCTGCATAGCATTAATGA	BRCA1	AGATTTTCTGCATAGCATTAATGACATTTTG	43124037	antisense	CATT	A-G	1	0	A_8;	Met18Thr;	Missense;	Likely pathogenic
AATGTCATTAATGCTATGCA	BRCA1	ACAAAATGTCATTAATGCTATGCAGAAAATC	43124060	sense	GAAA	A-G	1	0	A_7;	Ile15Val;	Missense;	None
ATGTCATTAATGCTATGCAG	BRCA1	CAAAATGTCATTAATGCTATGCAGAAAATCT	43124059	sense	AAAA	A-G	1	0	A_6;	Ile15Val;	Missense;	None
TGTCATTAATGCTATGCAGA	BRCA1	AAAATGTCATTAATGCTATGCAGAAAATCTT	43124058	sense	AAAT	A-G	2	0	A_5;A_8;	Ile15Val;Asn16Asp;	Missense;Missense;	None;None
GTCATTAATGCTATGCAGAA	BRCA1	AAATGTCATTAATGCTATGCAGAAAATCTTA	43124057	sense	AATC	A-G	2	0	A_4;A_7_8;	Ile15Val;Asn16Gly;	Missense;Missense;	None;None
TCATTAATGCTATGCAGAAA	BRCA1	AATGTCATTAATGCTATGCAGAAAATCTTAG	43124056	sense	ATCT	A-G	1	0	A_6_7;	Asn16Gly;	Missense;	None
CATTAATGCTATGCAGAAAA	BRCA1	ATGTCATTAATGCTATGCAGAAAATCTTAGA	43124055	sense	TCTT	A-G	1	0	A_5_6;	Asn16Gly;	Missense;	None
ATTAATGCTATGCAGAAAAT	BRCA1	TGTCATTAATGCTATGCAGAAAATCTTAGAG	43124054	sense	CTTA	A-G	1	0	A_4_5;	Asn16Gly;	Missense;	None
TTAATGCTATGCAGAAAATC	BRCA1	GTCATTAATGCTATGCAGAAAATCTTAGAGT	43124053	sense	TTAG	A-G	1	0	A_4;	Asn16Ser;	Missense;	None
TAATGCTATGCAGAAAATCT	BRCA1	TCATTAATGCTATGCAGAAAATCTTAGAGTG	43124052	sense	TAGA	A-G	1	0	A_8;	Met18Val;	Missense;	None
AATGCTATGCAGAAAATCTT	BRCA1	CATTAATGCTATGCAGAAAATCTTAGAGTGT	43124051	sense	AGAG	A-G	1	0	A_7;	Met18Val;	Missense;	None
ATGCTATGCAGAAAATCTTA	BRCA1	ATTAATGCTATGCAGAAAATCTTAGAGTGTC	43124050	sense	GAGT	A-G	1	0	A_6;	Met18Val;	Missense;	None
TGCTATGCAGAAAATCTTAG	BRCA1	TTAATGCTATGCAGAAAATCTTAGAGTGTCC	43124049	sense	AGTG	A-G	1	0	A_5;	Met18Val;	Missense;	None
GCTATGCAGAAAATCTTAGA	BRCA1	TAATGCTATGCAGAAAATCTTAGAGTGTCCC	43124048	sense	GTGT	A-G	2	0	A_4;A_8;	Met18Val;Gln19Arg;	Missense;Missense;	None;None
CTATGCAGAAAATCTTAGAG	BRCA1	AATGCTATGCAGAAAATCTTAGAGTGTCCCA	43124047	sense	TGTC	A-G	1	0	A_7;	Gln19Arg;	Missense;	None
TATGCAGAAAATCTTAGAGT	BRCA1	ATGCTATGCAGAAAATCTTAGAGTGTCCCAT	43124046	sense	GTCC	A-G	2	0	A_6;A_8;	Gln19Arg;Lys20Glu;	Missense;Missense;	None;None
ATGCAGAAAATCTTAGAGTG	BRCA1	TGCTATGCAGAAAATCTTAGAGTGTCCCATC	43124045	sense	TCCC	A-G	2	0	A_5;A_7_8;	Gln19Arg;Lys20Gly;	Missense;Missense;	None;None
TGCAGAAAATCTTAGAGTGT	BRCA1	GCTATGCAGAAAATCTTAGAGTGTCCCATCT	43124044	sense	CCCA	A-G	2	0	A_4;A_6_7_8;	Gln19Arg;Lys20Gly;	Missense;Missense;	None;None
GCAGAAAATCTTAGAGTGTC	BRCA1	CTATGCAGAAAATCTTAGAGTGTCCCATCTG	43124043	sense	CCAT	A-G	2	0	A_5_6_7;A_8;	Lys20Gly;Ile21Val;	Missense;Missense;	None;Likely benign
GATGGGACACTCTAAGATTT	BRCA1	ACCAGATGGGACACTCTAAGATTTTCTGCAT	43124019	antisense	TCTG	A-G	1	1	A_7;	Cys24Cys;	Silent;	None
CAGAAAATCTTAGAGTGTCC	BRCA1	TATGCAGAAAATCTTAGAGTGTCCCATCTGG	43124042	sense	CATC	A-G	2	0	A_4_5_6;A_7;	Lys20Gly;Ile21Val;	Missense;Missense;	Likely benign;None
AGATGGGACACTCTAAGATT	BRCA1	TACCAGATGGGACACTCTAAGATTTTCTGCA	43124018	antisense	TTCT	A-G	1	1	A_8;	Cys24Cys;	Silent;	None
AGAAAATCTTAGAGTGTCCC	BRCA1	ATGCAGAAAATCTTAGAGTGTCCCATCTGGT	43124041	sense	ATCT	A-G	2	0	A_4_5;A_6;	Lys20Arg;Ile21Val;	Missense;Missense;	None;Likely benign
CAGATGGGACACTCTAAGAT	BRCA1	TTACCAGATGGGACACTCTAAGATTTTCTGC	43124017	antisense	TTTC	A-G	1	0	A_4;	Ile26Thr;	Missense;	None
GAAAATCTTAGAGTGTCCCA	BRCA1	TGCAGAAAATCTTAGAGTGTCCCATCTGGTA	43124040	sense	TCTG	A-G	2	1	A_4;A_5;	Lys20Lys;Ile21Val;	Silent;Missense;	Likely benign;Likely benign
CCAGATGGGACACTCTAAGA	BRCA1	CTTACCAGATGGGACACTCTAAGATTTTCTG	43124016	antisense	TTTT	A-G	1	0	A_5;	Ile26Thr;	Missense;	None
AAAATCTTAGAGTGTCCCAT	BRCA1	GCAGAAAATCTTAGAGTGTCCCATCTGGTAA	43124039	sense	CTGG	A-G	1	0	A_4;	Ile21Val;	Missense;	Likely benign
ACCAGATGGGACACTCTAAG	BRCA1	ACTTACCAGATGGGACACTCTAAGATTTTCT	43124015	antisense	ATTT	A-G	2	0	A_4;A_6;	Cys27Arg;Ile26Thr;	Missense;Missense;	None;None
AAATCTTAGAGTGTCCCATC	BRCA1	CAGAAAATCTTAGAGTGTCCCATCTGGTAAG	43124038	sense	TGGT	A-G	1	1	A_8;	Leu22Leu;	Silent;	Likely benign
TACCAGATGGGACACTCTAA	BRCA1	GACTTACCAGATGGGACACTCTAAGATTTTC	43124014	antisense	GATT	A-G	2	0	A_5;A_7;	Cys27Arg;Ile26Thr;	Missense;Missense;	None;None
AATCTTAGAGTGTCCCATCT	BRCA1	AGAAAATCTTAGAGTGTCCCATCTGGTAAGT	43124037	sense	GGTA	A-G	1	1	A_7;	Leu22Leu;	Silent;	Likely benign
TTACCAGATGGGACACTCTA	BRCA1	TGACTTACCAGATGGGACACTCTAAGATTTT	43124013	antisense	AGAT	A-G	2	0	A_6;A_8;	Cys27Arg;Ile26Thr;	Missense;Missense;	None;None
ATCTTAGAGTGTCCCATCTG	BRCA1	GAAAATCTTAGAGTGTCCCATCTGGTAAGTC	43124036	sense	GTAA	A-G	2	1	A_6;A_8;	Leu22Leu;Glu23Gly;	Silent;Missense;	Likely benign;None
CTTACCAGATGGGACACTCT	BRCA1	CTGACTTACCAGATGGGACACTCTAAGATTT	43124012	antisense	AAGA	A-G	2	0	A_4;A_7;	Exon2:+2;Cys27Arg;	Splice-donor;Missense;	None;None
TCTTAGAGTGTCCCATCTGG	BRCA1	AAAATCTTAGAGTGTCCCATCTGGTAAGTCA	43124035	sense	TAAG	A-G	2	1	A_5;A_7;	Leu22Leu;Glu23Gly;	Silent;Missense;	None;Likely benign
ACTTACCAGATGGGACACTC	BRCA1	GCTGACTTACCAGATGGGACACTCTAAGATT	43124011	antisense	TAAG	A-G	2	0	A_5;A_8;	Exon2:+2;Cys27Arg;	Splice-donor;Missense;	None;None
CTTAGAGTGTCCCATCTGGT	BRCA1	AAATCTTAGAGTGTCCCATCTGGTAAGTCAG	43124034	sense	AAGT	A-G	2	1	A_4;A_6;	Leu22Leu;Glu23Gly;	Silent;Missense;	Likely benign;None
GACTTACCAGATGGGACACT	BRCA1	TGCTGACTTACCAGATGGGACACTCTAAGAT	43124010	antisense	CTAA	A-G	1	0	A_6;	Exon2:+2;	Splice-donor;	None
TTAGAGTGTCCCATCTGGTA	BRCA1	AATCTTAGAGTGTCCCATCTGGTAAGTCAGC	43124033	sense	AGTC	A-G	1	0	A_5;	Glu23Gly;	Missense;	None
TGACTTACCAGATGGGACAC	BRCA1	GTGCTGACTTACCAGATGGGACACTCTAAGA	43124009	antisense	TCTA	A-G	1	0	A_7;	Exon2:+2;	Splice-donor;	None
TAGAGTGTCCCATCTGGTAA	BRCA1	ATCTTAGAGTGTCCCATCTGGTAAGTCAGCA	43124032	sense	GTCA	A-G	1	0	A_4;	Glu23Gly;	Missense;	None
CTGACTTACCAGATGGGACA	BRCA1	TGTGCTGACTTACCAGATGGGACACTCTAAG	43124008	antisense	CTCT	A-G	2	0	A_4;A_8;	Exon2:+6;Exon2:+2;	Intron;Splice-donor;	None;None
AGAGTGTCCCATCTGGTAAG	BRCA1	TCTTAGAGTGTCCCATCTGGTAAGTCAGCAC	43124031	sense	TCAG	A-G	0	0
GCTGACTTACCAGATGGGAC	BRCA1	TTGTGCTGACTTACCAGATGGGACACTCTAA	43124007	antisense	ACTC	A-G	1	0	A_5;	Exon2:+6;	Intron;	None
GAGTGTCCCATCTGGTAAGT	BRCA1	CTTAGAGTGTCCCATCTGGTAAGTCAGCACA	43124030	sense	CAGC	A-G	0	0
TGCTGACTTACCAGATGGGA	BRCA1	CTTGTGCTGACTTACCAGATGGGACACTCTA	43124006	antisense	CACT	A-G	1	0	A_6;	Exon2:+6;	Intron;	None
AGTGTCCCATCTGGTAAGTC	BRCA1	TTAGAGTGTCCCATCTGGTAAGTCAGCACAA	43124029	sense	AGCA	A-G	0	0
GTGCTGACTTACCAGATGGG	BRCA1	TCTTGTGCTGACTTACCAGATGGGACACTCT	43124005	antisense	ACAC	A-G	1	0	A_7;	Exon2:+6;	Intron;	None
GTGTCCCATCTGGTAAGTCA	BRCA1	TAGAGTGTCCCATCTGGTAAGTCAGCACAAG	43124028	sense	GCAC	A-G	1	0	A_8;	Ile26Val;	Missense;	None
TGTGCTGACTTACCAGATGG	BRCA1	CTCTTGTGCTGACTTACCAGATGGGACACTC	43124004	antisense	GACA	A-G	1	0	A_8;	Exon2:+6;	Intron;	None
TGTCCCATCTGGTAAGTCAG	BRCA1	AGAGTGTCCCATCTGGTAAGTCAGCACAAGA	43124027	sense	CACA	A-G	1	0	A_7;	Ile26Val;	Missense;	None
TTGTGCTGACTTACCAGATG	BRCA1	ACTCTTGTGCTGACTTACCAGATGGGACACT	43124003	antisense	GGAC	A-G	0	0
GTCCCATCTGGTAAGTCAGC	BRCA1	GAGTGTCCCATCTGGTAAGTCAGCACAAGAG	43124026	sense	ACAA	A-G	1	0	A_6;	Ile26Val;	Missense;	None
CTTGTGCTGACTTACCAGAT	BRCA1	CACTCTTGTGCTGACTTACCAGATGGGACAC	43124002	antisense	GGGA	A-G	0	0
TCCCATCTGGTAAGTCAGCA	BRCA1	AGTGTCCCATCTGGTAAGTCAGCACAAGAGT	43124025	sense	CAAG	A-G	1	0	A_5;	Ile26Val;	Missense;	None
TCTTGTGCTGACTTACCAGA	BRCA1	ACACTCTTGTGCTGACTTACCAGATGGGACA	43124001	antisense	TGGG	A-G	0	0
CCCATCTGGTAAGTCAGCAC	BRCA1	GTGTCCCATCTGGTAAGTCAGCACAAGAGTG	43124024	sense	AAGA	A-G	1	0	A_4;	Ile26Val;	Missense;	None
CTCTTGTGCTGACTTACCAG	BRCA1	TACACTCTTGTGCTGACTTACCAGATGGGAC	43124000	antisense	ATGG	A-G	0	0
CCATCTGGTAAGTCAGCACA	BRCA1	TGTCCCATCTGGTAAGTCAGCACAAGAGTGT	43124023	sense	AGAG	A-G	0	0
ACTCTTGTGCTGACTTACCA	BRCA1	ATACACTCTTGTGCTGACTTACCAGATGGGA	43123999	antisense	GATG	A-G	0	0
CATCTGGTAAGTCAGCACAA	BRCA1	GTCCCATCTGGTAAGTCAGCACAAGAGTGTA	43124022	sense	GAGT	A-G	0	0
CACTCTTGTGCTGACTTACC	BRCA1	AATACACTCTTGTGCTGACTTACCAGATGGG	43123998	antisense	AGAT	A-G	0	0
ATCTGGTAAGTCAGCACAAG	BRCA1	TCCCATCTGGTAAGTCAGCACAAGAGTGTAT	43124021	sense	AGTG	A-G	1	0	A_8;	Exon2:+3;	Intron;	None
ACACTCTTGTGCTGACTTAC	BRCA1	TAATACACTCTTGTGCTGACTTACCAGATGG	43123997	antisense	CAGA	A-G	0	0
TCTGGTAAGTCAGCACAAGA	BRCA1	CCCATCTGGTAAGTCAGCACAAGAGTGTATT	43124020	sense	GTGT	A-G	2	0	A_7;A_8;	Exon2:+3;Exon2:+4;	Intron;Intron;	None;None
TACACTCTTGTGCTGACTTA	BRCA1	TTAATACACTCTTGTGCTGACTTACCAGATG	43123996	antisense	CCAG	A-G	1	0	A_4;	Exon2:+18;	Intron;	None
CTGGTAAGTCAGCACAAGAG	BRCA1	CCATCTGGTAAGTCAGCACAAGAGTGTATTA	43124019	sense	TGTA	A-G	2	0	A_6;A_7;	Exon2:+3;Exon2:+4;	Intron;Intron;	None;None
ATACACTCTTGTGCTGACTT	BRCA1	ATTAATACACTCTTGTGCTGACTTACCAGAT	43123995	antisense	ACCA	A-G	1	0	A_5;	Exon2:+18;	Intron;	None
TGGTAAGTCAGCACAAGAGT	BRCA1	CATCTGGTAAGTCAGCACAAGAGTGTATTAA	43124018	sense	GTAT	A-G	2	0	A_5;A_6;	Exon2:+3;Exon2:+4;	Intron;Intron;	None;None
AATACACTCTTGTGCTGACT	BRCA1	AATTAATACACTCTTGTGCTGACTTACCAGA	43123994	antisense	TACC	A-G	2	0	A_4;A_6;	Exon2:+20;Exon2:+18;	Intron;Intron;	None;None
GGTAAGTCAGCACAAGAGTG	BRCA1	ATCTGGTAAGTCAGCACAAGAGTGTATTAAT	43124017	sense	TATT	A-G	2	0	A_4;A_5;	Exon2:+3;Exon2:+4;	Intron;Intron;	None;None
TAATACACTCTTGTGCTGAC	BRCA1	AAATTAATACACTCTTGTGCTGACTTACCAG	43123993	antisense	TTAC	A-G	2	0	A_5;A_7;	Exon2:+20;Exon2:+18;	Intron;Intron;	None;None
GTAAGTCAGCACAAGAGTGT	BRCA1	TCTGGTAAGTCAGCACAAGAGTGTATTAATT	43124016	sense	ATTA	A-G	2	0	A_4;A_8;	Exon2:+4;Exon2:+8;	Intron;Intron;	None;None
TTAATACACTCTTGTGCTGA	BRCA1	CAAATTAATACACTCTTGTGCTGACTTACCA	43123992	antisense	CTTA	A-G	3	0	A_4;A_6;A_8;	Exon2:+22;Exon2:+20;Exon2:+18;	Intron;Intron;Intron;	None;None;None
TAAGTCAGCACAAGAGTGTA	BRCA1	CTGGTAAGTCAGCACAAGAGTGTATTAATTT	43124015	sense	TTAA	A-G	1	0	A_7;	Exon2:+8;	Intron;	None
ATTAATACACTCTTGTGCTG	BRCA1	CCAAATTAATACACTCTTGTGCTGACTTACC	43123991	antisense	ACTT	A-G	3	0	A_4;A_5;A_7;	Exon2:+23;Exon2:+22;Exon2:+20;	Intron;Intron;Intron;	None;None;None
AAGTCAGCACAAGAGTGTAT	BRCA1	TGGTAAGTCAGCACAAGAGTGTATTAATTTG	43124014	sense	TAAT	A-G	1	0	A_6;	Exon2:+8;	Intron;	None
AATTAATACACTCTTGTGCT	BRCA1	CCCAAATTAATACACTCTTGTGCTGACTTAC	43123990	antisense	GACT	A-G	3	0	A_5;A_6;A_8;	Exon2:+23;Exon2:+22;Exon2:+20;	Intron;Intron;Intron;	None;None;None
AGTCAGCACAAGAGTGTATT	BRCA1	GGTAAGTCAGCACAAGAGTGTATTAATTTGG	43124013	sense	AATT	A-G	2	0	A_5;A_8;	Exon2:+8;Exon2:+11;	Intron;Intron;	None;None
AAATTAATACACTCTTGTGC	BRCA1	TCCCAAATTAATACACTCTTGTGCTGACTTA	43123989	antisense	TGAC	A-G	2	0	A_6;A_7;	Exon2:+23;Exon2:+22;	Intron;Intron;	None;None
GTCAGCACAAGAGTGTATTA	BRCA1	GTAAGTCAGCACAAGAGTGTATTAATTTGGG	43124012	sense	ATTT	A-G	2	0	A_4;A_7;	Exon2:+8;Exon2:+11;	Intron;Intron;	None;None
CAAATTAATACACTCTTGTG	BRCA1	ATCCCAAATTAATACACTCTTGTGCTGACTT	43123988	antisense	CTGA	A-G	3	0	A_4;A_7;A_8;	Exon2:+26;Exon2:+23;Exon2:+22;	Intron;Intron;Intron;	None;None;None
TCAGCACAAGAGTGTATTAA	BRCA1	TAAGTCAGCACAAGAGTGTATTAATTTGGGA	43124011	sense	TTTG	A-G	2	0	A_6;A_8;	Exon2:+11;Exon2:+13;	Intron;Intron;	None;None
CCAAATTAATACACTCTTGT	BRCA1	AATCCCAAATTAATACACTCTTGTGCTGACT	43123987	antisense	GCTG	A-G	3	0	A_4;A_5;A_8;	Exon2:+27;Exon2:+26;Exon2:+23;	Intron;Intron;Intron;	None;None;None
CAGCACAAGAGTGTATTAAT	BRCA1	AAGTCAGCACAAGAGTGTATTAATTTGGGAT	43124010	sense	TTGG	A-G	3	0	A_5;A_7;A_8;	Exon2:+11;Exon2:+13;Exon2:+14;	Intron;Intron;Intron;	Likely benign;None;None
AGCACAAGAGTGTATTAATT	BRCA1	AGTCAGCACAAGAGTGTATTAATTTGGGATT	43124009	sense	TGGG	A-G	3	0	A_4;A_6;A_7;	Exon2:+11;Exon2:+13;Exon2:+14;	Intron;Intron;Intron;	Likely benign;None;None
TCCCAAATTAATACACTCTT	BRCA1	GGAATCCCAAATTAATACACTCTTGTGCTGA	43123985	antisense	GTGC	A-G	3	0	A_5;A_6;A_7;	Exon2:+28;Exon2:+27;Exon2:+26;	Intron;Intron;Intron;	None;None;None
ATCCCAAATTAATACACTCT	BRCA1	AGGAATCCCAAATTAATACACTCTTGTGCTG	43123984	antisense	TGTG	A-G	3	0	A_6;A_7;A_8;	Exon2:+28;Exon2:+27;Exon2:+26;	Intron;Intron;Intron;	None;None;None
CACAAGAGTGTATTAATTTG	BRCA1	TCAGCACAAGAGTGTATTAATTTGGGATTCC	43124007	sense	GGAT	A-G	3	0	A_4;A_5;A_7;	Exon2:+13;Exon2:+14;Exon2:+16;	Intron;Intron;Intron;	Likely benign;None;Likely benign
AATCCCAAATTAATACACTC	BRCA1	TAGGAATCCCAAATTAATACACTCTTGTGCT	43123983	antisense	TTGT	A-G	2	0	A_7;A_8;	Exon2:+28;Exon2:+27;	Intron;Intron;	None;None
ACAAGAGTGTATTAATTTGG	BRCA1	CAGCACAAGAGTGTATTAATTTGGGATTCCT	43124006	sense	GATT	A-G	2	0	A_4;A_6;	Exon2:+14;Exon2:+16;	Intron;Intron;	Likely benign;Likely benign
GAATCCCAAATTAATACACT	BRCA1	ATAGGAATCCCAAATTAATACACTCTTGTGC	43123982	antisense	CTTG	A-G	1	0	A_8;	Exon2:+28;	Intron;	None
CAAGAGTGTATTAATTTGGG	BRCA1	AGCACAAGAGTGTATTAATTTGGGATTCCTA	43124005	sense	ATTC	A-G	1	0	A_5;	Exon2:+16;	Intron;	Likely benign
GGAATCCCAAATTAATACAC	BRCA1	CATAGGAATCCCAAATTAATACACTCTTGTG	43123981	antisense	TCTT	A-G	1	0	A_4;	Exon2:+33;	Intron;	None
AAGAGTGTATTAATTTGGGA	BRCA1	GCACAAGAGTGTATTAATTTGGGATTCCTAT	43124004	sense	TTCC	A-G	1	0	A_4;	Exon2:+16;	Intron;	Likely benign
AGGAATCCCAAATTAATACA	BRCA1	TCATAGGAATCCCAAATTAATACACTCTTGT	43123980	antisense	CTCT	A-G	2	0	A_4;A_5;	Exon2:+34;Exon2:+33;	Intron;Intron;	None;None
AGAGTGTATTAATTTGGGAT	BRCA1	CACAAGAGTGTATTAATTTGGGATTCCTATG	43124003	sense	TCCT	A-G	1	0	A_8;	Exon2:+21;	Intron;	None
TAGGAATCCCAAATTAATAC	BRCA1	ATCATAGGAATCCCAAATTAATACACTCTTG	43123979	antisense	ACTC	A-G	2	0	A_5;A_6;	Exon2:+34;Exon2:+33;	Intron;Intron;	None;None
GAGTGTATTAATTTGGGATT	BRCA1	ACAAGAGTGTATTAATTTGGGATTCCTATGA	43124002	sense	CCTA	A-G	1	0	A_7;	Exon2:+21;	Intron;	None
ATAGGAATCCCAAATTAATA	BRCA1	AATCATAGGAATCCCAAATTAATACACTCTT	43123978	antisense	CACT	A-G	2	0	A_6;A_7;	Exon2:+34;Exon2:+33;	Intron;Intron;	None;None
AGTGTATTAATTTGGGATTC	BRCA1	CAAGAGTGTATTAATTTGGGATTCCTATGAT	43124001	sense	CTAT	A-G	1	0	A_6;	Exon2:+21;	Intron;	None
CATAGGAATCCCAAATTAAT	BRCA1	TAATCATAGGAATCCCAAATTAATACACTCT	43123977	antisense	ACAC	A-G	3	0	A_4;A_7;A_8;	Exon2:+37;Exon2:+34;Exon2:+33;	Intron;Intron;Intron;	None;None;None
GTGTATTAATTTGGGATTCC	BRCA1	AAGAGTGTATTAATTTGGGATTCCTATGATT	43124000	sense	TATG	A-G	2	0	A_5;A_8;	Exon2:+21;Exon2:+24;	Intron;Intron;	None;None
TCATAGGAATCCCAAATTAA	BRCA1	ATAATCATAGGAATCCCAAATTAATACACTC	43123976	antisense	TACA	A-G	2	0	A_5;A_8;	Exon2:+37;Exon2:+34;	Intron;Intron;	None;None
TGTATTAATTTGGGATTCCT	BRCA1	AGAGTGTATTAATTTGGGATTCCTATGATTA	43123999	sense	ATGA	A-G	3	0	A_4;A_7;A_8;	Exon2:+21;Exon2:+24;Exon2:+25;	Intron;Intron;Intron;	None;None;None
ATCATAGGAATCCCAAATTA	BRCA1	GATAATCATAGGAATCCCAAATTAATACACT	43123975	antisense	ATAC	A-G	2	0	A_4;A_6;	Exon2:+39;Exon2:+37;	Intron;Intron;	None;None
GTATTAATTTGGGATTCCTA	BRCA1	GAGTGTATTAATTTGGGATTCCTATGATTAT	43123998	sense	TGAT	A-G	2	0	A_6;A_7;	Exon2:+24;Exon2:+25;	Intron;Intron;	None;None
AATCATAGGAATCCCAAATT	BRCA1	AGATAATCATAGGAATCCCAAATTAATACAC	43123974	antisense	AATA	A-G	2	0	A_5;A_7;	Exon2:+39;Exon2:+37;	Intron;Intron;	None;None
TATTAATTTGGGATTCCTAT	BRCA1	AGTGTATTAATTTGGGATTCCTATGATTATC	43123997	sense	GATT	A-G	2	0	A_5;A_6;	Exon2:+24;Exon2:+25;	Intron;Intron;	None;None
TAATCATAGGAATCCCAAAT	BRCA1	GAGATAATCATAGGAATCCCAAATTAATACA	43123973	antisense	TAAT	A-G	2	0	A_6;A_8;	Exon2:+39;Exon2:+37;	Intron;Intron;	None;None
ATTAATTTGGGATTCCTATG	BRCA1	GTGTATTAATTTGGGATTCCTATGATTATCT	43123996	sense	ATTA	A-G	2	0	A_4;A_5;	Exon2:+24;Exon2:+25;	Intron;Intron;	None;None
ATAATCATAGGAATCCCAAA	BRCA1	GGAGATAATCATAGGAATCCCAAATTAATAC	43123972	antisense	TTAA	A-G	2	0	A_4;A_7;	Exon2:+42;Exon2:+39;	Intron;Intron;	None;None
TTAATTTGGGATTCCTATGA	BRCA1	TGTATTAATTTGGGATTCCTATGATTATCTC	43123995	sense	TTAT	A-G	1	0	A_4;	Exon2:+25;	Intron;	None
GATAATCATAGGAATCCCAA	BRCA1	AGGAGATAATCATAGGAATCCCAAATTAATA	43123971	antisense	ATTA	A-G	3	0	A_4;A_5;A_8;	Exon2:+43;Exon2:+42;Exon2:+39;	Intron;Intron;Intron;	None;None;None
TAATTTGGGATTCCTATGAT	BRCA1	GTATTAATTTGGGATTCCTATGATTATCTCC	43123994	sense	TATC	A-G	0	0
AGATAATCATAGGAATCCCA	BRCA1	TAGGAGATAATCATAGGAATCCCAAATTAAT	43123970	antisense	AATT	A-G	2	0	A_5;A_6;	Exon2:+43;Exon2:+42;	Intron;Intron;	None;None
AATTTGGGATTCCTATGATT	BRCA1	TATTAATTTGGGATTCCTATGATTATCTCCT	43123993	sense	ATCT	A-G	0	0
GAGATAATCATAGGAATCCC	BRCA1	ATAGGAGATAATCATAGGAATCCCAAATTAA	43123969	antisense	AAAT	A-G	3	0	A_4;A_6;A_7;	Exon2:+45;Exon2:+43;Exon2:+42;	Intron;Intron;Intron;	None;None;None
ATTTGGGATTCCTATGATTA	BRCA1	ATTAATTTGGGATTCCTATGATTATCTCCTA	43123992	sense	TCTC	A-G	1	0	A_8;	Exon2:+32;	Intron;	None
GGAGATAATCATAGGAATCC	BRCA1	CATAGGAGATAATCATAGGAATCCCAAATTA	43123968	antisense	CAAA	A-G	3	0	A_5;A_7;A_8;	Exon2:+45;Exon2:+43;Exon2:+42;	Intron;Intron;Intron;	None;None;None
TTTGGGATTCCTATGATTAT	BRCA1	TTAATTTGGGATTCCTATGATTATCTCCTAT	43123991	sense	CTCC	A-G	1	0	A_7;	Exon2:+32;	Intron;	None
AGGAGATAATCATAGGAATC	BRCA1	GCATAGGAGATAATCATAGGAATCCCAAATT	43123967	antisense	CCAA	A-G	3	0	A_4;A_6;A_8;	Exon2:+47;Exon2:+45;Exon2:+43;	Intron;Intron;Intron;	None;None;None
TTGGGATTCCTATGATTATC	BRCA1	TAATTTGGGATTCCTATGATTATCTCCTATG	43123990	sense	TCCT	A-G	1	0	A_6;	Exon2:+32;	Intron;	None
TAGGAGATAATCATAGGAAT	BRCA1	TGCATAGGAGATAATCATAGGAATCCCAAAT	43123966	antisense	CCCA	A-G	2	0	A_5;A_7;	Exon2:+47;Exon2:+45;	Intron;Intron;	None;None
TGGGATTCCTATGATTATCT	BRCA1	AATTTGGGATTCCTATGATTATCTCCTATGC	43123989	sense	CCTA	A-G	1	0	A_5;	Exon2:+32;	Intron;	None
ATAGGAGATAATCATAGGAA	BRCA1	TTGCATAGGAGATAATCATAGGAATCCCAAA	43123965	antisense	TCCC	A-G	2	0	A_6;A_8;	Exon2:+47;Exon2:+45;	Intron;Intron;	None;None
GGGATTCCTATGATTATCTC	BRCA1	ATTTGGGATTCCTATGATTATCTCCTATGCA	43123988	sense	CTAT	A-G	1	0	A_4;	Exon2:+32;	Intron;	None
GGGTAGGGGGGGAGAAAAAG	BRCA1	AGCAGGGTAGGGGGGGAGAAAAAGAAAATAA	43115786	antisense	AAAA	A-G	1	0	A_5;	Exon3:-11;	Intron;	Benign
AGGGTAGGGGGGGAGAAAAA	BRCA1	TAGCAGGGTAGGGGGGGAGAAAAAGAAAATA	43115785	antisense	GAAA	A-G	1	0	A_6;	Exon3:-11;	Intron;	Benign
CAGGGTAGGGGGGGAGAAAA	BRCA1	CTAGCAGGGTAGGGGGGGAGAAAAAGAAAAT	43115784	antisense	AGAA	A-G	1	0	A_7;	Exon3:-11;	Intron;	Benign
GCAGGGTAGGGGGGGAGAAA	BRCA1	ACTAGCAGGGTAGGGGGGGAGAAAAAGAAAA	43115783	antisense	AAGA	A-G	1	0	A_8;	Exon3:-11;	Intron;	Benign
AGCAGGGTAGGGGGGGAGAA	BRCA1	GACTAGCAGGGTAGGGGGGGAGAAAAAGAAA	43115782	antisense	AAAG	A-G	1	0	A_4;	Exon3:-6;	Intron;	Conflicting interpretations of pathogenicity
TAGCAGGGTAGGGGGGGAGA	BRCA1	AGACTAGCAGGGTAGGGGGGGAGAAAAAGAA	43115781	antisense	AAAA	A-G	1	0	A_5;	Exon3:-6;	Intron;	Conflicting interpretations of pathogenicity
CTAGCAGGGTAGGGGGGGAG	BRCA1	CAGACTAGCAGGGTAGGGGGGGAGAAAAAGA	43115780	antisense	AAAA	A-G	1	0	A_6;	Exon3:-6;	Intron;	Conflicting interpretations of pathogenicity
ACTAGCAGGGTAGGGGGGGA	BRCA1	CCAGACTAGCAGGGTAGGGGGGGAGAAAAAG	43115779	antisense	GAAA	A-G	2	0	A_4;A_7;	Exon3:-3;Exon3:-6;	Intron;Intron;	Conflicting interpretations of pathogenicity;None
TTTCTCCCCCCCTACCCTGC	BRCA1	TCTTTTTCTCCCCCCCTACCCTGCTAGTCTG	43115802	sense	TAGT	A-G	0	0
GACTAGCAGGGTAGGGGGGG	BRCA1	TCCAGACTAGCAGGGTAGGGGGGGAGAAAAA	43115778	antisense	AGAA	A-G	2	0	A_5;A_8;	Exon3:-3;Exon3:-6;	Intron;Intron;	None;Conflicting interpretations of pathogenicity
TTCTCCCCCCCTACCCTGCT	BRCA1	CTTTTTCTCCCCCCCTACCCTGCTAGTCTGG	43115801	sense	AGTC	A-G	0	0
AGACTAGCAGGGTAGGGGGG	BRCA1	CTCCAGACTAGCAGGGTAGGGGGGGAGAAAA	43115777	antisense	GAGA	A-G	1	0	A_6;	Exon3:-3;	Intron;	None
CAGACTAGCAGGGTAGGGGG	BRCA1	ACTCCAGACTAGCAGGGTAGGGGGGGAGAAA	43115776	antisense	GGAG	A-G	2	1	A_4;A_7;	Cys27Cys;Exon3:-3;	Silent;Intron;	Conflicting interpretations of pathogenicity;None
CTCCCCCCCTACCCTGCTAG	BRCA1	TTTTCTCCCCCCCTACCCTGCTAGTCTGGAG	43115799	sense	TCTG	A-G	0	0
CCAGACTAGCAGGGTAGGGG	BRCA1	AACTCCAGACTAGCAGGGTAGGGGGGGAGAA	43115775	antisense	GGGA	A-G	2	1	A_5;A_8;	Cys27Cys;Exon3:-3;	Silent;Intron;	None;Conflicting interpretations of pathogenicity
TCCCCCCCTACCCTGCTAGT	BRCA1	TTTCTCCCCCCCTACCCTGCTAGTCTGGAGT	43115798	sense	CTGG	A-G	0	0
TCCAGACTAGCAGGGTAGGG	BRCA1	CAACTCCAGACTAGCAGGGTAGGGGGGGAGA	43115774	antisense	GGGG	A-G	2	1	A_4;A_6;	Leu28Pro;Cys27Cys;	Missense;Silent;	Uncertain significance;Conflicting interpretations of pathogenicity
CCCCCCCTACCCTGCTAGTC	BRCA1	TTCTCCCCCCCTACCCTGCTAGTCTGGAGTT	43115797	sense	TGGA	A-G	0	0
CTCCAGACTAGCAGGGTAGG	BRCA1	TCAACTCCAGACTAGCAGGGTAGGGGGGGAG	43115773	antisense	GGGG	A-G	2	1	A_5;A_7;	Leu28Pro;Cys27Cys;	Missense;Silent;	Conflicting interpretations of pathogenicity;Uncertain significance
CCCCCCTACCCTGCTAGTCT	BRCA1	TCTCCCCCCCTACCCTGCTAGTCTGGAGTTG	43115796	sense	GGAG	A-G	1	0	A_8;	Exon3:-10;	Intron;	None
ACTCCAGACTAGCAGGGTAG	BRCA1	ATCAACTCCAGACTAGCAGGGTAGGGGGGGA	43115772	antisense	GGGG	A-G	2	1	A_6;A_8;	Leu28Pro;Cys27Cys;	Missense;Silent;	Conflicting interpretations of pathogenicity;Uncertain significance
CCCCCTACCCTGCTAGTCTG	BRCA1	CTCCCCCCCTACCCTGCTAGTCTGGAGTTGA	43115795	sense	GAGT	A-G	1	0	A_7;	Exon3:-10;	Intron;	None
AACTCCAGACTAGCAGGGTA	BRCA1	GATCAACTCCAGACTAGCAGGGTAGGGGGGG	43115771	antisense	GGGG	A-G	1	0	A_7;	Leu28Pro;	Missense;	Uncertain significance
CCCCTACCCTGCTAGTCTGG	BRCA1	TCCCCCCCTACCCTGCTAGTCTGGAGTTGAT	43115794	sense	AGTT	A-G	1	0	A_6;	Exon3:-10;	Intron;	None
CAACTCCAGACTAGCAGGGT	BRCA1	TGATCAACTCCAGACTAGCAGGGTAGGGGGG	43115770	antisense	AGGG	A-G	1	0	A_8;	Leu28Pro;	Missense;	Uncertain significance
CCCTACCCTGCTAGTCTGGA	BRCA1	CCCCCCCTACCCTGCTAGTCTGGAGTTGATC	43115793	sense	GTTG	A-G	1	0	A_5;	Exon3:-10;	Intron;	None
TCAACTCCAGACTAGCAGGG	BRCA1	TTGATCAACTCCAGACTAGCAGGGTAGGGGG	43115769	antisense	TAGG	A-G	1	1	A_4;	Leu30Leu;	Silent;	None
CCTACCCTGCTAGTCTGGAG	BRCA1	CCCCCCTACCCTGCTAGTCTGGAGTTGATCA	43115792	sense	TTGA	A-G	1	0	A_4;	Exon3:-10;	Intron;	None
ATCAACTCCAGACTAGCAGG	BRCA1	CTTGATCAACTCCAGACTAGCAGGGTAGGGG	43115768	antisense	GTAG	A-G	1	0	A_4_5;	Leu30Pro;	Missense;	None
CTACCCTGCTAGTCTGGAGT	BRCA1	CCCCCTACCCTGCTAGTCTGGAGTTGATCAA	43115791	sense	TGAT	A-G	0	0
GATCAACTCCAGACTAGCAG	BRCA1	CCTTGATCAACTCCAGACTAGCAGGGTAGGG	43115767	antisense	GGTA	A-G	1	0	A_5_6;	Leu30Pro;	Missense;	None
TACCCTGCTAGTCTGGAGTT	BRCA1	CCCCTACCCTGCTAGTCTGGAGTTGATCAAG	43115790	sense	GATC	A-G	0	0
TGATCAACTCCAGACTAGCA	BRCA1	TCCTTGATCAACTCCAGACTAGCAGGGTAGG	43115766	antisense	GGGT	A-G	1	0	A_6_7;	Leu30Pro;	Missense;	None
ACCCTGCTAGTCTGGAGTTG	BRCA1	CCCTACCCTGCTAGTCTGGAGTTGATCAAGG	43115789	sense	ATCA	A-G	0	0
TTGATCAACTCCAGACTAGC	BRCA1	TTCCTTGATCAACTCCAGACTAGCAGGGTAG	43115765	antisense	AGGG	A-G	2	0	A_4;A_7_8;	Ile31Thr;Leu30Pro;	Missense;Missense;	None;None
CCCTGCTAGTCTGGAGTTGA	BRCA1	CCTACCCTGCTAGTCTGGAGTTGATCAAGGA	43115788	sense	TCAA	A-G	1	0	A_8;	Exon3:-2;	Splice-acceptor;	Likely pathogenic
CTTGATCAACTCCAGACTAG	BRCA1	GTTCCTTGATCAACTCCAGACTAGCAGGGTA	43115764	antisense	CAGG	A-G	2	0	A_5;A_8;	Ile31Thr;Leu30Ser;	Missense;Missense;	None;None
CCTGCTAGTCTGGAGTTGAT	BRCA1	CTACCCTGCTAGTCTGGAGTTGATCAAGGAA	43115787	sense	CAAG	A-G	1	0	A_7;	Exon3:-2;	Splice-acceptor;	Likely pathogenic
CCTTGATCAACTCCAGACTA	BRCA1	GGTTCCTTGATCAACTCCAGACTAGCAGGGT	43115763	antisense	GCAG	A-G	1	0	A_6;	Ile31Thr;	Missense;	None
CTGCTAGTCTGGAGTTGATC	BRCA1	TACCCTGCTAGTCTGGAGTTGATCAAGGAAC	43115786	sense	AAGG	A-G	1	0	A_6;	Exon3:-2;	Splice-acceptor;	Likely pathogenic
TCCTTGATCAACTCCAGACT	BRCA1	AGGTTCCTTGATCAACTCCAGACTAGCAGGG	43115762	antisense	AGCA	A-G	1	0	A_7;	Ile31Thr;	Missense;	None
TGCTAGTCTGGAGTTGATCA	BRCA1	ACCCTGCTAGTCTGGAGTTGATCAAGGAACC	43115785	sense	AGGA	A-G	1	0	A_5;	Exon3:-2;	Splice-acceptor;	Likely pathogenic
TTCCTTGATCAACTCCAGAC	BRCA1	CAGGTTCCTTGATCAACTCCAGACTAGCAGG	43115761	antisense	TAGC	A-G	1	0	A_8;	Ile31Thr;	Missense;	None
GCTAGTCTGGAGTTGATCAA	BRCA1	CCCTGCTAGTCTGGAGTTGATCAAGGAACCT	43115784	sense	GGAA	A-G	1	0	A_4;	Exon3:-2;	Splice-acceptor;	Likely pathogenic
GTTCCTTGATCAACTCCAGA	BRCA1	ACAGGTTCCTTGATCAACTCCAGACTAGCAG	43115760	antisense	CTAG	A-G	0	0
CTAGTCTGGAGTTGATCAAG	BRCA1	CCTGCTAGTCTGGAGTTGATCAAGGAACCTG	43115783	sense	GAAC	A-G	0	0
TAGTCTGGAGTTGATCAAGG	BRCA1	CTGCTAGTCTGGAGTTGATCAAGGAACCTGT	43115782	sense	AACC	A-G	0	0
AGGTTCCTTGATCAACTCCA	BRCA1	AGACAGGTTCCTTGATCAACTCCAGACTAGC	43115758	antisense	GACT	A-G	0	0
CAGGTTCCTTGATCAACTCC	BRCA1	GAGACAGGTTCCTTGATCAACTCCAGACTAG	43115757	antisense	AGAC	A-G	0	0
GTCTGGAGTTGATCAAGGAA	BRCA1	GCTAGTCTGGAGTTGATCAAGGAACCTGTCT	43115780	sense	CCTG	A-G	1	0	A_7;	Glu29Gly;	Missense;	Uncertain significance
ACAGGTTCCTTGATCAACTC	BRCA1	GGAGACAGGTTCCTTGATCAACTCCAGACTA	43115756	antisense	CAGA	A-G	0	0
TCTGGAGTTGATCAAGGAAC	BRCA1	CTAGTCTGGAGTTGATCAAGGAACCTGTCTC	43115779	sense	CTGT	A-G	1	0	A_6;	Glu29Gly;	Missense;	Uncertain significance
GACAGGTTCCTTGATCAACT	BRCA1	TGGAGACAGGTTCCTTGATCAACTCCAGACT	43115755	antisense	CCAG	A-G	1	1	A_4;	Pro34Pro;	Silent;	None
CTGGAGTTGATCAAGGAACC	BRCA1	TAGTCTGGAGTTGATCAAGGAACCTGTCTCC	43115778	sense	TGTC	A-G	1	0	A_5;	Glu29Gly;	Missense;	Uncertain significance
AGACAGGTTCCTTGATCAAC	BRCA1	GTGGAGACAGGTTCCTTGATCAACTCCAGAC	43115754	antisense	TCCA	A-G	1	1	A_5;	Pro34Pro;	Silent;	None
[truncated: 11,416 more rows]

## Sheet: Replicate correlations
Cas	Cell line	Reps	Pearson's r
[truncated: 18 more rows]

[truncated: 1 more sheets: README]
