# Supplementary material for: Benchmarking of SpCas9 variants enables deeper base editor screens of BRCA1 and BCL2
Source: Nat Commun. 2022 Mar 14;13:1318. doi: 10.1038/s41467-022-28884-7 (PMC8921519; doi:10.1038/s41467-022-28884-7)
Supplement: Supplementary file 11 — Supplementary Dataset 7 [file 41467_2022_28884_MOESM11_ESM.xlsx]

## Sheet: NG-CBE
Cell line	pDNA	MOLM13	MOLM13	MOLM13	MOLM13	MOLM13	MOLM13
Drug arm	pDNA	Dropout	Dropout	Dropout	Venetoclax	Venetoclax	Venetoclax
sgRNA sequence	pDNA	Rep A	Rep B	Rep C	Rep A	Rep B	Rep C
AAAACGACCACCCGAAACCT	4660	7901	10404	8300	2271	4817	4545
AAACAGAGGCCGCATGCTGG	5170	7592	12880	11920	8169	9209	6611
AAACTGAGCAGAGTCTTCAG	3794	4637	9319	9405	3944	6475	6831
AAAGCGTCCCCGCGCGGTGA	4517	4516	7609	9419	5153	9799	8422
AAAGCTATTTATCGCGTCGT	2961	4308	7316	7244	3713	4472	4899
AAAGGCATCCTGCAGTTGGG	5468	8238	11048	8620	17099	13437	4114
AAATACTCGATCGACGACTA	4761	5417	9763	7965	3684	6009	7494
AAATCGCTAAGGTAGCATAT	4404	5386	10629	11300	1711	8189	5673
AACAACGCGTCGCGATAGTG	3238	4209	7601	8630	3760	4600	2456
AACAGGGTACGATAACCGGG	5647	8539	13794	11606	3996	3628	2125
AACATCGCCCTGTGGATGAC	3595	5135	7140	6305	5051	4759	6799
AACCGGCACCTGCACACCTG	4707	8367	11594	11059	4056	5982	5101
AACCGGGAGATGTCGCCCCT	3339	3346	6090	5651	2040	8915	6282
AACTCCTACGAAGATAGTAC	4207	4365	4603	6379	3866	3568	1954
AACTGAGCAGAGTCTTCAGA	5562	4350	7522	7482	783	3230	4226
AACTGCAGGATGCCTTTGTG	5318	6587	12063	10675	5045	8299	7198
AACTGTACGGCCCCAGCATG	5676	9634	15167	11981	10178	56699	56052
AAGAAACCGATGGGACGCCG	4481	4461	8814	8320	3467	6660	6415
AAGAGCTCCTCCACCACCGT	2334	2597	4805	4674	784	2550	1815
AAGATGCCCGGTGCGGGGGC	3943	6117	9459	9077	7432	10517	9577
AAGCGACGTTCGTCCGATAG	4579	10481	15515	12988	21661	19242	8202
AAGCGCTTATTACGCGCAGT	4475	6136	9963	12010	2148	12463	8404
AAGCGTCCCCGCGCGGTGAA	4723	6068	8738	7931	13857	15492	9361
AAGCTGTCGCAGAGGGGCTA	5923	10815	15628	12700	15573	26028	29370
AAGGATGGCGCACGCTGGGA	4718	6863	11483	11825	2935	6247	7368
AAGGCATCCTGCAGTTGGGG	4887	6394	8271	8452	3939	5012	4264
AAGGCCTTCAAAGTTAGACC	3360	3668	5327	4807	2457	3434	3361
AAGGGGTCGTACGCGAATAC	3507	4793	7737	7130	3119	5822	5604
AAGTCGCGGCGGTAGCGGCG	4058	5891	7879	6974	17084	17241	10917
AAGTCGTCGCCGGCCTGGCG	3274	5573	10387	9071	3750	7255	8988
AAGTGCACCTACCCAGCCTC	2862	5482	6764	6107	2735	4971	11228
AATACGCCGCGCGGTCGAAA	4652	6467	9649	8781	1914	2255	3012
AATATACCGCTTTGGCACAT	4870	6022	9381	8534	6930	6224	5012
AATCCTCCCCCAGTTCACCC	2165	435	535	789	274	2140	5732
AATCGCAATATCTCGCGACA	5979	5521	8451	9525	2426	5425	20159
ACAAAGGCATCCTGCAGTTG	6032	10025	12887	14039	8092	11241	34872
ACAAGTGAAGTCAACATGCC	4266	5636	7148	7044	1991	2852	3553
ACACCTGGATCCAGGATAAC	3577	6191	7585	5303	3628	6049	3202
ACACGTCGATAACTCGACGG	4228	4922	9330	9318	2993	5246	6173
ACAGCAGATGTAGATACGAC	4271	4968	7077	6840	3788	6331	6455
ACAGCCAGGAGAAATCAAAC	3536	1690	4599	3077	1499	1077	993
ACAGCGTGGAAGCACACCGA	6874	9552	16986	12314	11560	14516	13774
ACAGGCACGTGCTAAAAGAC	3574	4333	7014	6635	6785	8263	3681
ACAGGGCGATGTTGTCCACC	2626	4484	6829	5370	5697	6223	7920
ACAGGGTACGATAACCGGGA	4965	5877	9836	8728	3033	6066	5762
ACAGGTGGCACCGGGCTGAG	5302	8362	14746	12013	3788	23686	16673
ACAGTTCCACAAAGGCATCC	3471	4386	7264	7470	2879	11730	38520
ACATCCATTATAAGCTGTCG	3783	6047	8424	8515	1826	8777	6989
ACATCGCCCTGTGGATGACT	4385	6025	9378	7283	5025	4018	3901
ACATCTCCCGCATCCCACTC	2806	2643	4964	4757	975	5524	4008
ACATCTCGGCGAAGTCGCGG	4404	2407	5960	5216	1123	4341	11972
ACATGACCCCACCGAACTCA	5065	5330	6459	6834	4778	12491	12613
ACCAAGTCGTCCGGCGATTC	4297	7034	9619	10835	9799	12654	8243
ACCACAGGTGGCACCGGGCT	3722	6522	10518	10857	6477	8665	5562
ACCAGGGCCAAACTGAGCAG	3837	8123	8717	8147	2030	3670	5102
ACCCAGCCTCCGTTATCCTG	3712	4926	8531	9435	5797	6481	3582
ACCCCACCGAACTCAAAGAA	4186	2326	3421	3716	1685	3013	2446
ACCCCGGCTGCCCCCGGCGC	1404	3263	4616	3298	5976	4361	3633
ACCCGTATCCTTTCGACGCG	4507	7359	13727	10361	7385	13729	10272
ACCCTCCGCCAGGCCGGCGA	3427	5562	8016	7138	2515	6586	6776
ACCGCCGCGACTTCGCCGAG	3909	5127	7728	6845	1404	5170	5527
ACCGCGCGGGGACGCTTTGC	3054	4715	6374	6558	4735	8068	5436
ACCGGGAGATGTCGCCCCTG	4600	5848	9486	10667	7442	9749	10012
ACCGGGCATCTTCTCCTCCC	2618	3883	6709	4851	826	2749	5057
ACCGGGCTGAGCGCAGGCCC	2969	5139	9027	8308	3000	8287	7207
ACCGGGTCCCGGGATGCGGC	2588	3799	6216	5363	2684	2344	2281
ACCGTGGCAAAGCGTCCCCG	3373	4581	6879	6369	3640	5751	6298
ACCTCACCTGGATCTCCACA	3920	3973	6314	7167	4102	6719	6379
ACCTCGCCGCTGCAGACCCC	2925	4451	6017	5924	3675	4215	7972
ACCTGACCCTCCGCCAGGCC	1735	2308	3988	3652	1225	1559	2280
ACCTGACGCCCTTCACCGCG	3348	4936	7253	6257	5246	4658	3059
ACCTGCACACCTGGATCCAG	4085	8238	10770	8041	6037	5825	5654
ACCTGGATCCAGGATAACGG	4923	5739	9986	9282	6504	11358	5852
ACCTTTAATAGGCACGTCCT	4600	7888	12532	11702	19009	13717	6784
ACGACTTCTCCCGCCGCTAC	2809	2719	7234	8238	5640	73821	198268
ACGAGTGGGATGCGGGAGAT	5495	8251	12227	12549	7108	12359	11622
ACGCTGGGAGAACAGGGTAC	4229	8070	12117	10471	2300	5272	5334
ACGCTTTGCCACGGTGGTGG	4268	5888	11260	10486	4324	13410	10708
ACGGTGGTGGAGGAGCTCTT	5191	6086	11660	10534	4306	10876	10623
ACTAAACACCCGGGGAACTA	6194	9742	14143	12710	14618	10643	3791
ACTAACAATTAGCGCAGTTG	5773	10160	11638	11408	10531	9730	6801
ACTAACGGCGCATCACCTAA	6453	7960	14347	10543	3973	11619	8125
ACTCAGTCATCCACAGGGCG	4984	7307	11543	10865	4351	7219	9896
ACTCGTAGCCCCTCTGCGAC	2355	1920	4164	4893	320	1106	1541
ACTCTGCTCAGTTTGGCCCT	3611	6564	10511	9358	7827	11326	9355
ACTGTACGGCCCCAGCATGC	3364	3430	5463	5675	3571	26091	19188
ACTTCACTTGTGGCCCAGAT	4127	4196	9119	9091	2246	2296	1074
ACTTCTCCCGCCGCTACCGC	1957	1461	2122	3581	1794	2480	2328
AGAACAGGGTACGATAACCG	4867	7760	10606	11285	2775	5768	6490
AGAAGGCCACAATCCTCCCC	2806	2929	4054	4827	8507	7125	3122
AGAAGTACCTCTCTCTGTTT	4836	7800	11770	9475	6480	8024	4774
AGAAGTCGTCGCCGGCCTGG	5671	8133	13618	13367	5415	127306	192355
AGAGTCTTCAGAGACAGCCA	5764	8672	11330	9945	3358	6841	5618
AGAGTTGGTCGAACCGTCGC	2262	4191	6214	4467	1188	1932	2892
AGATGTGGGCGCCGCGCCCC	2730	5850	9060	7917	6193	8450	15226
AGCCAGGAGAAATCAAACAG	5702	10732	15952	13462	13256	10699	8246
AGCCGGGGTCTGCAGCGGCG	3806	6159	12910	10695	3667	6383	8873
AGCCTCCGTTATCCTGGATC	2856	3379	5790	6106	3019	9344	8026
AGCGCCACCACCGAAGACTT	3659	4310	9433	7587	2212	7300	6667
AGCGGCGAGGTCCTGGCGAC	1973	3760	4543	6486	2026	3972	4264
AGCGTCCCCGCGCGGTGAAG	4543	3863	5625	5733	10697	15515	10994
AGCGTGCGCCATCCTTCCCA	4484	5929	7599	6629	8177	8900	37075
AGCTATAGCGCGCGAATCGG	5253	7083	10997	12105	4108	9764	8513
AGCTCCCACCAGGGCCAAAC	2875	3760	3249	2952	2786	4061	2526
AGCTGGCCAGCAATCCACGA	4472	6177	10111	10136	2414	9688	14249
AGCTGGCTGGACATCTCGGC	2192	1459	3849	5491	1259	3809	2866
AGCTGTCGCAGAGGGGCTAC	3184	4748	8107	6362	1692	3882	4365
AGGAATGGAATTAGCGGACC	4578	7490	11362	10086	15085	17435	9254
AGGACCGTTAACGATACGCG	4614	6450	10094	10694	4758	7546	6592
AGGACGCGATCGAGCGTATA	6788	11676	19359	17298	8486	13926	13792
AGGAGAAATCAAACAGAGGC	4826	5330	9467	8438	2114	2286	3658
AGGAGAAGATGCCCGGTGCG	5750	10329	16063	15331	6550	10982	13766
AGGAGCTCTTCAGGGACGGG	5552	7718	13294	12865	4530	15103	14010
AGGATAACGGAGGCTGGGTA	5455	9884	15454	11689	7189	9139	14200
AGGATGAATAAATCGCCCGT	4132	5586	6764	8054	6984	7785	5436
AGGCATCCTGCAGTTGGGGG	4774	3160	5765	5209	3404	16045	9898
AGGCATGTTGACTTCACTTG	5725	10092	14059	13647	7285	22215	11596
AGGCCCCGCGGCGGCGCCGG	3486	6055	10589	10662	6943	8043	4942
AGGCCGGCGACGACTTCTCC	3230	4288	6842	5836	5799	15971	12633
AGGCTGGGTAGGTGCACTTG	4587	9810	13929	11810	8197	9251	7025
AGGGACGGGGTGAACTGGGG	4526	5675	9369	8309	1244	4470	7739
AGGGCGATGTTGTCCACCAG	4596	8013	14662	13264	16753	17188	7055
AGGGGCGACATCTCCCGGTT	3451	5447	7738	7564	4940	4280	3623
AGGGGCTACGAGTGGGATGC	3173	3857	6053	6848	2088	6518	5719
AGGGTCAGGTGGACCACAGG	4695	8608	8942	7267	4428	7778	7636
AGGGTGATGCAAGCTCCCAC	3897	4506	6885	8316	4924	3782	2732
AGGTAACGAATTGAACGTAC	4278	4778	7430	7879	2548	3500	1908
AGGTACTCAGTCATCCACAG	5023	4540	7254	8000	3111	6507	6289
AGGTCCTGGCGACCGGGTCC	3468	5772	9446	9703	4661	12392	13148
AGGTGCCGGTTCAGGTACTC	3403	4751	9499	8613	1350	5435	6360
AGGTGGACCACAGGTGGCAC	3380	7492	10916	8109	3237	7554	8117
AGGTGGCACCGGGCTGAGCG	3919	5168	9311	8292	10440	12963	8240
AGGTGTGCAGGTGCCGGTTC	3576	3973	9289	8977	1390	6777	5539
AGTCATCCACAGGGCGATGT	4267	2935	5635	5324	3334	5708	3634
AGTCCGCAATTTGCGACGAT	5067	5286	9514	10440	1835	3088	9565
AGTCGATAGGTCGGATACGC	2624	2169	5392	4910	2117	5996	3338
AGTCGCAATTGTTCAGATGG	5391	6604	12976	12626	6519	7534	10813
AGTCGCGGCGGTAGCGGCGG	4469	7019	12234	10146	5490	14344	10705
AGTCGTCGCCGGCCTGGCGG	4026	5075	11031	10008	3631	8120	7965
AGTCTTCAGAGACAGCCAGG	4989	4732	10262	10350	1841	6288	7402
AGTGACCTCGTCATAAGCGG	5177	6767	9593	10284	3503	5934	5473
AGTGGGATGCGGGAGATGTG	5166	5189	10966	10912	3743	7813	7528
AGTTATCGCCGGCCTAACGC	2314	3530	3789	3805	3865	3372	1665
AGTTCACCCCGTCCCTGAAG	6092	5746	8623	7822	11147	8551	2568
AGTTCCACAAAGGCATCCTG	4382	5412	8325	6766	4568	5945	8738
AGTTCGGTGGGGTCATGTGT	5481	9032	13716	15054	4692	6536	6352
AGTTTCACCTGTATAACTAG	6098	7462	11953	10383	6853	8919	4878
ATAACCGGGAGATAGTGATG	5768	7719	9730	9236	3394	8792	7332
ATACTTACTGCAAAAAGAGC	4891	2578	3971	4148	2209	1774	534
ATATATTTCTAACTCGGAGG	6363	7880	12288	12017	5371	9333	7441
ATCAAACAGAGGCCGCATGC	3593	4137	7614	6854	1075	4091	7257
ATCACCAAGTGCACCTACCC	2989	5429	6790	5902	7682	5616	1960
ATCACCCTGGGTGCCTATCT	3494	5134	8302	7386	5313	5144	2949
ATCACCTGTTCTGTTGACTG	4982	7037	10707	9956	10195	12569	6521
ATCAGAGGCTAGCTAACCGA	5416	6432	10867	9977	13264	11087	6368
ATCCAAACGTTTCACACCCC	3092	4169	8390	8119	7293	5104	1856
ATCCAGGATAACGGAGGCTG	5297	7845	11752	9431	3589	10255	6181
ATCCATTATAAGCTGTCGCA	4644	5444	8986	7877	3865	3905	2350
ATCCCCAAGACATGCTCGGT	2832	3709	6664	6512	2884	8371	5128
ATCCCGGGACCCGGTCGCCA	3825	6487	8700	8456	5664	7118	3300
ATCCTGCAGTTGGGGGAGAG	4784	6781	10797	9750	3924	9376	10796
ATCCTGGATCCAGGTGTGCA	5200	7300	10192	9808	6445	7383	6962
ATCCTTCCCAGAGGAAAAGC	2919	3853	5180	4181	3661	3379	1848
ATCGTACCCTGTTCTCCCAG	4833	8289	10442	10144	8506	9726	6434
ATCTAGGGAATGCATACGGG	5818	7404	13455	12478	6625	6408	3638
ATCTCCCGCATCCCACTCGT	2266	3404	5470	4393	1384	2545	3342
ATCTCCCGGTTATCGTACCC	2872	2806	4613	4061	904	5245	7464
ATCTCGGCGAAGTCGCGGCG	3400	4564	6701	6424	6028	9095	5564
ATGACCCCACCGAACTCAAA	4261	2608	3827	4739	3570	3748	3665
ATGATACCCATGAACGACTC	4763	4825	7950	9209	1889	3640	3485
ATGCCTTTGTGGAACTGTAC	4341	7451	10388	7493	7224	5822	3603
ATGCGGCTGGATGGGGCGTG	4342	6637	10924	11448	5580	15736	10598
ATGCTAACGGGCCCATACGA	5238	5936	9000	9404	4369	5830	4187
ATGGCGCACGCTGGGAGAAC	3475	4367	8122	7539	2587	2857	2668
ATGGGATTATCGCACCCCCT	3456	5119	8463	6725	2328	4974	4900
ATGGGGCGTGTGCCCGGGCT	3421	5401	9187	8092	1224	6888	6977
ATGTCATCCAATTCGTGTGC	4459	6432	8772	8254	5984	5557	9218
ATGTCCAGCCAGCTGCACCT	3099	4765	7015	6199	5388	7108	4297
ATGTGGGCGCCGCGCCCCCG	3338	6403	9416	8346	1793	17532	11821
ATGTTATAAACGGACGGGTT	4708	10023	12422	11583	7044	9923	27045
ATTAACGTACCTATTCAACT	4070	3413	5540	5920	3437	4534	2198
ATTATAAGCTGTCGCAGAGG	4648	6596	10905	8787	3055	2651	2187
ATTGGTTTATTATAGCCGGT	3570	5806	9764	7649	8144	7589	4452
ATTGTGGCCTTCTTTGAGTT	4133	6270	9379	9088	3492	4646	3381
ATTTCTCCTGGCTGTCTCTG	3673	5664	8708	6872	5887	7254	4967
CAAACAGAGGCCGCATGCTG	5307	7930	12398	11537	7484	12723	9104
CAAACTGAGCAGAGTCTTCA	5517	7254	9027	8402	5324	5217	3308
CAAAGCGTCCCCGCGCGGTG	3742	5131	7618	7494	1790	5568	5227
CAAAGGCATCCTGCAGTTGG	5437	8952	14267	10840	11564	16225	16517
CAACCGGGAGATGTCGCCCC	3194	4730	6740	5726	1908	4457	4735
CAACGCACTATCGTGCGCGA	4830	6044	8090	6758	3304	21735	12137
CAACTGCAGGATGCCTTTGT	5075	7673	13920	12291	3493	4075	4353
CAATCGATCAAGCGCGCGAC	3187	3929	5999	7240	1952	2698	3325
CAATTTGCTTAGGCGACCTG	5269	10564	12692	11358	15319	15301	8705
CACAAAGGCATCCTGCAGTT	4058	5166	8982	9504	970	5017	8739
CACACCTGAGCATGAGCCCT	3498	5330	9821	8548	6042	16396	9026
CACACCTGGATCCAGGATAA	5378	9161	11444	8407	3266	9604	7369
CACAGGGCGATGTTGTCCAC	2434	2963	4854	4751	1201	5866	3433
CACATCTCCCGCATCCCACT	2826	4487	4519	4208	5052	7416	4373
CACCAGGGCCAAACTGAGCA	4469	8122	10484	8111	8054	5217	2568
CACCAGGGGCGACATCTCCC	3230	4125	8271	8732	1974	6218	7468
CACCTGACCCTCCGCCAGGC	2297	2930	5469	3551	1217	4123	2532
CACCTGCACACCTGGATCCA	5427	7830	11028	10791	12480	9653	7613
CACCTGGATCCAGGATAACG	5123	7621	11764	8721	9195	8788	3946
CACGCTGGGAGAACAGGGTA	4816	8939	11553	10242	11235	10323	6668
CACTACTAGCTCAAGGACCG	5541	14142	16644	11275	10207	13775	9441
CAGAATACTTTGGCCGTTGG	5212	7391	12052	10723	4916	5969	6958
CAGACCCCGGCTGCCCCCGG	3345	4491	7566	6107	1635	5347	3506
CAGAGGCCGCATGCTGGGGC	3493	5096	6905	7998	4794	5951	4402
CAGAGGGGCTACGAGTGGGA	4729	9701	11808	10675	11624	14270	9398
CAGAGTCTTCAGAGACAGCC	4254	4383	7643	5828	2466	3560	3181
CAGATAGGCACCCAGGGTGA	4929	7127	11450	10497	8434	11969	10821
CAGCAAGAAGGCGCGATCTG	5514	10646	15741	15691	33613	22393	12098
CAGCCAGGAGAAATCAAACA	3825	3901	6601	6194	1388	5256	3759
CAGCCGGGGTCTGCAGCGGC	1887	4145	4470	4306	11013	8637	4021
CAGCGGCTCGTACGCGAAAG	4314	7749	10685	8342	3656	4635	3957
CAGCGTGCGCCATCCTTCCC	2346	2004	2757	3009	736	5338	3205
CAGCTGGCTGGACATCTCGG	4847	5293	7973	8446	35992	25490	7163
CAGGATAACGGAGGCTGGGT	2738	3459	8153	6575	4444	3375	3436
CAGGCAACTTAGCATTATGC	3708	4713	8126	7382	4021	4671	47378
CAGGCATGTTGACTTCACTT	3958	5970	8422	7778	10111	11938	4781
CAGGCCCCGCGGCGGCGCCG	3875	7383	14764	12918	5454	16059	11635
CAGGGACGGGGTGAACTGGG	4484	5749	8807	7187	3636	8169	10512
CAGGGCGATGTTGTCCACCA	3859	4995	7582	7846	5198	14291	7208
CAGGGGCGACATCTCCCGGT	2773	4902	6248	3926	3677	5968	6912
CAGGGTACGATAACCGGGAG	4746	5966	9754	11876	2504	6679	7693
CAGGTACTCAGTCATCCACA	5235	6606	12040	9054	11712	8584	4210
CAGGTCGTACGGCGGATAAC	5373	8151	10635	13522	3582	11001	9804
CAGGTGCCGGTTCAGGTACT	4017	11889	15222	10724	22569	16048	7669
CAGGTGTGCAGGTGCCGGTT	3847	7055	9941	11256	3635	8069	6117
CAGTTCACCCCGTCCCTGAA	4180	5128	6611	8257	4122	3616	3168
CAGTTGGGGGAGAGGAGGGA	6605	7809	11620	12204	6630	8848	6900
CATACCTATGACATTTACAA	5152	2469	4675	3918	2928	2174	621
CATCACCCTGGGTGCCTATC	3304	4135	6277	5386	2924	4211	2394
CATCACTATCTCCCGGTTAT	4342	4598	8034	6279	8996	5498	11778
CATCCATTATAAGCTGTCGC	1843	1038	2801	3323	203	327	763
CATCCCACTCGTAGCCCCTC	2742	3440	4468	4122	3031	6848	3931
CATCCCGGGACCCGGTCGCC	2556	2581	4832	5765	4963	5136	2970
CATCCTGCAGTTGGGGGAGA	4453	3588	6452	5246	6627	12522	7985
CATCGCCCTGTGGATGACTG	5353	7543	10338	10442	3070	5969	6159
CATCGCCGTTAACGGTCGTT	3266	4723	9896	8901	1919	4667	4496
CATCTCGGCGAAGTCGCGGC	2074	2575	3412	3435	2670	3172	2386
CATCTTCTCCTCCCAGCCCG	2765	2949	4764	4394	1270	2308	3318
CATGACCCCACCGAACTCAA	4328	2110	3667	2390	4127	14356	15418
CATGTATACCCAAGTCAAGC	2823	3184	5159	4459	2023	3562	5938
CATTATAAGCTGTCGCAGAG	4864	5126	9210	8026	3506	6089	3920
CCAAACTGAGCAGAGTCTTC	3722	4891	7449	6809	1827	2242	1394
CCAACTGCAGGATGCCTTTG	5448	6419	12655	12401	3145	8489	12634
CCACAAAGGCATCCTGCAGT	3406	5834	8233	7736	2567	3958	3128
CCACAGGTGGCACCGGGCTG	4226	6425	10077	10550	2736	9259	16859
CCACCAGGGCCAAACTGAGC	1974	2155	2826	3118	1430	1195	607
CCACCAGGGGCGACATCTCC	3614	3641	5508	6486	1077	4322	17978
CCACCGTGGCAAAGCGTCCC	2521	1737	4450	5211	1143	6308	5559
CCAGCATGCGGCCTCTGTTT	3891	4680	8444	8808	2905	4863	3367
CCAGCCGCATCCCGGGACCC	2709	5042	6869	5926	5776	5274	3668
CCAGCGTGCGCCATCCTTCC	2504	2688	4852	4742	13076	7240	1828
CCAGGGACAGGACTTACGGT	3993	5774	9063	7800	5093	11609	8886
CCAGTTCACCCCGTCCCTGA	3130	2851	4800	6485	1269	2043	1434
CCATTATAAGCTGTCGCAGA	3900	4492	8195	6433	1389	2706	1946
CCCAACCGGTCAATCGTACG	4351	5321	9843	9342	4181	6653	6876
CCCAACTGCAGGATGCCTTT	4494	5364	8372	7216	8673	9651	6529
CCCACCAGGGCCAAACTGAG	4447	8089	8746	9475	11577	15546	10725
CCCACTCGTAGCCCCTCTGC	2330	2423	4585	5045	4990	4516	1333
CCCAGATAGGCACCCAGGGT	2440	4906	5260	4917	1999	1831	2596
CCCAGCATGCGGCCTCTGTT	3021	5607	6786	5983	4958	3735	3216
CCCAGTTCACCCCGTCCCTG	3730	3869	7475	7620	2475	4634	4446
CCCCAACTGCAGGATGCCTT	3137	5462	7322	6539	7239	7139	6870
CCCCAGTTCACCCCGTCCCT	3061	3095	6099	5135	799	2122	2033
CCCCATCCAGCCGCATCCCG	3361	3010	5870	5348	1578	4852	4140
CCCCCAGTTCACCCCGTCCC	1839	2503	2919	2617	2366	3397	4207
CCCCGCGCGGTGAAGGGCGT	2682	4700	6635	6714	3015	6141	9894
CCCCGTCGCGGTATGATCGG	5156	6267	10423	11351	6131	6985	12162
CCCGATGCGTACGTCGCGCT	2135	3237	5286	4602	1026	2193	1982
CCCGCGCGGTGAAGGGCGTC	2892	3908	8120	7929	3214	6884	11336
CCCGCGGCGGCGCCGGGGGC	2380	2920	6634	7260	1023	4334	6448
CCCGGCGCCGCCGCGGGGCC	3082	4410	8125	9796	3838	4536	4643
CCCGGGATGCGGCTGGATGG	4141	4689	11717	10293	3112	8262	10978
CCCGGGCACACGCCCCATCC	2302	5144	6262	4865	4557	5373	3946
CCCGGGCTGGGAGGAGAAGA	5183	7274	12637	11769	2617	11751	10072
CCCGGGGGCCGCCCCCGCAC	2342	3531	6800	5477	2597	5616	7294
CCCGGTCGCCAGGACCTCGC	1941	3690	5375	4214	3440	2982	4257
CCCGGTGCGGGGGCGGCCCC	2732	4417	7448	6478	3219	7155	5874
CCCTCCGCCAGGCCGGCGAC	3200	4149	6967	6742	2998	6202	5119
CCCTCCTCTCCCCCAACTGC	2003	3362	4487	3297	1628	2673	3319
CCCTCGCGGTCGATCGACCT	2743	3056	7741	8011	2393	5056	6195
CCCTCTGCGACAGCTTATAA	4520	4862	10214	8279	3994	5362	8328
CCCTGCCCGTACGTCGCGAT	2223	3712	5088	4002	883	1491	1732
CCCTGCGTCGACCGTAACGC	2619	5211	5805	4838	3222	4472	3923
CCCTTTACCTGTTGGAGCTG	4113	4796	8665	9961	2662	6256	4948
CCGAACTCAAAGAAGGCCAC	2786	1760	2948	3027	3423	4385	2037
CCGCCGCGACTTCGCCGAGA	3780	5844	7323	7002	5277	6111	4641
CCGCCGCGGGGCCTGCGCTC	2594	4386	7857	8229	1161	3728	6789
CCGCGCGGTGAAGGGCGTCA	4732	6500	9129	9107	8952	13340	7588
CCGCTTACCTTCGTGAGTCT	3925	6186	8053	7159	6943	15515	7814
CCGGCCTGGCGGAGGGTCAG	3867	5862	7635	7917	5990	11064	10274
CCGGCGACGACTTCTCCCGC	1956	2351	4892	4998	2743	10303	8140
CCGGCTGCCCCCGGCGCCGC	1564	3264	4202	3541	2625	6388	3445
CCGGGAGATGTCGCCCCTGG	4125	6537	7526	7851	2128	9851	24447
CCGGGGGCCGCCCCCGCACC	2075	2809	5082	6318	2818	5604	3799
CCGGGTCCCGGGATGCGGCT	2988	3436	6751	5842	1876	2973	3319
CCGGTGCGGGGGCGGCCCCC	2368	5008	7781	6504	6294	7685	36693
CCGTACCATGATGTTGCCCA	5838	10945	14775	13329	15250	18610	9299
CCGTACCTGTGATTGTTCCA	4293	5186	6803	5242	5713	3688	3432
CCTATCTGGGCCACAAGTGA	4919	6891	9970	7673	6693	13419	7690
CCTCACCTTGATGGGGATGC	3244	5838	8004	6010	3297	7314	5493
CCTCCACCACCGTGGCAAAG	3972	4719	5821	4986	1888	4249	6035
CCTCCGTTATCCTGGATCCA	4204	3882	7456	6251	1557	5577	6798
CCTCCTCTCCCCCAACTGCA	3289	2914	5077	4085	4795	3994	1928
CCTCTCCCCCAACTGCAGGA	3590	3348	5806	6486	1775	2686	3104
CCTCTGCGACAGCTTATAAT	4395	6175	7557	6711	7367	5259	3072
CCTCTGGGAAGGATGGCGCA	3216	4001	7106	7304	1258	9929	7012
CCTGACGCCCTTCACCGCGC	1550	2168	3268	2126	1651	1214	1886
CCTGCAGTTGGGGGAGAGGA	5631	7595	9634	8809	5077	6428	10004
CCTGGATCCAGGATAACGGA	4168	3944	7863	7177	3073	4867	3996
CCTGGATCCAGGTGTGCAGG	4433	9210	11815	11977	4121	7771	6390
CCTGGTGGACAACATCGCCC	2877	2457	3235	3961	5176	3852	1279
CCTGTCGCAAGGACCGACAT	3113	4666	8312	7620	3221	4733	6936
CCTGTGGATGACTGAGTACC	3635	3986	8145	7097	20943	11994	2417
CCTTCCCAGAGGAAAAGCAA	5432	7392	8600	6928	3598	3729	1462
CCTTCTTTGAGTTCGGTGGG	5346	6624	10606	12292	2353	9485	8156
CCTTTACCTGTTGGAGCTGA	4689	5162	9025	7276	8449	9126	4320
CCTTTCAAGTCGTACCAGAT	3762	4024	6188	6963	3865	6373	6578
CGAAGTCGCGGCGGTAGCGG	3361	5291	6753	6226	11006	13142	8001
CGAATAATTCGCGCCGTACG	3642	6548	7816	8092	43335	23824	18324
CGAGTGGGATGCGGGAGATG	4983	9355	13314	14130	7873	12168	26196
CGATAACCGGGAGATAGTGA	6173	7068	12302	11047	3348	3883	6642
CGATGTTGTCCACCAGGGGC	2674	4602	6214	5747	3246	4649	5203
CGCAGAGGGGCTACGAGTGG	5125	10142	14543	12146	7921	14904	18137
CGCAGGCCCCGCGGCGGCGC	2033	2925	6320	4876	2264	3228	1933
CGCCAGGACCTCGCCGCTGC	1775	2814	4625	4939	1709	2896	3134
CGCCCCATCCAGCCGCATCC	2547	2318	4743	5152	914	2561	2092
CGCCCTTCACCGCGCGGGGA	3603	4291	7624	6755	2336	7460	11036
CGCCGAGATGTCCAGCCAGC	1972	2050	3958	4451	735	1506	1594
CGCCGCTACCGCCGCGACTT	2866	4162	6393	5532	9477	7147	5562
CGCCGGCCTGGCGGAGGGTC	3210	7338	8749	8984	11082	9726	14463
CGCCGGGGGCAGCCGGGGTC	2973	5549	6601	7545	3708	4672	5282
CGCGCGGGGACGCTTTGCCA	4263	5349	10108	9415	3233	4464	44226
CGCGGCGGTAGCGGCGGGAG	5118	7930	11580	10590	10286	12551	12342
CGCGGGGACGCTTTGCCACG	4028	5465	8419	7061	3931	5662	5808
CGCGGGGCCTGCGCTCAGCC	2522	2134	3415	3093	953	1541	1154
CGCTACCGCCGCGACTTCGC	2298	3574	5820	4661	1662	5332	5181
CGCTCAGCCCGGTGCCACCT	2904	5467	6488	5700	7075	6117	6956
CGCTCGCACTACACGTCGAA	4563	6377	9441	8399	7524	7969	4705
CGCTTTGCCACGGTGGTGGA	5434	6364	12095	10789	3703	7399	7931
CGGACGACGGGTCGTTACGA	5381	7254	13025	12855	4641	8947	8925
CGGAGGGTCAGGTGGACCAC	3218	4718	10576	8182	6721	9115	4988
CGGCCCCAGCATGCGGCCTC	3071	6174	9392	9650	3305	6459	4545
CGGCCTGGCGGAGGGTCAGG	3829	5759	8441	8749	6884	8256	7965
CGGCGAAGTCGCGGCGGTAG	3557	5458	10028	9460	9465	10308	7235
CGGCGAGGTCCTGGCGACCG	3943	9080	11658	11244	8453	14085	7165
CGGCGCCGCCGCGGGGCCTG	2913	3343	7905	8436	2530	5911	5664
CGGCGGCGCCGGGGGCAGCC	2075	2652	3483	3166	3547	3573	1754
CGGCGGGAGAAGTCGTCGCC	2525	4507	5503	6318	8332	8278	73718
CGGGAGATGTCGCCCCTGGT	2540	3560	7117	6526	1638	5508	8448
CGGGATGCGGCTGGATGGGG	3876	4841	9021	9086	4702	6258	5240
CGGGCTGAGCGCAGGCCCCG	2712	3481	6200	7562	4100	7144	6937
CGGGGACGCTTTGCCACGGT	2022	3115	5715	6221	1383	2061	26352
CGGGGGCAGCCGGGGTCTGC	2263	3379	5637	4850	1545	4509	10382
CGGGGGCCGCCCCCGCACCG	3089	5069	8246	7447	8309	14065	7679
CGGGTCCCGGGATGCGGCTG	3246	7557	9502	7629	13567	37382	20257
CGGTGAAGGGCGTCAGGTGC	2863	5378	6792	6905	1813	5144	4986
CGGTGCGGGGGCGGCCCCCG	3742	5715	11268	10522	11303	13130	7788
CGGTGGGGTCATGTGTGTGG	4579	7775	9741	9754	3462	10574	8010
CGGTGGTGGAGGAGCTCTTC	3522	4086	8720	8664	2864	4847	5950
CGGTTGACGCTCTCCACACA	3813	6612	9943	8692	8022	13508	8451
CGTACCATGATGTTGCCCAT	4275	7632	10199	9712	5548	7487	23371
CGTACCCTGTTCTCCCAGCG	3444	4659	7155	5064	3540	4438	6455
CGTCCCCGCGCGGTGAAGGG	4513	4172	6547	6765	2801	5840	7611
CGTCGCCGGCCTGGCGGAGG	3258	4143	8168	7577	1730	6935	5748
CGTGCGCCATCCTTCCCAGA	3382	3475	6831	6044	2462	6715	5450
CGTGGCAAAGCGTCCCCGCG	2465	4302	6510	6740	2932	3842	7667
CGTGGCTAATCTGTTAACTA	4083	4935	9151	9642	2216	6281	5402
CGTGTGCCCGGGCTGGGAGG	4702	7270	12078	11827	6521	9394	7826
CGTTATCCTGGATCCAGGTG	3994	6215	8759	8036	29703	23653	6570
CTACCCAGCCTCCGTTATCC	2371	3234	4252	4007	2402	2814	2469
CTACCGCCGCGACTTCGCCG	3739	4597	7555	6566	3262	11450	14924
CTACGAGTGGGATGCGGGAG	6134	8557	13670	12068	3469	8997	12255
CTAGATAAGCATCGCGCGTA	5511	7863	11955	12052	3694	5759	7465
CTAGGTAACTCTATAAGACC	4312	4722	8254	5822	1756	2231	4676
CTATCTGGGCCACAAGTGAA	6667	8827	12333	10920	10477	11015	8162
CTCACCAAAGGACTCGTTGA	4671	5863	11841	8751	4596	5745	5312
CTCACCATGGCTGTTGCGCG	3050	5218	6877	8531	3050	3432	7160
CTCACCATGGTGGCGGATGG	5293	8811	11354	12956	12110	13249	11692
CTCACCTCTGGATTGGCTTC	4577	5590	9076	10606	1713	4624	5524
CTCACCTTAAGGGCATCAGC	2926	4058	5042	3407	7006	5065	2299
CTCACGTGGAGCCGACCGAC	2637	4310	7389	5291	2336	4639	3308
CTCAGCCCGGTGCCACCTGT	3296	6081	7458	7973	2874	4910	2861
CTCAGTCATCCACAGGGCGA	5071	6129	8772	7819	1293	5272	14169
CTCAGTTTGGCCCTGGTGGG	4316	6470	8383	8574	4488	8271	10052
CTCCACACACATGACCCCAC	2805	1869	2044	2595	1658	2360	1943
CTCCCACCAGGGCCAAACTG	3887	4612	8324	7196	3665	6131	6409
CTCCTCCACCACCGTGGCAA	4344	4850	7327	7539	5793	11288	11560
CTCCTCCCAGCCCGGGCACA	2496	3550	6086	5222	1609	4852	10636
CTCCTCTCCCCCAACTGCAG	3150	4588	5732	5870	12808	10067	2751
CTCGGCGAAGTCGCGGCGGT	2050	2716	3646	4426	8720	9534	4567
CTCGTACGACCGGACGTCTA	5150	7303	12913	11610	8039	9347	6394
CTCTCGCAAGCGCGCCAATA	6322	8529	14619	13635	12156	11297	10028
CTCTGCACTTTGGTCGCTGG	5162	5744	9753	9888	3971	7627	7346
CTCTGCGACAGCTTATAATG	6709	9050	16367	15782	12139	28168	19776
CTCTGCTCAGTTTGGCCCTG	4722	8096	12413	10529	3774	24779	13717
CTGAAGACTCTGCTCAGTTT	4522	8308	11816	10539	7383	12463	13033
CTGAAGAGCTCCTCCACCAC	2203	2391	3577	3682	1464	2047	862
CTGACCCTCCGCCAGGCCGG	2708	3398	5022	5176	2431	3894	45507
CTGACGCCCTTCACCGCGCG	2913	3516	6434	6377	2161	7383	8911
CTGAGCGCAGGCCCCGCGGC	2512	2947	5468	5545	3296	5324	4870
CTGCACCTGACGCCCTTCAC	1882	1163	4350	4586	1099	3806	2406
CTGCAGACCCCGGCTGCCCC	2517	3235	5325	4754	1790	2903	6968
CTGCAGCGGCGAGGTCCTGG	4058	6851	10692	10180	7622	8331	4788
CTGCAGTTGGGGGAGAGGAG	6471	10223	14405	12029	6121	7813	6950
CTGCCCCCGGCGCCGCCGCG	2603	7046	7470	6096	8646	6157	7099
CTGCGACAGCTTATAATGGA	4688	6373	8787	9003	2228	4258	8278
CTGCTCAGTTTGGCCCTGGT	3203	3306	7125	6998	2982	3846	3094
CTGGATGGGGCGTGTGCCCG	3931	9251	12766	8950	7003	9088	9498
CTGGCGACCGGGTCCCGGGA	4680	7006	9472	8977	4766	6729	9079
CTGGCTGGACATCTCGGCGA	4608	7291	9394	10105	8438	10170	4549
CTGGCTGTCTCTGAAGACTC	3818	5567	9229	7931	2002	5762	8050
CTGGGAAGGATGGCGCACGC	2529	3486	4762	5073	2172	9091	5735
CTGGGTAGGTGCACTTGGTG	4504	6902	8649	9266	5845	11198	14588
CTGGGTGCCTATCTGGGCCA	4026	8910	10821	7318	5293	6893	36389
CTGGTGGACAACATCGCCCT	3157	3520	6155	6233	2904	4727	4434
CTGTCGCAGAGGGGCTACGA	3363	6137	7968	5996	9660	12521	6611
CTGTCTCTGAAGACTCTGCT	3198	6845	8883	7230	3891	20222	10536
CTGTGGATGACTGAGTACCT	4430	6024	10488	10923	9947	10728	13546
CTGTGGTCCACCTGACCCTC	3238	5921	7948	6034	4564	3824	4231
CTTCACTTGTGGCCCAGATA	4524	6920	8400	8648	8381	6413	3324
CTTCAGAGACAGCCAGGAGA	5987	9073	14077	12273	6883	10791	8376
CTTCAGGGACGGGGTGAACT	3825	5562	7209	5942	2278	7938	7471
CTTCCCAGAGGAAAAGCAAC	3905	4889	6901	4749	1614	2273	3305
CTTCCCTCCTCTCCCCCAAC	3076	2738	6117	5606	4094	8011	6790
CTTCCGTTTACGTCGTCGTT	3951	6013	11335	8246	27833	24266	10445
CTTCGCCGAGATGTCCAGCC	2777	3352	4127	2820	1756	2806	2387
CTTTGAGTTCGGTGGGGTCA	4676	6163	9720	9851	6712	12768	9610
CTTTGCCACGGTGGTGGAGG	5203	8272	15818	13476	7081	10963	12841
GAAAACGAGCGGAACGCGAT	3182	3454	7225	6325	2681	3552	5642
GAAAAGTCATCCCACGAAGT	3487	5799	8192	7831	7010	13635	15219
GAAATCAAACAGAGGCCGCA	4767	4132	5756	5428	4087	13359	7516
GAACAAACCTTATGCACATA	5166	5885	10353	9708	7934	7730	5623
GAACAATAGTCGAACTAGGT	3639	3004	7931	8725	801	3644	4113
GAACAGGGTACGATAACCGG	4724	5657	9562	9155	4185	8482	5467
GAACCGGCACCTGCACACCT	3795	3619	7110	7411	4415	5861	6798
GAAGAGCTCCTCCACCACCG	3267	3706	4089	3746	5205	5672	3119
GAAGATGCCCGGTGCGGGGG	4864	5272	9716	10411	8596	8034	10635
GAAGGATGGCGCACGCTGGG	5021	6831	10756	10132	6826	6391	3704
GAAGGCCACAATCCTCCCCC	3009	1699	2607	2286	76790	51522	13944
GAAGGGCGTCAGGTGCAGCT	3584	5786	7473	8473	1609	4046	5688
GAAGTACATCCATTATAAGC	3481	1854	4000	4141	1468	2766	2129
GAAGTCGCGGCGGTAGCGGC	2754	4613	7069	7135	6218	4723	3320
GAAGTCGTCGCCGGCCTGGC	2139	2682	4380	4270	1323	2658	4105
GAAGTGTAATTGGGTTCACC	3809	4606	6152	6461	4831	3898	5208
GAATACCTCTAGCCATTCAG	4688	2829	4160	4836	1795	1763	1378
GACAACATCGCCCTGTGGAT	4446	5612	8462	8197	4545	10952	7907
GACAGCCAGGAGAAATCAAA	5767	6612	13916	11749	1895	5458	4042
GACCACAGGTGGCACCGGGC	2860	4258	6566	6541	3860	5438	3903
GACCCCACCGAACTCAAAGA	4109	654	2094	1653	491	3330	4779
GACCTCAAGTGATCCGGACA	5654	7433	13497	13588	4088	12203	13495
GACCTCGCCGCTGCAGACCC	2985	4001	6192	5388	2445	4676	4814
GACGCCCTTCACCGCGCGGG	3846	5597	8774	8642	3161	5219	4800
GACGCTTTGCCACGGTGGTG	4670	6177	10279	8997	13430	17155	10160
GACGGGGTGAACTGGGGGAG	4347	7367	12804	9451	5147	13313	9746
GACTCTGCTCAGTTTGGCCC	2449	3590	4645	3940	3604	5927	8957
GACTGAGAATCATCGATTGA	7254	9533	13958	13125	6906	9203	11596
GAGAAATCAAACAGAGGCCG	3831	4189	8291	6686	1495	7442	8316
GAGAACAGGGTACGATAACC	3760	5675	7878	8530	5780	7440	16004
GAGAAGATGCCCGGTGCGGG	4071	6266	10232	11813	12169	18160	16611
GAGCCGCCGAACGACGTATA	4525	8021	12694	9532	3331	5103	7441
GAGCGCAGGCCCCGCGGCGG	4199	5582	9403	8978	3527	7860	5904
GAGCGTCAACCGGGAGATGT	3100	4017	5822	7184	3394	5612	4604
GAGCTCTTCAGGGACGGGGT	3353	4775	6652	6576	1479	4463	3882
GAGGAGAAGATGCCCGGTGC	2817	5823	6394	5387	4863	6264	9660
GAGGAGCTCTTCAGGGACGG	4953	8659	12435	10993	14466	24377	26639
GAGGATTGTGGCCTTCTTTG	4723	6488	13548	11514	2482	6022	6497
GAGGCTGGGTAGGTGCACTT	5116	7598	9622	8917	6123	6217	7562
GAGGGACGTAATCCCGATCG	3685	7404	8871	8639	4870	22924	12904
GAGGGGCTACGAGTGGGATG	4857	7592	13696	11860	4867	21522	16364
GAGGGTCAGGTGGACCACAG	4428	8103	11018	9296	7764	7401	8601
GAGTCTTCAGAGACAGCCAG	4499	6384	8989	8175	3245	9241	12428
GAGTGGGATGCGGGAGATGT	5164	7479	12520	10902	19349	17048	10185
GAGTTCGGTGGGGTCATGTG	4453	5383	9132	8801	4634	7253	8160
GATAACCGGGAGATAGTGAT	5124	7863	9703	9940	4609	4928	6300
GATAACGGAGGCTGGGTAGG	5423	6472	12696	11037	2615	7091	6536
GATAGGCACCCAGGGTGATG	5698	7497	11914	12271	7536	11210	7745
GATCATCGACGCGTACGCTT	4224	6620	9178	6742	3379	6164	7834
GATCCAGGATAACGGAGGCT	4243	5821	9079	8512	4958	6424	5238
GATCCAGGTGTGCAGGTGCC	2779	4365	7458	6576	4529	6665	4207
GATGAAGTACATCCATTATA	5295	8271	11087	12997	5786	14405	8040
GATGACTGAGTACCTGAACC	3930	3953	6184	5349	1506	2430	2051
GATGCCTTTGTGGAACTGTA	4858	5189	8161	8742	2152	6019	6165
GATGCGGGAGATGTGGGCGC	1732	2421	4409	4161	448	2439	10357
GATGGCGCACGCTGGGAGAA	5303	6272	11956	9197	1732	5437	6558
GATGGGGCGTGTGCCCGGGC	3098	3428	5717	6940	2194	3709	2526
GATGTCCAGCCAGCTGCACC	2982	2621	4569	5915	1814	2840	4288
GATGTGGGCGCCGCGCCCCC	2287	3358	5007	5159	1296	5238	5412
GATTTACCTTTCCTCTGTGT	3349	3886	8342	9778	1574	4399	14324
GATTTCTCCTGGCTGTCTCT	2907	2405	3364	4128	2225	13807	8766
GCAAAGCGTCCCCGCGCGGT	2442	3356	6554	6107	2119	6218	7137
GCAACGATAACGTCCGATTA	5436	9578	13761	16854	4720	9148	10201
GCACCTGACGCCCTTCACCG	2416	2858	4292	4832	2199	3410	8546
GCACCTGCACACCTGGATCC	2671	3377	6222	7012	2343	3419	6828
GCACTTACGCTCGTCGGTAA	4641	8247	9786	8676	6398	7223	15568
GCAGAGTCTTCAGAGACAGC	3458	3932	7085	5672	2750	3233	3737
GCAGCCGGGGTCTGCAGCGG	3932	7175	8658	7987	8986	10288	8518
GCAGGACAGACGACCCGCGT	2674	3839	7451	6475	3215	5405	10665
GCAGGATGCCTTTGTGGAAC	3337	5787	7896	7044	5064	5227	4488
GCAGGCATGTTGACTTCACT	4188	7059	10409	8821	2434	3822	6212
GCAGGCCCCGCGGCGGCGCC	2325	3602	5812	6978	1461	4390	4165
GCAGTTGGGGGAGAGGAGGG	5047	7027	9625	7529	6353	9685	6314
GCATCCCGGGACCCGGTCGC	1639	2463	3043	2083	907	3146	15688
GCATCCTGCAGTTGGGGGAG	4971	4800	7979	7357	2749	13335	10602
GCATCGCGTCGTCGATATTC	4884	5982	9426	9633	6327	11584	6452
GCATCTTCTCCTCCCAGCCC	1776	1650	4844	4774	729	2029	2583
GCCAAACTGAGCAGAGTCTT	4010	7475	12192	11316	3391	11462	14486
GCCAGGAGAAATCAAACAGA	6156	7726	13332	12542	2809	6133	4729
GCCATCCTTCCCAGAGGAAA	4401	5532	9203	9263	4445	5574	6825
GCCCACCTGCACCATGGGGT	3112	4630	8080	7296	3749	7705	4423
GCCCAGATAGGCACCCAGGG	3995	5872	8978	7455	3045	5649	4822
GCCCCATCCAGCCGCATCCC	2245	2509	4988	4249	897	3118	2714
GCCCCTCTGCGACAGCTTAT	3079	5319	7306	7780	1250	8097	8055
GCCCGAATCGTCGTCGCATT	2311	2612	5231	5749	6562	4569	4778
GCCGCATCCCGGGACCCGGT	2326	3103	4747	6856	1979	3779	7490
GCCGCATGCTGGGGCCGTAC	2195	2233	3150	3851	1807	1710	1700
GCCGGCCTGGCGGAGGGTCA	3688	4410	8294	9735	2268	15526	10770
GCCGGGGTCTGCAGCGGCGA	2942	4491	8268	7164	4719	14407	11624
GCCTATCTGGGCCACAAGTG	4189	7888	9638	9634	12539	12543	13350
GCCTCCGTTATCCTGGATCC	3707	3114	5866	6124	2203	3880	3885
GCCTCGTGGGATGCGTTGTG	5531	7054	14007	13411	6456	11886	10301
GCCTCTGTTTGATTTCTCCT	3032	3302	6777	5489	4107	4208	3131
GCCTTCTTTGAGTTCGGTGG	5384	6084	9306	8877	6007	9589	8079
GCGACCGGGTCCCGGGATGC	3832	4793	8492	9271	2143	3889	6503
GCGACTTCGCCGAGATGTCC	3137	3473	4498	5464	7776	9368	6127
GCGATGTTGTCCACCAGGGG	4688	8268	12179	9509	7842	5771	10159
GCGCCCCCGGGGGCCGCCCC	1723	1327	2474	4074	1094	1336	896
GCGCGGGGACGCTTTGCCAC	3431	4119	7594	7703	9719	7081	2247
GCGCGGTGAAGGGCGTCAGG	3528	5051	7895	8844	736	5904	8966
GCGCGTCAAGCGACGCGATT	3631	5946	8543	10459	4231	7223	7211
GCGCTCAGCCCGGTGCCACC	1795	2338	3558	4384	1596	8047	5012
GCGGAGGGTCAGGTGGACCA	5091	8493	12271	9847	6441	8031	6193
GCGGCGAGGTCCTGGCGACC	2848	3204	7082	7994	19691	14847	7595
GCGGCGCCGGGGGCAGCCGG	2714	3614	6221	6141	2925	14034	8309
GCGGCGGCGCCGGGGGCAGC	1872	2011	3745	4371	1633	4727	3469
GCGGCGGGAGAAGTCGTCGC	1516	3052	4570	2821	9327	6618	3364
GCGGCGGTAGCGGCGGGAGA	5179	5686	9089	8596	5756	10133	14976
GCGGGGACGCTTTGCCACGG	3057	4936	8487	6777	4398	4709	6383
GCGGGGCCTGCGCTCAGCCC	2432	2955	4776	4252	6600	5508	2162
GCGGGGGCGGCCCCCGGGGG	2601	4845	6497	5389	2819	6264	4499
GCGGTAGCGGCGGGAGAAGT	4300	6631	9976	7326	38083	21009	4496
GCGTCAGGTGCAGCTGGCTG	5475	7498	12885	13198	4341	9621	14525
GCGTGCGCCATCCTTCCCAG	3077	3459	5196	5195	3443	5037	2549
GCGTGTGCCCGGGCTGGGAG	4296	5710	11968	9893	5371	6367	8125
GCTACCGCCGCGACTTCGCC	2477	2289	3095	3932	1695	3476	3076
GCTACGAGTGGGATGCGGGA	5684	8391	11170	10008	5640	11065	7876
GCTCACCTCTGAAGCTTCAA	4470	1816	2747	2946	1819	1896	843
GCTCAGCCCGGTGCCACCTG	3790	5419	7964	9118	7006	12388	8691
GCTCAGTTTGGCCCTGGTGG	4274	6633	9130	7754	5283	8291	7440
GCTCCCACCAGGGCCAAACT	3300	4606	6732	6185	2409	5648	3395
GCTCCGATTATACCGATCGG	6043	5200	11539	11195	3953	9157	18815
GCTCTAGATGGCATGCACGA	6500	6361	9864	11497	8460	9664	8940
GCTGAGCGCAGGCCCCGCGG	3646	5499	10615	7742	3762	6877	6544
GCTGCATAGCTGTTCTACAT	2991	3837	6112	6041	1284	2324	4363
GCTGCCCCCGGCGCCGCCGC	1791	2840	4931	3736	6174	5129	2561
GCTGGACATCTCGGCGAAGT	4659	8709	13120	10988	6872	10683	8191
GCTGGATGGGGCGTGTGCCC	3506	4993	11125	11083	3006	8601	5930
GCTGGCTGGACATCTCGGCG	3723	7717	9823	8240	7668	8565	5703
GCTGGGAGGAGAAGATGCCC	4483	8991	11907	9121	3229	8626	7474
GCTGGGTAGGTGCACTTGGT	3061	5319	7900	5688	3322	9014	6106
GCTGTCGCAGAGGGGCTACG	3710	4919	7327	5989	2662	6998	4791
GCTTAGTCCGCGCGTTATAC	2967	4244	8304	7471	1167	4190	5717
GCTTTGCCACGGTGGTGGAG	4442	7383	10345	9272	11333	13177	13723
GGAACAACGCGCCGTTGTAC	3662	4941	7932	7739	4345	18464	25409
GGAACTGTACGGCCCCAGCA	5404	9917	13289	9583	9946	51737	60371
GGAAGGATGGCGCACGCTGG	5986	9036	14252	15324	6062	10290	11764
GGACAACATCGCCCTGTGGA	4592	5578	10667	12460	14147	18670	12268
GGACATCTCGGCGAAGTCGC	2677	2844	4241	5701	1723	2390	3401
GGACCCGGTCGCCAGGACCT	3971	4353	10896	9104	6063	9544	6501
GGACGCGTTATGCGCGATTA	6421	9878	14933	15907	9233	35623	26879
GGACGCTTTGCCACGGTGGT	3889	3743	7106	6777	8537	9493	5647
GGACGGGGTGAACTGGGGGA	5092	7401	10729	10005	4537	6737	6551
GGACTCCGCTCGTACGATTA	7149	8324	11576	13912	6514	13040	15063
GGACTTACCTTTCTCATTGG	4362	5793	9673	9510	17475	28496	11924
GGAGAACAGGGTACGATAAC	4080	3962	7984	6889	3562	4160	2769
GGAGAAGATGCCCGGTGCGG	3857	6283	9725	9245	3721	6017	9946
GGAGAAGTCGTCGCCGGCCT	3506	3342	5421	5847	1701	5029	4366
GGAGAGCGTCAACCGGGAGA	5876	8012	13369	13245	6174	10884	9129
GGAGCTCTTCAGGGACGGGG	4335	4132	7733	7093	11611	30489	18718
GGAGCTTGCATCACCCTGGG	4619	5405	8167	5800	7766	10897	16429
GGAGGAGAAGATGCCCGGTG	3943	5618	9142	8351	4415	5265	6804
GGAGGAGCTCTTCAGGGACG	5358	6933	13271	14887	3317	16762	51191
GGAGGATTGTGGCCTTCTTT	3919	7105	15679	10387	3881	8629	6249
GGAGGCTGGGTAGGTGCACT	3982	6911	9815	10266	7308	11911	10500
GGAGGGTCAGGTGGACCACA	5307	10392	15256	12769	9648	9191	7302
GGATCCAGGATAACGGAGGC	3618	4164	8883	7714	2720	6523	5606
GGATCCAGGTGTGCAGGTGC	3645	5156	7819	6695	5041	7645	4324
GGATGACTGAGTACCTGAAC	3508	5560	7263	6157	2912	5689	3591
GGATGCGGCTGGATGGGGCG	5218	9372	11423	11748	6165	10682	12325
GGCAAAGCGTCCCCGCGCGG	2853	5707	8245	6276	4464	8465	8106
GGCACCTGCACACCTGGATC	4158	5996	12429	11313	1675	2897	7839
GGCATCCTGCAGTTGGGGGA	5181	2841	6700	7139	1475	6736	6797
GGCATCTTCTCCTCCCAGCC	1975	998	1983	2137	404	370	1344
GGCATGTTGACTTCACTTGT	4619	7671	11854	10263	4459	7331	9726
GGCCACAAGTGAAGTCAACA	5876	5808	14102	11126	2864	19255	12414
GGCCCAGATAGGCACCCAGG	4323	8368	11321	10160	3803	6638	8216
GGCCCCGCGGCGGCGCCGGG	3542	4165	7039	6634	4462	16908	14105
GGCCGCATGCTGGGGCCGTA	4371	6072	10995	13114	2483	16446	15878
GGCCTCTGTTTGATTTCTCC	3076	3412	5738	5124	936	3091	2902
GGCCTGGCGGAGGGTCAGGT	2148	3935	4908	4843	10853	8548	4407
GGCCTTCTTTGAGTTCGGTG	5229	4360	8967	8427	2652	23774	16057
GGCGAAGTCGCGGCGGTAGC	2911	2990	6155	7486	4570	6254	4436
GGCGACCGGGTCCCGGGATG	5227	7202	13095	12001	6716	21912	26488
GGCGCACGCTGGGAGAACAG	4921	8662	11976	10018	3913	6340	5358
GGCGCCGCGCCCCCGGGGGC	3031	3534	6052	7286	2702	5097	4198
GGCGCGGCGCCCACATCTCC	2298	2802	5609	5182	729	2708	7989
GGCGGCCCCCGGGGGCGCGG	3661	5353	8064	10566	3808	9528	9797
GGCGGCGCCGGGGGCAGCCG	3377	3715	6701	6399	3166	5385	9814
GGCGTCAGGTGCAGCTGGCT	3082	3455	6374	7567	1366	7509	7326
GGCGTGTGCCCGGGCTGGGA	4149	6888	11500	9602	5490	6536	4483
GGCTACGAGTGGGATGCGGG	5044	5004	9975	9683	1907	9105	6763
GGCTGCCCCCGGCGCCGCCG	3621	4635	9365	9107	2623	6954	8992
GGCTGGATGGGGCGTGTGCC	3451	6042	8556	8943	7174	8255	8971
GGCTGGGAGGAGAAGATGCC	3364	6161	7581	6220	4394	7061	7828
GGCTGGGTAGGTGCACTTGG	5217	8016	12192	10678	4319	10100	7548
GGGAAGGATGGCGCACGCTG	4924	8599	10807	8890	7251	9872	5229
GGGACGCTTTGCCACGGTGG	5163	6289	12047	10980	18940	13313	8822
GGGACGGGGTGAACTGGGGG	4790	5583	8283	6243	6175	7600	3778
GGGAGAAGTCGTCGCCGGCC	2539	3900	6121	5135	1102	3435	3547
GGGAGATGTCGCCCCTGGTG	3842	4947	8652	7908	2816	7860	12667
GGGAGGATTGTGGCCTTCTT	4344	6861	8641	8904	5645	7401	2914
GGGCACACGCCCCATCCAGC	2599	2653	4385	3414	3063	7506	5352
GGGCAGCCGGGGTCTGCAGC	2386	2780	5441	5316	2037	3900	2784
GGGCCGTACAGTTCCACAAA	4604	4628	9155	7306	4701	24269	12578
GGGCGACATCTCCCGGTTGA	4297	6221	9525	9156	3269	20359	21978
GGGCGATGTTGTCCACCAGG	4196	7087	9440	8171	3659	4627	3314
GGGCGTCAGGTGCAGCTGGC	2690	3937	5065	4959	3880	10870	9302
GGGCGTGTGCCCGGGCTGGG	4744	8139	12649	12429	6713	8939	7310
GGGCTACGAGTGGGATGCGG	5142	5307	10949	9651	8047	10182	8978
GGGCTGAGCGCAGGCCCCGC	1604	2296	3579	3464	864	2228	2317
GGGGACGCTTTGCCACGGTG	4085	5037	7707	7528	2806	7908	6910
GGGGCAGCCGGGGTCTGCAG	4062	4789	9575	8492	3759	6060	8488
GGGGCCGTACAGTTCCACAA	3165	5141	5641	5057	7738	10908	6049
GGGGCCTGCGCTCAGCCCGG	3177	5372	8375	8139	3417	6493	3611
GGGGCGGCCCCCGGGGGCGC	1926	2469	6018	5707	1155	2650	3727
GGGGCGTGTGCCCGGGCTGG	4887	11298	15685	12962	13106	14822	10463
GGGGCTACGAGTGGGATGCG	4573	7544	11182	9579	4827	9752	9979
GGGGGCGGCCCCCGGGGGCG	3027	4470	8919	7194	2459	6672	11046
GGGGTCATGTGTGTGGAGAG	4761	6817	12450	11980	3212	10104	12317
GGGGTGAACTGGGGGAGGAT	3648	4816	8886	7377	5906	5844	2213
GGGTACGATAACCGGGAGAT	4304	5129	9405	8952	3263	7024	8941
GGGTAGGTGCACTTGGTGAT	4291	6901	8313	8356	9179	9102	22335
GGGTCAGGTGGACCACAGGT	2920	5004	6845	6486	3786	7242	20976
GGGTCATGTGTGTGGAGAGC	2784	3706	5501	4708	1812	2649	8810
GGGTGAACTGGGGGAGGATT	4951	6683	10389	9888	5122	6848	4858
GGGTGATGCAAGCTCCCACC	2418	3986	6790	5129	6574	4523	4163
GGGTGCCTATCTGGGCCACA	3591	6211	8962	9469	9499	8163	3536
GGTACGATAACCGGGAGATA	5857	11343	14680	13083	13414	10871	7084
GGTAGGTGCACTTGGTGATG	6693	8966	16085	12304	6790	7640	5207
GGTCCACCTGACCCTCCGCC	1742	2344	3631	2860	4608	3415	5577
GGTCCCGGGATGCGGCTGGA	4807	5978	9049	10242	5479	8621	8486
GGTCCTGGCGACCGGGTCCC	2294	3195	5797	6223	1167	4808	6748
GGTCGCCAGGACCTCGCCGC	1894	2906	3713	3573	530	1873	2355
GGTCTGCAGCGGCGAGGTCC	2796	4385	7802	5629	5279	5263	8089
GGTGAACTGGGGGAGGATTG	5472	5894	7551	9853	4540	4440	4613
GGTGATGCAAGCTCCCACCA	3765	4126	8320	8289	2884	4695	2123
GGTGCCACCTGTGGTCCACC	2615	3503	7963	6022	3607	7134	5365
GGTGCCGGTTCAGGTACTCA	5091	7479	12573	11465	3487	8197	7156
GGTGCCTATCTGGGCCACAA	4076	5113	9049	7856	3557	10205	6487
GGTGCGGGGGCGGCCCCCGG	3430	4708	9367	9618	13169	11557	6578
GGTGCTCTATGCTTCACCAT	2984	3676	6206	4568	1619	2726	3298
GGTGGACAACATCGCCCTGT	3776	5613	7538	8923	5507	9284	5667
GGTGGACCACAGGTGGCACC	2805	3274	6496	6158	1018	3917	2522
GGTGGCACCGGGCTGAGCGC	2851	4830	6808	6662	4015	6859	5152
GGTGGGAGCTTGCATCACCC	2918	6313	7544	7901	7034	15592	8349
GGTGGGGTCATGTGTGTGGA	5373	7069	11811	11833	5774	17790	12360
GGTGGTGGAGGAGCTCTTCA	4825	6805	9298	9645	4470	8899	10952
GGTGTGCAGGTGCCGGTTCA	4864	6133	12908	11260	3586	7302	5478
GTAAATCACCTGATGCGGTA	6389	9894	17086	13493	8845	8059	8048
GTACATCCATTATAAGCTGT	5296	6114	11567	12229	5545	7039	6200
GTACGATAACCGGGAGATAG	4922	6476	10706	9926	5405	6500	8466
GTACGCTAGACTACGCTCGT	3161	4344	6300	6490	3782	10497	8086
GTACGTCCGACTATCGTACG	4647	6097	9938	8191	4519	5440	8994
GTACTACCTTATATCCTTCT	3681	3017	5853	4525	2010	1326	469
GTACTCAGTCATCCACAGGG	4405	1479	4010	4644	1705	3332	2186
GTACTTCATCACTATCTCCC	2944	1970	4454	4471	1507	3617	4024
GTAGCGGCGGGAGAAGTCGT	3275	5933	6456	6843	2428	6334	3481
GTAGGTGCACTTGGTGATGT	4605	5859	11739	10251	3426	8978	14402
GTCACCTGTAAGGCCTCTCC	2892	5111	7076	6567	10300	6482	2965
GTCCACCTGACCCTCCGCCA	3509	4618	7048	7417	3116	5220	3516
GTCCAGCCAGCTGCACCTGA	3848	6917	9958	8801	7251	7473	8795
GTCCCCGCGCGGTGAAGGGC	2379	3846	4166	4479	2316	4093	4735
GTCCCGGGATGCGGCTGGAT	3296	4432	7432	6845	3700	4446	5470
GTCCTGGCGACCGGGTCCCG	3236	3227	6079	6965	4123	5131	28854
GTCGCAGAGGGGCTACGAGT	4033	5479	7707	6147	1815	10334	10197
GTCGCGGCGGTAGCGGCGGG	3960	3590	7024	7927	2022	4460	7018
GTCGTCGCCGGCCTGGCGGA	3058	3649	7744	6726	13646	12733	7625
GTCTGCAGCGGCGAGGTCCT	3375	5566	7195	6574	4015	7443	8680
GTGAACTGGGGGAGGATTGT	4396	5080	11194	10320	2054	4452	3404
GTGATACCATCCACCGTGAT	3497	6319	10713	10224	2712	4559	4858
GTGATGAAGTACATCCATTA	5960	5693	9996	10148	6078	8599	8678
GTGATGCAAGCTCCCACCAG	3643	4467	7513	7257	1761	3561	7332
GTGATTCCGTCGCGCGCATC	3450	3333	6959	7852	4172	5779	4604
GTGCAGCTGGCTGGACATCT	4656	4865	9152	8857	2269	3160	3485
GTGCCCACGTTCATAATACT	3582	5682	9044	8539	13097	10670	3484
GTGCCCGGGCTGGGAGGAGA	4947	7432	10375	8868	7349	12476	8630
GTGCCTATCTGGGCCACAAG	4950	3955	9545	8514	3401	10339	7428
GTGCGGGGGCGGCCCCCGGG	2938	5554	6696	6183	2823	4567	7104
GTGGAACTGTACGGCCCCAG	3718	4562	8873	7634	3127	5671	7397
GTGGACAACATCGCCCTGTG	3976	9448	12582	7146	5405	5307	3499
GTGGACCACAGGTGGCACCG	3333	3982	7489	7297	4274	7064	4692
GTGGAGAGCGTCAACCGGGA	5101	8365	13240	9526	4780	9543	4506
GTGGAGGAGCTCTTCAGGGA	5010	5038	9397	9610	1804	13391	21304
GTGGCAAAGCGTCCCCGCGC	2038	3071	3781	4925	642	3515	2350
GTGGCACCGGGCTGAGCGCA	3791	5584	6004	7577	1991	8956	7274
GTGGCCCAGATAGGCACCCA	3591	5321	8442	8160	2011	4328	3693
GTGGCCTTCTTTGAGTTCGG	4102	5424	9285	8108	22356	16111	10124
GTGGGAGCTTGCATCACCCT	2926	4663	6429	6123	4871	14979	9291
GTGGGCGCCGCGCCCCCGGG	2388	3451	4986	5736	2277	5010	6446
GTGGGGTCATGTGTGTGGAG	4542	6257	9666	7883	3037	18451	19720
GTGGGTCTAACGTAAATCCA	5131	6122	11126	10618	5105	12519	9533
GTGGTGGAGGAGCTCTTCAG	3403	5269	7460	5945	3866	5154	4788
GTGTCTTGTGTACGCTCCAG	3871	5394	11216	9183	3287	6187	5934
GTGTGCCCGGGCTGGGAGGA	4041	6550	9847	9147	4439	22940	16333
GTGTGGAGAGCGTCAACCGG	4030	4386	9981	9477	1233	4236	3773
GTGTGTGGAGAGCGTCAACC	2917	3449	6853	6916	1517	6747	5336
GTTACCTGTCTGTAGTCTCT	4108	5129	6209	5914	2192	2873	2956
GTTCCACAAAGGCATCCTGC	2537	3059	4242	4687	3717	4487	1633
GTTCGGTGGGGTCATGTGTG	4006	5709	9917	9774	3847	13651	12707
GTTCTACCTTCAGTCCGATG	4878	3638	9444	7453	1261	3635	5605
GTTGACGCTCTCCACACACA	3573	2657	5178	5100	2544	4499	7091
GTTGACTTCACTTGTGGCCC	2242	2191	4080	3851	704	1909	2597
GTTTGGCCCTGGTGGGAGCT	3208	4283	7610	6751	3370	4583	3991
TAACCGGGAGATAGTGATGA	5936	7160	11122	11175	5455	11322	10550
TAATCGTCGCGACGTATAAG	4369	6589	10029	8580	2912	8223	8429
TACACAACGCGGTCCGCGTA	4037	9080	12960	10601	4043	10550	23546
TACACGTATCGTATTTGCCA	6374	6884	8993	8305	6348	8880	5261
TACCCAGCCTCCGTTATCCT	3369	3632	7194	7376	2475	2128	4080
TACCCTGTTCTCCCAGCGTG	3542	6203	8161	7489	4013	6687	6731
TACCGCCGCGACTTCGCCGA	3863	6639	11073	8809	3643	7651	11171
TACGAGTGGGATGCGGGAGA	7154	10766	17389	14540	14670	18308	12665
TACGATAACCGGGAGATAGT	5052	6079	8909	7465	7120	6456	3392
TACTCAGTCATCCACAGGGC	3595	4094	6242	5476	2339	2665	3101
TACTTACACCCTGCTGCCAC	2513	2079	4672	4173	302	2417	2400
TAGAAGTCTTACGCCAAGAC	2772	3526	5452	5007	4642	3243	1480
TAGGCACCCAGGGTGATGCA	5594	9626	10267	9689	5741	12563	9207
TAGGTGCACTTGGTGATGTG	5292	9505	13952	12812	11856	17274	20375
TAGTGAAGACGATCGCGCGT	3702	4539	6848	6145	3603	4950	9281
TATAGGGGAACCCATACGTA	5105	11088	14256	11319	9169	14210	9403
TATATCGCGGCGTCGTTACA	5864	8335	13788	13007	3418	16638	13601
TATCCTGGATCCAGGTGTGC	3303	6181	7200	6725	2879	6130	4645
TATTCGCGCGCGATCCGATA	4482	8846	12455	8813	40884	28086	8293
TCAAACAGAGGCCGCATGCT	4148	5618	9603	9711	3736	12964	7497
TCACCAGGGATAGCCCCATA	5429	10132	12264	11216	10974	10484	4300
TCACCCTGGGTGCCTATCTG	3644	6566	9022	7113	4682	6722	6974
TCAGCGGTCCGAAACGTAAG	3719	3308	7239	7838	7881	7836	3742
TCAGGGACGGGGTGAACTGG	4848	7264	11194	9920	4561	7208	6592
TCAGGTACTCAGTCATCCAC	3379	3036	3438	3836	1356	4349	2619
TCATGGAGTTTGAGCGACGA	4858	6679	12253	12101	2870	5845	4787
TCATGTTAGTTACGCGACGG	4507	5971	11510	10808	4231	11060	7644
TCCACACACATGACCCCACC	2057	2496	3311	3033	1584	1110	1103
TCCAGCCGCATCCCGGGACC	2943	4499	6477	8413	3782	8987	5629
TCCAGGATAACGGAGGCTGG	4936	5944	10450	11650	2645	2985	6968
TCCATTATAAGCTGTCGCAG	2750	4246	5783	5020	4592	3001	818
TCCCACTCGTAGCCCCTCTG	3127	4069	5808	5909	4519	4546	3555
TCCCAGAGGAAAAGCAACGG	3684	5587	6912	7550	17995	15148	5795
TCCCGGGATGCGGCTGGATG	4538	5869	10865	10956	5344	8309	6591
TCCCTCCTCTCCCCCAACTG	2482	2225	3643	2981	3743	4627	2984
TCCGTTATCCTGGATCCAGG	5234	4574	7484	7720	2578	4758	4838
TCCTGCAGTTGGGGGAGAGG	5249	5915	7328	6295	10002	7020	2365
TCCTGCTAGCGTATCGGATC	3378	6223	7847	6101	6983	4947	3322
TCCTGGCGACCGGGTCCCGG	3158	5672	9527	8637	6925	5871	8262
TCCTTCGAACGATCGGCGTA	5273	8622	12383	13888	4880	6151	12415
TCGACTCGGCGCCGCGACAT	2938	3891	5947	5676	1670	1911	4202
TCGCAGAGGGGCTACGAGTG	3960	6012	8755	8658	4489	7964	6528
TCGCCAGGACCTCGCCGCTG	4825	5544	11309	11322	5702	8137	5690
TCGCCCCTGGTGGACAACAT	3266	8547	11803	8920	8324	6867	3392
TCGCCGCTGCAGACCCCGGC	1954	2896	4910	4216	3610	3977	2781
TCGCCGGCCTGGCGGAGGGT	2869	3539	5719	5494	1805	5586	5430
TCGCGATTATACGCGCTAAC	2393	3610	5170	3265	2049	2299	977
TCGCGGCGGTAGCGGCGGGA	3332	5650	8522	8109	11307	9781	7260
TCGGTGGGGTCATGTGTGTG	4628	8669	13955	11690	4504	14513	13821
TCGTCGCCGGCCTGGCGGAG	3078	5220	8586	7713	4585	6439	4900
TCGTTCCGGTCGTCGACCGT	2973	4417	6551	4964	1235	5932	5335
TCTACTCAGGTGACCAACCA	3931	6605	10121	9012	7666	9538	6336
TCTGAAGACTCTGCTCAGTT	3512	3850	6952	6224	1835	3096	2125
TCTGCGACAGCTTATAATGG	5748	11999	17086	13932	14711	13387	9135
TCTGCTCAGTTTGGCCCTGG	4857	8552	13704	11908	6037	10036	19073
TCTGTTTGATTTCTCCTGGC	2058	1552	2444	2511	1121	2022	2155
TCTTACCTCCCGCCTGCTGC	2012	3207	3328	2485	2108	3760	16362
TCTTCAGGGACGGGGTGAAC	2956	3294	6401	6779	2838	10809	7164
TCTTTGAGTTCGGTGGGGTC	3757	5058	9248	8020	8033	6559	2848
TGAACACGAGACCTACACTC	4049	5379	8969	7587	990	1699	2183
TGAACCGGCACCTGCACACC	2912	5161	7855	6940	2226	3026	4575
TGAAGAGCTCCTCCACCACC	2551	2978	3773	3906	4356	5343	2202
TGAAGGGCGTCAGGTGCAGC	2933	3058	6133	5932	1836	2330	2058
TGACCCCACCGAACTCAAAG	4563	2567	4861	4771	2296	4929	7545
TGACCCTCCGCCAGGCCGGC	1803	2675	4001	3403	1007	2195	1748
TGACCTTCATCATGACGCAT	4861	4384	6201	6345	2142	3423	10847
TGACGCCCTTCACCGCGCGG	3620	6118	8890	7564	2777	5408	5611
TGACTTCACTTGTGGCCCAG	4603	6808	11197	11022	4728	10136	8362
TGAGTACCTGAACCGGCACC	3008	3873	6259	5751	4458	4634	2044
TGATTTCTCCTGGCTGTCTC	2680	2593	4848	6089	1876	5522	4472
TGCACACCTGGATCCAGGAT	3445	5597	8459	8258	4442	4995	5203
TGCACGACCTCGCTTTCATG	6079	7745	11060	11264	5909	7140	8703
TGCAGACCCCGGCTGCCCCC	1887	2942	4627	4155	4720	4153	2611
TGCAGCTGGCTGGACATCTC	3987	7616	10858	8648	28732	16099	6479
TGCAGTTGGGGGAGAGGAGG	4740	6327	8238	9680	2884	6331	5275
TGCATCGGAGCAGCTATCGT	4467	6644	11351	10057	4915	7799	6315
TGCCCCCGGCGCCGCCGCGG	3770	7063	9266	7570	8406	10074	6809
TGCCCGGGCTGGGAGGAGAA	5130	6041	9527	9199	15444	12802	7168
TGCCGTAACGCTATCCGGTC	3270	4009	6921	6344	4026	8185	5262
TGCCTATCTGGGCCACAAGT	3447	2630	4702	5502	943	1843	2073
TGCCTGTGCCATTACGCTAA	5479	9759	16818	11230	9756	9139	4514
TGCGGGAGATGTGGGCGCCG	2925	5380	8126	5994	3046	8319	15241
TGCGTATCCGATCACGCGTC	3290	4265	8541	7827	2831	4686	3290
TGCTCAGTTTGGCCCTGGTG	4140	5968	10217	8097	4746	4886	3554
TGGACATCTCGGCGAAGTCG	5741	7320	10860	10595	4101	6404	7781
TGGAGAGCGTCAACCGGGAG	4240	7262	11718	9043	7291	10197	4489
TGGAGGAGCTCTTCAGGGAC	2879	6777	10052	8209	2232	10251	19619
TGGCAAAGCGTCCCCGCGCG	2904	7640	8122	5683	5793	21312	10215
TGGCCCAGATAGGCACCCAG	3552	3914	5700	6225	3963	3043	2581
TGGCCTTCTTTGAGTTCGGT	2868	2832	6479	5425	1787	7836	9271
TGGCGCACGCTGGGAGAACA	5754	7870	13926	14777	6241	12255	8627
TGGGAAGGATGGCGCACGCT	3285	4983	9041	7484	2738	5251	4288
TGGGAGCTTGCATCACCCTG	4761	6363	10607	9633	3835	13276	10388
TGGGAGGAGAAGATGCCCGG	4621	6062	11979	11210	4111	8354	7262
TGGGATGCGGGAGATGTGGG	4637	6584	11568	10418	9008	12034	10531
TGGGATTCGTCGATCGATGT	5250	8139	13741	12117	5293	6154	45137
TGGGCCACAAGTGAAGTCAA	4536	5391	9883	9251	3246	9098	6559
TGGGGCCGTACAGTTCCACA	3865	6679	10406	8976	4915	7464	7071
TGGGGCGTGTGCCCGGGCTG	5499	9897	14275	13359	14000	17678	12560
TGGGGTTTCATACGCGCGCA	3173	8688	9976	9152	8863	7683	5973
TGGGTAGGTGCACTTGGTGA	6092	9555	18199	14661	6950	11699	10701
TGGGTGCCTATCTGGGCCAC	1684	3792	4871	3473	3130	3740	7256
TGGTCCACCTGACCCTCCGC	2229	5655	5761	2885	16720	9785	2064
TGGTGGACAACATCGCCCTG	3689	5354	6513	6319	1855	3270	2336
TGGTGGAGGAGCTCTTCAGG	4302	5370	8968	8838	2161	7715	8300
TGTAAGTATCGCGCGCCGAA	4500	4426	8653	8051	1953	2848	3264
TGTAATTAACACTCCGTACG	3858	4691	6781	8647	1745	5302	5226
TGTACTACCTTATATCCTTC	3551	3886	5664	6745	3779	2654	435
TGTACTTCATCACTATCTCC	3411	1907	3395	5797	807	1030	2360
TGTCGACTGACGTATACGAT	3809	6535	9501	7587	7644	6380	4580
TGTCGATGTTCGATCGAACG	4423	7407	10976	9657	5140	7620	9601
TGTCGCAGAGGGGCTACGAG	4653	7590	8751	8692	4423	7057	4773
TGTCTCTGAAGACTCTGCTC	3257	4493	5661	5299	607	3197	4318
TGTGCCCGGGCTGGGAGGAG	4413	6041	9969	8733	7390	9571	12011
TGTGGAGAGCGTCAACCGGG	4385	6252	9344	8539	2477	4769	59444
TGTGGCCCAGATAGGCACCC	2861	5658	7460	6028	1490	4816	9347
TGTGGCCTTCTTTGAGTTCG	4643	9789	12153	12023	7959	8080	7011
TGTGGGCGCCGCGCCCCCGG	2856	4413	7139	7242	2133	7219	6054
TGTGTGGAGAGCGTCAACCG	3312	5004	9705	9570	3515	5945	3556
TGTGTGTGGAGAGCGTCAAC	2566	2481	4145	4826	310	2664	3613
TGTTGACTTCACTTGTGGCC	2329	5138	6505	4116	4383	5845	3523
TTACGTATACGTTTCGCGCA	3836	6672	9647	9533	7875	9082	5409
TTACTCACCATGGTGGCGGA	5230	6419	9820	9598	3150	9040	6640
TTATCCTGGATCCAGGTGTG	5880	6208	11490	12034	1835	8144	8125
TTATCGCGACCGAACGAACG	4189	4678	9614	8255	3124	5274	4174
TTATCGTACCCTGTTCTCCC	2752	3995	4432	3199	4586	4115	3062
TTATTTACCACGCATACCCG	4836	4959	9212	7425	7844	6867	5116
TTCACCGCGCGGGGACGCTT	3816	3791	6638	5869	1046	3646	9103
TTCAGGGACGGGGTGAACTG	5129	7334	10352	9587	2777	7714	16594
TTCAGGTACTCAGTCATCCA	5500	6344	10765	8226	4835	3920	3447
TTCCAGCCTTCAACGGCCAA	3623	5508	7607	7365	4256	8064	5610
TTCCCAGAGGAAAAGCAACG	4402	5101	7346	7381	3384	6500	5162
TTCCTCTGGGAAGGATGGCG	5021	5532	9597	9358	2896	5771	5572
TTCGGTGGGGTCATGTGTGT	4154	4969	6854	6746	2954	4638	8268
TTCTCCCGCCGCTACCGCCG	4332	6199	9437	7426	2735	7398	5166
TTCTCCTCCCAGCCCGGGCA	3489	4233	6881	6861	2220	5822	5441
TTCTCCTGGCTGTCTCTGAA	4176	5670	8363	6173	5351	12548	8584
TTCTTTGAGTTCGGTGGGGT	2949	4037	6137	7447	1422	13184	8025
TTGACTTCACTTGTGGCCCA	4736	4827	9723	9138	4879	8136	5637
TTGAGTTCGGTGGGGTCATG	3925	6334	10195	8264	3414	4401	12894
TTGTATCACACGCATCCTAT	4519	3041	5929	6873	632	1670	2033
TTGTGGAACTGTACGGCCCC	3077	4504	7726	7479	2696	4345	3087
TTGTGGCCCAGATAGGCACC	3548	3726	7169	5750	1448	4230	6927
TTGTGGCCTTCTTTGAGTTC	4025	4756	8911	8534	1447	5027	6410
TTGTTTGGGGCAGGCATGTT	4521	6806	13319	12084	21939	20308	7614
TTTCTCCTGGCTGTCTCTGA	4413	5186	7963	6702	5238	11897	10257
TTTGTTTGGGGCAGGCATGT	4277	5559	8163	8530	8154	6215	4654

## Sheet: NG-ABE
Cell line	pDNA	MOLM13	MOLM13	MOLM13	MOLM13	MOLM13	MOLM13
Drug Arm	pDNA	Dropout	Dropout	Dropout	Venetoclax	Venetoclax	Venetoclax
sgRNA sequence	pDNA	Rep A	Rep B	Rep C	Rep A	Rep B	Rep C
AAAACGACCACCCGAAACCT	9294	6109	5709	4840	7175	7826	8001
AAACAGAGGCCGCATGCTGG	11051	10220	8453	8041	10363	13465	4422
AAACTGAGCAGAGTCTTCAG	9111	3474	4211	3655	5349	8895	5374
AAAGCGTCCCCGCGCGGTGA	9610	10387	7512	6432	12897	6851	10840
AAAGCTATTTATCGCGTCGT	6138	3049	4362	3363	1424	4460	7239
AAAGGCATCCTGCAGTTGGG	11189	7250	7854	6196	6196	9672	8475
AAATACTCGATCGACGACTA	11972	5908	7842	5881	2884	3490	4710
AAATCGCTAAGGTAGCATAT	10816	8800	8182	5950	3192	7146	5850
AACAACGCGTCGCGATAGTG	8359	5548	5577	3838	3169	6328	4759
AACAGGGTACGATAACCGGG	12451	4877	4831	3970	5932	13927	5438
AACATCGCCCTGTGGATGAC	7515	4975	4615	5074	3775	4368	4181
AACCGGCACCTGCACACCTG	9457	9797	8502	6212	9887	6894	7476
AACCGGGAGATGTCGCCCCT	7065	7469	6719	5497	6304	3410	3618
AACTCCTACGAAGATAGTAC	8462	2573	1629	2203	1651	1848	5364
AACTGAGCAGAGTCTTCAGA	12817	5138	6184	5178	2567	3609	5445
AACTGCAGGATGCCTTTGTG	12693	9536	9119	7546	6049	9079	9443
AACTGTACGGCCCCAGCATG	12983	11614	10668	9287	74636	12519	6414
AAGAAACCGATGGGACGCCG	9945	8170	6939	7195	5625	5860	12437
AAGAGCTCCTCCACCACCGT	5334	2441	1577	1928	4967	4169	10398
AAGATGCCCGGTGCGGGGGC	8053	10401	10299	8167	6062	5330	4760
AAGCGACGTTCGTCCGATAG	10376	11129	11615	8460	12028	26045	7577
AAGCGCTTATTACGCGCAGT	8548	8178	7587	6820	23163	10283	8681
AAGCGTCCCCGCGCGGTGAA	10764	9250	9227	8804	6132	8297	4645
AAGCTGTCGCAGAGGGGCTA	12562	12815	13331	9968	18823	12643	5376
AAGGATGGCGCACGCTGGGA	11431	10541	8630	9412	6721	12581	10425
AAGGCATCCTGCAGTTGGGG	10883	7327	6768	4679	5839	6364	10166
AAGGCCTTCAAAGTTAGACC	7358	3732	3166	2649	1199	1714	4015
AAGGGGTCGTACGCGAATAC	7983	5235	6378	5977	4920	4575	4566
AAGTCGCGGCGGTAGCGGCG	8356	8683	9535	8539	11464	20101	9832
AAGTCGTCGCCGGCCTGGCG	7232	9545	7821	8072	20295	13040	6699
AAGTGCACCTACCCAGCCTC	7286	5778	4698	5521	2722	3007	4178
AATACGCCGCGCGGTCGAAA	9709	5659	4691	4413	3166	21898	7009
AATATACCGCTTTGGCACAT	10466	5441	5548	4377	4646	7957	13964
AATCCTCCCCCAGTTCACCC	4212	2206	1000	1949	2351	33	968
AATCGCAATATCTCGCGACA	13785	7189	6372	6141	6415	14063	11978
ACAAAGGCATCCTGCAGTTG	14189	9740	7368	7689	21675	7421	13830
ACAAGTGAAGTCAACATGCC	8447	4836	3987	3807	4304	7661	4122
ACACCTGGATCCAGGATAAC	6630	3506	4107	3325	1943	4000	2795
ACACGTCGATAACTCGACGG	10101	9892	8481	7530	7264	7131	16808
ACAGCAGATGTAGATACGAC	8381	4144	4001	4463	2882	5681	2365
ACAGCCAGGAGAAATCAAAC	7767	1811	1979	1997	1367	12354	1420
ACAGCGTGGAAGCACACCGA	13402	9813	9046	9768	6579	24446	3797
ACAGGCACGTGCTAAAAGAC	7813	4714	4025	3167	13767	2397	7444
ACAGGGCGATGTTGTCCACC	5663	4194	3378	2262	5403	3179	2202
ACAGGGTACGATAACCGGGA	11364	5985	6261	4864	1611	4774	15496
ACAGGTGGCACCGGGCTGAG	11403	12681	12143	10393	8704	13958	13050
ACAGTTCCACAAAGGCATCC	7781	3373	3053	3300	7253	6187	5596
ACATCCATTATAAGCTGTCG	8399	7124	8079	6440	14394	6750	6052
ACATCGCCCTGTGGATGACT	9762	5839	4334	6032	9936	6333	6911
ACATCTCCCGCATCCCACTC	5791	3714	3058	2904	5141	4368	3902
ACATCTCGGCGAAGTCGCGG	10398	5989	6686	6066	13999	2947	6412
ACATGACCCCACCGAACTCA	11562	6458	7132	4689	23332	6300	3403
ACCAAGTCGTCCGGCGATTC	8526	8312	8187	7156	9393	1932	11001
ACCACAGGTGGCACCGGGCT	6693	7644	6949	5650	2737	9052	2792
ACCAGGGCCAAACTGAGCAG	9098	2491	3246	2446	1028	7055	3819
ACCCAGCCTCCGTTATCCTG	9145	4992	4702	3459	3003	6796	12371
ACCCCACCGAACTCAAAGAA	9248	3838	3346	3615	3743	10642	2476
ACCCCGGCTGCCCCCGGCGC	2995	2936	3563	3349	5806	5237	2443
ACCCGTATCCTTTCGACGCG	10424	9733	10118	8384	12987	15881	6415
ACCCTCCGCCAGGCCGGCGA	9792	9023	8766	6568	4351	5623	3469
ACCGCCGCGACTTCGCCGAG	8031	7851	7790	6852	4157	2149	7308
ACCGCGCGGGGACGCTTTGC	6466	7163	5901	4680	4078	1971	3900
ACCGGGAGATGTCGCCCCTG	10876	12984	9931	7174	50820	9824	13364
ACCGGGCATCTTCTCCTCCC	5871	5695	4560	4840	14080	18824	1989
ACCGGGCTGAGCGCAGGCCC	6529	10451	8313	7355	15778	4678	7274
ACCGGGTCCCGGGATGCGGC	5236	5375	4418	2581	3638	7135	2556
ACCGTGGCAAAGCGTCCCCG	8057	9646	7811	5887	24173	6216	4175
ACCTCACCTGGATCTCCACA	9579	5509	5513	4860	9717	5344	4962
ACCTCGCCGCTGCAGACCCC	9438	6224	6427	5665	5586	4926	5916
ACCTGACCCTCCGCCAGGCC	3704	2361	3544	2251	1888	4194	1095
ACCTGACGCCCTTCACCGCG	7400	7145	5265	4460	4339	3680	5304
ACCTGCACACCTGGATCCAG	9581	7389	7487	6876	3834	6472	5771
ACCTGGATCCAGGATAACGG	11764	8547	9165	7474	5476	10115	3104
ACCTTTAATAGGCACGTCCT	10141	10855	8657	7776	4144	4455	13878
ACGACTTCTCCCGCCGCTAC	5219	2817	3667	3886	76948	11513	11672
ACGAGTGGGATGCGGGAGAT	13615	14549	13956	9935	21457	10040	13243
ACGCTGGGAGAACAGGGTAC	8403	9780	7540	7142	9659	6704	6468
ACGCTTTGCCACGGTGGTGG	10703	13449	10221	9251	7644	3657	4548
ACGGTGGTGGAGGAGCTCTT	11101	11330	10622	9790	4943	19440	9814
ACTAAACACCCGGGGAACTA	13560	8172	7261	6083	9070	9659	8871
ACTAACAATTAGCGCAGTTG	13211	8887	7332	6250	10927	7608	16060
ACTAACGGCGCATCACCTAA	14927	7868	9003	7507	3859	23446	18854
ACTCAGTCATCCACAGGGCG	10357	8130	7808	8399	13553	11324	8277
ACTCGTAGCCCCTCTGCGAC	4421	4187	2746	2038	3489	4003	5830
ACTCTGCTCAGTTTGGCCCT	8165	9749	9950	8000	39094	11821	4155
ACTGTACGGCCCCAGCATGC	6763	5495	6307	3299	16899	10852	2913
ACTTCACTTGTGGCCCAGAT	8199	3051	2340	1989	1526	11702	4269
ACTTCTCCCGCCGCTACCGC	3717	2364	1906	1765	2439	9132	7570
AGAACAGGGTACGATAACCG	12116	5563	5048	4956	2980	4377	49671
AGAAGGCCACAATCCTCCCC	5961	2759	1934	2409	6841	4883	13282
AGAAGTACCTCTCTCTGTTT	10744	10107	8645	6112	7122	6243	15231
AGAAGTCGTCGCCGGCCTGG	13139	13131	11706	9036	186851	11473	10095
AGAGTCTTCAGAGACAGCCA	13729	9041	8714	8531	3846	9917	4307
AGAGTTGGTCGAACCGTCGC	4218	4875	5108	3469	3544	3867	4019
AGATGTGGGCGCCGCGCCCC	5815	7756	6838	6493	20956	8135	17864
AGCCAGGAGAAATCAAACAG	13745	7142	6137	7120	17655	10359	18240
AGCCGGGGTCTGCAGCGGCG	8383	10169	9339	9082	9652	19873	3858
AGCCTCCGTTATCCTGGATC	6980	5060	6174	5769	1803	13403	4346
AGCGCCACCACCGAAGACTT	9130	7878	6728	8263	3269	15754	10725
AGCGGCGAGGTCCTGGCGAC	4860	4719	7468	3552	3529	5637	12121
AGCGTCCCCGCGCGGTGAAG	9626	8705	7839	8282	5617	4960	5943
AGCGTGCGCCATCCTTCCCA	9516	6694	6273	4855	3060	4970	5369
AGCTATAGCGCGCGAATCGG	11668	12187	10036	7806	15941	4837	18026
AGCTCCCACCAGGGCCAAAC	5517	3694	3556	3316	1954	1780	5477
AGCTGGCCAGCAATCCACGA	9668	9412	10870	8381	9794	7843	8964
AGCTGGCTGGACATCTCGGC	4535	3485	3912	4052	4034	3838	2990
AGCTGTCGCAGAGGGGCTAC	6257	4710	5180	4805	2055	2409	7312
AGGAATGGAATTAGCGGACC	9210	9214	9389	7749	6702	8131	13819
AGGACCGTTAACGATACGCG	10737	8710	7897	5978	4545	11582	4650
AGGACGCGATCGAGCGTATA	15104	14676	14694	13228	30201	25373	57760
AGGAGAAATCAAACAGAGGC	9557	4951	5795	5606	5265	4447	4034
AGGAGAAGATGCCCGGTGCG	13529	16578	14027	12916	21914	10995	11455
AGGAGCTCTTCAGGGACGGG	12161	10094	10562	9179	15269	10006	5890
AGGATAACGGAGGCTGGGTA	13352	7130	7577	8797	7850	20312	21568
AGGATGAATAAATCGCCCGT	9338	8514	7594	7309	5743	3986	12662
AGGCATCCTGCAGTTGGGGG	10831	8458	7407	5669	5626	1879	2226
AGGCATGTTGACTTCACTTG	15452	13493	12428	8662	6643	26336	9378
AGGCCCCGCGGCGGCGCCGG	7438	10872	8389	6919	19357	17728	16630
AGGCCGGCGACGACTTCTCC	6624	5617	8286	6921	2923	2808	1752
AGGCTGGGTAGGTGCACTTG	11820	11762	11000	9842	7549	7037	4808
AGGGACGGGGTGAACTGGGG	10586	8434	8092	7442	8534	7051	13288
AGGGCGATGTTGTCCACCAG	10254	8357	10221	5958	14444	25628	8015
AGGGGCGACATCTCCCGGTT	6570	8453	5710	4731	7294	4398	25481
AGGGGCTACGAGTGGGATGC	7008	7615	6626	5054	3227	5215	5301
AGGGTCAGGTGGACCACAGG	8977	4168	4334	4123	5392	7729	4318
AGGGTGATGCAAGCTCCCAC	6977	4639	3977	3903	2176	1313	15014
AGGTAACGAATTGAACGTAC	9480	3222	3426	2834	15121	4660	10969
AGGTACTCAGTCATCCACAG	11593	7099	6754	6919	6796	9689	12719
AGGTCCTGGCGACCGGGTCC	7685	10258	11095	9660	6766	8728	8945
AGGTGCCGGTTCAGGTACTC	6470	9416	8857	7252	6870	8437	4517
AGGTGGACCACAGGTGGCAC	8383	5968	5763	6104	4853	16122	6267
AGGTGGCACCGGGCTGAGCG	8857	8552	7991	7515	7353	6549	5686
AGGTGTGCAGGTGCCGGTTC	7092	7283	7745	5353	9887	11440	6695
AGTCATCCACAGGGCGATGT	10293	2814	3497	3049	4870	5145	8451
AGTCCGCAATTTGCGACGAT	10566	6394	6729	6816	30735	10116	13387
AGTCGATAGGTCGGATACGC	5558	3978	2920	2501	2550	26747	4309
AGTCGCAATTGTTCAGATGG	12005	9253	10223	8027	3575	5570	10751
AGTCGCGGCGGTAGCGGCGG	8779	11302	11774	10558	6582	16003	14467
AGTCGTCGCCGGCCTGGCGG	8130	10616	9103	8217	12739	22375	12794
AGTCTTCAGAGACAGCCAGG	11819	6904	7560	6093	2894	14552	3821
AGTGACCTCGTCATAAGCGG	11635	6567	7152	6851	5774	5934	7897
AGTGGGATGCGGGAGATGTG	12323	12868	10089	9757	16376	21357	8079
AGTTATCGCCGGCCTAACGC	5312	3315	2828	2029	924	3186	2144
AGTTCACCCCGTCCCTGAAG	12607	4924	5357	4350	2794	13742	8422
AGTTCCACAAAGGCATCCTG	10950	6322	6782	6934	9816	5420	1971
AGTTCGGTGGGGTCATGTGT	10998	11909	10088	8942	7622	15171	25461
AGTTTCACCTGTATAACTAG	15126	6419	6672	5416	7246	28771	10430
ATAACCGGGAGATAGTGATG	13167	8267	10467	7340	6225	7689	20067
ATACTTACTGCAAAAAGAGC	9491	1389	1820	1090	1435	1655	1370
ATATATTTCTAACTCGGAGG	13722	6606	7212	7253	4239	7387	17589
ATCAAACAGAGGCCGCATGC	8141	5600	6962	4712	3748	2524	5736
ATCACCAAGTGCACCTACCC	6846	3987	3203	3724	4361	5387	4234
ATCACCCTGGGTGCCTATCT	8465	6505	5462	4656	2321	64094	8507
ATCACCTGTTCTGTTGACTG	12193	7611	7913	7066	6088	7398	21316
ATCAGAGGCTAGCTAACCGA	13159	8982	9126	6884	7428	8926	11568
ATCCAAACGTTTCACACCCC	5888	4176	3639	3255	3530	13490	7470
ATCCAGGATAACGGAGGCTG	12406	10872	9126	7914	6231	5884	13932
ATCCATTATAAGCTGTCGCA	9018	5380	2927	3599	5591	16236	4140
ATCCCCAAGACATGCTCGGT	5796	4383	4817	3079	3329	9406	2922
ATCCCGGGACCCGGTCGCCA	9090	3631	3562	2100	1525	6641	7738
ATCCTGCAGTTGGGGGAGAG	10130	8159	7336	7240	7729	11356	7484
ATCCTGGATCCAGGTGTGCA	11972	11019	9871	7788	9656	16073	34666
ATCCTTCCCAGAGGAAAAGC	6530	4072	3092	2661	7132	2583	4242
ATCGTACCCTGTTCTCCCAG	10352	6327	7004	6889	3783	2901	16960
ATCTAGGGAATGCATACGGG	12325	7331	6844	5757	7819	9040	10560
ATCTCCCGCATCCCACTCGT	5277	3424	3784	4158	2032	1885	2085
ATCTCCCGGTTATCGTACCC	6053	6454	5349	4283	2661	1945	6973
ATCTCGGCGAAGTCGCGGCG	8248	9068	7399	6697	5414	7445	9511
ATGACCCCACCGAACTCAAA	9929	3556	2534	2685	3128	835	2538
ATGATACCCATGAACGACTC	9521	4315	5070	3758	5390	5346	19512
ATGCCTTTGTGGAACTGTAC	8867	4049	4200	4253	4013	5755	5470
ATGCGGCTGGATGGGGCGTG	9673	13940	11565	9061	13877	10022	5417
ATGCTAACGGGCCCATACGA	11335	7041	5534	6289	6274	4882	7420
ATGGCGCACGCTGGGAGAAC	7320	3170	5269	4499	3667	4895	7435
ATGGGATTATCGCACCCCCT	7270	6395	6200	5090	3167	11849	5133
ATGGGGCGTGTGCCCGGGCT	6689	9729	7460	7134	9882	5576	6278
ATGTCATCCAATTCGTGTGC	9278	7324	6691	6458	11187	11192	7198
ATGTCCAGCCAGCTGCACCT	6934	5543	5513	3686	11442	15535	11315
ATGTGGGCGCCGCGCCCCCG	7470	11339	10913	7612	11751	13170	11672
ATGTTATAAACGGACGGGTT	9756	9638	6984	6861	11091	10008	29371
ATTAACGTACCTATTCAACT	8737	4474	5052	3567	5400	6591	4820
ATTATAAGCTGTCGCAGAGG	10141	4786	4621	3965	28269	6602	6116
ATTGGTTTATTATAGCCGGT	7338	4525	4637	4372	8188	8941	3406
ATTGTGGCCTTCTTTGAGTT	8596	7295	5066	5703	10138	15817	7386
ATTTCTCCTGGCTGTCTCTG	8715	7976	8004	5701	6983	5404	7337
CAAACAGAGGCCGCATGCTG	11655	9743	7090	6821	10575	10354	21645
CAAACTGAGCAGAGTCTTCA	11850	6288	6253	4658	43817	13494	5644
CAAAGCGTCCCCGCGCGGTG	8999	6784	6671	6009	4518	7050	3962
CAAAGGCATCCTGCAGTTGG	12178	8367	9022	9612	13758	5679	43357
CAACCGGGAGATGTCGCCCC	5650	5691	4911	4560	1674	4237	2629
CAACGCACTATCGTGCGCGA	10096	8954	9527	7492	6540	6497	5142
CAACTGCAGGATGCCTTTGT	9561	5390	4244	4341	5700	12231	44476
CAATCGATCAAGCGCGCGAC	6130	4479	4219	3059	17078	5934	3628
CAATTTGCTTAGGCGACCTG	12422	13713	8681	10876	15323	8584	5416
CACAAAGGCATCCTGCAGTT	9571	4056	4703	4547	4510	16290	3949
CACACCTGAGCATGAGCCCT	6741	5214	5605	6265	7551	11016	17034
CACACCTGGATCCAGGATAA	13062	9432	7408	7167	3727	4957	22347
CACAGGGCGATGTTGTCCAC	5515	2866	3617	2188	1113	707	2528
CACATCTCCCGCATCCCACT	6117	3675	3427	2301	2054	2181	6564
CACCAGGGCCAAACTGAGCA	10003	3389	3469	2837	3704	12122	7291
CACCAGGGGCGACATCTCCC	6520	3120	2036	2573	6669	20535	12296
CACCTGACCCTCCGCCAGGC	4327	3975	3286	2827	1948	11902	1132
CACCTGCACACCTGGATCCA	12285	11025	7805	8966	8711	15096	3930
CACCTGGATCCAGGATAACG	10875	6114	5285	5235	4584	9866	5410
CACGCTGGGAGAACAGGGTA	11742	14307	11236	10835	10788	4704	5781
CACTACTAGCTCAAGGACCG	10324	10756	8736	5949	13973	15548	9050
CAGAATACTTTGGCCGTTGG	12278	9252	8369	7675	16057	5200	8909
CAGACCCCGGCTGCCCCCGG	6729	6644	4592	4636	8401	4553	3669
CAGAGGCCGCATGCTGGGGC	6391	5984	6160	5432	4356	12281	16099
CAGAGGGGCTACGAGTGGGA	11560	10025	7674	7844	11660	3938	8361
CAGAGTCTTCAGAGACAGCC	8121	5308	3755	3487	2595	31182	2416
CAGATAGGCACCCAGGGTGA	13126	12953	11179	9164	5701	7266	8301
CAGCAAGAAGGCGCGATCTG	13300	10213	9721	10485	19585	18586	16745
CAGCCAGGAGAAATCAAACA	9497	5466	5494	4185	8092	4394	2638
CAGCCGGGGTCTGCAGCGGC	4318	5552	3617	4708	5034	3303	8840
CAGCGGCTCGTACGCGAAAG	9008	9135	6462	6868	9844	5682	7419
CAGCGTGCGCCATCCTTCCC	5045	3236	3791	2710	584	17851	4712
CAGCTGGCTGGACATCTCGG	10940	9868	11081	8406	5724	8382	5419
CAGGATAACGGAGGCTGGGT	6171	3527	3482	3180	1344	5694	1768
CAGGCAACTTAGCATTATGC	7739	6291	6017	4822	5192	3157	6914
CAGGCATGTTGACTTCACTT	9042	6219	6201	5543	4629	5420	3840
CAGGCCCCGCGGCGGCGCCG	8723	12517	9538	10079	8672	22079	6748
CAGGGACGGGGTGAACTGGG	8834	7685	6406	5175	4842	8062	5222
CAGGGCGATGTTGTCCACCA	8739	4599	3885	2595	2531	8106	6726
CAGGGGCGACATCTCCCGGT	6180	4090	3921	4408	2866	10992	2644
CAGGGTACGATAACCGGGAG	9538	6336	6260	6147	2161	6254	12186
CAGGTACTCAGTCATCCACA	11872	7307	6574	6001	10560	17255	14830
CAGGTCGTACGGCGGATAAC	11580	8028	8454	7516	4128	6656	8001
CAGGTGCCGGTTCAGGTACT	9138	10824	11351	9928	4952	34142	6014
CAGGTGTGCAGGTGCCGGTT	8636	10373	8722	7309	5205	12620	7216
CAGTTCACCCCGTCCCTGAA	10737	7313	5310	4749	3944	2458	16519
CAGTTGGGGGAGAGGAGGGA	14730	8428	8534	8432	9627	5347	4514
CATACCTATGACATTTACAA	11449	1116	1551	1321	2803	3279	2517
CATCACCCTGGGTGCCTATC	7201	4966	3628	2995	2755	9064	3490
CATCACTATCTCCCGGTTAT	9711	3417	3250	2281	2200	6455	11895
CATCCATTATAAGCTGTCGC	3434	918	767	1330	930	865	3478
CATCCCACTCGTAGCCCCTC	6456	2646	2185	2826	1476	1341	8138
CATCCCGGGACCCGGTCGCC	4012	3346	3758	2767	2291	13061	2867
CATCCTGCAGTTGGGGGAGA	12465	8514	8264	6700	15745	6140	4846
CATCGCCCTGTGGATGACTG	11243	12128	9307	9009	7663	5599	7556
CATCGCCGTTAACGGTCGTT	7058	8252	6744	6114	8027	14692	19347
CATCTCGGCGAAGTCGCGGC	4379	2391	2691	1814	1526	1973	6022
CATCTTCTCCTCCCAGCCCG	7023	5680	5095	6169	5603	47170	5673
CATGACCCCACCGAACTCAA	9483	2449	2623	2398	54995	5044	1349
CATGTATACCCAAGTCAAGC	5947	2464	1763	2224	836	1425	4318
CATTATAAGCTGTCGCAGAG	12864	4871	6960	3983	3637	4947	16094
CCAAACTGAGCAGAGTCTTC	8524	2963	2517	2980	2440	1647	3999
CCAACTGCAGGATGCCTTTG	14081	12056	10100	8979	11135	7709	19546
CCACAAAGGCATCCTGCAGT	8708	4511	3939	3840	5272	3971	2034
CCACAGGTGGCACCGGGCTG	9658	11397	10243	9122	6454	8528	3984
CCACCAGGGCCAAACTGAGC	4870	1221	626	820	269	1787	6328
CCACCAGGGGCGACATCTCC	6311	1810	1174	1837	6318	5102	14845
CCACCGTGGCAAAGCGTCCC	6265	5373	4129	4022	4387	17001	2068
CCAGCATGCGGCCTCTGTTT	8907	6419	8349	5206	3241	37458	5226
CCAGCCGCATCCCGGGACCC	5237	5033	5450	4216	7286	3815	4512
CCAGCGTGCGCCATCCTTCC	5377	3736	3093	3186	5390	8642	5470
CCAGGGACAGGACTTACGGT	7383	8752	6335	6934	7811	5605	24756
CCAGTTCACCCCGTCCCTGA	7230	2378	1830	1840	693	1483	4513
CCATTATAAGCTGTCGCAGA	8998	3389	3094	2073	1954	12344	2871
CCCAACCGGTCAATCGTACG	7644	7816	8182	5782	4813	9622	4095
CCCAACTGCAGGATGCCTTT	10723	6457	6785	4576	3977	16654	11578
CCCACCAGGGCCAAACTGAG	10470	5130	5929	4602	4200	5665	46083
CCCACTCGTAGCCCCTCTGC	4263	2293	1921	1879	2671	11454	6555
CCCAGATAGGCACCCAGGGT	5902	3229	3239	2763	8231	1652	3626
CCCAGCATGCGGCCTCTGTT	6466	5546	5590	3829	3297	1066	1516
CCCAGTTCACCCCGTCCCTG	8364	3727	2867	2461	1972	6788	6019
CCCCAACTGCAGGATGCCTT	6990	5655	4526	5671	6177	2433	4169
CCCCAGTTCACCCCGTCCCT	6275	2316	2082	2026	2173	5977	10788
CCCCATCCAGCCGCATCCCG	7803	4264	4636	3717	5150	8539	3960
CCCCCAGTTCACCCCGTCCC	4032	1571	2578	1488	1249	934	870
CCCCGCGCGGTGAAGGGCGT	6246	6379	6097	5658	3318	2626	3103
CCCCGTCGCGGTATGATCGG	10588	11853	14090	11815	14059	7986	7008
CCCGATGCGTACGTCGCGCT	4828	2398	3017	2988	3683	5900	6438
CCCGCGCGGTGAAGGGCGTC	7249	8153	8322	7446	9895	9214	2359
CCCGCGGCGGCGCCGGGGGC	5204	6040	4883	4291	3731	13300	1866
CCCGGCGCCGCCGCGGGGCC	6157	8956	7616	5493	7696	6255	11692
CCCGGGATGCGGCTGGATGG	10538	11997	10345	7952	21021	7578	5514
CCCGGGCACACGCCCCATCC	5905	6740	4826	3874	6866	4500	2974
CCCGGGCTGGGAGGAGAAGA	11033	7326	8676	6833	4555	10313	12576
CCCGGGGGCCGCCCCCGCAC	5254	7016	4351	4655	3434	5770	2664
CCCGGTCGCCAGGACCTCGC	4186	3767	2805	3132	2131	5114	1825
CCCGGTGCGGGGGCGGCCCC	5695	7606	9545	5627	5588	6066	4362
CCCTCCGCCAGGCCGGCGAC	5018	5683	7439	5365	3575	2945	2352
CCCTCCTCTCCCCCAACTGC	3965	2415	2070	2775	1321	1742	2591
CCCTCGCGGTCGATCGACCT	6234	4304	5212	6050	2322	15288	2578
CCCTCTGCGACAGCTTATAA	11600	8926	8335	6975	6108	15862	2306
CCCTGCCCGTACGTCGCGAT	4321	3380	2621	2209	16155	1753	2781
CCCTGCGTCGACCGTAACGC	4884	5538	4349	4292	5801	3180	1806
CCCTTTACCTGTTGGAGCTG	9648	7531	7037	5922	5787	10389	16297
CCGAACTCAAAGAAGGCCAC	6318	1982	1880	1507	1787	2237	2714
CCGCCGCGACTTCGCCGAGA	8667	6592	6973	6079	8398	1607	3257
CCGCCGCGGGGCCTGCGCTC	5643	4837	4596	5473	2360	3766	7528
CCGCGCGGTGAAGGGCGTCA	9439	11021	9299	9169	9119	5443	10551
CCGCTTACCTTCGTGAGTCT	8338	4897	5788	5422	1699	8127	9816
CCGGCCTGGCGGAGGGTCAG	8264	11029	11733	8261	10736	6645	15975
CCGGCGACGACTTCTCCCGC	4427	6431	4179	3814	18961	2983	2696
CCGGCTGCCCCCGGCGCCGC	2434	2506	2975	2128	765	10838	1132
CCGGGAGATGTCGCCCCTGG	8613	8200	8002	5910	12626	4637	6150
CCGGGGGCCGCCCCCGCACC	4065	5115	5586	4452	1343	4791	9668
CCGGGTCCCGGGATGCGGCT	5381	5897	5280	6658	8847	3519	1922
CCGGTGCGGGGGCGGCCCCC	5296	7829	6557	7656	21801	3559	5193
CCGTACCATGATGTTGCCCA	11440	6888	6665	5999	26605	11047	6566
CCGTACCTGTGATTGTTCCA	9576	2817	1770	2239	1333	3225	4479
CCTATCTGGGCCACAAGTGA	12903	9578	10603	6171	3725	6255	4855
CCTCACCTTGATGGGGATGC	6401	6143	5665	5191	3494	10709	3753
CCTCCACCACCGTGGCAAAG	9257	6961	4881	4350	3410	2247	3395
CCTCCGTTATCCTGGATCCA	9417	8644	5920	8621	3726	10367	5604
CCTCCTCTCCCCCAACTGCA	7750	3783	3996	3071	4065	2233	2926
CCTCTCCCCCAACTGCAGGA	7819	4475	4205	3849	2755	3988	1393
CCTCTGCGACAGCTTATAAT	9953	3997	2834	3452	1798	2957	10850
CCTCTGGGAAGGATGGCGCA	7257	5377	6177	6482	3289	8532	2369
CCTGACGCCCTTCACCGCGC	3197	1878	1416	2040	951	2215	751
CCTGCAGTTGGGGGAGAGGA	12362	7349	5497	6734	4349	4018	5731
CCTGGATCCAGGATAACGGA	9906	4846	7120	4663	4617	28186	10635
CCTGGATCCAGGTGTGCAGG	10166	10725	9074	8750	7443	5896	22360
CCTGGTGGACAACATCGCCC	5814	3356	2271	2338	3119	2726	2355
CCTGTCGCAAGGACCGACAT	6317	6129	5764	5783	3390	4640	3296
CCTGTGGATGACTGAGTACC	6176	4204	3431	3527	2777	10276	2266
CCTTCCCAGAGGAAAAGCAA	12617	3320	3530	2889	1387	5512	4153
CCTTCTTTGAGTTCGGTGGG	11766	12036	9034	10279	18630	9191	4691
CCTTTACCTGTTGGAGCTGA	9787	3839	4058	4812	10331	3806	23231
CCTTTCAAGTCGTACCAGAT	7356	5701	7810	5326	5320	3728	2423
CGAAGTCGCGGCGGTAGCGG	7176	4505	5394	4649	3284	18385	8245
CGAATAATTCGCGCCGTACG	8073	4096	4047	3699	5246	3344	9768
CGAGTGGGATGCGGGAGATG	13122	16870	13060	12012	14674	42593	23341
CGATAACCGGGAGATAGTGA	12483	5819	5433	5546	11728	3777	10536
CGATGTTGTCCACCAGGGGC	5940	5071	4710	4416	4261	9185	3745
CGCAGAGGGGCTACGAGTGG	11691	9798	8126	9177	7599	10025	8041
CGCAGGCCCCGCGGCGGCGC	3600	4792	3509	2587	3224	3917	3135
CGCCAGGACCTCGCCGCTGC	4081	3017	3015	3057	4734	2972	1559
CGCCCCATCCAGCCGCATCC	5951	4053	3801	2658	3039	4746	5943
CGCCCTTCACCGCGCGGGGA	7962	5667	7077	7229	1861	5067	7306
CGCCGAGATGTCCAGCCAGC	4509	2902	2250	1991	1842	1323	1089
CGCCGCTACCGCCGCGACTT	6404	7001	5951	6274	5185	6681	5315
CGCCGGCCTGGCGGAGGGTC	7530	10152	9270	8636	4246	6097	4725
CGCCGGGGGCAGCCGGGGTC	6260	9413	7482	6941	4501	6593	6242
CGCGCGGGGACGCTTTGCCA	8599	8609	7644	7464	4875	8662	3896
CGCGGCGGTAGCGGCGGGAG	9392	9794	11845	10154	6292	6090	3781
CGCGGGGACGCTTTGCCACG	9162	8844	7034	5525	3458	85408	5402
CGCGGGGCCTGCGCTCAGCC	4742	2812	2934	2639	1047	883	1209
CGCTACCGCCGCGACTTCGC	5635	4424	4176	3923	2624	29418	7223
CGCTCAGCCCGGTGCCACCT	5587	4827	6170	4723	4705	11280	2756
CGCTCGCACTACACGTCGAA	9513	6128	4703	4341	5397	3705	5232
CGCTTTGCCACGGTGGTGGA	11048	11867	10014	10212	9235	43342	4607
CGGACGACGGGTCGTTACGA	12185	15439	13265	10158	46941	4644	11721
CGGAGGGTCAGGTGGACCAC	6088	4649	4761	3318	15735	11996	9288
CGGCCCCAGCATGCGGCCTC	5998	8932	7804	6589	7691	6686	7670
CGGCCTGGCGGAGGGTCAGG	9235	11374	8706	7289	6731	4353	5608
CGGCGAAGTCGCGGCGGTAG	7885	9558	8974	7275	9586	5705	4789
CGGCGAGGTCCTGGCGACCG	7673	11638	10166	7032	3397	9507	7695
CGGCGCCGCCGCGGGGCCTG	6611	7763	7363	6317	4833	6635	3761
CGGCGGCGCCGGGGGCAGCC	4593	2740	2458	2819	648	1500	1160
CGGCGGGAGAAGTCGTCGCC	4676	9070	6708	5893	14825	7496	3724
CGGGAGATGTCGCCCCTGGT	5851	5617	5991	4621	19821	7109	12629
CGGGATGCGGCTGGATGGGG	8871	5318	5972	5024	4186	4045	4236
CGGGCTGAGCGCAGGCCCCG	5994	8199	9290	8978	19240	7440	7665
CGGGGACGCTTTGCCACGGT	4249	4598	4500	3484	2044	8201	1402
CGGGGGCAGCCGGGGTCTGC	4879	6935	6362	4973	9132	6236	6145
CGGGGGCCGCCCCCGCACCG	6703	8306	8633	6077	4443	11629	5724
CGGGTCCCGGGATGCGGCTG	9204	13326	11975	9017	10359	5059	7798
CGGTGAAGGGCGTCAGGTGC	6001	7177	6697	6090	37847	3626	4657
CGGTGCGGGGGCGGCCCCCG	7648	10929	9729	7745	39088	17101	9335
CGGTGGGGTCATGTGTGTGG	10453	10442	9266	7356	7096	4451	12070
CGGTGGTGGAGGAGCTCTTC	7781	8796	7576	7391	2907	50560	6538
CGGTTGACGCTCTCCACACA	8595	7963	7353	6091	5264	7206	7367
CGTACCATGATGTTGCCCAT	9917	5931	5334	6146	11386	8974	11493
CGTACCCTGTTCTCCCAGCG	7481	5926	4274	5062	4554	5966	3462
CGTCCCCGCGCGGTGAAGGG	9691	8945	11577	9852	9850	4938	3063
CGTCGCCGGCCTGGCGGAGG	6995	8319	8015	6289	14030	15052	8497
CGTGCGCCATCCTTCCCAGA	7328	4644	4568	4074	1655	6450	19738
CGTGGCAAAGCGTCCCCGCG	5010	5335	4508	3662	5433	4588	4179
CGTGGCTAATCTGTTAACTA	10260	4271	5447	4147	3778	9013	8302
CGTGTGCCCGGGCTGGGAGG	11118	11632	9214	8536	6693	19324	11824
CGTTATCCTGGATCCAGGTG	9051	8332	7569	6118	4961	3705	10046
CTACCCAGCCTCCGTTATCC	5788	2175	2375	1938	2535	2646	20548
CTACCGCCGCGACTTCGCCG	8971	6752	6675	5973	11591	1825	5332
CTACGAGTGGGATGCGGGAG	12034	14813	12079	12488	22514	10678	7715
CTAGATAAGCATCGCGCGTA	11736	7658	7710	7149	34873	14233	23046
CTAGGTAACTCTATAAGACC	9475	3866	4137	2971	1647	3198	904
CTATCTGGGCCACAAGTGAA	13752	12733	10977	9857	16999	7048	5830
CTCACCAAAGGACTCGTTGA	11949	5308	5019	5093	3872	6137	4730
CTCACCATGGCTGTTGCGCG	6758	5931	5068	4766	5952	12519	4142
CTCACCATGGTGGCGGATGG	11043	11667	9462	10977	8199	14275	13915
CTCACCTCTGGATTGGCTTC	10014	12791	7400	7779	15411	8618	11707
CTCACCTTAAGGGCATCAGC	5797	2741	2895	2455	3246	1597	618
CTCACGTGGAGCCGACCGAC	5538	4558	3862	3319	1546	3510	1718
CTCAGCCCGGTGCCACCTGT	7935	6145	6456	4425	3009	5670	4258
CTCAGTCATCCACAGGGCGA	12472	7279	6637	6432	6257	17531	9268
CTCAGTTTGGCCCTGGTGGG	10156	8974	8448	8231	12374	7710	12310
CTCCACACACATGACCCCAC	5781	2418	2109	1651	1740	528	717
CTCCCACCAGGGCCAAACTG	9626	5722	5764	5793	5876	3373	4020
CTCCTCCACCACCGTGGCAA	9669	10949	8151	8426	11189	2934	4692
CTCCTCCCAGCCCGGGCACA	7466	10328	7589	6688	7597	4383	5636
CTCCTCTCCCCCAACTGCAG	7459	5047	4342	3942	6197	3418	12430
CTCGGCGAAGTCGCGGCGGT	4697	5323	4581	4996	9140	3733	5547
CTCGTACGACCGGACGTCTA	10705	10297	10391	8913	5559	16623	10288
CTCTCGCAAGCGCGCCAATA	13004	7907	8544	7861	7494	19020	5077
CTCTGCACTTTGGTCGCTGG	11804	8057	7912	7571	10640	21964	9060
CTCTGCGACAGCTTATAATG	15197	5867	5114	5060	13350	10882	13306
CTCTGCTCAGTTTGGCCCTG	10879	11806	10280	8622	6653	11841	11080
CTGAAGACTCTGCTCAGTTT	11214	8280	6934	6968	5269	11019	6980
CTGAAGAGCTCCTCCACCAC	5230	880	683	930	1656	3849	1402
CTGACCCTCCGCCAGGCCGG	6913	5855	6552	6253	5337	5165	4044
CTGACGCCCTTCACCGCGCG	5674	4448	5857	4066	12981	11669	2238
CTGAGCGCAGGCCCCGCGGC	4911	3475	4353	4024	3740	3283	4583
CTGCACCTGACGCCCTTCAC	4275	3323	3113	1774	4234	1017	1387
CTGCAGACCCCGGCTGCCCC	5376	3770	4099	4314	2211	5369	3563
CTGCAGCGGCGAGGTCCTGG	9051	7396	9119	5831	6081	6388	4789
CTGCAGTTGGGGGAGAGGAG	14316	11498	7638	10259	8420	13589	17005
CTGCCCCCGGCGCCGCCGCG	5916	6857	7059	6558	2779	3090	5705
CTGCGACAGCTTATAATGGA	10823	3177	4623	4249	2255	4433	29526
CTGCTCAGTTTGGCCCTGGT	5770	5572	4420	4037	3981	4241	7795
CTGGATGGGGCGTGTGCCCG	9446	14162	12944	12395	11848	14942	4266
CTGGCGACCGGGTCCCGGGA	8960	9619	9937	8583	26220	5910	7298
CTGGCTGGACATCTCGGCGA	9832	6492	7094	5062	19708	10470	15651
CTGGCTGTCTCTGAAGACTC	8414	5192	6238	6169	2979	8037	9204
CTGGGAAGGATGGCGCACGC	4929	4517	3682	3277	4846	2362	6569
CTGGGTAGGTGCACTTGGTG	10215	12942	9675	9921	10325	3310	13767
CTGGGTGCCTATCTGGGCCA	9241	9670	7955	7367	7513	8150	2659
CTGGTGGACAACATCGCCCT	7519	6092	3814	3401	3918	5035	2258
CTGTCGCAGAGGGGCTACGA	7590	5458	4789	4753	2722	9419	5271
CTGTCTCTGAAGACTCTGCT	6858	3689	3717	4097	2212	7206	1683
CTGTGGATGACTGAGTACCT	9029	6750	6159	6073	14809	9270	7730
CTGTGGTCCACCTGACCCTC	5793	6126	4528	4065	4029	12642	4176
CTTCACTTGTGGCCCAGATA	11227	4061	3915	3169	2606	3109	6652
CTTCAGAGACAGCCAGGAGA	14304	9980	10323	8766	7199	24839	4626
CTTCAGGGACGGGGTGAACT	8606	5281	6056	5261	2396	2895	4323
CTTCCCAGAGGAAAAGCAAC	8921	2759	3308	3116	882	6062	4125
CTTCCCTCCTCTCCCCCAAC	5615	6473	6186	4122	5320	4405	3740
CTTCCGTTTACGTCGTCGTT	8849	8635	9598	7948	10047	24364	2223
CTTCGCCGAGATGTCCAGCC	5653	3904	3644	3553	3717	1146	435
CTTTGAGTTCGGTGGGGTCA	12157	9604	9306	6501	9192	9337	8062
CTTTGCCACGGTGGTGGAGG	11080	13900	11255	11179	13434	14653	16191
GAAAACGAGCGGAACGCGAT	6902	4407	3817	4172	2245	32199	5311
GAAAAGTCATCCCACGAAGT	8707	7297	7603	6035	5943	4607	8318
GAAATCAAACAGAGGCCGCA	10487	5848	5744	4832	8381	1763	7373
GAACAAACCTTATGCACATA	13193	7545	8807	7737	5437	7645	10498
GAACAATAGTCGAACTAGGT	7552	4619	3995	3314	7865	15555	7092
GAACAGGGTACGATAACCGG	11299	7818	8459	5345	31482	4440	7427
GAACCGGCACCTGCACACCT	8831	7179	5859	6441	5688	4532	13221
GAAGAGCTCCTCCACCACCG	6824	1490	1628	2224	1155	2330	6293
GAAGATGCCCGGTGCGGGGG	10444	10886	10059	9228	12216	6980	9915
GAAGGATGGCGCACGCTGGG	11370	5079	4727	3880	5006	18419	8777
GAAGGCCACAATCCTCCCCC	7064	2303	1748	2069	9747	40672	55743
GAAGGGCGTCAGGTGCAGCT	7525	5817	5999	5867	2177	6175	15700
GAAGTACATCCATTATAAGC	7141	2527	2687	2899	1910	4845	4284
GAAGTCGCGGCGGTAGCGGC	5928	5270	5106	4692	3438	5716	10137
GAAGTCGTCGCCGGCCTGGC	5436	5020	3644	4105	6884	5299	4703
GAAGTGTAATTGGGTTCACC	7804	4538	5640	5070	4380	1655	7783
GAATACCTCTAGCCATTCAG	10911	2072	2026	1808	591	8603	6217
GACAACATCGCCCTGTGGAT	9575	8037	6477	6215	8376	4733	3900
GACAGCCAGGAGAAATCAAA	14310	6018	5698	4673	7545	10617	18676
GACCACAGGTGGCACCGGGC	6409	5303	5410	4419	7808	1524	6286
GACCCCACCGAACTCAAAGA	9982	3040	4761	2683	4700	9661	4659
GACCTCAAGTGATCCGGACA	14876	13974	13765	11478	8224	18884	6457
GACCTCGCCGCTGCAGACCC	6385	6409	4692	4769	17715	6645	16359
GACGCCCTTCACCGCGCGGG	7605	5245	6874	5390	2014	7624	5467
GACGCTTTGCCACGGTGGTG	10055	12269	10499	10112	19914	4765	3805
GACGGGGTGAACTGGGGGAG	11180	10983	10510	8944	12429	12571	2598
GACTCTGCTCAGTTTGGCCC	5773	4365	5357	5119	2841	1428	1438
GACTGAGAATCATCGATTGA	16957	12099	10365	9223	17696	8056	11518
GAGAAATCAAACAGAGGCCG	9559	11258	11417	7469	8859	3695	6988
GAGAACAGGGTACGATAACC	9115	5395	4793	5148	5807	33245	7174
GAGAAGATGCCCGGTGCGGG	9573	11367	10437	9580	6749	5079	14014
GAGCCGCCGAACGACGTATA	10275	10530	10305	9497	10496	8830	5406
GAGCGCAGGCCCCGCGGCGG	8070	11048	10220	8610	8518	17331	8588
GAGCGTCAACCGGGAGATGT	7933	6911	7107	5694	4339	4745	8098
GAGCTCTTCAGGGACGGGGT	7476	6832	7118	5738	7461	2249	3352
GAGGAGAAGATGCCCGGTGC	5987	8473	6171	4843	3729	5045	2046
GAGGAGCTCTTCAGGGACGG	11026	11783	10122	9173	47051	9456	5272
GAGGATTGTGGCCTTCTTTG	10968	7692	7773	5863	9888	12913	9563
GAGGCTGGGTAGGTGCACTT	9594	9684	7411	7628	6883	3392	5591
GAGGGACGTAATCCCGATCG	9435	12353	12382	8286	15891	5411	8935
GAGGGGCTACGAGTGGGATG	13010	13513	14020	11681	12408	9841	6633
GAGGGTCAGGTGGACCACAG	9854	5752	5271	3923	4796	10334	4231
GAGTCTTCAGAGACAGCCAG	11680	9168	8102	8231	6714	7063	4259
GAGTGGGATGCGGGAGATGT	11033	9373	9503	8610	11083	4232	23161
GAGTTCGGTGGGGTCATGTG	10160	10829	10059	7887	14004	4814	5840
GATAACCGGGAGATAGTGAT	9709	7484	6270	6491	15747	3216	7332
GATAACGGAGGCTGGGTAGG	11427	10519	9065	7987	14029	8969	5741
GATAGGCACCCAGGGTGATG	12628	12970	9562	7727	9501	14997	14849
GATCATCGACGCGTACGCTT	10646	6669	6153	5234	7818	3102	3214
GATCCAGGATAACGGAGGCT	9402	8888	7906	7830	5378	4201	44288
GATCCAGGTGTGCAGGTGCC	5838	5889	6894	4868	6241	3112	4652
GATGAAGTACATCCATTATA	11867	5344	6372	5494	5247	3569	37651
GATGACTGAGTACCTGAACC	6819	3345	3391	3396	1434	4564	2362
GATGCCTTTGTGGAACTGTA	11230	4687	4541	4618	3880	8801	15961
GATGCGGGAGATGTGGGCGC	5085	4760	3933	4434	6631	6535	1467
GATGGCGCACGCTGGGAGAA	11132	8662	7138	7802	5656	13409	4331
GATGGGGCGTGTGCCCGGGC	5758	5326	4337	3795	4461	17212	7279
GATGTCCAGCCAGCTGCACC	5783	4062	3293	3046	3501	3331	6282
GATGTGGGCGCCGCGCCCCC	5529	6596	5127	4577	5191	3451	6190
GATTTACCTTTCCTCTGTGT	8037	5335	5428	6182	6194	6323	15378
GATTTCTCCTGGCTGTCTCT	6844	5818	8213	4767	1896	1683	2718
GCAAAGCGTCCCCGCGCGGT	5352	4902	5229	4484	5889	9447	4789
GCAACGATAACGTCCGATTA	14085	15452	11938	12106	7601	12427	28807
GCACCTGACGCCCTTCACCG	5782	6853	5772	4477	3628	1434	4775
GCACCTGCACACCTGGATCC	5888	5714	4419	5148	2958	6436	9534
GCACTTACGCTCGTCGGTAA	11320	8502	8034	8516	7490	4652	3630
GCAGAGTCTTCAGAGACAGC	8475	5632	5220	4121	9836	14136	4352
GCAGCCGGGGTCTGCAGCGG	7865	8339	7118	6853	16355	17664	3446
GCAGGACAGACGACCCGCGT	4908	5380	5286	5198	3166	14825	19003
GCAGGATGCCTTTGTGGAAC	7163	6118	6308	5021	5565	9094	3331
GCAGGCATGTTGACTTCACT	8825	7439	5973	6043	3642	8088	7029
GCAGGCCCCGCGGCGGCGCC	5596	6739	6255	4989	7024	4293	2790
GCAGTTGGGGGAGAGGAGGG	11392	7715	6112	5871	5523	6618	6061
GCATCCCGGGACCCGGTCGC	2978	4996	3518	3422	3724	1050	1487
GCATCCTGCAGTTGGGGGAG	11308	10557	11284	8747	4687	6386	6341
GCATCGCGTCGTCGATATTC	9738	8537	9476	7070	12869	9012	11042
GCATCTTCTCCTCCCAGCCC	3921	3222	4128	2113	4328	3272	8059
GCCAAACTGAGCAGAGTCTT	9509	9545	9305	8015	5718	28730	11583
GCCAGGAGAAATCAAACAGA	15420	9477	9762	7077	13661	7397	15912
GCCATCCTTCCCAGAGGAAA	10883	4654	6061	6889	6693	7444	6895
GCCCACCTGCACCATGGGGT	6359	4630	4872	4043	3063	6849	6667
GCCCAGATAGGCACCCAGGG	10322	5507	5096	3555	4385	4826	2599
GCCCCATCCAGCCGCATCCC	5036	4320	4018	4218	1121	2408	2061
GCCCCTCTGCGACAGCTTAT	7424	4924	4592	5095	1139	4397	11691
GCCCGAATCGTCGTCGCATT	5669	3887	4052	3738	6030	1591	9072
GCCGCATCCCGGGACCCGGT	3940	4527	4530	3978	2396	3865	8866
GCCGCATGCTGGGGCCGTAC	4686	4034	4115	3751	2372	3938	6281
GCCGGCCTGGCGGAGGGTCA	8503	13196	10050	7384	8896	7717	22161
GCCGGGGTCTGCAGCGGCGA	8870	11454	9902	9534	15219	8142	2279
GCCTATCTGGGCCACAAGTG	10988	12180	9745	10575	10479	7353	6810
GCCTCCGTTATCCTGGATCC	6662	7377	4910	5292	15934	54573	4716
GCCTCGTGGGATGCGTTGTG	13488	18420	16097	12659	10619	7624	8536
GCCTCTGTTTGATTTCTCCT	6457	5771	3883	4083	2408	4680	2489
GCCTTCTTTGAGTTCGGTGG	11804	12045	10921	8729	9624	7606	54641
GCGACCGGGTCCCGGGATGC	7014	8024	7535	6072	7234	4995	6736
GCGACTTCGCCGAGATGTCC	6639	5455	5784	5567	9016	2519	5603
GCGATGTTGTCCACCAGGGG	9370	3307	5170	3879	2345	9720	10238
GCGCCCCCGGGGGCCGCCCC	3200	2529	2107	2583	2361	707	2287
GCGCGGGGACGCTTTGCCAC	4798	5212	4848	3554	2138	8614	7839
GCGCGGTGAAGGGCGTCAGG	7826	9027	9020	8230	10459	1508	8701
GCGCGTCAAGCGACGCGATT	7780	7646	8319	7058	3368	4891	5012
GCGCTCAGCCCGGTGCCACC	3746	4109	2558	3767	1916	2755	7528
GCGGAGGGTCAGGTGGACCA	11503	10586	8582	9504	13613	14660	10541
GCGGCGAGGTCCTGGCGACC	5994	6898	7435	6722	2935	8871	2220
GCGGCGCCGGGGGCAGCCGG	6339	6055	6404	6367	5391	2957	6797
GCGGCGGCGCCGGGGGCAGC	5095	4328	4586	3934	4817	3700	1840
GCGGCGGGAGAAGTCGTCGC	3497	4935	3641	3879	9730	4706	4225
GCGGCGGTAGCGGCGGGAGA	11687	10936	9710	9262	8199	7906	6757
GCGGGGACGCTTTGCCACGG	6865	7204	6011	5335	5789	3509	2313
GCGGGGCCTGCGCTCAGCCC	5256	3799	3489	3997	2723	1025	812
GCGGGGGCGGCCCCCGGGGG	5553	6279	4799	4692	2775	2810	4279
GCGGTAGCGGCGGGAGAAGT	9460	4798	4648	4311	10809	8024	2580
GCGTCAGGTGCAGCTGGCTG	11664	13645	12303	10638	11948	9101	23819
GCGTGCGCCATCCTTCCCAG	6556	4112	6591	3426	1057	2551	11729
GCGTGTGCCCGGGCTGGGAG	9770	11365	7296	7766	6466	11797	8830
GCTACCGCCGCGACTTCGCC	5847	3740	4311	3257	6382	863	1356
GCTACGAGTGGGATGCGGGA	13270	11614	9286	7760	8451	11307	20207
GCTCACCTCTGAAGCTTCAA	10187	1403	1414	1529	7619	3547	3984
GCTCAGCCCGGTGCCACCTG	9331	9336	7470	7850	29430	4840	5975
GCTCAGTTTGGCCCTGGTGG	9754	9221	8491	6734	7298	4826	5002
GCTCCCACCAGGGCCAAACT	6824	5474	6234	6758	5627	4863	6863
GCTCCGATTATACCGATCGG	15471	14284	13613	11312	11877	12425	10384
GCTCTAGATGGCATGCACGA	14724	6976	7058	6886	5159	13297	27950
GCTGAGCGCAGGCCCCGCGG	7794	7232	6801	7010	4160	15084	2581
GCTGCATAGCTGTTCTACAT	7108	3789	5875	4834	2759	4757	12072
GCTGCCCCCGGCGCCGCCGC	3977	3437	4284	3679	2290	5267	2212
GCTGGACATCTCGGCGAAGT	9836	6645	7079	5104	12850	28738	4698
GCTGGATGGGGCGTGTGCCC	6733	9583	7466	6539	10607	18780	16986
GCTGGCTGGACATCTCGGCG	8860	10995	8830	8551	6202	2799	12710
GCTGGGAGGAGAAGATGCCC	8446	8749	7885	7342	5411	10159	4465
GCTGGGTAGGTGCACTTGGT	7410	6749	6808	5581	4041	13473	9700
GCTGTCGCAGAGGGGCTACG	8441	8345	6072	4878	6556	6589	4144
GCTTAGTCCGCGCGTTATAC	6321	4971	5698	4996	16810	2724	14244
GCTTTGCCACGGTGGTGGAG	10690	12377	9890	11214	6211	5213	2697
GGAACAACGCGCCGTTGTAC	8394	7869	7660	6318	4602	3407	7321
GGAACTGTACGGCCCCAGCA	11225	8971	9545	7693	61344	12684	14191
GGAAGGATGGCGCACGCTGG	13498	12433	11561	9888	11066	14693	11928
GGACAACATCGCCCTGTGGA	9753	8172	9130	8815	3601	13458	18792
GGACATCTCGGCGAAGTCGC	6405	6085	4747	4822	4564	2645	2448
GGACCCGGTCGCCAGGACCT	9266	9836	8705	7817	9789	14082	8982
GGACGCGTTATGCGCGATTA	15962	16720	15945	12442	10950	10381	9318
GGACGCTTTGCCACGGTGGT	8718	8776	7164	5716	12021	9705	3725
GGACGGGGTGAACTGGGGGA	11765	12519	8737	7139	5785	7281	7455
GGACTCCGCTCGTACGATTA	17052	17000	15226	14241	9708	9188	47345
GGACTTACCTTTCTCATTGG	9950	7685	7613	6013	21190	10518	8076
GGAGAACAGGGTACGATAAC	9267	5200	4270	4773	5846	39746	4002
GGAGAAGATGCCCGGTGCGG	9059	10627	8411	9533	14518	9551	13837
GGAGAAGTCGTCGCCGGCCT	7630	6551	7198	5472	3010	2384	17519
GGAGAGCGTCAACCGGGAGA	13522	12324	8664	8244	37089	10917	13687
GGAGCTCTTCAGGGACGGGG	10604	6718	8121	5914	11386	14554	10188
GGAGCTTGCATCACCCTGGG	10131	8891	5927	8536	10418	9747	1507
GGAGGAGAAGATGCCCGGTG	9493	7495	5701	5279	3461	8026	5903
GGAGGAGCTCTTCAGGGACG	12522	18243	14832	15008	32058	10213	11879
GGAGGATTGTGGCCTTCTTT	10118	9884	7519	5702	7627	14808	9452
GGAGGCTGGGTAGGTGCACT	8483	10722	10642	8793	10093	4470	11300
GGAGGGTCAGGTGGACCACA	11498	7481	4667	5372	8887	10038	6239
GGATCCAGGATAACGGAGGC	7469	8307	6704	6215	5011	10794	5668
GGATCCAGGTGTGCAGGTGC	8024	6526	4766	5584	1660	6938	15294
GGATGACTGAGTACCTGAAC	7791	4047	6053	3422	3060	5568	2082
GGATGCGGCTGGATGGGGCG	11860	14585	11624	10982	15627	3658	9836
GGCAAAGCGTCCCCGCGCGG	6123	6370	4619	3774	5660	2903	4015
GGCACCTGCACACCTGGATC	7861	6969	6716	5963	5374	11369	9392
GGCATCCTGCAGTTGGGGGA	12669	8572	9916	6796	9790	9582	5292
GGCATCTTCTCCTCCCAGCC	4447	1711	1214	1495	926	566	2365
GGCATGTTGACTTCACTTGT	11663	10029	9104	8900	7265	6040	5649
GGCCACAAGTGAAGTCAACA	12483	5184	5780	5384	12375	12217	13122
GGCCCAGATAGGCACCCAGG	10343	7943	6296	5512	5080	7616	6740
GGCCCCGCGGCGGCGCCGGG	8677	10046	9551	9003	7252	4709	4148
GGCCGCATGCTGGGGCCGTA	9724	13248	13200	8537	7234	5580	18816
GGCCTCTGTTTGATTTCTCC	6574	4186	4145	4666	2302	10960	6550
GGCCTGGCGGAGGGTCAGGT	4954	6801	4420	4984	5097	3897	3387
GGCCTTCTTTGAGTTCGGTG	11779	9924	8167	7592	11922	4963	7632
GGCGAAGTCGCGGCGGTAGC	6856	6634	7495	5175	3271	14371	6476
GGCGACCGGGTCCCGGGATG	12330	12909	12906	12252	13640	12939	12668
GGCGCACGCTGGGAGAACAG	11709	9589	8686	8517	6276	12532	7598
GGCGCCGCGCCCCCGGGGGC	6002	5986	6535	5044	5947	4717	6872
GGCGCGGCGCCCACATCTCC	5175	6012	4949	4475	11112	3023	3977
GGCGGCCCCCGGGGGCGCGG	8505	10379	9233	8143	7003	4455	8586
GGCGGCGCCGGGGGCAGCCG	8328	9259	7529	7363	8238	3409	3768
GGCGTCAGGTGCAGCTGGCT	7306	7700	7290	7229	2931	3666	2831
GGCGTGTGCCCGGGCTGGGA	8113	9765	8353	8408	20755	13306	9346
GGCTACGAGTGGGATGCGGG	11886	9175	8198	7302	7763	8519	14951
GGCTGCCCCCGGCGCCGCCG	7845	9111	8234	6808	12817	10423	6183
GGCTGGATGGGGCGTGTGCC	6972	8566	6983	6490	5508	8594	7530
GGCTGGGAGGAGAAGATGCC	7371	6838	6882	6131	2530	3563	2816
GGCTGGGTAGGTGCACTTGG	12520	12664	10048	8782	18367	6374	5847
GGGAAGGATGGCGCACGCTG	10170	5942	6809	5882	2440	4484	5492
GGGACGCTTTGCCACGGTGG	10768	11793	9155	8395	38245	18933	16988
GGGACGGGGTGAACTGGGGG	9779	8308	8092	5057	6723	5806	3663
GGGAGAAGTCGTCGCCGGCC	5041	5603	5526	4759	16159	3254	43924
GGGAGATGTCGCCCCTGGTG	8682	8153	6834	5458	5189	8005	5913
GGGAGGATTGTGGCCTTCTT	9260	3376	2722	2444	3046	5749	4464
GGGCACACGCCCCATCCAGC	5846	4870	4240	3112	2715	2012	4852
GGGCAGCCGGGGTCTGCAGC	5743	2652	4788	3833	1334	2279	29582
GGGCCGTACAGTTCCACAAA	10414	6971	7625	4807	13095	13133	3091
GGGCGACATCTCCCGGTTGA	9605	7971	9926	6856	12337	5168	15001
GGGCGATGTTGTCCACCAGG	9272	4886	4884	4346	2497	6776	3102
GGGCGTCAGGTGCAGCTGGC	5742	4559	4260	3460	2748	4716	6630
GGGCGTGTGCCCGGGCTGGG	10442	11431	11975	9974	10983	8559	4496
GGGCTACGAGTGGGATGCGG	12502	9043	10358	10694	6840	11116	5267
GGGCTGAGCGCAGGCCCCGC	3442	3231	2783	2287	10343	1138	1328
GGGGACGCTTTGCCACGGTG	10140	10143	7791	6169	19287	8016	18285
GGGGCAGCCGGGGTCTGCAG	8558	7085	5632	5119	5693	8204	8586
GGGGCCGTACAGTTCCACAA	7641	6133	6979	3463	9245	11323	14513
GGGGCCTGCGCTCAGCCCGG	5859	5586	6479	5429	2113	9412	7904
GGGGCGGCCCCCGGGGGCGC	3800	4164	4451	3936	1866	5149	3153
GGGGCGTGTGCCCGGGCTGG	11621	14623	12825	10240	7993	7039	21469
GGGGCTACGAGTGGGATGCG	9851	13012	9454	10541	16513	6629	8762
GGGGGCGGCCCCCGGGGGCG	7275	8885	10773	8998	4557	9669	8460
GGGGTCATGTGTGTGGAGAG	10722	9792	8075	7143	24768	8630	19299
GGGGTGAACTGGGGGAGGAT	8806	3904	4382	4362	2873	4554	7160
GGGTACGATAACCGGGAGAT	10039	6777	6227	6297	8009	7365	7587
GGGTAGGTGCACTTGGTGAT	9274	13279	9624	8173	39106	2785	5303
GGGTCAGGTGGACCACAGGT	6478	4860	3936	3622	7907	3913	7374
GGGTCATGTGTGTGGAGAGC	7170	6759	4046	4085	5883	4853	3366
GGGTGAACTGGGGGAGGATT	9975	6935	6864	5266	2790	14022	10586
GGGTGATGCAAGCTCCCACC	5191	2359	3325	2292	3200	2688	2059
GGGTGCCTATCTGGGCCACA	8554	6427	6291	5583	4005	36623	3414
GGTACGATAACCGGGAGATA	13948	13281	9752	8799	8265	14378	8276
GGTAGGTGCACTTGGTGATG	15499	12733	9799	8677	8053	12701	3333
GGTCCACCTGACCCTCCGCC	4378	3941	2482	3878	2162	3560	1560
GGTCCCGGGATGCGGCTGGA	10687	7891	8040	7952	3540	5086	13066
GGTCCTGGCGACCGGGTCCC	4765	5979	6657	4979	5800	5273	2849
GGTCGCCAGGACCTCGCCGC	3264	3845	2807	2534	4950	3911	5747
GGTCTGCAGCGGCGAGGTCC	6312	6540	5351	4654	9097	5971	2584
GGTGAACTGGGGGAGGATTG	12984	12026	9081	7645	9568	7231	6868
GGTGATGCAAGCTCCCACCA	9872	2361	1283	2049	2090	7776	2737
GGTGCCACCTGTGGTCCACC	5934	5862	5701	4017	2199	9069	3915
GGTGCCGGTTCAGGTACTCA	11610	12543	9791	11995	11497	7440	9533
GGTGCCTATCTGGGCCACAA	8598	6176	7333	5854	8268	4104	3177
GGTGCGGGGGCGGCCCCCGG	7293	6873	7311	7585	13097	4636	41903
GGTGCTCTATGCTTCACCAT	7198	5985	5285	4805	2730	22852	654
GGTGGACAACATCGCCCTGT	8569	11811	7801	5577	9009	8030	10057
GGTGGACCACAGGTGGCACC	6156	4572	3732	3606	7552	7514	3922
GGTGGCACCGGGCTGAGCGC	5949	6005	4470	4242	2882	6607	7705
GGTGGGAGCTTGCATCACCC	6301	5666	5033	4065	2796	2467	2489
GGTGGGGTCATGTGTGTGGA	11504	9938	10314	9776	5276	7594	9158
GGTGGTGGAGGAGCTCTTCA	10612	8438	8839	7064	5070	9015	11546
GGTGTGCAGGTGCCGGTTCA	11427	8237	6482	6741	6094	12303	9930
GTAAATCACCTGATGCGGTA	13251	8794	7615	6749	5157	17054	8992
GTACATCCATTATAAGCTGT	11012	6443	6841	7616	3912	4645	8537
GTACGATAACCGGGAGATAG	12819	6812	6815	7555	3506	7315	6025
GTACGCTAGACTACGCTCGT	6912	5582	5151	4847	15059	4753	2121
GTACGTCCGACTATCGTACG	9488	11409	8649	7806	11135	12364	5668
GTACTACCTTATATCCTTCT	6938	1720	1510	1108	1274	2863	984
GTACTCAGTCATCCACAGGG	9924	4851	2789	3030	4413	18411	4391
GTACTTCATCACTATCTCCC	6505	3139	3074	2457	5157	4570	3624
GTAGCGGCGGGAGAAGTCGT	7193	8416	7764	5244	10273	2874	9421
GTAGGTGCACTTGGTGATGT	9660	9257	8103	8237	7657	20517	41227
GTCACCTGTAAGGCCTCTCC	6614	6311	4253	3797	3047	2891	4821
GTCCACCTGACCCTCCGCCA	7805	2743	3024	3456	5801	10263	5816
GTCCAGCCAGCTGCACCTGA	8990	6514	6111	7526	11493	2412	11906
GTCCCCGCGCGGTGAAGGGC	5447	4326	4772	3970	2242	1296	10974
GTCCCGGGATGCGGCTGGAT	6178	5677	6642	5119	5359	4223	6937
GTCCTGGCGACCGGGTCCCG	6664	7384	6607	7101	10618	2194	3834
GTCGCAGAGGGGCTACGAGT	8941	7204	5002	4369	17767	14619	2152
GTCGCGGCGGTAGCGGCGGG	8392	9817	10037	7200	8396	5603	7908
GTCGTCGCCGGCCTGGCGGA	6966	8837	7383	5935	8491	68220	13749
GTCTGCAGCGGCGAGGTCCT	7973	8047	8462	5886	8096	2354	8903
GTGAACTGGGGGAGGATTGT	10557	7797	5646	5282	3776	14273	5905
GTGATACCATCCACCGTGAT	7848	7725	5142	4730	7069	8582	18055
GTGATGAAGTACATCCATTA	12726	8800	9021	7682	9825	7738	5479
GTGATGCAAGCTCCCACCAG	8807	5124	5105	3825	3259	4870	7682
GTGATTCCGTCGCGCGCATC	6467	5460	5371	4198	5141	12126	13629
GTGCAGCTGGCTGGACATCT	9478	5729	5482	5256	3743	10766	5326
GTGCCCACGTTCATAATACT	7215	5234	4836	4251	3023	6079	9485
GTGCCCGGGCTGGGAGGAGA	11458	9447	9025	7665	18748	4062	5332
GTGCCTATCTGGGCCACAAG	11199	6977	6851	6235	5548	7931	5787
GTGCGGGGGCGGCCCCCGGG	6765	8434	7030	6931	7155	3472	3272
GTGGAACTGTACGGCCCCAG	8353	8413	8172	4790	22812	16840	5564
GTGGACAACATCGCCCTGTG	10307	6454	6272	4534	10163	3435	2004
GTGGACCACAGGTGGCACCG	7578	5538	5735	5057	7063	2992	10690
GTGGAGAGCGTCAACCGGGA	11000	3934	2980	2871	6505	8525	12399
GTGGAGGAGCTCTTCAGGGA	11695	6837	6846	6672	8109	9231	5632
GTGGCAAAGCGTCCCCGCGC	4655	2578	2340	1757	2107	1217	1132
GTGGCACCGGGCTGAGCGCA	8393	8127	7824	6123	7465	1333	7520
GTGGCCCAGATAGGCACCCA	8577	7380	6661	5365	4592	7947	4348
GTGGCCTTCTTTGAGTTCGG	7813	7397	5951	5197	6864	16918	27683
GTGGGAGCTTGCATCACCCT	6903	5211	4985	5714	2874	11942	4063
GTGGGCGCCGCGCCCCCGGG	5900	5891	5383	4609	4051	6051	2575
GTGGGGTCATGTGTGTGGAG	10552	7338	8205	6159	19835	8198	5511
GTGGGTCTAACGTAAATCCA	13003	13037	10260	9631	14906	27317	7083
GTGGTGGAGGAGCTCTTCAG	7978	5640	4814	5302	6176	4293	6807
GTGTCTTGTGTACGCTCCAG	9054	8609	8254	7214	8920	18346	15558
GTGTGCCCGGGCTGGGAGGA	9513	10633	10860	8695	13536	7266	6997
GTGTGGAGAGCGTCAACCGG	9835	6818	7104	5463	6238	6844	4418
GTGTGTGGAGAGCGTCAACC	6688	6173	7406	4572	3593	4970	9862
GTTACCTGTCTGTAGTCTCT	8156	2653	3037	2833	1446	5235	3422
GTTCCACAAAGGCATCCTGC	5698	688	1289	944	238	2457	5089
GTTCGGTGGGGTCATGTGTG	10370	11858	11476	9264	10263	10108	6600
GTTCTACCTTCAGTCCGATG	9615	7790	7559	7228	3239	15246	2478
GTTGACGCTCTCCACACACA	8732	5192	5306	5998	3342	11483	3644
GTTGACTTCACTTGTGGCCC	4813	4673	4804	3048	3883	9547	4035
GTTTGGCCCTGGTGGGAGCT	7172	6556	6005	5739	2883	10110	5369
TAACCGGGAGATAGTGATGA	13735	7716	8061	7255	9003	12074	7086
TAATCGTCGCGACGTATAAG	11959	9040	7784	7943	8982	4697	3527
TACACAACGCGGTCCGCGTA	9773	10244	9555	7539	4817	9582	11199
TACACGTATCGTATTTGCCA	12436	9006	6968	5801	5046	4925	12530
TACCCAGCCTCCGTTATCCT	7848	2545	1794	2266	2854	7418	6187
TACCCTGTTCTCCCAGCGTG	9037	7526	7498	5093	15036	4880	5866
TACCGCCGCGACTTCGCCGA	9077	10118	8029	6646	17700	9274	1570
TACGAGTGGGATGCGGGAGA	16258	11681	14128	11453	13926	19709	7084
TACGATAACCGGGAGATAGT	11086	4262	4449	3205	3518	8248	3770
TACTCAGTCATCCACAGGGC	6476	4923	3813	3927	2811	4268	2421
TACTTACACCCTGCTGCCAC	5748	2755	3091	2283	1060	15882	1698
TAGAAGTCTTACGCCAAGAC	5487	3025	2714	2834	3566	1967	22945
TAGGCACCCAGGGTGATGCA	11237	7302	7500	6849	12958	5549	19528
TAGGTGCACTTGGTGATGTG	12109	12402	11464	10608	14286	7623	18253
TAGTGAAGACGATCGCGCGT	7978	4084	4933	5181	6752	9273	4093
TATAGGGGAACCCATACGTA	11983	14087	12557	10767	10553	15126	13912
TATATCGCGGCGTCGTTACA	12431	13432	12727	11359	12027	22785	10774
TATCCTGGATCCAGGTGTGC	6079	4818	5658	4592	1655	1580	4480
TATTCGCGCGCGATCCGATA	10288	7100	6906	5972	5919	15023	4424
TCAAACAGAGGCCGCATGCT	8978	3996	5980	4103	2653	7835	9026
TCACCAGGGATAGCCCCATA	11185	6519	6174	5700	7086	3507	12488
TCACCCTGGGTGCCTATCTG	8106	4571	6174	5059	4298	11209	3766
TCAGCGGTCCGAAACGTAAG	7596	3555	4207	3213	14670	7247	6760
TCAGGGACGGGGTGAACTGG	13292	9590	11287	7416	7407	9493	4788
TCAGGTACTCAGTCATCCAC	7136	2045	2699	2751	2267	1440	2337
TCATGGAGTTTGAGCGACGA	10177	4819	4676	3882	3248	17998	7522
TCATGTTAGTTACGCGACGG	9448	8604	8210	7752	14320	13801	2611
TCCACACACATGACCCCACC	4864	683	1066	1375	389	1729	1209
TCCAGCCGCATCCCGGGACC	6232	7206	6500	4946	2960	3294	9161
TCCAGGATAACGGAGGCTGG	10867	7067	6376	7613	6290	10823	11705
TCCATTATAAGCTGTCGCAG	7105	2531	1441	1257	1868	3745	1738
TCCCACTCGTAGCCCCTCTG	7621	2853	2702	2788	2670	15483	6932
TCCCAGAGGAAAAGCAACGG	8299	2990	2932	3803	3203	2701	3552
TCCCGGGATGCGGCTGGATG	10831	11404	8720	9249	7636	8216	7063
TCCCTCCTCTCCCCCAACTG	5406	3829	4901	4232	7351	2574	2814
TCCGTTATCCTGGATCCAGG	10347	3990	3320	3376	9114	3939	3089
TCCTGCAGTTGGGGGAGAGG	10886	2770	2874	2997	54249	3887	3642
TCCTGCTAGCGTATCGGATC	7095	2872	2362	4492	1679	3848	5694
TCCTGGCGACCGGGTCCCGG	7552	6973	6393	6731	3776	10416	4322
TCCTTCGAACGATCGGCGTA	12834	5473	5959	6495	4416	13657	30775
TCGACTCGGCGCCGCGACAT	5074	4043	4255	4030	18651	5925	1665
TCGCAGAGGGGCTACGAGTG	8647	7031	6406	6207	5664	7447	9547
TCGCCAGGACCTCGCCGCTG	10462	8011	7406	6121	7436	10285	10330
TCGCCCCTGGTGGACAACAT	6409	5720	5481	4365	4129	10581	10679
TCGCCGCTGCAGACCCCGGC	3677	2529	2997	2857	2952	12350	4125
TCGCCGGCCTGGCGGAGGGT	5819	9726	6566	5347	26415	4635	3675
TCGCGATTATACGCGCTAAC	5519	746	1060	905	603	1751	4108
TCGCGGCGGTAGCGGCGGGA	7783	12006	7318	7870	11046	7168	10913
TCGGTGGGGTCATGTGTGTG	9647	11854	11387	9875	15327	13124	9822
TCGTCGCCGGCCTGGCGGAG	6526	8130	8969	6889	4485	3941	3361
TCGTTCCGGTCGTCGACCGT	5616	6266	6400	5571	4125	4005	8073
TCTACTCAGGTGACCAACCA	8914	4482	5172	4551	3614	6662	8790
TCTGAAGACTCTGCTCAGTT	6969	2899	3023	3356	2367	13133	2110
TCTGCGACAGCTTATAATGG	12186	6461	5027	6195	5905	10502	15403
TCTGCTCAGTTTGGCCCTGG	10163	8167	8648	7552	6888	5403	7740
TCTGTTTGATTTCTCCTGGC	3617	2264	2751	2287	2436	635	428
TCTTACCTCCCGCCTGCTGC	3543	3007	2352	2127	6150	403	222
TCTTCAGGGACGGGGTGAAC	6307	7854	4977	6104	6849	7637	10051
TCTTTGAGTTCGGTGGGGTC	7436	8917	6202	4926	3091	11764	4929
TGAACACGAGACCTACACTC	8471	3209	3653	2763	2891	5956	5111
TGAACCGGCACCTGCACACC	7032	5421	4608	5658	10281	10793	2684
TGAAGAGCTCCTCCACCACC	4468	2135	1648	1475	795	2253	2970
TGAAGGGCGTCAGGTGCAGC	5617	5258	5612	4060	7442	2838	2709
TGACCCCACCGAACTCAAAG	10104	3499	3069	2737	2953	31218	4488
TGACCCTCCGCCAGGCCGGC	3225	2543	3065	2310	2330	4368	3963
TGACCTTCATCATGACGCAT	9610	4922	4025	4776	7102	3265	2143
TGACGCCCTTCACCGCGCGG	7130	6053	7136	5276	4022	10097	3019
TGACTTCACTTGTGGCCCAG	10855	7094	7052	7404	18862	9663	11271
TGAGTACCTGAACCGGCACC	5980	5797	3992	4285	8200	1746	3642
TGATTTCTCCTGGCTGTCTC	5576	5356	5613	4248	4359	3057	4129
TGCACACCTGGATCCAGGAT	7175	7279	6806	4840	4035	4671	6773
TGCACGACCTCGCTTTCATG	13172	9700	9962	9282	5705	3626	8735
TGCAGACCCCGGCTGCCCCC	4455	2717	2344	3363	1141	3381	1125
TGCAGCTGGCTGGACATCTC	8057	4565	3661	3776	1665	7677	9157
TGCAGTTGGGGGAGAGGAGG	10803	9116	7450	6016	6850	3284	10220
TGCATCGGAGCAGCTATCGT	9366	9615	9759	7317	4368	5915	7083
TGCCCCCGGCGCCGCCGCGG	8484	9971	10509	9730	5387	7088	12063
TGCCCGGGCTGGGAGGAGAA	11486	12130	10229	8009	8335	15917	11211
TGCCGTAACGCTATCCGGTC	7144	10454	6578	4781	14994	9347	4484
TGCCTATCTGGGCCACAAGT	7665	4556	3485	3066	5473	1873	10003
TGCCTGTGCCATTACGCTAA	11689	7734	6605	5841	3301	13181	12509
TGCGGGAGATGTGGGCGCCG	6347	8056	6111	7062	7350	3865	1177
TGCGTATCCGATCACGCGTC	6736	7368	5623	4783	4894	7684	21680
TGCTCAGTTTGGCCCTGGTG	8734	9728	6877	6245	7829	11262	4614
TGGACATCTCGGCGAAGTCG	11358	9087	10011	7805	6886	4597	5147
TGGAGAGCGTCAACCGGGAG	9173	7130	6786	4347	6603	5428	4356
TGGAGGAGCTCTTCAGGGAC	6315	6649	8675	5589	7628	6633	7317
TGGCAAAGCGTCCCCGCGCG	5287	4832	5197	3350	2790	1930	5127
TGGCCCAGATAGGCACCCAG	8383	3555	3108	2606	3558	2511	5596
TGGCCTTCTTTGAGTTCGGT	5996	4242	5270	4436	4325	11366	5734
TGGCGCACGCTGGGAGAACA	12891	10644	11488	8018	9993	4605	19074
TGGGAAGGATGGCGCACGCT	7410	7505	6894	5560	4487	5619	5421
TGGGAGCTTGCATCACCCTG	10594	7574	8730	6622	3765	5302	24288
TGGGAGGAGAAGATGCCCGG	10486	9175	7746	6168	5003	11326	7875
TGGGATGCGGGAGATGTGGG	12544	11606	12268	9413	5323	3239	24240
TGGGATTCGTCGATCGATGT	11583	12265	9452	9145	6493	20726	3440
TGGGCCACAAGTGAAGTCAA	9816	5746	4792	4843	5362	9370	10465
TGGGGCCGTACAGTTCCACA	10159	10652	8367	7427	18159	13314	8428
TGGGGCGTGTGCCCGGGCTG	12849	18738	15994	11025	8191	9048	7145
TGGGGTTTCATACGCGCGCA	7942	7215	6438	6440	4590	10518	5539
TGGGTAGGTGCACTTGGTGA	14038	12155	9344	7679	6050	10552	17017
TGGGTGCCTATCTGGGCCAC	4307	6086	3880	4413	1775	2157	1457
TGGTCCACCTGACCCTCCGC	3559	1971	2447	1957	1553	20360	1638
TGGTGGACAACATCGCCCTG	8868	7421	5761	3375	3575	2113	5317
TGGTGGAGGAGCTCTTCAGG	9456	7423	7332	7420	9409	9735	4499
TGTAAGTATCGCGCGCCGAA	9854	5770	4228	3968	4252	8583	4068
TGTAATTAACACTCCGTACG	9036	5687	5355	5105	5431	3553	7413
TGTACTACCTTATATCCTTC	7511	2215	1893	1770	1616	3846	9620
TGTACTTCATCACTATCTCC	7590	2240	2180	1862	2957	1862	14730
TGTCGACTGACGTATACGAT	8018	6361	4648	4155	6066	8004	7292
TGTCGATGTTCGATCGAACG	8741	7454	7576	9678	9164	25997	5601
TGTCGCAGAGGGGCTACGAG	9652	5489	5367	4691	7468	14268	6703
TGTCTCTGAAGACTCTGCTC	8030	4663	5420	4742	8029	4129	10113
TGTGCCCGGGCTGGGAGGAG	9248	9707	9413	8506	7211	6069	4082
TGTGGAGAGCGTCAACCGGG	10202	5080	4257	5397	5791	5332	10316
TGTGGCCCAGATAGGCACCC	6103	4674	4185	3522	2388	3644	2800
TGTGGCCTTCTTTGAGTTCG	10023	12005	8433	8020	15265	7034	8042
TGTGGGCGCCGCGCCCCCGG	6024	6665	6884	5711	7966	15483	7185
TGTGTGGAGAGCGTCAACCG	7198	5585	5192	3219	2794	9389	5047
TGTGTGTGGAGAGCGTCAAC	6089	5685	4218	3920	3172	5676	1588
TGTTGACTTCACTTGTGGCC	5467	4791	4176	4105	2951	3026	1245
TTACGTATACGTTTCGCGCA	8880	7419	5916	6917	3319	9056	7255
TTACTCACCATGGTGGCGGA	11415	8043	6569	7185	10593	5428	11009
TTATCCTGGATCCAGGTGTG	11911	11161	8716	8715	4844	11476	8249
TTATCGCGACCGAACGAACG	10734	5701	5790	6033	11974	13474	3133
TTATCGTACCCTGTTCTCCC	5685	3811	2527	2716	3087	1530	4605
TTATTTACCACGCATACCCG	11209	5373	4307	4814	3248	11593	5221
TTCACCGCGCGGGGACGCTT	8594	5361	6240	4601	3401	10613	922
TTCAGGGACGGGGTGAACTG	12290	8615	7545	5805	16736	4379	2834
TTCAGGTACTCAGTCATCCA	13376	5124	4060	4510	5667	9236	3272
TTCCAGCCTTCAACGGCCAA	8782	7760	6633	7530	4947	5419	6619
TTCCCAGAGGAAAAGCAACG	11059	5364	4986	4459	4068	11157	13975
TTCCTCTGGGAAGGATGGCG	10434	9238	8223	7338	19168	2219	10186
TTCGGTGGGGTCATGTGTGT	9895	9503	9064	9405	5146	4478	1912
TTCTCCCGCCGCTACCGCCG	8812	5780	6393	5120	3209	5537	5083
TTCTCCTCCCAGCCCGGGCA	7789	6336	6607	5439	7508	27494	4174
TTCTCCTGGCTGTCTCTGAA	10008	7156	6215	5986	5257	6813	16760
TTCTTTGAGTTCGGTGGGGT	5822	6552	5207	4623	9020	3836	6281
TTGACTTCACTTGTGGCCCA	12169	7448	9126	5632	4503	4444	5300
TTGAGTTCGGTGGGGTCATG	8791	8111	6224	7199	5322	8498	9408
TTGTATCACACGCATCCTAT	10345	5021	3810	3971	5019	3066	4706
TTGTGGAACTGTACGGCCCC	6387	6043	5371	4698	3132	5028	15023
TTGTGGCCCAGATAGGCACC	7281	6391	5302	5925	3551	5963	2527
TTGTGGCCTTCTTTGAGTTC	8854	6355	6386	5106	6017	11319	4347
TTGTTTGGGGCAGGCATGTT	9829	11391	12039	10813	11266	18291	8031
TTTCTCCTGGCTGTCTCTGA	9123	4504	5378	5129	19126	4128	2514
TTTGTTTGGGGCAGGCATGT	8275	6185	5365	4989	8414	3903	13103

## Sheet: NG-CBE Library Annotation
sgRNA sequence	sgRNA context sequence	Gene symbol	sgrna genomic position	sgRNA Strand	PAM	Edit	Nucleotide edits	Amino acid edits	Mutation category
AAAACGACCACCCGAAACCT		ONE_NON-GENE_SITE						ONE_NON-GENE_SITE	ONE_NON-GENE_SITE
AAACAGAGGCCGCATGCTGG	AATCAAACAGAGGCCGCATGCTGGGGCCGT	BCL2	63128715	antisense	GGCC	C-T	C_4	Leu209Leu	Silent
AAACTGAGCAGAGTCTTCAG	GGCCAAACTGAGCAGAGTCTTCAGAGACAG	BCL2	63128677	antisense	AGAC	C-T	C_4	Ser222Asn	Missense
AAAGCGTCCCCGCGCGGTGA	TGGCAAAGCGTCCCCGCGCGGTGAAGGGCG	BCL2	63318277	antisense	AGGG	C-T	C_8, C_5	Gly128Glu, Arg129His	Missense, Missense
AAAGCTATTTATCGCGTCGT		NO_SITE						NO_SITE	NO_SITE
AAAGGCATCCTGCAGTTGGG	CCACAAAGGCATCCTGCAGTTGGGGGAGAG	BCL2	63128751	antisense	GGAG	C-T	C_6	Ala197Thr	Missense
AAATACTCGATCGACGACTA		NO_SITE						NO_SITE	NO_SITE
AAATCGCTAAGGTAGCATAT		ONE_NON-GENE_SITE						ONE_NON-GENE_SITE	ONE_NON-GENE_SITE
AACAACGCGTCGCGATAGTG		NO_SITE						NO_SITE	NO_SITE
AACAGGGTACGATAACCGGG	GGAGAACAGGGTACGATAACCGGGAGATAG	BCL2	63318630	sense	AGAT	C-T
AACATCGCCCTGTGGATGAC	GGACAACATCGCCCTGTGGATGACTGAGTA	BCL2	63318134	sense	TGAG	C-T	C_6, C_8	Ile173Ile, Ala174Val	Silent, Missense
AACCGGCACCTGCACACCTG	CCTGAACCGGCACCTGCACACCTGGATCCA	BCL2	63318104	sense	GATC	C-T	C_4, C_7	Arg183Trp, His184Tyr	Missense, Missense
AACCGGGAGATGTCGCCCCT	CGTCAACCGGGAGATGTCGCCCCTGGTGGA	BCL2	63318161	sense	GGTG	C-T	C_4	Arg164Trp	Missense
AACTCCTACGAAGATAGTAC		ONE_NON-GENE_SITE						ONE_NON-GENE_SITE	ONE_NON-GENE_SITE
AACTGAGCAGAGTCTTCAGA	GCCAAACTGAGCAGAGTCTTCAGAGACAGC	BCL2	63128678	antisense	GACA	C-T	C_8	Leu220Leu	Silent
AACTGCAGGATGCCTTTGTG	CCCCAACTGCAGGATGCCTTTGTGGAACTG	BCL2	63128748	sense	GAAC	C-T	C_6	(NC)	Intron
AACTGTACGGCCCCAGCATG	GTGGAACTGTACGGCCCCAGCATGCGGCCT	BCL2	63128727	sense	CGGC	C-T	C_8	Tyr202Tyr	Silent
AAGAAACCGATGGGACGCCG		ONE_NON-GENE_SITE						ONE_NON-GENE_SITE	ONE_NON-GENE_SITE
AAGAGCTCCTCCACCACCGT	CCTGAAGAGCTCCTCCACCACCGTGGCAAA	BCL2	63318254	antisense	GGCA	C-T	C_8_6	Glu136Lys	Missense
AAGATGCCCGGTGCGGGGGC	GGAGAAGATGCCCGGTGCGGGGGCGGCCCC	BCL2	63318521	antisense	GGCC	C-T	C_8_7	Gly47Asn	Missense
AAGCGACGTTCGTCCGATAG		NO_SITE						NO_SITE	NO_SITE
AAGCGCTTATTACGCGCAGT		NO_SITE						NO_SITE	NO_SITE
AAGCGTCCCCGCGCGGTGAA	GGCAAAGCGTCCCCGCGCGGTGAAGGGCGT	BCL2	63318278	antisense	GGGC	C-T	C_8_7, C_4	Gly128Lys, Arg129His	Missense, Missense
AAGCTGTCGCAGAGGGGCTA	TTATAAGCTGTCGCAGAGGGGCTACGAGTG	BCL2	63318584	sense	CGAG	C-T	C_4, C_8	Leu23Leu, Ser24Leu	Silent, Missense
AAGGATGGCGCACGCTGGGA	TGGGAAGGATGGCGCACGCTGGGAGAACAG	BCL2	63318651	sense	GAAC	C-T
AAGGCATCCTGCAGTTGGGG	CACAAAGGCATCCTGCAGTTGGGGGAGAGG	BCL2	63128752	antisense	GAGA	C-T	C_8, C_5	Asp196Asn, Ala197Thr	Missense, Missense
AAGGCCTTCAAAGTTAGACC		ONE_NON-GENE_SITE						ONE_NON-GENE_SITE	ONE_NON-GENE_SITE
AAGGGGTCGTACGCGAATAC		NO_SITE						NO_SITE	NO_SITE
AAGTCGCGGCGGTAGCGGCG	GGCGAAGTCGCGGCGGTAGCGGCGGGAGAA	BCL2	63318332	antisense	GGAG	C-T	C_7, C_5	Arg110His, Asp111Asn	Missense, Missense
AAGTCGTCGCCGGCCTGGCG	GGAGAAGTCGTCGCCGGCCTGGCGGAGGGT	BCL2	63318356	antisense	GAGG	C-T	C_8, C_5	Asp102Asn, Asp103Asn	Missense, Missense
AAGTGCACCTACCCAGCCTC	CACCAAGTGCACCTACCCAGCCTCCGTTAT	BCL2	63318070	antisense	CGTT	C-T	C_8, C_6	(NC), (NC)	Intron, Intron
AATACGCCGCGCGGTCGAAA		NO_SITE						NO_SITE	NO_SITE
AATATACCGCTTTGGCACAT		ONE_NON-GENE_SITE						ONE_NON-GENE_SITE	ONE_NON-GENE_SITE
AATCCTCCCCCAGTTCACCC	CCACAATCCTCCCCCAGTTCACCCCGTCCC	BCL2	63318226	antisense	CGTC	C-T	C_8_7, C_5_4	Gly145Glu, Arg146Lys	Missense, Missense
AATCGCAATATCTCGCGACA		NO_SITE						NO_SITE	NO_SITE
ACAAAGGCATCCTGCAGTTG	TTCCACAAAGGCATCCTGCAGTTGGGGGAG	BCL2	63128749	antisense	GGGG	C-T	C_8	Ala197Thr	Missense
ACAAGTGAAGTCAACATGCC	GGCCACAAGTGAAGTCAACATGCCTGCCCC	BCL2	63128613	sense	TGCC	C-T
ACACCTGGATCCAGGATAAC	CTGCACACCTGGATCCAGGATAACGGAGGC	BCL2	63318091	sense	GGAG	C-T	C_4_5	Thr187Ile	Missense
ACACGTCGATAACTCGACGG		NO_SITE						NO_SITE	NO_SITE
ACAGCAGATGTAGATACGAC		ONE_NON-GENE_SITE						ONE_NON-GENE_SITE	ONE_NON-GENE_SITE
ACAGCCAGGAGAAATCAAAC	AGAGACAGCCAGGAGAAATCAAACAGAGGC	BCL2	63128699	antisense	AGAG	C-T	C_6_5	Trp214Ter	Nonsense
ACAGCGTGGAAGCACACCGA		ONE_NON-GENE_SITE						ONE_NON-GENE_SITE	ONE_NON-GENE_SITE
ACAGGCACGTGCTAAAAGAC		ONE_NON-GENE_SITE						ONE_NON-GENE_SITE	ONE_NON-GENE_SITE
ACAGGGCGATGTTGTCCACC	ATCCACAGGGCGATGTTGTCCACCAGGGGC	BCL2	63318141	antisense	AGGG	C-T	C_7	Ala174Thr	Missense
ACAGGGTACGATAACCGGGA	GAGAACAGGGTACGATAACCGGGAGATAGT	BCL2	63318629	sense	GATA	C-T
ACAGGTGGCACCGGGCTGAG	GACCACAGGTGGCACCGGGCTGAGCGCAGG	BCL2	63318392	antisense	CGCA	C-T
ACAGTTCCACAAAGGCATCC	CCGTACAGTTCCACAAAGGCATCCTGCAGT	BCL2	63128741	antisense	TGCA	C-T	C_8, C_7	Val199Val, Glu200Lys	Silent, Missense
ACATCCATTATAAGCTGTCG	AAGTACATCCATTATAAGCTGTCGCAGAGG	BCL2	63318595	sense	CAGA	C-T	C_5, C_6	Ile19Ile, His20Tyr	Silent, Missense
ACATCGCCCTGTGGATGACT	GACAACATCGCCCTGTGGATGACTGAGTAC	BCL2	63318133	sense	GAGT	C-T	C_5, C_7_8	Ile173Ile, Ala174Val	Silent, Missense
ACATCTCCCGCATCCCACTC	GCCCACATCTCCCGCATCCCACTCGTAGCC	BCL2	63318563	antisense	GTAG	C-T	C_8_7, C_5	Gly33Lys, Asp34Asn	Missense, Missense
ACATCTCGGCGAAGTCGCGG	CTGGACATCTCGGCGAAGTCGCGGCGGTAG	BCL2	63318321	antisense	CGGT	C-T	C_7_5	Glu114Lys	Missense
ACATGACCCCACCGAACTCA	ACACACATGACCCCACCGAACTCAAAGAAG	BCL2	63318195	antisense	AAGA	C-T	C_8, C_7	Gly155Gly, Val156Ile	Silent, Missense
ACCAAGTCGTCCGGCGATTC		NO_SITE						NO_SITE	NO_SITE
ACCACAGGTGGCACCGGGCT	GTGGACCACAGGTGGCACCGGGCTGAGCGC	BCL2	63318389	antisense	GAGC	C-T	C_5	Val92Met	Missense
ACCAGGGCCAAACTGAGCAG	TCCCACCAGGGCCAAACTGAGCAGAGTCTT	BCL2	63128668	antisense	AGTC	C-T	C_8	Ala224Thr	Missense
ACCCAGCCTCCGTTATCCTG	ACCTACCCAGCCTCCGTTATCCTGGATCCA	BCL2	63318080	antisense	GATC	C-T	C_8_7, C_4	Gly194Asn, Trp195Ter	Missense, Nonsense
ACCCCACCGAACTCAAAGAA	CATGACCCCACCGAACTCAAAGAAGGCCAC	BCL2	63318200	antisense	GGCC	C-T	C_8_7, C_5_4	Gly154Asn, Gly155Lys	Missense, Missense
ACCCCGGCTGCCCCCGGCGC	GCAGACCCCGGCTGCCCCCGGCGCCGCCGC	BCL2	63318428	sense	CGCC	C-T	C_4_5, C_8	Pro75Leu, Ala76Val	Missense, Missense
ACCCGTATCCTTTCGACGCG		NO_SITE						NO_SITE	NO_SITE
ACCCTCCGCCAGGCCGGCGA	CCTGACCCTCCGCCAGGCCGGCGACGACTT	BCL2	63318362	sense	CGAC	C-T	C_4_6, C_7	Leu97Phe, Arg98Cys	Missense, Missense
ACCGCCGCGACTTCGCCGAG	CGCTACCGCCGCGACTTCGCCGAGATGTCC	BCL2	63318325	sense	ATGT	C-T	C_5, C_6_8	Arg109Arg, Arg110Cys	Silent, Missense
ACCGCGCGGGGACGCTTTGC	CTTCACCGCGCGGGGACGCTTTGCCACGGT	BCL2	63318275	sense	CACG	C-T	C_5, C_7	Ala126Val, Arg127Trp	Missense, Missense
ACCGGGAGATGTCGCCCCTG	GTCAACCGGGAGATGTCGCCCCTGGTGGAC	BCL2	63318160	sense	GTGG	C-T
ACCGGGCATCTTCTCCTCCC	CCGCACCGGGCATCTTCTCCTCCCAGCCCG	BCL2	63318513	sense	AGCC	C-T	C_7	Gly47Gly	Silent
ACCGGGCTGAGCGCAGGCCC	TGGCACCGGGCTGAGCGCAGGCCCCGCGGC	BCL2	63318401	antisense	CGCG	C-T	C_7	Ser87Asn	Missense
ACCGGGTCCCGGGATGCGGC	GGCGACCGGGTCCCGGGATGCGGCTGGATG	BCL2	63318470	antisense	TGGA	C-T	C_8	Asp64Asn	Missense
ACCGTGGCAAAGCGTCCCCG	CACCACCGTGGCAAAGCGTCCCCGCGCGGT	BCL2	63318269	antisense	CGCG	C-T	C_8	Ala131Thr	Missense
ACCTCACCTGGATCTCCACA		EEF2						EEF2	EEF2
ACCTCGCCGCTGCAGACCCC	CAGGACCTCGCCGCTGCAGACCCCGGCTGC	BCL2	63318443	sense	GGCT	C-T	C_5, C_7_8	Ser70Leu, Pro71Leu	Missense, Missense
ACCTGACCCTCCGCCAGGCC	GTCCACCTGACCCTCCGCCAGGCCGGCGAC	BCL2	63318367	sense	GGCG	C-T	C_7_8	Thr96Ile	Missense
ACCTGACGCCCTTCACCGCG	CTGCACCTGACGCCCTTCACCGCGCGGGGA	BCL2	63318289	sense	CGGG	C-T	C_7	Thr122Met	Missense
ACCTGCACACCTGGATCCAG	CGGCACCTGCACACCTGGATCCAGGATAAC	BCL2	63318097	sense	GATA	C-T	C_6_8	His186Tyr	Missense
ACCTGGATCCAGGATAACGG	GCACACCTGGATCCAGGATAACGGAGGCTG	BCL2	63318089	sense	AGGC	C-T
ACCTTTAATAGGCACGTCCT		ONE_NON-GENE_SITE						ONE_NON-GENE_SITE	ONE_NON-GENE_SITE
ACGACTTCTCCCGCCGCTAC	GGCGACGACTTCTCCCGCCGCTACCGCCGC	BCL2	63318343	sense	CGCC	C-T	C_5, C_8	Asp103Asp, Phe104Phe	Silent, Silent
ACGAGTGGGATGCGGGAGAT	GGCTACGAGTGGGATGCGGGAGATGTGGGC	BCL2	63318565	sense	GTGG	C-T
ACGCTGGGAGAACAGGGTAC	GCGCACGCTGGGAGAACAGGGTACGATAAC	BCL2	63318640	sense	GATA	C-T	C_4	Ala4Val	Missense
ACGCTTTGCCACGGTGGTGG	GGGGACGCTTTGCCACGGTGGTGGAGGAGC	BCL2	63318264	sense	AGGA	C-T	C_4	Arg129Arg	Silent
ACGGTGGTGGAGGAGCTCTT	TGCCACGGTGGTGGAGGAGCTCTTCAGGGA	BCL2	63318254	sense	CAGG	C-T
ACTAAACACCCGGGGAACTA		ONE_NON-GENE_SITE						ONE_NON-GENE_SITE	ONE_NON-GENE_SITE
ACTAACAATTAGCGCAGTTG		ONE_NON-GENE_SITE						ONE_NON-GENE_SITE	ONE_NON-GENE_SITE
ACTAACGGCGCATCACCTAA		ONE_NON-GENE_SITE						ONE_NON-GENE_SITE	ONE_NON-GENE_SITE
ACTCAGTCATCCACAGGGCG	AGGTACTCAGTCATCCACAGGGCGATGTTG	BCL2	63318129	antisense	ATGT	C-T	C_8, C_4	Met177Ile, Glu179Lys	Missense, Missense
ACTCGTAGCCCCTCTGCGAC	TCCCACTCGTAGCCCCTCTGCGACAGCTTA	BCL2	63318579	antisense	AGCT	C-T	C_4	Glu29Lys	Missense
ACTCTGCTCAGTTTGGCCCT	GAAGACTCTGCTCAGTTTGGCCCTGGTGGG	BCL2	63128671	sense	GGTG	C-T	C_4, C_7	Leu220Leu, Leu221Phe	Silent, Missense
ACTGTACGGCCCCAGCATGC	TGGAACTGTACGGCCCCAGCATGCGGCCTC	BCL2	63128726	sense	GGCC	C-T	C_7	Tyr202Tyr	Silent
ACTTCACTTGTGGCCCAGAT	GTTGACTTCACTTGTGGCCCAGATAGGCAC	BCL2	63128622	antisense	AGGC	C-T	C_7, C_5	Lys239Lys, Ter240Ter	Silent, Silent
ACTTCTCCCGCCGCTACCGC	GACGACTTCTCCCGCCGCTACCGCCGCGAC	BCL2	63318340	sense	CGCG	C-T	C_5, C_7_8	Phe104Phe, Ser105Phe	Silent, Missense
AGAACAGGGTACGATAACCG	TGGGAGAACAGGGTACGATAACCGGGAGAT	BCL2	63318632	sense	GGAG	C-T	C_5	Thr7Ile	Missense
AGAAGGCCACAATCCTCCCC	TCAAAGAAGGCCACAATCCTCCCCCAGTTC	BCL2	63318216	antisense	CAGT	C-T	C_8, C_7	Val148Val, Ala149Thr	Silent, Missense
AGAAGTACCTCTCTCTGTTT		SF3B1						SF3B1	SF3B1
AGAAGTCGTCGCCGGCCTGG	CGGGAGAAGTCGTCGCCGGCCTGGCGGAGG	BCL2	63318354	antisense	CGGA	C-T	C_7	Asp103Asn	Missense
AGAGTCTTCAGAGACAGCCA	GAGCAGAGTCTTCAGAGACAGCCAGGAGAA	BCL2	63128686	antisense	GGAG	C-T	C_6	Lys218Lys	Silent
AGAGTTGGTCGAACCGTCGC		NO_SITE						NO_SITE	NO_SITE
AGATGTGGGCGCCGCGCCCC	CGGGAGATGTGGGCGCCGCGCCCCCGGGGG	BCL2	63318549	sense	CGGG	C-T
AGCCAGGAGAAATCAAACAG	AGACAGCCAGGAGAAATCAAACAGAGGCCG	BCL2	63128701	antisense	AGGC	C-T	C_4	Trp214Ter	Nonsense
AGCCGGGGTCTGCAGCGGCG	GGGCAGCCGGGGTCTGCAGCGGCGAGGTCC	BCL2	63318439	antisense	AGGT	C-T	C_4	Pro75Pro	Silent
AGCCTCCGTTATCCTGGATC	ACCCAGCCTCCGTTATCCTGGATCCAGGTG	BCL2	63318084	antisense	CAGG	C-T	C_7_6, C_4	Gly193Lys, Gly194Ser	Missense, Missense
AGCGCCACCACCGAAGACTT		ONE_NON-GENE_SITE						ONE_NON-GENE_SITE	ONE_NON-GENE_SITE
AGCGGCGAGGTCCTGGCGAC	CTGCAGCGGCGAGGTCCTGGCGACCGGGTC	BCL2	63318452	antisense	CGGG	C-T	C_6	Ser70Ser	Silent
AGCGTCCCCGCGCGGTGAAG	GCAAAGCGTCCCCGCGCGGTGAAGGGCGTC	BCL2	63318279	antisense	GGCG	C-T	C_8, C_7_6	Arg127Arg, Gly128Lys	Silent, Missense
AGCGTGCGCCATCCTTCCCA	TCCCAGCGTGCGCCATCCTTCCCAGAGGAA	BCL2	63318655	antisense	GAGG	C-T	C_7	Ala2Ala	Silent
AGCTATAGCGCGCGAATCGG		NO_SITE						NO_SITE	NO_SITE
AGCTCCCACCAGGGCCAAAC	TGCAAGCTCCCACCAGGGCCAAACTGAGCA	BCL2	63128661	antisense	TGAG	C-T	C_7, C_6_5	Val226Val, Gly227Lys	Silent, Missense
AGCTGGCCAGCAATCCACGA		ONE_NON-GENE_SITE						ONE_NON-GENE_SITE	ONE_NON-GENE_SITE
AGCTGGCTGGACATCTCGGC	GTGCAGCTGGCTGGACATCTCGGCGAAGTC	BCL2	63318311	antisense	GAAG	C-T	C_7	Ser117Asn	Missense
AGCTGTCGCAGAGGGGCTAC	TATAAGCTGTCGCAGAGGGGCTACGAGTGG	BCL2	63318583	sense	GAGT	C-T	C_7	Ser24Leu	Missense
AGGAATGGAATTAGCGGACC		ONE_NON-GENE_SITE						ONE_NON-GENE_SITE	ONE_NON-GENE_SITE
AGGACCGTTAACGATACGCG		NO_SITE						NO_SITE	NO_SITE
AGGACGCGATCGAGCGTATA		NO_SITE						NO_SITE	NO_SITE
AGGAGAAATCAAACAGAGGC	AGCCAGGAGAAATCAAACAGAGGCCGCATG	BCL2	63128705	antisense	CGCA	C-T
AGGAGAAGATGCCCGGTGCG	TGGGAGGAGAAGATGCCCGGTGCGGGGGCG	BCL2	63318516	antisense	GGGG	C-T
AGGAGCTCTTCAGGGACGGG	GTGGAGGAGCTCTTCAGGGACGGGGTGAAC	BCL2	63318244	sense	GTGA	C-T	C_6_8	Leu137Phe	Missense
AGGATAACGGAGGCTGGGTA	ATCCAGGATAACGGAGGCTGGGTAGGTGCA	BCL2	63318079	sense	GGTG	C-T	C_8	Asn192Asn	Silent
AGGATGAATAAATCGCCCGT		ONE_NON-GENE_SITE						ONE_NON-GENE_SITE	ONE_NON-GENE_SITE
AGGCATCCTGCAGTTGGGGG	ACAAAGGCATCCTGCAGTTGGGGGAGAGGA	BCL2	63128753	antisense	AGAG	C-T	C_8, C_7, C_4	(NC), Asp196Asn, Ala197Thr	Splice-acceptor, Missense, Missense
AGGCATGTTGACTTCACTTG	GGGCAGGCATGTTGACTTCACTTGTGGCCC	BCL2	63128612	antisense	TGGC	C-T	C_4	(NC)	UTR
AGGCCCCGCGGCGGCGCCGG	GCGCAGGCCCCGCGGCGGCGCCGGGGGCAG	BCL2	63318415	antisense	GGGC	C-T	C_7, C_6_5_4	Ala82Ala, Gly83Lys	Silent, Missense
AGGCCGGCGACGACTTCTCC	CGCCAGGCCGGCGACGACTTCTCCCGCCGC	BCL2	63318352	sense	CGCC	C-T	C_4_5, C_8	Ala100Val, Gly101Gly	Missense, Silent
AGGCTGGGTAGGTGCACTTG	ACGGAGGCTGGGTAGGTGCACTTGGTGATG	BCL2	63318069	sense	GTGA	C-T	C_4	Gly194Gly	Silent
AGGGACGGGGTGAACTGGGG	CTTCAGGGACGGGGTGAACTGGGGGAGGAT	BCL2	63318233	sense	GAGG	C-T	C_6	Asp140Asp	Silent
AGGGCGATGTTGTCCACCAG	CCACAGGGCGATGTTGTCCACCAGGGGCGA	BCL2	63318143	antisense	GGGC	C-T	C_5	Ala174Thr	Missense
AGGGGCGACATCTCCCGGTT	CACCAGGGGCGACATCTCCCGGTTGACGCT	BCL2	63318161	antisense	GACG	C-T	C_6	Ser167Ser	Silent
AGGGGCTACGAGTGGGATGC	GCAGAGGGGCTACGAGTGGGATGCGGGAGA	BCL2	63318572	sense	GGGA	C-T	C_6	Gly27Gly	Silent
AGGGTCAGGTGGACCACAGG	GCGGAGGGTCAGGTGGACCACAGGTGGCAC	BCL2	63318377	antisense	TGGC	C-T	C_6	Leu95Leu	Silent
AGGGTGATGCAAGCTCCCAC	ACCCAGGGTGATGCAAGCTCCCACCAGGGC	BCL2	63128650	antisense	CAGG	C-T
AGGTAACGAATTGAACGTAC		ONE_NON-GENE_SITE						ONE_NON-GENE_SITE	ONE_NON-GENE_SITE
AGGTACTCAGTCATCCACAG	GTTCAGGTACTCAGTCATCCACAGGGCGAT	BCL2	63318125	antisense	GGCG	C-T	C_8_6	Glu179Lys	Missense
AGGTCCTGGCGACCGGGTCC	GGCGAGGTCCTGGCGACCGGGTCCCGGGAT	BCL2	63318459	antisense	CGGG	C-T	C_6_5	Arg68Lys	Missense
AGGTGCCGGTTCAGGTACTC	GTGCAGGTGCCGGTTCAGGTACTCAGTCAT	BCL2	63318113	antisense	AGTC	C-T	C_7_6	Arg183Gln	Missense
AGGTGGACCACAGGTGGCAC	GGTCAGGTGGACCACAGGTGGCACCGGGCT	BCL2	63318383	antisense	CGGG	C-T	C_8	Val93Ile	Missense
AGGTGGCACCGGGCTGAGCG	CCACAGGTGGCACCGGGCTGAGCGCAGGCC	BCL2	63318394	antisense	CAGG	C-T	C_7	Val89Val	Silent
AGGTGTGCAGGTGCCGGTTC	ATCCAGGTGTGCAGGTGCCGGTTCAGGTAC	BCL2	63318105	antisense	AGGT	C-T	C_8	Leu185Leu	Silent
AGTCATCCACAGGGCGATGT	ACTCAGTCATCCACAGGGCGATGTTGTCCA	BCL2	63318133	antisense	TGTC	C-T	C_8_7, C_4	Trp176Ter, Met177Ile	Nonsense, Missense
AGTCCGCAATTTGCGACGAT		NO_SITE						NO_SITE	NO_SITE
AGTCGATAGGTCGGATACGC		NO_SITE						NO_SITE	NO_SITE
AGTCGCAATTGTTCAGATGG		ONE_NON-GENE_SITE						ONE_NON-GENE_SITE	ONE_NON-GENE_SITE
AGTCGCGGCGGTAGCGGCGG	GCGAAGTCGCGGCGGTAGCGGCGGGAGAAG	BCL2	63318333	antisense	GAGA	C-T	C_6, C_4	Arg110His, Asp111Asn	Missense, Missense
AGTCGTCGCCGGCCTGGCGG	GAGAAGTCGTCGCCGGCCTGGCGGAGGGTC	BCL2	63318357	antisense	AGGG	C-T	C_7, C_4	Asp102Asn, Asp103Asn	Missense, Missense
AGTCTTCAGAGACAGCCAGG	GCAGAGTCTTCAGAGACAGCCAGGAGAAAT	BCL2	63128688	antisense	AGAA	C-T	C_7, C_4	Leu217Leu, Lys218Lys	Silent, Silent
AGTGACCTCGTCATAAGCGG		ONE_NON-GENE_SITE						ONE_NON-GENE_SITE	ONE_NON-GENE_SITE
AGTGGGATGCGGGAGATGTG	TACGAGTGGGATGCGGGAGATGTGGGCGCC	BCL2	63318562	sense	GGCG	C-T
AGTTATCGCCGGCCTAACGC		NO_SITE						NO_SITE	NO_SITE
AGTTCACCCCGTCCCTGAAG	CCCCAGTTCACCCCGTCCCTGAAGAGCTCC	BCL2	63318237	antisense	AGCT	C-T	C_8, C_7_5	Gly141Gly, Val142Ile	Silent, Missense
AGTTCCACAAAGGCATCCTG	GTACAGTTCCACAAAGGCATCCTGCAGTTG	BCL2	63128743	antisense	CAGT	C-T	C_8_6, C_5	Val199Ile, Glu200Lys	Missense, Missense
AGTTCGGTGGGGTCATGTGT	TTTGAGTTCGGTGGGGTCATGTGTGTGGAG	BCL2	63318193	sense	GTGG	C-T	C_5	Phe153Phe	Silent
AGTTTCACCTGTATAACTAG		KPNB1						KPNB1	KPNB1
ATAACCGGGAGATAGTGATG	TACGATAACCGGGAGATAGTGATGAAGTAC	BCL2	63318619	sense	AAGT	C-T	C_5, C_6	Asn11Asn, Arg12Trp	Silent, Missense
ATACTTACTGCAAAAAGAGC		KPNB1						KPNB1	KPNB1
ATATATTTCTAACTCGGAGG		ONE_NON-GENE_SITE						ONE_NON-GENE_SITE	ONE_NON-GENE_SITE
ATCAAACAGAGGCCGCATGC	AGAAATCAAACAGAGGCCGCATGCTGGGGC	BCL2	63128712	antisense	TGGG	C-T	C_7	Leu209Leu	Silent
ATCACCAAGTGCACCTACCC	TCACATCACCAAGTGCACCTACCCAGCCTC	BCL2	63318064	antisense	AGCC	C-T	C_6, C_5	(NC), (NC)	Intron, Intron
ATCACCCTGGGTGCCTATCT	TTGCATCACCCTGGGTGCCTATCTGGGCCA	BCL2	63128638	sense	GGGC	C-T	C_5_6, C_7	Thr231Ile, Leu232Leu	Missense, Silent
ATCACCTGTTCTGTTGACTG		SF3B1						SF3B1	SF3B1
ATCAGAGGCTAGCTAACCGA		ONE_NON-GENE_SITE						ONE_NON-GENE_SITE	ONE_NON-GENE_SITE
ATCCAAACGTTTCACACCCC		ONE_NON-GENE_SITE						ONE_NON-GENE_SITE	ONE_NON-GENE_SITE
ATCCAGGATAACGGAGGCTG	CTGGATCCAGGATAACGGAGGCTGGGTAGG	BCL2	63318083	sense	GGTA	C-T	C_4	Gln190Ter	Nonsense
ATCCATTATAAGCTGTCGCA	GTACATCCATTATAAGCTGTCGCAGAGGGG	BCL2	63318593	sense	GAGG	C-T	C_4	His20Tyr	Missense
ATCCCCAAGACATGCTCGGT		ONE_NON-GENE_SITE						ONE_NON-GENE_SITE	ONE_NON-GENE_SITE
ATCCCGGGACCCGGTCGCCA	CCGCATCCCGGGACCCGGTCGCCAGGACCT	BCL2	63318465	sense	GGAC	C-T	C_4, C_5	Ser62Ser, Arg63Trp	Silent, Missense
ATCCTGCAGTTGGGGGAGAG	AGGCATCCTGCAGTTGGGGGAGAGGAGGGA	BCL2	63128757	antisense	GAGG	C-T	C_7, C_4	(NC), (NC)	Intron, Splice-acceptor
ATCCTGGATCCAGGTGTGCA	CGTTATCCTGGATCCAGGTGTGCAGGTGCC	BCL2	63318094	antisense	GGTG	C-T	C_4	Gln190Gln	Silent
ATCCTTCCCAGAGGAAAAGC	CGCCATCCTTCCCAGAGGAAAAGCAACGGG	BCL2	63318665	antisense	AACG	C-T	C_8, C_7, C_4	(NC), (NC), (NC)	UTR, UTR, UTR
ATCGTACCCTGTTCTCCCAG	GGTTATCGTACCCTGTTCTCCCAGCGTGCG	BCL2	63318637	antisense	CGTG	C-T	C_8_7	Gly8Glu	Missense
ATCTAGGGAATGCATACGGG		ONE_NON-GENE_SITE						ONE_NON-GENE_SITE	ONE_NON-GENE_SITE
ATCTCCCGCATCCCACTCGT	CCACATCTCCCGCATCCCACTCGTAGCCCC	BCL2	63318565	antisense	AGCC	C-T	C_7, C_6_5	Ala32Ala, Gly33Lys	Silent, Missense
ATCTCCCGGTTATCGTACCC	CACTATCTCCCGGTTATCGTACCCTGTTCT	BCL2	63318626	antisense	TGTT	C-T	C_7_6, C_5	Arg12Gln, Glu13Lys	Missense, Missense
ATCTCGGCGAAGTCGCGGCG	GGACATCTCGGCGAAGTCGCGGCGGTAGCG	BCL2	63318323	antisense	GTAG	C-T	C_8, C_5	Ala113Thr, Glu114Lys	Missense, Missense
ATGACCCCACCGAACTCAAA	ACACATGACCCCACCGAACTCAAAGAAGGC	BCL2	63318197	antisense	GAAG	C-T	C_8_7_6, C_5	Gly155Lys, Val156Ile	Missense, Missense
ATGATACCCATGAACGACTC		ONE_NON-GENE_SITE						ONE_NON-GENE_SITE	ONE_NON-GENE_SITE
ATGCCTTTGTGGAACTGTAC	CAGGATGCCTTTGTGGAACTGTACGGCCCC	BCL2	63128739	sense	GGCC	C-T	C_4_5	Ala197Val	Missense
ATGCGGCTGGATGGGGCGTG	CGGGATGCGGCTGGATGGGGCGTGTGCCCG	BCL2	63318483	antisense	TGCC	C-T	C_7, C_4	Ala60Thr, Ala61Thr	Missense, Missense
ATGCTAACGGGCCCATACGA		ONE_NON-GENE_SITE						ONE_NON-GENE_SITE	ONE_NON-GENE_SITE
ATGGCGCACGCTGGGAGAAC	AAGGATGGCGCACGCTGGGAGAACAGGGTA	BCL2	63318647	sense	AGGG	C-T	C_5, C_7	Ala2Val, His3Tyr	Missense, Missense
ATGGGATTATCGCACCCCCT		ONE_NON-GENE_SITE						ONE_NON-GENE_SITE	ONE_NON-GENE_SITE
ATGGGGCGTGTGCCCGGGCT	CTGGATGGGGCGTGTGCCCGGGCTGGGAGG	BCL2	63318493	antisense	GGGA	C-T	C_7	Thr56Thr	Silent
ATGTCATCCAATTCGTGTGC		ONE_NON-GENE_SITE						ONE_NON-GENE_SITE	ONE_NON-GENE_SITE
ATGTCCAGCCAGCTGCACCT	CGAGATGTCCAGCCAGCTGCACCTGACGCC	BCL2	63318305	sense	GACG	C-T	C_5_6	Ser116Phe	Missense
ATGTGGGCGCCGCGCCCCCG	GGAGATGTGGGCGCCGCGCCCCCGGGGGCC	BCL2	63318547	sense	GGGG	C-T	C_8	Gly36Gly	Silent
ATGTTATAAACGGACGGGTT		ONE_NON-GENE_SITE						ONE_NON-GENE_SITE	ONE_NON-GENE_SITE
ATTAACGTACCTATTCAACT		ONE_NON-GENE_SITE						ONE_NON-GENE_SITE	ONE_NON-GENE_SITE
ATTATAAGCTGTCGCAGAGG	ATCCATTATAAGCTGTCGCAGAGGGGCTAC	BCL2	63318589	sense	GGCT	C-T
ATTGGTTTATTATAGCCGGT		ONE_NON-GENE_SITE						ONE_NON-GENE_SITE	ONE_NON-GENE_SITE
ATTGTGGCCTTCTTTGAGTT	GAGGATTGTGGCCTTCTTTGAGTTCGGTGG	BCL2	63318209	sense	CGGT	C-T	C_8	Ala149Val	Missense
ATTTCTCCTGGCTGTCTCTG	TTTGATTTCTCCTGGCTGTCTCTGAAGACT	BCL2	63128694	sense	AAGA	C-T	C_5, C_7_8	Phe212Phe, Ser213Phe	Silent, Missense
CAAACAGAGGCCGCATGCTG	AAATCAAACAGAGGCCGCATGCTGGGGCCG	BCL2	63128714	antisense	GGGC	C-T	C_5	Leu209Leu	Silent
CAAACTGAGCAGAGTCTTCA	GGGCCAAACTGAGCAGAGTCTTCAGAGACA	BCL2	63128676	antisense	GAGA	C-T	C_5	Ser222Asn	Missense
CAAAGCGTCCCCGCGCGGTG	GTGGCAAAGCGTCCCCGCGCGGTGAAGGGC	BCL2	63318276	antisense	AAGG	C-T	C_6	Arg129His	Missense
CAAAGGCATCCTGCAGTTGG	TCCACAAAGGCATCCTGCAGTTGGGGGAGA	BCL2	63128750	antisense	GGGA	C-T	C_7	Ala197Thr	Missense
CAACCGGGAGATGTCGCCCC	GCGTCAACCGGGAGATGTCGCCCCTGGTGG	BCL2	63318162	sense	TGGT	C-T	C_4, C_5	Asn163Asn, Arg164Trp	Silent, Missense
CAACGCACTATCGTGCGCGA		NO_SITE						NO_SITE	NO_SITE
CAACTGCAGGATGCCTTTGT	CCCCCAACTGCAGGATGCCTTTGTGGAACT	BCL2	63128749	sense	GGAA	C-T	C_4, C_7	(NC), (NC)	Intron, Intron
CAATCGATCAAGCGCGCGAC		NO_SITE						NO_SITE	NO_SITE
CAATTTGCTTAGGCGACCTG		ONE_NON-GENE_SITE						ONE_NON-GENE_SITE	ONE_NON-GENE_SITE
CACAAAGGCATCCTGCAGTT	GTTCCACAAAGGCATCCTGCAGTTGGGGGA	BCL2	63128748	antisense	GGGG	C-T
CACACCTGAGCATGAGCCCT		PELP1						PELP1	PELP1
CACACCTGGATCCAGGATAA	CCTGCACACCTGGATCCAGGATAACGGAGG	BCL2	63318092	sense	CGGA	C-T	C_5_6	Thr187Ile	Missense
CACAGGGCGATGTTGTCCAC	CATCCACAGGGCGATGTTGTCCACCAGGGG	BCL2	63318140	antisense	CAGG	C-T	C_8	Ala174Thr	Missense
CACATCTCCCGCATCCCACT	CGCCCACATCTCCCGCATCCCACTCGTAGC	BCL2	63318562	antisense	CGTA	C-T	C_8, C_6	Gly33Glu, Asp34Asn	Missense, Missense
CACCAGGGCCAAACTGAGCA	CTCCCACCAGGGCCAAACTGAGCAGAGTCT	BCL2	63128667	antisense	GAGT	C-T	C_4	Leu225Leu	Silent
CACCAGGGGCGACATCTCCC	TGTCCACCAGGGGCGACATCTCCCGGTTGA	BCL2	63318157	antisense	GGTT	C-T	C_4	Leu169Leu	Silent
CACCTGACCCTCCGCCAGGC	GGTCCACCTGACCCTCCGCCAGGCCGGCGA	BCL2	63318368	sense	CGGC	C-T	C_4, C_8	Leu95Leu, Thr96Ile	Silent, Missense
CACCTGCACACCTGGATCCA	CCGGCACCTGCACACCTGGATCCAGGATAA	BCL2	63318098	sense	GGAT	C-T	C_4, C_7	Leu185Leu, His186Tyr	Silent, Missense
CACCTGGATCCAGGATAACG	TGCACACCTGGATCCAGGATAACGGAGGCT	BCL2	63318090	sense	GAGG	C-T	C_4	Thr187Thr	Silent
CACGCTGGGAGAACAGGGTA	GGCGCACGCTGGGAGAACAGGGTACGATAA	BCL2	63318641	sense	CGAT	C-T	C_5	Ala4Val	Missense
CACTACTAGCTCAAGGACCG		ONE_NON-GENE_SITE						ONE_NON-GENE_SITE	ONE_NON-GENE_SITE
CAGAATACTTTGGCCGTTGG		ONE_NON-GENE_SITE						ONE_NON-GENE_SITE	ONE_NON-GENE_SITE
CAGACCCCGGCTGCCCCCGG	GCTGCAGACCCCGGCTGCCCCCGGCGCCGC	BCL2	63318431	sense	CGCC	C-T	C_5_6, C_7_8	Thr74Ile, Pro75Leu	Missense, Missense
CAGAGGCCGCATGCTGGGGC	CAAACAGAGGCCGCATGCTGGGGCCGTACA	BCL2	63128718	antisense	CGTA	C-T	C_8_7	Arg207Gln	Missense
CAGAGGGGCTACGAGTGGGA	GTCGCAGAGGGGCTACGAGTGGGATGCGGG	BCL2	63318575	sense	TGCG	C-T
CAGAGTCTTCAGAGACAGCC	TGAGCAGAGTCTTCAGAGACAGCCAGGAGA	BCL2	63128685	antisense	AGGA	C-T	C_7	Lys218Lys	Silent
CAGATAGGCACCCAGGGTGA	GGCCCAGATAGGCACCCAGGGTGATGCAAG	BCL2	63128637	antisense	TGCA	C-T
CAGCAAGAAGGCGCGATCTG		ONE_NON-GENE_SITE						ONE_NON-GENE_SITE	ONE_NON-GENE_SITE
CAGCCAGGAGAAATCAAACA	GAGACAGCCAGGAGAAATCAAACAGAGGCC	BCL2	63128700	antisense	GAGG	C-T	C_5_4	Trp214Ter	Nonsense
CAGCCGGGGTCTGCAGCGGC	GGGGCAGCCGGGGTCTGCAGCGGCGAGGTC	BCL2	63318438	antisense	GAGG	C-T	C_5, C_4	Pro75Pro, Ala76Thr	Silent, Missense
CAGCGGCTCGTACGCGAAAG		NO_SITE						NO_SITE	NO_SITE
CAGCGTGCGCCATCCTTCCC	CTCCCAGCGTGCGCCATCCTTCCCAGAGGA	BCL2	63318654	antisense	AGAG	C-T	C_8, C_4	Ala2Ala, Ala4Thr	Silent, Missense
CAGCTGGCTGGACATCTCGG	GGTGCAGCTGGCTGGACATCTCGGCGAAGT	BCL2	63318310	antisense	CGAA	C-T	C_8, C_4	Ser117Asn, Gln118Gln	Missense, Silent
CAGGATAACGGAGGCTGGGT	GATCCAGGATAACGGAGGCTGGGTAGGTGC	BCL2	63318080	sense	AGGT	C-T
CAGGCAACTTAGCATTATGC		ONE_NON-GENE_SITE						ONE_NON-GENE_SITE	ONE_NON-GENE_SITE
CAGGCATGTTGACTTCACTT	GGGGCAGGCATGTTGACTTCACTTGTGGCC	BCL2	63128611	antisense	GTGG	C-T	C_5	(NC)	UTR
CAGGCCCCGCGGCGGCGCCG	AGCGCAGGCCCCGCGGCGGCGCCGGGGGCA	BCL2	63318414	antisense	GGGG	C-T	C_8, C_7_6_5	Ala82Ala, Gly83Lys	Silent, Missense
CAGGGACGGGGTGAACTGGG	TCTTCAGGGACGGGGTGAACTGGGGGAGGA	BCL2	63318234	sense	GGAG	C-T	C_7	Asp140Asp	Silent
CAGGGCGATGTTGTCCACCA	TCCACAGGGCGATGTTGTCCACCAGGGGCG	BCL2	63318142	antisense	GGGG	C-T	C_6	Ala174Thr	Missense
CAGGGGCGACATCTCCCGGT	CCACCAGGGGCGACATCTCCCGGTTGACGC	BCL2	63318160	antisense	TGAC	C-T	C_7	Ser167Ser	Silent
CAGGGTACGATAACCGGGAG	AGAACAGGGTACGATAACCGGGAGATAGTG	BCL2	63318628	sense	ATAG	C-T	C_8	Tyr9Tyr	Silent
CAGGTACTCAGTCATCCACA	GGTTCAGGTACTCAGTCATCCACAGGGCGA	BCL2	63318124	antisense	GGGC	C-T	C_7	Glu179Glu	Silent
CAGGTCGTACGGCGGATAAC		NO_SITE						NO_SITE	NO_SITE
CAGGTGCCGGTTCAGGTACT	TGTGCAGGTGCCGGTTCAGGTACTCAGTCA	BCL2	63318112	antisense	CAGT	C-T	C_8_7	Arg183Gln	Missense
CAGGTGTGCAGGTGCCGGTT	GATCCAGGTGTGCAGGTGCCGGTTCAGGTA	BCL2	63318104	antisense	CAGG	C-T
CAGTTCACCCCGTCCCTGAA	CCCCCAGTTCACCCCGTCCCTGAAGAGCTC	BCL2	63318236	antisense	GAGC	C-T	C_8_6	Val142Ile	Missense
CAGTTGGGGGAGAGGAGGGA	CCTGCAGTTGGGGGAGAGGAGGGAAGAAAA	BCL2	63128763	antisense	AGAA	C-T
CATACCTATGACATTTACAA		SF3B1						SF3B1	SF3B1
CATCACCCTGGGTGCCTATC	CTTGCATCACCCTGGGTGCCTATCTGGGCC	BCL2	63128639	sense	TGGG	C-T	C_4, C_6_7, C_8	Ile230Ile, Thr231Ile, Leu232Leu	Silent, Missense, Silent
CATCACTATCTCCCGGTTAT	ACTTCATCACTATCTCCCGGTTATCGTACC	BCL2	63318619	antisense	CGTA	C-T	C_6_4	Val15Ile	Missense
CATCCATTATAAGCTGTCGC	AGTACATCCATTATAAGCTGTCGCAGAGGG	BCL2	63318594	sense	AGAG	C-T	C_4, C_5	Ile19Ile, His20Tyr	Silent, Missense
CATCCCACTCGTAGCCCCTC	CCCGCATCCCACTCGTAGCCCCTCTGCGAC	BCL2	63318573	antisense	TGCG	C-T	C_8, C_6_5, C_4	Glu29Glu, Trp30Ter, Asp31Asn	Silent, Nonsense, Missense
CATCCCGGGACCCGGTCGCC	GCCGCATCCCGGGACCCGGTCGCCAGGACC	BCL2	63318466	sense	AGGA	C-T	C_4_5, C_6	Ser62Phe, Arg63Trp	Missense, Missense
CATCCTGCAGTTGGGGGAGA	AAGGCATCCTGCAGTTGGGGGAGAGGAGGG	BCL2	63128756	antisense	GGAG	C-T	C_8, C_5, C_4	(NC), (NC), Asp196Asn	Intron, Splice-acceptor, Missense
CATCGCCCTGTGGATGACTG	ACAACATCGCCCTGTGGATGACTGAGTACC	BCL2	63318132	sense	AGTA	C-T	C_4, C_6_7, C_8	Ile173Ile, Ala174Val, Leu175Leu	Silent, Missense, Silent
CATCGCCGTTAACGGTCGTT		NO_SITE						NO_SITE	NO_SITE
CATCTCGGCGAAGTCGCGGC	TGGACATCTCGGCGAAGTCGCGGCGGTAGC	BCL2	63318322	antisense	GGTA	C-T	C_6_4	Glu114Lys	Missense
CATCTTCTCCTCCCAGCCCG	CGGGCATCTTCTCCTCCCAGCCCGGGCACA	BCL2	63318507	sense	GGCA	C-T	C_4, C_7	Ile48Ile, Phe49Phe	Silent, Silent
CATGACCCCACCGAACTCAA	CACACATGACCCCACCGAACTCAAAGAAGG	BCL2	63318196	antisense	AGAA	C-T	C_8_7, C_6	Gly155Glu, Val156Ile	Missense, Missense
CATGTATACCCAAGTCAAGC		ONE_NON-GENE_SITE						ONE_NON-GENE_SITE	ONE_NON-GENE_SITE
CATTATAAGCTGTCGCAGAG	CATCCATTATAAGCTGTCGCAGAGGGGCTA	BCL2	63318590	sense	GGGC	C-T
CCAAACTGAGCAGAGTCTTC	AGGGCCAAACTGAGCAGAGTCTTCAGAGAC	BCL2	63128675	antisense	AGAG	C-T	C_6	Ser222Asn	Missense
CCAACTGCAGGATGCCTTTG	TCCCCCAACTGCAGGATGCCTTTGTGGAAC	BCL2	63128750	sense	TGGA	C-T	C_5, C_8	(NC), (NC)	Intron, Intron
CCACAAAGGCATCCTGCAGT	AGTTCCACAAAGGCATCCTGCAGTTGGGGG	BCL2	63128747	antisense	TGGG	C-T	C_4	Val199Met	Missense
CCACAGGTGGCACCGGGCTG	TGGACCACAGGTGGCACCGGGCTGAGCGCA	BCL2	63318390	antisense	AGCG	C-T	C_4	Val92Met	Missense
CCACCAGGGCCAAACTGAGC	GCTCCCACCAGGGCCAAACTGAGCAGAGTC	BCL2	63128666	antisense	AGAG	C-T	C_5, C_4	Leu225Leu, Val226Met	Silent, Missense
CCACCAGGGGCGACATCTCC	TTGTCCACCAGGGGCGACATCTCCCGGTTG	BCL2	63318156	antisense	CGGT	C-T	C_5, C_4	Leu169Leu, Val170Met	Silent, Missense
CCACCGTGGCAAAGCGTCCC	TCCACCACCGTGGCAAAGCGTCCCCGCGCG	BCL2	63318267	antisense	CGCG	C-T	C_5, C_4	Thr132Thr, Val133Met	Silent, Missense
CCAGCATGCGGCCTCTGTTT	GGCCCCAGCATGCGGCCTCTGTTTGATTTC	BCL2	63128715	sense	GATT	C-T	C_5	Ser205Ser	Silent
CCAGCCGCATCCCGGGACCC	CCATCCAGCCGCATCCCGGGACCCGGTCGC	BCL2	63318473	sense	GGTC	C-T	C_5_6, C_8	Ala60Val, Ala61Val	Missense, Missense
CCAGCGTGCGCCATCCTTCC	TCTCCCAGCGTGCGCCATCCTTCCCAGAGG	BCL2	63318653	antisense	CAGA	C-T	C_5	Ala4Thr	Missense
CCAGGGACAGGACTTACGGT		ONE_NON-GENE_SITE						ONE_NON-GENE_SITE	ONE_NON-GENE_SITE
CCAGTTCACCCCGTCCCTGA	TCCCCCAGTTCACCCCGTCCCTGAAGAGCT	BCL2	63318235	antisense	AGAG	C-T	C_7	Val142Val	Silent
CCATTATAAGCTGTCGCAGA	ACATCCATTATAAGCTGTCGCAGAGGGGCT	BCL2	63318591	sense	GGGG	C-T
CCCAACCGGTCAATCGTACG		NO_SITE						NO_SITE	NO_SITE
CCCAACTGCAGGATGCCTTT	CTCCCCCAACTGCAGGATGCCTTTGTGGAA	BCL2	63128751	sense	GTGG	C-T	C_6	(NC)	Intron
CCCACCAGGGCCAAACTGAG	AGCTCCCACCAGGGCCAAACTGAGCAGAGT	BCL2	63128665	antisense	CAGA	C-T	C_6, C_5	Leu225Leu, Val226Met	Silent, Missense
CCCACTCGTAGCCCCTCTGC	GCATCCCACTCGTAGCCCCTCTGCGACAGC	BCL2	63318576	antisense	GACA	C-T	C_7_5	Glu29Lys	Missense
CCCAGATAGGCACCCAGGGT	GTGGCCCAGATAGGCACCCAGGGTGATGCA	BCL2	63128635	antisense	GATG	C-T
CCCAGCATGCGGCCTCTGTT	CGGCCCCAGCATGCGGCCTCTGTTTGATTT	BCL2	63128716	sense	TGAT	C-T	C_6	Ser205Ser	Silent
CCCAGTTCACCCCGTCCCTG	CTCCCCCAGTTCACCCCGTCCCTGAAGAGC	BCL2	63318234	antisense	AAGA	C-T	C_8	Val142Val	Silent
CCCCAACTGCAGGATGCCTT	TCTCCCCCAACTGCAGGATGCCTTTGTGGA	BCL2	63128752	sense	TGTG	C-T	C_4, C_7	(NC), (NC)	Intron, Intron
CCCCAGTTCACCCCGTCCCT	CCTCCCCCAGTTCACCCCGTCCCTGAAGAG	BCL2	63318233	antisense	GAAG	C-T	C_4	Trp144Ter	Nonsense
CCCCATCCAGCCGCATCCCG	CACGCCCCATCCAGCCGCATCCCGGGACCC	BCL2	63318479	sense	GGAC	C-T	C_4, C_7_8	His58Tyr, Pro59Leu	Missense, Missense
CCCCCAGTTCACCCCGTCCC	TCCTCCCCCAGTTCACCCCGTCCCTGAAGA	BCL2	63318232	antisense	TGAA	C-T	C_5_4	Trp144Ter	Nonsense
CCCCGCGCGGTGAAGGGCGT	GCGTCCCCGCGCGGTGAAGGGCGTCAGGTG	BCL2	63318284	antisense	CAGG	C-T	C_8_6, C_4	Ala126Thr, Arg127Gln	Missense, Missense
CCCCGTCGCGGTATGATCGG		NO_SITE						NO_SITE	NO_SITE
CCCGATGCGTACGTCGCGCT		NO_SITE						NO_SITE	NO_SITE
CCCGCGCGGTGAAGGGCGTC	CGTCCCCGCGCGGTGAAGGGCGTCAGGTGC	BCL2	63318285	antisense	AGGT	C-T	C_7_5	Ala126Thr	Missense
CCCGCGGCGGCGCCGGGGGC	AGGCCCCGCGGCGGCGCCGGGGGCAGCCGG	BCL2	63318419	antisense	AGCC	C-T	C_8, C_5	Ala81Thr, Ala82Thr	Missense, Missense
CCCGGCGCCGCCGCGGGGCC	TGCCCCCGGCGCCGCCGCGGGGCCTGCGCT	BCL2	63318416	sense	TGCG	C-T	C_6, C_8	Gly79Gly, Ala80Val	Silent, Missense
CCCGGGATGCGGCTGGATGG	GGGTCCCGGGATGCGGCTGGATGGGGCGTG	BCL2	63318477	antisense	GGCG	C-T
CCCGGGCACACGCCCCATCC	CCAGCCCGGGCACACGCCCCATCCAGCCGC	BCL2	63318491	sense	AGCC	C-T	C_7	His55Tyr	Missense
CCCGGGCTGGGAGGAGAAGA	TGTGCCCGGGCTGGGAGGAGAAGATGCCCG	BCL2	63318505	antisense	TGCC	C-T	C_7	Gln52Gln	Silent
CCCGGGGGCCGCCCCCGCAC	CGCCCCCGGGGGCCGCCCCCGCACCGGGCA	BCL2	63318531	sense	CGGG	C-T
CCCGGTCGCCAGGACCTCGC	GGGACCCGGTCGCCAGGACCTCGCCGCTGC	BCL2	63318456	sense	CGCT	C-T	C_7	Val66Val	Silent
CCCGGTGCGGGGGCGGCCCC	GATGCCCGGTGCGGGGGCGGCCCCCGGGGG	BCL2	63318527	antisense	CGGG	C-T	C_8	Ala45Thr	Missense
CCCTCCGCCAGGCCGGCGAC	CTGACCCTCCGCCAGGCCGGCGACGACTTC	BCL2	63318361	sense	GACT	C-T	C_5, C_6_8	Leu97Leu, Arg98Cys	Silent, Missense
CCCTCCTCTCCCCCAACTGC	TCTTCCCTCCTCTCCCCCAACTGCAGGATG	BCL2	63128762	sense	AGGA	C-T	C_5, C_6, C_8	(NC), (NC), (NC)	Intron, Intron, Intron
CCCTCGCGGTCGATCGACCT		NO_SITE						NO_SITE	NO_SITE
CCCTCTGCGACAGCTTATAA	TAGCCCCTCTGCGACAGCTTATAATGGATG	BCL2	63318588	antisense	TGGA	C-T	C_8, C_5	Ser24Ser, Gln25Gln	Silent, Silent
CCCTGCCCGTACGTCGCGAT		NO_SITE						NO_SITE	NO_SITE
CCCTGCGTCGACCGTAACGC		NO_SITE						NO_SITE	NO_SITE
CCCTTTACCTGTTGGAGCTG		PELP1						PELP1	PELP1
CCGAACTCAAAGAAGGCCAC	CCCACCGAACTCAAAGAAGGCCACAATCCT	BCL2	63318206	antisense	AATC	C-T	C_8_6	Glu152Lys	Missense
CCGCCGCGACTTCGCCGAGA	GCTACCGCCGCGACTTCGCCGAGATGTCCA	BCL2	63318324	sense	TGTC	C-T	C_4, C_5_7	Arg109Arg, Arg110Cys	Silent, Missense
CCGCCGCGGGGCCTGCGCTC	GGCGCCGCCGCGGGGCCTGCGCTCAGCCCG	BCL2	63318409	sense	AGCC	C-T	C_4_5, C_7	Ala81Val, Ala82Val	Missense, Missense
CCGCGCGGTGAAGGGCGTCA	GTCCCCGCGCGGTGAAGGGCGTCAGGTGCA	BCL2	63318286	antisense	GGTG	C-T	C_6_4	Ala126Thr	Missense
CCGCTTACCTTCGTGAGTCT		SF3B1						SF3B1	SF3B1
CCGGCCTGGCGGAGGGTCAG	GTCGCCGGCCTGGCGGAGGGTCAGGTGGAC	BCL2	63318365	antisense	GTGG	C-T	C_6, C_5	Gln99Gln, Ala100Thr	Silent, Missense
CCGGCGACGACTTCTCCCGC	CAGGCCGGCGACGACTTCTCCCGCCGCTAC	BCL2	63318349	sense	CGCT	C-T	C_5, C_8	Gly101Gly, Asp102Asp	Silent, Silent
CCGGCTGCCCCCGGCGCCGC	GACCCCGGCTGCCCCCGGCGCCGCCGCGGG	BCL2	63318425	sense	CGCG	C-T	C_5, C_8	Ala76Val, Ala77Val	Missense, Missense
CCGGGAGATGTCGCCCCTGG	TCAACCGGGAGATGTCGCCCCTGGTGGACA	BCL2	63318159	sense	TGGA	C-T
CCGGGGGCCGCCCCCGCACC	GCCCCCGGGGGCCGCCCCCGCACCGGGCAT	BCL2	63318530	sense	GGGC	C-T	C_8	Ala42Val	Missense
CCGGGTCCCGGGATGCGGCT	GCGACCGGGTCCCGGGATGCGGCTGGATGG	BCL2	63318471	antisense	GGAT	C-T	C_8, C_7	Arg63Arg, Asp64Asn	Silent, Missense
CCGGTGCGGGGGCGGCCCCC	ATGCCCGGTGCGGGGGCGGCCCCCGGGGGC	BCL2	63318528	antisense	GGGG	C-T	C_7	Ala45Thr	Missense
CCGTACCATGATGTTGCCCA		EEF2						EEF2	EEF2
CCGTACCTGTGATTGTTCCA		SNRPD1						SNRPD1	SNRPD1
CCTATCTGGGCCACAAGTGA	GGTGCCTATCTGGGCCACAAGTGAAGTCAA	BCL2	63128625	sense	AGTC	C-T	C_6	Leu236Leu	Silent
CCTCACCTTGATGGGGATGC		EEF2						EEF2	EEF2
CCTCCACCACCGTGGCAAAG	AGCTCCTCCACCACCGTGGCAAAGCGTCCC	BCL2	63318261	antisense	CGTC	C-T	C_8, C_7_5, C_4	Val133Val, Val134Ile, Glu135Lys	Silent, Missense, Missense
CCTCCGTTATCCTGGATCCA	CCAGCCTCCGTTATCCTGGATCCAGGTGTG	BCL2	63318086	antisense	GGTG	C-T	C_5_4	Gly193Lys	Missense
CCTCCTCTCCCCCAACTGCA	CTTCCCTCCTCTCCCCCAACTGCAGGATGC	BCL2	63128761	sense	GGAT	C-T	C_4, C_5, C_7	(NC), (NC), (NC)	Intron, Intron, Intron
CCTCTCCCCCAACTGCAGGA	CCCTCCTCTCCCCCAACTGCAGGATGCCTT	BCL2	63128758	sense	TGCC	C-T	C_4, C_6, C_7, C_8	(NC), (NC), (NC), (NC)	Intron, Intron, Intron, Intron
CCTCTGCGACAGCTTATAAT	AGCCCCTCTGCGACAGCTTATAATGGATGT	BCL2	63318589	antisense	GGAT	C-T	C_7, C_4	Ser24Ser, Gln25Gln	Silent, Silent
CCTCTGGGAAGGATGGCGCA	TTTTCCTCTGGGAAGGATGGCGCACGCTGG	BCL2	63318659	sense	CGCT	C-T	C_4	(NC)	UTR
CCTGACGCCCTTCACCGCGC	TGCACCTGACGCCCTTCACCGCGCGGGGAC	BCL2	63318288	sense	GGGG	C-T	C_6, C_8	Thr122Met, Pro123Ser	Missense, Missense
CCTGCAGTTGGGGGAGAGGA	GCATCCTGCAGTTGGGGGAGAGGAGGGAAG	BCL2	63128759	antisense	GGGA	C-T	C_5	(NC)	Intron
CCTGGATCCAGGATAACGGA	CACACCTGGATCCAGGATAACGGAGGCTGG	BCL2	63318088	sense	GGCT	C-T	C_8	Ile189Ile	Silent
CCTGGATCCAGGTGTGCAGG	TTATCCTGGATCCAGGTGTGCAGGTGCCGG	BCL2	63318096	antisense	TGCC	C-T	C_8	Trp188Ter	Nonsense
CCTGGTGGACAACATCGCCC	CGCCCCTGGTGGACAACATCGCCCTGTGGA	BCL2	63318144	sense	TGTG	C-T
CCTGTCGCAAGGACCGACAT		NO_SITE						NO_SITE	NO_SITE
CCTGTGGATGACTGAGTACC	TCGCCCTGTGGATGACTGAGTACCTGAACC	BCL2	63318126	sense	TGAA	C-T
CCTTCCCAGAGGAAAAGCAA	CCATCCTTCCCAGAGGAAAAGCAACGGGGG	BCL2	63318667	antisense	CGGG	C-T	C_7, C_6, C_5	(NC), (NC), (NC)	UTR, UTR, UTR
CCTTCTTTGAGTTCGGTGGG	GTGGCCTTCTTTGAGTTCGGTGGGGTCATG	BCL2	63318202	sense	GTCA	C-T	C_5	Phe150Phe	Silent
CCTTTACCTGTTGGAGCTGA		PELP1						PELP1	PELP1
CCTTTCAAGTCGTACCAGAT		ONE_NON-GENE_SITE						ONE_NON-GENE_SITE	ONE_NON-GENE_SITE
CGAAGTCGCGGCGGTAGCGG	TCGGCGAAGTCGCGGCGGTAGCGGCGGGAG	BCL2	63318330	antisense	CGGG	C-T	C_7	Asp111Asn	Missense
CGAATAATTCGCGCCGTACG		NO_SITE						NO_SITE	NO_SITE
CGAGTGGGATGCGGGAGATG	GCTACGAGTGGGATGCGGGAGATGTGGGCG	BCL2	63318564	sense	TGGG	C-T
CGATAACCGGGAGATAGTGA	GGTACGATAACCGGGAGATAGTGATGAAGT	BCL2	63318621	sense	TGAA	C-T	C_7, C_8	Asn11Asn, Arg12Trp	Silent, Missense
CGATGTTGTCCACCAGGGGC	AGGGCGATGTTGTCCACCAGGGGCGACATC	BCL2	63318147	antisense	GACA	C-T
CGCAGAGGGGCTACGAGTGG	CTGTCGCAGAGGGGCTACGAGTGGGATGCG	BCL2	63318577	sense	GATG	C-T
CGCAGGCCCCGCGGCGGCGC	TGAGCGCAGGCCCCGCGGCGGCGCCGGGGG	BCL2	63318412	antisense	CGGG	C-T	C_8_7	Gly83Glu	Missense
CGCCAGGACCTCGCCGCTGC	CGGTCGCCAGGACCTCGCCGCTGCAGACCC	BCL2	63318450	sense	AGAC	C-T	C_4	Ala67Ala	Silent
CGCCCCATCCAGCCGCATCC	CACACGCCCCATCCAGCCGCATCCCGGGAC	BCL2	63318481	sense	CGGG	C-T	C_4_5, C_6	Pro57Leu, His58Tyr	Missense, Missense
CGCCCTTCACCGCGCGGGGA	CTGACGCCCTTCACCGCGCGGGGACGCTTT	BCL2	63318283	sense	CGCT	C-T	C_4_5, C_8	Pro123Leu, Phe124Phe	Missense, Silent
CGCCGAGATGTCCAGCCAGC	ACTTCGCCGAGATGTCCAGCCAGCTGCACC	BCL2	63318312	sense	TGCA	C-T	C_4	Ala113Ala	Silent
CGCCGCTACCGCCGCGACTT	CTCCCGCCGCTACCGCCGCGACTTCGCCGA	BCL2	63318332	sense	CGCC	C-T	C_4_6	Arg107Cys	Missense
CGCCGGCCTGGCGGAGGGTC	TCGTCGCCGGCCTGGCGGAGGGTCAGGTGG	BCL2	63318363	antisense	AGGT	C-T	C_8, C_7, C_4	Gln99Gln, Ala100Thr, Gly101Ser	Silent, Missense, Missense
CGCCGGGGGCAGCCGGGGTC	GCGGCGCCGGGGGCAGCCGGGGTCTGCAGC	BCL2	63318429	antisense	TGCA	C-T	C_4	Gly79Ser	Missense
CGCGCGGGGACGCTTTGCCA	TCACCGCGCGGGGACGCTTTGCCACGGTGG	BCL2	63318273	sense	CGGT	C-T	C_5	Arg127Trp	Missense
CGCGGCGGTAGCGGCGGGAG	AAGTCGCGGCGGTAGCGGCGGGAGAAGTCG	BCL2	63318336	antisense	AAGT	C-T	C_6	Arg109His	Missense
CGCGGGGACGCTTTGCCACG	ACCGCGCGGGGACGCTTTGCCACGGTGGTG	BCL2	63318271	sense	GTGG	C-T
CGCGGGGCCTGCGCTCAGCC	CCGCCGCGGGGCCTGCGCTCAGCCCGGTGC	BCL2	63318405	sense	CGGT	C-T	C_8	Pro84Ser	Missense
CGCTACCGCCGCGACTTCGC	CCGCCGCTACCGCCGCGACTTCGCCGAGAT	BCL2	63318329	sense	CGAG	C-T	C_6, C_7	Tyr108Tyr, Arg109Cys	Silent, Missense
CGCTCAGCCCGGTGCCACCT	CCTGCGCTCAGCCCGGTGCCACCTGTGGTC	BCL2	63318394	sense	GTGG	C-T	C_5, C_8	Leu86Leu, Ser87Ser	Silent, Silent
CGCTCGCACTACACGTCGAA		NO_SITE						NO_SITE	NO_SITE
CGCTTTGCCACGGTGGTGGA	GGGACGCTTTGCCACGGTGGTGGAGGAGCT	BCL2	63318263	sense	GGAG	C-T	C_8	Ala131Val	Missense
CGGACGACGGGTCGTTACGA		NO_SITE						NO_SITE	NO_SITE
CGGAGGGTCAGGTGGACCAC	CTGGCGGAGGGTCAGGTGGACCACAGGTGG	BCL2	63318374	antisense	AGGT	C-T
CGGCCCCAGCATGCGGCCTC	TGTACGGCCCCAGCATGCGGCCTCTGTTTG	BCL2	63128720	sense	TGTT	C-T	C_4, C_5_6_7	Gly203Gly, Pro204Phe	Silent, Missense
CGGCCTGGCGGAGGGTCAGG	TCGCCGGCCTGGCGGAGGGTCAGGTGGACC	BCL2	63318366	antisense	TGGA	C-T	C_5, C_4	Gln99Gln, Ala100Thr	Silent, Missense
CGGCGAAGTCGCGGCGGTAG	ATCTCGGCGAAGTCGCGGCGGTAGCGGCGG	BCL2	63318327	antisense	CGGC	C-T	C_4	Ala113Thr	Missense
CGGCGAGGTCCTGGCGACCG	GCAGCGGCGAGGTCCTGGCGACCGGGTCCC	BCL2	63318454	antisense	GGTC	C-T	C_4	Ser70Ser	Silent
CGGCGCCGCCGCGGGGCCTG	CCCCCGGCGCCGCCGCGGGGCCTGCGCTCA	BCL2	63318414	sense	CGCT	C-T	C_4, C_6_7	Gly79Gly, Ala80Val	Silent, Missense
CGGCGGCGCCGGGGGCAGCC	CCCGCGGCGGCGCCGGGGGCAGCCGGGGTC	BCL2	63318423	antisense	GGGG	C-T	C_7, C_4	Ala80Thr, Ala81Thr	Missense, Missense
CGGCGGGAGAAGTCGTCGCC	GTAGCGGCGGGAGAAGTCGTCGCCGGCCTG	BCL2	63318347	antisense	GGCC	C-T	C_4	Arg106His	Missense
CGGGAGATGTCGCCCCTGGT	CAACCGGGAGATGTCGCCCCTGGTGGACAA	BCL2	63318158	sense	GGAC	C-T
CGGGATGCGGCTGGATGGGG	GTCCCGGGATGCGGCTGGATGGGGCGTGTG	BCL2	63318479	antisense	CGTG	C-T	C_8	Ala61Thr	Missense
CGGGCTGAGCGCAGGCCCCG	GCACCGGGCTGAGCGCAGGCCCCGCGGCGG	BCL2	63318403	antisense	CGGC	C-T	C_5	Ser87Asn	Missense
CGGGGACGCTTTGCCACGGT	CGCGCGGGGACGCTTTGCCACGGTGGTGGA	BCL2	63318269	sense	GGTG	C-T	C_7	Arg129Cys	Missense
CGGGGGCAGCCGGGGTCTGC	GCGCCGGGGGCAGCCGGGGTCTGCAGCGGC	BCL2	63318432	antisense	AGCG	C-T	C_7	Ala77Thr	Missense
CGGGGGCCGCCCCCGCACCG	CCCCCGGGGGCCGCCCCCGCACCGGGCATC	BCL2	63318529	sense	GGCA	C-T	C_7_8	Ala42Val	Missense
CGGGTCCCGGGATGCGGCTG	CGACCGGGTCCCGGGATGCGGCTGGATGGG	BCL2	63318472	antisense	GATG	C-T	C_8_7, C_6	Arg63Gln, Asp64Asn	Missense, Missense
CGGTGAAGGGCGTCAGGTGC	CGCGCGGTGAAGGGCGTCAGGTGCAGCTGG	BCL2	63318291	antisense	AGCT	C-T
CGGTGCGGGGGCGGCCCCCG	TGCCCGGTGCGGGGGCGGCCCCCGGGGGCG	BCL2	63318529	antisense	GGGG	C-T	C_6	Ala45Thr	Missense
CGGTGGGGTCATGTGTGTGG	AGTTCGGTGGGGTCATGTGTGTGGAGAGCG	BCL2	63318189	sense	AGAG	C-T
CGGTGGTGGAGGAGCTCTTC	GCCACGGTGGTGGAGGAGCTCTTCAGGGAC	BCL2	63318253	sense	AGGG	C-T
CGGTTGACGCTCTCCACACA	CTCCCGGTTGACGCTCTCCACACACATGAC	BCL2	63318176	antisense	CATG	C-T	C_8	Val162Ile	Missense
CGTACCATGATGTTGCCCAT		EEF2						EEF2	EEF2
CGTACCCTGTTCTCCCAGCG	TTATCGTACCCTGTTCTCCCAGCGTGCGCC	BCL2	63318639	antisense	TGCG	C-T	C_7_6_5	Gly8Lys	Missense
CGTCCCCGCGCGGTGAAGGG	AAAGCGTCCCCGCGCGGTGAAGGGCGTCAG	BCL2	63318281	antisense	CGTC	C-T	C_7_6, C_5_4	Arg127Gln, Gly128Lys	Missense, Missense
CGTCGCCGGCCTGGCGGAGG	AAGTCGTCGCCGGCCTGGCGGAGGGTCAGG	BCL2	63318360	antisense	GTCA	C-T	C_7_6, C_4	Gly101Asn, Asp102Asn	Missense, Missense
CGTGCGCCATCCTTCCCAGA	CCAGCGTGCGCCATCCTTCCCAGAGGAAAA	BCL2	63318657	antisense	GGAA	C-T	C_8, C_7_5	Met1Ile, Ala2Thr	Missense, Missense
CGTGGCAAAGCGTCCCCGCG	CCACCGTGGCAAAGCGTCCCCGCGCGGTGA	BCL2	63318271	antisense	CGGT	C-T	C_6	Ala131Thr	Missense
CGTGGCTAATCTGTTAACTA		ONE_NON-GENE_SITE						ONE_NON-GENE_SITE	ONE_NON-GENE_SITE
CGTGTGCCCGGGCTGGGAGG	GGGGCGTGTGCCCGGGCTGGGAGGAGAAGA	BCL2	63318499	antisense	AGAA	C-T	C_8_7	Gly54Glu	Missense
CGTTATCCTGGATCCAGGTG	CCTCCGTTATCCTGGATCCAGGTGTGCAGG	BCL2	63318090	antisense	TGCA	C-T	C_8, C_7	Gln190Gln, Asp191Asn	Silent, Missense
CTACCCAGCCTCCGTTATCC	GCACCTACCCAGCCTCCGTTATCCTGGATC	BCL2	63318078	antisense	TGGA	C-T	C_6_5, C_4	Trp195Ter, (NC)	Nonsense, Splice-donor
CTACCGCCGCGACTTCGCCG	GCCGCTACCGCCGCGACTTCGCCGAGATGT	BCL2	63318327	sense	AGAT	C-T	C_4, C_5_7, C_8	Tyr108Tyr, Arg109Cys, Arg110Cys	Silent, Missense, Missense
CTACGAGTGGGATGCGGGAG	GGGGCTACGAGTGGGATGCGGGAGATGTGG	BCL2	63318567	sense	ATGT	C-T	C_4	Tyr28Tyr	Silent
CTAGATAAGCATCGCGCGTA		NO_SITE						NO_SITE	NO_SITE
CTAGGTAACTCTATAAGACC		ONE_NON-GENE_SITE						ONE_NON-GENE_SITE	ONE_NON-GENE_SITE
CTATCTGGGCCACAAGTGAA	GTGCCTATCTGGGCCACAAGTGAAGTCAAC	BCL2	63128624	sense	GTCA	C-T	C_5	Leu236Leu	Silent
CTCACCAAAGGACTCGTTGA		EEF2						EEF2	EEF2
CTCACCATGGCTGTTGCGCG		RPS20						RPS20	RPS20
CTCACCATGGTGGCGGATGG		EEF2						EEF2	EEF2
CTCACCTCTGGATTGGCTTC		EEF2						EEF2	EEF2
CTCACCTTAAGGGCATCAGC		PELP1						PELP1	PELP1
CTCACGTGGAGCCGACCGAC		ONE_NON-GENE_SITE						ONE_NON-GENE_SITE	ONE_NON-GENE_SITE
CTCAGCCCGGTGCCACCTGT	TGCGCTCAGCCCGGTGCCACCTGTGGTCCA	BCL2	63318392	sense	GGTC	C-T	C_6, C_7_8	Ser87Ser, Pro88Leu	Silent, Missense
CTCAGTCATCCACAGGGCGA	GGTACTCAGTCATCCACAGGGCGATGTTGT	BCL2	63318130	antisense	TGTT	C-T	C_7	Met177Ile	Missense
CTCAGTTTGGCCCTGGTGGG	TCTGCTCAGTTTGGCCCTGGTGGGAGCTTG	BCL2	63128665	sense	AGCT	C-T
CTCCACACACATGACCCCAC	CGCTCTCCACACACATGACCCCACCGAACT	BCL2	63318187	antisense	CGAA	C-T	C_8, C_6_4	Cys158Tyr, Val159Ile	Missense, Missense
CTCCCACCAGGGCCAAACTG	CAAGCTCCCACCAGGGCCAAACTGAGCAGA	BCL2	63128663	antisense	AGCA	C-T	C_8, C_7_5, C_4	Leu225Leu, Val226Ile, Gly227Arg	Silent, Missense, Missense
CTCCTCCACCACCGTGGCAA	AGAGCTCCTCCACCACCGTGGCAAAGCGTC	BCL2	63318259	antisense	AGCG	C-T	C_7, C_6_4	Val134Val, Glu135Lys	Silent, Missense
CTCCTCCCAGCCCGGGCACA	TCTTCTCCTCCCAGCCCGGGCACACGCCCC	BCL2	63318501	sense	CGCC	C-T	C_4, C_6_7, C_8	Ser50Ser, Ser51Phe, Gln52Ter	Silent, Missense, Nonsense
CTCCTCTCCCCCAACTGCAG	TTCCCTCCTCTCCCCCAACTGCAGGATGCC	BCL2	63128760	sense	GATG	C-T	C_4, C_6, C_8	(NC), (NC), (NC)	Intron, Intron, Intron
CTCGGCGAAGTCGCGGCGGT	ACATCTCGGCGAAGTCGCGGCGGTAGCGGC	BCL2	63318325	antisense	AGCG	C-T	C_6	Ala113Thr	Missense
CTCGTACGACCGGACGTCTA		NO_SITE						NO_SITE	NO_SITE
CTCTCGCAAGCGCGCCAATA		NO_SITE						NO_SITE	NO_SITE
CTCTGCACTTTGGTCGCTGG		ONE_NON-GENE_SITE						ONE_NON-GENE_SITE	ONE_NON-GENE_SITE
CTCTGCGACAGCTTATAATG	GCCCCTCTGCGACAGCTTATAATGGATGTA	BCL2	63318590	antisense	GATG	C-T	C_6	Ser24Ser	Silent
CTCTGCTCAGTTTGGCCCTG	AAGACTCTGCTCAGTTTGGCCCTGGTGGGA	BCL2	63128670	sense	GTGG	C-T	C_6_8	Leu221Phe	Missense
CTGAAGACTCTGCTCAGTTT	GTCTCTGAAGACTCTGCTCAGTTTGGCCCT	BCL2	63128677	sense	GGCC	C-T	C_8	Thr219Ile	Missense
CTGAAGAGCTCCTCCACCAC	GTCCCTGAAGAGCTCCTCCACCACCGTGGC	BCL2	63318251	antisense	CGTG	C-T
CTGACCCTCCGCCAGGCCGG	CCACCTGACCCTCCGCCAGGCCGGCGACGA	BCL2	63318365	sense	CGAC	C-T	C_5_6, C_7	Thr96Ile, Leu97Phe	Missense, Missense
CTGACGCCCTTCACCGCGCG	GCACCTGACGCCCTTCACCGCGCGGGGACG	BCL2	63318287	sense	GGGA	C-T	C_5, C_7_8	Thr122Met, Pro123Phe	Missense, Missense
CTGAGCGCAGGCCCCGCGGC	CGGGCTGAGCGCAGGCCCCGCGGCGGCGCC	BCL2	63318407	antisense	GGCG	C-T	C_8_6	Ala85Thr	Missense
CTGCACCTGACGCCCTTCAC	CCAGCTGCACCTGACGCCCTTCACCGCGCG	BCL2	63318293	sense	CGCG	C-T	C_4_6, C_7	His120Tyr, Leu121Leu	Missense, Silent
CTGCAGACCCCGGCTGCCCC	GCCGCTGCAGACCCCGGCTGCCCCCGGCGC	BCL2	63318434	sense	CGGC	C-T	C_4, C_8	Gln73Ter, Thr74Ile	Nonsense, Missense
CTGCAGCGGCGAGGTCCTGG	GGGTCTGCAGCGGCGAGGTCCTGGCGACCG	BCL2	63318448	antisense	CGAC	C-T	C_7, C_4	Pro71Pro, Leu72Leu	Silent, Silent
CTGCAGTTGGGGGAGAGGAG	CATCCTGCAGTTGGGGGAGAGGAGGGAAGA	BCL2	63128760	antisense	GGAA	C-T	C_4	(NC)	Intron
CTGCCCCCGGCGCCGCCGCG	CCGGCTGCCCCCGGCGCCGCCGCGGGGCCT	BCL2	63318421	sense	GGGC	C-T	C_4_5, C_6_7_8	Ala77Val, Pro78Phe	Missense, Missense
CTGCGACAGCTTATAATGGA	CCCTCTGCGACAGCTTATAATGGATGTACT	BCL2	63318592	antisense	TGTA	C-T	C_7, C_4	Leu23Leu, Ser24Ser	Silent, Silent
CTGCTCAGTTTGGCCCTGGT	GACTCTGCTCAGTTTGGCCCTGGTGGGAGC	BCL2	63128668	sense	GGGA	C-T	C_4_6	Leu221Phe	Missense
CTGGATGGGGCGTGTGCCCG	GCGGCTGGATGGGGCGTGTGCCCGGGCTGG	BCL2	63318489	antisense	GGCT	C-T
CTGGCGACCGGGTCCCGGGA	GGTCCTGGCGACCGGGTCCCGGGATGCGGC	BCL2	63318464	antisense	TGCG	C-T	C_8, C_5	Val66Ile, Ala67Thr	Missense, Missense
CTGGCTGGACATCTCGGCGA	GCAGCTGGCTGGACATCTCGGCGAAGTCGC	BCL2	63318313	antisense	AGTC	C-T	C_5	Ser117Asn	Missense
CTGGCTGTCTCTGAAGACTC	TCTCCTGGCTGTCTCTGAAGACTCTGCTCA	BCL2	63128687	sense	TGCT	C-T	C_5	Leu215Leu	Silent
CTGGGAAGGATGGCGCACGC	TCCTCTGGGAAGGATGGCGCACGCTGGGAG	BCL2	63318656	sense	TGGG	C-T
CTGGGTAGGTGCACTTGGTG	GAGGCTGGGTAGGTGCACTTGGTGATGTGA	BCL2	63318066	sense	ATGT	C-T
CTGGGTGCCTATCTGGGCCA	CACCCTGGGTGCCTATCTGGGCCACAAGTG	BCL2	63128632	sense	CAAG	C-T	C_8	Ala234Val	Missense
CTGGTGGACAACATCGCCCT	GCCCCTGGTGGACAACATCGCCCTGTGGAT	BCL2	63318143	sense	GTGG	C-T
CTGTCGCAGAGGGGCTACGA	TAAGCTGTCGCAGAGGGGCTACGAGTGGGA	BCL2	63318581	sense	GTGG	C-T	C_5, C_7	Ser24Leu, Gln25Ter	Missense, Nonsense
CTGTCTCTGAAGACTCTGCT	CTGGCTGTCTCTGAAGACTCTGCTCAGTTT	BCL2	63128683	sense	CAGT	C-T	C_5, C_7	Ser216Phe, Leu217Leu	Missense, Silent
CTGTGGATGACTGAGTACCT	CGCCCTGTGGATGACTGAGTACCTGAACCG	BCL2	63318125	sense	GAAC	C-T
CTGTGGTCCACCTGACCCTC	CCACCTGTGGTCCACCTGACCCTCCGCCAG	BCL2	63318376	sense	CGCC	C-T	C_8	Val93Val	Silent
CTTCACTTGTGGCCCAGATA	TTGACTTCACTTGTGGCCCAGATAGGCACC	BCL2	63128623	antisense	GGCA	C-T	C_6, C_4	Lys239Lys, Ter240Ter	Silent, Silent
CTTCAGAGACAGCCAGGAGA	GAGTCTTCAGAGACAGCCAGGAGAAATCAA	BCL2	63128691	antisense	AATC	C-T	C_4	Leu217Leu	Silent
CTTCAGGGACGGGGTGAACT	AGCTCTTCAGGGACGGGGTGAACTGGGGGA	BCL2	63318237	sense	GGGG	C-T	C_4	Phe138Phe	Silent
CTTCCCAGAGGAAAAGCAAC	CATCCTTCCCAGAGGAAAAGCAACGGGGGC	BCL2	63318668	antisense	GGGG	C-T	C_6, C_5, C_4	(NC), (NC), (NC)	UTR, UTR, UTR
CTTCCCTCCTCTCCCCCAAC	TTTTCTTCCCTCCTCTCCCCCAACTGCAGG	BCL2	63128765	sense	TGCA	C-T	C_4, C_5, C_6, C_8	(NC), (NC), (NC), (NC)	Intron, Intron, Intron, Intron
CTTCCGTTTACGTCGTCGTT		NO_SITE						NO_SITE	NO_SITE
CTTCGCCGAGATGTCCAGCC	GCGACTTCGCCGAGATGTCCAGCCAGCTGC	BCL2	63318315	sense	AGCT	C-T	C_4, C_6_7	Phe112Phe, Ala113Val	Silent, Missense
CTTTGAGTTCGGTGGGGTCA	CCTTCTTTGAGTTCGGTGGGGTCATGTGTG	BCL2	63318198	sense	TGTG	C-T
CTTTGCCACGGTGGTGGAGG	GACGCTTTGCCACGGTGGTGGAGGAGCTCT	BCL2	63318261	sense	AGCT	C-T	C_6_7	Ala131Val	Missense
GAAAACGAGCGGAACGCGAT		NO_SITE						NO_SITE	NO_SITE
GAAAAGTCATCCCACGAAGT		ONE_NON-GENE_SITE						ONE_NON-GENE_SITE	ONE_NON-GENE_SITE
GAAATCAAACAGAGGCCGCA	AGGAGAAATCAAACAGAGGCCGCATGCTGG	BCL2	63128709	antisense	TGCT	C-T	C_6	Asp211Asn	Missense
GAACAAACCTTATGCACATA		SF3B1						SF3B1	SF3B1
GAACAATAGTCGAACTAGGT		ONE_NON-GENE_SITE						ONE_NON-GENE_SITE	ONE_NON-GENE_SITE
GAACAGGGTACGATAACCGG	GGGAGAACAGGGTACGATAACCGGGAGATA	BCL2	63318631	sense	GAGA	C-T	C_4	Thr7Ile	Missense
GAACCGGCACCTGCACACCT	ACCTGAACCGGCACCTGCACACCTGGATCC	BCL2	63318105	sense	GGAT	C-T	C_4, C_5, C_8	Asn182Asn, Arg183Trp, His184Tyr	Silent, Missense, Missense
GAAGAGCTCCTCCACCACCG	CCCTGAAGAGCTCCTCCACCACCGTGGCAA	BCL2	63318253	antisense	TGGC	C-T	C_7	Glu136Glu	Silent
GAAGATGCCCGGTGCGGGGG	AGGAGAAGATGCCCGGTGCGGGGGCGGCCC	BCL2	63318520	antisense	CGGC	C-T	C_8	Gly47Asp	Missense
GAAGGATGGCGCACGCTGGG	CTGGGAAGGATGGCGCACGCTGGGAGAACA	BCL2	63318652	sense	AGAA	C-T
GAAGGCCACAATCCTCCCCC	CAAAGAAGGCCACAATCCTCCCCCAGTTCA	BCL2	63318217	antisense	AGTT	C-T	C_7, C_6	Val148Val, Ala149Thr	Silent, Missense
GAAGGGCGTCAGGTGCAGCT	CGGTGAAGGGCGTCAGGTGCAGCTGGCTGG	BCL2	63318295	antisense	GGCT	C-T	C_7	Thr122Thr	Silent
GAAGTACATCCATTATAAGC	TGATGAAGTACATCCATTATAAGCTGTCGC	BCL2	63318600	sense	TGTC	C-T	C_7	Tyr18Tyr	Silent
GAAGTCGCGGCGGTAGCGGC	CGGCGAAGTCGCGGCGGTAGCGGCGGGAGA	BCL2	63318331	antisense	GGGA	C-T	C_8, C_6	Arg110His, Asp111Asn	Missense, Missense
GAAGTCGTCGCCGGCCTGGC	GGGAGAAGTCGTCGCCGGCCTGGCGGAGGG	BCL2	63318355	antisense	GGAG	C-T	C_6	Asp103Asn	Missense
GAAGTGTAATTGGGTTCACC		ONE_NON-GENE_SITE						ONE_NON-GENE_SITE	ONE_NON-GENE_SITE
GAATACCTCTAGCCATTCAG		TFRC						TFRC	TFRC
GACAACATCGCCCTGTGGAT	GGTGGACAACATCGCCCTGTGGATGACTGA	BCL2	63318137	sense	GACT	C-T	C_6	Asn172Asn	Silent
GACAGCCAGGAGAAATCAAA	CAGAGACAGCCAGGAGAAATCAAACAGAGG	BCL2	63128698	antisense	CAGA	C-T	C_7_6	Trp214Ter	Nonsense
GACCACAGGTGGCACCGGGC	GGTGGACCACAGGTGGCACCGGGCTGAGCG	BCL2	63318388	antisense	TGAG	C-T	C_6_4	Val92Ile	Missense
GACCCCACCGAACTCAAAGA	ACATGACCCCACCGAACTCAAAGAAGGCCA	BCL2	63318199	antisense	AGGC	C-T	C_8, C_6_5_4	Gly154Asp, Gly155Lys	Missense, Missense
GACCTCAAGTGATCCGGACA		ONE_NON-GENE_SITE						ONE_NON-GENE_SITE	ONE_NON-GENE_SITE
GACCTCGCCGCTGCAGACCC	CCAGGACCTCGCCGCTGCAGACCCCGGCTG	BCL2	63318444	sense	CGGC	C-T	C_4, C_6, C_8	Thr69Thr, Ser70Leu, Pro71Ser	Silent, Missense, Missense
GACGCCCTTCACCGCGCGGG	ACCTGACGCCCTTCACCGCGCGGGGACGCT	BCL2	63318285	sense	GACG	C-T	C_5_6_7	Pro123Phe	Missense
GACGCTTTGCCACGGTGGTG	CGGGGACGCTTTGCCACGGTGGTGGAGGAG	BCL2	63318265	sense	GAGG	C-T	C_5	Arg129Arg	Silent
GACGGGGTGAACTGGGGGAG	CAGGGACGGGGTGAACTGGGGGAGGATTGT	BCL2	63318230	sense	GATT	C-T
GACTCTGCTCAGTTTGGCCC	TGAAGACTCTGCTCAGTTTGGCCCTGGTGG	BCL2	63128672	sense	TGGT	C-T	C_5, C_8	Leu220Leu, Leu221Phe	Silent, Missense
GACTGAGAATCATCGATTGA		ONE_NON-GENE_SITE						ONE_NON-GENE_SITE	ONE_NON-GENE_SITE
GAGAAATCAAACAGAGGCCG	CCAGGAGAAATCAAACAGAGGCCGCATGCT	BCL2	63128707	antisense	CATG	C-T	C_8	Asp211Asn	Missense
GAGAACAGGGTACGATAACC	CTGGGAGAACAGGGTACGATAACCGGGAGA	BCL2	63318633	sense	GGGA	C-T	C_6	Thr7Ile	Missense
GAGAAGATGCCCGGTGCGGG	GGAGGAGAAGATGCCCGGTGCGGGGGCGGC	BCL2	63318518	antisense	GGCG	C-T
GAGCCGCCGAACGACGTATA		NO_SITE						NO_SITE	NO_SITE
GAGCGCAGGCCCCGCGGCGG	GGCTGAGCGCAGGCCCCGCGGCGGCGCCGG	BCL2	63318409	antisense	CGCC	C-T	C_6_4	Ala85Thr	Missense
GAGCGTCAACCGGGAGATGT	TGGAGAGCGTCAACCGGGAGATGTCGCCCC	BCL2	63318168	sense	CGCC	C-T	C_4, C_7	Ser161Ser, Val162Val	Silent, Silent
GAGCTCTTCAGGGACGGGGT	GGAGGAGCTCTTCAGGGACGGGGTGAACTG	BCL2	63318242	sense	GAAC	C-T	C_4_6	Leu137Phe	Missense
GAGGAGAAGATGCCCGGTGC	CTGGGAGGAGAAGATGCCCGGTGCGGGGGC	BCL2	63318515	antisense	GGGG	C-T
GAGGAGCTCTTCAGGGACGG	GGTGGAGGAGCTCTTCAGGGACGGGGTGAA	BCL2	63318245	sense	GGTG	C-T	C_7	Leu137Phe	Missense
GAGGATTGTGGCCTTCTTTG	GGGGGAGGATTGTGGCCTTCTTTGAGTTCG	BCL2	63318213	sense	AGTT	C-T
GAGGCTGGGTAGGTGCACTT	AACGGAGGCTGGGTAGGTGCACTTGGTGAT	BCL2	63318070	sense	GGTG	C-T	C_5	Gly194Gly	Silent
GAGGGACGTAATCCCGATCG		NO_SITE						NO_SITE	NO_SITE
GAGGGGCTACGAGTGGGATG	CGCAGAGGGGCTACGAGTGGGATGCGGGAG	BCL2	63318573	sense	CGGG	C-T	C_7	Gly27Gly	Silent
GAGGGTCAGGTGGACCACAG	GGCGGAGGGTCAGGTGGACCACAGGTGGCA	BCL2	63318376	antisense	GTGG	C-T	C_7	Leu95Leu	Silent
GAGTCTTCAGAGACAGCCAG	AGCAGAGTCTTCAGAGACAGCCAGGAGAAA	BCL2	63128687	antisense	GAGA	C-T	C_8, C_5	Leu217Leu, Lys218Lys	Silent, Silent
GAGTGGGATGCGGGAGATGT	CTACGAGTGGGATGCGGGAGATGTGGGCGC	BCL2	63318563	sense	GGGC	C-T
GAGTTCGGTGGGGTCATGTG	CTTTGAGTTCGGTGGGGTCATGTGTGTGGA	BCL2	63318194	sense	TGTG	C-T	C_6	Phe153Phe	Silent
GATAACCGGGAGATAGTGAT	GTACGATAACCGGGAGATAGTGATGAAGTA	BCL2	63318620	sense	GAAG	C-T	C_6, C_7	Asn11Asn, Arg12Trp	Silent, Missense
GATAACGGAGGCTGGGTAGG	CCAGGATAACGGAGGCTGGGTAGGTGCACT	BCL2	63318077	sense	TGCA	C-T	C_6	Asn192Asn	Silent
GATAGGCACCCAGGGTGATG	CCCAGATAGGCACCCAGGGTGATGCAAGCT	BCL2	63128639	antisense	CAAG	C-T	C_7	Ala234Thr	Missense
GATCATCGACGCGTACGCTT		NO_SITE						NO_SITE	NO_SITE
GATCCAGGATAACGGAGGCT	CCTGGATCCAGGATAACGGAGGCTGGGTAG	BCL2	63318084	sense	GGGT	C-T	C_4, C_5	Ile189Ile, Gln190Ter	Silent, Nonsense
GATCCAGGTGTGCAGGTGCC	CCTGGATCCAGGTGTGCAGGTGCCGGTTCA	BCL2	63318100	antisense	GGTT	C-T	C_5_4	Trp188Ter	Nonsense
GATGAAGTACATCCATTATA	TAGTGATGAAGTACATCCATTATAAGCTGT	BCL2	63318603	sense	AGCT	C-T
GATGACTGAGTACCTGAACC	TGTGGATGACTGAGTACCTGAACCGGCACC	BCL2	63318120	sense	GGCA	C-T	C_6	Thr178Ile	Missense
GATGCCTTTGTGGAACTGTA	GCAGGATGCCTTTGTGGAACTGTACGGCCC	BCL2	63128740	sense	CGGC	C-T	C_5_6	Ala197Val	Missense
GATGCGGGAGATGTGGGCGC	GTGGGATGCGGGAGATGTGGGCGCCGCGCC	BCL2	63318557	sense	CGCG	C-T	C_5	Ala32Val	Missense
GATGGCGCACGCTGGGAGAA	GAAGGATGGCGCACGCTGGGAGAACAGGGT	BCL2	63318648	sense	CAGG	C-T	C_6, C_8	Ala2Val, His3Tyr	Missense, Missense
GATGGGGCGTGTGCCCGGGC	GCTGGATGGGGCGTGTGCCCGGGCTGGGAG	BCL2	63318492	antisense	TGGG	C-T	C_8	Thr56Thr	Silent
GATGTCCAGCCAGCTGCACC	CCGAGATGTCCAGCCAGCTGCACCTGACGC	BCL2	63318306	sense	TGAC	C-T	C_6_7	Ser116Phe	Missense
GATGTGGGCGCCGCGCCCCC	GGGAGATGTGGGCGCCGCGCCCCCGGGGGC	BCL2	63318548	sense	GGGG	C-T
GATTTACCTTTCCTCTGTGT		SF3B1						SF3B1	SF3B1
GATTTCTCCTGGCTGTCTCT	GTTTGATTTCTCCTGGCTGTCTCTGAAGAC	BCL2	63128695	sense	GAAG	C-T	C_6, C_8	Phe212Phe, Ser213Phe	Silent, Missense
GCAAAGCGTCCCCGCGCGGT	CGTGGCAAAGCGTCCCCGCGCGGTGAAGGG	BCL2	63318275	antisense	GAAG	C-T	C_7	Arg129His	Missense
GCAACGATAACGTCCGATTA		NO_SITE						NO_SITE	NO_SITE
GCACCTGACGCCCTTCACCG	AGCTGCACCTGACGCCCTTCACCGCGCGGG	BCL2	63318291	sense	CGCG	C-T	C_4, C_5	His120His, Leu121Leu	Silent, Silent
GCACCTGCACACCTGGATCC	ACCGGCACCTGCACACCTGGATCCAGGATA	BCL2	63318099	sense	AGGA	C-T	C_4, C_5, C_8	His184His, Leu185Leu, His186Tyr	Silent, Silent, Missense
GCACTTACGCTCGTCGGTAA		NO_SITE						NO_SITE	NO_SITE
GCAGAGTCTTCAGAGACAGC	CTGAGCAGAGTCTTCAGAGACAGCCAGGAG	BCL2	63128684	antisense	CAGG	C-T	C_8	Lys218Lys	Silent
GCAGCCGGGGTCTGCAGCGG	GGGGGCAGCCGGGGTCTGCAGCGGCGAGGT	BCL2	63318437	antisense	CGAG	C-T	C_6, C_5	Pro75Pro, Ala76Thr	Silent, Missense
GCAGGACAGACGACCCGCGT		ONE_NON-GENE_SITE						ONE_NON-GENE_SITE	ONE_NON-GENE_SITE
GCAGGATGCCTTTGTGGAAC	AACTGCAGGATGCCTTTGTGGAACTGTACG	BCL2	63128744	sense	TGTA	C-T
GCAGGCATGTTGACTTCACT	TGGGGCAGGCATGTTGACTTCACTTGTGGC	BCL2	63128610	antisense	TGTG	C-T	C_6	(NC)	UTR
GCAGGCCCCGCGGCGGCGCC	GAGCGCAGGCCCCGCGGCGGCGCCGGGGGC	BCL2	63318413	antisense	GGGG	C-T	C_8_7_6	Gly83Lys	Missense
GCAGTTGGGGGAGAGGAGGG	TCCTGCAGTTGGGGGAGAGGAGGGAAGAAA	BCL2	63128762	antisense	AAGA	C-T
GCATCCCGGGACCCGGTCGC	AGCCGCATCCCGGGACCCGGTCGCCAGGAC	BCL2	63318467	sense	CAGG	C-T	C_5_6, C_7	Ser62Phe, Arg63Trp	Missense, Missense
GCATCCTGCAGTTGGGGGAG	AAAGGCATCCTGCAGTTGGGGGAGAGGAGG	BCL2	63128755	antisense	AGGA	C-T	C_6, C_5	(NC), Asp196Asn	Splice-acceptor, Missense
GCATCGCGTCGTCGATATTC		NO_SITE						NO_SITE	NO_SITE
GCATCTTCTCCTCCCAGCCC	CCGGGCATCTTCTCCTCCCAGCCCGGGCAC	BCL2	63318508	sense	GGGC	C-T	C_5, C_8	Ile48Ile, Phe49Phe	Silent, Silent
GCCAAACTGAGCAGAGTCTT	CAGGGCCAAACTGAGCAGAGTCTTCAGAGA	BCL2	63128674	antisense	CAGA	C-T	C_7	Ser222Asn	Missense
GCCAGGAGAAATCAAACAGA	GACAGCCAGGAGAAATCAAACAGAGGCCGC	BCL2	63128702	antisense	GGCC	C-T
GCCATCCTTCCCAGAGGAAA	GTGCGCCATCCTTCCCAGAGGAAAAGCAAC	BCL2	63318662	antisense	AGCA	C-T	C_7, C_6	(NC), (NC)	UTR, UTR
GCCCACCTGCACCATGGGGT		EEF2						EEF2	EEF2
GCCCAGATAGGCACCCAGGG	TGTGGCCCAGATAGGCACCCAGGGTGATGC	BCL2	63128634	antisense	TGAT	C-T	C_4	Leu236Leu	Silent
GCCCCATCCAGCCGCATCCC	ACACGCCCCATCCAGCCGCATCCCGGGACC	BCL2	63318480	sense	GGGA	C-T	C_4, C_5, C_8	Pro57Pro, His58Tyr, Pro59Ser	Silent, Missense, Missense
GCCCCTCTGCGACAGCTTAT	CGTAGCCCCTCTGCGACAGCTTATAATGGA	BCL2	63318586	antisense	AATG	C-T	C_7, C_5_4	Gln25Gln, Arg26Lys	Silent, Missense
GCCCGAATCGTCGTCGCATT		NO_SITE						NO_SITE	NO_SITE
GCCGCATCCCGGGACCCGGT	TCCAGCCGCATCCCGGGACCCGGTCGCCAG	BCL2	63318470	sense	CGCC	C-T	C_5, C_8	Ala61Val, Ser62Phe	Missense, Missense
GCCGCATGCTGGGGCCGTAC	AGAGGCCGCATGCTGGGGCCGTACAGTTCC	BCL2	63128723	antisense	AGTT	C-T	C_5	Met206Ile	Missense
GCCGGCCTGGCGGAGGGTCA	CGTCGCCGGCCTGGCGGAGGGTCAGGTGGA	BCL2	63318364	antisense	GGTG	C-T	C_7, C_6	Gln99Gln, Ala100Thr	Silent, Missense
GCCGGGGTCTGCAGCGGCGA	GGCAGCCGGGGTCTGCAGCGGCGAGGTCCT	BCL2	63318440	antisense	GGTC	C-T
GCCTATCTGGGCCACAAGTG	GGGTGCCTATCTGGGCCACAAGTGAAGTCA	BCL2	63128626	sense	AAGT	C-T	C_7	Leu236Leu	Silent
GCCTCCGTTATCCTGGATCC	CCCAGCCTCCGTTATCCTGGATCCAGGTGT	BCL2	63318085	antisense	AGGT	C-T	C_6_5	Gly193Lys	Missense
GCCTCGTGGGATGCGTTGTG		ONE_NON-GENE_SITE						ONE_NON-GENE_SITE	ONE_NON-GENE_SITE
GCCTCTGTTTGATTTCTCCT	TGCGGCCTCTGTTTGATTTCTCCTGGCTGT	BCL2	63128705	sense	GGCT	C-T	C_5	Leu209Leu	Silent
GCCTTCTTTGAGTTCGGTGG	TGTGGCCTTCTTTGAGTTCGGTGGGGTCAT	BCL2	63318203	sense	GGTC	C-T	C_6	Phe150Phe	Silent
GCGACCGGGTCCCGGGATGC	CCTGGCGACCGGGTCCCGGGATGCGGCTGG	BCL2	63318467	antisense	GGCT	C-T	C_6, C_5	Pro65Pro, Val66Ile	Silent, Missense
GCGACTTCGCCGAGATGTCC	CGCCGCGACTTCGCCGAGATGTCCAGCCAG	BCL2	63318319	sense	AGCC	C-T	C_5, C_8	Asp111Asp, Phe112Phe	Silent, Silent
GCGATGTTGTCCACCAGGGG	CAGGGCGATGTTGTCCACCAGGGGCGACAT	BCL2	63318146	antisense	CGAC	C-T
GCGCCCCCGGGGGCCGCCCC	CGCCGCGCCCCCGGGGGCCGCCCCCGCACC	BCL2	63318536	sense	CGCA	C-T	C_4_5_6, C_7_8	Pro39Phe, Pro40Leu	Missense, Missense
GCGCGGGGACGCTTTGCCAC	CACCGCGCGGGGACGCTTTGCCACGGTGGT	BCL2	63318272	sense	GGTG	C-T	C_4	Arg127Trp	Missense
GCGCGGTGAAGGGCGTCAGG	CCCCGCGCGGTGAAGGGCGTCAGGTGCAGC	BCL2	63318288	antisense	TGCA	C-T	C_4	Ala126Thr	Missense
GCGCGTCAAGCGACGCGATT		NO_SITE						NO_SITE	NO_SITE
GCGCTCAGCCCGGTGCCACC	GCCTGCGCTCAGCCCGGTGCCACCTGTGGT	BCL2	63318395	sense	TGTG	C-T	C_4_6	Leu86Phe	Missense
GCGGAGGGTCAGGTGGACCA	CCTGGCGGAGGGTCAGGTGGACCACAGGTG	BCL2	63318373	antisense	CAGG	C-T
GCGGCGAGGTCCTGGCGACC	TGCAGCGGCGAGGTCCTGGCGACCGGGTCC	BCL2	63318453	antisense	GGGT	C-T	C_5	Ser70Ser	Silent
GCGGCGCCGGGGGCAGCCGG	CGCGGCGGCGCCGGGGGCAGCCGGGGTCTG	BCL2	63318425	antisense	GGTC	C-T	C_8_7, C_5	Gly79Asn, Ala80Thr	Missense, Missense
GCGGCGGCGCCGGGGGCAGC	CCCCGCGGCGGCGCCGGGGGCAGCCGGGGT	BCL2	63318422	antisense	CGGG	C-T	C_8, C_5	Ala80Thr, Ala81Thr	Missense, Missense
GCGGCGGGAGAAGTCGTCGC	GGTAGCGGCGGGAGAAGTCGTCGCCGGCCT	BCL2	63318346	antisense	CGGC	C-T	C_5	Arg106His	Missense
GCGGCGGTAGCGGCGGGAGA	AGTCGCGGCGGTAGCGGCGGGAGAAGTCGT	BCL2	63318337	antisense	AGTC	C-T	C_5	Arg109His	Missense
GCGGGGACGCTTTGCCACGG	CCGCGCGGGGACGCTTTGCCACGGTGGTGG	BCL2	63318270	sense	TGGT	C-T	C_8	Arg129Cys	Missense
GCGGGGCCTGCGCTCAGCCC	CGCCGCGGGGCCTGCGCTCAGCCCGGTGCC	BCL2	63318404	sense	GGTG	C-T	C_7_8	Pro84Phe	Missense
GCGGGGGCGGCCCCCGGGGG	CGGTGCGGGGGCGGCCCCCGGGGGCGCGGC	BCL2	63318533	antisense	CGCG	C-T	C_8	Ala43Thr	Missense
GCGGTAGCGGCGGGAGAAGT	CGCGGCGGTAGCGGCGGGAGAAGTCGTCGC	BCL2	63318340	antisense	CGTC	C-T	C_8	Arg107His	Missense
GCGTCAGGTGCAGCTGGCTG	AAGGGCGTCAGGTGCAGCTGGCTGGACATC	BCL2	63318300	antisense	GACA	C-T	C_5	Leu121Leu	Silent
GCGTGCGCCATCCTTCCCAG	CCCAGCGTGCGCCATCCTTCCCAGAGGAAA	BCL2	63318656	antisense	AGGA	C-T	C_8_6	Ala2Thr	Missense
GCGTGTGCCCGGGCTGGGAG	TGGGGCGTGTGCCCGGGCTGGGAGGAGAAG	BCL2	63318498	antisense	GAGA	C-T	C_8	Gly54Gly	Silent
GCTACCGCCGCGACTTCGCC	CGCCGCTACCGCCGCGACTTCGCCGAGATG	BCL2	63318328	sense	GAGA	C-T	C_5, C_6_8	Tyr108Tyr, Arg109Cys	Silent, Missense
GCTACGAGTGGGATGCGGGA	AGGGGCTACGAGTGGGATGCGGGAGATGTG	BCL2	63318568	sense	GATG	C-T	C_5	Tyr28Tyr	Silent
GCTCACCTCTGAAGCTTCAA		KPNB1						KPNB1	KPNB1
GCTCAGCCCGGTGCCACCTG	CTGCGCTCAGCCCGGTGCCACCTGTGGTCC	BCL2	63318393	sense	TGGT	C-T	C_4, C_7, C_8	Leu86Leu, Ser87Ser, Pro88Ser	Silent, Silent, Missense
GCTCAGTTTGGCCCTGGTGG	CTCTGCTCAGTTTGGCCCTGGTGGGAGCTT	BCL2	63128666	sense	GAGC	C-T	C_4	Leu221Leu	Silent
GCTCCCACCAGGGCCAAACT	GCAAGCTCCCACCAGGGCCAAACTGAGCAG	BCL2	63128662	antisense	GAGC	C-T	C_8_6, C_5_4	Val226Ile, Gly227Lys	Missense, Missense
GCTCCGATTATACCGATCGG		NO_SITE						NO_SITE	NO_SITE
GCTCTAGATGGCATGCACGA		ONE_NON-GENE_SITE						ONE_NON-GENE_SITE	ONE_NON-GENE_SITE
GCTGAGCGCAGGCCCCGCGG	CCGGGCTGAGCGCAGGCCCCGCGGCGGCGC	BCL2	63318406	antisense	CGGC	C-T	C_7	Ala85Ala	Silent
GCTGCATAGCTGTTCTACAT		ONE_NON-GENE_SITE						ONE_NON-GENE_SITE	ONE_NON-GENE_SITE
GCTGCCCCCGGCGCCGCCGC	CCCGGCTGCCCCCGGCGCCGCCGCGGGGCC	BCL2	63318422	sense	GGGG	C-T	C_5_6, C_7_8	Ala77Val, Pro78Phe	Missense, Missense
GCTGGACATCTCGGCGAAGT	GCTGGCTGGACATCTCGGCGAAGTCGCGGC	BCL2	63318316	antisense	CGCG	C-T	C_7	Met115Ile	Missense
GCTGGATGGGGCGTGTGCCC	TGCGGCTGGATGGGGCGTGTGCCCGGGCTG	BCL2	63318488	antisense	GGGC	C-T
GCTGGCTGGACATCTCGGCG	TGCAGCTGGCTGGACATCTCGGCGAAGTCG	BCL2	63318312	antisense	AAGT	C-T	C_6	Ser117Asn	Missense
GCTGGGAGGAGAAGATGCCC	CCGGGCTGGGAGGAGAAGATGCCCGGTGCG	BCL2	63318510	antisense	GGTG	C-T
GCTGGGTAGGTGCACTTGGT	GGAGGCTGGGTAGGTGCACTTGGTGATGTG	BCL2	63318067	sense	GATG	C-T
GCTGTCGCAGAGGGGCTACG	ATAAGCTGTCGCAGAGGGGCTACGAGTGGG	BCL2	63318582	sense	AGTG	C-T	C_6, C_8	Ser24Leu, Gln25Ter	Missense, Nonsense
GCTTAGTCCGCGCGTTATAC		NO_SITE						NO_SITE	NO_SITE
GCTTTGCCACGGTGGTGGAG	GGACGCTTTGCCACGGTGGTGGAGGAGCTC	BCL2	63318262	sense	GAGC	C-T	C_7_8	Ala131Val	Missense
GGAACAACGCGCCGTTGTAC		NO_SITE						NO_SITE	NO_SITE
GGAACTGTACGGCCCCAGCA	TTGTGGAACTGTACGGCCCCAGCATGCGGC	BCL2	63128729	sense	TGCG	C-T	C_5	Leu201Leu	Silent
GGAAGGATGGCGCACGCTGG	TCTGGGAAGGATGGCGCACGCTGGGAGAAC	BCL2	63318653	sense	GAGA	C-T
GGACAACATCGCCCTGTGGA	TGGTGGACAACATCGCCCTGTGGATGACTG	BCL2	63318138	sense	TGAC	C-T	C_4, C_7	Asp171Asp, Asn172Asn	Silent, Silent
GGACATCTCGGCGAAGTCGC	GGCTGGACATCTCGGCGAAGTCGCGGCGGT	BCL2	63318319	antisense	GGCG	C-T	C_7, C_4	Glu114Glu, Met115Ile	Silent, Missense
GGACCCGGTCGCCAGGACCT	CCCGGGACCCGGTCGCCAGGACCTCGCCGC	BCL2	63318459	sense	CGCC	C-T	C_4, C_5_6	Asp64Asp, Pro65Leu	Silent, Missense
GGACGCGTTATGCGCGATTA		NO_SITE						NO_SITE	NO_SITE
GGACGCTTTGCCACGGTGGT	GCGGGGACGCTTTGCCACGGTGGTGGAGGA	BCL2	63318266	sense	GGAG	C-T	C_4_6	Arg129Cys	Missense
GGACGGGGTGAACTGGGGGA	TCAGGGACGGGGTGAACTGGGGGAGGATTG	BCL2	63318231	sense	GGAT	C-T	C_4	Asp140Asp	Silent
GGACTCCGCTCGTACGATTA		NO_SITE						NO_SITE	NO_SITE
GGACTTACCTTTCTCATTGG		SF3B1						SF3B1	SF3B1
GGAGAACAGGGTACGATAAC	GCTGGGAGAACAGGGTACGATAACCGGGAG	BCL2	63318634	sense	CGGG	C-T	C_7	Thr7Ile	Missense
GGAGAAGATGCCCGGTGCGG	GGGAGGAGAAGATGCCCGGTGCGGGGGCGG	BCL2	63318517	antisense	GGGC	C-T
GGAGAAGTCGTCGCCGGCCT	GGCGGGAGAAGTCGTCGCCGGCCTGGCGGA	BCL2	63318352	antisense	GGCG	C-T
GGAGAGCGTCAACCGGGAGA	GTGTGGAGAGCGTCAACCGGGAGATGTCGC	BCL2	63318171	sense	TGTC	C-T	C_7	Ser161Ser	Silent
GGAGCTCTTCAGGGACGGGG	TGGAGGAGCTCTTCAGGGACGGGGTGAACT	BCL2	63318243	sense	TGAA	C-T	C_5_7	Leu137Phe	Missense
GGAGCTTGCATCACCCTGGG	GGTGGGAGCTTGCATCACCCTGGGTGCCTA	BCL2	63128647	sense	TGCC	C-T	C_5	Ala228Val	Missense
GGAGGAGAAGATGCCCGGTG	GCTGGGAGGAGAAGATGCCCGGTGCGGGGG	BCL2	63318514	antisense	CGGG	C-T
GGAGGAGCTCTTCAGGGACG	TGGTGGAGGAGCTCTTCAGGGACGGGGTGA	BCL2	63318246	sense	GGGT	C-T	C_8	Leu137Phe	Missense
GGAGGATTGTGGCCTTCTTT	TGGGGGAGGATTGTGGCCTTCTTTGAGTTC	BCL2	63318214	sense	GAGT	C-T
GGAGGCTGGGTAGGTGCACT	TAACGGAGGCTGGGTAGGTGCACTTGGTGA	BCL2	63318071	sense	TGGT	C-T	C_6	Gly194Gly	Silent
GGAGGGTCAGGTGGACCACA	TGGCGGAGGGTCAGGTGGACCACAGGTGGC	BCL2	63318375	antisense	GGTG	C-T	C_8	Leu95Leu	Silent
GGATCCAGGATAACGGAGGC	ACCTGGATCCAGGATAACGGAGGCTGGGTA	BCL2	63318085	sense	TGGG	C-T	C_5, C_6	Ile189Ile, Gln190Ter	Silent, Nonsense
GGATCCAGGTGTGCAGGTGC	TCCTGGATCCAGGTGTGCAGGTGCCGGTTC	BCL2	63318099	antisense	CGGT	C-T	C_6_5	Trp188Ter	Nonsense
GGATGACTGAGTACCTGAAC	CTGTGGATGACTGAGTACCTGAACCGGCAC	BCL2	63318121	sense	CGGC	C-T	C_7	Thr178Ile	Missense
GGATGCGGCTGGATGGGGCG	CCCGGGATGCGGCTGGATGGGGCGTGTGCC	BCL2	63318481	antisense	TGTG	C-T	C_6	Ala61Thr	Missense
GGCAAAGCGTCCCCGCGCGG	CCGTGGCAAAGCGTCCCCGCGCGGTGAAGG	BCL2	63318274	antisense	TGAA	C-T	C_8	Arg129His	Missense
GGCACCTGCACACCTGGATC	AACCGGCACCTGCACACCTGGATCCAGGAT	BCL2	63318100	sense	CAGG	C-T	C_5, C_6	His184His, Leu185Leu	Silent, Silent
GGCATCCTGCAGTTGGGGGA	CAAAGGCATCCTGCAGTTGGGGGAGAGGAG	BCL2	63128754	antisense	GAGG	C-T	C_7, C_6	(NC), Asp196Asn	Splice-acceptor, Missense
GGCATCTTCTCCTCCCAGCC	ACCGGGCATCTTCTCCTCCCAGCCCGGGCA	BCL2	63318509	sense	CGGG	C-T	C_6	Ile48Ile	Silent
GGCATGTTGACTTCACTTGT	GGCAGGCATGTTGACTTCACTTGTGGCCCA	BCL2	63128613	antisense	GGCC	C-T
GGCCACAAGTGAAGTCAACA	TCTGGGCCACAAGTGAAGTCAACATGCCTG	BCL2	63128617	sense	TGCC	C-T	C_4_6	His238Tyr	Missense
GGCCCAGATAGGCACCCAGG	TTGTGGCCCAGATAGGCACCCAGGGTGATG	BCL2	63128633	antisense	GTGA	C-T	C_5, C_4	Leu236Leu, Gly237Ser	Silent, Missense
GGCCCCGCGGCGGCGCCGGG	CGCAGGCCCCGCGGCGGCGCCGGGGGCAGC	BCL2	63318416	antisense	GGCA	C-T	C_8_6, C_5_4	Ala82Thr, Gly83Lys	Missense, Missense
GGCCGCATGCTGGGGCCGTA	CAGAGGCCGCATGCTGGGGCCGTACAGTTC	BCL2	63128722	antisense	CAGT	C-T	C_6, C_4	Met206Ile, Arg207Gln	Missense, Missense
GGCCTCTGTTTGATTTCTCC	ATGCGGCCTCTGTTTGATTTCTCCTGGCTG	BCL2	63128706	sense	TGGC	C-T	C_4, C_6	Pro208Leu, Leu209Leu	Missense, Silent
GGCCTGGCGGAGGGTCAGGT	CGCCGGCCTGGCGGAGGGTCAGGTGGACCA	BCL2	63318367	antisense	GGAC	C-T	C_8, C_4	Arg98His, Gln99Gln	Missense, Silent
GGCCTTCTTTGAGTTCGGTG	TTGTGGCCTTCTTTGAGTTCGGTGGGGTCA	BCL2	63318204	sense	GGGT	C-T	C_4, C_7	Ala149Ala, Phe150Phe	Silent, Silent
GGCGAAGTCGCGGCGGTAGC	TCTCGGCGAAGTCGCGGCGGTAGCGGCGGG	BCL2	63318328	antisense	GGCG	C-T
GGCGACCGGGTCCCGGGATG	TCCTGGCGACCGGGTCCCGGGATGCGGCTG	BCL2	63318466	antisense	CGGC	C-T	C_7, C_6	Pro65Pro, Val66Ile	Silent, Missense
GGCGCACGCTGGGAGAACAG	GGATGGCGCACGCTGGGAGAACAGGGTACG	BCL2	63318645	sense	GGTA	C-T	C_5_7	His3Tyr	Missense
GGCGCCGCGCCCCCGGGGGC	TGTGGGCGCCGCGCCCCCGGGGGCCGCCCC	BCL2	63318542	sense	CGCC	C-T	C_5_6, C_8	Ala37Val, Ala38Val	Missense, Missense
GGCGCGGCGCCCACATCTCC	CGGGGGCGCGGCGCCCACATCTCCCGCATC	BCL2	63318551	antisense	CGCA	C-T	C_8, C_5	Ala37Thr, Ala38Thr	Missense, Missense
GGCGGCCCCCGGGGGCGCGG	CGGGGGCGGCCCCCGGGGGCGCGGCGCCCA	BCL2	63318538	antisense	CGCC	C-T	C_8_7, C_6	Gly41Glu, Ala42Thr	Missense, Missense
GGCGGCGCCGGGGGCAGCCG	CCGCGGCGGCGCCGGGGGCAGCCGGGGTCT	BCL2	63318424	antisense	GGGT	C-T	C_8, C_6	Gly79Asp, Ala80Thr	Missense, Missense
GGCGTCAGGTGCAGCTGGCT	GAAGGGCGTCAGGTGCAGCTGGCTGGACAT	BCL2	63318299	antisense	GGAC	C-T	C_6	Leu121Leu	Silent
GGCGTGTGCCCGGGCTGGGA	ATGGGGCGTGTGCCCGGGCTGGGAGGAGAA	BCL2	63318497	antisense	GGAG	C-T
GGCTACGAGTGGGATGCGGG	GAGGGGCTACGAGTGGGATGCGGGAGATGT	BCL2	63318569	sense	AGAT	C-T	C_6	Tyr28Tyr	Silent
GGCTGCCCCCGGCGCCGCCG	CCCCGGCTGCCCCCGGCGCCGCCGCGGGGC	BCL2	63318423	sense	CGGG	C-T	C_6_7, C_8	Ala77Val, Pro78Ser	Missense, Missense
GGCTGGATGGGGCGTGTGCC	ATGCGGCTGGATGGGGCGTGTGCCCGGGCT	BCL2	63318487	antisense	CGGG	C-T
GGCTGGGAGGAGAAGATGCC	CCCGGGCTGGGAGGAGAAGATGCCCGGTGC	BCL2	63318509	antisense	CGGT	C-T
GGCTGGGTAGGTGCACTTGG	CGGAGGCTGGGTAGGTGCACTTGGTGATGT	BCL2	63318068	sense	TGAT	C-T
GGGAAGGATGGCGCACGCTG	CTCTGGGAAGGATGGCGCACGCTGGGAGAA	BCL2	63318654	sense	GGAG	C-T
GGGACGCTTTGCCACGGTGG	CGCGGGGACGCTTTGCCACGGTGGTGGAGG	BCL2	63318267	sense	TGGA	C-T	C_5_7	Arg129Cys	Missense
GGGACGGGGTGAACTGGGGG	TTCAGGGACGGGGTGAACTGGGGGAGGATT	BCL2	63318232	sense	AGGA	C-T	C_5	Asp140Asp	Silent
GGGAGAAGTCGTCGCCGGCC	CGGCGGGAGAAGTCGTCGCCGGCCTGGCGG	BCL2	63318351	antisense	TGGC	C-T
GGGAGATGTCGCCCCTGGTG	AACCGGGAGATGTCGCCCCTGGTGGACAAC	BCL2	63318157	sense	GACA	C-T
GGGAGGATTGTGGCCTTCTT	CTGGGGGAGGATTGTGGCCTTCTTTGAGTT	BCL2	63318215	sense	TGAG	C-T
GGGCACACGCCCCATCCAGC	GCCCGGGCACACGCCCCATCCAGCCGCATC	BCL2	63318488	sense	CGCA	C-T	C_4_6, C_8	His55Tyr, Thr56Met	Missense, Missense
GGGCAGCCGGGGTCTGCAGC	CCGGGGGCAGCCGGGGTCTGCAGCGGCGAG	BCL2	63318435	antisense	GGCG	C-T	C_8, C_7, C_4	Pro75Pro, Ala76Thr, Ala77Thr	Silent, Missense, Missense
GGGCCGTACAGTTCCACAAA	GCTGGGGCCGTACAGTTCCACAAAGGCATC	BCL2	63128734	antisense	GGCA	C-T	C_5_4	Gly203Asn	Missense
GGGCGACATCTCCCGGTTGA	CCAGGGGCGACATCTCCCGGTTGACGCTCT	BCL2	63318163	antisense	CGCT	C-T	C_7, C_4	Met166Ile, Ser167Ser	Missense, Silent
GGGCGATGTTGTCCACCAGG	CACAGGGCGATGTTGTCCACCAGGGGCGAC	BCL2	63318144	antisense	GGCG	C-T	C_4	Ala174Thr	Missense
GGGCGTCAGGTGCAGCTGGC	TGAAGGGCGTCAGGTGCAGCTGGCTGGACA	BCL2	63318298	antisense	TGGA	C-T	C_7, C_4	Leu121Leu, Thr122Thr	Silent, Silent
GGGCGTGTGCCCGGGCTGGG	GATGGGGCGTGTGCCCGGGCTGGGAGGAGA	BCL2	63318496	antisense	AGGA	C-T	C_4	Thr56Thr	Silent
GGGCTACGAGTGGGATGCGG	AGAGGGGCTACGAGTGGGATGCGGGAGATG	BCL2	63318570	sense	GAGA	C-T	C_4, C_7	Gly27Gly, Tyr28Tyr	Silent, Silent
GGGCTGAGCGCAGGCCCCGC	CACCGGGCTGAGCGCAGGCCCCGCGGCGGC	BCL2	63318404	antisense	GGCG	C-T	C_4	Ser87Asn	Missense
GGGGACGCTTTGCCACGGTG	GCGCGGGGACGCTTTGCCACGGTGGTGGAG	BCL2	63318268	sense	GTGG	C-T	C_6_8	Arg129Cys	Missense
GGGGCAGCCGGGGTCTGCAG	GCCGGGGGCAGCCGGGGTCTGCAGCGGCGA	BCL2	63318434	antisense	CGGC	C-T	C_8, C_5	Ala76Thr, Ala77Thr	Missense, Missense
GGGGCCGTACAGTTCCACAA	TGCTGGGGCCGTACAGTTCCACAAAGGCAT	BCL2	63128733	antisense	AGGC	C-T	C_6_5	Gly203Asn	Missense
GGGGCCTGCGCTCAGCCCGG	CCGCGGGGCCTGCGCTCAGCCCGGTGCCAC	BCL2	63318402	sense	TGCC	C-T	C_5_6	Pro84Phe	Missense
GGGGCGGCCCCCGGGGGCGC	TGCGGGGGCGGCCCCCGGGGGCGCGGCGCC	BCL2	63318536	antisense	GGCG	C-T	C_8, C_5	Ala42Thr, Ala43Thr	Missense, Missense
GGGGCGTGTGCCCGGGCTGG	GGATGGGGCGTGTGCCCGGGCTGGGAGGAG	BCL2	63318495	antisense	GAGG	C-T	C_5	Thr56Thr	Silent
GGGGCTACGAGTGGGATGCG	CAGAGGGGCTACGAGTGGGATGCGGGAGAT	BCL2	63318571	sense	GGAG	C-T	C_5, C_8	Gly27Gly, Tyr28Tyr	Silent, Silent
GGGGGCGGCCCCCGGGGGCG	GTGCGGGGGCGGCCCCCGGGGGCGCGGCGC	BCL2	63318535	antisense	CGGC	C-T	C_6	Ala43Thr	Missense
GGGGTCATGTGTGTGGAGAG	CGGTGGGGTCATGTGTGTGGAGAGCGTCAA	BCL2	63318185	sense	CGTC	C-T	C_6	Val156Val	Silent
GGGGTGAACTGGGGGAGGAT	GGACGGGGTGAACTGGGGGAGGATTGTGGC	BCL2	63318227	sense	TGTG	C-T
GGGTACGATAACCGGGAGAT	AACAGGGTACGATAACCGGGAGATAGTGAT	BCL2	63318626	sense	AGTG	C-T	C_6	Tyr9Tyr	Silent
GGGTAGGTGCACTTGGTGAT	GGCTGGGTAGGTGCACTTGGTGATGTGAGT	BCL2	63318064	sense	GTGA	C-T
GGGTCAGGTGGACCACAGGT	CGGAGGGTCAGGTGGACCACAGGTGGCACC	BCL2	63318378	antisense	GGCA	C-T	C_5	Leu95Leu	Silent
GGGTCATGTGTGTGGAGAGC	GGTGGGGTCATGTGTGTGGAGAGCGTCAAC	BCL2	63318184	sense	GTCA	C-T	C_5	Val156Val	Silent
GGGTGAACTGGGGGAGGATT	GACGGGGTGAACTGGGGGAGGATTGTGGCC	BCL2	63318226	sense	GTGG	C-T	C_8	Asn143Asn	Silent
GGGTGATGCAAGCTCCCACC	CCCAGGGTGATGCAAGCTCCCACCAGGGCC	BCL2	63128651	antisense	AGGG	C-T
GGGTGCCTATCTGGGCCACA	CCCTGGGTGCCTATCTGGGCCACAAGTGAA	BCL2	63128630	sense	AGTG	C-T	C_6_7	Ala234Val	Missense
GGTACGATAACCGGGAGATA	ACAGGGTACGATAACCGGGAGATAGTGATG	BCL2	63318625	sense	GTGA	C-T	C_5	Tyr9Tyr	Silent
GGTAGGTGCACTTGGTGATG	GCTGGGTAGGTGCACTTGGTGATGTGAGTC	BCL2	63318063	sense	TGAG	C-T
GGTCCACCTGACCCTCCGCC	CTGTGGTCCACCTGACCCTCCGCCAGGCCG	BCL2	63318372	sense	AGGC	C-T	C_4, C_5_7, C_8	Val93Val, His94Tyr, Leu95Leu	Silent, Missense, Silent
GGTCCCGGGATGCGGCTGGA	ACCGGGTCCCGGGATGCGGCTGGATGGGGC	BCL2	63318474	antisense	TGGG	C-T	C_6_5, C_4	Arg63Gln, Asp64Asn	Missense, Missense
GGTCCTGGCGACCGGGTCCC	GCGAGGTCCTGGCGACCGGGTCCCGGGATG	BCL2	63318460	antisense	GGGA	C-T	C_5_4	Arg68Lys	Missense
GGTCGCCAGGACCTCGCCGC	ACCCGGTCGCCAGGACCTCGCCGCTGCAGA	BCL2	63318453	sense	TGCA	C-T	C_4, C_6_7	Val66Val, Ala67Val	Silent, Missense
GGTCTGCAGCGGCGAGGTCC	CCGGGGTCTGCAGCGGCGAGGTCCTGGCGA	BCL2	63318445	antisense	TGGC	C-T	C_7, C_4	Leu72Leu, Gln73Gln	Silent, Silent
GGTGAACTGGGGGAGGATTG	ACGGGGTGAACTGGGGGAGGATTGTGGCCT	BCL2	63318225	sense	TGGC	C-T	C_7	Asn143Asn	Silent
GGTGATGCAAGCTCCCACCA	CCAGGGTGATGCAAGCTCCCACCAGGGCCA	BCL2	63128652	antisense	GGGC	C-T	C_8	Cys229Tyr	Missense
GGTGCCACCTGTGGTCCACC	GCCCGGTGCCACCTGTGGTCCACCTGACCC	BCL2	63318384	sense	TGAC	C-T	C_5_6, C_8	Pro90Leu, Pro91Ser	Missense, Missense
GGTGCCGGTTCAGGTACTCA	TGCAGGTGCCGGTTCAGGTACTCAGTCATC	BCL2	63318114	antisense	GTCA	C-T	C_6_5	Arg183Gln	Missense
GGTGCCTATCTGGGCCACAA	CCTGGGTGCCTATCTGGGCCACAAGTGAAG	BCL2	63128629	sense	GTGA	C-T	C_5_6	Ala234Val	Missense
GGTGCGGGGGCGGCCCCCGG	GCCCGGTGCGGGGGCGGCCCCCGGGGGCGC	BCL2	63318530	antisense	GGGC	C-T	C_5	Ala45Thr	Missense
GGTGCTCTATGCTTCACCAT		ONE_NON-GENE_SITE						ONE_NON-GENE_SITE	ONE_NON-GENE_SITE
GGTGGACAACATCGCCCTGT	CCCTGGTGGACAACATCGCCCTGTGGATGA	BCL2	63318141	sense	GGAT	C-T	C_7	Asp171Asp	Silent
GGTGGACCACAGGTGGCACC	GTCAGGTGGACCACAGGTGGCACCGGGCTG	BCL2	63318384	antisense	GGGC	C-T	C_8, C_7	Val92Val, Val93Ile	Silent, Missense
GGTGGCACCGGGCTGAGCGC	CACAGGTGGCACCGGGCTGAGCGCAGGCCC	BCL2	63318395	antisense	AGGC	C-T	C_8_6	Val89Ile	Missense
GGTGGGAGCTTGCATCACCC	CCCTGGTGGGAGCTTGCATCACCCTGGGTG	BCL2	63128651	sense	TGGG	C-T
GGTGGGGTCATGTGTGTGGA	GTTCGGTGGGGTCATGTGTGTGGAGAGCGT	BCL2	63318188	sense	GAGC	C-T
GGTGGTGGAGGAGCTCTTCA	CCACGGTGGTGGAGGAGCTCTTCAGGGACG	BCL2	63318252	sense	GGGA	C-T
GGTGTGCAGGTGCCGGTTCA	TCCAGGTGTGCAGGTGCCGGTTCAGGTACT	BCL2	63318106	antisense	GGTA	C-T	C_7	Leu185Leu	Silent
GTAAATCACCTGATGCGGTA		ONE_NON-GENE_SITE						ONE_NON-GENE_SITE	ONE_NON-GENE_SITE
GTACATCCATTATAAGCTGT	TGAAGTACATCCATTATAAGCTGTCGCAGA	BCL2	63318597	sense	CGCA	C-T	C_4, C_7, C_8	Tyr18Tyr, Ile19Ile, His20Tyr	Silent, Silent, Missense
GTACGATAACCGGGAGATAG	CAGGGTACGATAACCGGGAGATAGTGATGA	BCL2	63318624	sense	TGAT	C-T	C_4	Tyr9Tyr	Silent
GTACGCTAGACTACGCTCGT		NO_SITE						NO_SITE	NO_SITE
GTACGTCCGACTATCGTACG		NO_SITE						NO_SITE	NO_SITE
GTACTACCTTATATCCTTCT		SF3B1						SF3B1	SF3B1
GTACTCAGTCATCCACAGGG	TCAGGTACTCAGTCATCCACAGGGCGATGT	BCL2	63318127	antisense	CGAT	C-T	C_6_4	Glu179Lys	Missense
GTACTTCATCACTATCTCCC	GGATGTACTTCATCACTATCTCCCGGTTAT	BCL2	63318613	antisense	GGTT	C-T	C_7, C_4	Met16Ile, Lys17Lys	Missense, Silent
GTAGCGGCGGGAGAAGTCGT	GGCGGTAGCGGCGGGAGAAGTCGTCGCCGG	BCL2	63318343	antisense	CGCC	C-T	C_8, C_5	Arg106His, Arg107His	Missense, Missense
GTAGGTGCACTTGGTGATGT	CTGGGTAGGTGCACTTGGTGATGTGAGTCT	BCL2	63318062	sense	GAGT	C-T	C_8	(NC)	Intron
GTCACCTGTAAGGCCTCTCC		PELP1						PELP1	PELP1
GTCCACCTGACCCTCCGCCA	TGTGGTCCACCTGACCCTCCGCCAGGCCGG	BCL2	63318371	sense	GGCC	C-T	C_4_6, C_7	His94Tyr, Leu95Leu	Missense, Silent
GTCCAGCCAGCTGCACCTGA	AGATGTCCAGCCAGCTGCACCTGACGCCCT	BCL2	63318303	sense	CGCC	C-T	C_4, C_7, C_8	Ser116Ser, Ser117Ser, Gln118Ter	Silent, Silent, Nonsense
GTCCCCGCGCGGTGAAGGGC	AAGCGTCCCCGCGCGGTGAAGGGCGTCAGG	BCL2	63318282	antisense	GTCA	C-T	C_8, C_6_5, C_4	Ala126Ala, Arg127Gln, Gly128Arg	Silent, Missense, Missense
GTCCCGGGATGCGGCTGGAT	CCGGGTCCCGGGATGCGGCTGGATGGGGCG	BCL2	63318475	antisense	GGGG	C-T	C_5_4	Arg63Gln	Missense
GTCCTGGCGACCGGGTCCCG	CGAGGTCCTGGCGACCGGGTCCCGGGATGC	BCL2	63318461	antisense	GGAT	C-T	C_8, C_4	Ala67Thr, Arg68Lys	Missense, Missense
GTCGCAGAGGGGCTACGAGT	AGCTGTCGCAGAGGGGCTACGAGTGGGATG	BCL2	63318579	sense	GGGA	C-T	C_5	Gln25Ter	Nonsense
GTCGCGGCGGTAGCGGCGGG	CGAAGTCGCGGCGGTAGCGGCGGGAGAAGT	BCL2	63318334	antisense	AGAA	C-T	C_8, C_5	Arg109His, Arg110His	Missense, Missense
GTCGTCGCCGGCCTGGCGGA	AGAAGTCGTCGCCGGCCTGGCGGAGGGTCA	BCL2	63318358	antisense	GGGT	C-T	C_8, C_6	Gly101Asp, Asp102Asn	Missense, Missense
GTCTGCAGCGGCGAGGTCCT	CGGGGTCTGCAGCGGCGAGGTCCTGGCGAC	BCL2	63318446	antisense	GGCG	C-T	C_6	Leu72Leu	Silent
GTGAACTGGGGGAGGATTGT	CGGGGTGAACTGGGGGAGGATTGTGGCCTT	BCL2	63318224	sense	GGCC	C-T	C_6	Asn143Asn	Silent
GTGATACCATCCACCGTGAT		ONE_NON-GENE_SITE						ONE_NON-GENE_SITE	ONE_NON-GENE_SITE
GTGATGAAGTACATCCATTA	GATAGTGATGAAGTACATCCATTATAAGCT	BCL2	63318605	sense	TAAG	C-T
GTGATGCAAGCTCCCACCAG	CAGGGTGATGCAAGCTCCCACCAGGGCCAA	BCL2	63128653	antisense	GGCC	C-T	C_7	Cys229Tyr	Missense
GTGATTCCGTCGCGCGCATC		NO_SITE						NO_SITE	NO_SITE
GTGCAGCTGGCTGGACATCT	TCAGGTGCAGCTGGCTGGACATCTCGGCGA	BCL2	63318307	antisense	CGGC	C-T	C_7, C_4	Gln118Gln, Leu119Leu	Silent, Silent
GTGCCCACGTTCATAATACT		ONE_NON-GENE_SITE						ONE_NON-GENE_SITE	ONE_NON-GENE_SITE
GTGCCCGGGCTGGGAGGAGA	GCGTGTGCCCGGGCTGGGAGGAGAAGATGC	BCL2	63318502	antisense	AGAT	C-T	C_6_5_4	Gly54Lys	Missense
GTGCCTATCTGGGCCACAAG	CTGGGTGCCTATCTGGGCCACAAGTGAAGT	BCL2	63128628	sense	TGAA	C-T	C_4_5	Ala234Val	Missense
GTGCGGGGGCGGCCCCCGGG	CCCGGTGCGGGGGCGGCCCCCGGGGGCGCG	BCL2	63318531	antisense	GGCG	C-T	C_4	Ala45Thr	Missense
GTGGAACTGTACGGCCCCAG	CTTTGTGGAACTGTACGGCCCCAGCATGCG	BCL2	63128731	sense	CATG	C-T	C_7	Leu201Leu	Silent
GTGGACAACATCGCCCTGTG	CCTGGTGGACAACATCGCCCTGTGGATGAC	BCL2	63318140	sense	GATG	C-T	C_6	Asp171Asp	Silent
GTGGACCACAGGTGGCACCG	TCAGGTGGACCACAGGTGGCACCGGGCTGA	BCL2	63318385	antisense	GGCT	C-T	C_7, C_6	Val92Val, Val93Ile	Silent, Missense
GTGGAGAGCGTCAACCGGGA	GTGTGTGGAGAGCGTCAACCGGGAGATGTC	BCL2	63318173	sense	GATG	C-T
GTGGAGGAGCTCTTCAGGGA	GGTGGTGGAGGAGCTCTTCAGGGACGGGGT	BCL2	63318248	sense	CGGG	C-T
GTGGCAAAGCGTCCCCGCGC	CACCGTGGCAAAGCGTCCCCGCGCGGTGAA	BCL2	63318272	antisense	GGTG	C-T	C_5	Ala131Thr	Missense
GTGGCACCGGGCTGAGCGCA	ACAGGTGGCACCGGGCTGAGCGCAGGCCCC	BCL2	63318396	antisense	GGCC	C-T	C_8, C_7_5	Pro88Pro, Val89Ile	Silent, Missense
GTGGCCCAGATAGGCACCCA	ACTTGTGGCCCAGATAGGCACCCAGGGTGA	BCL2	63128631	antisense	GGGT	C-T	C_7, C_6_5	Leu236Leu, Gly237Asn	Silent, Missense
GTGGCCTTCTTTGAGTTCGG	GATTGTGGCCTTCTTTGAGTTCGGTGGGGT	BCL2	63318206	sense	TGGG	C-T	C_5_6	Ala149Val	Missense
GTGGGAGCTTGCATCACCCT	CCTGGTGGGAGCTTGCATCACCCTGGGTGC	BCL2	63128650	sense	GGGT	C-T	C_8	Ala228Val	Missense
GTGGGCGCCGCGCCCCCGGG	AGATGTGGGCGCCGCGCCCCCGGGGGCCGC	BCL2	63318545	sense	GGCC	C-T	C_6, C_8	Gly36Gly, Ala37Val	Silent, Missense
GTGGGGTCATGTGTGTGGAG	TTCGGTGGGGTCATGTGTGTGGAGAGCGTC	BCL2	63318187	sense	AGCG	C-T	C_8	Val156Val	Silent
GTGGGTCTAACGTAAATCCA		ONE_NON-GENE_SITE						ONE_NON-GENE_SITE	ONE_NON-GENE_SITE
GTGGTGGAGGAGCTCTTCAG	CACGGTGGTGGAGGAGCTCTTCAGGGACGG	BCL2	63318251	sense	GGAC	C-T
GTGTCTTGTGTACGCTCCAG		ONE_NON-GENE_SITE						ONE_NON-GENE_SITE	ONE_NON-GENE_SITE
GTGTGCCCGGGCTGGGAGGA	GGGCGTGTGCCCGGGCTGGGAGGAGAAGAT	BCL2	63318500	antisense	GAAG	C-T	C_8_7_6	Gly54Lys	Missense
GTGTGGAGAGCGTCAACCGG	ATGTGTGTGGAGAGCGTCAACCGGGAGATG	BCL2	63318175	sense	GAGA	C-T
GTGTGTGGAGAGCGTCAACC	TCATGTGTGTGGAGAGCGTCAACCGGGAGA	BCL2	63318177	sense	GGGA	C-T
GTTACCTGTCTGTAGTCTCT		KPNB1						KPNB1	KPNB1
GTTCCACAAAGGCATCCTGC	TACAGTTCCACAAAGGCATCCTGCAGTTGG	BCL2	63128744	antisense	AGTT	C-T	C_7_5, C_4	Val199Ile, Glu200Lys	Missense, Missense
GTTCGGTGGGGTCATGTGTG	TTGAGTTCGGTGGGGTCATGTGTGTGGAGA	BCL2	63318192	sense	TGGA	C-T	C_4	Phe153Phe	Silent
GTTCTACCTTCAGTCCGATG		ONE_NON-GENE_SITE						ONE_NON-GENE_SITE	ONE_NON-GENE_SITE
GTTGACGCTCTCCACACACA	CCCGGTTGACGCTCTCCACACACATGACCC	BCL2	63318178	antisense	TGAC	C-T	C_8, C_6	Ser161Asn, Val162Ile	Missense, Missense
GTTGACTTCACTTGTGGCCC	GCATGTTGACTTCACTTGTGGCCCAGATAG	BCL2	63128618	antisense	AGAT	C-T	C_6	(NC)	UTR
GTTTGGCCCTGGTGGGAGCT	CTCAGTTTGGCCCTGGTGGGAGCTTGCATC	BCL2	63128661	sense	TGCA	C-T	C_7_8	Ala224Val	Missense
TAACCGGGAGATAGTGATGA	ACGATAACCGGGAGATAGTGATGAAGTACA	BCL2	63318618	sense	AGTA	C-T	C_4, C_5	Asn11Asn, Arg12Trp	Silent, Missense
TAATCGTCGCGACGTATAAG		NO_SITE						NO_SITE	NO_SITE
TACACAACGCGGTCCGCGTA		NO_SITE						NO_SITE	NO_SITE
TACACGTATCGTATTTGCCA		ONE_NON-GENE_SITE						ONE_NON-GENE_SITE	ONE_NON-GENE_SITE
TACCCAGCCTCCGTTATCCT	CACCTACCCAGCCTCCGTTATCCTGGATCC	BCL2	63318079	antisense	GGAT	C-T	C_8, C_5_4	Gly194Asp, Trp195Ter	Missense, Nonsense
TACCCTGTTCTCCCAGCGTG	ATCGTACCCTGTTCTCCCAGCGTGCGCCAT	BCL2	63318641	antisense	CGCC	C-T	C_5_4	Gly8Lys	Missense
TACCGCCGCGACTTCGCCGA	CCGCTACCGCCGCGACTTCGCCGAGATGTC	BCL2	63318326	sense	GATG	C-T	C_4_6, C_7	Arg109Cys, Arg110Cys	Missense, Missense
TACGAGTGGGATGCGGGAGA	GGGCTACGAGTGGGATGCGGGAGATGTGGG	BCL2	63318566	sense	TGTG	C-T
TACGATAACCGGGAGATAGT	AGGGTACGATAACCGGGAGATAGTGATGAA	BCL2	63318623	sense	GATG	C-T
TACTCAGTCATCCACAGGGC	CAGGTACTCAGTCATCCACAGGGCGATGTT	BCL2	63318128	antisense	GATG	C-T	C_5	Glu179Lys	Missense
TACTTACACCCTGCTGCCAC		HNRNPU						HNRNPU	HNRNPU
TAGAAGTCTTACGCCAAGAC		ONE_NON-GENE_SITE						ONE_NON-GENE_SITE	ONE_NON-GENE_SITE
TAGGCACCCAGGGTGATGCA	CAGATAGGCACCCAGGGTGATGCAAGCTCC	BCL2	63128641	antisense	AGCT	C-T	C_8_7, C_5	Gly233Asn, Ala234Thr	Missense, Missense
TAGGTGCACTTGGTGATGTG	TGGGTAGGTGCACTTGGTGATGTGAGTCTG	BCL2	63318061	sense	AGTC	C-T	C_7	(NC)	Intron
TAGTGAAGACGATCGCGCGT		NO_SITE						NO_SITE	NO_SITE
TATAGGGGAACCCATACGTA		ONE_NON-GENE_SITE						ONE_NON-GENE_SITE	ONE_NON-GENE_SITE
TATATCGCGGCGTCGTTACA		NO_SITE						NO_SITE	NO_SITE
TATCCTGGATCCAGGTGTGC	CCGTTATCCTGGATCCAGGTGTGCAGGTGC	BCL2	63318093	antisense	AGGT	C-T	C_5, C_4	Gln190Gln, Asp191Asn	Silent, Missense
TATTCGCGCGCGATCCGATA		NO_SITE						NO_SITE	NO_SITE
TCAAACAGAGGCCGCATGCT	GAAATCAAACAGAGGCCGCATGCTGGGGCC	BCL2	63128713	antisense	GGGG	C-T	C_6	Leu209Leu	Silent
TCACCAGGGATAGCCCCATA		ONE_NON-GENE_SITE						ONE_NON-GENE_SITE	ONE_NON-GENE_SITE
TCACCCTGGGTGCCTATCTG	TGCATCACCCTGGGTGCCTATCTGGGCCAC	BCL2	63128637	sense	GGCC	C-T	C_4_5, C_6	Thr231Ile, Leu232Leu	Missense, Silent
TCAGCGGTCCGAAACGTAAG		NO_SITE						NO_SITE	NO_SITE
TCAGGGACGGGGTGAACTGG	CTCTTCAGGGACGGGGTGAACTGGGGGAGG	BCL2	63318235	sense	GGGA	C-T	C_8	Asp140Asp	Silent
TCAGGTACTCAGTCATCCAC	CGGTTCAGGTACTCAGTCATCCACAGGGCG	BCL2	63318123	antisense	AGGG	C-T	C_8	Glu179Glu	Silent
TCATGGAGTTTGAGCGACGA		ONE_NON-GENE_SITE						ONE_NON-GENE_SITE	ONE_NON-GENE_SITE
TCATGTTAGTTACGCGACGG		NO_SITE						NO_SITE	NO_SITE
TCCACACACATGACCCCACC	GCTCTCCACACACATGACCCCACCGAACTC	BCL2	63318188	antisense	GAAC	C-T	C_7, C_5	Cys158Tyr, Val159Met	Missense, Missense
TCCAGCCGCATCCCGGGACC	CCCATCCAGCCGCATCCCGGGACCCGGTCG	BCL2	63318474	sense	CGGT	C-T	C_6_7	Ala60Val	Missense
TCCAGGATAACGGAGGCTGG	TGGATCCAGGATAACGGAGGCTGGGTAGGT	BCL2	63318082	sense	GTAG	C-T
TCCATTATAAGCTGTCGCAG	TACATCCATTATAAGCTGTCGCAGAGGGGC	BCL2	63318592	sense	AGGG	C-T
TCCCACTCGTAGCCCCTCTG	CGCATCCCACTCGTAGCCCCTCTGCGACAG	BCL2	63318575	antisense	CGAC	C-T	C_8_6, C_4	Glu29Lys, Trp30Ter	Missense, Nonsense
TCCCAGAGGAAAAGCAACGG	TCCTTCCCAGAGGAAAAGCAACGGGGGCCA	BCL2	63318670	antisense	GGGC	C-T	C_4	(NC)	UTR
TCCCGGGATGCGGCTGGATG	CGGGTCCCGGGATGCGGCTGGATGGGGCGT	BCL2	63318476	antisense	GGGC	C-T	C_4	Arg63Gln	Missense
TCCCTCCTCTCCCCCAACTG	TTCTTCCCTCCTCTCCCCCAACTGCAGGAT	BCL2	63128763	sense	CAGG	C-T	C_4, C_6, C_7	(NC), (NC), (NC)	Intron, Intron, Intron
TCCGTTATCCTGGATCCAGG	AGCCTCCGTTATCCTGGATCCAGGTGTGCA	BCL2	63318088	antisense	TGTG	C-T
TCCTGCAGTTGGGGGAGAGG	GGCATCCTGCAGTTGGGGGAGAGGAGGGAA	BCL2	63128758	antisense	AGGG	C-T	C_6	(NC)	Intron
TCCTGCTAGCGTATCGGATC		NO_SITE						NO_SITE	NO_SITE
TCCTGGCGACCGGGTCCCGG	GAGGTCCTGGCGACCGGGTCCCGGGATGCG	BCL2	63318462	antisense	GATG	C-T	C_7	Ala67Thr	Missense
TCCTTCGAACGATCGGCGTA		NO_SITE						NO_SITE	NO_SITE
TCGACTCGGCGCCGCGACAT		NO_SITE						NO_SITE	NO_SITE
TCGCAGAGGGGCTACGAGTG	GCTGTCGCAGAGGGGCTACGAGTGGGATGC	BCL2	63318578	sense	GGAT	C-T	C_4	Gln25Ter	Nonsense
TCGCCAGGACCTCGCCGCTG	CCGGTCGCCAGGACCTCGCCGCTGCAGACC	BCL2	63318451	sense	CAGA	C-T	C_4_5	Ala67Val	Missense
TCGCCCCTGGTGGACAACAT	GATGTCGCCCCTGGTGGACAACATCGCCCT	BCL2	63318149	sense	CGCC	C-T	C_4_5_6, C_7	Pro168Phe, Leu169Leu	Missense, Silent
TCGCCGCTGCAGACCCCGGC	GACCTCGCCGCTGCAGACCCCGGCTGCCCC	BCL2	63318440	sense	TGCC	C-T	C_4_5, C_7	Pro71Leu, Leu72Leu	Missense, Silent
TCGCCGGCCTGGCGGAGGGT	GTCGTCGCCGGCCTGGCGGAGGGTCAGGTG	BCL2	63318362	antisense	CAGG	C-T	C_8, C_5_4	Ala100Thr, Gly101Asn	Missense, Missense
TCGCGATTATACGCGCTAAC		NO_SITE						NO_SITE	NO_SITE
TCGCGGCGGTAGCGGCGGGA	GAAGTCGCGGCGGTAGCGGCGGGAGAAGTC	BCL2	63318335	antisense	GAAG	C-T	C_7, C_4	Arg109His, Arg110His	Missense, Missense
TCGGTGGGGTCATGTGTGTG	GAGTTCGGTGGGGTCATGTGTGTGGAGAGC	BCL2	63318190	sense	GAGA	C-T
TCGTCGCCGGCCTGGCGGAG	GAAGTCGTCGCCGGCCTGGCGGAGGGTCAG	BCL2	63318359	antisense	GGTC	C-T	C_8_7, C_5	Gly101Asn, Asp102Asn	Missense, Missense
TCGTTCCGGTCGTCGACCGT		NO_SITE						NO_SITE	NO_SITE
TCTACTCAGGTGACCAACCA		ONE_NON-GENE_SITE						ONE_NON-GENE_SITE	ONE_NON-GENE_SITE
TCTGAAGACTCTGCTCAGTT	TGTCTCTGAAGACTCTGCTCAGTTTGGCCC	BCL2	63128678	sense	TGGC	C-T
TCTGCGACAGCTTATAATGG	CCCCTCTGCGACAGCTTATAATGGATGTAC	BCL2	63318591	antisense	ATGT	C-T	C_8, C_5	Leu23Leu, Ser24Ser	Silent, Silent
TCTGCTCAGTTTGGCCCTGG	AGACTCTGCTCAGTTTGGCCCTGGTGGGAG	BCL2	63128669	sense	TGGG	C-T	C_5_7	Leu221Phe	Missense
TCTGTTTGATTTCTCCTGGC	GGCCTCTGTTTGATTTCTCCTGGCTGTCTC	BCL2	63128702	sense	TGTC	C-T
TCTTACCTCCCGCCTGCTGC		HNRNPU						HNRNPU	HNRNPU
TCTTCAGGGACGGGGTGAAC	GAGCTCTTCAGGGACGGGGTGAACTGGGGG	BCL2	63318238	sense	TGGG	C-T	C_5	Phe138Phe	Silent
TCTTTGAGTTCGGTGGGGTC	GCCTTCTTTGAGTTCGGTGGGGTCATGTGT	BCL2	63318199	sense	ATGT	C-T
TGAACACGAGACCTACACTC		ONE_NON-GENE_SITE						ONE_NON-GENE_SITE	ONE_NON-GENE_SITE
TGAACCGGCACCTGCACACC	TACCTGAACCGGCACCTGCACACCTGGATC	BCL2	63318106	sense	TGGA	C-T	C_5, C_6	Asn182Asn, Arg183Trp	Silent, Missense
TGAAGAGCTCCTCCACCACC	TCCCTGAAGAGCTCCTCCACCACCGTGGCA	BCL2	63318252	antisense	GTGG	C-T	C_8	Glu136Glu	Silent
TGAAGGGCGTCAGGTGCAGC	GCGGTGAAGGGCGTCAGGTGCAGCTGGCTG	BCL2	63318294	antisense	TGGC	C-T	C_8	Thr122Thr	Silent
TGACCCCACCGAACTCAAAG	CACATGACCCCACCGAACTCAAAGAAGGCC	BCL2	63318198	antisense	AAGG	C-T	C_7_6_5, C_4	Gly155Lys, Val156Ile	Missense, Missense
TGACCCTCCGCCAGGCCGGC	CACCTGACCCTCCGCCAGGCCGGCGACGAC	BCL2	63318364	sense	GACG	C-T	C_4_5, C_6_8	Thr96Ile, Leu97Phe	Missense, Missense
TGACCTTCATCATGACGCAT		ONE_NON-GENE_SITE						ONE_NON-GENE_SITE	ONE_NON-GENE_SITE
TGACGCCCTTCACCGCGCGG	CACCTGACGCCCTTCACCGCGCGGGGACGC	BCL2	63318286	sense	GGAC	C-T	C_4, C_6_7_8	Thr122Met, Pro123Phe	Missense, Missense
TGACTTCACTTGTGGCCCAG	ATGTTGACTTCACTTGTGGCCCAGATAGGC	BCL2	63128620	antisense	ATAG	C-T	C_7, C_4	Ter240Ter, (NC)	Silent, UTR
TGAGTACCTGAACCGGCACC	TGACTGAGTACCTGAACCGGCACCTGCACA	BCL2	63318114	sense	TGCA	C-T	C_7, C_8	Tyr180Tyr, Leu181Leu	Silent, Silent
TGATTTCTCCTGGCTGTCTC	TGTTTGATTTCTCCTGGCTGTCTCTGAAGA	BCL2	63128696	sense	TGAA	C-T	C_7	Phe212Phe	Silent
TGCACACCTGGATCCAGGAT	CACCTGCACACCTGGATCCAGGATAACGGA	BCL2	63318094	sense	AACG	C-T	C_5, C_7_8	His186His, Thr187Ile	Silent, Missense
TGCACGACCTCGCTTTCATG		ONE_NON-GENE_SITE						ONE_NON-GENE_SITE	ONE_NON-GENE_SITE
TGCAGACCCCGGCTGCCCCC	CCGCTGCAGACCCCGGCTGCCCCCGGCGCC	BCL2	63318433	sense	GGCG	C-T	C_7_8	Thr74Ile	Missense
TGCAGCTGGCTGGACATCTC	CAGGTGCAGCTGGCTGGACATCTCGGCGAA	BCL2	63318308	antisense	GGCG	C-T	C_6	Gln118Gln	Silent
TGCAGTTGGGGGAGAGGAGG	ATCCTGCAGTTGGGGGAGAGGAGGGAAGAA	BCL2	63128761	antisense	GAAG	C-T
TGCATCGGAGCAGCTATCGT		ONE_NON-GENE_SITE						ONE_NON-GENE_SITE	ONE_NON-GENE_SITE
TGCCCCCGGCGCCGCCGCGG	CGGCTGCCCCCGGCGCCGCCGCGGGGCCTG	BCL2	63318420	sense	GGCC	C-T	C_4, C_5_6_7	Ala77Ala, Pro78Phe	Silent, Missense
TGCCCGGGCTGGGAGGAGAA	CGTGTGCCCGGGCTGGGAGGAGAAGATGCC	BCL2	63318503	antisense	GATG	C-T	C_5_4	Gly54Lys	Missense
TGCCGTAACGCTATCCGGTC		NO_SITE						NO_SITE	NO_SITE
TGCCTATCTGGGCCACAAGT	TGGGTGCCTATCTGGGCCACAAGTGAAGTC	BCL2	63128627	sense	GAAG	C-T	C_4, C_8	Ala234Ala, Leu236Leu	Silent, Silent
TGCCTGTGCCATTACGCTAA		ONE_NON-GENE_SITE						ONE_NON-GENE_SITE	ONE_NON-GENE_SITE
TGCGGGAGATGTGGGCGCCG	GGGATGCGGGAGATGTGGGCGCCGCGCCCC	BCL2	63318555	sense	CGCC	C-T
TGCGTATCCGATCACGCGTC		NO_SITE						NO_SITE	NO_SITE
TGCTCAGTTTGGCCCTGGTG	ACTCTGCTCAGTTTGGCCCTGGTGGGAGCT	BCL2	63128667	sense	GGAG	C-T	C_5	Leu221Leu	Silent
TGGACATCTCGGCGAAGTCG	TGGCTGGACATCTCGGCGAAGTCGCGGCGG	BCL2	63318318	antisense	CGGC	C-T	C_8, C_5	Glu114Glu, Met115Ile	Silent, Missense
TGGAGAGCGTCAACCGGGAG	TGTGTGGAGAGCGTCAACCGGGAGATGTCG	BCL2	63318172	sense	ATGT	C-T	C_8	Ser161Ser	Silent
TGGAGGAGCTCTTCAGGGAC	GTGGTGGAGGAGCTCTTCAGGGACGGGGTG	BCL2	63318247	sense	GGGG	C-T
TGGCAAAGCGTCCCCGCGCG	ACCGTGGCAAAGCGTCCCCGCGCGGTGAAG	BCL2	63318273	antisense	GTGA	C-T	C_4	Ala131Thr	Missense
TGGCCCAGATAGGCACCCAG	CTTGTGGCCCAGATAGGCACCCAGGGTGAT	BCL2	63128632	antisense	GGTG	C-T	C_6, C_5_4	Leu236Leu, Gly237Asn	Silent, Missense
TGGCCTTCTTTGAGTTCGGT	ATTGTGGCCTTCTTTGAGTTCGGTGGGGTC	BCL2	63318205	sense	GGGG	C-T	C_4_5, C_8	Ala149Val, Phe150Phe	Missense, Silent
TGGCGCACGCTGGGAGAACA	AGGATGGCGCACGCTGGGAGAACAGGGTAC	BCL2	63318646	sense	GGGT	C-T	C_4, C_6_8	Ala2Val, His3Tyr	Missense, Missense
TGGGAAGGATGGCGCACGCT	CCTCTGGGAAGGATGGCGCACGCTGGGAGA	BCL2	63318655	sense	GGGA	C-T
TGGGAGCTTGCATCACCCTG	CTGGTGGGAGCTTGCATCACCCTGGGTGCC	BCL2	63128649	sense	GGTG	C-T	C_7	Ala228Val	Missense
TGGGAGGAGAAGATGCCCGG	GGGCTGGGAGGAGAAGATGCCCGGTGCGGG	BCL2	63318512	antisense	TGCG	C-T
TGGGATGCGGGAGATGTGGG	CGAGTGGGATGCGGGAGATGTGGGCGCCGC	BCL2	63318560	sense	CGCC	C-T	C_8	Ala32Val	Missense
TGGGATTCGTCGATCGATGT		NO_SITE						NO_SITE	NO_SITE
TGGGCCACAAGTGAAGTCAA	TATCTGGGCCACAAGTGAAGTCAACATGCC	BCL2	63128619	sense	CATG	C-T	C_5, C_6_8	Gly237Gly, His238Tyr	Silent, Missense
TGGGGCCGTACAGTTCCACA	ATGCTGGGGCCGTACAGTTCCACAAAGGCA	BCL2	63128732	antisense	AAGG	C-T	C_7_6	Gly203Asn	Missense
TGGGGCGTGTGCCCGGGCTG	TGGATGGGGCGTGTGCCCGGGCTGGGAGGA	BCL2	63318494	antisense	GGAG	C-T	C_6	Thr56Thr	Silent
TGGGGTTTCATACGCGCGCA		NO_SITE						NO_SITE	NO_SITE
TGGGTAGGTGCACTTGGTGA	AGGCTGGGTAGGTGCACTTGGTGATGTGAG	BCL2	63318065	sense	TGTG	C-T
TGGGTGCCTATCTGGGCCAC	ACCCTGGGTGCCTATCTGGGCCACAAGTGA	BCL2	63128631	sense	AAGT	C-T	C_7_8	Ala234Val	Missense
TGGTCCACCTGACCCTCCGC	CCTGTGGTCCACCTGACCCTCCGCCAGGCC	BCL2	63318373	sense	CAGG	C-T	C_5, C_6_8	Val93Val, His94Tyr	Silent, Missense
TGGTGGACAACATCGCCCTG	CCCCTGGTGGACAACATCGCCCTGTGGATG	BCL2	63318142	sense	TGGA	C-T	C_8	Asp171Asp	Silent
TGGTGGAGGAGCTCTTCAGG	ACGGTGGTGGAGGAGCTCTTCAGGGACGGG	BCL2	63318250	sense	GACG	C-T
TGTAAGTATCGCGCGCCGAA		NO_SITE						NO_SITE	NO_SITE
TGTAATTAACACTCCGTACG		ONE_NON-GENE_SITE						ONE_NON-GENE_SITE	ONE_NON-GENE_SITE
TGTACTACCTTATATCCTTC		SF3B1						SF3B1	SF3B1
TGTACTTCATCACTATCTCC	TGGATGTACTTCATCACTATCTCCCGGTTA	BCL2	63318612	antisense	CGGT	C-T	C_8, C_5	Met16Ile, Lys17Lys	Missense, Silent
TGTCGACTGACGTATACGAT		NO_SITE						NO_SITE	NO_SITE
TGTCGATGTTCGATCGAACG		NO_SITE						NO_SITE	NO_SITE
TGTCGCAGAGGGGCTACGAG	AAGCTGTCGCAGAGGGGCTACGAGTGGGAT	BCL2	63318580	sense	TGGG	C-T	C_4, C_6	Ser24Leu, Gln25Ter	Missense, Nonsense
TGTCTCTGAAGACTCTGCTC	TGGCTGTCTCTGAAGACTCTGCTCAGTTTG	BCL2	63128682	sense	AGTT	C-T	C_4, C_6	Ser216Phe, Leu217Leu	Missense, Silent
TGTGCCCGGGCTGGGAGGAG	GGCGTGTGCCCGGGCTGGGAGGAGAAGATG	BCL2	63318501	antisense	AAGA	C-T	C_7_6_5	Gly54Lys	Missense
TGTGGAGAGCGTCAACCGGG	TGTGTGTGGAGAGCGTCAACCGGGAGATGT	BCL2	63318174	sense	AGAT	C-T
TGTGGCCCAGATAGGCACCC	CACTTGTGGCCCAGATAGGCACCCAGGGTG	BCL2	63128630	antisense	AGGG	C-T	C_8, C_7_6	Leu236Leu, Gly237Asn	Silent, Missense
TGTGGCCTTCTTTGAGTTCG	GGATTGTGGCCTTCTTTGAGTTCGGTGGGG	BCL2	63318207	sense	GTGG	C-T	C_6_7	Ala149Val	Missense
TGTGGGCGCCGCGCCCCCGG	GAGATGTGGGCGCCGCGCCCCCGGGGGCCG	BCL2	63318546	sense	GGGC	C-T	C_7	Gly36Gly	Silent
TGTGTGGAGAGCGTCAACCG	CATGTGTGTGGAGAGCGTCAACCGGGAGAT	BCL2	63318176	sense	GGAG	C-T
TGTGTGTGGAGAGCGTCAAC	GTCATGTGTGTGGAGAGCGTCAACCGGGAG	BCL2	63318178	sense	CGGG	C-T
TGTTGACTTCACTTGTGGCC	GGCATGTTGACTTCACTTGTGGCCCAGATA	BCL2	63128617	antisense	CAGA	C-T	C_7	(NC)	UTR
TTACGTATACGTTTCGCGCA		NO_SITE						NO_SITE	NO_SITE
TTACTCACCATGGTGGCGGA		EEF2						EEF2	EEF2
TTATCCTGGATCCAGGTGTG	TCCGTTATCCTGGATCCAGGTGTGCAGGTG	BCL2	63318092	antisense	CAGG	C-T	C_6, C_5	Gln190Gln, Asp191Asn	Silent, Missense
TTATCGCGACCGAACGAACG		NO_SITE						NO_SITE	NO_SITE
TTATCGTACCCTGTTCTCCC	CCGGTTATCGTACCCTGTTCTCCCAGCGTG	BCL2	63318635	antisense	AGCG	C-T	C_5	Asp10Asn	Missense
TTATTTACCACGCATACCCG		ONE_NON-GENE_SITE						ONE_NON-GENE_SITE	ONE_NON-GENE_SITE
TTCACCGCGCGGGGACGCTT	GCCCTTCACCGCGCGGGGACGCTTTGCCAC	BCL2	63318278	sense	TGCC	C-T	C_5_6, C_8	Thr125Ile, Ala126Val	Missense, Missense
TTCAGGGACGGGGTGAACTG	GCTCTTCAGGGACGGGGTGAACTGGGGGAG	BCL2	63318236	sense	GGGG	C-T
TTCAGGTACTCAGTCATCCA	CCGGTTCAGGTACTCAGTCATCCACAGGGC	BCL2	63318122	antisense	CAGG	C-T
TTCCAGCCTTCAACGGCCAA		ONE_NON-GENE_SITE						ONE_NON-GENE_SITE	ONE_NON-GENE_SITE
TTCCCAGAGGAAAAGCAACG	ATCCTTCCCAGAGGAAAAGCAACGGGGGCC	BCL2	63318669	antisense	GGGG	C-T	C_5, C_4	(NC), (NC)	UTR, UTR
TTCCTCTGGGAAGGATGGCG	GCTTTTCCTCTGGGAAGGATGGCGCACGCT	BCL2	63318661	sense	CACG	C-T	C_4, C_6	(NC), (NC)	UTR, UTR
TTCGGTGGGGTCATGTGTGT	TGAGTTCGGTGGGGTCATGTGTGTGGAGAG	BCL2	63318191	sense	GGAG	C-T
TTCTCCCGCCGCTACCGCCG	CGACTTCTCCCGCCGCTACCGCCGCGACTT	BCL2	63318338	sense	CGAC	C-T	C_5_6, C_7	Ser105Phe, Arg106Cys	Missense, Missense
TTCTCCTCCCAGCCCGGGCA	CATCTTCTCCTCCCAGCCCGGGCACACGCC	BCL2	63318503	sense	CACG	C-T	C_5_6, C_8	Ser50Phe, Ser51Phe	Missense, Missense
TTCTCCTGGCTGTCTCTGAA	TGATTTCTCCTGGCTGTCTCTGAAGACTCT	BCL2	63128692	sense	GACT	C-T	C_5_6	Ser213Phe	Missense
TTCTTTGAGTTCGGTGGGGT	GGCCTTCTTTGAGTTCGGTGGGGTCATGTG	BCL2	63318200	sense	CATG	C-T
TTGACTTCACTTGTGGCCCA	CATGTTGACTTCACTTGTGGCCCAGATAGG	BCL2	63128619	antisense	GATA	C-T	C_8, C_5	Ter240Ter, (NC)	Silent, UTR
TTGAGTTCGGTGGGGTCATG	TTCTTTGAGTTCGGTGGGGTCATGTGTGTG	BCL2	63318196	sense	TGTG	C-T	C_8	Phe153Phe	Silent
TTGTATCACACGCATCCTAT		ONE_NON-GENE_SITE						ONE_NON-GENE_SITE	ONE_NON-GENE_SITE
TTGTGGAACTGTACGGCCCC	GCCTTTGTGGAACTGTACGGCCCCAGCATG	BCL2	63128733	sense	AGCA	C-T
TTGTGGCCCAGATAGGCACC	TCACTTGTGGCCCAGATAGGCACCCAGGGT	BCL2	63128629	antisense	CAGG	C-T	C_8_7	Gly237Asn	Missense
TTGTGGCCTTCTTTGAGTTC	AGGATTGTGGCCTTCTTTGAGTTCGGTGGG	BCL2	63318208	sense	GGTG	C-T	C_7_8	Ala149Val	Missense
TTGTTTGGGGCAGGCATGTT	ATATTTGTTTGGGGCAGGCATGTTGACTTC	BCL2	63128601	antisense	GACT	C-T
TTTCTCCTGGCTGTCTCTGA	TTGATTTCTCCTGGCTGTCTCTGAAGACTC	BCL2	63128693	sense	AGAC	C-T	C_4, C_6_7	Phe212Phe, Ser213Phe	Silent, Missense
TTTGTTTGGGGCAGGCATGT	CATATTTGTTTGGGGCAGGCATGTTGACTT	BCL2	63128600	antisense	TGAC	C-T

## Sheet: NG-ABE Library Annotation
sgRNA sequence	sgRNA context sequence	Gene symbol	sgrna genomic position	sgRNA Strand	PAM	Edit	Nucleotide edits	Amino acid edits	Mutation category
AAAACGACCACCCGAAACCT		ONE_NON-GENE_SITE						ONE_NON-GENE_SITE	ONE_NON-GENE_SITE
AAACAGAGGCCGCATGCTGG	AATCAAACAGAGGCCGCATGCTGGGGCCGT	BCL2	63128715	antisense	GGCC	A-G	A_7, A_5	Pro208Pro, Leu209Pro	Silent, Missense
AAACTGAGCAGAGTCTTCAG	GGCCAAACTGAGCAGAGTCTTCAGAGACAG	BCL2	63128677	antisense	AGAC	A-G	A_7	Leu221Pro	Missense
AAAGCGTCCCCGCGCGGTGA	TGGCAAAGCGTCCCCGCGCGGTGAAGGGCG	BCL2	63318277	antisense	AGGG	A-G
AAAGCTATTTATCGCGTCGT		NO_SITE						NO_SITE	NO_SITE
AAAGGCATCCTGCAGTTGGG	CCACAAAGGCATCCTGCAGTTGGGGGAGAG	BCL2	63128751	antisense	GGAG	A-G	A_7	Asp196Asp	Silent
AAATACTCGATCGACGACTA		NO_SITE						NO_SITE	NO_SITE
AAATCGCTAAGGTAGCATAT		ONE_NON-GENE_SITE						ONE_NON-GENE_SITE	ONE_NON-GENE_SITE
AACAACGCGTCGCGATAGTG		NO_SITE						NO_SITE	NO_SITE
AACAGGGTACGATAACCGGG	GGAGAACAGGGTACGATAACCGGGAGATAG	BCL2	63318630	sense	AGAT	A-G	A_4	Thr7Thr	Silent
AACATCGCCCTGTGGATGAC	GGACAACATCGCCCTGTGGATGACTGAGTA	BCL2	63318134	sense	TGAG	A-G	A_4	Ile173Val	Missense
AACCGGCACCTGCACACCTG	CCTGAACCGGCACCTGCACACCTGGATCCA	BCL2	63318104	sense	GATC	A-G	A_8	His184Arg	Missense
AACCGGGAGATGTCGCCCCT	CGTCAACCGGGAGATGTCGCCCCTGGTGGA	BCL2	63318161	sense	GGTG	A-G	A_8	Glu165Gly	Missense
AACTCCTACGAAGATAGTAC		ONE_NON-GENE_SITE						ONE_NON-GENE_SITE	ONE_NON-GENE_SITE
AACTGAGCAGAGTCTTCAGA	GCCAAACTGAGCAGAGTCTTCAGAGACAGC	BCL2	63128678	antisense	GACA	A-G	A_6	Leu221Pro	Missense
AACTGCAGGATGCCTTTGTG	CCCCAACTGCAGGATGCCTTTGTGGAACTG	BCL2	63128748	sense	GAAC	A-G	A_7	(NC)	Splice-acceptor
AACTGTACGGCCCCAGCATG	GTGGAACTGTACGGCCCCAGCATGCGGCCT	BCL2	63128727	sense	CGGC	A-G	A_7	Tyr202Cys	Missense
AAGAAACCGATGGGACGCCG		ONE_NON-GENE_SITE						ONE_NON-GENE_SITE	ONE_NON-GENE_SITE
AAGAGCTCCTCCACCACCGT	CCTGAAGAGCTCCTCCACCACCGTGGCAAA	BCL2	63318254	antisense	GGCA	A-G	A_4	Leu137Pro	Missense
AAGATGCCCGGTGCGGGGGC	GGAGAAGATGCCCGGTGCGGGGGCGGCCCC	BCL2	63318521	antisense	GGCC	A-G	A_4	Ile48Thr	Missense
AAGCGACGTTCGTCCGATAG		NO_SITE						NO_SITE	NO_SITE
AAGCGCTTATTACGCGCAGT		NO_SITE						NO_SITE	NO_SITE
AAGCGTCCCCGCGCGGTGAA	GGCAAAGCGTCCCCGCGCGGTGAAGGGCGT	BCL2	63318278	antisense	GGGC	A-G
AAGCTGTCGCAGAGGGGCTA	TTATAAGCTGTCGCAGAGGGGCTACGAGTG	BCL2	63318584	sense	CGAG	A-G
AAGGATGGCGCACGCTGGGA	TGGGAAGGATGGCGCACGCTGGGAGAACAG	BCL2	63318651	sense	GAAC	A-G	A_5	Met1Val	Missense
AAGGCATCCTGCAGTTGGGG	CACAAAGGCATCCTGCAGTTGGGGGAGAGG	BCL2	63128752	antisense	GAGA	A-G	A_6	Asp196Asp	Silent
AAGGCCTTCAAAGTTAGACC		ONE_NON-GENE_SITE						ONE_NON-GENE_SITE	ONE_NON-GENE_SITE
AAGGGGTCGTACGCGAATAC		NO_SITE						NO_SITE	NO_SITE
AAGTCGCGGCGGTAGCGGCG	GGCGAAGTCGCGGCGGTAGCGGCGGGAGAA	BCL2	63318332	antisense	GGAG	A-G
AAGTCGTCGCCGGCCTGGCG	GGAGAAGTCGTCGCCGGCCTGGCGGAGGGT	BCL2	63318356	antisense	GAGG	A-G
AAGTGCACCTACCCAGCCTC	CACCAAGTGCACCTACCCAGCCTCCGTTAT	BCL2	63318070	antisense	CGTT	A-G	A_7	(NC)	Intron
AATACGCCGCGCGGTCGAAA		NO_SITE						NO_SITE	NO_SITE
AATATACCGCTTTGGCACAT		ONE_NON-GENE_SITE						ONE_NON-GENE_SITE	ONE_NON-GENE_SITE
AATCCTCCCCCAGTTCACCC	CCACAATCCTCCCCCAGTTCACCCCGTCCC	BCL2	63318226	antisense	CGTC	A-G
AATCGCAATATCTCGCGACA		NO_SITE						NO_SITE	NO_SITE
ACAAAGGCATCCTGCAGTTG	TTCCACAAAGGCATCCTGCAGTTGGGGGAG	BCL2	63128749	antisense	GGGG	A-G	A_5_4	Phe198Pro	Missense
ACAAGTGAAGTCAACATGCC	GGCCACAAGTGAAGTCAACATGCCTGCCCC	BCL2	63128613	sense	TGCC	A-G	A_4, A_8	Lys239Arg, Ter240Trp	Missense, Missense
ACACCTGGATCCAGGATAAC	CTGCACACCTGGATCCAGGATAACGGAGGC	BCL2	63318091	sense	GGAG	A-G
ACACGTCGATAACTCGACGG		NO_SITE						NO_SITE	NO_SITE
ACAGCAGATGTAGATACGAC		ONE_NON-GENE_SITE						ONE_NON-GENE_SITE	ONE_NON-GENE_SITE
ACAGCCAGGAGAAATCAAAC	AGAGACAGCCAGGAGAAATCAAACAGAGGC	BCL2	63128699	antisense	AGAG	A-G	A_7	Trp214Arg	Missense
ACAGCGTGGAAGCACACCGA		ONE_NON-GENE_SITE						ONE_NON-GENE_SITE	ONE_NON-GENE_SITE
ACAGGCACGTGCTAAAAGAC		ONE_NON-GENE_SITE						ONE_NON-GENE_SITE	ONE_NON-GENE_SITE
ACAGGGCGATGTTGTCCACC	ATCCACAGGGCGATGTTGTCCACCAGGGGC	BCL2	63318141	antisense	AGGG	A-G
ACAGGGTACGATAACCGGGA	GAGAACAGGGTACGATAACCGGGAGATAGT	BCL2	63318629	sense	GATA	A-G	A_8	Tyr9Cys	Missense
ACAGGTGGCACCGGGCTGAG	GACCACAGGTGGCACCGGGCTGAGCGCAGG	BCL2	63318392	antisense	CGCA	A-G
ACAGTTCCACAAAGGCATCC	CCGTACAGTTCCACAAAGGCATCCTGCAGT	BCL2	63128741	antisense	TGCA	A-G
ACATCCATTATAAGCTGTCG	AAGTACATCCATTATAAGCTGTCGCAGAGG	BCL2	63318595	sense	CAGA	A-G	A_7	His20Arg	Missense
ACATCGCCCTGTGGATGACT	GACAACATCGCCCTGTGGATGACTGAGTAC	BCL2	63318133	sense	GAGT	A-G
ACATCTCCCGCATCCCACTC	GCCCACATCTCCCGCATCCCACTCGTAGCC	BCL2	63318563	antisense	GTAG	A-G
ACATCTCGGCGAAGTCGCGG	CTGGACATCTCGGCGAAGTCGCGGCGGTAG	BCL2	63318321	antisense	CGGT	A-G
ACATGACCCCACCGAACTCA	ACACACATGACCCCACCGAACTCAAAGAAG	BCL2	63318195	antisense	AAGA	A-G	A_6	Val156Ala	Missense
ACCAAGTCGTCCGGCGATTC		NO_SITE						NO_SITE	NO_SITE
ACCACAGGTGGCACCGGGCT	GTGGACCACAGGTGGCACCGGGCTGAGCGC	BCL2	63318389	antisense	GAGC	A-G	A_6, A_4	Pro91Pro, Val92Ala	Silent, Missense
ACCAGGGCCAAACTGAGCAG	TCCCACCAGGGCCAAACTGAGCAGAGTCTT	BCL2	63128668	antisense	AGTC	A-G	A_4	Leu225Pro	Missense
ACCCAGCCTCCGTTATCCTG	ACCTACCCAGCCTCCGTTATCCTGGATCCA	BCL2	63318080	antisense	GATC	A-G	A_5	Trp195Arg	Missense
ACCCCACCGAACTCAAAGAA	CATGACCCCACCGAACTCAAAGAAGGCCAC	BCL2	63318200	antisense	GGCC	A-G	A_6	Gly154Gly	Silent
ACCCCGGCTGCCCCCGGCGC	GCAGACCCCGGCTGCCCCCGGCGCCGCCGC	BCL2	63318428	sense	CGCC	A-G
ACCCGTATCCTTTCGACGCG		NO_SITE						NO_SITE	NO_SITE
ACCCTCCGCCAGGCCGGCGA	CCTGACCCTCCGCCAGGCCGGCGACGACTT	BCL2	63318362	sense	CGAC	A-G
ACCGCCGCGACTTCGCCGAG	CGCTACCGCCGCGACTTCGCCGAGATGTCC	BCL2	63318325	sense	ATGT	A-G
ACCGCGCGGGGACGCTTTGC	CTTCACCGCGCGGGGACGCTTTGCCACGGT	BCL2	63318275	sense	CACG	A-G
ACCGGGAGATGTCGCCCCTG	GTCAACCGGGAGATGTCGCCCCTGGTGGAC	BCL2	63318160	sense	GTGG	A-G	A_7	Glu165Gly	Missense
ACCGGGCATCTTCTCCTCCC	CCGCACCGGGCATCTTCTCCTCCCAGCCCG	BCL2	63318513	sense	AGCC	A-G	A_8	Ile48Val	Missense
ACCGGGCTGAGCGCAGGCCC	TGGCACCGGGCTGAGCGCAGGCCCCGCGGC	BCL2	63318401	antisense	CGCG	A-G
ACCGGGTCCCGGGATGCGGC	GGCGACCGGGTCCCGGGATGCGGCTGGATG	BCL2	63318470	antisense	TGGA	A-G
ACCGTGGCAAAGCGTCCCCG	CACCACCGTGGCAAAGCGTCCCCGCGCGGT	BCL2	63318269	antisense	CGCG	A-G
ACCTCACCTGGATCTCCACA		EEF2						EEF2	EEF2
ACCTCGCCGCTGCAGACCCC	CAGGACCTCGCCGCTGCAGACCCCGGCTGC	BCL2	63318443	sense	GGCT	A-G
ACCTGACCCTCCGCCAGGCC	GTCCACCTGACCCTCCGCCAGGCCGGCGAC	BCL2	63318367	sense	GGCG	A-G	A_6	Thr96Ala	Missense
ACCTGACGCCCTTCACCGCG	CTGCACCTGACGCCCTTCACCGCGCGGGGA	BCL2	63318289	sense	CGGG	A-G	A_6	Thr122Ala	Missense
ACCTGCACACCTGGATCCAG	CGGCACCTGCACACCTGGATCCAGGATAAC	BCL2	63318097	sense	GATA	A-G	A_7	His186Arg	Missense
ACCTGGATCCAGGATAACGG	GCACACCTGGATCCAGGATAACGGAGGCTG	BCL2	63318089	sense	AGGC	A-G	A_7	Ile189Val	Missense
ACCTTTAATAGGCACGTCCT		ONE_NON-GENE_SITE						ONE_NON-GENE_SITE	ONE_NON-GENE_SITE
ACGACTTCTCCCGCCGCTAC	GGCGACGACTTCTCCCGCCGCTACCGCCGC	BCL2	63318343	sense	CGCC	A-G	A_4	Asp103Gly	Missense
ACGAGTGGGATGCGGGAGAT	GGCTACGAGTGGGATGCGGGAGATGTGGGC	BCL2	63318565	sense	GTGG	A-G	A_4	Glu29Gly	Missense
ACGCTGGGAGAACAGGGTAC	GCGCACGCTGGGAGAACAGGGTACGATAAC	BCL2	63318640	sense	GATA	A-G
ACGCTTTGCCACGGTGGTGG	GGGGACGCTTTGCCACGGTGGTGGAGGAGC	BCL2	63318264	sense	AGGA	A-G
ACGGTGGTGGAGGAGCTCTT	TGCCACGGTGGTGGAGGAGCTCTTCAGGGA	BCL2	63318254	sense	CAGG	A-G
ACTAAACACCCGGGGAACTA		ONE_NON-GENE_SITE						ONE_NON-GENE_SITE	ONE_NON-GENE_SITE
ACTAACAATTAGCGCAGTTG		ONE_NON-GENE_SITE						ONE_NON-GENE_SITE	ONE_NON-GENE_SITE
ACTAACGGCGCATCACCTAA		ONE_NON-GENE_SITE						ONE_NON-GENE_SITE	ONE_NON-GENE_SITE
ACTCAGTCATCCACAGGGCG	AGGTACTCAGTCATCCACAGGGCGATGTTG	BCL2	63318129	antisense	ATGT	A-G	A_5	Thr178Thr	Silent
ACTCGTAGCCCCTCTGCGAC	TCCCACTCGTAGCCCCTCTGCGACAGCTTA	BCL2	63318579	antisense	AGCT	A-G	A_7	Tyr28His	Missense
ACTCTGCTCAGTTTGGCCCT	GAAGACTCTGCTCAGTTTGGCCCTGGTGGG	BCL2	63128671	sense	GGTG	A-G
ACTGTACGGCCCCAGCATGC	TGGAACTGTACGGCCCCAGCATGCGGCCTC	BCL2	63128726	sense	GGCC	A-G	A_6	Tyr202Cys	Missense
ACTTCACTTGTGGCCCAGAT	GTTGACTTCACTTGTGGCCCAGATAGGCAC	BCL2	63128622	antisense	AGGC	A-G	A_6	Ter240Arg	Missense
ACTTCTCCCGCCGCTACCGC	GACGACTTCTCCCGCCGCTACCGCCGCGAC	BCL2	63318340	sense	CGCG	A-G
AGAACAGGGTACGATAACCG	TGGGAGAACAGGGTACGATAACCGGGAGAT	BCL2	63318632	sense	GGAG	A-G	A_4_6	Thr7Ala	Missense
AGAAGGCCACAATCCTCCCC	TCAAAGAAGGCCACAATCCTCCCCCAGTTC	BCL2	63318216	antisense	CAGT	A-G	A_4	Phe150Leu	Missense
AGAAGTACCTCTCTCTGTTT		SF3B1						SF3B1	SF3B1
AGAAGTCGTCGCCGGCCTGG	CGGGAGAAGTCGTCGCCGGCCTGGCGGAGG	BCL2	63318354	antisense	CGGA	A-G	A_4	Phe104Leu	Missense
AGAGTCTTCAGAGACAGCCA	GAGCAGAGTCTTCAGAGACAGCCAGGAGAA	BCL2	63128686	antisense	GGAG	A-G
AGAGTTGGTCGAACCGTCGC		NO_SITE						NO_SITE	NO_SITE
AGATGTGGGCGCCGCGCCCC	CGGGAGATGTGGGCGCCGCGCCCCCGGGGG	BCL2	63318549	sense	CGGG	A-G
AGCCAGGAGAAATCAAACAG	AGACAGCCAGGAGAAATCAAACAGAGGCCG	BCL2	63128701	antisense	AGGC	A-G	A_8, A_5	Ser213Pro, Trp214Arg	Missense, Missense
AGCCGGGGTCTGCAGCGGCG	GGGCAGCCGGGGTCTGCAGCGGCGAGGTCC	BCL2	63318439	antisense	AGGT	A-G
AGCCTCCGTTATCCTGGATC	ACCCAGCCTCCGTTATCCTGGATCCAGGTG	BCL2	63318084	antisense	CAGG	A-G
AGCGCCACCACCGAAGACTT		ONE_NON-GENE_SITE						ONE_NON-GENE_SITE	ONE_NON-GENE_SITE
AGCGGCGAGGTCCTGGCGAC	CTGCAGCGGCGAGGTCCTGGCGACCGGGTC	BCL2	63318452	antisense	CGGG	A-G	A_8	Ser70Pro	Missense
AGCGTCCCCGCGCGGTGAAG	GCAAAGCGTCCCCGCGCGGTGAAGGGCGTC	BCL2	63318279	antisense	GGCG	A-G
AGCGTGCGCCATCCTTCCCA	TCCCAGCGTGCGCCATCCTTCCCAGAGGAA	BCL2	63318655	antisense	GAGG	A-G
AGCTATAGCGCGCGAATCGG		NO_SITE						NO_SITE	NO_SITE
AGCTCCCACCAGGGCCAAAC	TGCAAGCTCCCACCAGGGCCAAACTGAGCA	BCL2	63128661	antisense	TGAG	A-G	A_8	Val226Ala	Missense
AGCTGGCCAGCAATCCACGA		ONE_NON-GENE_SITE						ONE_NON-GENE_SITE	ONE_NON-GENE_SITE
AGCTGGCTGGACATCTCGGC	GTGCAGCTGGCTGGACATCTCGGCGAAGTC	BCL2	63318311	antisense	GAAG	A-G
AGCTGTCGCAGAGGGGCTAC	TATAAGCTGTCGCAGAGGGGCTACGAGTGG	BCL2	63318583	sense	GAGT	A-G
AGGAATGGAATTAGCGGACC		ONE_NON-GENE_SITE						ONE_NON-GENE_SITE	ONE_NON-GENE_SITE
AGGACCGTTAACGATACGCG		NO_SITE						NO_SITE	NO_SITE
AGGACGCGATCGAGCGTATA		NO_SITE						NO_SITE	NO_SITE
AGGAGAAATCAAACAGAGGC	AGCCAGGAGAAATCAAACAGAGGCCGCATG	BCL2	63128705	antisense	CGCA	A-G	A_8, A_7_6, A_4	Asp211Asp, Phe212Pro, Ser213Pro	Silent, Missense, Missense
AGGAGAAGATGCCCGGTGCG	TGGGAGGAGAAGATGCCCGGTGCGGGGGCG	BCL2	63318516	antisense	GGGG	A-G	A_7_6, A_4	Phe49Pro, Ser50Pro	Missense, Missense
AGGAGCTCTTCAGGGACGGG	GTGGAGGAGCTCTTCAGGGACGGGGTGAAC	BCL2	63318244	sense	GTGA	A-G	A_4	Glu136Gly	Missense
AGGATAACGGAGGCTGGGTA	ATCCAGGATAACGGAGGCTGGGTAGGTGCA	BCL2	63318079	sense	GGTG	A-G	A_4, A_6_7	Asp191Gly, Asn192Gly	Missense, Missense
AGGATGAATAAATCGCCCGT		ONE_NON-GENE_SITE						ONE_NON-GENE_SITE	ONE_NON-GENE_SITE
AGGCATCCTGCAGTTGGGGG	ACAAAGGCATCCTGCAGTTGGGGGAGAGGA	BCL2	63128753	antisense	AGAG	A-G	A_5	Asp196Asp	Silent
AGGCATGTTGACTTCACTTG	GGGCAGGCATGTTGACTTCACTTGTGGCCC	BCL2	63128612	antisense	TGGC	A-G	A_5	(NC)	UTR
AGGCCCCGCGGCGGCGCCGG	GCGCAGGCCCCGCGGCGGCGCCGGGGGCAG	BCL2	63318415	antisense	GGGC	A-G
AGGCCGGCGACGACTTCTCC	CGCCAGGCCGGCGACGACTTCTCCCGCCGC	BCL2	63318352	sense	CGCC	A-G
AGGCTGGGTAGGTGCACTTG	ACGGAGGCTGGGTAGGTGCACTTGGTGATG	BCL2	63318069	sense	GTGA	A-G
AGGGACGGGGTGAACTGGGG	CTTCAGGGACGGGGTGAACTGGGGGAGGAT	BCL2	63318233	sense	GAGG	A-G	A_5	Asp140Gly	Missense
AGGGCGATGTTGTCCACCAG	CCACAGGGCGATGTTGTCCACCAGGGGCGA	BCL2	63318143	antisense	GGGC	A-G	A_7	Ile173Thr	Missense
AGGGGCGACATCTCCCGGTT	CACCAGGGGCGACATCTCCCGGTTGACGCT	BCL2	63318161	antisense	GACG	A-G	A_8	Ser167Pro	Missense
AGGGGCTACGAGTGGGATGC	GCAGAGGGGCTACGAGTGGGATGCGGGAGA	BCL2	63318572	sense	GGGA	A-G	A_8	Tyr28Cys	Missense
AGGGTCAGGTGGACCACAGG	GCGGAGGGTCAGGTGGACCACAGGTGGCAC	BCL2	63318377	antisense	TGGC	A-G	A_7	Leu95Pro	Missense
AGGGTGATGCAAGCTCCCAC	ACCCAGGGTGATGCAAGCTCCCACCAGGGC	BCL2	63128650	antisense	CAGG	A-G	A_7	Ile230Thr	Missense
AGGTAACGAATTGAACGTAC		ONE_NON-GENE_SITE						ONE_NON-GENE_SITE	ONE_NON-GENE_SITE
AGGTACTCAGTCATCCACAG	GTTCAGGTACTCAGTCATCCACAGGGCGAT	BCL2	63318125	antisense	GGCG	A-G	A_5	Tyr180His	Missense
AGGTCCTGGCGACCGGGTCC	GGCGAGGTCCTGGCGACCGGGTCCCGGGAT	BCL2	63318459	antisense	CGGG	A-G
AGGTGCCGGTTCAGGTACTC	GTGCAGGTGCCGGTTCAGGTACTCAGTCAT	BCL2	63318113	antisense	AGTC	A-G
AGGTGGACCACAGGTGGCAC	GGTCAGGTGGACCACAGGTGGCACCGGGCT	BCL2	63318383	antisense	CGGG	A-G	A_7	Val93Ala	Missense
AGGTGGCACCGGGCTGAGCG	CCACAGGTGGCACCGGGCTGAGCGCAGGCC	BCL2	63318394	antisense	CAGG	A-G	A_8	Val89Ala	Missense
AGGTGTGCAGGTGCCGGTTC	ATCCAGGTGTGCAGGTGCCGGTTCAGGTAC	BCL2	63318105	antisense	AGGT	A-G
AGTCATCCACAGGGCGATGT	ACTCAGTCATCCACAGGGCGATGTTGTCCA	BCL2	63318133	antisense	TGTC	A-G	A_5	Met177Thr	Missense
AGTCCGCAATTTGCGACGAT		NO_SITE						NO_SITE	NO_SITE
AGTCGATAGGTCGGATACGC		NO_SITE						NO_SITE	NO_SITE
AGTCGCAATTGTTCAGATGG		ONE_NON-GENE_SITE						ONE_NON-GENE_SITE	ONE_NON-GENE_SITE
AGTCGCGGCGGTAGCGGCGG	GCGAAGTCGCGGCGGTAGCGGCGGGAGAAG	BCL2	63318333	antisense	GAGA	A-G
AGTCGTCGCCGGCCTGGCGG	GAGAAGTCGTCGCCGGCCTGGCGGAGGGTC	BCL2	63318357	antisense	AGGG	A-G
AGTCTTCAGAGACAGCCAGG	GCAGAGTCTTCAGAGACAGCCAGGAGAAAT	BCL2	63128688	antisense	AGAA	A-G	A_8	Leu217Pro	Missense
AGTGACCTCGTCATAAGCGG		ONE_NON-GENE_SITE						ONE_NON-GENE_SITE	ONE_NON-GENE_SITE
AGTGGGATGCGGGAGATGTG	TACGAGTGGGATGCGGGAGATGTGGGCGCC	BCL2	63318562	sense	GGCG	A-G	A_7	Asp31Gly	Missense
AGTTATCGCCGGCCTAACGC		NO_SITE						NO_SITE	NO_SITE
AGTTCACCCCGTCCCTGAAG	CCCCAGTTCACCCCGTCCCTGAAGAGCTCC	BCL2	63318237	antisense	AGCT	A-G	A_6	Val142Ala	Missense
AGTTCCACAAAGGCATCCTG	GTACAGTTCCACAAAGGCATCCTGCAGTTG	BCL2	63128743	antisense	CAGT	A-G	A_7	Val199Ala	Missense
AGTTCGGTGGGGTCATGTGT	TTTGAGTTCGGTGGGGTCATGTGTGTGGAG	BCL2	63318193	sense	GTGG	A-G
AGTTTCACCTGTATAACTAG		KPNB1						KPNB1	KPNB1
ATAACCGGGAGATAGTGATG	TACGATAACCGGGAGATAGTGATGAAGTAC	BCL2	63318619	sense	AAGT	A-G	A_4	Asn11Ser	Missense
ATACTTACTGCAAAAAGAGC		KPNB1						KPNB1	KPNB1
ATATATTTCTAACTCGGAGG		ONE_NON-GENE_SITE						ONE_NON-GENE_SITE	ONE_NON-GENE_SITE
ATCAAACAGAGGCCGCATGC	AGAAATCAAACAGAGGCCGCATGCTGGGGC	BCL2	63128712	antisense	TGGG	A-G	A_8, A_6_5_4	Leu209Pro, Phe210Pro	Missense, Missense
ATCACCAAGTGCACCTACCC	TCACATCACCAAGTGCACCTACCCAGCCTC	BCL2	63318064	antisense	AGCC	A-G	A_8, A_7, A_4	(NC), (NC), (NC)	Intron, Intron, Intron
ATCACCCTGGGTGCCTATCT	TTGCATCACCCTGGGTGCCTATCTGGGCCA	BCL2	63128638	sense	GGGC	A-G	A_4	Thr231Ala	Missense
ATCACCTGTTCTGTTGACTG		SF3B1						SF3B1	SF3B1
ATCAGAGGCTAGCTAACCGA		ONE_NON-GENE_SITE						ONE_NON-GENE_SITE	ONE_NON-GENE_SITE
ATCCAAACGTTTCACACCCC		ONE_NON-GENE_SITE						ONE_NON-GENE_SITE	ONE_NON-GENE_SITE
ATCCAGGATAACGGAGGCTG	CTGGATCCAGGATAACGGAGGCTGGGTAGG	BCL2	63318083	sense	GGTA	A-G	A_5, A_8	Gln190Arg, Asp191Gly	Missense, Missense
ATCCATTATAAGCTGTCGCA	GTACATCCATTATAAGCTGTCGCAGAGGGG	BCL2	63318593	sense	GAGG	A-G	A_5, A_8	His20Arg, Tyr21Cys	Missense, Missense
ATCCCCAAGACATGCTCGGT		ONE_NON-GENE_SITE						ONE_NON-GENE_SITE	ONE_NON-GENE_SITE
ATCCCGGGACCCGGTCGCCA	CCGCATCCCGGGACCCGGTCGCCAGGACCT	BCL2	63318465	sense	GGAC	A-G
ATCCTGCAGTTGGGGGAGAG	AGGCATCCTGCAGTTGGGGGAGAGGAGGGA	BCL2	63128757	antisense	GAGG	A-G	A_8	(NC)	Intron
ATCCTGGATCCAGGTGTGCA	CGTTATCCTGGATCCAGGTGTGCAGGTGCC	BCL2	63318094	antisense	GGTG	A-G	A_8	Ile189Thr	Missense
ATCCTTCCCAGAGGAAAAGC	CGCCATCCTTCCCAGAGGAAAAGCAACGGG	BCL2	63318665	antisense	AACG	A-G
ATCGTACCCTGTTCTCCCAG	GGTTATCGTACCCTGTTCTCCCAGCGTGCG	BCL2	63318637	antisense	CGTG	A-G	A_6	Tyr9His	Missense
ATCTAGGGAATGCATACGGG		ONE_NON-GENE_SITE						ONE_NON-GENE_SITE	ONE_NON-GENE_SITE
ATCTCCCGCATCCCACTCGT	CCACATCTCCCGCATCCCACTCGTAGCCCC	BCL2	63318565	antisense	AGCC	A-G
ATCTCCCGGTTATCGTACCC	CACTATCTCCCGGTTATCGTACCCTGTTCT	BCL2	63318626	antisense	TGTT	A-G
ATCTCGGCGAAGTCGCGGCG	GGACATCTCGGCGAAGTCGCGGCGGTAGCG	BCL2	63318323	antisense	GTAG	A-G
ATGACCCCACCGAACTCAAA	ACACATGACCCCACCGAACTCAAAGAAGGC	BCL2	63318197	antisense	GAAG	A-G	A_4	Val156Ala	Missense
ATGATACCCATGAACGACTC		ONE_NON-GENE_SITE						ONE_NON-GENE_SITE	ONE_NON-GENE_SITE
ATGCCTTTGTGGAACTGTAC	CAGGATGCCTTTGTGGAACTGTACGGCCCC	BCL2	63128739	sense	GGCC	A-G
ATGCGGCTGGATGGGGCGTG	CGGGATGCGGCTGGATGGGGCGTGTGCCCG	BCL2	63318483	antisense	TGCC	A-G
ATGCTAACGGGCCCATACGA		ONE_NON-GENE_SITE						ONE_NON-GENE_SITE	ONE_NON-GENE_SITE
ATGGCGCACGCTGGGAGAAC	AAGGATGGCGCACGCTGGGAGAACAGGGTA	BCL2	63318647	sense	AGGG	A-G	A_8	His3Arg	Missense
ATGGGATTATCGCACCCCCT		ONE_NON-GENE_SITE						ONE_NON-GENE_SITE	ONE_NON-GENE_SITE
ATGGGGCGTGTGCCCGGGCT	CTGGATGGGGCGTGTGCCCGGGCTGGGAGG	BCL2	63318493	antisense	GGGA	A-G
ATGTCATCCAATTCGTGTGC		ONE_NON-GENE_SITE						ONE_NON-GENE_SITE	ONE_NON-GENE_SITE
ATGTCCAGCCAGCTGCACCT	CGAGATGTCCAGCCAGCTGCACCTGACGCC	BCL2	63318305	sense	GACG	A-G	A_7	Ser117Gly	Missense
ATGTGGGCGCCGCGCCCCCG	GGAGATGTGGGCGCCGCGCCCCCGGGGGCC	BCL2	63318547	sense	GGGG	A-G
ATGTTATAAACGGACGGGTT		ONE_NON-GENE_SITE						ONE_NON-GENE_SITE	ONE_NON-GENE_SITE
ATTAACGTACCTATTCAACT		ONE_NON-GENE_SITE						ONE_NON-GENE_SITE	ONE_NON-GENE_SITE
ATTATAAGCTGTCGCAGAGG	ATCCATTATAAGCTGTCGCAGAGGGGCTAC	BCL2	63318589	sense	GGCT	A-G	A_4, A_6_7	Tyr21Cys, Lys22Gly	Missense, Missense
ATTGGTTTATTATAGCCGGT		ONE_NON-GENE_SITE						ONE_NON-GENE_SITE	ONE_NON-GENE_SITE
ATTGTGGCCTTCTTTGAGTT	GAGGATTGTGGCCTTCTTTGAGTTCGGTGG	BCL2	63318209	sense	CGGT	A-G
ATTTCTCCTGGCTGTCTCTG	TTTGATTTCTCCTGGCTGTCTCTGAAGACT	BCL2	63128694	sense	AAGA	A-G
CAAACAGAGGCCGCATGCTG	AAATCAAACAGAGGCCGCATGCTGGGGCCG	BCL2	63128714	antisense	GGGC	A-G	A_8, A_6, A_4	Pro208Pro, Leu209Pro, Phe210Leu	Silent, Missense, Missense
CAAACTGAGCAGAGTCTTCA	GGGCCAAACTGAGCAGAGTCTTCAGAGACA	BCL2	63128676	antisense	GAGA	A-G	A_8, A_4	Leu221Pro, Ser222Ser	Missense, Silent
CAAAGCGTCCCCGCGCGGTG	GTGGCAAAGCGTCCCCGCGCGGTGAAGGGC	BCL2	63318276	antisense	AAGG	A-G	A_4	Phe130Leu	Missense
CAAAGGCATCCTGCAGTTGG	TCCACAAAGGCATCCTGCAGTTGGGGGAGA	BCL2	63128750	antisense	GGGA	A-G	A_8, A_4	Asp196Asp, Phe198Leu	Silent, Missense
CAACCGGGAGATGTCGCCCC	GCGTCAACCGGGAGATGTCGCCCCTGGTGG	BCL2	63318162	sense	TGGT	A-G
CAACGCACTATCGTGCGCGA		NO_SITE						NO_SITE	NO_SITE
CAACTGCAGGATGCCTTTGT	CCCCCAACTGCAGGATGCCTTTGTGGAACT	BCL2	63128749	sense	GGAA	A-G	A_8	(NC)	Splice-acceptor
CAATCGATCAAGCGCGCGAC		NO_SITE						NO_SITE	NO_SITE
CAATTTGCTTAGGCGACCTG		ONE_NON-GENE_SITE						ONE_NON-GENE_SITE	ONE_NON-GENE_SITE
CACAAAGGCATCCTGCAGTT	GTTCCACAAAGGCATCCTGCAGTTGGGGGA	BCL2	63128748	antisense	GGGG	A-G	A_6_5_4	Phe198Pro	Missense
CACACCTGAGCATGAGCCCT		PELP1						PELP1	PELP1
CACACCTGGATCCAGGATAA	CCTGCACACCTGGATCCAGGATAACGGAGG	BCL2	63318092	sense	CGGA	A-G	A_4	Thr187Ala	Missense
CACAGGGCGATGTTGTCCAC	CATCCACAGGGCGATGTTGTCCACCAGGGG	BCL2	63318140	antisense	CAGG	A-G	A_4	Leu175Pro	Missense
CACATCTCCCGCATCCCACT	CGCCCACATCTCCCGCATCCCACTCGTAGC	BCL2	63318562	antisense	CGTA	A-G	A_4	Asp34Asp	Silent
CACCAGGGCCAAACTGAGCA	CTCCCACCAGGGCCAAACTGAGCAGAGTCT	BCL2	63128667	antisense	GAGT	A-G	A_5	Leu225Pro	Missense
CACCAGGGGCGACATCTCCC	TGTCCACCAGGGGCGACATCTCCCGGTTGA	BCL2	63318157	antisense	GGTT	A-G	A_5	Leu169Pro	Missense
CACCTGACCCTCCGCCAGGC	GGTCCACCTGACCCTCCGCCAGGCCGGCGA	BCL2	63318368	sense	CGGC	A-G	A_7	Thr96Ala	Missense
CACCTGCACACCTGGATCCA	CCGGCACCTGCACACCTGGATCCAGGATAA	BCL2	63318098	sense	GGAT	A-G	A_8	His186Arg	Missense
CACCTGGATCCAGGATAACG	TGCACACCTGGATCCAGGATAACGGAGGCT	BCL2	63318090	sense	GAGG	A-G	A_8	Ile189Val	Missense
CACGCTGGGAGAACAGGGTA	GGCGCACGCTGGGAGAACAGGGTACGATAA	BCL2	63318641	sense	CGAT	A-G
CACTACTAGCTCAAGGACCG		ONE_NON-GENE_SITE						ONE_NON-GENE_SITE	ONE_NON-GENE_SITE
CAGAATACTTTGGCCGTTGG		ONE_NON-GENE_SITE						ONE_NON-GENE_SITE	ONE_NON-GENE_SITE
CAGACCCCGGCTGCCCCCGG	GCTGCAGACCCCGGCTGCCCCCGGCGCCGC	BCL2	63318431	sense	CGCC	A-G	A_4	Thr74Ala	Missense
CAGAGGCCGCATGCTGGGGC	CAAACAGAGGCCGCATGCTGGGGCCGTACA	BCL2	63128718	antisense	CGTA	A-G	A_4	Pro208Pro	Silent
CAGAGGGGCTACGAGTGGGA	GTCGCAGAGGGGCTACGAGTGGGATGCGGG	BCL2	63318575	sense	TGCG	A-G	A_4	Arg26Gly	Missense
CAGAGTCTTCAGAGACAGCC	TGAGCAGAGTCTTCAGAGACAGCCAGGAGA	BCL2	63128685	antisense	AGGA	A-G	A_4	Thr219Thr	Silent
CAGATAGGCACCCAGGGTGA	GGCCCAGATAGGCACCCAGGGTGATGCAAG	BCL2	63128637	antisense	TGCA	A-G	A_6_4	Tyr235His	Missense
CAGCAAGAAGGCGCGATCTG		ONE_NON-GENE_SITE						ONE_NON-GENE_SITE	ONE_NON-GENE_SITE
CAGCCAGGAGAAATCAAACA	GAGACAGCCAGGAGAAATCAAACAGAGGCC	BCL2	63128700	antisense	GAGG	A-G	A_6	Trp214Arg	Missense
CAGCCGGGGTCTGCAGCGGC	GGGGCAGCCGGGGTCTGCAGCGGCGAGGTC	BCL2	63318438	antisense	GAGG	A-G
CAGCGGCTCGTACGCGAAAG		NO_SITE						NO_SITE	NO_SITE
CAGCGTGCGCCATCCTTCCC	CTCCCAGCGTGCGCCATCCTTCCCAGAGGA	BCL2	63318654	antisense	AGAG	A-G
CAGCTGGCTGGACATCTCGG	GGTGCAGCTGGCTGGACATCTCGGCGAAGT	BCL2	63318310	antisense	CGAA	A-G
CAGGATAACGGAGGCTGGGT	GATCCAGGATAACGGAGGCTGGGTAGGTGC	BCL2	63318080	sense	AGGT	A-G	A_5, A_7_8	Asp191Gly, Asn192Gly	Missense, Missense
CAGGCAACTTAGCATTATGC		ONE_NON-GENE_SITE						ONE_NON-GENE_SITE	ONE_NON-GENE_SITE
CAGGCATGTTGACTTCACTT	GGGGCAGGCATGTTGACTTCACTTGTGGCC	BCL2	63128611	antisense	GTGG	A-G	A_6	(NC)	UTR
CAGGCCCCGCGGCGGCGCCG	AGCGCAGGCCCCGCGGCGGCGCCGGGGGCA	BCL2	63318414	antisense	GGGG	A-G
CAGGGACGGGGTGAACTGGG	TCTTCAGGGACGGGGTGAACTGGGGGAGGA	BCL2	63318234	sense	GGAG	A-G	A_6	Asp140Gly	Missense
CAGGGCGATGTTGTCCACCA	TCCACAGGGCGATGTTGTCCACCAGGGGCG	BCL2	63318142	antisense	GGGG	A-G	A_8	Ile173Thr	Missense
CAGGGGCGACATCTCCCGGT	CCACCAGGGGCGACATCTCCCGGTTGACGC	BCL2	63318160	antisense	TGAC	A-G
CAGGGTACGATAACCGGGAG	AGAACAGGGTACGATAACCGGGAGATAGTG	BCL2	63318628	sense	ATAG	A-G	A_7	Tyr9Cys	Missense
CAGGTACTCAGTCATCCACA	GGTTCAGGTACTCAGTCATCCACAGGGCGA	BCL2	63318124	antisense	GGGC	A-G	A_6	Tyr180His	Missense
CAGGTCGTACGGCGGATAAC		NO_SITE						NO_SITE	NO_SITE
CAGGTGCCGGTTCAGGTACT	TGTGCAGGTGCCGGTTCAGGTACTCAGTCA	BCL2	63318112	antisense	CAGT	A-G
CAGGTGTGCAGGTGCCGGTT	GATCCAGGTGTGCAGGTGCCGGTTCAGGTA	BCL2	63318104	antisense	CAGG	A-G
CAGTTCACCCCGTCCCTGAA	CCCCCAGTTCACCCCGTCCCTGAAGAGCTC	BCL2	63318236	antisense	GAGC	A-G	A_7	Val142Ala	Missense
CAGTTGGGGGAGAGGAGGGA	CCTGCAGTTGGGGGAGAGGAGGGAAGAAAA	BCL2	63128763	antisense	AGAA	A-G
CATACCTATGACATTTACAA		SF3B1						SF3B1	SF3B1
CATCACCCTGGGTGCCTATC	CTTGCATCACCCTGGGTGCCTATCTGGGCC	BCL2	63128639	sense	TGGG	A-G	A_5	Thr231Ala	Missense
CATCACTATCTCCCGGTTAT	ACTTCATCACTATCTCCCGGTTATCGTACC	BCL2	63318619	antisense	CGTA	A-G	A_8, A_5	Ile14Thr, Val15Ala	Missense, Missense
CATCCATTATAAGCTGTCGC	AGTACATCCATTATAAGCTGTCGCAGAGGG	BCL2	63318594	sense	AGAG	A-G	A_6	His20Arg	Missense
CATCCCACTCGTAGCCCCTC	CCCGCATCCCACTCGTAGCCCCTCTGCGAC	BCL2	63318573	antisense	TGCG	A-G	A_7	Trp30Arg	Missense
CATCCCGGGACCCGGTCGCC	GCCGCATCCCGGGACCCGGTCGCCAGGACC	BCL2	63318466	sense	AGGA	A-G
CATCCTGCAGTTGGGGGAGA	AAGGCATCCTGCAGTTGGGGGAGAGGAGGG	BCL2	63128756	antisense	GGAG	A-G
CATCGCCCTGTGGATGACTG	ACAACATCGCCCTGTGGATGACTGAGTACC	BCL2	63318132	sense	AGTA	A-G
CATCGCCGTTAACGGTCGTT		NO_SITE						NO_SITE	NO_SITE
CATCTCGGCGAAGTCGCGGC	TGGACATCTCGGCGAAGTCGCGGCGGTAGC	BCL2	63318322	antisense	GGTA	A-G
CATCTTCTCCTCCCAGCCCG	CGGGCATCTTCTCCTCCCAGCCCGGGCACA	BCL2	63318507	sense	GGCA	A-G
CATGACCCCACCGAACTCAA	CACACATGACCCCACCGAACTCAAAGAAGG	BCL2	63318196	antisense	AGAA	A-G	A_5	Val156Ala	Missense
CATGTATACCCAAGTCAAGC		ONE_NON-GENE_SITE						ONE_NON-GENE_SITE	ONE_NON-GENE_SITE
CATTATAAGCTGTCGCAGAG	CATCCATTATAAGCTGTCGCAGAGGGGCTA	BCL2	63318590	sense	GGGC	A-G	A_5, A_7_8	Tyr21Cys, Lys22Gly	Missense, Missense
CCAAACTGAGCAGAGTCTTC	AGGGCCAAACTGAGCAGAGTCTTCAGAGAC	BCL2	63128675	antisense	AGAG	A-G	A_5, A_4	Ser222Ser, Leu223Leu	Silent, Silent
CCAACTGCAGGATGCCTTTG	TCCCCCAACTGCAGGATGCCTTTGTGGAAC	BCL2	63128750	sense	TGGA	A-G	A_4	(NC)	Intron
CCACAAAGGCATCCTGCAGT	AGTTCCACAAAGGCATCCTGCAGTTGGGGG	BCL2	63128747	antisense	TGGG	A-G	A_7_6_5	Phe198Pro	Missense
CCACAGGTGGCACCGGGCTG	TGGACCACAGGTGGCACCGGGCTGAGCGCA	BCL2	63318390	antisense	AGCG	A-G	A_5	Pro91Pro	Silent
CCACCAGGGCCAAACTGAGC	GCTCCCACCAGGGCCAAACTGAGCAGAGTC	BCL2	63128666	antisense	AGAG	A-G	A_6	Leu225Pro	Missense
CCACCAGGGGCGACATCTCC	TTGTCCACCAGGGGCGACATCTCCCGGTTG	BCL2	63318156	antisense	CGGT	A-G	A_6	Leu169Pro	Missense
CCACCGTGGCAAAGCGTCCC	TCCACCACCGTGGCAAAGCGTCCCCGCGCG	BCL2	63318267	antisense	CGCG	A-G
CCAGCATGCGGCCTCTGTTT	GGCCCCAGCATGCGGCCTCTGTTTGATTTC	BCL2	63128715	sense	GATT	A-G	A_6	Met206Val	Missense
CCAGCCGCATCCCGGGACCC	CCATCCAGCCGCATCCCGGGACCCGGTCGC	BCL2	63318473	sense	GGTC	A-G
CCAGCGTGCGCCATCCTTCC	TCTCCCAGCGTGCGCCATCCTTCCCAGAGG	BCL2	63318653	antisense	CAGA	A-G
CCAGGGACAGGACTTACGGT		ONE_NON-GENE_SITE						ONE_NON-GENE_SITE	ONE_NON-GENE_SITE
CCAGTTCACCCCGTCCCTGA	TCCCCCAGTTCACCCCGTCCCTGAAGAGCT	BCL2	63318235	antisense	AGAG	A-G	A_8	Val142Ala	Missense
CCATTATAAGCTGTCGCAGA	ACATCCATTATAAGCTGTCGCAGAGGGGCT	BCL2	63318591	sense	GGGG	A-G	A_6, A_8	Tyr21Cys, Lys22Glu	Missense, Missense
CCCAACCGGTCAATCGTACG		NO_SITE						NO_SITE	NO_SITE
CCCAACTGCAGGATGCCTTT	CTCCCCCAACTGCAGGATGCCTTTGTGGAA	BCL2	63128751	sense	GTGG	A-G	A_4, A_5	(NC), (NC)	Intron, Intron
CCCACCAGGGCCAAACTGAG	AGCTCCCACCAGGGCCAAACTGAGCAGAGT	BCL2	63128665	antisense	CAGA	A-G	A_7, A_4	Leu225Pro, Val226Ala	Missense, Missense
CCCACTCGTAGCCCCTCTGC	GCATCCCACTCGTAGCCCCTCTGCGACAGC	BCL2	63318576	antisense	GACA	A-G	A_4	Trp30Arg	Missense
CCCAGATAGGCACCCAGGGT	GTGGCCCAGATAGGCACCCAGGGTGATGCA	BCL2	63128635	antisense	GATG	A-G	A_8_6, A_4	Tyr235His, Leu236Pro	Missense, Missense
CCCAGCATGCGGCCTCTGTT	CGGCCCCAGCATGCGGCCTCTGTTTGATTT	BCL2	63128716	sense	TGAT	A-G	A_4, A_7	Ser205Gly, Met206Val	Missense, Missense
CCCAGTTCACCCCGTCCCTG	CTCCCCCAGTTCACCCCGTCCCTGAAGAGC	BCL2	63318234	antisense	AAGA	A-G	A_4	Trp144Arg	Missense
CCCCAACTGCAGGATGCCTT	TCTCCCCCAACTGCAGGATGCCTTTGTGGA	BCL2	63128752	sense	TGTG	A-G	A_5, A_6	(NC), (NC)	Intron, Intron
CCCCAGTTCACCCCGTCCCT	CCTCCCCCAGTTCACCCCGTCCCTGAAGAG	BCL2	63318233	antisense	GAAG	A-G	A_5	Trp144Arg	Missense
CCCCATCCAGCCGCATCCCG	CACGCCCCATCCAGCCGCATCCCGGGACCC	BCL2	63318479	sense	GGAC	A-G	A_5	His58Arg	Missense
CCCCCAGTTCACCCCGTCCC	TCCTCCCCCAGTTCACCCCGTCCCTGAAGA	BCL2	63318232	antisense	TGAA	A-G	A_6	Trp144Arg	Missense
CCCCGCGCGGTGAAGGGCGT	GCGTCCCCGCGCGGTGAAGGGCGTCAGGTG	BCL2	63318284	antisense	CAGG	A-G
CCCCGTCGCGGTATGATCGG		NO_SITE						NO_SITE	NO_SITE
CCCGATGCGTACGTCGCGCT		NO_SITE						NO_SITE	NO_SITE
CCCGCGCGGTGAAGGGCGTC	CGTCCCCGCGCGGTGAAGGGCGTCAGGTGC	BCL2	63318285	antisense	AGGT	A-G
CCCGCGGCGGCGCCGGGGGC	AGGCCCCGCGGCGGCGCCGGGGGCAGCCGG	BCL2	63318419	antisense	AGCC	A-G
CCCGGCGCCGCCGCGGGGCC	TGCCCCCGGCGCCGCCGCGGGGCCTGCGCT	BCL2	63318416	sense	TGCG	A-G
CCCGGGATGCGGCTGGATGG	GGGTCCCGGGATGCGGCTGGATGGGGCGTG	BCL2	63318477	antisense	GGCG	A-G	A_7	Ser62Pro	Missense
CCCGGGCACACGCCCCATCC	CCAGCCCGGGCACACGCCCCATCCAGCCGC	BCL2	63318491	sense	AGCC	A-G	A_8	His55Arg	Missense
CCCGGGCTGGGAGGAGAAGA	TGTGCCCGGGCTGGGAGGAGAAGATGCCCG	BCL2	63318505	antisense	TGCC	A-G
CCCGGGGGCCGCCCCCGCAC	CGCCCCCGGGGGCCGCCCCCGCACCGGGCA	BCL2	63318531	sense	CGGG	A-G
CCCGGTCGCCAGGACCTCGC	GGGACCCGGTCGCCAGGACCTCGCCGCTGC	BCL2	63318456	sense	CGCT	A-G
CCCGGTGCGGGGGCGGCCCC	GATGCCCGGTGCGGGGGCGGCCCCCGGGGG	BCL2	63318527	antisense	CGGG	A-G
CCCTCCGCCAGGCCGGCGAC	CTGACCCTCCGCCAGGCCGGCGACGACTTC	BCL2	63318361	sense	GACT	A-G
CCCTCCTCTCCCCCAACTGC	TCTTCCCTCCTCTCCCCCAACTGCAGGATG	BCL2	63128762	sense	AGGA	A-G
CCCTCGCGGTCGATCGACCT		NO_SITE						NO_SITE	NO_SITE
CCCTCTGCGACAGCTTATAA	TAGCCCCTCTGCGACAGCTTATAATGGATG	BCL2	63318588	antisense	TGGA	A-G
CCCTGCCCGTACGTCGCGAT		NO_SITE						NO_SITE	NO_SITE
CCCTGCGTCGACCGTAACGC		NO_SITE						NO_SITE	NO_SITE
CCCTTTACCTGTTGGAGCTG		PELP1						PELP1	PELP1
CCGAACTCAAAGAAGGCCAC	CCCACCGAACTCAAAGAAGGCCACAATCCT	BCL2	63318206	antisense	AATC	A-G	A_5_4	Phe153Pro	Missense
CCGCCGCGACTTCGCCGAGA	GCTACCGCCGCGACTTCGCCGAGATGTCCA	BCL2	63318324	sense	TGTC	A-G
CCGCCGCGGGGCCTGCGCTC	GGCGCCGCCGCGGGGCCTGCGCTCAGCCCG	BCL2	63318409	sense	AGCC	A-G
CCGCGCGGTGAAGGGCGTCA	GTCCCCGCGCGGTGAAGGGCGTCAGGTGCA	BCL2	63318286	antisense	GGTG	A-G
CCGCTTACCTTCGTGAGTCT		SF3B1						SF3B1	SF3B1
CCGGCCTGGCGGAGGGTCAG	GTCGCCGGCCTGGCGGAGGGTCAGGTGGAC	BCL2	63318365	antisense	GTGG	A-G
CCGGCGACGACTTCTCCCGC	CAGGCCGGCGACGACTTCTCCCGCCGCTAC	BCL2	63318349	sense	CGCT	A-G	A_7	Asp102Gly	Missense
CCGGCTGCCCCCGGCGCCGC	GACCCCGGCTGCCCCCGGCGCCGCCGCGGG	BCL2	63318425	sense	CGCG	A-G
CCGGGAGATGTCGCCCCTGG	TCAACCGGGAGATGTCGCCCCTGGTGGACA	BCL2	63318159	sense	TGGA	A-G	A_6, A_8	Glu165Gly, Met166Val	Missense, Missense
CCGGGGGCCGCCCCCGCACC	GCCCCCGGGGGCCGCCCCCGCACCGGGCAT	BCL2	63318530	sense	GGGC	A-G
CCGGGTCCCGGGATGCGGCT	GCGACCGGGTCCCGGGATGCGGCTGGATGG	BCL2	63318471	antisense	GGAT	A-G
CCGGTGCGGGGGCGGCCCCC	ATGCCCGGTGCGGGGGCGGCCCCCGGGGGC	BCL2	63318528	antisense	GGGG	A-G
CCGTACCATGATGTTGCCCA		EEF2						EEF2	EEF2
CCGTACCTGTGATTGTTCCA		SNRPD1						SNRPD1	SNRPD1
CCTATCTGGGCCACAAGTGA	GGTGCCTATCTGGGCCACAAGTGAAGTCAA	BCL2	63128625	sense	AGTC	A-G	A_4	Tyr235Cys	Missense
CCTCACCTTGATGGGGATGC		EEF2						EEF2	EEF2
CCTCCACCACCGTGGCAAAG	AGCTCCTCCACCACCGTGGCAAAGCGTCCC	BCL2	63318261	antisense	CGTC	A-G	A_6	Val134Ala	Missense
CCTCCGTTATCCTGGATCCA	CCAGCCTCCGTTATCCTGGATCCAGGTGTG	BCL2	63318086	antisense	GGTG	A-G
CCTCCTCTCCCCCAACTGCA	CTTCCCTCCTCTCCCCCAACTGCAGGATGC	BCL2	63128761	sense	GGAT	A-G
CCTCTCCCCCAACTGCAGGA	CCCTCCTCTCCCCCAACTGCAGGATGCCTT	BCL2	63128758	sense	TGCC	A-G
CCTCTGCGACAGCTTATAAT	AGCCCCTCTGCGACAGCTTATAATGGATGT	BCL2	63318589	antisense	GGAT	A-G
CCTCTGGGAAGGATGGCGCA	TTTTCCTCTGGGAAGGATGGCGCACGCTGG	BCL2	63318659	sense	CGCT	A-G
CCTGACGCCCTTCACCGCGC	TGCACCTGACGCCCTTCACCGCGCGGGGAC	BCL2	63318288	sense	GGGG	A-G	A_5	Thr122Ala	Missense
CCTGCAGTTGGGGGAGAGGA	GCATCCTGCAGTTGGGGGAGAGGAGGGAAG	BCL2	63128759	antisense	GGGA	A-G	A_6	(NC)	Intron
CCTGGATCCAGGATAACGGA	CACACCTGGATCCAGGATAACGGAGGCTGG	BCL2	63318088	sense	GGCT	A-G	A_6	Ile189Val	Missense
CCTGGATCCAGGTGTGCAGG	TTATCCTGGATCCAGGTGTGCAGGTGCCGG	BCL2	63318096	antisense	TGCC	A-G	A_6	Ile189Thr	Missense
CCTGGTGGACAACATCGCCC	CGCCCCTGGTGGACAACATCGCCCTGTGGA	BCL2	63318144	sense	TGTG	A-G
CCTGTCGCAAGGACCGACAT		NO_SITE						NO_SITE	NO_SITE
CCTGTGGATGACTGAGTACC	TCGCCCTGTGGATGACTGAGTACCTGAACC	BCL2	63318126	sense	TGAA	A-G	A_8	Met177Val	Missense
CCTTCCCAGAGGAAAAGCAA	CCATCCTTCCCAGAGGAAAAGCAACGGGGG	BCL2	63318667	antisense	CGGG	A-G	A_8	(NC)	UTR
CCTTCTTTGAGTTCGGTGGG	GTGGCCTTCTTTGAGTTCGGTGGGGTCATG	BCL2	63318202	sense	GTCA	A-G
CCTTTACCTGTTGGAGCTGA		PELP1						PELP1	PELP1
CCTTTCAAGTCGTACCAGAT		ONE_NON-GENE_SITE						ONE_NON-GENE_SITE	ONE_NON-GENE_SITE
CGAAGTCGCGGCGGTAGCGG	TCGGCGAAGTCGCGGCGGTAGCGGCGGGAG	BCL2	63318330	antisense	CGGG	A-G	A_4	Phe112Leu	Missense
CGAATAATTCGCGCCGTACG		NO_SITE						NO_SITE	NO_SITE
CGAGTGGGATGCGGGAGATG	GCTACGAGTGGGATGCGGGAGATGTGGGCG	BCL2	63318564	sense	TGGG	A-G
CGATAACCGGGAGATAGTGA	GGTACGATAACCGGGAGATAGTGATGAAGT	BCL2	63318621	sense	TGAA	A-G	A_5_6	Asn11Gly	Missense
CGATGTTGTCCACCAGGGGC	AGGGCGATGTTGTCCACCAGGGGCGACATC	BCL2	63318147	antisense	GACA	A-G
CGCAGAGGGGCTACGAGTGG	CTGTCGCAGAGGGGCTACGAGTGGGATGCG	BCL2	63318577	sense	GATG	A-G	A_4, A_6	Gln25Arg, Arg26Gly	Missense, Missense
CGCAGGCCCCGCGGCGGCGC	TGAGCGCAGGCCCCGCGGCGGCGCCGGGGG	BCL2	63318412	antisense	CGGG	A-G	A_4	Pro84Pro	Silent
CGCCAGGACCTCGCCGCTGC	CGGTCGCCAGGACCTCGCCGCTGCAGACCC	BCL2	63318450	sense	AGAC	A-G	A_5, A_8	Arg68Gly, Thr69Ala	Missense, Missense
CGCCCCATCCAGCCGCATCC	CACACGCCCCATCCAGCCGCATCCCGGGAC	BCL2	63318481	sense	CGGG	A-G	A_7	His58Arg	Missense
CGCCCTTCACCGCGCGGGGA	CTGACGCCCTTCACCGCGCGGGGACGCTTT	BCL2	63318283	sense	CGCT	A-G
CGCCGAGATGTCCAGCCAGC	ACTTCGCCGAGATGTCCAGCCAGCTGCACC	BCL2	63318312	sense	TGCA	A-G	A_6, A_8	Glu114Gly, Met115Val	Missense, Missense
CGCCGCTACCGCCGCGACTT	CTCCCGCCGCTACCGCCGCGACTTCGCCGA	BCL2	63318332	sense	CGCC	A-G	A_8	Tyr108Cys	Missense
CGCCGGCCTGGCGGAGGGTC	TCGTCGCCGGCCTGGCGGAGGGTCAGGTGG	BCL2	63318363	antisense	AGGT	A-G
CGCCGGGGGCAGCCGGGGTC	GCGGCGCCGGGGGCAGCCGGGGTCTGCAGC	BCL2	63318429	antisense	TGCA	A-G
CGCGCGGGGACGCTTTGCCA	TCACCGCGCGGGGACGCTTTGCCACGGTGG	BCL2	63318273	sense	CGGT	A-G
CGCGGCGGTAGCGGCGGGAG	AAGTCGCGGCGGTAGCGGCGGGAGAAGTCG	BCL2	63318336	antisense	AAGT	A-G
CGCGGGGACGCTTTGCCACG	ACCGCGCGGGGACGCTTTGCCACGGTGGTG	BCL2	63318271	sense	GTGG	A-G	A_8	Gly128Gly	Silent
CGCGGGGCCTGCGCTCAGCC	CCGCCGCGGGGCCTGCGCTCAGCCCGGTGC	BCL2	63318405	sense	CGGT	A-G
CGCTACCGCCGCGACTTCGC	CCGCCGCTACCGCCGCGACTTCGCCGAGAT	BCL2	63318329	sense	CGAG	A-G	A_5	Tyr108Cys	Missense
CGCTCAGCCCGGTGCCACCT	CCTGCGCTCAGCCCGGTGCCACCTGTGGTC	BCL2	63318394	sense	GTGG	A-G	A_6	Ser87Gly	Missense
CGCTCGCACTACACGTCGAA		NO_SITE						NO_SITE	NO_SITE
CGCTTTGCCACGGTGGTGGA	GGGACGCTTTGCCACGGTGGTGGAGGAGCT	BCL2	63318263	sense	GGAG	A-G
CGGACGACGGGTCGTTACGA		NO_SITE						NO_SITE	NO_SITE
CGGAGGGTCAGGTGGACCAC	CTGGCGGAGGGTCAGGTGGACCACAGGTGG	BCL2	63318374	antisense	AGGT	A-G	A_4	Leu97Pro	Missense
CGGCCCCAGCATGCGGCCTC	TGTACGGCCCCAGCATGCGGCCTCTGTTTG	BCL2	63128720	sense	TGTT	A-G	A_8	Ser205Gly	Missense
CGGCCTGGCGGAGGGTCAGG	TCGCCGGCCTGGCGGAGGGTCAGGTGGACC	BCL2	63318366	antisense	TGGA	A-G
CGGCGAAGTCGCGGCGGTAG	ATCTCGGCGAAGTCGCGGCGGTAGCGGCGG	BCL2	63318327	antisense	CGGC	A-G	A_7_6	Phe112Pro	Missense
CGGCGAGGTCCTGGCGACCG	GCAGCGGCGAGGTCCTGGCGACCGGGTCCC	BCL2	63318454	antisense	GGTC	A-G	A_6	Ser70Pro	Missense
CGGCGCCGCCGCGGGGCCTG	CCCCCGGCGCCGCCGCGGGGCCTGCGCTCA	BCL2	63318414	sense	CGCT	A-G
CGGCGGCGCCGGGGGCAGCC	CCCGCGGCGGCGCCGGGGGCAGCCGGGGTC	BCL2	63318423	antisense	GGGG	A-G
CGGCGGGAGAAGTCGTCGCC	GTAGCGGCGGGAGAAGTCGTCGCCGGCCTG	BCL2	63318347	antisense	GGCC	A-G	A_8	Ser105Pro	Missense
CGGGAGATGTCGCCCCTGGT	CAACCGGGAGATGTCGCCCCTGGTGGACAA	BCL2	63318158	sense	GGAC	A-G	A_5, A_7	Glu165Gly, Met166Val	Missense, Missense
CGGGATGCGGCTGGATGGGG	GTCCCGGGATGCGGCTGGATGGGGCGTGTG	BCL2	63318479	antisense	CGTG	A-G	A_5	Ser62Pro	Missense
CGGGCTGAGCGCAGGCCCCG	GCACCGGGCTGAGCGCAGGCCCCGCGGCGG	BCL2	63318403	antisense	CGGC	A-G	A_8	Leu86Pro	Missense
CGGGGACGCTTTGCCACGGT	CGCGCGGGGACGCTTTGCCACGGTGGTGGA	BCL2	63318269	sense	GGTG	A-G	A_6	Gly128Gly	Silent
CGGGGGCAGCCGGGGTCTGC	GCGCCGGGGGCAGCCGGGGTCTGCAGCGGC	BCL2	63318432	antisense	AGCG	A-G	A_8	Ala76Ala	Silent
CGGGGGCCGCCCCCGCACCG	CCCCCGGGGGCCGCCCCCGCACCGGGCATC	BCL2	63318529	sense	GGCA	A-G
CGGGTCCCGGGATGCGGCTG	CGACCGGGTCCCGGGATGCGGCTGGATGGG	BCL2	63318472	antisense	GATG	A-G
CGGTGAAGGGCGTCAGGTGC	CGCGCGGTGAAGGGCGTCAGGTGCAGCTGG	BCL2	63318291	antisense	AGCT	A-G	A_7_6	Phe124Pro	Missense
CGGTGCGGGGGCGGCCCCCG	TGCCCGGTGCGGGGGCGGCCCCCGGGGGCG	BCL2	63318529	antisense	GGGG	A-G
CGGTGGGGTCATGTGTGTGG	AGTTCGGTGGGGTCATGTGTGTGGAGAGCG	BCL2	63318189	sense	AGAG	A-G
CGGTGGTGGAGGAGCTCTTC	GCCACGGTGGTGGAGGAGCTCTTCAGGGAC	BCL2	63318253	sense	AGGG	A-G
CGGTTGACGCTCTCCACACA	CTCCCGGTTGACGCTCTCCACACACATGAC	BCL2	63318176	antisense	CATG	A-G	A_7	Val162Ala	Missense
CGTACCATGATGTTGCCCAT		EEF2						EEF2	EEF2
CGTACCCTGTTCTCCCAGCG	TTATCGTACCCTGTTCTCCCAGCGTGCGCC	BCL2	63318639	antisense	TGCG	A-G	A_4	Tyr9His	Missense
CGTCCCCGCGCGGTGAAGGG	AAAGCGTCCCCGCGCGGTGAAGGGCGTCAG	BCL2	63318281	antisense	CGTC	A-G
CGTCGCCGGCCTGGCGGAGG	AAGTCGTCGCCGGCCTGGCGGAGGGTCAGG	BCL2	63318360	antisense	GTCA	A-G
CGTGCGCCATCCTTCCCAGA	CCAGCGTGCGCCATCCTTCCCAGAGGAAAA	BCL2	63318657	antisense	GGAA	A-G
CGTGGCAAAGCGTCCCCGCG	CCACCGTGGCAAAGCGTCCCCGCGCGGTGA	BCL2	63318271	antisense	CGGT	A-G	A_8_7	Phe130Ser	Missense
CGTGGCTAATCTGTTAACTA		ONE_NON-GENE_SITE						ONE_NON-GENE_SITE	ONE_NON-GENE_SITE
CGTGTGCCCGGGCTGGGAGG	GGGGCGTGTGCCCGGGCTGGGAGGAGAAGA	BCL2	63318499	antisense	AGAA	A-G
CGTTATCCTGGATCCAGGTG	CCTCCGTTATCCTGGATCCAGGTGTGCAGG	BCL2	63318090	antisense	TGCA	A-G	A_5	Asp191Asp	Silent
CTACCCAGCCTCCGTTATCC	GCACCTACCCAGCCTCCGTTATCCTGGATC	BCL2	63318078	antisense	TGGA	A-G	A_7	Trp195Arg	Missense
CTACCGCCGCGACTTCGCCG	GCCGCTACCGCCGCGACTTCGCCGAGATGT	BCL2	63318327	sense	AGAT	A-G
CTACGAGTGGGATGCGGGAG	GGGGCTACGAGTGGGATGCGGGAGATGTGG	BCL2	63318567	sense	ATGT	A-G	A_6	Glu29Gly	Missense
CTAGATAAGCATCGCGCGTA		NO_SITE						NO_SITE	NO_SITE
CTAGGTAACTCTATAAGACC		ONE_NON-GENE_SITE						ONE_NON-GENE_SITE	ONE_NON-GENE_SITE
CTATCTGGGCCACAAGTGAA	GTGCCTATCTGGGCCACAAGTGAAGTCAAC	BCL2	63128624	sense	GTCA	A-G
CTCACCAAAGGACTCGTTGA		EEF2						EEF2	EEF2
CTCACCATGGCTGTTGCGCG		RPS20						RPS20	RPS20
CTCACCATGGTGGCGGATGG		EEF2						EEF2	EEF2
CTCACCTCTGGATTGGCTTC		EEF2						EEF2	EEF2
CTCACCTTAAGGGCATCAGC		PELP1						PELP1	PELP1
CTCACGTGGAGCCGACCGAC		ONE_NON-GENE_SITE						ONE_NON-GENE_SITE	ONE_NON-GENE_SITE
CTCAGCCCGGTGCCACCTGT	TGCGCTCAGCCCGGTGCCACCTGTGGTCCA	BCL2	63318392	sense	GGTC	A-G	A_4	Ser87Gly	Missense
CTCAGTCATCCACAGGGCGA	GGTACTCAGTCATCCACAGGGCGATGTTGT	BCL2	63318130	antisense	TGTT	A-G	A_8, A_4	Met177Thr, Thr178Thr	Missense, Silent
CTCAGTTTGGCCCTGGTGGG	TCTGCTCAGTTTGGCCCTGGTGGGAGCTTG	BCL2	63128665	sense	AGCT	A-G	A_4	Ser222Gly	Missense
CTCCACACACATGACCCCAC	CGCTCTCCACACACATGACCCCACCGAACT	BCL2	63318187	antisense	CGAA	A-G	A_7, A_5	Cys158Cys, Val159Ala	Silent, Missense
CTCCCACCAGGGCCAAACTG	CAAGCTCCCACCAGGGCCAAACTGAGCAGA	BCL2	63128663	antisense	AGCA	A-G	A_6	Val226Ala	Missense
CTCCTCCACCACCGTGGCAA	AGAGCTCCTCCACCACCGTGGCAAAGCGTC	BCL2	63318259	antisense	AGCG	A-G	A_8	Val134Ala	Missense
CTCCTCCCAGCCCGGGCACA	TCTTCTCCTCCCAGCCCGGGCACACGCCCC	BCL2	63318501	sense	CGCC	A-G
CTCCTCTCCCCCAACTGCAG	TTCCCTCCTCTCCCCCAACTGCAGGATGCC	BCL2	63128760	sense	GATG	A-G
CTCGGCGAAGTCGCGGCGGT	ACATCTCGGCGAAGTCGCGGCGGTAGCGGC	BCL2	63318325	antisense	AGCG	A-G	A_8	Phe112Ser	Missense
CTCGTACGACCGGACGTCTA		NO_SITE						NO_SITE	NO_SITE
CTCTCGCAAGCGCGCCAATA		NO_SITE						NO_SITE	NO_SITE
CTCTGCACTTTGGTCGCTGG		ONE_NON-GENE_SITE						ONE_NON-GENE_SITE	ONE_NON-GENE_SITE
CTCTGCGACAGCTTATAATG	GCCCCTCTGCGACAGCTTATAATGGATGTA	BCL2	63318590	antisense	GATG	A-G	A_8	Ser24Pro	Missense
CTCTGCTCAGTTTGGCCCTG	AAGACTCTGCTCAGTTTGGCCCTGGTGGGA	BCL2	63128670	sense	GTGG	A-G
CTGAAGACTCTGCTCAGTTT	GTCTCTGAAGACTCTGCTCAGTTTGGCCCT	BCL2	63128677	sense	GGCC	A-G	A_4_5, A_7	Lys218Gly, Thr219Ala	Missense, Missense
CTGAAGAGCTCCTCCACCAC	GTCCCTGAAGAGCTCCTCCACCACCGTGGC	BCL2	63318251	antisense	CGTG	A-G	A_7, A_5_4	Leu137Pro, Phe138Pro	Missense, Missense
CTGACCCTCCGCCAGGCCGG	CCACCTGACCCTCCGCCAGGCCGGCGACGA	BCL2	63318365	sense	CGAC	A-G	A_4	Thr96Ala	Missense
CTGACGCCCTTCACCGCGCG	GCACCTGACGCCCTTCACCGCGCGGGGACG	BCL2	63318287	sense	GGGA	A-G	A_4	Thr122Ala	Missense
CTGAGCGCAGGCCCCGCGGC	CGGGCTGAGCGCAGGCCCCGCGGCGGCGCC	BCL2	63318407	antisense	GGCG	A-G	A_4	Leu86Pro	Missense
CTGCACCTGACGCCCTTCAC	CCAGCTGCACCTGACGCCCTTCACCGCGCG	BCL2	63318293	sense	CGCG	A-G	A_5	His120Arg	Missense
CTGCAGACCCCGGCTGCCCC	GCCGCTGCAGACCCCGGCTGCCCCCGGCGC	BCL2	63318434	sense	CGGC	A-G	A_5, A_7	Gln73Arg, Thr74Ala	Missense, Missense
CTGCAGCGGCGAGGTCCTGG	GGGTCTGCAGCGGCGAGGTCCTGGCGACCG	BCL2	63318448	antisense	CGAC	A-G	A_5	Leu72Pro	Missense
CTGCAGTTGGGGGAGAGGAG	CATCCTGCAGTTGGGGGAGAGGAGGGAAGA	BCL2	63128760	antisense	GGAA	A-G	A_5	(NC)	Intron
CTGCCCCCGGCGCCGCCGCG	CCGGCTGCCCCCGGCGCCGCCGCGGGGCCT	BCL2	63318421	sense	GGGC	A-G
CTGCGACAGCTTATAATGGA	CCCTCTGCGACAGCTTATAATGGATGTACT	BCL2	63318592	antisense	TGTA	A-G	A_8, A_6	Leu23Pro, Ser24Pro	Missense, Missense
CTGCTCAGTTTGGCCCTGGT	GACTCTGCTCAGTTTGGCCCTGGTGGGAGC	BCL2	63128668	sense	GGGA	A-G	A_7	Ser222Gly	Missense
CTGGATGGGGCGTGTGCCCG	GCGGCTGGATGGGGCGTGTGCCCGGGCTGG	BCL2	63318489	antisense	GGCT	A-G	A_5	His58His	Silent
CTGGCGACCGGGTCCCGGGA	GGTCCTGGCGACCGGGTCCCGGGATGCGGC	BCL2	63318464	antisense	TGCG	A-G	A_7	Val66Ala	Missense
CTGGCTGGACATCTCGGCGA	GCAGCTGGCTGGACATCTCGGCGAAGTCGC	BCL2	63318313	antisense	AGTC	A-G
CTGGCTGTCTCTGAAGACTC	TCTCCTGGCTGTCTCTGAAGACTCTGCTCA	BCL2	63128687	sense	TGCT	A-G
CTGGGAAGGATGGCGCACGC	TCCTCTGGGAAGGATGGCGCACGCTGGGAG	BCL2	63318656	sense	TGGG	A-G	A_6, A_7	(NC), (NC)	UTR, UTR
CTGGGTAGGTGCACTTGGTG	GAGGCTGGGTAGGTGCACTTGGTGATGTGA	BCL2	63318066	sense	ATGT	A-G	A_7	(NC)	Intron
CTGGGTGCCTATCTGGGCCA	CACCCTGGGTGCCTATCTGGGCCACAAGTG	BCL2	63128632	sense	CAAG	A-G
CTGGTGGACAACATCGCCCT	GCCCCTGGTGGACAACATCGCCCTGTGGAT	BCL2	63318143	sense	GTGG	A-G	A_8	Asp171Gly	Missense
CTGTCGCAGAGGGGCTACGA	TAAGCTGTCGCAGAGGGGCTACGAGTGGGA	BCL2	63318581	sense	GTGG	A-G	A_8	Gln25Arg	Missense
CTGTCTCTGAAGACTCTGCT	CTGGCTGTCTCTGAAGACTCTGCTCAGTTT	BCL2	63128683	sense	CAGT	A-G
CTGTGGATGACTGAGTACCT	CGCCCTGTGGATGACTGAGTACCTGAACCG	BCL2	63318125	sense	GAAC	A-G	A_7	Met177Val	Missense
CTGTGGTCCACCTGACCCTC	CCACCTGTGGTCCACCTGACCCTCCGCCAG	BCL2	63318376	sense	CGCC	A-G
CTTCACTTGTGGCCCAGATA	TTGACTTCACTTGTGGCCCAGATAGGCACC	BCL2	63128623	antisense	GGCA	A-G	A_5	Ter240Arg	Missense
CTTCAGAGACAGCCAGGAGA	GAGTCTTCAGAGACAGCCAGGAGAAATCAA	BCL2	63128691	antisense	AATC	A-G	A_7, A_5	Ser216Ser, Leu217Pro	Silent, Missense
CTTCAGGGACGGGGTGAACT	AGCTCTTCAGGGACGGGGTGAACTGGGGGA	BCL2	63318237	sense	GGGG	A-G	A_5	Arg139Gly	Missense
CTTCCCAGAGGAAAAGCAAC	CATCCTTCCCAGAGGAAAAGCAACGGGGGC	BCL2	63318668	antisense	GGGG	A-G	A_7	(NC)	UTR
CTTCCCTCCTCTCCCCCAAC	TTTTCTTCCCTCCTCTCCCCCAACTGCAGG	BCL2	63128765	sense	TGCA	A-G
CTTCCGTTTACGTCGTCGTT		NO_SITE						NO_SITE	NO_SITE
CTTCGCCGAGATGTCCAGCC	GCGACTTCGCCGAGATGTCCAGCCAGCTGC	BCL2	63318315	sense	AGCT	A-G
CTTTGAGTTCGGTGGGGTCA	CCTTCTTTGAGTTCGGTGGGGTCATGTGTG	BCL2	63318198	sense	TGTG	A-G	A_6	Glu152Gly	Missense
CTTTGCCACGGTGGTGGAGG	GACGCTTTGCCACGGTGGTGGAGGAGCTCT	BCL2	63318261	sense	AGCT	A-G	A_8	Thr132Ala	Missense
GAAAACGAGCGGAACGCGAT		NO_SITE						NO_SITE	NO_SITE
GAAAAGTCATCCCACGAAGT		ONE_NON-GENE_SITE						ONE_NON-GENE_SITE	ONE_NON-GENE_SITE
GAAATCAAACAGAGGCCGCA	AGGAGAAATCAAACAGAGGCCGCATGCTGG	BCL2	63128709	antisense	TGCT	A-G	A_8_7, A_4	Phe210Ser, Asp211Asp	Missense, Silent
GAACAAACCTTATGCACATA		SF3B1						SF3B1	SF3B1
GAACAATAGTCGAACTAGGT		ONE_NON-GENE_SITE						ONE_NON-GENE_SITE	ONE_NON-GENE_SITE
GAACAGGGTACGATAACCGG	GGGAGAACAGGGTACGATAACCGGGAGATA	BCL2	63318631	sense	GAGA	A-G	A_5	Thr7Thr	Silent
GAACCGGCACCTGCACACCT	ACCTGAACCGGCACCTGCACACCTGGATCC	BCL2	63318105	sense	GGAT	A-G
GAAGAGCTCCTCCACCACCG	CCCTGAAGAGCTCCTCCACCACCGTGGCAA	BCL2	63318253	antisense	TGGC	A-G	A_5	Leu137Pro	Missense
GAAGATGCCCGGTGCGGGGG	AGGAGAAGATGCCCGGTGCGGGGGCGGCCC	BCL2	63318520	antisense	CGGC	A-G	A_5	Ile48Thr	Missense
GAAGGATGGCGCACGCTGGG	CTGGGAAGGATGGCGCACGCTGGGAGAACA	BCL2	63318652	sense	AGAA	A-G	A_6	Met1Val	Missense
GAAGGCCACAATCCTCCCCC	CAAAGAAGGCCACAATCCTCCCCCAGTTCA	BCL2	63318217	antisense	AGTT	A-G	A_8	Val148Ala	Missense
GAAGGGCGTCAGGTGCAGCT	CGGTGAAGGGCGTCAGGTGCAGCTGGCTGG	BCL2	63318295	antisense	GGCT	A-G
GAAGTACATCCATTATAAGC	TGATGAAGTACATCCATTATAAGCTGTCGC	BCL2	63318600	sense	TGTC	A-G	A_6, A_8	Tyr18Cys, Ile19Val	Missense, Missense
GAAGTCGCGGCGGTAGCGGC	CGGCGAAGTCGCGGCGGTAGCGGCGGGAGA	BCL2	63318331	antisense	GGGA	A-G
GAAGTCGTCGCCGGCCTGGC	GGGAGAAGTCGTCGCCGGCCTGGCGGAGGG	BCL2	63318355	antisense	GGAG	A-G
GAAGTGTAATTGGGTTCACC		ONE_NON-GENE_SITE						ONE_NON-GENE_SITE	ONE_NON-GENE_SITE
GAATACCTCTAGCCATTCAG		TFRC						TFRC	TFRC
GACAACATCGCCCTGTGGAT	GGTGGACAACATCGCCCTGTGGATGACTGA	BCL2	63318137	sense	GACT	A-G	A_4_5, A_7	Asn172Gly, Ile173Val	Missense, Missense
GACAGCCAGGAGAAATCAAA	CAGAGACAGCCAGGAGAAATCAAACAGAGG	BCL2	63128698	antisense	CAGA	A-G	A_8, A_4	Trp214Arg, Leu215Pro	Missense, Missense
GACCACAGGTGGCACCGGGC	GGTGGACCACAGGTGGCACCGGGCTGAGCG	BCL2	63318388	antisense	TGAG	A-G	A_7, A_5	Pro91Pro, Val92Ala	Silent, Missense
GACCCCACCGAACTCAAAGA	ACATGACCCCACCGAACTCAAAGAAGGCCA	BCL2	63318199	antisense	AGGC	A-G	A_7	Gly154Gly	Silent
GACCTCAAGTGATCCGGACA		ONE_NON-GENE_SITE						ONE_NON-GENE_SITE	ONE_NON-GENE_SITE
GACCTCGCCGCTGCAGACCC	CCAGGACCTCGCCGCTGCAGACCCCGGCTG	BCL2	63318444	sense	CGGC	A-G
GACGCCCTTCACCGCGCGGG	ACCTGACGCCCTTCACCGCGCGGGGACGCT	BCL2	63318285	sense	GACG	A-G
GACGCTTTGCCACGGTGGTG	CGGGGACGCTTTGCCACGGTGGTGGAGGAG	BCL2	63318265	sense	GAGG	A-G
GACGGGGTGAACTGGGGGAG	CAGGGACGGGGTGAACTGGGGGAGGATTGT	BCL2	63318230	sense	GATT	A-G
GACTCTGCTCAGTTTGGCCC	TGAAGACTCTGCTCAGTTTGGCCCTGGTGG	BCL2	63128672	sense	TGGT	A-G
GACTGAGAATCATCGATTGA		ONE_NON-GENE_SITE						ONE_NON-GENE_SITE	ONE_NON-GENE_SITE
GAGAAATCAAACAGAGGCCG	CCAGGAGAAATCAAACAGAGGCCGCATGCT	BCL2	63128707	antisense	CATG	A-G	A_6, A_5_4	Asp211Asp, Phe212Pro	Silent, Missense
GAGAACAGGGTACGATAACC	CTGGGAGAACAGGGTACGATAACCGGGAGA	BCL2	63318633	sense	GGGA	A-G	A_4, A_5_7	Arg6Arg, Thr7Ala	Silent, Missense
GAGAAGATGCCCGGTGCGGG	GGAGGAGAAGATGCCCGGTGCGGGGGCGGC	BCL2	63318518	antisense	GGCG	A-G	A_7, A_5_4	Ile48Thr, Phe49Pro	Missense, Missense
GAGCCGCCGAACGACGTATA		NO_SITE						NO_SITE	NO_SITE
GAGCGCAGGCCCCGCGGCGG	GGCTGAGCGCAGGCCCCGCGGCGGCGCCGG	BCL2	63318409	antisense	CGCC	A-G	A_7	Pro84Pro	Silent
GAGCGTCAACCGGGAGATGT	TGGAGAGCGTCAACCGGGAGATGTCGCCCC	BCL2	63318168	sense	CGCC	A-G	A_8	Asn163Asp	Missense
GAGCTCTTCAGGGACGGGGT	GGAGGAGCTCTTCAGGGACGGGGTGAACTG	BCL2	63318242	sense	GAAC	A-G
GAGGAGAAGATGCCCGGTGC	CTGGGAGGAGAAGATGCCCGGTGCGGGGGC	BCL2	63318515	antisense	GGGG	A-G	A_8_7, A_5	Phe49Pro, Ser50Pro	Missense, Missense
GAGGAGCTCTTCAGGGACGG	GGTGGAGGAGCTCTTCAGGGACGGGGTGAA	BCL2	63318245	sense	GGTG	A-G	A_5	Glu136Gly	Missense
GAGGATTGTGGCCTTCTTTG	GGGGGAGGATTGTGGCCTTCTTTGAGTTCG	BCL2	63318213	sense	AGTT	A-G	A_5	Ile147Val	Missense
GAGGCTGGGTAGGTGCACTT	AACGGAGGCTGGGTAGGTGCACTTGGTGAT	BCL2	63318070	sense	GGTG	A-G
GAGGGACGTAATCCCGATCG		NO_SITE						NO_SITE	NO_SITE
GAGGGGCTACGAGTGGGATG	CGCAGAGGGGCTACGAGTGGGATGCGGGAG	BCL2	63318573	sense	CGGG	A-G
GAGGGTCAGGTGGACCACAG	GGCGGAGGGTCAGGTGGACCACAGGTGGCA	BCL2	63318376	antisense	GTGG	A-G	A_8	Leu95Pro	Missense
GAGTCTTCAGAGACAGCCAG	AGCAGAGTCTTCAGAGACAGCCAGGAGAAA	BCL2	63128687	antisense	GAGA	A-G
GAGTGGGATGCGGGAGATGT	CTACGAGTGGGATGCGGGAGATGTGGGCGC	BCL2	63318563	sense	GGGC	A-G	A_8	Asp31Gly	Missense
GAGTTCGGTGGGGTCATGTG	CTTTGAGTTCGGTGGGGTCATGTGTGTGGA	BCL2	63318194	sense	TGTG	A-G
GATAACCGGGAGATAGTGAT	GTACGATAACCGGGAGATAGTGATGAAGTA	BCL2	63318620	sense	GAAG	A-G	A_4_5	Asn11Gly	Missense
GATAACGGAGGCTGGGTAGG	CCAGGATAACGGAGGCTGGGTAGGTGCACT	BCL2	63318077	sense	TGCA	A-G	A_4_5	Asn192Gly	Missense
GATAGGCACCCAGGGTGATG	CCCAGATAGGCACCCAGGGTGATGCAAGCT	BCL2	63128639	antisense	CAAG	A-G	A_8, A_4	Gly233Gly, Tyr235His	Silent, Missense
GATCATCGACGCGTACGCTT		NO_SITE						NO_SITE	NO_SITE
GATCCAGGATAACGGAGGCT	CCTGGATCCAGGATAACGGAGGCTGGGTAG	BCL2	63318084	sense	GGGT	A-G	A_6	Gln190Arg	Missense
GATCCAGGTGTGCAGGTGCC	CCTGGATCCAGGTGTGCAGGTGCCGGTTCA	BCL2	63318100	antisense	GGTT	A-G	A_6	Trp188Arg	Missense
GATGAAGTACATCCATTATA	TAGTGATGAAGTACATCCATTATAAGCTGT	BCL2	63318603	sense	AGCT	A-G	A_5_6	Lys17Gly	Missense
GATGACTGAGTACCTGAACC	TGTGGATGACTGAGTACCTGAACCGGCACC	BCL2	63318120	sense	GGCA	A-G	A_5	Thr178Ala	Missense
GATGCCTTTGTGGAACTGTA	GCAGGATGCCTTTGTGGAACTGTACGGCCC	BCL2	63128740	sense	CGGC	A-G
GATGCGGGAGATGTGGGCGC	GTGGGATGCGGGAGATGTGGGCGCCGCGCC	BCL2	63318557	sense	CGCG	A-G
GATGGCGCACGCTGGGAGAA	GAAGGATGGCGCACGCTGGGAGAACAGGGT	BCL2	63318648	sense	CAGG	A-G
GATGGGGCGTGTGCCCGGGC	GCTGGATGGGGCGTGTGCCCGGGCTGGGAG	BCL2	63318492	antisense	TGGG	A-G
GATGTCCAGCCAGCTGCACC	CCGAGATGTCCAGCCAGCTGCACCTGACGC	BCL2	63318306	sense	TGAC	A-G	A_8	Ser117Gly	Missense
GATGTGGGCGCCGCGCCCCC	GGGAGATGTGGGCGCCGCGCCCCCGGGGGC	BCL2	63318548	sense	GGGG	A-G
GATTTACCTTTCCTCTGTGT		SF3B1						SF3B1	SF3B1
GATTTCTCCTGGCTGTCTCT	GTTTGATTTCTCCTGGCTGTCTCTGAAGAC	BCL2	63128695	sense	GAAG	A-G
GCAAAGCGTCCCCGCGCGGT	CGTGGCAAAGCGTCCCCGCGCGGTGAAGGG	BCL2	63318275	antisense	GAAG	A-G	A_5_4	Phe130Pro	Missense
GCAACGATAACGTCCGATTA		NO_SITE						NO_SITE	NO_SITE
GCACCTGACGCCCTTCACCG	AGCTGCACCTGACGCCCTTCACCGCGCGGG	BCL2	63318291	sense	CGCG	A-G	A_8	Thr122Ala	Missense
GCACCTGCACACCTGGATCC	ACCGGCACCTGCACACCTGGATCCAGGATA	BCL2	63318099	sense	AGGA	A-G
GCACTTACGCTCGTCGGTAA		NO_SITE						NO_SITE	NO_SITE
GCAGAGTCTTCAGAGACAGC	CTGAGCAGAGTCTTCAGAGACAGCCAGGAG	BCL2	63128684	antisense	CAGG	A-G	A_5	Thr219Thr	Silent
GCAGCCGGGGTCTGCAGCGG	GGGGGCAGCCGGGGTCTGCAGCGGCGAGGT	BCL2	63318437	antisense	CGAG	A-G
GCAGGACAGACGACCCGCGT		ONE_NON-GENE_SITE						ONE_NON-GENE_SITE	ONE_NON-GENE_SITE
GCAGGATGCCTTTGTGGAAC	AACTGCAGGATGCCTTTGTGGAACTGTACG	BCL2	63128744	sense	TGTA	A-G	A_6	Asp196Gly	Missense
GCAGGCATGTTGACTTCACT	TGGGGCAGGCATGTTGACTTCACTTGTGGC	BCL2	63128610	antisense	TGTG	A-G	A_7	(NC)	UTR
GCAGGCCCCGCGGCGGCGCC	GAGCGCAGGCCCCGCGGCGGCGCCGGGGGC	BCL2	63318413	antisense	GGGG	A-G
GCAGTTGGGGGAGAGGAGGG	TCCTGCAGTTGGGGGAGAGGAGGGAAGAAA	BCL2	63128762	antisense	AAGA	A-G
GCATCCCGGGACCCGGTCGC	AGCCGCATCCCGGGACCCGGTCGCCAGGAC	BCL2	63318467	sense	CAGG	A-G
GCATCCTGCAGTTGGGGGAG	AAAGGCATCCTGCAGTTGGGGGAGAGGAGG	BCL2	63128755	antisense	AGGA	A-G
GCATCGCGTCGTCGATATTC		NO_SITE						NO_SITE	NO_SITE
GCATCTTCTCCTCCCAGCCC	CCGGGCATCTTCTCCTCCCAGCCCGGGCAC	BCL2	63318508	sense	GGGC	A-G
GCCAAACTGAGCAGAGTCTT	CAGGGCCAAACTGAGCAGAGTCTTCAGAGA	BCL2	63128674	antisense	CAGA	A-G	A_6, A_5_4	Ser222Ser, Leu223Pro	Silent, Missense
GCCAGGAGAAATCAAACAGA	GACAGCCAGGAGAAATCAAACAGAGGCCGC	BCL2	63128702	antisense	GGCC	A-G	A_7, A_4	Ser213Pro, Trp214Arg	Missense, Missense
GCCATCCTTCCCAGAGGAAA	GTGCGCCATCCTTCCCAGAGGAAAAGCAAC	BCL2	63318662	antisense	AGCA	A-G	A_4	Met1Thr	Missense
GCCCACCTGCACCATGGGGT		EEF2						EEF2	EEF2
GCCCAGATAGGCACCCAGGG	TGTGGCCCAGATAGGCACCCAGGGTGATGC	BCL2	63128634	antisense	TGAT	A-G	A_7, A_5	Tyr235Tyr, Leu236Pro	Silent, Missense
GCCCCATCCAGCCGCATCCC	ACACGCCCCATCCAGCCGCATCCCGGGACC	BCL2	63318480	sense	GGGA	A-G	A_6	His58Arg	Missense
GCCCCTCTGCGACAGCTTAT	CGTAGCCCCTCTGCGACAGCTTATAATGGA	BCL2	63318586	antisense	AATG	A-G
GCCCGAATCGTCGTCGCATT		NO_SITE						NO_SITE	NO_SITE
GCCGCATCCCGGGACCCGGT	TCCAGCCGCATCCCGGGACCCGGTCGCCAG	BCL2	63318470	sense	CGCC	A-G	A_6	Ala61Ala	Silent
GCCGCATGCTGGGGCCGTAC	AGAGGCCGCATGCTGGGGCCGTACAGTTCC	BCL2	63128723	antisense	AGTT	A-G	A_6	Met206Thr	Missense
GCCGGCCTGGCGGAGGGTCA	CGTCGCCGGCCTGGCGGAGGGTCAGGTGGA	BCL2	63318364	antisense	GGTG	A-G
GCCGGGGTCTGCAGCGGCGA	GGCAGCCGGGGTCTGCAGCGGCGAGGTCCT	BCL2	63318440	antisense	GGTC	A-G
GCCTATCTGGGCCACAAGTG	GGGTGCCTATCTGGGCCACAAGTGAAGTCA	BCL2	63128626	sense	AAGT	A-G	A_5	Tyr235Cys	Missense
GCCTCCGTTATCCTGGATCC	CCCAGCCTCCGTTATCCTGGATCCAGGTGT	BCL2	63318085	antisense	AGGT	A-G
GCCTCGTGGGATGCGTTGTG		ONE_NON-GENE_SITE						ONE_NON-GENE_SITE	ONE_NON-GENE_SITE
GCCTCTGTTTGATTTCTCCT	TGCGGCCTCTGTTTGATTTCTCCTGGCTGT	BCL2	63128705	sense	GGCT	A-G
GCCTTCTTTGAGTTCGGTGG	TGTGGCCTTCTTTGAGTTCGGTGGGGTCAT	BCL2	63318203	sense	GGTC	A-G
GCGACCGGGTCCCGGGATGC	CCTGGCGACCGGGTCCCGGGATGCGGCTGG	BCL2	63318467	antisense	GGCT	A-G	A_4	Val66Ala	Missense
GCGACTTCGCCGAGATGTCC	CGCCGCGACTTCGCCGAGATGTCCAGCCAG	BCL2	63318319	sense	AGCC	A-G	A_4	Asp111Gly	Missense
GCGATGTTGTCCACCAGGGG	CAGGGCGATGTTGTCCACCAGGGGCGACAT	BCL2	63318146	antisense	CGAC	A-G	A_4	Ile173Thr	Missense
GCGCCCCCGGGGGCCGCCCC	CGCCGCGCCCCCGGGGGCCGCCCCCGCACC	BCL2	63318536	sense	CGCA	A-G
GCGCGGGGACGCTTTGCCAC	CACCGCGCGGGGACGCTTTGCCACGGTGGT	BCL2	63318272	sense	GGTG	A-G
GCGCGGTGAAGGGCGTCAGG	CCCCGCGCGGTGAAGGGCGTCAGGTGCAGC	BCL2	63318288	antisense	TGCA	A-G
GCGCGTCAAGCGACGCGATT		NO_SITE						NO_SITE	NO_SITE
GCGCTCAGCCCGGTGCCACC	GCCTGCGCTCAGCCCGGTGCCACCTGTGGT	BCL2	63318395	sense	TGTG	A-G	A_7	Ser87Gly	Missense
GCGGAGGGTCAGGTGGACCA	CCTGGCGGAGGGTCAGGTGGACCACAGGTG	BCL2	63318373	antisense	CAGG	A-G	A_5	Leu97Pro	Missense
GCGGCGAGGTCCTGGCGACC	TGCAGCGGCGAGGTCCTGGCGACCGGGTCC	BCL2	63318453	antisense	GGGT	A-G	A_7	Ser70Pro	Missense
GCGGCGCCGGGGGCAGCCGG	CGCGGCGGCGCCGGGGGCAGCCGGGGTCTG	BCL2	63318425	antisense	GGTC	A-G
GCGGCGGCGCCGGGGGCAGC	CCCCGCGGCGGCGCCGGGGGCAGCCGGGGT	BCL2	63318422	antisense	CGGG	A-G
GCGGCGGGAGAAGTCGTCGC	GGTAGCGGCGGGAGAAGTCGTCGCCGGCCT	BCL2	63318346	antisense	CGGC	A-G
GCGGCGGTAGCGGCGGGAGA	AGTCGCGGCGGTAGCGGCGGGAGAAGTCGT	BCL2	63318337	antisense	AGTC	A-G
GCGGGGACGCTTTGCCACGG	CCGCGCGGGGACGCTTTGCCACGGTGGTGG	BCL2	63318270	sense	TGGT	A-G	A_7	Gly128Gly	Silent
GCGGGGCCTGCGCTCAGCCC	CGCCGCGGGGCCTGCGCTCAGCCCGGTGCC	BCL2	63318404	sense	GGTG	A-G
GCGGGGGCGGCCCCCGGGGG	CGGTGCGGGGGCGGCCCCCGGGGGCGCGGC	BCL2	63318533	antisense	CGCG	A-G
GCGGTAGCGGCGGGAGAAGT	CGCGGCGGTAGCGGCGGGAGAAGTCGTCGC	BCL2	63318340	antisense	CGTC	A-G	A_6	Tyr108His	Missense
GCGTCAGGTGCAGCTGGCTG	AAGGGCGTCAGGTGCAGCTGGCTGGACATC	BCL2	63318300	antisense	GACA	A-G	A_6	Leu121Pro	Missense
GCGTGCGCCATCCTTCCCAG	CCCAGCGTGCGCCATCCTTCCCAGAGGAAA	BCL2	63318656	antisense	AGGA	A-G
GCGTGTGCCCGGGCTGGGAG	TGGGGCGTGTGCCCGGGCTGGGAGGAGAAG	BCL2	63318498	antisense	GAGA	A-G
GCTACCGCCGCGACTTCGCC	CGCCGCTACCGCCGCGACTTCGCCGAGATG	BCL2	63318328	sense	GAGA	A-G	A_4	Tyr108Cys	Missense
GCTACGAGTGGGATGCGGGA	AGGGGCTACGAGTGGGATGCGGGAGATGTG	BCL2	63318568	sense	GATG	A-G	A_4, A_7	Tyr28Cys, Glu29Gly	Missense, Missense
GCTCACCTCTGAAGCTTCAA		KPNB1						KPNB1	KPNB1
GCTCAGCCCGGTGCCACCTG	CTGCGCTCAGCCCGGTGCCACCTGTGGTCC	BCL2	63318393	sense	TGGT	A-G	A_5	Ser87Gly	Missense
GCTCAGTTTGGCCCTGGTGG	CTCTGCTCAGTTTGGCCCTGGTGGGAGCTT	BCL2	63128666	sense	GAGC	A-G	A_5	Ser222Gly	Missense
GCTCCCACCAGGGCCAAACT	GCAAGCTCCCACCAGGGCCAAACTGAGCAG	BCL2	63128662	antisense	GAGC	A-G	A_7	Val226Ala	Missense
GCTCCGATTATACCGATCGG		NO_SITE						NO_SITE	NO_SITE
GCTCTAGATGGCATGCACGA		ONE_NON-GENE_SITE						ONE_NON-GENE_SITE	ONE_NON-GENE_SITE
GCTGAGCGCAGGCCCCGCGG	CCGGGCTGAGCGCAGGCCCCGCGGCGGCGC	BCL2	63318406	antisense	CGGC	A-G	A_5	Leu86Pro	Missense
GCTGCATAGCTGTTCTACAT		ONE_NON-GENE_SITE						ONE_NON-GENE_SITE	ONE_NON-GENE_SITE
GCTGCCCCCGGCGCCGCCGC	CCCGGCTGCCCCCGGCGCCGCCGCGGGGCC	BCL2	63318422	sense	GGGG	A-G
GCTGGACATCTCGGCGAAGT	GCTGGCTGGACATCTCGGCGAAGTCGCGGC	BCL2	63318316	antisense	CGCG	A-G	A_8, A_6	Met115Thr, Ser116Pro	Missense, Missense
GCTGGATGGGGCGTGTGCCC	TGCGGCTGGATGGGGCGTGTGCCCGGGCTG	BCL2	63318488	antisense	GGGC	A-G	A_6	His58His	Silent
GCTGGCTGGACATCTCGGCG	TGCAGCTGGCTGGACATCTCGGCGAAGTCG	BCL2	63318312	antisense	AAGT	A-G
GCTGGGAGGAGAAGATGCCC	CCGGGCTGGGAGGAGAAGATGCCCGGTGCG	BCL2	63318510	antisense	GGTG	A-G	A_7	Ser51Pro	Missense
GCTGGGTAGGTGCACTTGGT	GGAGGCTGGGTAGGTGCACTTGGTGATGTG	BCL2	63318067	sense	GATG	A-G	A_8	(NC)	Intron
GCTGTCGCAGAGGGGCTACG	ATAAGCTGTCGCAGAGGGGCTACGAGTGGG	BCL2	63318582	sense	AGTG	A-G
GCTTAGTCCGCGCGTTATAC		NO_SITE						NO_SITE	NO_SITE
GCTTTGCCACGGTGGTGGAG	GGACGCTTTGCCACGGTGGTGGAGGAGCTC	BCL2	63318262	sense	GAGC	A-G
GGAACAACGCGCCGTTGTAC		NO_SITE						NO_SITE	NO_SITE
GGAACTGTACGGCCCCAGCA	TTGTGGAACTGTACGGCCCCAGCATGCGGC	BCL2	63128729	sense	TGCG	A-G	A_4	Glu200Glu	Silent
GGAAGGATGGCGCACGCTGG	TCTGGGAAGGATGGCGCACGCTGGGAGAAC	BCL2	63318653	sense	GAGA	A-G	A_4, A_7	(NC), Met1Val	UTR, Missense
GGACAACATCGCCCTGTGGA	TGGTGGACAACATCGCCCTGTGGATGACTG	BCL2	63318138	sense	TGAC	A-G	A_5_6, A_8	Asn172Gly, Ile173Val	Missense, Missense
GGACATCTCGGCGAAGTCGC	GGCTGGACATCTCGGCGAAGTCGCGGCGGT	BCL2	63318319	antisense	GGCG	A-G	A_5	Met115Thr	Missense
GGACCCGGTCGCCAGGACCT	CCCGGGACCCGGTCGCCAGGACCTCGCCGC	BCL2	63318459	sense	CGCC	A-G
GGACGCGTTATGCGCGATTA		NO_SITE						NO_SITE	NO_SITE
GGACGCTTTGCCACGGTGGT	GCGGGGACGCTTTGCCACGGTGGTGGAGGA	BCL2	63318266	sense	GGAG	A-G
GGACGGGGTGAACTGGGGGA	TCAGGGACGGGGTGAACTGGGGGAGGATTG	BCL2	63318231	sense	GGAT	A-G
GGACTCCGCTCGTACGATTA		NO_SITE						NO_SITE	NO_SITE
GGACTTACCTTTCTCATTGG		SF3B1						SF3B1	SF3B1
GGAGAACAGGGTACGATAAC	GCTGGGAGAACAGGGTACGATAACCGGGAG	BCL2	63318634	sense	CGGG	A-G	A_5, A_6_8	Arg6Arg, Thr7Ala	Silent, Missense
GGAGAAGATGCCCGGTGCGG	GGGAGGAGAAGATGCCCGGTGCGGGGGCGG	BCL2	63318517	antisense	GGGC	A-G	A_8, A_6_5	Ile48Thr, Phe49Pro	Missense, Missense
GGAGAAGTCGTCGCCGGCCT	GGCGGGAGAAGTCGTCGCCGGCCTGGCGGA	BCL2	63318352	antisense	GGCG	A-G	A_6_5	Phe104Pro	Missense
GGAGAGCGTCAACCGGGAGA	GTGTGGAGAGCGTCAACCGGGAGATGTCGC	BCL2	63318171	sense	TGTC	A-G	A_5	Ser161Gly	Missense
GGAGCTCTTCAGGGACGGGG	TGGAGGAGCTCTTCAGGGACGGGGTGAACT	BCL2	63318243	sense	TGAA	A-G
GGAGCTTGCATCACCCTGGG	GGTGGGAGCTTGCATCACCCTGGGTGCCTA	BCL2	63128647	sense	TGCC	A-G
GGAGGAGAAGATGCCCGGTG	GCTGGGAGGAGAAGATGCCCGGTGCGGGGG	BCL2	63318514	antisense	CGGG	A-G	A_8, A_6	Phe49Ser, Ser50Pro	Missense, Missense
GGAGGAGCTCTTCAGGGACG	TGGTGGAGGAGCTCTTCAGGGACGGGGTGA	BCL2	63318246	sense	GGGT	A-G	A_6	Glu136Gly	Missense
GGAGGATTGTGGCCTTCTTT	TGGGGGAGGATTGTGGCCTTCTTTGAGTTC	BCL2	63318214	sense	GAGT	A-G	A_6	Ile147Val	Missense
GGAGGCTGGGTAGGTGCACT	TAACGGAGGCTGGGTAGGTGCACTTGGTGA	BCL2	63318071	sense	TGGT	A-G
GGAGGGTCAGGTGGACCACA	TGGCGGAGGGTCAGGTGGACCACAGGTGGC	BCL2	63318375	antisense	GGTG	A-G
GGATCCAGGATAACGGAGGC	ACCTGGATCCAGGATAACGGAGGCTGGGTA	BCL2	63318085	sense	TGGG	A-G	A_7	Gln190Arg	Missense
GGATCCAGGTGTGCAGGTGC	TCCTGGATCCAGGTGTGCAGGTGCCGGTTC	BCL2	63318099	antisense	CGGT	A-G	A_7	Trp188Arg	Missense
GGATGACTGAGTACCTGAAC	CTGTGGATGACTGAGTACCTGAACCGGCAC	BCL2	63318121	sense	CGGC	A-G	A_6	Thr178Ala	Missense
GGATGCGGCTGGATGGGGCG	CCCGGGATGCGGCTGGATGGGGCGTGTGCC	BCL2	63318481	antisense	TGTG	A-G
GGCAAAGCGTCCCCGCGCGG	CCGTGGCAAAGCGTCCCCGCGCGGTGAAGG	BCL2	63318274	antisense	TGAA	A-G	A_6_5_4	Phe130Pro	Missense
GGCACCTGCACACCTGGATC	AACCGGCACCTGCACACCTGGATCCAGGAT	BCL2	63318100	sense	CAGG	A-G	A_4	His184Arg	Missense
GGCATCCTGCAGTTGGGGGA	CAAAGGCATCCTGCAGTTGGGGGAGAGGAG	BCL2	63128754	antisense	GAGG	A-G	A_4	Asp196Asp	Silent
GGCATCTTCTCCTCCCAGCC	ACCGGGCATCTTCTCCTCCCAGCCCGGGCA	BCL2	63318509	sense	CGGG	A-G	A_4	Ile48Val	Missense
GGCATGTTGACTTCACTTGT	GGCAGGCATGTTGACTTCACTTGTGGCCCA	BCL2	63128613	antisense	GGCC	A-G	A_4	(NC)	UTR
GGCCACAAGTGAAGTCAACA	TCTGGGCCACAAGTGAAGTCAACATGCCTG	BCL2	63128617	sense	TGCC	A-G	A_5, A_7_8	His238Arg, Lys239Gly	Missense, Missense
GGCCCAGATAGGCACCCAGG	TTGTGGCCCAGATAGGCACCCAGGGTGATG	BCL2	63128633	antisense	GTGA	A-G	A_8, A_6	Tyr235Tyr, Leu236Pro	Silent, Missense
GGCCCCGCGGCGGCGCCGGG	CGCAGGCCCCGCGGCGGCGCCGGGGGCAGC	BCL2	63318416	antisense	GGCA	A-G
GGCCGCATGCTGGGGCCGTA	CAGAGGCCGCATGCTGGGGCCGTACAGTTC	BCL2	63128722	antisense	CAGT	A-G	A_7	Met206Thr	Missense
GGCCTCTGTTTGATTTCTCC	ATGCGGCCTCTGTTTGATTTCTCCTGGCTG	BCL2	63128706	sense	TGGC	A-G
GGCCTGGCGGAGGGTCAGGT	CGCCGGCCTGGCGGAGGGTCAGGTGGACCA	BCL2	63318367	antisense	GGAC	A-G
GGCCTTCTTTGAGTTCGGTG	TTGTGGCCTTCTTTGAGTTCGGTGGGGTCA	BCL2	63318204	sense	GGGT	A-G
GGCGAAGTCGCGGCGGTAGC	TCTCGGCGAAGTCGCGGCGGTAGCGGCGGG	BCL2	63318328	antisense	GGCG	A-G	A_6_5	Phe112Pro	Missense
GGCGACCGGGTCCCGGGATG	TCCTGGCGACCGGGTCCCGGGATGCGGCTG	BCL2	63318466	antisense	CGGC	A-G	A_5	Val66Ala	Missense
GGCGCACGCTGGGAGAACAG	GGATGGCGCACGCTGGGAGAACAGGGTACG	BCL2	63318645	sense	GGTA	A-G	A_6	His3Arg	Missense
GGCGCCGCGCCCCCGGGGGC	TGTGGGCGCCGCGCCCCCGGGGGCCGCCCC	BCL2	63318542	sense	CGCC	A-G
GGCGCGGCGCCCACATCTCC	CGGGGGCGCGGCGCCCACATCTCCCGCATC	BCL2	63318551	antisense	CGCA	A-G
GGCGGCCCCCGGGGGCGCGG	CGGGGGCGGCCCCCGGGGGCGCGGCGCCCA	BCL2	63318538	antisense	CGCC	A-G
GGCGGCGCCGGGGGCAGCCG	CCGCGGCGGCGCCGGGGGCAGCCGGGGTCT	BCL2	63318424	antisense	GGGT	A-G
GGCGTCAGGTGCAGCTGGCT	GAAGGGCGTCAGGTGCAGCTGGCTGGACAT	BCL2	63318299	antisense	GGAC	A-G	A_7	Leu121Pro	Missense
GGCGTGTGCCCGGGCTGGGA	ATGGGGCGTGTGCCCGGGCTGGGAGGAGAA	BCL2	63318497	antisense	GGAG	A-G
GGCTACGAGTGGGATGCGGG	GAGGGGCTACGAGTGGGATGCGGGAGATGT	BCL2	63318569	sense	AGAT	A-G	A_5, A_8	Tyr28Cys, Glu29Gly	Missense, Missense
GGCTGCCCCCGGCGCCGCCG	CCCCGGCTGCCCCCGGCGCCGCCGCGGGGC	BCL2	63318423	sense	CGGG	A-G
GGCTGGATGGGGCGTGTGCC	ATGCGGCTGGATGGGGCGTGTGCCCGGGCT	BCL2	63318487	antisense	CGGG	A-G	A_7	His58His	Silent
GGCTGGGAGGAGAAGATGCC	CCCGGGCTGGGAGGAGAAGATGCCCGGTGC	BCL2	63318509	antisense	CGGT	A-G	A_8	Ser51Pro	Missense
GGCTGGGTAGGTGCACTTGG	CGGAGGCTGGGTAGGTGCACTTGGTGATGT	BCL2	63318068	sense	TGAT	A-G
GGGAAGGATGGCGCACGCTG	CTCTGGGAAGGATGGCGCACGCTGGGAGAA	BCL2	63318654	sense	GGAG	A-G	A_4, A_5, A_8	(NC), (NC), Met1Val	UTR, UTR, Missense
GGGACGCTTTGCCACGGTGG	CGCGGGGACGCTTTGCCACGGTGGTGGAGG	BCL2	63318267	sense	TGGA	A-G	A_4	Gly128Gly	Silent
GGGACGGGGTGAACTGGGGG	TTCAGGGACGGGGTGAACTGGGGGAGGATT	BCL2	63318232	sense	AGGA	A-G	A_4	Asp140Gly	Missense
GGGAGAAGTCGTCGCCGGCC	CGGCGGGAGAAGTCGTCGCCGGCCTGGCGG	BCL2	63318351	antisense	TGGC	A-G	A_7_6, A_4	Phe104Pro, Ser105Pro	Missense, Missense
GGGAGATGTCGCCCCTGGTG	AACCGGGAGATGTCGCCCCTGGTGGACAAC	BCL2	63318157	sense	GACA	A-G	A_4, A_6	Glu165Gly, Met166Val	Missense, Missense
GGGAGGATTGTGGCCTTCTT	CTGGGGGAGGATTGTGGCCTTCTTTGAGTT	BCL2	63318215	sense	TGAG	A-G	A_4, A_7	Arg146Gly, Ile147Val	Missense, Missense
GGGCACACGCCCCATCCAGC	GCCCGGGCACACGCCCCATCCAGCCGCATC	BCL2	63318488	sense	CGCA	A-G	A_5, A_7	His55Arg, Thr56Ala	Missense, Missense
GGGCAGCCGGGGTCTGCAGC	CCGGGGGCAGCCGGGGTCTGCAGCGGCGAG	BCL2	63318435	antisense	GGCG	A-G	A_5	Ala76Ala	Silent
GGGCCGTACAGTTCCACAAA	GCTGGGGCCGTACAGTTCCACAAAGGCATC	BCL2	63128734	antisense	GGCA	A-G	A_8	Tyr202His	Missense
GGGCGACATCTCCCGGTTGA	CCAGGGGCGACATCTCCCGGTTGACGCTCT	BCL2	63318163	antisense	CGCT	A-G	A_8, A_6	Met166Thr, Ser167Pro	Missense, Missense
GGGCGATGTTGTCCACCAGG	CACAGGGCGATGTTGTCCACCAGGGGCGAC	BCL2	63318144	antisense	GGCG	A-G	A_6	Ile173Thr	Missense
GGGCGTCAGGTGCAGCTGGC	TGAAGGGCGTCAGGTGCAGCTGGCTGGACA	BCL2	63318298	antisense	TGGA	A-G	A_8	Leu121Pro	Missense
GGGCGTGTGCCCGGGCTGGG	GATGGGGCGTGTGCCCGGGCTGGGAGGAGA	BCL2	63318496	antisense	AGGA	A-G
GGGCTACGAGTGGGATGCGG	AGAGGGGCTACGAGTGGGATGCGGGAGATG	BCL2	63318570	sense	GAGA	A-G	A_6	Tyr28Cys	Missense
GGGCTGAGCGCAGGCCCCGC	CACCGGGCTGAGCGCAGGCCCCGCGGCGGC	BCL2	63318404	antisense	GGCG	A-G	A_7	Leu86Pro	Missense
GGGGACGCTTTGCCACGGTG	GCGCGGGGACGCTTTGCCACGGTGGTGGAG	BCL2	63318268	sense	GTGG	A-G	A_5	Gly128Gly	Silent
GGGGCAGCCGGGGTCTGCAG	GCCGGGGGCAGCCGGGGTCTGCAGCGGCGA	BCL2	63318434	antisense	CGGC	A-G	A_6	Ala76Ala	Silent
GGGGCCGTACAGTTCCACAA	TGCTGGGGCCGTACAGTTCCACAAAGGCAT	BCL2	63128733	antisense	AGGC	A-G
GGGGCCTGCGCTCAGCCCGG	CCGCGGGGCCTGCGCTCAGCCCGGTGCCAC	BCL2	63318402	sense	TGCC	A-G
GGGGCGGCCCCCGGGGGCGC	TGCGGGGGCGGCCCCCGGGGGCGCGGCGCC	BCL2	63318536	antisense	GGCG	A-G
GGGGCGTGTGCCCGGGCTGG	GGATGGGGCGTGTGCCCGGGCTGGGAGGAG	BCL2	63318495	antisense	GAGG	A-G
GGGGCTACGAGTGGGATGCG	CAGAGGGGCTACGAGTGGGATGCGGGAGAT	BCL2	63318571	sense	GGAG	A-G	A_7	Tyr28Cys	Missense
GGGGGCGGCCCCCGGGGGCG	GTGCGGGGGCGGCCCCCGGGGGCGCGGCGC	BCL2	63318535	antisense	CGGC	A-G
GGGGTCATGTGTGTGGAGAG	CGGTGGGGTCATGTGTGTGGAGAGCGTCAA	BCL2	63318185	sense	CGTC	A-G	A_7	Met157Val	Missense
GGGGTGAACTGGGGGAGGAT	GGACGGGGTGAACTGGGGGAGGATTGTGGC	BCL2	63318227	sense	TGTG	A-G	A_7_8	Asn143Gly	Missense
GGGTACGATAACCGGGAGAT	AACAGGGTACGATAACCGGGAGATAGTGAT	BCL2	63318626	sense	AGTG	A-G	A_5, A_8	Tyr9Cys, Asp10Gly	Missense, Missense
GGGTAGGTGCACTTGGTGAT	GGCTGGGTAGGTGCACTTGGTGATGTGAGT	BCL2	63318064	sense	GTGA	A-G	A_5	(NC)	Intron
GGGTCAGGTGGACCACAGGT	CGGAGGGTCAGGTGGACCACAGGTGGCACC	BCL2	63318378	antisense	GGCA	A-G	A_6	Leu95Pro	Missense
GGGTCATGTGTGTGGAGAGC	GGTGGGGTCATGTGTGTGGAGAGCGTCAAC	BCL2	63318184	sense	GTCA	A-G	A_6	Met157Val	Missense
GGGTGAACTGGGGGAGGATT	GACGGGGTGAACTGGGGGAGGATTGTGGCC	BCL2	63318226	sense	GTGG	A-G	A_6_7	Asn143Gly	Missense
GGGTGATGCAAGCTCCCACC	CCCAGGGTGATGCAAGCTCCCACCAGGGCC	BCL2	63128651	antisense	AGGG	A-G	A_6	Ile230Thr	Missense
GGGTGCCTATCTGGGCCACA	CCCTGGGTGCCTATCTGGGCCACAAGTGAA	BCL2	63128630	sense	AGTG	A-G
GGTACGATAACCGGGAGATA	ACAGGGTACGATAACCGGGAGATAGTGATG	BCL2	63318625	sense	GTGA	A-G	A_4, A_7	Tyr9Cys, Asp10Gly	Missense, Missense
GGTAGGTGCACTTGGTGATG	GCTGGGTAGGTGCACTTGGTGATGTGAGTC	BCL2	63318063	sense	TGAG	A-G	A_4	(NC)	Intron
GGTCCACCTGACCCTCCGCC	CTGTGGTCCACCTGACCCTCCGCCAGGCCG	BCL2	63318372	sense	AGGC	A-G	A_6	His94Arg	Missense
GGTCCCGGGATGCGGCTGGA	ACCGGGTCCCGGGATGCGGCTGGATGGGGC	BCL2	63318474	antisense	TGGG	A-G
GGTCCTGGCGACCGGGTCCC	GCGAGGTCCTGGCGACCGGGTCCCGGGATG	BCL2	63318460	antisense	GGGA	A-G
GGTCGCCAGGACCTCGCCGC	ACCCGGTCGCCAGGACCTCGCCGCTGCAGA	BCL2	63318453	sense	TGCA	A-G	A_8	Arg68Gly	Missense
GGTCTGCAGCGGCGAGGTCC	CCGGGGTCTGCAGCGGCGAGGTCCTGGCGA	BCL2	63318445	antisense	TGGC	A-G	A_8	Leu72Pro	Missense
GGTGAACTGGGGGAGGATTG	ACGGGGTGAACTGGGGGAGGATTGTGGCCT	BCL2	63318225	sense	TGGC	A-G	A_5_6	Asn143Gly	Missense
GGTGATGCAAGCTCCCACCA	CCAGGGTGATGCAAGCTCCCACCAGGGCCA	BCL2	63128652	antisense	GGGC	A-G	A_5	Ile230Thr	Missense
GGTGCCACCTGTGGTCCACC	GCCCGGTGCCACCTGTGGTCCACCTGACCC	BCL2	63318384	sense	TGAC	A-G	A_7	Pro90Pro	Silent
GGTGCCGGTTCAGGTACTCA	TGCAGGTGCCGGTTCAGGTACTCAGTCATC	BCL2	63318114	antisense	GTCA	A-G
GGTGCCTATCTGGGCCACAA	CCTGGGTGCCTATCTGGGCCACAAGTGAAG	BCL2	63128629	sense	GTGA	A-G	A_8	Tyr235Cys	Missense
GGTGCGGGGGCGGCCCCCGG	GCCCGGTGCGGGGGCGGCCCCCGGGGGCGC	BCL2	63318530	antisense	GGGC	A-G
GGTGCTCTATGCTTCACCAT		ONE_NON-GENE_SITE						ONE_NON-GENE_SITE	ONE_NON-GENE_SITE
GGTGGACAACATCGCCCTGT	CCCTGGTGGACAACATCGCCCTGTGGATGA	BCL2	63318141	sense	GGAT	A-G	A_6, A_8	Asp171Gly, Asn172Asp	Missense, Missense
GGTGGACCACAGGTGGCACC	GTCAGGTGGACCACAGGTGGCACCGGGCTG	BCL2	63318384	antisense	GGGC	A-G	A_6	Val93Ala	Missense
GGTGGCACCGGGCTGAGCGC	CACAGGTGGCACCGGGCTGAGCGCAGGCCC	BCL2	63318395	antisense	AGGC	A-G	A_7	Val89Ala	Missense
GGTGGGAGCTTGCATCACCC	CCCTGGTGGGAGCTTGCATCACCCTGGGTG	BCL2	63128651	sense	TGGG	A-G	A_7	Gly227Gly	Silent
GGTGGGGTCATGTGTGTGGA	GTTCGGTGGGGTCATGTGTGTGGAGAGCGT	BCL2	63318188	sense	GAGC	A-G
GGTGGTGGAGGAGCTCTTCA	CCACGGTGGTGGAGGAGCTCTTCAGGGACG	BCL2	63318252	sense	GGGA	A-G
GGTGTGCAGGTGCCGGTTCA	TCCAGGTGTGCAGGTGCCGGTTCAGGTACT	BCL2	63318106	antisense	GGTA	A-G	A_8	Leu185Pro	Missense
GTAAATCACCTGATGCGGTA		ONE_NON-GENE_SITE						ONE_NON-GENE_SITE	ONE_NON-GENE_SITE
GTACATCCATTATAAGCTGT	TGAAGTACATCCATTATAAGCTGTCGCAGA	BCL2	63318597	sense	CGCA	A-G	A_5	Ile19Val	Missense
GTACGATAACCGGGAGATAG	CAGGGTACGATAACCGGGAGATAGTGATGA	BCL2	63318624	sense	TGAT	A-G	A_6, A_8	Asp10Gly, Asn11Asp	Missense, Missense
GTACGCTAGACTACGCTCGT		NO_SITE						NO_SITE	NO_SITE
GTACGTCCGACTATCGTACG		NO_SITE						NO_SITE	NO_SITE
GTACTACCTTATATCCTTCT		SF3B1						SF3B1	SF3B1
GTACTCAGTCATCCACAGGG	TCAGGTACTCAGTCATCCACAGGGCGATGT	BCL2	63318127	antisense	CGAT	A-G	A_7	Thr178Thr	Silent
GTACTTCATCACTATCTCCC	GGATGTACTTCATCACTATCTCCCGGTTAT	BCL2	63318613	antisense	GGTT	A-G	A_8	Met16Thr	Missense
GTAGCGGCGGGAGAAGTCGT	GGCGGTAGCGGCGGGAGAAGTCGTCGCCGG	BCL2	63318343	antisense	CGCC	A-G
GTAGGTGCACTTGGTGATGT	CTGGGTAGGTGCACTTGGTGATGTGAGTCT	BCL2	63318062	sense	GAGT	A-G
GTCACCTGTAAGGCCTCTCC		PELP1						PELP1	PELP1
GTCCACCTGACCCTCCGCCA	TGTGGTCCACCTGACCCTCCGCCAGGCCGG	BCL2	63318371	sense	GGCC	A-G	A_5	His94Arg	Missense
GTCCAGCCAGCTGCACCTGA	AGATGTCCAGCCAGCTGCACCTGACGCCCT	BCL2	63318303	sense	CGCC	A-G	A_5	Ser117Gly	Missense
GTCCCCGCGCGGTGAAGGGC	AAGCGTCCCCGCGCGGTGAAGGGCGTCAGG	BCL2	63318282	antisense	GTCA	A-G
GTCCCGGGATGCGGCTGGAT	CCGGGTCCCGGGATGCGGCTGGATGGGGCG	BCL2	63318475	antisense	GGGG	A-G
GTCCTGGCGACCGGGTCCCG	CGAGGTCCTGGCGACCGGGTCCCGGGATGC	BCL2	63318461	antisense	GGAT	A-G
GTCGCAGAGGGGCTACGAGT	AGCTGTCGCAGAGGGGCTACGAGTGGGATG	BCL2	63318579	sense	GGGA	A-G	A_6, A_8	Gln25Arg, Arg26Gly	Missense, Missense
GTCGCGGCGGTAGCGGCGGG	CGAAGTCGCGGCGGTAGCGGCGGGAGAAGT	BCL2	63318334	antisense	AGAA	A-G
GTCGTCGCCGGCCTGGCGGA	AGAAGTCGTCGCCGGCCTGGCGGAGGGTCA	BCL2	63318358	antisense	GGGT	A-G
GTCTGCAGCGGCGAGGTCCT	CGGGGTCTGCAGCGGCGAGGTCCTGGCGAC	BCL2	63318446	antisense	GGCG	A-G	A_7	Leu72Pro	Missense
GTGAACTGGGGGAGGATTGT	CGGGGTGAACTGGGGGAGGATTGTGGCCTT	BCL2	63318224	sense	GGCC	A-G	A_4_5	Asn143Gly	Missense
GTGATACCATCCACCGTGAT		ONE_NON-GENE_SITE						ONE_NON-GENE_SITE	ONE_NON-GENE_SITE
GTGATGAAGTACATCCATTA	GATAGTGATGAAGTACATCCATTATAAGCT	BCL2	63318605	sense	TAAG	A-G	A_4, A_7_8	Met16Val, Lys17Gly	Missense, Missense
GTGATGCAAGCTCCCACCAG	CAGGGTGATGCAAGCTCCCACCAGGGCCAA	BCL2	63128653	antisense	GGCC	A-G	A_8, A_4	Cys229Arg, Ile230Thr	Missense, Missense
GTGATTCCGTCGCGCGCATC		NO_SITE						NO_SITE	NO_SITE
GTGCAGCTGGCTGGACATCT	TCAGGTGCAGCTGGCTGGACATCTCGGCGA	BCL2	63318307	antisense	CGGC	A-G	A_5	Leu119Pro	Missense
GTGCCCACGTTCATAATACT		ONE_NON-GENE_SITE						ONE_NON-GENE_SITE	ONE_NON-GENE_SITE
GTGCCCGGGCTGGGAGGAGA	GCGTGTGCCCGGGCTGGGAGGAGAAGATGC	BCL2	63318502	antisense	AGAT	A-G
GTGCCTATCTGGGCCACAAG	CTGGGTGCCTATCTGGGCCACAAGTGAAGT	BCL2	63128628	sense	TGAA	A-G	A_7	Tyr235Cys	Missense
GTGCGGGGGCGGCCCCCGGG	CCCGGTGCGGGGGCGGCCCCCGGGGGCGCG	BCL2	63318531	antisense	GGCG	A-G
GTGGAACTGTACGGCCCCAG	CTTTGTGGAACTGTACGGCCCCAGCATGCG	BCL2	63128731	sense	CATG	A-G	A_5_6	Glu200Gly	Missense
GTGGACAACATCGCCCTGTG	CCTGGTGGACAACATCGCCCTGTGGATGAC	BCL2	63318140	sense	GATG	A-G	A_5, A_7_8	Asp171Gly, Asn172Gly	Missense, Missense
GTGGACCACAGGTGGCACCG	TCAGGTGGACCACAGGTGGCACCGGGCTGA	BCL2	63318385	antisense	GGCT	A-G	A_8, A_5	Val92Ala, Val93Ala	Missense, Missense
GTGGAGAGCGTCAACCGGGA	GTGTGTGGAGAGCGTCAACCGGGAGATGTC	BCL2	63318173	sense	GATG	A-G	A_5, A_7	Glu160Gly, Ser161Gly	Missense, Missense
GTGGAGGAGCTCTTCAGGGA	GGTGGTGGAGGAGCTCTTCAGGGACGGGGT	BCL2	63318248	sense	CGGG	A-G	A_5, A_8	Glu135Gly, Glu136Gly	Missense, Missense
GTGGCAAAGCGTCCCCGCGC	CACCGTGGCAAAGCGTCCCCGCGCGGTGAA	BCL2	63318272	antisense	GGTG	A-G	A_8_7_6	Phe130Pro	Missense
GTGGCACCGGGCTGAGCGCA	ACAGGTGGCACCGGGCTGAGCGCAGGCCCC	BCL2	63318396	antisense	GGCC	A-G	A_6	Val89Ala	Missense
GTGGCCCAGATAGGCACCCA	ACTTGTGGCCCAGATAGGCACCCAGGGTGA	BCL2	63128631	antisense	GGGT	A-G	A_8	Leu236Pro	Missense
GTGGCCTTCTTTGAGTTCGG	GATTGTGGCCTTCTTTGAGTTCGGTGGGGT	BCL2	63318206	sense	TGGG	A-G
GTGGGAGCTTGCATCACCCT	CCTGGTGGGAGCTTGCATCACCCTGGGTGC	BCL2	63128650	sense	GGGT	A-G	A_6	Gly227Gly	Silent
GTGGGCGCCGCGCCCCCGGG	AGATGTGGGCGCCGCGCCCCCGGGGGCCGC	BCL2	63318545	sense	GGCC	A-G
GTGGGGTCATGTGTGTGGAG	TTCGGTGGGGTCATGTGTGTGGAGAGCGTC	BCL2	63318187	sense	AGCG	A-G
GTGGGTCTAACGTAAATCCA		ONE_NON-GENE_SITE						ONE_NON-GENE_SITE	ONE_NON-GENE_SITE
GTGGTGGAGGAGCTCTTCAG	CACGGTGGTGGAGGAGCTCTTCAGGGACGG	BCL2	63318251	sense	GGAC	A-G	A_8	Glu135Gly	Missense
GTGTCTTGTGTACGCTCCAG		ONE_NON-GENE_SITE						ONE_NON-GENE_SITE	ONE_NON-GENE_SITE
GTGTGCCCGGGCTGGGAGGA	GGGCGTGTGCCCGGGCTGGGAGGAGAAGAT	BCL2	63318500	antisense	GAAG	A-G
GTGTGGAGAGCGTCAACCGG	ATGTGTGTGGAGAGCGTCAACCGGGAGATG	BCL2	63318175	sense	GAGA	A-G	A_7	Glu160Gly	Missense
GTGTGTGGAGAGCGTCAACC	TCATGTGTGTGGAGAGCGTCAACCGGGAGA	BCL2	63318177	sense	GGGA	A-G
GTTACCTGTCTGTAGTCTCT		KPNB1						KPNB1	KPNB1
GTTCCACAAAGGCATCCTGC	TACAGTTCCACAAAGGCATCCTGCAGTTGG	BCL2	63128744	antisense	AGTT	A-G	A_8, A_6	Phe198Phe, Val199Ala	Silent, Missense
GTTCGGTGGGGTCATGTGTG	TTGAGTTCGGTGGGGTCATGTGTGTGGAGA	BCL2	63318192	sense	TGGA	A-G
GTTCTACCTTCAGTCCGATG		ONE_NON-GENE_SITE						ONE_NON-GENE_SITE	ONE_NON-GENE_SITE
GTTGACGCTCTCCACACACA	CCCGGTTGACGCTCTCCACACACATGACCC	BCL2	63318178	antisense	TGAC	A-G	A_5	Val162Ala	Missense
GTTGACTTCACTTGTGGCCC	GCATGTTGACTTCACTTGTGGCCCAGATAG	BCL2	63128618	antisense	AGAT	A-G	A_5	(NC)	UTR
GTTTGGCCCTGGTGGGAGCT	CTCAGTTTGGCCCTGGTGGGAGCTTGCATC	BCL2	63128661	sense	TGCA	A-G
TAACCGGGAGATAGTGATGA	ACGATAACCGGGAGATAGTGATGAAGTACA	BCL2	63318618	sense	AGTA	A-G
TAATCGTCGCGACGTATAAG		NO_SITE						NO_SITE	NO_SITE
TACACAACGCGGTCCGCGTA		NO_SITE						NO_SITE	NO_SITE
TACACGTATCGTATTTGCCA		ONE_NON-GENE_SITE						ONE_NON-GENE_SITE	ONE_NON-GENE_SITE
TACCCAGCCTCCGTTATCCT	CACCTACCCAGCCTCCGTTATCCTGGATCC	BCL2	63318079	antisense	GGAT	A-G	A_6	Trp195Arg	Missense
TACCCTGTTCTCCCAGCGTG	ATCGTACCCTGTTCTCCCAGCGTGCGCCAT	BCL2	63318641	antisense	CGCC	A-G
TACCGCCGCGACTTCGCCGA	CCGCTACCGCCGCGACTTCGCCGAGATGTC	BCL2	63318326	sense	GATG	A-G
TACGAGTGGGATGCGGGAGA	GGGCTACGAGTGGGATGCGGGAGATGTGGG	BCL2	63318566	sense	TGTG	A-G	A_5	Glu29Gly	Missense
TACGATAACCGGGAGATAGT	AGGGTACGATAACCGGGAGATAGTGATGAA	BCL2	63318623	sense	GATG	A-G	A_5, A_7_8	Asp10Gly, Asn11Gly	Missense, Missense
TACTCAGTCATCCACAGGGC	CAGGTACTCAGTCATCCACAGGGCGATGTT	BCL2	63318128	antisense	GATG	A-G	A_6	Thr178Thr	Silent
TACTTACACCCTGCTGCCAC		HNRNPU						HNRNPU	HNRNPU
TAGAAGTCTTACGCCAAGAC		ONE_NON-GENE_SITE						ONE_NON-GENE_SITE	ONE_NON-GENE_SITE
TAGGCACCCAGGGTGATGCA	CAGATAGGCACCCAGGGTGATGCAAGCTCC	BCL2	63128641	antisense	AGCT	A-G	A_6	Gly233Gly	Silent
TAGGTGCACTTGGTGATGTG	TGGGTAGGTGCACTTGGTGATGTGAGTCTG	BCL2	63318061	sense	AGTC	A-G	A_8	(NC)	Intron
TAGTGAAGACGATCGCGCGT		NO_SITE						NO_SITE	NO_SITE
TATAGGGGAACCCATACGTA		ONE_NON-GENE_SITE						ONE_NON-GENE_SITE	ONE_NON-GENE_SITE
TATATCGCGGCGTCGTTACA		NO_SITE						NO_SITE	NO_SITE
TATCCTGGATCCAGGTGTGC	CCGTTATCCTGGATCCAGGTGTGCAGGTGC	BCL2	63318093	antisense	AGGT	A-G
TATTCGCGCGCGATCCGATA		NO_SITE						NO_SITE	NO_SITE
TCAAACAGAGGCCGCATGCT	GAAATCAAACAGAGGCCGCATGCTGGGGCC	BCL2	63128713	antisense	GGGG	A-G	A_7, A_5_4	Leu209Pro, Phe210Pro	Missense, Missense
TCACCAGGGATAGCCCCATA		ONE_NON-GENE_SITE						ONE_NON-GENE_SITE	ONE_NON-GENE_SITE
TCACCCTGGGTGCCTATCTG	TGCATCACCCTGGGTGCCTATCTGGGCCAC	BCL2	63128637	sense	GGCC	A-G
TCAGCGGTCCGAAACGTAAG		NO_SITE						NO_SITE	NO_SITE
TCAGGGACGGGGTGAACTGG	CTCTTCAGGGACGGGGTGAACTGGGGGAGG	BCL2	63318235	sense	GGGA	A-G	A_7	Asp140Gly	Missense
TCAGGTACTCAGTCATCCAC	CGGTTCAGGTACTCAGTCATCCACAGGGCG	BCL2	63318123	antisense	AGGG	A-G	A_7	Tyr180His	Missense
TCATGGAGTTTGAGCGACGA		ONE_NON-GENE_SITE						ONE_NON-GENE_SITE	ONE_NON-GENE_SITE
TCATGTTAGTTACGCGACGG		NO_SITE						NO_SITE	NO_SITE
TCCACACACATGACCCCACC	GCTCTCCACACACATGACCCCACCGAACTC	BCL2	63318188	antisense	GAAC	A-G	A_8_6, A_4	Cys158Arg, Val159Ala	Missense, Missense
TCCAGCCGCATCCCGGGACC	CCCATCCAGCCGCATCCCGGGACCCGGTCG	BCL2	63318474	sense	CGGT	A-G	A_4	Pro59Pro	Silent
TCCAGGATAACGGAGGCTGG	TGGATCCAGGATAACGGAGGCTGGGTAGGT	BCL2	63318082	sense	GTAG	A-G	A_4, A_7	Gln190Arg, Asp191Gly	Missense, Missense
TCCATTATAAGCTGTCGCAG	TACATCCATTATAAGCTGTCGCAGAGGGGC	BCL2	63318592	sense	AGGG	A-G	A_4, A_7	His20Arg, Tyr21Cys	Missense, Missense
TCCCACTCGTAGCCCCTCTG	CGCATCCCACTCGTAGCCCCTCTGCGACAG	BCL2	63318575	antisense	CGAC	A-G	A_5	Trp30Arg	Missense
TCCCAGAGGAAAAGCAACGG	TCCTTCCCAGAGGAAAAGCAACGGGGGCCA	BCL2	63318670	antisense	GGGC	A-G	A_7, A_5	(NC), (NC)	UTR, UTR
TCCCGGGATGCGGCTGGATG	CGGGTCCCGGGATGCGGCTGGATGGGGCGT	BCL2	63318476	antisense	GGGC	A-G	A_8	Ser62Pro	Missense
TCCCTCCTCTCCCCCAACTG	TTCTTCCCTCCTCTCCCCCAACTGCAGGAT	BCL2	63128763	sense	CAGG	A-G
TCCGTTATCCTGGATCCAGG	AGCCTCCGTTATCCTGGATCCAGGTGTGCA	BCL2	63318088	antisense	TGTG	A-G	A_7	Asp191Asp	Silent
TCCTGCAGTTGGGGGAGAGG	GGCATCCTGCAGTTGGGGGAGAGGAGGGAA	BCL2	63128758	antisense	AGGG	A-G	A_7	(NC)	Intron
TCCTGCTAGCGTATCGGATC		NO_SITE						NO_SITE	NO_SITE
TCCTGGCGACCGGGTCCCGG	GAGGTCCTGGCGACCGGGTCCCGGGATGCG	BCL2	63318462	antisense	GATG	A-G
TCCTTCGAACGATCGGCGTA		NO_SITE						NO_SITE	NO_SITE
TCGACTCGGCGCCGCGACAT		NO_SITE						NO_SITE	NO_SITE
TCGCAGAGGGGCTACGAGTG	GCTGTCGCAGAGGGGCTACGAGTGGGATGC	BCL2	63318578	sense	GGAT	A-G	A_5, A_7	Gln25Arg, Arg26Gly	Missense, Missense
TCGCCAGGACCTCGCCGCTG	CCGGTCGCCAGGACCTCGCCGCTGCAGACC	BCL2	63318451	sense	CAGA	A-G	A_6	Arg68Gly	Missense
TCGCCCCTGGTGGACAACAT	GATGTCGCCCCTGGTGGACAACATCGCCCT	BCL2	63318149	sense	CGCC	A-G
TCGCCGCTGCAGACCCCGGC	GACCTCGCCGCTGCAGACCCCGGCTGCCCC	BCL2	63318440	sense	TGCC	A-G
TCGCCGGCCTGGCGGAGGGT	GTCGTCGCCGGCCTGGCGGAGGGTCAGGTG	BCL2	63318362	antisense	CAGG	A-G
TCGCGATTATACGCGCTAAC		NO_SITE						NO_SITE	NO_SITE
TCGCGGCGGTAGCGGCGGGA	GAAGTCGCGGCGGTAGCGGCGGGAGAAGTC	BCL2	63318335	antisense	GAAG	A-G
TCGGTGGGGTCATGTGTGTG	GAGTTCGGTGGGGTCATGTGTGTGGAGAGC	BCL2	63318190	sense	GAGA	A-G
TCGTCGCCGGCCTGGCGGAG	GAAGTCGTCGCCGGCCTGGCGGAGGGTCAG	BCL2	63318359	antisense	GGTC	A-G
TCGTTCCGGTCGTCGACCGT		NO_SITE						NO_SITE	NO_SITE
TCTACTCAGGTGACCAACCA		ONE_NON-GENE_SITE						ONE_NON-GENE_SITE	ONE_NON-GENE_SITE
TCTGAAGACTCTGCTCAGTT	TGTCTCTGAAGACTCTGCTCAGTTTGGCCC	BCL2	63128678	sense	TGGC	A-G	A_5_6, A_8	Lys218Gly, Thr219Ala	Missense, Missense
TCTGCGACAGCTTATAATGG	CCCCTCTGCGACAGCTTATAATGGATGTAC	BCL2	63318591	antisense	ATGT	A-G	A_7	Ser24Pro	Missense
TCTGCTCAGTTTGGCCCTGG	AGACTCTGCTCAGTTTGGCCCTGGTGGGAG	BCL2	63128669	sense	TGGG	A-G	A_8	Ser222Gly	Missense
TCTGTTTGATTTCTCCTGGC	GGCCTCTGTTTGATTTCTCCTGGCTGTCTC	BCL2	63128702	sense	TGTC	A-G
TCTTACCTCCCGCCTGCTGC		HNRNPU						HNRNPU	HNRNPU
TCTTCAGGGACGGGGTGAAC	GAGCTCTTCAGGGACGGGGTGAACTGGGGG	BCL2	63318238	sense	TGGG	A-G	A_6	Arg139Gly	Missense
TCTTTGAGTTCGGTGGGGTC	GCCTTCTTTGAGTTCGGTGGGGTCATGTGT	BCL2	63318199	sense	ATGT	A-G	A_7	Glu152Gly	Missense
TGAACACGAGACCTACACTC		ONE_NON-GENE_SITE						ONE_NON-GENE_SITE	ONE_NON-GENE_SITE
TGAACCGGCACCTGCACACC	TACCTGAACCGGCACCTGCACACCTGGATC	BCL2	63318106	sense	TGGA	A-G	A_4	Asn182Ser	Missense
TGAAGAGCTCCTCCACCACC	TCCCTGAAGAGCTCCTCCACCACCGTGGCA	BCL2	63318252	antisense	GTGG	A-G	A_6, A_4	Leu137Pro, Phe138Leu	Missense, Missense
TGAAGGGCGTCAGGTGCAGC	GCGGTGAAGGGCGTCAGGTGCAGCTGGCTG	BCL2	63318294	antisense	TGGC	A-G	A_4	Phe124Leu	Missense
TGACCCCACCGAACTCAAAG	CACATGACCCCACCGAACTCAAAGAAGGCC	BCL2	63318198	antisense	AAGG	A-G	A_8	Gly154Gly	Silent
TGACCCTCCGCCAGGCCGGC	CACCTGACCCTCCGCCAGGCCGGCGACGAC	BCL2	63318364	sense	GACG	A-G
TGACCTTCATCATGACGCAT		ONE_NON-GENE_SITE						ONE_NON-GENE_SITE	ONE_NON-GENE_SITE
TGACGCCCTTCACCGCGCGG	CACCTGACGCCCTTCACCGCGCGGGGACGC	BCL2	63318286	sense	GGAC	A-G
TGACTTCACTTGTGGCCCAG	ATGTTGACTTCACTTGTGGCCCAGATAGGC	BCL2	63128620	antisense	ATAG	A-G	A_8	Ter240Arg	Missense
TGAGTACCTGAACCGGCACC	TGACTGAGTACCTGAACCGGCACCTGCACA	BCL2	63318114	sense	TGCA	A-G	A_6	Tyr180Cys	Missense
TGATTTCTCCTGGCTGTCTC	TGTTTGATTTCTCCTGGCTGTCTCTGAAGA	BCL2	63128696	sense	TGAA	A-G
TGCACACCTGGATCCAGGAT	CACCTGCACACCTGGATCCAGGATAACGGA	BCL2	63318094	sense	AACG	A-G	A_4, A_6	His186Arg, Thr187Ala	Missense, Missense
TGCACGACCTCGCTTTCATG		ONE_NON-GENE_SITE						ONE_NON-GENE_SITE	ONE_NON-GENE_SITE
TGCAGACCCCGGCTGCCCCC	CCGCTGCAGACCCCGGCTGCCCCCGGCGCC	BCL2	63318433	sense	GGCG	A-G	A_4, A_6	Gln73Arg, Thr74Ala	Missense, Missense
TGCAGCTGGCTGGACATCTC	CAGGTGCAGCTGGCTGGACATCTCGGCGAA	BCL2	63318308	antisense	GGCG	A-G	A_4	Leu119Pro	Missense
TGCAGTTGGGGGAGAGGAGG	ATCCTGCAGTTGGGGGAGAGGAGGGAAGAA	BCL2	63128761	antisense	GAAG	A-G	A_4	(NC)	Intron
TGCATCGGAGCAGCTATCGT		ONE_NON-GENE_SITE						ONE_NON-GENE_SITE	ONE_NON-GENE_SITE
TGCCCCCGGCGCCGCCGCGG	CGGCTGCCCCCGGCGCCGCCGCGGGGCCTG	BCL2	63318420	sense	GGCC	A-G
TGCCCGGGCTGGGAGGAGAA	CGTGTGCCCGGGCTGGGAGGAGAAGATGCC	BCL2	63318503	antisense	GATG	A-G
TGCCGTAACGCTATCCGGTC		NO_SITE						NO_SITE	NO_SITE
TGCCTATCTGGGCCACAAGT	TGGGTGCCTATCTGGGCCACAAGTGAAGTC	BCL2	63128627	sense	GAAG	A-G	A_6	Tyr235Cys	Missense
TGCCTGTGCCATTACGCTAA		ONE_NON-GENE_SITE						ONE_NON-GENE_SITE	ONE_NON-GENE_SITE
TGCGGGAGATGTGGGCGCCG	GGGATGCGGGAGATGTGGGCGCCGCGCCCC	BCL2	63318555	sense	CGCC	A-G	A_7	Gly33Gly	Silent
TGCGTATCCGATCACGCGTC		NO_SITE						NO_SITE	NO_SITE
TGCTCAGTTTGGCCCTGGTG	ACTCTGCTCAGTTTGGCCCTGGTGGGAGCT	BCL2	63128667	sense	GGAG	A-G	A_6	Ser222Gly	Missense
TGGACATCTCGGCGAAGTCG	TGGCTGGACATCTCGGCGAAGTCGCGGCGG	BCL2	63318318	antisense	CGGC	A-G	A_6, A_4	Met115Thr, Ser116Pro	Missense, Missense
TGGAGAGCGTCAACCGGGAG	TGTGTGGAGAGCGTCAACCGGGAGATGTCG	BCL2	63318172	sense	ATGT	A-G	A_4, A_6	Glu160Gly, Ser161Gly	Missense, Missense
TGGAGGAGCTCTTCAGGGAC	GTGGTGGAGGAGCTCTTCAGGGACGGGGTG	BCL2	63318247	sense	GGGG	A-G	A_4, A_7	Glu135Gly, Glu136Gly	Missense, Missense
TGGCAAAGCGTCCCCGCGCG	ACCGTGGCAAAGCGTCCCCGCGCGGTGAAG	BCL2	63318273	antisense	GTGA	A-G	A_7_6_5	Phe130Pro	Missense
TGGCCCAGATAGGCACCCAG	CTTGTGGCCCAGATAGGCACCCAGGGTGAT	BCL2	63128632	antisense	GGTG	A-G	A_7	Leu236Pro	Missense
TGGCCTTCTTTGAGTTCGGT	ATTGTGGCCTTCTTTGAGTTCGGTGGGGTC	BCL2	63318205	sense	GGGG	A-G
TGGCGCACGCTGGGAGAACA	AGGATGGCGCACGCTGGGAGAACAGGGTAC	BCL2	63318646	sense	GGGT	A-G	A_7	His3Arg	Missense
TGGGAAGGATGGCGCACGCT	CCTCTGGGAAGGATGGCGCACGCTGGGAGA	BCL2	63318655	sense	GGGA	A-G	A_5, A_6	(NC), (NC)	UTR, UTR
TGGGAGCTTGCATCACCCTG	CTGGTGGGAGCTTGCATCACCCTGGGTGCC	BCL2	63128649	sense	GGTG	A-G	A_5	Gly227Gly	Silent
TGGGAGGAGAAGATGCCCGG	GGGCTGGGAGGAGAAGATGCCCGGTGCGGG	BCL2	63318512	antisense	TGCG	A-G	A_8, A_5	Ser50Pro, Ser51Pro	Missense, Missense
TGGGATGCGGGAGATGTGGG	CGAGTGGGATGCGGGAGATGTGGGCGCCGC	BCL2	63318560	sense	CGCC	A-G	A_5	Asp31Gly	Missense
TGGGATTCGTCGATCGATGT		NO_SITE						NO_SITE	NO_SITE
TGGGCCACAAGTGAAGTCAA	TATCTGGGCCACAAGTGAAGTCAACATGCC	BCL2	63128619	sense	CATG	A-G	A_7	His238Arg	Missense
TGGGGCCGTACAGTTCCACA	ATGCTGGGGCCGTACAGTTCCACAAAGGCA	BCL2	63128732	antisense	AAGG	A-G
TGGGGCGTGTGCCCGGGCTG	TGGATGGGGCGTGTGCCCGGGCTGGGAGGA	BCL2	63318494	antisense	GGAG	A-G
TGGGGTTTCATACGCGCGCA		NO_SITE						NO_SITE	NO_SITE
TGGGTAGGTGCACTTGGTGA	AGGCTGGGTAGGTGCACTTGGTGATGTGAG	BCL2	63318065	sense	TGTG	A-G	A_6	(NC)	Intron
TGGGTGCCTATCTGGGCCAC	ACCCTGGGTGCCTATCTGGGCCACAAGTGA	BCL2	63128631	sense	AAGT	A-G
TGGTCCACCTGACCCTCCGC	CCTGTGGTCCACCTGACCCTCCGCCAGGCC	BCL2	63318373	sense	CAGG	A-G	A_7	His94Arg	Missense
TGGTGGACAACATCGCCCTG	CCCCTGGTGGACAACATCGCCCTGTGGATG	BCL2	63318142	sense	TGGA	A-G	A_7	Asp171Gly	Missense
TGGTGGAGGAGCTCTTCAGG	ACGGTGGTGGAGGAGCTCTTCAGGGACGGG	BCL2	63318250	sense	GACG	A-G	A_7	Glu135Gly	Missense
TGTAAGTATCGCGCGCCGAA		NO_SITE						NO_SITE	NO_SITE
TGTAATTAACACTCCGTACG		ONE_NON-GENE_SITE						ONE_NON-GENE_SITE	ONE_NON-GENE_SITE
TGTACTACCTTATATCCTTC		SF3B1						SF3B1	SF3B1
TGTACTTCATCACTATCTCC	TGGATGTACTTCATCACTATCTCCCGGTTA	BCL2	63318612	antisense	CGGT	A-G	A_4	Tyr18His	Missense
TGTCGACTGACGTATACGAT		NO_SITE						NO_SITE	NO_SITE
TGTCGATGTTCGATCGAACG		NO_SITE						NO_SITE	NO_SITE
TGTCGCAGAGGGGCTACGAG	AAGCTGTCGCAGAGGGGCTACGAGTGGGAT	BCL2	63318580	sense	TGGG	A-G	A_7	Gln25Arg	Missense
TGTCTCTGAAGACTCTGCTC	TGGCTGTCTCTGAAGACTCTGCTCAGTTTG	BCL2	63128682	sense	AGTT	A-G
TGTGCCCGGGCTGGGAGGAG	GGCGTGTGCCCGGGCTGGGAGGAGAAGATG	BCL2	63318501	antisense	AAGA	A-G
TGTGGAGAGCGTCAACCGGG	TGTGTGTGGAGAGCGTCAACCGGGAGATGT	BCL2	63318174	sense	AGAT	A-G	A_6, A_8	Glu160Gly, Ser161Gly	Missense, Missense
TGTGGCCCAGATAGGCACCC	CACTTGTGGCCCAGATAGGCACCCAGGGTG	BCL2	63128630	antisense	AGGG	A-G
TGTGGCCTTCTTTGAGTTCG	GGATTGTGGCCTTCTTTGAGTTCGGTGGGG	BCL2	63318207	sense	GTGG	A-G
TGTGGGCGCCGCGCCCCCGG	GAGATGTGGGCGCCGCGCCCCCGGGGGCCG	BCL2	63318546	sense	GGGC	A-G
TGTGTGGAGAGCGTCAACCG	CATGTGTGTGGAGAGCGTCAACCGGGAGAT	BCL2	63318176	sense	GGAG	A-G	A_8	Glu160Gly	Missense
TGTGTGTGGAGAGCGTCAAC	GTCATGTGTGTGGAGAGCGTCAACCGGGAG	BCL2	63318178	sense	CGGG	A-G
TGTTGACTTCACTTGTGGCC	GGCATGTTGACTTCACTTGTGGCCCAGATA	BCL2	63128617	antisense	CAGA	A-G	A_6	(NC)	UTR
TTACGTATACGTTTCGCGCA		NO_SITE						NO_SITE	NO_SITE
TTACTCACCATGGTGGCGGA		EEF2						EEF2	EEF2
TTATCCTGGATCCAGGTGTG	TCCGTTATCCTGGATCCAGGTGTGCAGGTG	BCL2	63318092	antisense	CAGG	A-G
TTATCGCGACCGAACGAACG		NO_SITE						NO_SITE	NO_SITE
TTATCGTACCCTGTTCTCCC	CCGGTTATCGTACCCTGTTCTCCCAGCGTG	BCL2	63318635	antisense	AGCG	A-G	A_8	Tyr9His	Missense
TTATTTACCACGCATACCCG		ONE_NON-GENE_SITE						ONE_NON-GENE_SITE	ONE_NON-GENE_SITE
TTCACCGCGCGGGGACGCTT	GCCCTTCACCGCGCGGGGACGCTTTGCCAC	BCL2	63318278	sense	TGCC	A-G	A_4	Thr125Ala	Missense
TTCAGGGACGGGGTGAACTG	GCTCTTCAGGGACGGGGTGAACTGGGGGAG	BCL2	63318236	sense	GGGG	A-G	A_4, A_8	Arg139Gly, Asp140Gly	Missense, Missense
TTCAGGTACTCAGTCATCCA	CCGGTTCAGGTACTCAGTCATCCACAGGGC	BCL2	63318122	antisense	CAGG	A-G	A_8, A_4	Tyr180His, Leu181Pro	Missense, Missense
TTCCAGCCTTCAACGGCCAA		ONE_NON-GENE_SITE						ONE_NON-GENE_SITE	ONE_NON-GENE_SITE
TTCCCAGAGGAAAAGCAACG	ATCCTTCCCAGAGGAAAAGCAACGGGGGCC	BCL2	63318669	antisense	GGGG	A-G	A_8, A_6	(NC), (NC)	UTR, UTR
TTCCTCTGGGAAGGATGGCG	GCTTTTCCTCTGGGAAGGATGGCGCACGCT	BCL2	63318661	sense	CACG	A-G
TTCGGTGGGGTCATGTGTGT	TGAGTTCGGTGGGGTCATGTGTGTGGAGAG	BCL2	63318191	sense	GGAG	A-G
TTCTCCCGCCGCTACCGCCG	CGACTTCTCCCGCCGCTACCGCCGCGACTT	BCL2	63318338	sense	CGAC	A-G
TTCTCCTCCCAGCCCGGGCA	CATCTTCTCCTCCCAGCCCGGGCACACGCC	BCL2	63318503	sense	CACG	A-G
TTCTCCTGGCTGTCTCTGAA	TGATTTCTCCTGGCTGTCTCTGAAGACTCT	BCL2	63128692	sense	GACT	A-G
TTCTTTGAGTTCGGTGGGGT	GGCCTTCTTTGAGTTCGGTGGGGTCATGTG	BCL2	63318200	sense	CATG	A-G	A_8	Glu152Gly	Missense
TTGACTTCACTTGTGGCCCA	CATGTTGACTTCACTTGTGGCCCAGATAGG	BCL2	63128619	antisense	GATA	A-G	A_4	(NC)	UTR
TTGAGTTCGGTGGGGTCATG	TTCTTTGAGTTCGGTGGGGTCATGTGTGTG	BCL2	63318196	sense	TGTG	A-G	A_4	Glu152Gly	Missense
TTGTATCACACGCATCCTAT		ONE_NON-GENE_SITE						ONE_NON-GENE_SITE	ONE_NON-GENE_SITE
TTGTGGAACTGTACGGCCCC	GCCTTTGTGGAACTGTACGGCCCCAGCATG	BCL2	63128733	sense	AGCA	A-G	A_7_8	Glu200Gly	Missense
TTGTGGCCCAGATAGGCACC	TCACTTGTGGCCCAGATAGGCACCCAGGGT	BCL2	63128629	antisense	CAGG	A-G
TTGTGGCCTTCTTTGAGTTC	AGGATTGTGGCCTTCTTTGAGTTCGGTGGG	BCL2	63318208	sense	GGTG	A-G
TTGTTTGGGGCAGGCATGTT	ATATTTGTTTGGGGCAGGCATGTTGACTTC	BCL2	63128601	antisense	GACT	A-G
TTTCTCCTGGCTGTCTCTGA	TTGATTTCTCCTGGCTGTCTCTGAAGACTC	BCL2	63128693	sense	AGAC	A-G
TTTGTTTGGGGCAGGCATGT	CATATTTGTTTGGGGCAGGCATGTTGACTT	BCL2	63128600	antisense	TGAC	A-G

## Sheet: Replicate Correlations
Cas	Cell line	Reps	Pearson's r
NG-CBE	MOLM13 Dropout	A_B	0.778
		B_C	0.819
		A_C	0.604
	MOLM13 Venetoclax	A_B	0.545
		B_C	0.554
		A_C	0.088
NG-ABE	MOLM13 Dropout	A_B	0.895
		B_C	0.891
		A_C	0.886
	MOLM13 Venetoclax	A_B	0.053
		B_C	0.192
		A_C	0.06

## Sheet: README
Supplementary Data 7. BCL2 NG base editing screens
This supplementary table includes raw read counts for screens done with both BCL2 Cas9-NG libraries. To process this data and calculate log-fold change values and z-scores, use the xxxx.ipynb on Github(xxxx)
Library annotation file description:
This library was annotated with predicted C-T or A-G edits in the window 4-8 of the sgRNA.
Column Name	Description
sgRNA sequence	Sequence of sgRNA
sgRNA context sequence	Sequence around sgRNA in the format NNNN[sgRNA]PAMNNN
Gene symbol	Official gene symbol
sgRNA genomic position	Genomic position of start of the sgRNA; this is the position on the 5' end of the sgRNA
sgRNA strand	Strand of sgRNA relative to the gene
PAM	PAM sequence
Edit	Intended edit by base editor
Nucleotide edits	Location of predicted edits relative to the sgRNA sequence in the chosen window
Amino acid edits	Location and identity of predicted amino acid changes relative to the protein sequence in the chosen window; Intronic edits are annotated relative to the exon closest to the edit.
