# Supplementary material for: Benchmarking of SpCas9 variants enables deeper base editor screens of BRCA1 and BCL2
Source: Nat Commun. 2022 Mar 14;13:1318. doi: 10.1038/s41467-022-28884-7 (PMC8921519; doi:10.1038/s41467-022-28884-7)
Supplement: Supplementary file 12 — Supplementary Dataset 8 [file 41467_2022_28884_MOESM12_ESM.xlsx]

## Sheet: sgRNA sequences
Guide sequence	Name	Gene target	Vector backbone
GTCACCCCTAAAGAGATCAT	sg1	BRCA1	RDA_336
AGGAACCTGTCTCCACAAAG	sg2	BRCA1	RDA_336
GTATCTTCAGAAGAATCAGA	sg3	BRCA1	RDA_336
TGATCTCCCACACTATAGGG	sg4	BRCA1	RDA_336
CATCCAGAAAAGTATCAGGG	sg5	BRCA1	RDA_336
ACAAATAAATTAAAGCGTAA	sg6	BRCA1	RDA_336
GCTTTCTTGATAAAATCCTC	sg7	BRCA1	RDA_336
ACTCATTACTCCAAATAAAC	sg8	BRCA1	RDA_336
ATTCCTAGAAAATATTTCAG	sg9	BRCA1	RDA_336
GAAACCACCAAGGTCCAAAG	sg10	BRCA1	RDA_336;RDA_429
GAACATCTTCAGTATCTCTA	sg11	BRCA1	RDA_336;RDA_429
TATTTCACCATCATCTAACA	sg12	BRCA1	RDA_336;RDA_429
GCTAACTTCCAGTAACGAGA	sg13	BRCA1	RDA_336;RDA_429
TATATCATTCTTACATAAAG	sg14	BRCA1	RDA_336;RDA_429
TTACATAAAGGACACTGTGA	sg15	BRCA1	RDA_336;RDA_429
TATCCACAATTCAAAAGCAC	sg16	BRCA1	RDA_336;RDA_429
TAACCACTCAGGTAAAAAGC	sg17	BRCA1	RDA_336;RDA_429
TCATCAACCCAGTAATAATG	sg18	BRCA1	RDA_336;RDA_429
ACTTCTCCCGCCGCTACCGC	sg19	BCL2	RDA_336;RDA_429
ACGACTTCTCCCGCCGCTAC	sg20	BCL2	RDA_336;RDA_429
AGAAGTCGTCGCCGGCCTGG	sg21	BCL2	RDA_336;RDA_429
GAAGGCCACAATCCTCCCCC	sg22	BCL2	RDA_336;RDA_429
CACCAGGGGCGACATCTCCC	sg23	BCL2	RDA_336;RDA_429

## Sheet: Primer sequences
Primer name	Primer sequence	Associated sgRNAs
BRCA1 F1_C12	TTGTGGAAAGGACGAAACACCGAGTGGTGCATTGATGGAAGG	1
BRCA1 R1_C12	TCTACTATTCTTTCCCCTGCACTGTAAACTGCTGCTACAAGCCTT	1
BRCA1 F1_D1	TTGTGGAAAGGACGAAACACCGTGGAGCCACATAACACATTCAA	2
BRCA1 R1_B1	TCTACTATTCTTTCCCCTGCACTGTAGGCCTTATGTTGACTCAGTCA	2
BRCA1 F1_D2	TTGTGGAAAGGACGAAACACCGACCTGCCACAGTAGATGCTC	3
BRCA1 R1_D2	TCTACTATTCTTTCCCCTGCACTGTACCAGCTTCATAGACAAAGGTTC	3
BRCA1 o1347	TCTACTATTCTTTCCCCTGCACTGTTGGTCATTTGACAGTTCTGCA	4
BRCA1 o1354	TTGTGGAAAGGACGAAACACCGCCCACTCTCTTTTCAGTGCCT	4
BRCA1 F1_B3	TTGTGGAAAGGACGAAACACCGGCTGGCATGAGTATTTGTGC	5;18
BRCA1 R1_B3	TCTACTATTCTTTCCCCTGCACTGTAGCCAGTTGGTTGATTTCCA	5;18
BRCA1 F1_B4	TTGTGGAAAGGACGAAACACCGACCATTCTGCTCCGTTTGGT	6;7
BRCA1 R1_B4	TCTACTATTCTTTCCCCTGCACTGTGCCTCCCCAACTTAAGCCAT	6;7
BRCA1 F1_B5	TTGTGGAAAGGACGAAACACCGAGTGGTGGTATACGATATGGGT	8
BRCA1 R1_B5	TCTACTATTCTTTCCCCTGCACTGTAGGCTTTCCTGTGGTTGGTC	8
BRCA1 F1_B6	TTGTGGAAAGGACGAAACACCGGGTGTTAAAGGGAGGAGGGG	9
BRCA1 R1_B6	TCTACTATTCTTTCCCCTGCACTGTCTGATTCTGTCACCAGGGGT	9
BRCA1 F2_A1	TGTGGAAAGGACGAAACACCGCGGCCCATCTCTGCAAAGG	10
BRCA1 R2_A4	TCTACTATTCTTTCCCCTGCACTGTTGACGTGTCTGCTCCACTTC	10
BRCA1 o1477	TTGTGGAAAGGACGAAACACCGGACTCCCCATCATGTGAGTCA	11
BRCA1 o1478	TCTACTATTCTTTCCCCTGCACTGTGCTGATCCCCTGTGTGAGAG	11
BRCA1 F2_B1	TGTGGAAAGGACGAAACACCGGCTCTCCTTTCTGGACGCTT	12
BRCA1 R2_B2	TCTACTATTCTTTCCCCTGCACTGTGCCTATGGGAAGTAGTCATGCA	12
BRCA1 F2_C1	TGTGGAAAGGACGAAACACCGATGCTGCACACTGACTCACA	13
BRCA1 R2_C2	TCTACTATTCTTTCCCCTGCACTGTTGCTGAAGACCCCAAAGATCT	13
BRCA1 o1479	TTGTGGAAAGGACGAAACACCGTGATGAATGGTTTTATAGGAACGCT	14;15
BRCA1 o1480	TCTACTATTCTTTCCCCTGCACTGTTCTCAACCAGAAGAAAGGGCC	14;15
BRCA1 F2_D1	TGTGGAAAGGACGAAACACCGGGTGGGCTTAGATTTCTACTGACT	16
BRCA1 R2_D2	TCTACTATTCTTTCCCCTGCACTGTAGCTGAACCTATAAGCAGCAGT	16
BRCA1 F2_E3	TGTGGAAAGGACGAAACACCGTCAGCAAACCTAAGAATGTGGGA	17
BRCA1 R2_E4	TCTACTATTCTTTCCCCTGCACTGTGAAGCAGCATCTGGGTGTGA	17
BCL2 F3	TTGTGGAAAGGACGAAACACCGGACTTCGCCGAGATGTCCAG	22;23
BCL2 R3	TCTACTATTCTTTCCCCTGCACTGTACCTACCCAGCCTCCGTTAT	22;23
BCL2 F2	TTGTGGAAAGGACGAAACACCGCTCGCCGCTGCAGACC	19;20;21
BCL2 R1	TCTACTATTCTTTCCCCTGCACTGTCATGACCCCACCGAACTCAA	19;20;21

## Sheet: Validation samples
Identifier	Gene	Cell line	RDA	sgRNA name	Replicate	Days post-transduction	Drug
NGBEV_005	Empty vector control	HAP1	RDA336	NTC-1	A	21	Dropout
NGBEV_006	Empty vector control	HAP1	RDA336	NTC-1	B	21	Dropout
NGBEV_007	BRCA1	HAP1	RDA397	sg1	A	8	Dropout
NGBEV_008	BRCA1	HAP1	RDA397	sg1	B	8	Dropout
NGBEV_009	BRCA1	HAP1	RDA397	sg1	A	14	Dropout
NGBEV_010	BRCA1	HAP1	RDA397	sg1	B	14	Dropout
NGBEV_011	BRCA1	HAP1	RDA397	sg1	A	21	Dropout
NGBEV_012	BRCA1	HAP1	RDA397	sg1	B	21	Dropout
NGBEV_013	BRCA1	HAP1	RDA398	sg2	A	8	Dropout
NGBEV_014	BRCA1	HAP1	RDA398	sg2	B	8	Dropout
NGBEV_015	BRCA1	HAP1	RDA398	sg2	A	14	Dropout
NGBEV_016	BRCA1	HAP1	RDA398	sg2	B	14	Dropout
NGBEV_017	BRCA1	HAP1	RDA398	sg2	A	21	Dropout
NGBEV_018	BRCA1	HAP1	RDA398	sg2	B	21	Dropout
NGBEV_019	BRCA1	HAP1	RDA399	sg3	A	8	Dropout
NGBEV_020	BRCA1	HAP1	RDA399	sg3	B	8	Dropout
NGBEV_021	BRCA1	HAP1	RDA399	sg3	A	14	Dropout
NGBEV_022	BRCA1	HAP1	RDA399	sg3	B	14	Dropout
NGBEV_023	BRCA1	HAP1	RDA399	sg3	A	21	Dropout
NGBEV_024	BRCA1	HAP1	RDA399	sg3	B	21	Dropout
NGBEV_025	BRCA1	HAP1	RDA400	sg4	A	8	Dropout
NGBEV_026	BRCA1	HAP1	RDA400	sg4	B	8	Dropout
NGBEV_027	BRCA1	HAP1	RDA400	sg4	A	14	Dropout
NGBEV_028	BRCA1	HAP1	RDA400	sg4	B	14	Dropout
NGBEV_029	BRCA1	HAP1	RDA400	sg4	A	21	Dropout
NGBEV_030	BRCA1	HAP1	RDA400	sg4	B	21	Dropout
NGBEV_031	BRCA1	HAP1	RDA401	sg5	A	8	Dropout
NGBEV_032	BRCA1	HAP1	RDA401	sg5	B	8	Dropout
NGBEV_033	BRCA1	HAP1	RDA401	sg5	A	14	Dropout
NGBEV_034	BRCA1	HAP1	RDA401	sg5	B	14	Dropout
NGBEV_035	BRCA1	HAP1	RDA401	sg5	A	21	Dropout
NGBEV_036	BRCA1	HAP1	RDA401	sg5	B	21	Dropout
NGBEV_037	BRCA1	HAP1	RDA402	sg6	A	8	Dropout
NGBEV_038	BRCA1	HAP1	RDA402	sg6	B	8	Dropout
NGBEV_039	BRCA1	HAP1	RDA402	sg6	A	14	Dropout
NGBEV_040	BRCA1	HAP1	RDA402	sg6	B	14	Dropout
NGBEV_041	BRCA1	HAP1	RDA402	sg6	A	21	Dropout
NGBEV_042	BRCA1	HAP1	RDA402	sg6	B	21	Dropout
NGBEV_043	BRCA1	HAP1	RDA403	sg7	A	8	Dropout
NGBEV_044	BRCA1	HAP1	RDA403	sg7	B	8	Dropout
NGBEV_045	BRCA1	HAP1	RDA403	sg7	A	14	Dropout
NGBEV_046	BRCA1	HAP1	RDA403	sg7	B	14	Dropout
NGBEV_047	BRCA1	HAP1	RDA403	sg7	A	21	Dropout
NGBEV_048	BRCA1	HAP1	RDA403	sg7	B	21	Dropout
NGBEV_049	BRCA1	HAP1	RDA404	sg8	A	8	Dropout
NGBEV_050	BRCA1	HAP1	RDA404	sg8	B	8	Dropout
NGBEV_051	BRCA1	HAP1	RDA404	sg8	A	14	Dropout
NGBEV_052	BRCA1	HAP1	RDA404	sg8	B	14	Dropout
NGBEV_053	BRCA1	HAP1	RDA404	sg8	A	21	Dropout
NGBEV_054	BRCA1	HAP1	RDA404	sg8	B	21	Dropout
NGBEV_055	BRCA1	HAP1	RDA405	sg9	A	8	Dropout
NGBEV_056	BRCA1	HAP1	RDA405	sg9	B	8	Dropout
NGBEV_057	BRCA1	HAP1	RDA405	sg9	A	14	Dropout
NGBEV_058	BRCA1	HAP1	RDA405	sg9	B	14	Dropout
NGBEV_059	BRCA1	HAP1	RDA405	sg9	A	21	Dropout
NGBEV_060	BRCA1	HAP1	RDA405	sg9	B	21	Dropout
NGBEV_159	Empty vector control	HAP1	RDA336	NTC-1	A	8	Dropout
NGBEV_160	Empty vector control	HAP1	RDA336	NTC-1	B	8	Dropout
NGBEV_165	Empty vector control	HAP1	RDA429	NTC-2	A	8	Dropout
NGBEV_166	Empty vector control	HAP1	RDA429	NTC-2	B	8	Dropout
NGBEV_171	BRCA1	HAP1	RDA529	sg10	A	8	Dropout
NGBEV_172	BRCA1	HAP1	RDA529	sg10	B	8	Dropout
NGBEV_173	BRCA1	HAP1	RDA529	sg10	A	14	Dropout
NGBEV_174	BRCA1	HAP1	RDA529	sg10	B	14	Dropout
NGBEV_175	BRCA1	HAP1	RDA529	sg10	A	21	Dropout
NGBEV_176	BRCA1	HAP1	RDA529	sg10	B	21	Dropout
NGBEV_177	BRCA1	HAP1	RDA530	sg11	A	8	Dropout
NGBEV_178	BRCA1	HAP1	RDA530	sg11	B	8	Dropout
NGBEV_179	BRCA1	HAP1	RDA530	sg11	A	14	Dropout
NGBEV_180	BRCA1	HAP1	RDA530	sg11	B	14	Dropout
NGBEV_181	BRCA1	HAP1	RDA530	sg11	A	21	Dropout
NGBEV_182	BRCA1	HAP1	RDA530	sg11	B	21	Dropout
NGBEV_183	BRCA1	HAP1	RDA531	sg12	A	8	Dropout
NGBEV_184	BRCA1	HAP1	RDA531	sg12	B	8	Dropout
NGBEV_185	BRCA1	HAP1	RDA531	sg12	A	14	Dropout
NGBEV_186	BRCA1	HAP1	RDA531	sg12	B	14	Dropout
NGBEV_187	BRCA1	HAP1	RDA531	sg12	A	21	Dropout
NGBEV_188	BRCA1	HAP1	RDA531	sg12	B	21	Dropout
NGBEV_189	BRCA1	HAP1	RDA532	sg13	A	8	Dropout
NGBEV_190	BRCA1	HAP1	RDA532	sg13	B	8	Dropout
NGBEV_191	BRCA1	HAP1	RDA532	sg13	A	14	Dropout
NGBEV_192	BRCA1	HAP1	RDA532	sg13	B	14	Dropout
NGBEV_193	BRCA1	HAP1	RDA532	sg13	A	21	Dropout
NGBEV_194	BRCA1	HAP1	RDA532	sg13	B	21	Dropout
NGBEV_195	BRCA1	HAP1	RDA533	sg14	A	8	Dropout
NGBEV_196	BRCA1	HAP1	RDA533	sg14	B	8	Dropout
NGBEV_197	BRCA1	HAP1	RDA533	sg14	A	14	Dropout
NGBEV_198	BRCA1	HAP1	RDA533	sg14	B	14	Dropout
NGBEV_199	BRCA1	HAP1	RDA533	sg14	A	21	Dropout
NGBEV_200	BRCA1	HAP1	RDA533	sg14	B	21	Dropout
NGBEV_201	BRCA1	HAP1	RDA534	sg15	A	8	Dropout
NGBEV_202	BRCA1	HAP1	RDA534	sg15	B	8	Dropout
NGBEV_203	BRCA1	HAP1	RDA534	sg15	A	14	Dropout
NGBEV_204	BRCA1	HAP1	RDA534	sg15	B	14	Dropout
NGBEV_205	BRCA1	HAP1	RDA534	sg15	A	21	Dropout
NGBEV_206	BRCA1	HAP1	RDA534	sg15	B	21	Dropout
NGBEV_207	BRCA1	HAP1	RDA535	sg16	A	8	Dropout
NGBEV_208	BRCA1	HAP1	RDA535	sg16	B	8	Dropout
NGBEV_209	BRCA1	HAP1	RDA535	sg16	A	14	Dropout
NGBEV_210	BRCA1	HAP1	RDA535	sg16	B	14	Dropout
NGBEV_211	BRCA1	HAP1	RDA535	sg16	A	21	Dropout
NGBEV_212	BRCA1	HAP1	RDA535	sg16	B	21	Dropout
NGBEV_213	BRCA1	HAP1	RDA536	sg17	A	8	Dropout
NGBEV_214	BRCA1	HAP1	RDA536	sg17	B	8	Dropout
NGBEV_215	BRCA1	HAP1	RDA536	sg17	A	14	Dropout
NGBEV_216	BRCA1	HAP1	RDA536	sg17	B	14	Dropout
NGBEV_217	BRCA1	HAP1	RDA536	sg17	A	21	Dropout
NGBEV_218	BRCA1	HAP1	RDA536	sg17	B	21	Dropout
NGBEV_219	BRCA1	HAP1	RDA537	sg18	A	8	Dropout
NGBEV_220	BRCA1	HAP1	RDA537	sg18	B	8	Dropout
NGBEV_221	BRCA1	HAP1	RDA537	sg18	A	14	Dropout
NGBEV_222	BRCA1	HAP1	RDA537	sg18	B	14	Dropout
NGBEV_223	BRCA1	HAP1	RDA537	sg18	A	21	Dropout
NGBEV_224	BRCA1	HAP1	RDA537	sg18	B	21	Dropout
NGBEV_231	BRCA1	HAP1	RDA539	sg10	A	8	Dropout
NGBEV_232	BRCA1	HAP1	RDA539	sg10	B	8	Dropout
NGBEV_233	BRCA1	HAP1	RDA539	sg10	A	14	Dropout
NGBEV_234	BRCA1	HAP1	RDA539	sg10	B	14	Dropout
NGBEV_235	BRCA1	HAP1	RDA539	sg10	A	21	Dropout
NGBEV_236	BRCA1	HAP1	RDA539	sg10	B	21	Dropout
NGBEV_237	BRCA1	HAP1	RDA540	sg11	A	8	Dropout
NGBEV_238	BRCA1	HAP1	RDA540	sg11	B	8	Dropout
NGBEV_239	BRCA1	HAP1	RDA540	sg11	A	14	Dropout
NGBEV_240	BRCA1	HAP1	RDA540	sg11	B	14	Dropout
NGBEV_241	BRCA1	HAP1	RDA540	sg11	A	21	Dropout
NGBEV_242	BRCA1	HAP1	RDA540	sg11	B	21	Dropout
NGBEV_243	BRCA1	HAP1	RDA541	sg12	A	8	Dropout
NGBEV_244	BRCA1	HAP1	RDA541	sg12	B	8	Dropout
NGBEV_245	BRCA1	HAP1	RDA541	sg12	A	14	Dropout
NGBEV_246	BRCA1	HAP1	RDA541	sg12	B	14	Dropout
NGBEV_247	BRCA1	HAP1	RDA541	sg12	A	21	Dropout
NGBEV_248	BRCA1	HAP1	RDA541	sg12	B	21	Dropout
NGBEV_249	BRCA1	HAP1	RDA542	sg13	A	8	Dropout
NGBEV_250	BRCA1	HAP1	RDA542	sg13	B	8	Dropout
NGBEV_251	BRCA1	HAP1	RDA542	sg13	A	14	Dropout
NGBEV_252	BRCA1	HAP1	RDA542	sg13	B	14	Dropout
NGBEV_253	BRCA1	HAP1	RDA542	sg13	A	21	Dropout
NGBEV_254	BRCA1	HAP1	RDA542	sg13	B	21	Dropout
NGBEV_255	BRCA1	HAP1	RDA543	sg14	A	8	Dropout
NGBEV_256	BRCA1	HAP1	RDA543	sg14	B	8	Dropout
NGBEV_257	BRCA1	HAP1	RDA543	sg14	A	14	Dropout
NGBEV_258	BRCA1	HAP1	RDA543	sg14	B	14	Dropout
NGBEV_259	BRCA1	HAP1	RDA543	sg14	A	21	Dropout
NGBEV_260	BRCA1	HAP1	RDA543	sg14	B	21	Dropout
NGBEV_261	BRCA1	HAP1	RDA544	sg15	A	8	Dropout
NGBEV_262	BRCA1	HAP1	RDA544	sg15	B	8	Dropout
NGBEV_263	BRCA1	HAP1	RDA544	sg15	A	14	Dropout
NGBEV_264	BRCA1	HAP1	RDA544	sg15	B	14	Dropout
NGBEV_265	BRCA1	HAP1	RDA544	sg15	A	21	Dropout
NGBEV_266	BRCA1	HAP1	RDA544	sg15	B	21	Dropout
NGBEV_267	BRCA1	HAP1	RDA545	sg16	A	8	Dropout
NGBEV_268	BRCA1	HAP1	RDA545	sg16	B	8	Dropout
NGBEV_269	BRCA1	HAP1	RDA545	sg16	A	14	Dropout
NGBEV_270	BRCA1	HAP1	RDA545	sg16	B	14	Dropout
NGBEV_271	BRCA1	HAP1	RDA545	sg16	A	21	Dropout
NGBEV_272	BRCA1	HAP1	RDA545	sg16	B	21	Dropout
NGBEV_273	BRCA1	HAP1	RDA546	sg17	A	8	Dropout
NGBEV_274	BRCA1	HAP1	RDA546	sg17	B	8	Dropout
NGBEV_275	BRCA1	HAP1	RDA546	sg17	A	14	Dropout
NGBEV_276	BRCA1	HAP1	RDA546	sg17	B	14	Dropout
NGBEV_277	BRCA1	HAP1	RDA546	sg17	A	21	Dropout
NGBEV_278	BRCA1	HAP1	RDA546	sg17	B	21	Dropout
NGBEV_279	BRCA1	HAP1	RDA547	sg18	A	8	Dropout
NGBEV_280	BRCA1	HAP1	RDA547	sg18	B	8	Dropout
NGBEV_281	BRCA1	HAP1	RDA547	sg18	A	14	Dropout
NGBEV_282	BRCA1	HAP1	RDA547	sg18	B	14	Dropout
NGBEV_283	BRCA1	HAP1	RDA547	sg18	A	21	Dropout
NGBEV_284	BRCA1	HAP1	RDA547	sg18	B	21	Dropout
NGBEV_291	BRCA1	HAP1	RDA549	sg2	A	8	Dropout
NGBEV_292	BRCA1	HAP1	RDA549	sg2	B	8	Dropout
NGBEV_293	BRCA1	HAP1	RDA549	sg2	A	14	Dropout
NGBEV_294	BRCA1	HAP1	RDA549	sg2	B	14	Dropout
NGBEV_295	BRCA1	HAP1	RDA549	sg2	A	21	Dropout
NGBEV_296	BRCA1	HAP1	RDA549	sg2	B	21	Dropout
NGBEV_297	BCL2	MOLM13	RDA429	NTC	A	7	Dropout
NGBEV_298	BCL2	MOLM13	RDA429	NTC	B	7	Dropout
NGBEV_303	BCL2	MOLM13	RDA429	NTC	A	21	Dropout
NGBEV_304	BCL2	MOLM13	RDA429	NTC	B	21	Dropout
NGBEV_305	BCL2	MOLM13	RDA429	NTC	A	21	Venetoclax
NGBEV_306	BCL2	MOLM13	RDA429	NTC	B	21	Venetoclax
NGBEV_307	BCL2	MOLM13	RDA551	sg22	A	7	Dropout
NGBEV_308	BCL2	MOLM13	RDA551	sg22	B	7	Dropout
NGBEV_313	BCL2	MOLM13	RDA551	sg22	A	21	Dropout
NGBEV_314	BCL2	MOLM13	RDA551	sg22	B	21	Dropout
NGBEV_315	BCL2	MOLM13	RDA551	sg22	A	21	Venetoclax
NGBEV_316	BCL2	MOLM13	RDA551	sg22	B	21	Venetoclax
NGBEV_317	BCL2	MOLM13	RDA552	sg23	A	7	Dropout
NGBEV_318	BCL2	MOLM13	RDA552	sg23	B	7	Dropout
NGBEV_323	BCL2	MOLM13	RDA552	sg23	A	21	Dropout
NGBEV_324	BCL2	MOLM13	RDA552	sg23	B	21	Dropout
NGBEV_325	BCL2	MOLM13	RDA552	sg23	A	21	Venetoclax
NGBEV_326	BCL2	MOLM13	RDA552	sg23	B	21	Venetoclax
NGBEV_327	BCL2	MOLM13	RDA553	sg19	A	7	Dropout
NGBEV_328	BCL2	MOLM13	RDA553	sg19	B	7	Dropout
NGBEV_333	BCL2	MOLM13	RDA553	sg19	A	21	Dropout
NGBEV_334	BCL2	MOLM13	RDA553	sg19	B	21	Dropout
NGBEV_335	BCL2	MOLM13	RDA553	sg19	A	21	Venetoclax
NGBEV_336	BCL2	MOLM13	RDA553	sg19	B	21	Venetoclax
NGBEV_337	BCL2	MOLM13	RDA554	sg20	A	7	Dropout
NGBEV_338	BCL2	MOLM13	RDA554	sg20	B	7	Dropout
NGBEV_343	BCL2	MOLM13	RDA554	sg20	A	21	Dropout
NGBEV_344	BCL2	MOLM13	RDA554	sg20	B	21	Dropout
NGBEV_345	BCL2	MOLM13	RDA554	sg20	A	21	Venetoclax
NGBEV_346	BCL2	MOLM13	RDA554	sg20	B	21	Venetoclax
NGBEV_347	BCL2	MOLM13	RDA555	sg21	A	7	Dropout
NGBEV_348	BCL2	MOLM13	RDA555	sg21	B	7	Dropout
NGBEV_353	BCL2	MOLM13	RDA555	sg21	A	21	Dropout
NGBEV_354	BCL2	MOLM13	RDA555	sg21	B	21	Dropout
NGBEV_355	BCL2	MOLM13	RDA555	sg21	A	21	Venetoclax
NGBEV_356	BCL2	MOLM13	RDA555	sg21	B	21	Venetoclax
NGBEV_357	BCL2	MOLM13	RDA336	NTC	A	7	Dropout
NGBEV_358	BCL2	MOLM13	RDA336	NTC	B	7	Dropout
NGBEV_363	BCL2	MOLM13	RDA336	NTC	A	21	Dropout
NGBEV_364	BCL2	MOLM13	RDA336	NTC	B	21	Dropout
NGBEV_365	BCL2	MOLM13	RDA336	NTC	A	21	Venetoclax
NGBEV_366	BCL2	MOLM13	RDA336	NTC	B	21	Venetoclax
NGBEV_367	BCL2	MOLM13	RDA556	sg22	A	7	Dropout
NGBEV_368	BCL2	MOLM13	RDA556	sg22	B	7	Dropout
NGBEV_373	BCL2	MOLM13	RDA556	sg22	A	21	Dropout
NGBEV_374	BCL2	MOLM13	RDA556	sg22	B	21	Dropout
NGBEV_375	BCL2	MOLM13	RDA556	sg22	A	21	Venetoclax
NGBEV_376	BCL2	MOLM13	RDA556	sg22	B	21	Venetoclax
NGBEV_377	BCL2	MOLM13	RDA557	sg23	A	7	Dropout
NGBEV_378	BCL2	MOLM13	RDA557	sg23	B	7	Dropout
NGBEV_383	BCL2	MOLM13	RDA557	sg23	A	21	Dropout
NGBEV_384	BCL2	MOLM13	RDA557	sg23	B	21	Dropout
NGBEV_385	BCL2	MOLM13	RDA557	sg23	A	21	Venetoclax
NGBEV_386	BCL2	MOLM13	RDA557	sg23	B	21	Venetoclax
NGBEV_387	BCL2	MOLM13	RDA558	sg19	A	7	Dropout
NGBEV_388	BCL2	MOLM13	RDA558	sg19	B	7	Dropout
NGBEV_393	BCL2	MOLM13	RDA558	sg19	A	21	Dropout
NGBEV_394	BCL2	MOLM13	RDA558	sg19	B	21	Dropout
NGBEV_395	BCL2	MOLM13	RDA558	sg19	A	21	Venetoclax
NGBEV_396	BCL2	MOLM13	RDA558	sg19	B	21	Venetoclax
NGBEV_397	BCL2	MOLM13	RDA559	sg20	A	7	Dropout
NGBEV_398	BCL2	MOLM13	RDA559	sg20	B	7	Dropout
NGBEV_403	BCL2	MOLM13	RDA559	sg20	A	21	Dropout
NGBEV_404	BCL2	MOLM13	RDA559	sg20	B	21	Dropout
NGBEV_405	BCL2	MOLM13	RDA559	sg20	A	21	Venetoclax
NGBEV_406	BCL2	MOLM13	RDA559	sg20	B	21	Venetoclax
NGBEV_407	BCL2	MOLM13	RDA560	sg21	A	7	Dropout
NGBEV_408	BCL2	MOLM13	RDA560	sg21	B	7	Dropout
NGBEV_413	BCL2	MOLM13	RDA560	sg21	A	21	Dropout
NGBEV_414	BCL2	MOLM13	RDA560	sg21	B	21	Dropout
NGBEV_415	BCL2	MOLM13	RDA560	sg21	A	21	Venetoclax
NGBEV_416	BCL2	MOLM13	RDA560	sg21	B	21	Venetoclax

## Sheet: CRISPResso2 parameters
BEV	sgRNA name	Primer set	Fastq file name	Amplicon sequence	sgRNA sequence	wc	exclude_bp_from_left	exclude_bp_from_right	default_min_aln_score
NGBEV_005_MM1	RDA_336	F_C12 + R_C12	1_CY9CL.1.GGCTACGC.unmapped.1.fastq.gz	AAACTGCTGCTACAAGCCTTATTAAAGGGCTGTGGCTTTAGAGGGAAGGACCTCTCCTCTGTCATTCTTCCTGTGCTCTTTTGTGAATCGCTGACCTCTCTATCTCCGTGAAAAGAGCACGTTCTTCTGCTGTATGTAACCTGTCTTTTCTATGATCTCTTTAGGGGTGACCCAGTCTATTAAAGAAAGAAAAATGCTGAATGAGGTAAGTACTTGATGTTACAAACTAACCAGAGATATTCATTCAGTCATATAGTTAAAAATGTATTTGCTTCCTTCCATCAATGCACC	GTCACCCCTAAAGAGATCAT	-5	8	15	60
NGBEV_005_MM2	RDA_336	F_D1 + R_B1	1_CY9CL.1.TTCTGTCG.unmapped.1.fastq.gz	AGGCCTTATGTTGACTCAGTCATAACAGCTCAAAGTTGAACTTATTCACTAAGAATAGCTTTATTTTTAAATAAATTATTGAGCCTCATTTATTTTCTTTTTCTCCCCCCCTACCCTGCTAGTCTGGAGTTGATCAAGGAACCTGTCTCCACAAAGTGTGACCACATATTTTGCAAGTAAGTTTGAATGTGTTATGTGGCTCCAT	AGGAACCTGTCTCCACAAAG	-10	8	15	60
NGBEV_005_MM3	RDA_336	F_D2 + R_D2	1_CY9CL.1.CCAGACTA.unmapped.1.fastq.gz	ACCTGCCACAGTAGATGCTCAGTAAATATTTCTAGTTGAATATCTGTTTTTCAACAAGTACATTTTTTTAACCCTTTTAATTAAGAAAACTTTTATTGATTTATTTTTTGGGGGGAAATTTTTTAGGATCTGATTCTTCTGAAGATACCGTTAATAAGGCAACTTATTGCAGGTGAGTCAAAGAGAACCTTTGTCTATGAAGCTGGT	GTATCTTCAGAAGAATCAGA	-10	8	15	60
NGBEV_005_MM5	RDA_336	F_B3 + R_B3	1_CY9CL.1.AACTACTA.unmapped.1.fastq.gz	AGCCAGTTGGTTGATTTCCACCTCCAAGGTGTATGAAGTATGTATTTTTTTAATGACAATTCAGTTTTTGAGTACCTTGTTATTTTTGTATATTTTCAGCTGCTTGTGAATTTTCTGAGACGGATGTAACAAATACTGAACATCATCAACCCAGTAATAATGATTTGAACACCACTGAGAAGCGTGCAGCTGAGAGGCATCCAGAAAAGTATCAGGGTAGTTCTGTTTCAAACTTGCATGTGGAGCCATGTGGCACAAATACTCATGCCAGC	CATCCAGAAAAGTATCAGGG	-10	8	15	60
NGBEV_005_MM6A	RDA_336	F_B4 + R_B4	1_CY9CL.1.AAGAGTAT.unmapped.1.fastq.gz	GCCTCCCCAACTTAAGCCATGTAACTGAAAATCTAATTATAGGAGCATTTGTTACTGAGCCACAGATAATACAAGAGCGTCCCCTCACAAATAAATTAAAGCGTAAAAGGAGACCTACATCAGGCCTTCATCCTGAGGATTTTATCAAGAAAGCAGATTTGGCAGTTCAAAAGACTCCTGAAATGATAAATCAGGGAACTAACCAAACGGAGCAGAATGGT	ACAAATAAATTAAAGCGTAA	-10	8	15	60
NGBEV_005_MM6B	RDA_336	F_B4 + R_B4	1_CY9CL.1.AACTACCG.unmapped.1.fastq.gz	GCCTCCCCAACTTAAGCCATGTAACTGAAAATCTAATTATAGGAGCATTTGTTACTGAGCCACAGATAATACAAGAGCGTCCCCTCACAAATAAATTAAAGCGTAAAAGGAGACCTACATCAGGCCTTCATCCTGAGGATTTTATCAAGAAAGCAGATTTGGCAGTTCAAAAGACTCCTGAAATGATAAATCAGGGAACTAACCAAACGGAGCAGAATGGT	GCTTTCTTGATAAAATCCTC	-10	8	15	60
NGBEV_005_MM8	RDA_336	F_B6 + R_B6	1_CY9CL.1.CCAGTGCG.unmapped.1.fastq.gz	CTGATTCTGTCACCAGGGGTTTTAGAATCATAAATCCAGATTGATCTTGGGAGTGTAAAAAACTGAGGCTCTTTAGCTTCTTAGGACAGCACTTCCTGATTTTGTTTTCAACTTCTAATCCTTTGAGTGTTTTTCATTCTGCAGATGCTGAGTTTGTGTGTGAACGGACACTGAAATATTTTCTAGGAATTGCGGGAGGAAAATGGGTAGTTAGCTATTTCTGTAAGTATAATACTATTTCTCCCCTCCTCCCTTTAACACC	ATTCCTAGAAAATATTTCAG	-10	8	15	60
NGBEV_006_MM1	RDA_336	F_C12 + R_C12	1_CY9CL.1.AAGAGTCG.unmapped.1.fastq.gz	AAACTGCTGCTACAAGCCTTATTAAAGGGCTGTGGCTTTAGAGGGAAGGACCTCTCCTCTGTCATTCTTCCTGTGCTCTTTTGTGAATCGCTGACCTCTCTATCTCCGTGAAAAGAGCACGTTCTTCTGCTGTATGTAACCTGTCTTTTCTATGATCTCTTTAGGGGTGACCCAGTCTATTAAAGAAAGAAAAATGCTGAATGAGGTAAGTACTTGATGTTACAAACTAACCAGAGATATTCATTCAGTCATATAGTTAAAAATGTATTTGCTTCCTTCCATCAATGCACC	GTCACCCCTAAAGAGATCAT	-5	8	15	60
NGBEV_006_MM2	RDA_336	F_D1 + R_B1	1_CY9CL.1.CCGAACGC.unmapped.1.fastq.gz	AGGCCTTATGTTGACTCAGTCATAACAGCTCAAAGTTGAACTTATTCACTAAGAATAGCTTTATTTTTAAATAAATTATTGAGCCTCATTTATTTTCTTTTTCTCCCCCCCTACCCTGCTAGTCTGGAGTTGATCAAGGAACCTGTCTCCACAAAGTGTGACCACATATTTTGCAAGTAAGTTTGAATGTGTTATGTGGCTCCAT	AGGAACCTGTCTCCACAAAG	-10	8	15	60
NGBEV_006_MM3	RDA_336	F_D2 + R_D2	1_CY9CL.1.TTAGGTAT.unmapped.1.fastq.gz	ACCTGCCACAGTAGATGCTCAGTAAATATTTCTAGTTGAATATCTGTTTTTCAACAAGTACATTTTTTTAACCCTTTTAATTAAGAAAACTTTTATTGATTTATTTTTTGGGGGGAAATTTTTTAGGATCTGATTCTTCTGAAGATACCGTTAATAAGGCAACTTATTGCAGGTGAGTCAAAGAGAACCTTTGTCTATGAAGCTGGT	GTATCTTCAGAAGAATCAGA	-10	8	15	60
NGBEV_006_MM5	RDA_336	F_B3 + R_B3	1_CY9CL.1.GGTCGTTA.unmapped.1.fastq.gz	AGCCAGTTGGTTGATTTCCACCTCCAAGGTGTATGAAGTATGTATTTTTTTAATGACAATTCAGTTTTTGAGTACCTTGTTATTTTTGTATATTTTCAGCTGCTTGTGAATTTTCTGAGACGGATGTAACAAATACTGAACATCATCAACCCAGTAATAATGATTTGAACACCACTGAGAAGCGTGCAGCTGAGAGGCATCCAGAAAAGTATCAGGGTAGTTCTGTTTCAAACTTGCATGTGGAGCCATGTGGCACAAATACTCATGCCAGC	CATCCAGAAAAGTATCAGGG	-10	8	15	60
NGBEV_006_MM6A	RDA_336	F_B4 + R_B4	1_CY9CL.1.GGCTGTAT.unmapped.1.fastq.gz	GCCTCCCCAACTTAAGCCATGTAACTGAAAATCTAATTATAGGAGCATTTGTTACTGAGCCACAGATAATACAAGAGCGTCCCCTCACAAATAAATTAAAGCGTAAAAGGAGACCTACATCAGGCCTTCATCCTGAGGATTTTATCAAGAAAGCAGATTTGGCAGTTCAAAAGACTCCTGAAATGATAAATCAGGGAACTAACCAAACGGAGCAGAATGGT	ACAAATAAATTAAAGCGTAA	-10	8	15	60
NGBEV_006_MM6B	RDA_336	F_B4 + R_B4	1_CY9CL.1.GGTCGTCG.unmapped.1.fastq.gz	GCCTCCCCAACTTAAGCCATGTAACTGAAAATCTAATTATAGGAGCATTTGTTACTGAGCCACAGATAATACAAGAGCGTCCCCTCACAAATAAATTAAAGCGTAAAAGGAGACCTACATCAGGCCTTCATCCTGAGGATTTTATCAAGAAAGCAGATTTGGCAGTTCAAAAGACTCCTGAAATGATAAATCAGGGAACTAACCAAACGGAGCAGAATGGT	GCTTTCTTGATAAAATCCTC	-10	8	15	60
NGBEV_006_MM8	RDA_336	F_B6 + R_B6	1_CY9CL.1.CCAGGTCG.unmapped.1.fastq.gz	CTGATTCTGTCACCAGGGGTTTTAGAATCATAAATCCAGATTGATCTTGGGAGTGTAAAAAACTGAGGCTCTTTAGCTTCTTAGGACAGCACTTCCTGATTTTGTTTTCAACTTCTAATCCTTTGAGTGTTTTTCATTCTGCAGATGCTGAGTTTGTGTGTGAACGGACACTGAAATATTTTCTAGGAATTGCGGGAGGAAAATGGGTAGTTAGCTATTTCTGTAAGTATAATACTATTTCTCCCCTCCTCCCTTTAACACC	ATTCCTAGAAAATATTTCAG	-10	8	15	60
NGBEV_007	RDA_397	F_C12 + R_C12	1_CY9CL.1.TTGAACCG.unmapped.1.fastq.gz	ATTAAAGGGCTGTGGCTTTAGAGGGAAGGACCTCTCCTCTGTCATTCTTCCTGTGCTCTTTTGTGAATCGCTGACCTCTCTATCTCCGTGAAAAGAGCACGTTCTTCTGCTGTATGTAACCTGTCTTTTCTATGATCTCTTTAGGGGTGACCCAGTCTATTAAAGAAAGAAAAATGCTGAATGAGGTAAGTACTTGATGTTACAAACTAACCAGAGATATTCATTCAGTCATATAGTTAAAAATGTAT	GTCACCCCTAAAGAGATCAT	-5	8	15	60
NGBEV_008	RDA_397	F_C12 + R_C12	1_CY9CL.1.AATCCAAT.unmapped.1.fastq.gz	ATTAAAGGGCTGTGGCTTTAGAGGGAAGGACCTCTCCTCTGTCATTCTTCCTGTGCTCTTTTGTGAATCGCTGACCTCTCTATCTCCGTGAAAAGAGCACGTTCTTCTGCTGTATGTAACCTGTCTTTTCTATGATCTCTTTAGGGGTGACCCAGTCTATTAAAGAAAGAAAAATGCTGAATGAGGTAAGTACTTGATGTTACAAACTAACCAGAGATATTCATTCAGTCATATAGTTAAAAATGTAT	GTCACCCCTAAAGAGATCAT	-5	8	15	60
NGBEV_009	RDA_397	F_C12 + R_C12	1_CY9CL.1.GGTCGTGC.unmapped.1.fastq.gz	ATTAAAGGGCTGTGGCTTTAGAGGGAAGGACCTCTCCTCTGTCATTCTTCCTGTGCTCTTTTGTGAATCGCTGACCTCTCTATCTCCGTGAAAAGAGCACGTTCTTCTGCTGTATGTAACCTGTCTTTTCTATGATCTCTTTAGGGGTGACCCAGTCTATTAAAGAAAGAAAAATGCTGAATGAGGTAAGTACTTGATGTTACAAACTAACCAGAGATATTCATTCAGTCATATAGTTAAAAATGTAT	GTCACCCCTAAAGAGATCAT	-5	8	15	60
NGBEV_010	RDA_397	F_C12 + R_C12	1_CY9CL.1.GGTCCATA.unmapped.1.fastq.gz	ATTAAAGGGCTGTGGCTTTAGAGGGAAGGACCTCTCCTCTGTCATTCTTCCTGTGCTCTTTTGTGAATCGCTGACCTCTCTATCTCCGTGAAAAGAGCACGTTCTTCTGCTGTATGTAACCTGTCTTTTCTATGATCTCTTTAGGGGTGACCCAGTCTATTAAAGAAAGAAAAATGCTGAATGAGGTAAGTACTTGATGTTACAAACTAACCAGAGATATTCATTCAGTCATATAGTTAAAAATGTAT	GTCACCCCTAAAGAGATCAT	-5	8	15	60
NGBEV_011	RDA_397	F_C12 + R_C12	1_CY9CL.1.TTGAGTTA.unmapped.1.fastq.gz	ATTAAAGGGCTGTGGCTTTAGAGGGAAGGACCTCTCCTCTGTCATTCTTCCTGTGCTCTTTTGTGAATCGCTGACCTCTCTATCTCCGTGAAAAGAGCACGTTCTTCTGCTGTATGTAACCTGTCTTTTCTATGATCTCTTTAGGGGTGACCCAGTCTATTAAAGAAAGAAAAATGCTGAATGAGGTAAGTACTTGATGTTACAAACTAACCAGAGATATTCATTCAGTCATATAGTTAAAAATGTAT	GTCACCCCTAAAGAGATCAT	-5	8	15	60
NGBEV_012	RDA_397	F_C12 + R_C12	1_CY9CL.1.AAGAACAT.unmapped.1.fastq.gz	ATTAAAGGGCTGTGGCTTTAGAGGGAAGGACCTCTCCTCTGTCATTCTTCCTGTGCTCTTTTGTGAATCGCTGACCTCTCTATCTCCGTGAAAAGAGCACGTTCTTCTGCTGTATGTAACCTGTCTTTTCTATGATCTCTTTAGGGGTGACCCAGTCTATTAAAGAAAGAAAAATGCTGAATGAGGTAAGTACTTGATGTTACAAACTAACCAGAGATATTCATTCAGTCATATAGTTAAAAATGTAT	GTCACCCCTAAAGAGATCAT	-5	8	15	60
NGBEV_013	RDA_398	F_D1 + R_B1	1_CY9CL.1.AATCCAGC.unmapped.1.fastq.gz	TAACAGCTCAAAGTTGAACTTATTCACTAAGAATAGCTTTATTTTTAAATAAATTATTGAGCCTCATTTATTTTCTTTTTCTCCCCCCCTACCCTGCTAGTCTGGAGTTGATCAAGGAACCTGTCTCCACAAAGTGTGACCACATATTTTGCAAGTAAGT	AGGAACCTGTCTCCACAAAG	-10	8	15	60
NGBEV_014	RDA_398	F_D1 + R_B1	1_CY9CL.1.CCGAGTAT.unmapped.1.fastq.gz	TAACAGCTCAAAGTTGAACTTATTCACTAAGAATAGCTTTATTTTTAAATAAATTATTGAGCCTCATTTATTTTCTTTTTCTCCCCCCCTACCCTGCTAGTCTGGAGTTGATCAAGGAACCTGTCTCCACAAAGTGTGACCACATATTTTGCAAGTAAGT	AGGAACCTGTCTCCACAAAG	-10	8	15	60
NGBEV_015	RDA_398	F_D1 + R_B1	1_CY9CL.1.GGAGTGTA.unmapped.1.fastq.gz	TAACAGCTCAAAGTTGAACTTATTCACTAAGAATAGCTTTATTTTTAAATAAATTATTGAGCCTCATTTATTTTCTTTTTCTCCCCCCCTACCCTGCTAGTCTGGAGTTGATCAAGGAACCTGTCTCCACAAAGTGTGACCACATATTTTGCAAGTAAGT	AGGAACCTGTCTCCACAAAG	-10	8	15	60
NGBEV_016	RDA_398	F_D1 + R_B1	1_CY9CL.1.AACTTGGC.unmapped.1.fastq.gz	TAACAGCTCAAAGTTGAACTTATTCACTAAGAATAGCTTTATTTTTAAATAAATTATTGAGCCTCATTTATTTTCTTTTTCTCCCCCCCTACCCTGCTAGTCTGGAGTTGATCAAGGAACCTGTCTCCACAAAGTGTGACCACATATTTTGCAAGTAAGT	AGGAACCTGTCTCCACAAAG	-10	8	15	60
NGBEV_017	RDA_398	F_D1 + R_B1	1_CY9CL.1.GGCTCACG.unmapped.1.fastq.gz	TAACAGCTCAAAGTTGAACTTATTCACTAAGAATAGCTTTATTTTTAAATAAATTATTGAGCCTCATTTATTTTCTTTTTCTCCCCCCCTACCCTGCTAGTCTGGAGTTGATCAAGGAACCTGTCTCCACAAAGTGTGACCACATATTTTGCAAGTAAGT	AGGAACCTGTCTCCACAAAG	-10	8	15	60
NGBEV_018	RDA_398	F_D1 + R_B1	1_CY9CL.1.GGAGACAT.unmapped.1.fastq.gz	TAACAGCTCAAAGTTGAACTTATTCACTAAGAATAGCTTTATTTTTAAATAAATTATTGAGCCTCATTTATTTTCTTTTTCTCCCCCCCTACCCTGCTAGTCTGGAGTTGATCAAGGAACCTGTCTCCACAAAGTGTGACCACATATTTTGCAAGTAAGT	AGGAACCTGTCTCCACAAAG	-10	8	15	60
NGBEV_019	RDA_399	F_D2 + R_D2	1_CY9CL.1.CCGAGTTA.unmapped.1.fastq.gz	AGTAAATATTTCTAGTTGAATATCTGTTTTTCAACAAGTACATTTTTTTAACCCTTTTAATTAAGAAAACTTTTATTGATTTATTTTTTGGGGGGAAATTTTTTAGGATCTGATTCTTCTGAAGATACCGTTAATAAGGCAACTTATTGCAGGTGAGTCAAAGA	GTATCTTCAGAAGAATCAGA	-10	8	15	60
NGBEV_020	RDA_399	F_D2 + R_D2	1_CY9CL.1.TTCTCATA.unmapped.1.fastq.gz	AGTAAATATTTCTAGTTGAATATCTGTTTTTCAACAAGTACATTTTTTTAACCCTTTTAATTAAGAAAACTTTTATTGATTTATTTTTTGGGGGGAAATTTTTTAGGATCTGATTCTTCTGAAGATACCGTTAATAAGGCAACTTATTGCAGGTGAGTCAAAGA	GTATCTTCAGAAGAATCAGA	-10	8	15	60
NGBEV_021	RDA_399	F_D2 + R_D2	1_CY9CL.1.TTAGACCG.unmapped.1.fastq.gz	AGTAAATATTTCTAGTTGAATATCTGTTTTTCAACAAGTACATTTTTTTAACCCTTTTAATTAAGAAAACTTTTATTGATTTATTTTTTGGGGGGAAATTTTTTAGGATCTGATTCTTCTGAAGATACCGTTAATAAGGCAACTTATTGCAGGTGAGTCAAAGA	GTATCTTCAGAAGAATCAGA	-10	8	15	60
NGBEV_022	RDA_399	F_D2 + R_D2	1_CY9CL.1.GGTCTGCG.unmapped.1.fastq.gz	AGTAAATATTTCTAGTTGAATATCTGTTTTTCAACAAGTACATTTTTTTAACCCTTTTAATTAAGAAAACTTTTATTGATTTATTTTTTGGGGGGAAATTTTTTAGGATCTGATTCTTCTGAAGATACCGTTAATAAGGCAACTTATTGCAGGTGAGTCAAAGA	GTATCTTCAGAAGAATCAGA	-10	8	15	60
NGBEV_023	RDA_399	F_D2 + R_D2	1_CY9CL.1.CCTCTGAT.unmapped.1.fastq.gz	AGTAAATATTTCTAGTTGAATATCTGTTTTTCAACAAGTACATTTTTTTAACCCTTTTAATTAAGAAAACTTTTATTGATTTATTTTTTGGGGGGAAATTTTTTAGGATCTGATTCTTCTGAAGATACCGTTAATAAGGCAACTTATTGCAGGTGAGTCAAAGA	GTATCTTCAGAAGAATCAGA	-10	8	15	60
NGBEV_024	RDA_399	F_D2 + R_D2	1_CY9CL.1.TTGAGTGC.unmapped.1.fastq.gz	AGTAAATATTTCTAGTTGAATATCTGTTTTTCAACAAGTACATTTTTTTAACCCTTTTAATTAAGAAAACTTTTATTGATTTATTTTTTGGGGGGAAATTTTTTAGGATCTGATTCTTCTGAAGATACCGTTAATAAGGCAACTTATTGCAGGTGAGTCAAAGA	GTATCTTCAGAAGAATCAGA	-10	8	15	60
NGBEV_031	RDA_401	F_B3 + R_B3	1_CY9CL.1.TTGAGTAT.unmapped.1.fastq.gz	CCTCCAAGGTGTATGAAGTATGTATTTTTTTAATGACAATTCAGTTTTTGAGTACCTTGTTATTTTTGTATATTTTCAGCTGCTTGTGAATTTTCTGAGACGGATGTAACAAATACTGAACATCATCAACCCAGTAATAATGATTTGAACACCACTGAGAAGCGTGCAGCTGAGAGGCATCCAGAAAAGTATCAGGGTAGTTCTGTTTCAAACTTGCATGTGGAGCCATGTG	CATCCAGAAAAGTATCAGGG	-10	8	15	60
NGBEV_032	RDA_401	F_B3 + R_B3	1_CY9CL.1.AATCCACG.unmapped.1.fastq.gz	CCTCCAAGGTGTATGAAGTATGTATTTTTTTAATGACAATTCAGTTTTTGAGTACCTTGTTATTTTTGTATATTTTCAGCTGCTTGTGAATTTTCTGAGACGGATGTAACAAATACTGAACATCATCAACCCAGTAATAATGATTTGAACACCACTGAGAAGCGTGCAGCTGAGAGGCATCCAGAAAAGTATCAGGGTAGTTCTGTTTCAAACTTGCATGTGGAGCCATGTG	CATCCAGAAAAGTATCAGGG	-10	8	15	60
NGBEV_033	RDA_401	F_B3 + R_B3	1_CY9CL.1.GGTCCACG.unmapped.1.fastq.gz	CCTCCAAGGTGTATGAAGTATGTATTTTTTTAATGACAATTCAGTTTTTGAGTACCTTGTTATTTTTGTATATTTTCAGCTGCTTGTGAATTTTCTGAGACGGATGTAACAAATACTGAACATCATCAACCCAGTAATAATGATTTGAACACCACTGAGAAGCGTGCAGCTGAGAGGCATCCAGAAAAGTATCAGGGTAGTTCTGTTTCAAACTTGCATGTGGAGCCATGTG	CATCCAGAAAAGTATCAGGG	-10	8	15	60
NGBEV_034	RDA_401	F_B3 + R_B3	1_CY9CL.1.CCAGTGGC.unmapped.1.fastq.gz	CCTCCAAGGTGTATGAAGTATGTATTTTTTTAATGACAATTCAGTTTTTGAGTACCTTGTTATTTTTGTATATTTTCAGCTGCTTGTGAATTTTCTGAGACGGATGTAACAAATACTGAACATCATCAACCCAGTAATAATGATTTGAACACCACTGAGAAGCGTGCAGCTGAGAGGCATCCAGAAAAGTATCAGGGTAGTTCTGTTTCAAACTTGCATGTGGAGCCATGTG	CATCCAGAAAAGTATCAGGG	-10	8	15	60
NGBEV_035	RDA_401	F_B3 + R_B3	1_CY9CL.1.TTGAACGC.unmapped.1.fastq.gz	CCTCCAAGGTGTATGAAGTATGTATTTTTTTAATGACAATTCAGTTTTTGAGTACCTTGTTATTTTTGTATATTTTCAGCTGCTTGTGAATTTTCTGAGACGGATGTAACAAATACTGAACATCATCAACCCAGTAATAATGATTTGAACACCACTGAGAAGCGTGCAGCTGAGAGGCATCCAGAAAAGTATCAGGGTAGTTCTGTTTCAAACTTGCATGTGGAGCCATGTG	CATCCAGAAAAGTATCAGGG	-10	8	15	60
NGBEV_036	RDA_401	F_B3 + R_B3	1_CY9CL.1.TTGACACG.unmapped.1.fastq.gz	CCTCCAAGGTGTATGAAGTATGTATTTTTTTAATGACAATTCAGTTTTTGAGTACCTTGTTATTTTTGTATATTTTCAGCTGCTTGTGAATTTTCTGAGACGGATGTAACAAATACTGAACATCATCAACCCAGTAATAATGATTTGAACACCACTGAGAAGCGTGCAGCTGAGAGGCATCCAGAAAAGTATCAGGGTAGTTCTGTTTCAAACTTGCATGTGGAGCCATGTG	CATCCAGAAAAGTATCAGGG	-10	8	15	60
NGBEV_037	RDA_402	F_B4 + R_B4	1_CY9CL.1.TTCTCAGC.unmapped.1.fastq.gz	GTAACTGAAAATCTAATTATAGGAGCATTTGTTACTGAGCCACAGATAATACAAGAGCGTCCCCTCACAAATAAATTAAAGCGTAAAAGGAGACCTACATCAGGCCTTCATCCTGAGGATTTTATCAAGAAAGCAGATTTGGCAGTTCAAAAGACTCCTGAAATGATAAATCAGGGAACTA	ACAAATAAATTAAAGCGTAA	-10	0	15	60
NGBEV_038	RDA_402	F_B4 + R_B4	1_CY9CL.1.TTCTACTA.unmapped.1.fastq.gz	GTAACTGAAAATCTAATTATAGGAGCATTTGTTACTGAGCCACAGATAATACAAGAGCGTCCCCTCACAAATAAATTAAAGCGTAAAAGGAGACCTACATCAGGCCTTCATCCTGAGGATTTTATCAAGAAAGCAGATTTGGCAGTTCAAAAGACTCCTGAAATGATAAATCAGGGAACTA	ACAAATAAATTAAAGCGTAA	-10	0	15	60
NGBEV_039	RDA_402	F_B4 + R_B4	1_CY9CL.1.GGCTCAAT.unmapped.1.fastq.gz	GTAACTGAAAATCTAATTATAGGAGCATTTGTTACTGAGCCACAGATAATACAAGAGCGTCCCCTCACAAATAAATTAAAGCGTAAAAGGAGACCTACATCAGGCCTTCATCCTGAGGATTTTATCAAGAAAGCAGATTTGGCAGTTCAAAAGACTCCTGAAATGATAAATCAGGGAACTA	ACAAATAAATTAAAGCGTAA	-10	0	15	60
NGBEV_040	RDA_402	F_B4 + R_B4	1_CY9CL.1.AACTACGC.unmapped.1.fastq.gz	GTAACTGAAAATCTAATTATAGGAGCATTTGTTACTGAGCCACAGATAATACAAGAGCGTCCCCTCACAAATAAATTAAAGCGTAAAAGGAGACCTACATCAGGCCTTCATCCTGAGGATTTTATCAAGAAAGCAGATTTGGCAGTTCAAAAGACTCCTGAAATGATAAATCAGGGAACTA	ACAAATAAATTAAAGCGTAA	-10	0	15	60
NGBEV_041	RDA_402	F_B4 + R_B4	1_CY9CL.1.TTCTTGCG.unmapped.1.fastq.gz	GTAACTGAAAATCTAATTATAGGAGCATTTGTTACTGAGCCACAGATAATACAAGAGCGTCCCCTCACAAATAAATTAAAGCGTAAAAGGAGACCTACATCAGGCCTTCATCCTGAGGATTTTATCAAGAAAGCAGATTTGGCAGTTCAAAAGACTCCTGAAATGATAAATCAGGGAACTA	ACAAATAAATTAAAGCGTAA	-10	0	15	60
NGBEV_042	RDA_402	F_B4 + R_B4	1_CY9CL.1.AAGAACGC.unmapped.1.fastq.gz	GTAACTGAAAATCTAATTATAGGAGCATTTGTTACTGAGCCACAGATAATACAAGAGCGTCCCCTCACAAATAAATTAAAGCGTAAAAGGAGACCTACATCAGGCCTTCATCCTGAGGATTTTATCAAGAAAGCAGATTTGGCAGTTCAAAAGACTCCTGAAATGATAAATCAGGGAACTA	ACAAATAAATTAAAGCGTAA	-10	0	15	60
NGBEV_043	RDA_403	F_B4 + R_B4	1_CY9CL.1.CCTCCAAT.unmapped.1.fastq.gz	GTAACTGAAAATCTAATTATAGGAGCATTTGTTACTGAGCCACAGATAATACAAGAGCGTCCCCTCACAAATAAATTAAAGCGTAAAAGGAGACCTACATCAGGCCTTCATCCTGAGGATTTTATCAAGAAAGCAGATTTGGCAGTTCAAAAGACTCCTGAAATGATAAATCAGGGAACTA	GCTTTCTTGATAAAATCCTC	-10	0	15	60
NGBEV_044	RDA_403	F_B4 + R_B4	1_CY9CL.1.AATCGTGC.unmapped.1.fastq.gz	GTAACTGAAAATCTAATTATAGGAGCATTTGTTACTGAGCCACAGATAATACAAGAGCGTCCCCTCACAAATAAATTAAAGCGTAAAAGGAGACCTACATCAGGCCTTCATCCTGAGGATTTTATCAAGAAAGCAGATTTGGCAGTTCAAAAGACTCCTGAAATGATAAATCAGGGAACTA	GCTTTCTTGATAAAATCCTC	-10	0	15	60
NGBEV_045	RDA_403	F_B4 + R_B4	1_CY9CL.1.CCGAACTA.unmapped.1.fastq.gz	GTAACTGAAAATCTAATTATAGGAGCATTTGTTACTGAGCCACAGATAATACAAGAGCGTCCCCTCACAAATAAATTAAAGCGTAAAAGGAGACCTACATCAGGCCTTCATCCTGAGGATTTTATCAAGAAAGCAGATTTGGCAGTTCAAAAGACTCCTGAAATGATAAATCAGGGAACTA	GCTTTCTTGATAAAATCCTC	-10	0	15	60
NGBEV_046	RDA_403	F_B4 + R_B4	1_CY9CL.1.AACTTGCG.unmapped.1.fastq.gz	GTAACTGAAAATCTAATTATAGGAGCATTTGTTACTGAGCCACAGATAATACAAGAGCGTCCCCTCACAAATAAATTAAAGCGTAAAAGGAGACCTACATCAGGCCTTCATCCTGAGGATTTTATCAAGAAAGCAGATTTGGCAGTTCAAAAGACTCCTGAAATGATAAATCAGGGAACTA	GCTTTCTTGATAAAATCCTC	-10	0	15	60
NGBEV_047	RDA_403	F_B4 + R_B4	1_CY9CL.1.GGCTGTCG.unmapped.1.fastq.gz	GTAACTGAAAATCTAATTATAGGAGCATTTGTTACTGAGCCACAGATAATACAAGAGCGTCCCCTCACAAATAAATTAAAGCGTAAAAGGAGACCTACATCAGGCCTTCATCCTGAGGATTTTATCAAGAAAGCAGATTTGGCAGTTCAAAAGACTCCTGAAATGATAAATCAGGGAACTA	GCTTTCTTGATAAAATCCTC	-10	0	15	60
NGBEV_048	RDA_403	F_B4 + R_B4	1_CY9CL.1.GGCTTGGC.unmapped.1.fastq.gz	GTAACTGAAAATCTAATTATAGGAGCATTTGTTACTGAGCCACAGATAATACAAGAGCGTCCCCTCACAAATAAATTAAAGCGTAAAAGGAGACCTACATCAGGCCTTCATCCTGAGGATTTTATCAAGAAAGCAGATTTGGCAGTTCAAAAGACTCCTGAAATGATAAATCAGGGAACTA	GCTTTCTTGATAAAATCCTC	-10	0	15	60
NGBEV_055	RDA_405	F_B6 + R_B6	1_CY9CL.1.GGTCACCG.unmapped.1.fastq.gz	TTTAGAATCATAAATCCAGATTGATCTTGGGAGTGTAAAAAACTGAGGCTCTTTAGCTTCTTAGGACAGCACTTCCTGATTTTGTTTTCAACTTCTAATCCTTTGAGTGTTTTTCATTCTGCAGATGCTGAGTTTGTGTGTGAACGGACACTGAAATATTTTCTAGGAATTGCGGGAGGAAAATGGGTAGTTAGCTATTTCTGTAAGTATAATACTATTTCT	ATTCCTAGAAAATATTTCAG	-10	8	15	60
NGBEV_056	RDA_405	F_B6 + R_B6	1_CY9CL.1.AAGAACTA.unmapped.1.fastq.gz	TTTAGAATCATAAATCCAGATTGATCTTGGGAGTGTAAAAAACTGAGGCTCTTTAGCTTCTTAGGACAGCACTTCCTGATTTTGTTTTCAACTTCTAATCCTTTGAGTGTTTTTCATTCTGCAGATGCTGAGTTTGTGTGTGAACGGACACTGAAATATTTTCTAGGAATTGCGGGAGGAAAATGGGTAGTTAGCTATTTCTGTAAGTATAATACTATTTCT	ATTCCTAGAAAATATTTCAG	-10	8	15	60
NGBEV_057	RDA_405	F_B6 + R_B6	1_CY9CL.1.AACTCACG.unmapped.1.fastq.gz	TTTAGAATCATAAATCCAGATTGATCTTGGGAGTGTAAAAAACTGAGGCTCTTTAGCTTCTTAGGACAGCACTTCCTGATTTTGTTTTCAACTTCTAATCCTTTGAGTGTTTTTCATTCTGCAGATGCTGAGTTTGTGTGTGAACGGACACTGAAATATTTTCTAGGAATTGCGGGAGGAAAATGGGTAGTTAGCTATTTCTGTAAGTATAATACTATTTCT	ATTCCTAGAAAATATTTCAG	-10	8	15	60
NGBEV_058	RDA_405	F_B6 + R_B6	1_CY9CL.1.AAGATGCG.unmapped.1.fastq.gz	TTTAGAATCATAAATCCAGATTGATCTTGGGAGTGTAAAAAACTGAGGCTCTTTAGCTTCTTAGGACAGCACTTCCTGATTTTGTTTTCAACTTCTAATCCTTTGAGTGTTTTTCATTCTGCAGATGCTGAGTTTGTGTGTGAACGGACACTGAAATATTTTCTAGGAATTGCGGGAGGAAAATGGGTAGTTAGCTATTTCTGTAAGTATAATACTATTTCT	ATTCCTAGAAAATATTTCAG	-10	8	15	60
NGBEV_059	RDA_405	F_B6 + R_B6	1_CY9CL.1.TTCTTGTA.unmapped.1.fastq.gz	TTTAGAATCATAAATCCAGATTGATCTTGGGAGTGTAAAAAACTGAGGCTCTTTAGCTTCTTAGGACAGCACTTCCTGATTTTGTTTTCAACTTCTAATCCTTTGAGTGTTTTTCATTCTGCAGATGCTGAGTTTGTGTGTGAACGGACACTGAAATATTTTCTAGGAATTGCGGGAGGAAAATGGGTAGTTAGCTATTTCTGTAAGTATAATACTATTTCT	ATTCCTAGAAAATATTTCAG	-10	8	15	60
NGBEV_060	RDA_405	F_B6 + R_B6	1_CY9CL.1.CCAGGTGC.unmapped.1.fastq.gz	TTTAGAATCATAAATCCAGATTGATCTTGGGAGTGTAAAAAACTGAGGCTCTTTAGCTTCTTAGGACAGCACTTCCTGATTTTGTTTTCAACTTCTAATCCTTTGAGTGTTTTTCATTCTGCAGATGCTGAGTTTGTGTGTGAACGGACACTGAAATATTTTCTAGGAATTGCGGGAGGAAAATGGGTAGTTAGCTATTTCTGTAAGTATAATACTATTTCT	ATTCCTAGAAAATATTTCAG	-10	8	15	60
NGBEV_159_F1_D1_R1_B1	RDA336	F1_D1_R1_B1	NGBEV_159_F1_D1_R1_B1.construct.fastq.gz	AGGCCTTATGTTGACTCAGTCATAACAGCTCAAAGTTGAACTTATTCACTAAGAATAGCTTTATTTTTAAATAAATTATTGAGCCTCATTTATTTTCTTTTTCTCCCCCCCTACCCTGCTAGTCTGGAGTTGATCAAGGAACCTGTCTCCACAAAGTGTGACCACATATTTTGCAAGTAAGTTTGAATGTGTTATGTGGCTCCAT	AGGAACCTGTCTCCACAAAG	-10	0	15	60
NGBEV_159_F2_C1_R2_C2	RDA336	F2_C1_R2_C2	NGBEV_159_F2_C1_R2_C2.construct.fastq.gz	TATTTGGTTCTGTTTTTGCCTTCCCTAGAGTGCTAACTTCCAGTAACGAGATACTTTCCTGAGTGCCATAATCAGTACCAGGTACCAATGAAATACTGCTACTCTCTACAGATCTTTCAGTTTGCAAAACCCTTTCTCCACTTAACATGAGATCTTTGGGGTCTTCAGCA	GCTAACTTCCAGTAACGAGA	-10	8	10	50
NGBEV_159_F2_E3_R2_E4	RDA336	F2_E3_R2_E4	NGBEV_159_F2_E3_R2_E4.construct.fastq.gz	TCAGCAAACCTAAGAATGTGGGATACATACTACTGAATGCAAAGGACACCACACACACGCATGTGCACACACACACACGCTTTTTACCTGAGTGGTTAAAATGTCACTCTGAGAGGATAGCCCTGAGCAGTCTTCAGAGACGCTTGTTTCACTCTCACACCCAGATGCTGCTTC	GCTTTTTACCTGAGTGGTTA	-10	8	15	50
NGBEV_159_o1479_o1480	RDA336	o1479_o1480	NGBEV_159_o1479_o1480.construct.fastq.gz	TGATGAATGGTTTTATAGGAACGCTATGTTATTAAATAATTTCTACTTTTTCCTACTGTGGTTGCTTCCAACCTAGCATCATTACCAAATTATATACCTTTTGGTTATATCATTCTTACATAAAGGACACTGTGAAGGCCCTTTCTTCTGGTTGAGAA	TATATCATTCTTACATAAAG	-10	0	8	50
NGBEV_160_F1_D1_R1_B1	RDA336	F1_D1_R1_B1	NGBEV_160_F1_D1_R1_B1.construct.fastq.gz	AGGCCTTATGTTGACTCAGTCATAACAGCTCAAAGTTGAACTTATTCACTAAGAATAGCTTTATTTTTAAATAAATTATTGAGCCTCATTTATTTTCTTTTTCTCCCCCCCTACCCTGCTAGTCTGGAGTTGATCAAGGAACCTGTCTCCACAAAGTGTGACCACATATTTTGCAAGTAAGTTTGAATGTGTTATGTGGCTCCAT	AGGAACCTGTCTCCACAAAG	-10	0	15	60
NGBEV_160_F2_C1_R2_C2	RDA336	F2_C1_R2_C2	NGBEV_160_F2_C1_R2_C2.construct.fastq.gz	TATTTGGTTCTGTTTTTGCCTTCCCTAGAGTGCTAACTTCCAGTAACGAGATACTTTCCTGAGTGCCATAATCAGTACCAGGTACCAATGAAATACTGCTACTCTCTACAGATCTTTCAGTTTGCAAAACCCTTTCTCCACTTAACATGAGATCTTTGGGGTCTTCAGCA	GCTAACTTCCAGTAACGAGA	-10	8	10	50
NGBEV_160_F2_E3_R2_E4	RDA336	F2_E3_R2_E4	NGBEV_160_F2_E3_R2_E4.construct.fastq.gz	TCAGCAAACCTAAGAATGTGGGATACATACTACTGAATGCAAAGGACACCACACACACGCATGTGCACACACACACACGCTTTTTACCTGAGTGGTTAAAATGTCACTCTGAGAGGATAGCCCTGAGCAGTCTTCAGAGACGCTTGTTTCACTCTCACACCCAGATGCTGCTTC	GCTTTTTACCTGAGTGGTTA	-10	8	15	50
NGBEV_160_o1479_o1480	RDA336	o1479_o1480	NGBEV_160_o1479_o1480.construct.fastq.gz	TGATGAATGGTTTTATAGGAACGCTATGTTATTAAATAATTTCTACTTTTTCCTACTGTGGTTGCTTCCAACCTAGCATCATTACCAAATTATATACCTTTTGGTTATATCATTCTTACATAAAGGACACTGTGAAGGCCCTTTCTTCTGGTTGAGAA	TATATCATTCTTACATAAAG	-10	0	8	50
NGBEV_165_F1_D1_R1_B1	RDA429	F1_D1_R1_B1	NGBEV_165_F1_D1_R1_B1.construct.fastq.gz	AGGCCTTATGTTGACTCAGTCATAACAGCTCAAAGTTGAACTTATTCACTAAGAATAGCTTTATTTTTAAATAAATTATTGAGCCTCATTTATTTTCTTTTTCTCCCCCCCTACCCTGCTAGTCTGGAGTTGATCAAGGAACCTGTCTCCACAAAGTGTGACCACATATTTTGCAAGTAAGTTTGAATGTGTTATGTGGCTCCAT	AGGAACCTGTCTCCACAAAG	-10	0	15	60
NGBEV_165_F2_C1_R2_C2	RDA429	F2_C1_R2_C2	NGBEV_165_F2_C1_R2_C2.construct.fastq.gz	TATTTGGTTCTGTTTTTGCCTTCCCTAGAGTGCTAACTTCCAGTAACGAGATACTTTCCTGAGTGCCATAATCAGTACCAGGTACCAATGAAATACTGCTACTCTCTACAGATCTTTCAGTTTGCAAAACCCTTTCTCCACTTAACATGAGATCTTTGGGGTCTTCAGCA	GCTAACTTCCAGTAACGAGA	-10	8	10	50
NGBEV_165_F2_E3_R2_E4	RDA429	F2_E3_R2_E4	NGBEV_165_F2_E3_R2_E4.construct.fastq.gz	TCAGCAAACCTAAGAATGTGGGATACATACTACTGAATGCAAAGGACACCACACACACGCATGTGCACACACACACACGCTTTTTACCTGAGTGGTTAAAATGTCACTCTGAGAGGATAGCCCTGAGCAGTCTTCAGAGACGCTTGTTTCACTCTCACACCCAGATGCTGCTTC	GCTTTTTACCTGAGTGGTTA	-10	8	15	50
NGBEV_165_o1479_o1480	RDA429	o1479_o1480	NGBEV_165_o1479_o1480.construct.fastq.gz	TGATGAATGGTTTTATAGGAACGCTATGTTATTAAATAATTTCTACTTTTTCCTACTGTGGTTGCTTCCAACCTAGCATCATTACCAAATTATATACCTTTTGGTTATATCATTCTTACATAAAGGACACTGTGAAGGCCCTTTCTTCTGGTTGAGAA	TATATCATTCTTACATAAAG	-10	0	8	50
NGBEV_166_F1_D1_R1_B1	RDA429	F1_D1_R1_B1	NGBEV_166_F1_D1_R1_B1.construct.fastq.gz	AGGCCTTATGTTGACTCAGTCATAACAGCTCAAAGTTGAACTTATTCACTAAGAATAGCTTTATTTTTAAATAAATTATTGAGCCTCATTTATTTTCTTTTTCTCCCCCCCTACCCTGCTAGTCTGGAGTTGATCAAGGAACCTGTCTCCACAAAGTGTGACCACATATTTTGCAAGTAAGTTTGAATGTGTTATGTGGCTCCAT	AGGAACCTGTCTCCACAAAG	-10	0	15	60
NGBEV_166_F2_C1_R2_C2	RDA429	F2_C1_R2_C2	NGBEV_166_F2_C1_R2_C2.construct.fastq.gz	TATTTGGTTCTGTTTTTGCCTTCCCTAGAGTGCTAACTTCCAGTAACGAGATACTTTCCTGAGTGCCATAATCAGTACCAGGTACCAATGAAATACTGCTACTCTCTACAGATCTTTCAGTTTGCAAAACCCTTTCTCCACTTAACATGAGATCTTTGGGGTCTTCAGCA	GCTAACTTCCAGTAACGAGA	-10	8	10	50
NGBEV_166_F2_E3_R2_E4	RDA429	F2_E3_R2_E4	NGBEV_166_F2_E3_R2_E4.construct.fastq.gz	TCAGCAAACCTAAGAATGTGGGATACATACTACTGAATGCAAAGGACACCACACACACGCATGTGCACACACACACACGCTTTTTACCTGAGTGGTTAAAATGTCACTCTGAGAGGATAGCCCTGAGCAGTCTTCAGAGACGCTTGTTTCACTCTCACACCCAGATGCTGCTTC	GCTTTTTACCTGAGTGGTTA	-10	8	15	50
NGBEV_166_o1479_o1480	RDA429	o1479_o1480	NGBEV_166_o1479_o1480.construct.fastq.gz	TGATGAATGGTTTTATAGGAACGCTATGTTATTAAATAATTTCTACTTTTTCCTACTGTGGTTGCTTCCAACCTAGCATCATTACCAAATTATATACCTTTTGGTTATATCATTCTTACATAAAGGACACTGTGAAGGCCCTTTCTTCTGGTTGAGAA	TATATCATTCTTACATAAAG	-10	0	8	50
NGBEV_189_F2_C1_R2_C2	RDA_532	F2_C1_R2_C2	NGBEV_189_F2_C1_R2_C2.construct.fastq.gz	TATTTGGTTCTGTTTTTGCCTTCCCTAGAGTGCTAACTTCCAGTAACGAGATACTTTCCTGAGTGCCATAATCAGTACCAGGTACCAATGAAATACTGCTACTCTCTACAGATCTTTCAGTTTGCAAAACCCTTTCTCCACTTAACATGAGATCTTTGGGGTCTTCAGCA	GCTAACTTCCAGTAACGAGA	-10	8	10	50
NGBEV_190_F2_C1_R2_C2	RDA_532	F2_C1_R2_C2	NGBEV_190_F2_C1_R2_C2.construct.fastq.gz	TATTTGGTTCTGTTTTTGCCTTCCCTAGAGTGCTAACTTCCAGTAACGAGATACTTTCCTGAGTGCCATAATCAGTACCAGGTACCAATGAAATACTGCTACTCTCTACAGATCTTTCAGTTTGCAAAACCCTTTCTCCACTTAACATGAGATCTTTGGGGTCTTCAGCA	GCTAACTTCCAGTAACGAGA	-10	8	10	50
NGBEV_191_F2_C1_R2_C2	RDA_532	F2_C1_R2_C2	NGBEV_191_F2_C1_R2_C2.construct.fastq.gz	TATTTGGTTCTGTTTTTGCCTTCCCTAGAGTGCTAACTTCCAGTAACGAGATACTTTCCTGAGTGCCATAATCAGTACCAGGTACCAATGAAATACTGCTACTCTCTACAGATCTTTCAGTTTGCAAAACCCTTTCTCCACTTAACATGAGATCTTTGGGGTCTTCAGCA	GCTAACTTCCAGTAACGAGA	-10	8	10	50
NGBEV_192_F2_C1_R2_C2	RDA_532	F2_C1_R2_C2	NGBEV_192_F2_C1_R2_C2.construct.fastq.gz	TATTTGGTTCTGTTTTTGCCTTCCCTAGAGTGCTAACTTCCAGTAACGAGATACTTTCCTGAGTGCCATAATCAGTACCAGGTACCAATGAAATACTGCTACTCTCTACAGATCTTTCAGTTTGCAAAACCCTTTCTCCACTTAACATGAGATCTTTGGGGTCTTCAGCA	GCTAACTTCCAGTAACGAGA	-10	8	10	50
NGBEV_193_F2_C1_R2_C2	RDA_532	F2_C1_R2_C2	NGBEV_193_F2_C1_R2_C2.construct.fastq.gz	TATTTGGTTCTGTTTTTGCCTTCCCTAGAGTGCTAACTTCCAGTAACGAGATACTTTCCTGAGTGCCATAATCAGTACCAGGTACCAATGAAATACTGCTACTCTCTACAGATCTTTCAGTTTGCAAAACCCTTTCTCCACTTAACATGAGATCTTTGGGGTCTTCAGCA	GCTAACTTCCAGTAACGAGA	-10	8	10	50
NGBEV_194_F2_C1_R2_C2	RDA_532	F2_C1_R2_C2	NGBEV_194_F2_C1_R2_C2.construct.fastq.gz	TATTTGGTTCTGTTTTTGCCTTCCCTAGAGTGCTAACTTCCAGTAACGAGATACTTTCCTGAGTGCCATAATCAGTACCAGGTACCAATGAAATACTGCTACTCTCTACAGATCTTTCAGTTTGCAAAACCCTTTCTCCACTTAACATGAGATCTTTGGGGTCTTCAGCA	GCTAACTTCCAGTAACGAGA	-10	8	10	50
NGBEV_201_o1479_o1480	RDA_534	o1479_o1480	NGBEV_201_o1479_o1480.construct.fastq.gz	TGATGAATGGTTTTATAGGAACGCTATGTTATTAAATAATTTCTACTTTTTCCTACTGTGGTTGCTTCCAACCTAGCATCATTACCAAATTATATACCTTTTGGTTATATCATTCTTACATAAAGGACACTGTGAAGGCCCTTTCTTCTGGTTGAGAA	TTACATAAAGGACACTGTGA	-10	0	8	50
NGBEV_202_o1479_o1480	RDA_534	o1479_o1480	NGBEV_202_o1479_o1480.construct.fastq.gz	TGATGAATGGTTTTATAGGAACGCTATGTTATTAAATAATTTCTACTTTTTCCTACTGTGGTTGCTTCCAACCTAGCATCATTACCAAATTATATACCTTTTGGTTATATCATTCTTACATAAAGGACACTGTGAAGGCCCTTTCTTCTGGTTGAGAA	TTACATAAAGGACACTGTGA	-10	0	8	50
NGBEV_203_o1479_o1480	RDA_534	o1479_o1480	NGBEV_203_o1479_o1480.construct.fastq.gz	TGATGAATGGTTTTATAGGAACGCTATGTTATTAAATAATTTCTACTTTTTCCTACTGTGGTTGCTTCCAACCTAGCATCATTACCAAATTATATACCTTTTGGTTATATCATTCTTACATAAAGGACACTGTGAAGGCCCTTTCTTCTGGTTGAGAA	TTACATAAAGGACACTGTGA	-10	0	8	50
NGBEV_204_o1479_o1480	RDA_534	o1479_o1480	NGBEV_204_o1479_o1480.construct.fastq.gz	TGATGAATGGTTTTATAGGAACGCTATGTTATTAAATAATTTCTACTTTTTCCTACTGTGGTTGCTTCCAACCTAGCATCATTACCAAATTATATACCTTTTGGTTATATCATTCTTACATAAAGGACACTGTGAAGGCCCTTTCTTCTGGTTGAGAA	TTACATAAAGGACACTGTGA	-10	0	8	50
NGBEV_205_o1479_o1480	RDA_534	o1479_o1480	NGBEV_205_o1479_o1480.construct.fastq.gz	TGATGAATGGTTTTATAGGAACGCTATGTTATTAAATAATTTCTACTTTTTCCTACTGTGGTTGCTTCCAACCTAGCATCATTACCAAATTATATACCTTTTGGTTATATCATTCTTACATAAAGGACACTGTGAAGGCCCTTTCTTCTGGTTGAGAA	TTACATAAAGGACACTGTGA	-10	0	8	50
NGBEV_206_o1479_o1480	RDA_534	o1479_o1480	NGBEV_206_o1479_o1480.construct.fastq.gz	TGATGAATGGTTTTATAGGAACGCTATGTTATTAAATAATTTCTACTTTTTCCTACTGTGGTTGCTTCCAACCTAGCATCATTACCAAATTATATACCTTTTGGTTATATCATTCTTACATAAAGGACACTGTGAAGGCCCTTTCTTCTGGTTGAGAA	TTACATAAAGGACACTGTGA	-10	0	8	50
NGBEV_261_o1479_o1480	RDA_544	o1479_o1480	NGBEV_261_o1479_o1480.construct.fastq.gz	TGATGAATGGTTTTATAGGAACGCTATGTTATTAAATAATTTCTACTTTTTCCTACTGTGGTTGCTTCCAACCTAGCATCATTACCAAATTATATACCTTTTGGTTATATCATTCTTACATAAAGGACACTGTGAAGGCCCTTTCTTCTGGTTGAGAA	TTACATAAAGGACACTGTGA	-10	0	8	50
NGBEV_262_o1479_o1480	RDA_544	o1479_o1480	NGBEV_262_o1479_o1480.construct.fastq.gz	TGATGAATGGTTTTATAGGAACGCTATGTTATTAAATAATTTCTACTTTTTCCTACTGTGGTTGCTTCCAACCTAGCATCATTACCAAATTATATACCTTTTGGTTATATCATTCTTACATAAAGGACACTGTGAAGGCCCTTTCTTCTGGTTGAGAA	TTACATAAAGGACACTGTGA	-10	0	8	50
NGBEV_263_o1479_o1480	RDA_544	o1479_o1480	NGBEV_263_o1479_o1480.construct.fastq.gz	TGATGAATGGTTTTATAGGAACGCTATGTTATTAAATAATTTCTACTTTTTCCTACTGTGGTTGCTTCCAACCTAGCATCATTACCAAATTATATACCTTTTGGTTATATCATTCTTACATAAAGGACACTGTGAAGGCCCTTTCTTCTGGTTGAGAA	TTACATAAAGGACACTGTGA	-10	0	8	50
NGBEV_264_o1479_o1480	RDA_544	o1479_o1480	NGBEV_264_o1479_o1480.construct.fastq.gz	TGATGAATGGTTTTATAGGAACGCTATGTTATTAAATAATTTCTACTTTTTCCTACTGTGGTTGCTTCCAACCTAGCATCATTACCAAATTATATACCTTTTGGTTATATCATTCTTACATAAAGGACACTGTGAAGGCCCTTTCTTCTGGTTGAGAA	TTACATAAAGGACACTGTGA	-10	0	8	50
NGBEV_265_o1479_o1480	RDA_544	o1479_o1480	NGBEV_265_o1479_o1480.construct.fastq.gz	TGATGAATGGTTTTATAGGAACGCTATGTTATTAAATAATTTCTACTTTTTCCTACTGTGGTTGCTTCCAACCTAGCATCATTACCAAATTATATACCTTTTGGTTATATCATTCTTACATAAAGGACACTGTGAAGGCCCTTTCTTCTGGTTGAGAA	TTACATAAAGGACACTGTGA	-10	0	8	50
NGBEV_266_o1479_o1480	RDA_544	o1479_o1480	NGBEV_266_o1479_o1480.construct.fastq.gz	TGATGAATGGTTTTATAGGAACGCTATGTTATTAAATAATTTCTACTTTTTCCTACTGTGGTTGCTTCCAACCTAGCATCATTACCAAATTATATACCTTTTGGTTATATCATTCTTACATAAAGGACACTGTGAAGGCCCTTTCTTCTGGTTGAGAA	TTACATAAAGGACACTGTGA	-10	0	8	50
NGBEV_213_F2_E3_R2_E4	RDA_536	F2_E3_R2_E4	NGBEV_213_F2_E3_R2_E4.construct.fastq.gz	TCAGCAAACCTAAGAATGTGGGATACATACTACTGAATGCAAAGGACACCACACACACGCATGTGCACACACACACACGCTTTTTACCTGAGTGGTTAAAATGTCACTCTGAGAGGATAGCCCTGAGCAGTCTTCAGAGACGCTTGTTTCACTCTCACACCCAGATGCTGCTTC	GCTTTTTACCTGAGTGGTTA	-10	8	15	50
NGBEV_214_F2_E3_R2_E4	RDA_536	F2_E3_R2_E4	NGBEV_214_F2_E3_R2_E4.construct.fastq.gz	TCAGCAAACCTAAGAATGTGGGATACATACTACTGAATGCAAAGGACACCACACACACGCATGTGCACACACACACACGCTTTTTACCTGAGTGGTTAAAATGTCACTCTGAGAGGATAGCCCTGAGCAGTCTTCAGAGACGCTTGTTTCACTCTCACACCCAGATGCTGCTTC	GCTTTTTACCTGAGTGGTTA	-10	8	15	50
NGBEV_215_F2_E3_R2_E4	RDA_536	F2_E3_R2_E4	NGBEV_215_F2_E3_R2_E4.construct.fastq.gz	TCAGCAAACCTAAGAATGTGGGATACATACTACTGAATGCAAAGGACACCACACACACGCATGTGCACACACACACACGCTTTTTACCTGAGTGGTTAAAATGTCACTCTGAGAGGATAGCCCTGAGCAGTCTTCAGAGACGCTTGTTTCACTCTCACACCCAGATGCTGCTTC	GCTTTTTACCTGAGTGGTTA	-10	8	15	50
NGBEV_216_F2_E3_R2_E4	RDA_536	F2_E3_R2_E4	NGBEV_216_F2_E3_R2_E4.construct.fastq.gz	TCAGCAAACCTAAGAATGTGGGATACATACTACTGAATGCAAAGGACACCACACACACGCATGTGCACACACACACACGCTTTTTACCTGAGTGGTTAAAATGTCACTCTGAGAGGATAGCCCTGAGCAGTCTTCAGAGACGCTTGTTTCACTCTCACACCCAGATGCTGCTTC	GCTTTTTACCTGAGTGGTTA	-10	8	15	50
NGBEV_217_F2_E3_R2_E4	RDA_536	F2_E3_R2_E4	NGBEV_217_F2_E3_R2_E4.construct.fastq.gz	TCAGCAAACCTAAGAATGTGGGATACATACTACTGAATGCAAAGGACACCACACACACGCATGTGCACACACACACACGCTTTTTACCTGAGTGGTTAAAATGTCACTCTGAGAGGATAGCCCTGAGCAGTCTTCAGAGACGCTTGTTTCACTCTCACACCCAGATGCTGCTTC	GCTTTTTACCTGAGTGGTTA	-10	8	15	50
NGBEV_218_F2_E3_R2_E4	RDA_536	F2_E3_R2_E4	NGBEV_218_F2_E3_R2_E4.construct.fastq.gz	TCAGCAAACCTAAGAATGTGGGATACATACTACTGAATGCAAAGGACACCACACACACGCATGTGCACACACACACACGCTTTTTACCTGAGTGGTTAAAATGTCACTCTGAGAGGATAGCCCTGAGCAGTCTTCAGAGACGCTTGTTTCACTCTCACACCCAGATGCTGCTTC	GCTTTTTACCTGAGTGGTTA	-10	8	15	50
NGBEV_249_F2_C1_R2_C2	RDA_542	F2_C1_R2_C2	NGBEV_249_F2_C1_R2_C2.construct.fastq.gz	TATTTGGTTCTGTTTTTGCCTTCCCTAGAGTGCTAACTTCCAGTAACGAGATACTTTCCTGAGTGCCATAATCAGTACCAGGTACCAATGAAATACTGCTACTCTCTACAGATCTTTCAGTTTGCAAAACCCTTTCTCCACTTAACATGAGATCTTTGGGGTCTTCAGCA	GCTAACTTCCAGTAACGAGA	-10	8	10	50
NGBEV_250_F2_C1_R2_C2	RDA_542	F2_C1_R2_C2	NGBEV_250_F2_C1_R2_C2.construct.fastq.gz	TATTTGGTTCTGTTTTTGCCTTCCCTAGAGTGCTAACTTCCAGTAACGAGATACTTTCCTGAGTGCCATAATCAGTACCAGGTACCAATGAAATACTGCTACTCTCTACAGATCTTTCAGTTTGCAAAACCCTTTCTCCACTTAACATGAGATCTTTGGGGTCTTCAGCA	GCTAACTTCCAGTAACGAGA	-10	8	10	50
NGBEV_251_F2_C1_R2_C2	RDA_542	F2_C1_R2_C2	NGBEV_251_F2_C1_R2_C2.construct.fastq.gz	TATTTGGTTCTGTTTTTGCCTTCCCTAGAGTGCTAACTTCCAGTAACGAGATACTTTCCTGAGTGCCATAATCAGTACCAGGTACCAATGAAATACTGCTACTCTCTACAGATCTTTCAGTTTGCAAAACCCTTTCTCCACTTAACATGAGATCTTTGGGGTCTTCAGCA	GCTAACTTCCAGTAACGAGA	-10	8	10	50
NGBEV_252_F2_C1_R2_C2	RDA_542	F2_C1_R2_C2	NGBEV_252_F2_C1_R2_C2.construct.fastq.gz	TATTTGGTTCTGTTTTTGCCTTCCCTAGAGTGCTAACTTCCAGTAACGAGATACTTTCCTGAGTGCCATAATCAGTACCAGGTACCAATGAAATACTGCTACTCTCTACAGATCTTTCAGTTTGCAAAACCCTTTCTCCACTTAACATGAGATCTTTGGGGTCTTCAGCA	GCTAACTTCCAGTAACGAGA	-10	8	10	50
NGBEV_253_F2_C1_R2_C2	RDA_542	F2_C1_R2_C2	NGBEV_253_F2_C1_R2_C2.construct.fastq.gz	TATTTGGTTCTGTTTTTGCCTTCCCTAGAGTGCTAACTTCCAGTAACGAGATACTTTCCTGAGTGCCATAATCAGTACCAGGTACCAATGAAATACTGCTACTCTCTACAGATCTTTCAGTTTGCAAAACCCTTTCTCCACTTAACATGAGATCTTTGGGGTCTTCAGCA	GCTAACTTCCAGTAACGAGA	-10	8	10	50
NGBEV_254_F2_C1_R2_C2	RDA_542	F2_C1_R2_C2	NGBEV_254_F2_C1_R2_C2.construct.fastq.gz	TATTTGGTTCTGTTTTTGCCTTCCCTAGAGTGCTAACTTCCAGTAACGAGATACTTTCCTGAGTGCCATAATCAGTACCAGGTACCAATGAAATACTGCTACTCTCTACAGATCTTTCAGTTTGCAAAACCCTTTCTCCACTTAACATGAGATCTTTGGGGTCTTCAGCA	GCTAACTTCCAGTAACGAGA	-10	8	10	50
NGBEV_195_o1479_o1480	RDA_533	o1479_o1480	NGBEV_195_o1479_o1480.construct.fastq.gz	TGATGAATGGTTTTATAGGAACGCTATGTTATTAAATAATTTCTACTTTTTCCTACTGTGGTTGCTTCCAACCTAGCATCATTACCAAATTATATACCTTTTGGTTATATCATTCTTACATAAAGGACACTGTGAAGGCCCTTTCTTCTGGTTGAGAA	TATATCATTCTTACATAAAG	-10	0	5	50
NGBEV_196_o1479_o1480	RDA_533	o1479_o1480	NGBEV_196_o1479_o1480.construct.fastq.gz	TGATGAATGGTTTTATAGGAACGCTATGTTATTAAATAATTTCTACTTTTTCCTACTGTGGTTGCTTCCAACCTAGCATCATTACCAAATTATATACCTTTTGGTTATATCATTCTTACATAAAGGACACTGTGAAGGCCCTTTCTTCTGGTTGAGAA	TATATCATTCTTACATAAAG	-10	0	5	50
NGBEV_197_o1479_o1480	RDA_533	o1479_o1480	NGBEV_197_o1479_o1480.construct.fastq.gz	TGATGAATGGTTTTATAGGAACGCTATGTTATTAAATAATTTCTACTTTTTCCTACTGTGGTTGCTTCCAACCTAGCATCATTACCAAATTATATACCTTTTGGTTATATCATTCTTACATAAAGGACACTGTGAAGGCCCTTTCTTCTGGTTGAGAA	TATATCATTCTTACATAAAG	-10	0	5	50
NGBEV_198_o1479_o1480	RDA_533	o1479_o1480	NGBEV_198_o1479_o1480.construct.fastq.gz	TGATGAATGGTTTTATAGGAACGCTATGTTATTAAATAATTTCTACTTTTTCCTACTGTGGTTGCTTCCAACCTAGCATCATTACCAAATTATATACCTTTTGGTTATATCATTCTTACATAAAGGACACTGTGAAGGCCCTTTCTTCTGGTTGAGAA	TATATCATTCTTACATAAAG	-10	0	5	50
NGBEV_199_o1479_o1480	RDA_533	o1479_o1480	NGBEV_199_o1479_o1480.construct.fastq.gz	TGATGAATGGTTTTATAGGAACGCTATGTTATTAAATAATTTCTACTTTTTCCTACTGTGGTTGCTTCCAACCTAGCATCATTACCAAATTATATACCTTTTGGTTATATCATTCTTACATAAAGGACACTGTGAAGGCCCTTTCTTCTGGTTGAGAA	TATATCATTCTTACATAAAG	-10	0	5	50
NGBEV_200_o1479_o1480	RDA_533	o1479_o1480	NGBEV_200_o1479_o1480.construct.fastq.gz	TGATGAATGGTTTTATAGGAACGCTATGTTATTAAATAATTTCTACTTTTTCCTACTGTGGTTGCTTCCAACCTAGCATCATTACCAAATTATATACCTTTTGGTTATATCATTCTTACATAAAGGACACTGTGAAGGCCCTTTCTTCTGGTTGAGAA	TATATCATTCTTACATAAAG	-10	0	5	50
NGBEV_255_o1479_o1480	RDA_543	o1479_o1480	NGBEV_255_o1479_o1480.construct.fastq.gz	TGATGAATGGTTTTATAGGAACGCTATGTTATTAAATAATTTCTACTTTTTCCTACTGTGGTTGCTTCCAACCTAGCATCATTACCAAATTATATACCTTTTGGTTATATCATTCTTACATAAAGGACACTGTGAAGGCCCTTTCTTCTGGTTGAGAA	TATATCATTCTTACATAAAG	-10	0	5	50
NGBEV_256_o1479_o1480	RDA_543	o1479_o1480	NGBEV_256_o1479_o1480.construct.fastq.gz	TGATGAATGGTTTTATAGGAACGCTATGTTATTAAATAATTTCTACTTTTTCCTACTGTGGTTGCTTCCAACCTAGCATCATTACCAAATTATATACCTTTTGGTTATATCATTCTTACATAAAGGACACTGTGAAGGCCCTTTCTTCTGGTTGAGAA	TATATCATTCTTACATAAAG	-10	0	5	50
NGBEV_257_o1479_o1480	RDA_543	o1479_o1480	NGBEV_257_o1479_o1480.construct.fastq.gz	TGATGAATGGTTTTATAGGAACGCTATGTTATTAAATAATTTCTACTTTTTCCTACTGTGGTTGCTTCCAACCTAGCATCATTACCAAATTATATACCTTTTGGTTATATCATTCTTACATAAAGGACACTGTGAAGGCCCTTTCTTCTGGTTGAGAA	TATATCATTCTTACATAAAG	-10	0	5	50
NGBEV_258_o1479_o1480	RDA_543	o1479_o1480	NGBEV_258_o1479_o1480.construct.fastq.gz	TGATGAATGGTTTTATAGGAACGCTATGTTATTAAATAATTTCTACTTTTTCCTACTGTGGTTGCTTCCAACCTAGCATCATTACCAAATTATATACCTTTTGGTTATATCATTCTTACATAAAGGACACTGTGAAGGCCCTTTCTTCTGGTTGAGAA	TATATCATTCTTACATAAAG	-10	0	5	50
NGBEV_259_o1479_o1480	RDA_543	o1479_o1480	NGBEV_259_o1479_o1480.construct.fastq.gz	TGATGAATGGTTTTATAGGAACGCTATGTTATTAAATAATTTCTACTTTTTCCTACTGTGGTTGCTTCCAACCTAGCATCATTACCAAATTATATACCTTTTGGTTATATCATTCTTACATAAAGGACACTGTGAAGGCCCTTTCTTCTGGTTGAGAA	TATATCATTCTTACATAAAG	-10	0	5	50
NGBEV_260_o1479_o1480	RDA_543	o1479_o1480	NGBEV_260_o1479_o1480.construct.fastq.gz	TGATGAATGGTTTTATAGGAACGCTATGTTATTAAATAATTTCTACTTTTTCCTACTGTGGTTGCTTCCAACCTAGCATCATTACCAAATTATATACCTTTTGGTTATATCATTCTTACATAAAGGACACTGTGAAGGCCCTTTCTTCTGGTTGAGAA	TATATCATTCTTACATAAAG	-10	0	5	50
NGBEV_273_F2_E3_R2_E4	RDA_546	F2_E3_R2_E4	NGBEV_273_F2_E3_R2_E4.construct.fastq.gz	TCAGCAAACCTAAGAATGTGGGATACATACTACTGAATGCAAAGGACACCACACACACGCATGTGCACACACACACACGCTTTTTACCTGAGTGGTTAAAATGTCACTCTGAGAGGATAGCCCTGAGCAGTCTTCAGAGACGCTTGTTTCACTCTCACACCCAGATGCTGCTTC	GCTTTTTACCTGAGTGGTTA	-10	8	15	50
NGBEV_274_F2_E3_R2_E4	RDA_546	F2_E3_R2_E4	NGBEV_274_F2_E3_R2_E4.construct.fastq.gz	TCAGCAAACCTAAGAATGTGGGATACATACTACTGAATGCAAAGGACACCACACACACGCATGTGCACACACACACACGCTTTTTACCTGAGTGGTTAAAATGTCACTCTGAGAGGATAGCCCTGAGCAGTCTTCAGAGACGCTTGTTTCACTCTCACACCCAGATGCTGCTTC	GCTTTTTACCTGAGTGGTTA	-10	8	15	50
NGBEV_275_F2_E3_R2_E4	RDA_546	F2_E3_R2_E4	NGBEV_275_F2_E3_R2_E4.construct.fastq.gz	TCAGCAAACCTAAGAATGTGGGATACATACTACTGAATGCAAAGGACACCACACACACGCATGTGCACACACACACACGCTTTTTACCTGAGTGGTTAAAATGTCACTCTGAGAGGATAGCCCTGAGCAGTCTTCAGAGACGCTTGTTTCACTCTCACACCCAGATGCTGCTTC	GCTTTTTACCTGAGTGGTTA	-10	8	15	50
NGBEV_276_F2_E3_R2_E4	RDA_546	F2_E3_R2_E4	NGBEV_276_F2_E3_R2_E4.construct.fastq.gz	TCAGCAAACCTAAGAATGTGGGATACATACTACTGAATGCAAAGGACACCACACACACGCATGTGCACACACACACACGCTTTTTACCTGAGTGGTTAAAATGTCACTCTGAGAGGATAGCCCTGAGCAGTCTTCAGAGACGCTTGTTTCACTCTCACACCCAGATGCTGCTTC	GCTTTTTACCTGAGTGGTTA	-10	8	15	50
NGBEV_277_F2_E3_R2_E4	RDA_546	F2_E3_R2_E4	NGBEV_277_F2_E3_R2_E4.construct.fastq.gz	TCAGCAAACCTAAGAATGTGGGATACATACTACTGAATGCAAAGGACACCACACACACGCATGTGCACACACACACACGCTTTTTACCTGAGTGGTTAAAATGTCACTCTGAGAGGATAGCCCTGAGCAGTCTTCAGAGACGCTTGTTTCACTCTCACACCCAGATGCTGCTTC	GCTTTTTACCTGAGTGGTTA	-10	8	15	50
NGBEV_278_F2_E3_R2_E4	RDA_546	F2_E3_R2_E4	NGBEV_278_F2_E3_R2_E4.construct.fastq.gz	TCAGCAAACCTAAGAATGTGGGATACATACTACTGAATGCAAAGGACACCACACACACGCATGTGCACACACACACACGCTTTTTACCTGAGTGGTTAAAATGTCACTCTGAGAGGATAGCCCTGAGCAGTCTTCAGAGACGCTTGTTTCACTCTCACACCCAGATGCTGCTTC	GCTTTTTACCTGAGTGGTTA	-10	8	15	50
NGBEV_291_F1_D1_R1_B1	RDA_549	F1_D1_R1_B1	NGBEV_291_F1_D1_R1_B1.construct.fastq.gz	AGGCCTTATGTTGACTCAGTCATAACAGCTCAAAGTTGAACTTATTCACTAAGAATAGCTTTATTTTTAAATAAATTATTGAGCCTCATTTATTTTCTTTTTCTCCCCCCCTACCCTGCTAGTCTGGAGTTGATCAAGGAACCTGTCTCCACAAAGTGTGACCACATATTTTGCAAGTAAGTTTGAATGTGTTATGTGGCTCCAT	AGGAACCTGTCTCCACAAAG	-10	0	15	60
NGBEV_292_F1_D1_R1_B1	RDA_549	F1_D1_R1_B1	NGBEV_292_F1_D1_R1_B1.construct.fastq.gz	AGGCCTTATGTTGACTCAGTCATAACAGCTCAAAGTTGAACTTATTCACTAAGAATAGCTTTATTTTTAAATAAATTATTGAGCCTCATTTATTTTCTTTTTCTCCCCCCCTACCCTGCTAGTCTGGAGTTGATCAAGGAACCTGTCTCCACAAAGTGTGACCACATATTTTGCAAGTAAGTTTGAATGTGTTATGTGGCTCCAT	AGGAACCTGTCTCCACAAAG	-10	0	15	60
NGBEV_293_F1_D1_R1_B1	RDA_549	F1_D1_R1_B1	NGBEV_293_F1_D1_R1_B1.construct.fastq.gz	AGGCCTTATGTTGACTCAGTCATAACAGCTCAAAGTTGAACTTATTCACTAAGAATAGCTTTATTTTTAAATAAATTATTGAGCCTCATTTATTTTCTTTTTCTCCCCCCCTACCCTGCTAGTCTGGAGTTGATCAAGGAACCTGTCTCCACAAAGTGTGACCACATATTTTGCAAGTAAGTTTGAATGTGTTATGTGGCTCCAT	AGGAACCTGTCTCCACAAAG	-10	0	15	60
NGBEV_294_F1_D1_R1_B1	RDA_549	F1_D1_R1_B1	NGBEV_294_F1_D1_R1_B1.construct.fastq.gz	AGGCCTTATGTTGACTCAGTCATAACAGCTCAAAGTTGAACTTATTCACTAAGAATAGCTTTATTTTTAAATAAATTATTGAGCCTCATTTATTTTCTTTTTCTCCCCCCCTACCCTGCTAGTCTGGAGTTGATCAAGGAACCTGTCTCCACAAAGTGTGACCACATATTTTGCAAGTAAGTTTGAATGTGTTATGTGGCTCCAT	AGGAACCTGTCTCCACAAAG	-10	0	15	60
NGBEV_295_F1_D1_R1_B1	RDA_549	F1_D1_R1_B1	NGBEV_295_F1_D1_R1_B1.construct.fastq.gz	AGGCCTTATGTTGACTCAGTCATAACAGCTCAAAGTTGAACTTATTCACTAAGAATAGCTTTATTTTTAAATAAATTATTGAGCCTCATTTATTTTCTTTTTCTCCCCCCCTACCCTGCTAGTCTGGAGTTGATCAAGGAACCTGTCTCCACAAAGTGTGACCACATATTTTGCAAGTAAGTTTGAATGTGTTATGTGGCTCCAT	AGGAACCTGTCTCCACAAAG	-10	0	15	60
NGBEV_296_F1_D1_R1_B1	RDA_549	F1_D1_R1_B1	NGBEV_296_F1_D1_R1_B1.construct.fastq.gz	AGGCCTTATGTTGACTCAGTCATAACAGCTCAAAGTTGAACTTATTCACTAAGAATAGCTTTATTTTTAAATAAATTATTGAGCCTCATTTATTTTCTTTTTCTCCCCCCCTACCCTGCTAGTCTGGAGTTGATCAAGGAACCTGTCTCCACAAAGTGTGACCACATATTTTGCAAGTAAGTTTGAATGTGTTATGTGGCTCCAT	AGGAACCTGTCTCCACAAAG	-10	0	15	60
NGBEV_290_F2_G1_R2_G2	RDA_548	F2_G1_R2_G2	NGBEV_290_F2_G1_R2_G2+.construct.fastq.gz	ATATAAATAAAGATGTCAGATACCACAGCATCTTTACATTGATGTTTCTTACCTTTCCACTCCTGGTTCTTTATTTTTACTGGTAGAACTATCTGCAGACACCTCAAACTTGTCAGCAGAAAGGCCTTCTGGATTCTGGC	CTTTATTTTTACTGGTAGAA	-10	8	15	50
NGBEV_289_F2_G1_R2_G2	RDA_548	F2_G1_R2_G2	NGBEV_289_F2_G1_R2_G2+.construct.fastq.gz	ATATAAATAAAGATGTCAGATACCACAGCATCTTTACATTGATGTTTCTTACCTTTCCACTCCTGGTTCTTTATTTTTACTGGTAGAACTATCTGCAGACACCTCAAACTTGTCAGCAGAAAGGCCTTCTGGATTCTGGC	CTTTATTTTTACTGGTAGAA	-10	8	15	50
NGBEV_288_F2_G1_R2_G2	RDA_548	F2_G1_R2_G2	NGBEV_288_F2_G1_R2_G2+.construct.fastq.gz	ATATAAATAAAGATGTCAGATACCACAGCATCTTTACATTGATGTTTCTTACCTTTCCACTCCTGGTTCTTTATTTTTACTGGTAGAACTATCTGCAGACACCTCAAACTTGTCAGCAGAAAGGCCTTCTGGATTCTGGC	CTTTATTTTTACTGGTAGAA	-10	8	15	50
NGBEV_287_F2_G1_R2_G2	RDA_548	F2_G1_R2_G2	NGBEV_287_F2_G1_R2_G2+.construct.fastq.gz	ATATAAATAAAGATGTCAGATACCACAGCATCTTTACATTGATGTTTCTTACCTTTCCACTCCTGGTTCTTTATTTTTACTGGTAGAACTATCTGCAGACACCTCAAACTTGTCAGCAGAAAGGCCTTCTGGATTCTGGC	CTTTATTTTTACTGGTAGAA	-10	8	15	50
NGBEV_286_F2_G1_R2_G2	RDA_548	F2_G1_R2_G2	NGBEV_286_F2_G1_R2_G2+.construct.fastq.gz	ATATAAATAAAGATGTCAGATACCACAGCATCTTTACATTGATGTTTCTTACCTTTCCACTCCTGGTTCTTTATTTTTACTGGTAGAACTATCTGCAGACACCTCAAACTTGTCAGCAGAAAGGCCTTCTGGATTCTGGC	CTTTATTTTTACTGGTAGAA	-10	8	15	50
NGBEV_285_F2_G1_R2_G2	RDA_548	F2_G1_R2_G2	NGBEV_285_F2_G1_R2_G2+.construct.fastq.gz	ATATAAATAAAGATGTCAGATACCACAGCATCTTTACATTGATGTTTCTTACCTTTCCACTCCTGGTTCTTTATTTTTACTGGTAGAACTATCTGCAGACACCTCAAACTTGTCAGCAGAAAGGCCTTCTGGATTCTGGC	CTTTATTTTTACTGGTAGAA	-10	8	15	50
NGBEV_159_F1_B3 +R1_B3	RDA_336	F1_B3 +R1_B3	NGBEV_159_F1_B3+%2BR1_B3+.construct.fastq.gz	CACATGGCTCCACATGCAAGTTTGAAACAGAACTACCCTGATACTTTTCTGGATGCCTCTCAGCTGCACGCTTCTCAGTGGTGTTCAAATCATTATTACTGGGTTGATGATGTTCAGTATTTGTTACATCCGTCTCAGAAAATTCACAAGCAGCTGAAAATATACAAAAATAACAAGGTACTCAAAAACTGAATTGTCATTAAAAAAATACATACTTCATACACCTTGGAGG	CATTATTACTGGGTTGATGA	-10	5	0	50
NGBEV_160_F1_B3 +R1_B3	RDA_336	F1_B3 +R1_B3	NGBEV_160_F1_B3+%2BR1_B3+.construct.fastq.gz	CACATGGCTCCACATGCAAGTTTGAAACAGAACTACCCTGATACTTTTCTGGATGCCTCTCAGCTGCACGCTTCTCAGTGGTGTTCAAATCATTATTACTGGGTTGATGATGTTCAGTATTTGTTACATCCGTCTCAGAAAATTCACAAGCAGCTGAAAATATACAAAAATAACAAGGTACTCAAAAACTGAATTGTCATTAAAAAAATACATACTTCATACACCTTGGAGG	CATTATTACTGGGTTGATGA	-10	5	0	50
NGBEV_165_F1_B3 +R1_B3	RDA_429	F1_B3 +R1_B3	NGBEV_165_F1_B3+%2BR1_B3+.construct.fastq.gz	CACATGGCTCCACATGCAAGTTTGAAACAGAACTACCCTGATACTTTTCTGGATGCCTCTCAGCTGCACGCTTCTCAGTGGTGTTCAAATCATTATTACTGGGTTGATGATGTTCAGTATTTGTTACATCCGTCTCAGAAAATTCACAAGCAGCTGAAAATATACAAAAATAACAAGGTACTCAAAAACTGAATTGTCATTAAAAAAATACATACTTCATACACCTTGGAGG	CATTATTACTGGGTTGATGA	-10	5	0	50
NGBEV_166_F1_B3 +R1_B3	RDA_429	F1_B3 +R1_B3	NGBEV_166_F1_B3+%2BR1_B3+.construct.fastq.gz	CACATGGCTCCACATGCAAGTTTGAAACAGAACTACCCTGATACTTTTCTGGATGCCTCTCAGCTGCACGCTTCTCAGTGGTGTTCAAATCATTATTACTGGGTTGATGATGTTCAGTATTTGTTACATCCGTCTCAGAAAATTCACAAGCAGCTGAAAATATACAAAAATAACAAGGTACTCAAAAACTGAATTGTCATTAAAAAAATACATACTTCATACACCTTGGAGG	CATTATTACTGGGTTGATGA	-10	5	0	50
NGBEV_219_F1_B3 +R1_B3	RDA_537	F1_B3 +R1_B3	NGBEV_219_F1_B3+%2BR1_B3+.construct.fastq.gz	CACATGGCTCCACATGCAAGTTTGAAACAGAACTACCCTGATACTTTTCTGGATGCCTCTCAGCTGCACGCTTCTCAGTGGTGTTCAAATCATTATTACTGGGTTGATGATGTTCAGTATTTGTTACATCCGTCTCAGAAAATTCACAAGCAGCTGAAAATATACAAAAATAACAAGGTACTCAAAAACTGAATTGTCATTAAAAAAATACATACTTCATACACCTTGGAGG	CATTATTACTGGGTTGATGA	-10	5	0	50
NGBEV_220_F1_B3 +R1_B3	RDA_537	F1_B3 +R1_B3	NGBEV_220_F1_B3+%2BR1_B3+.construct.fastq.gz	CACATGGCTCCACATGCAAGTTTGAAACAGAACTACCCTGATACTTTTCTGGATGCCTCTCAGCTGCACGCTTCTCAGTGGTGTTCAAATCATTATTACTGGGTTGATGATGTTCAGTATTTGTTACATCCGTCTCAGAAAATTCACAAGCAGCTGAAAATATACAAAAATAACAAGGTACTCAAAAACTGAATTGTCATTAAAAAAATACATACTTCATACACCTTGGAGG	CATTATTACTGGGTTGATGA	-10	5	0	50
NGBEV_272_F2_D1_R2_D2	RDA_545	F2_D1_R2_D2	NGBEV_272_F2_D1_R2_D2+.construct.fastq.gz	CAAGCAGAAGACGGCATACGAGATGCACCTCCGTGACTGGAGTTCAGACGTGTGCTCTTCCGATCTTCTACTATTCTTTCCCCTGCACTGTAGCTGAACCTATAAGCAGCAGTGTAAGCAATATGGAACTCGAATTAAATATCCACAATTCAAAAGCACCTAAAAAGAATAGGCTGAGGAGGAAGTCTTCTACCAGGCATATTCATGCGCTTGAACTAGTAGTCAGTAGAAATCTAAGCCCACCCGGTGTTTCGTCCTTTCC	TATCCACAATTCAAAAGCAC	-10	8	15	50
NGBEV_271_F2_D1_R2_D2	RDA_545	F2_D1_R2_D2	NGBEV_271_F2_D1_R2_D2+.construct.fastq.gz	CAAGCAGAAGACGGCATACGAGATGCACCTCCGTGACTGGAGTTCAGACGTGTGCTCTTCCGATCTTCTACTATTCTTTCCCCTGCACTGTAGCTGAACCTATAAGCAGCAGTGTAAGCAATATGGAACTCGAATTAAATATCCACAATTCAAAAGCACCTAAAAAGAATAGGCTGAGGAGGAAGTCTTCTACCAGGCATATTCATGCGCTTGAACTAGTAGTCAGTAGAAATCTAAGCCCACCCGGTGTTTCGTCCTTTCC	TATCCACAATTCAAAAGCAC	-10	8	15	50
NGBEV_270_F2_D1_R2_D2	RDA_545	F2_D1_R2_D2	NGBEV_270_F2_D1_R2_D2+.construct.fastq.gz	CAAGCAGAAGACGGCATACGAGATGCACCTCCGTGACTGGAGTTCAGACGTGTGCTCTTCCGATCTTCTACTATTCTTTCCCCTGCACTGTAGCTGAACCTATAAGCAGCAGTGTAAGCAATATGGAACTCGAATTAAATATCCACAATTCAAAAGCACCTAAAAAGAATAGGCTGAGGAGGAAGTCTTCTACCAGGCATATTCATGCGCTTGAACTAGTAGTCAGTAGAAATCTAAGCCCACCCGGTGTTTCGTCCTTTCC	TATCCACAATTCAAAAGCAC	-10	8	15	50
NGBEV_269_F2_D1_R2_D2	RDA_545	F2_D1_R2_D2	NGBEV_269_F2_D1_R2_D2+.construct.fastq.gz	CAAGCAGAAGACGGCATACGAGATGCACCTCCGTGACTGGAGTTCAGACGTGTGCTCTTCCGATCTTCTACTATTCTTTCCCCTGCACTGTAGCTGAACCTATAAGCAGCAGTGTAAGCAATATGGAACTCGAATTAAATATCCACAATTCAAAAGCACCTAAAAAGAATAGGCTGAGGAGGAAGTCTTCTACCAGGCATATTCATGCGCTTGAACTAGTAGTCAGTAGAAATCTAAGCCCACCCGGTGTTTCGTCCTTTCC	TATCCACAATTCAAAAGCAC	-10	8	15	50
NGBEV_268_F2_D1_R2_D2	RDA_545	F2_D1_R2_D2	NGBEV_268_F2_D1_R2_D2+.construct.fastq.gz	CAAGCAGAAGACGGCATACGAGATGCACCTCCGTGACTGGAGTTCAGACGTGTGCTCTTCCGATCTTCTACTATTCTTTCCCCTGCACTGTAGCTGAACCTATAAGCAGCAGTGTAAGCAATATGGAACTCGAATTAAATATCCACAATTCAAAAGCACCTAAAAAGAATAGGCTGAGGAGGAAGTCTTCTACCAGGCATATTCATGCGCTTGAACTAGTAGTCAGTAGAAATCTAAGCCCACCCGGTGTTTCGTCCTTTCC	TATCCACAATTCAAAAGCAC	-10	8	15	50
NGBEV_267_F2_D1_R2_D2	RDA_545	F2_D1_R2_D2	NGBEV_267_F2_D1_R2_D2+.construct.fastq.gz	CAAGCAGAAGACGGCATACGAGATGCACCTCCGTGACTGGAGTTCAGACGTGTGCTCTTCCGATCTTCTACTATTCTTTCCCCTGCACTGTAGCTGAACCTATAAGCAGCAGTGTAAGCAATATGGAACTCGAATTAAATATCCACAATTCAAAAGCACCTAAAAAGAATAGGCTGAGGAGGAAGTCTTCTACCAGGCATATTCATGCGCTTGAACTAGTAGTCAGTAGAAATCTAAGCCCACCCGGTGTTTCGTCCTTTCC	TATCCACAATTCAAAAGCAC	-10	8	15	50
NGBEV_248_F2_B1_R2_B2	RDA_541	F2_B1_R2_B2	NGBEV_248_F2_B1_R2_B2.construct.fastq.gz	ACGCAACTTGTGGAAAGGACGAAACACCGGCTCTCCTTTCTGGACGCTTTTGCTAAAAACAGCAGAACTTTCCTTAATGTCATTTTCAGCAAAACTAGTATCTTCCTTTATTTCACCATCATCTAACAGGTCATCAGGTGTCTCAGAACAAACCTGAGATGCATGACTACTTCCATAGGCACAGTGCAGGGGAAAGAATAGTAGAAGATCGGAAGAGCACACGTCTGAACTCCAGTCACGGTCCACGATCTCGTATGCCGTCTTCTGCTTGAAAAAAAAAAATCTCTCACCCGCCTTCCT	TATTTCACCATCATCTAACA	-10	8	15	50
NGBEV_247_F2_B1_R2_B2	RDA_541	F2_B1_R2_B2	NGBEV_247_F2_B1_R2_B2.construct.fastq.gz	ACGCAACTTGTGGAAAGGACGAAACACCGGCTCTCCTTTCTGGACGCTTTTGCTAAAAACAGCAGAACTTTCCTTAATGTCATTTTCAGCAAAACTAGTATCTTCCTTTATTTCACCATCATCTAACAGGTCATCAGGTGTCTCAGAACAAACCTGAGATGCATGACTACTTCCATAGGCACAGTGCAGGGGAAAGAATAGTAGAAGATCGGAAGAGCACACGTCTGAACTCCAGTCACGGTCCACGATCTCGTATGCCGTCTTCTGCTTGAAAAAAAAAAATCTCTCACCCGCCTTCCT	TATTTCACCATCATCTAACA	-10	8	15	50
NGBEV_246_F2_B1_R2_B2	RDA_541	F2_B1_R2_B2	NGBEV_246_F2_B1_R2_B2.construct.fastq.gz	ACGCAACTTGTGGAAAGGACGAAACACCGGCTCTCCTTTCTGGACGCTTTTGCTAAAAACAGCAGAACTTTCCTTAATGTCATTTTCAGCAAAACTAGTATCTTCCTTTATTTCACCATCATCTAACAGGTCATCAGGTGTCTCAGAACAAACCTGAGATGCATGACTACTTCCATAGGCACAGTGCAGGGGAAAGAATAGTAGAAGATCGGAAGAGCACACGTCTGAACTCCAGTCACGGTCCACGATCTCGTATGCCGTCTTCTGCTTGAAAAAAAAAAATCTCTCACCCGCCTTCCT	TATTTCACCATCATCTAACA	-10	8	15	50
NGBEV_245_F2_B1_R2_B2	RDA_541	F2_B1_R2_B2	NGBEV_245_F2_B1_R2_B2.construct.fastq.gz	ACGCAACTTGTGGAAAGGACGAAACACCGGCTCTCCTTTCTGGACGCTTTTGCTAAAAACAGCAGAACTTTCCTTAATGTCATTTTCAGCAAAACTAGTATCTTCCTTTATTTCACCATCATCTAACAGGTCATCAGGTGTCTCAGAACAAACCTGAGATGCATGACTACTTCCATAGGCACAGTGCAGGGGAAAGAATAGTAGAAGATCGGAAGAGCACACGTCTGAACTCCAGTCACGGTCCACGATCTCGTATGCCGTCTTCTGCTTGAAAAAAAAAAATCTCTCACCCGCCTTCCT	TATTTCACCATCATCTAACA	-10	8	15	50
NGBEV_244_F2_B1_R2_B2	RDA_541	F2_B1_R2_B2	NGBEV_244_F2_B1_R2_B2.construct.fastq.gz	ACGCAACTTGTGGAAAGGACGAAACACCGGCTCTCCTTTCTGGACGCTTTTGCTAAAAACAGCAGAACTTTCCTTAATGTCATTTTCAGCAAAACTAGTATCTTCCTTTATTTCACCATCATCTAACAGGTCATCAGGTGTCTCAGAACAAACCTGAGATGCATGACTACTTCCATAGGCACAGTGCAGGGGAAAGAATAGTAGAAGATCGGAAGAGCACACGTCTGAACTCCAGTCACGGTCCACGATCTCGTATGCCGTCTTCTGCTTGAAAAAAAAAAATCTCTCACCCGCCTTCCT	TATTTCACCATCATCTAACA	-10	8	15	50
NGBEV_243_F2_B1_R2_B2	RDA_541	F2_B1_R2_B2	NGBEV_243_F2_B1_R2_B2.construct.fastq.gz	ACGCAACTTGTGGAAAGGACGAAACACCGGCTCTCCTTTCTGGACGCTTTTGCTAAAAACAGCAGAACTTTCCTTAATGTCATTTTCAGCAAAACTAGTATCTTCCTTTATTTCACCATCATCTAACAGGTCATCAGGTGTCTCAGAACAAACCTGAGATGCATGACTACTTCCATAGGCACAGTGCAGGGGAAAGAATAGTAGAAGATCGGAAGAGCACACGTCTGAACTCCAGTCACGGTCCACGATCTCGTATGCCGTCTTCTGCTTGAAAAAAAAAAATCTCTCACCCGCCTTCCT	TATTTCACCATCATCTAACA	-10	8	15	50
NGBEV_242_o1477_1478	RDA_540	o1477_1478	NGBEV_242_o1477_1478.construct.fastq.gz	GACTCCCCATCATGTGAGTCATCAGAACCTAACAGTTCATCACTTCTGGAAAACCACTCATTAACTTTCTGAATGCTGCTATTTAGTGTTATCCAAGGAACATCTTCAGTATCTCTAGGATTCTCTGAGCATGGCAGTTTCTGCTTATTCCATTCTTTTCTCTCACACAGGGGATCAGCA	GAACATCTTCAGTATCTCTA	-10	8	15	50
NGBEV_241_o1477_1478	RDA_540	o1477_1478	NGBEV_241_o1477_1478.construct.fastq.gz	GACTCCCCATCATGTGAGTCATCAGAACCTAACAGTTCATCACTTCTGGAAAACCACTCATTAACTTTCTGAATGCTGCTATTTAGTGTTATCCAAGGAACATCTTCAGTATCTCTAGGATTCTCTGAGCATGGCAGTTTCTGCTTATTCCATTCTTTTCTCTCACACAGGGGATCAGCA	GAACATCTTCAGTATCTCTA	-10	8	15	50
NGBEV_240_o1477_1478	RDA_540	o1477_1478	NGBEV_240_o1477_1478.construct.fastq.gz	GACTCCCCATCATGTGAGTCATCAGAACCTAACAGTTCATCACTTCTGGAAAACCACTCATTAACTTTCTGAATGCTGCTATTTAGTGTTATCCAAGGAACATCTTCAGTATCTCTAGGATTCTCTGAGCATGGCAGTTTCTGCTTATTCCATTCTTTTCTCTCACACAGGGGATCAGCA	GAACATCTTCAGTATCTCTA	-10	8	15	50
NGBEV_239_o1477_1478	RDA_540	o1477_1478	NGBEV_239_o1477_1478.construct.fastq.gz	GACTCCCCATCATGTGAGTCATCAGAACCTAACAGTTCATCACTTCTGGAAAACCACTCATTAACTTTCTGAATGCTGCTATTTAGTGTTATCCAAGGAACATCTTCAGTATCTCTAGGATTCTCTGAGCATGGCAGTTTCTGCTTATTCCATTCTTTTCTCTCACACAGGGGATCAGCA	GAACATCTTCAGTATCTCTA	-10	8	15	50
NGBEV_238_o1477_1478	RDA_540	o1477_1478	NGBEV_238_o1477_1478.construct.fastq.gz	GACTCCCCATCATGTGAGTCATCAGAACCTAACAGTTCATCACTTCTGGAAAACCACTCATTAACTTTCTGAATGCTGCTATTTAGTGTTATCCAAGGAACATCTTCAGTATCTCTAGGATTCTCTGAGCATGGCAGTTTCTGCTTATTCCATTCTTTTCTCTCACACAGGGGATCAGCA	GAACATCTTCAGTATCTCTA	-10	8	15	50
NGBEV_237_o1477_1478	RDA_540	o1477_1478	NGBEV_237_o1477_1478.construct.fastq.gz	GACTCCCCATCATGTGAGTCATCAGAACCTAACAGTTCATCACTTCTGGAAAACCACTCATTAACTTTCTGAATGCTGCTATTTAGTGTTATCCAAGGAACATCTTCAGTATCTCTAGGATTCTCTGAGCATGGCAGTTTCTGCTTATTCCATTCTTTTCTCTCACACAGGGGATCAGCA	GAACATCTTCAGTATCTCTA	-10	8	15	50
NGBEV_236_F2_A1_R2_A4	RDA_539	F2_A1_R2_A4	NGBEV_236_F2_A1_R2_A4+.construct.fastq.gz	TGACGTGTCTGCTCCACTTCCATTGAAGGAAGCTTCTCTTTCTCTTATCCTGATGGGTTGTGTTTGGTTTCTTTCAGCATGATTTTGAAGTCAGAGGAGATGTGGTCAATGGAAGAAACCACCAAGGTCCAAAGCGAGCAAGAGAATCCCAGGACAGAAAGGTAAAGCTCCCTCCCTCAAGTTGACAAAAATCTCACCCCACCACT	GAAACCACCAAGGTCCAAAG	-10	5	0	50
NGBEV_235_F2_A1_R2_A4	RDA_539	F2_A1_R2_A4	NGBEV_235_F2_A1_R2_A4+.construct.fastq.gz	TGACGTGTCTGCTCCACTTCCATTGAAGGAAGCTTCTCTTTCTCTTATCCTGATGGGTTGTGTTTGGTTTCTTTCAGCATGATTTTGAAGTCAGAGGAGATGTGGTCAATGGAAGAAACCACCAAGGTCCAAAGCGAGCAAGAGAATCCCAGGACAGAAAGGTAAAGCTCCCTCCCTCAAGTTGACAAAAATCTCACCCCACCACT	GAAACCACCAAGGTCCAAAG	-10	5	0	50
NGBEV_234_F2_A1_R2_A4	RDA_539	F2_A1_R2_A4	NGBEV_234_F2_A1_R2_A4+.construct.fastq.gz	TGACGTGTCTGCTCCACTTCCATTGAAGGAAGCTTCTCTTTCTCTTATCCTGATGGGTTGTGTTTGGTTTCTTTCAGCATGATTTTGAAGTCAGAGGAGATGTGGTCAATGGAAGAAACCACCAAGGTCCAAAGCGAGCAAGAGAATCCCAGGACAGAAAGGTAAAGCTCCCTCCCTCAAGTTGACAAAAATCTCACCCCACCACT	GAAACCACCAAGGTCCAAAG	-10	5	0	50
NGBEV_233_F2_A1_R2_A4	RDA_539	F2_A1_R2_A4	NGBEV_233_F2_A1_R2_A4+.construct.fastq.gz	TGACGTGTCTGCTCCACTTCCATTGAAGGAAGCTTCTCTTTCTCTTATCCTGATGGGTTGTGTTTGGTTTCTTTCAGCATGATTTTGAAGTCAGAGGAGATGTGGTCAATGGAAGAAACCACCAAGGTCCAAAGCGAGCAAGAGAATCCCAGGACAGAAAGGTAAAGCTCCCTCCCTCAAGTTGACAAAAATCTCACCCCACCACT	GAAACCACCAAGGTCCAAAG	-10	5	0	50
NGBEV_232_F2_A1_R2_A4	RDA_539	F2_A1_R2_A4	NGBEV_232_F2_A1_R2_A4+.construct.fastq.gz	TGACGTGTCTGCTCCACTTCCATTGAAGGAAGCTTCTCTTTCTCTTATCCTGATGGGTTGTGTTTGGTTTCTTTCAGCATGATTTTGAAGTCAGAGGAGATGTGGTCAATGGAAGAAACCACCAAGGTCCAAAGCGAGCAAGAGAATCCCAGGACAGAAAGGTAAAGCTCCCTCCCTCAAGTTGACAAAAATCTCACCCCACCACT	GAAACCACCAAGGTCCAAAG	-10	5	0	50
NGBEV_231_F2_A1_R2_A4	RDA_539	F2_A1_R2_A4	NGBEV_231_F2_A1_R2_A4+.construct.fastq.gz	TGACGTGTCTGCTCCACTTCCATTGAAGGAAGCTTCTCTTTCTCTTATCCTGATGGGTTGTGTTTGGTTTCTTTCAGCATGATTTTGAAGTCAGAGGAGATGTGGTCAATGGAAGAAACCACCAAGGTCCAAAGCGAGCAAGAGAATCCCAGGACAGAAAGGTAAAGCTCCCTCCCTCAAGTTGACAAAAATCTCACCCCACCACT	GAAACCACCAAGGTCCAAAG	-10	5	0	50
NGBEV_230_F2_G1_R2_G2	RDA_538	F2_G1_R2_G2	NGBEV_230_F2_G1_R2_G2+.construct.fastq.gz	ATATAAATAAAGATGTCAGATACCACAGCATCTTTACATTGATGTTTCTTACCTTTCCACTCCTGGTTCTTTATTTTTACTGGTAGAACTATCTGCAGACACCTCAAACTTGTCAGCAGAAAGGCCTTCTGGATTCTGGC	CTTTATTTTTACTGGTAGAA	-10	8	15	50
NGBEV_229_F2_G1_R2_G2	RDA_538	F2_G1_R2_G2	NGBEV_229_F2_G1_R2_G2+.construct.fastq.gz	ATATAAATAAAGATGTCAGATACCACAGCATCTTTACATTGATGTTTCTTACCTTTCCACTCCTGGTTCTTTATTTTTACTGGTAGAACTATCTGCAGACACCTCAAACTTGTCAGCAGAAAGGCCTTCTGGATTCTGGC	CTTTATTTTTACTGGTAGAA	-10	8	15	50
NGBEV_228_F2_G1_R2_G2	RDA_538	F2_G1_R2_G2	NGBEV_228_F2_G1_R2_G2+.construct.fastq.gz	ATATAAATAAAGATGTCAGATACCACAGCATCTTTACATTGATGTTTCTTACCTTTCCACTCCTGGTTCTTTATTTTTACTGGTAGAACTATCTGCAGACACCTCAAACTTGTCAGCAGAAAGGCCTTCTGGATTCTGGC	CTTTATTTTTACTGGTAGAA	-10	8	15	50
NGBEV_227_F2_G1_R2_G2	RDA_538	F2_G1_R2_G2	NGBEV_227_F2_G1_R2_G2+.construct.fastq.gz	ATATAAATAAAGATGTCAGATACCACAGCATCTTTACATTGATGTTTCTTACCTTTCCACTCCTGGTTCTTTATTTTTACTGGTAGAACTATCTGCAGACACCTCAAACTTGTCAGCAGAAAGGCCTTCTGGATTCTGGC	CTTTATTTTTACTGGTAGAA	-10	8	15	50
NGBEV_226_F2_G1_R2_G2	RDA_538	F2_G1_R2_G2	NGBEV_226_F2_G1_R2_G2+.construct.fastq.gz	ATATAAATAAAGATGTCAGATACCACAGCATCTTTACATTGATGTTTCTTACCTTTCCACTCCTGGTTCTTTATTTTTACTGGTAGAACTATCTGCAGACACCTCAAACTTGTCAGCAGAAAGGCCTTCTGGATTCTGGC	CTTTATTTTTACTGGTAGAA	-10	8	15	50
NGBEV_225_F2_G1_R2_G2	RDA_538	F2_G1_R2_G2	NGBEV_225_F2_G1_R2_G2+.construct.fastq.gz	ATATAAATAAAGATGTCAGATACCACAGCATCTTTACATTGATGTTTCTTACCTTTCCACTCCTGGTTCTTTATTTTTACTGGTAGAACTATCTGCAGACACCTCAAACTTGTCAGCAGAAAGGCCTTCTGGATTCTGGC	CTTTATTTTTACTGGTAGAA	-10	8	15	50
NGBEV_221_F1_B3 +R1_B3	RDA_537	F1_B3 +R1_B3	NGBEV_221_F1_B3+%2BR1_B3+.construct.fastq.gz	CACATGGCTCCACATGCAAGTTTGAAACAGAACTACCCTGATACTTTTCTGGATGCCTCTCAGCTGCACGCTTCTCAGTGGTGTTCAAATCATTATTACTGGGTTGATGATGTTCAGTATTTGTTACATCCGTCTCAGAAAATTCACAAGCAGCTGAAAATATACAAAAATAACAAGGTACTCAAAAACTGAATTGTCATTAAAAAAATACATACTTCATACACCTTGGAGG	CATTATTACTGGGTTGATGA	-10	5	0	50
NGBEV_222_F1_B3 +R1_B3	RDA_537	F1_B3 +R1_B3	NGBEV_222_F1_B3+%2BR1_B3+.construct.fastq.gz	CACATGGCTCCACATGCAAGTTTGAAACAGAACTACCCTGATACTTTTCTGGATGCCTCTCAGCTGCACGCTTCTCAGTGGTGTTCAAATCATTATTACTGGGTTGATGATGTTCAGTATTTGTTACATCCGTCTCAGAAAATTCACAAGCAGCTGAAAATATACAAAAATAACAAGGTACTCAAAAACTGAATTGTCATTAAAAAAATACATACTTCATACACCTTGGAGG	CATTATTACTGGGTTGATGA	-10	5	0	50
NGBEV_223_F1_B3 +R1_B3	RDA_537	F1_B3 +R1_B3	NGBEV_223_F1_B3+%2BR1_B3+.construct.fastq.gz	CACATGGCTCCACATGCAAGTTTGAAACAGAACTACCCTGATACTTTTCTGGATGCCTCTCAGCTGCACGCTTCTCAGTGGTGTTCAAATCATTATTACTGGGTTGATGATGTTCAGTATTTGTTACATCCGTCTCAGAAAATTCACAAGCAGCTGAAAATATACAAAAATAACAAGGTACTCAAAAACTGAATTGTCATTAAAAAAATACATACTTCATACACCTTGGAGG	CATTATTACTGGGTTGATGA	-10	5	0	50
NGBEV_224_F1_B3 +R1_B3	RDA_537	F1_B3 +R1_B3	NGBEV_224_F1_B3+%2BR1_B3+.construct.fastq.gz	CACATGGCTCCACATGCAAGTTTGAAACAGAACTACCCTGATACTTTTCTGGATGCCTCTCAGCTGCACGCTTCTCAGTGGTGTTCAAATCATTATTACTGGGTTGATGATGTTCAGTATTTGTTACATCCGTCTCAGAAAATTCACAAGCAGCTGAAAATATACAAAAATAACAAGGTACTCAAAAACTGAATTGTCATTAAAAAAATACATACTTCATACACCTTGGAGG	CATTATTACTGGGTTGATGA	-10	5	0	50
NGBEV_279_F1_B3 +R1_B3	RDA_547	F1_B3 +R1_B3	NGBEV_279_F1_B3+%2BR1_B3+.construct.fastq.gz	CACATGGCTCCACATGCAAGTTTGAAACAGAACTACCCTGATACTTTTCTGGATGCCTCTCAGCTGCACGCTTCTCAGTGGTGTTCAAATCATTATTACTGGGTTGATGATGTTCAGTATTTGTTACATCCGTCTCAGAAAATTCACAAGCAGCTGAAAATATACAAAAATAACAAGGTACTCAAAAACTGAATTGTCATTAAAAAAATACATACTTCATACACCTTGGAGG	CATTATTACTGGGTTGATGA	-10	5	0	50
NGBEV_280_F1_B3 +R1_B3	RDA_547	F1_B3 +R1_B3	NGBEV_280_F1_B3+%2BR1_B3+.construct.fastq.gz	CACATGGCTCCACATGCAAGTTTGAAACAGAACTACCCTGATACTTTTCTGGATGCCTCTCAGCTGCACGCTTCTCAGTGGTGTTCAAATCATTATTACTGGGTTGATGATGTTCAGTATTTGTTACATCCGTCTCAGAAAATTCACAAGCAGCTGAAAATATACAAAAATAACAAGGTACTCAAAAACTGAATTGTCATTAAAAAAATACATACTTCATACACCTTGGAGG	CATTATTACTGGGTTGATGA	-10	5	0	50
NGBEV_212_F2_D1_R2_D2	RDA_535	F2_D1_R2_D2	NGBEV_212_F2_D1_R2_D2+.construct.fastq.gz	CAAGCAGAAGACGGCATACGAGATGCACCTCCGTGACTGGAGTTCAGACGTGTGCTCTTCCGATCTTCTACTATTCTTTCCCCTGCACTGTAGCTGAACCTATAAGCAGCAGTGTAAGCAATATGGAACTCGAATTAAATATCCACAATTCAAAAGCACCTAAAAAGAATAGGCTGAGGAGGAAGTCTTCTACCAGGCATATTCATGCGCTTGAACTAGTAGTCAGTAGAAATCTAAGCCCACCCGGTGTTTCGTCCTTTCC	TATCCACAATTCAAAAGCAC	-10	8	15	50
NGBEV_211_F2_D1_R2_D2	RDA_535	F2_D1_R2_D2	NGBEV_211_F2_D1_R2_D2+.construct.fastq.gz	CAAGCAGAAGACGGCATACGAGATGCACCTCCGTGACTGGAGTTCAGACGTGTGCTCTTCCGATCTTCTACTATTCTTTCCCCTGCACTGTAGCTGAACCTATAAGCAGCAGTGTAAGCAATATGGAACTCGAATTAAATATCCACAATTCAAAAGCACCTAAAAAGAATAGGCTGAGGAGGAAGTCTTCTACCAGGCATATTCATGCGCTTGAACTAGTAGTCAGTAGAAATCTAAGCCCACCCGGTGTTTCGTCCTTTCC	TATCCACAATTCAAAAGCAC	-10	8	15	50
NGBEV_210_F2_D1_R2_D2	RDA_535	F2_D1_R2_D2	NGBEV_210_F2_D1_R2_D2+.construct.fastq.gz	CAAGCAGAAGACGGCATACGAGATGCACCTCCGTGACTGGAGTTCAGACGTGTGCTCTTCCGATCTTCTACTATTCTTTCCCCTGCACTGTAGCTGAACCTATAAGCAGCAGTGTAAGCAATATGGAACTCGAATTAAATATCCACAATTCAAAAGCACCTAAAAAGAATAGGCTGAGGAGGAAGTCTTCTACCAGGCATATTCATGCGCTTGAACTAGTAGTCAGTAGAAATCTAAGCCCACCCGGTGTTTCGTCCTTTCC	TATCCACAATTCAAAAGCAC	-10	8	15	50
NGBEV_209_F2_D1_R2_D2	RDA_535	F2_D1_R2_D2	NGBEV_209_F2_D1_R2_D2+.construct.fastq.gz	CAAGCAGAAGACGGCATACGAGATGCACCTCCGTGACTGGAGTTCAGACGTGTGCTCTTCCGATCTTCTACTATTCTTTCCCCTGCACTGTAGCTGAACCTATAAGCAGCAGTGTAAGCAATATGGAACTCGAATTAAATATCCACAATTCAAAAGCACCTAAAAAGAATAGGCTGAGGAGGAAGTCTTCTACCAGGCATATTCATGCGCTTGAACTAGTAGTCAGTAGAAATCTAAGCCCACCCGGTGTTTCGTCCTTTCC	TATCCACAATTCAAAAGCAC	-10	8	15	50
NGBEV_208_F2_D1_R2_D2	RDA_535	F2_D1_R2_D2	NGBEV_208_F2_D1_R2_D2+.construct.fastq.gz	CAAGCAGAAGACGGCATACGAGATGCACCTCCGTGACTGGAGTTCAGACGTGTGCTCTTCCGATCTTCTACTATTCTTTCCCCTGCACTGTAGCTGAACCTATAAGCAGCAGTGTAAGCAATATGGAACTCGAATTAAATATCCACAATTCAAAAGCACCTAAAAAGAATAGGCTGAGGAGGAAGTCTTCTACCAGGCATATTCATGCGCTTGAACTAGTAGTCAGTAGAAATCTAAGCCCACCCGGTGTTTCGTCCTTTCC	TATCCACAATTCAAAAGCAC	-10	8	15	50
NGBEV_207_F2_D1_R2_D2	RDA_535	F2_D1_R2_D2	NGBEV_207_F2_D1_R2_D2+.construct.fastq.gz	CAAGCAGAAGACGGCATACGAGATGCACCTCCGTGACTGGAGTTCAGACGTGTGCTCTTCCGATCTTCTACTATTCTTTCCCCTGCACTGTAGCTGAACCTATAAGCAGCAGTGTAAGCAATATGGAACTCGAATTAAATATCCACAATTCAAAAGCACCTAAAAAGAATAGGCTGAGGAGGAAGTCTTCTACCAGGCATATTCATGCGCTTGAACTAGTAGTCAGTAGAAATCTAAGCCCACCCGGTGTTTCGTCCTTTCC	TATCCACAATTCAAAAGCAC	-10	8	15	50
NGBEV_188_F2_B1_R2_B2	RDA_531	F2_B1_R2_B2	NGBEV_188_F2_B1_R2_B2.construct.fastq.gz	ACGCAACTTGTGGAAAGGACGAAACACCGGCTCTCCTTTCTGGACGCTTTTGCTAAAAACAGCAGAACTTTCCTTAATGTCATTTTCAGCAAAACTAGTATCTTCCTTTATTTCACCATCATCTAACAGGTCATCAGGTGTCTCAGAACAAACCTGAGATGCATGACTACTTCCATAGGCACAGTGCAGGGGAAAGAATAGTAGAAGATCGGAAGAGCACACGTCTGAACTCCAGTCACGGTCCACGATCTCGTATGCCGTCTTCTGCTTGAAAAAAAAAAATCTCTCACCCGCCTTCCT	TATTTCACCATCATCTAACA	-10	8	15	50
NGBEV_187_F2_B1_R2_B2	RDA_531	F2_B1_R2_B2	NGBEV_187_F2_B1_R2_B2.construct.fastq.gz	ACGCAACTTGTGGAAAGGACGAAACACCGGCTCTCCTTTCTGGACGCTTTTGCTAAAAACAGCAGAACTTTCCTTAATGTCATTTTCAGCAAAACTAGTATCTTCCTTTATTTCACCATCATCTAACAGGTCATCAGGTGTCTCAGAACAAACCTGAGATGCATGACTACTTCCATAGGCACAGTGCAGGGGAAAGAATAGTAGAAGATCGGAAGAGCACACGTCTGAACTCCAGTCACGGTCCACGATCTCGTATGCCGTCTTCTGCTTGAAAAAAAAAAATCTCTCACCCGCCTTCCT	TATTTCACCATCATCTAACA	-10	8	15	50
NGBEV_186_F2_B1_R2_B2	RDA_531	F2_B1_R2_B2	NGBEV_186_F2_B1_R2_B2.construct.fastq.gz	ACGCAACTTGTGGAAAGGACGAAACACCGGCTCTCCTTTCTGGACGCTTTTGCTAAAAACAGCAGAACTTTCCTTAATGTCATTTTCAGCAAAACTAGTATCTTCCTTTATTTCACCATCATCTAACAGGTCATCAGGTGTCTCAGAACAAACCTGAGATGCATGACTACTTCCATAGGCACAGTGCAGGGGAAAGAATAGTAGAAGATCGGAAGAGCACACGTCTGAACTCCAGTCACGGTCCACGATCTCGTATGCCGTCTTCTGCTTGAAAAAAAAAAATCTCTCACCCGCCTTCCT	TATTTCACCATCATCTAACA	-10	8	15	50
NGBEV_185_F2_B1_R2_B2	RDA_531	F2_B1_R2_B2	NGBEV_185_F2_B1_R2_B2.construct.fastq.gz	ACGCAACTTGTGGAAAGGACGAAACACCGGCTCTCCTTTCTGGACGCTTTTGCTAAAAACAGCAGAACTTTCCTTAATGTCATTTTCAGCAAAACTAGTATCTTCCTTTATTTCACCATCATCTAACAGGTCATCAGGTGTCTCAGAACAAACCTGAGATGCATGACTACTTCCATAGGCACAGTGCAGGGGAAAGAATAGTAGAAGATCGGAAGAGCACACGTCTGAACTCCAGTCACGGTCCACGATCTCGTATGCCGTCTTCTGCTTGAAAAAAAAAAATCTCTCACCCGCCTTCCT	TATTTCACCATCATCTAACA	-10	8	15	50
NGBEV_184_F2_B1_R2_B2	RDA_531	F2_B1_R2_B2	NGBEV_184_F2_B1_R2_B2.construct.fastq.gz	ACGCAACTTGTGGAAAGGACGAAACACCGGCTCTCCTTTCTGGACGCTTTTGCTAAAAACAGCAGAACTTTCCTTAATGTCATTTTCAGCAAAACTAGTATCTTCCTTTATTTCACCATCATCTAACAGGTCATCAGGTGTCTCAGAACAAACCTGAGATGCATGACTACTTCCATAGGCACAGTGCAGGGGAAAGAATAGTAGAAGATCGGAAGAGCACACGTCTGAACTCCAGTCACGGTCCACGATCTCGTATGCCGTCTTCTGCTTGAAAAAAAAAAATCTCTCACCCGCCTTCCT	TATTTCACCATCATCTAACA	-10	8	15	50
NGBEV_183_F2_B1_R2_B2	RDA_531	F2_B1_R2_B2	NGBEV_183_F2_B1_R2_B2.construct.fastq.gz	ACGCAACTTGTGGAAAGGACGAAACACCGGCTCTCCTTTCTGGACGCTTTTGCTAAAAACAGCAGAACTTTCCTTAATGTCATTTTCAGCAAAACTAGTATCTTCCTTTATTTCACCATCATCTAACAGGTCATCAGGTGTCTCAGAACAAACCTGAGATGCATGACTACTTCCATAGGCACAGTGCAGGGGAAAGAATAGTAGAAGATCGGAAGAGCACACGTCTGAACTCCAGTCACGGTCCACGATCTCGTATGCCGTCTTCTGCTTGAAAAAAAAAAATCTCTCACCCGCCTTCCT	TATTTCACCATCATCTAACA	-10	8	15	50
NGBEV_182_o1477_1478	RDA_530	o1477_1478	NGBEV_182_o1477_1478.construct.fastq.gz	GACTCCCCATCATGTGAGTCATCAGAACCTAACAGTTCATCACTTCTGGAAAACCACTCATTAACTTTCTGAATGCTGCTATTTAGTGTTATCCAAGGAACATCTTCAGTATCTCTAGGATTCTCTGAGCATGGCAGTTTCTGCTTATTCCATTCTTTTCTCTCACACAGGGGATCAGCA	GAACATCTTCAGTATCTCTA	-10	8	15	50
NGBEV_181_o1477_1478	RDA_530	o1477_1478	NGBEV_181_o1477_1478.construct.fastq.gz	GACTCCCCATCATGTGAGTCATCAGAACCTAACAGTTCATCACTTCTGGAAAACCACTCATTAACTTTCTGAATGCTGCTATTTAGTGTTATCCAAGGAACATCTTCAGTATCTCTAGGATTCTCTGAGCATGGCAGTTTCTGCTTATTCCATTCTTTTCTCTCACACAGGGGATCAGCA	GAACATCTTCAGTATCTCTA	-10	8	15	50
NGBEV_180_o1477_1478	RDA_530	o1477_1478	NGBEV_180_o1477_1478.construct.fastq.gz	GACTCCCCATCATGTGAGTCATCAGAACCTAACAGTTCATCACTTCTGGAAAACCACTCATTAACTTTCTGAATGCTGCTATTTAGTGTTATCCAAGGAACATCTTCAGTATCTCTAGGATTCTCTGAGCATGGCAGTTTCTGCTTATTCCATTCTTTTCTCTCACACAGGGGATCAGCA	GAACATCTTCAGTATCTCTA	-10	8	15	50
NGBEV_179_o1477_1478	RDA_530	o1477_1478	NGBEV_179_o1477_1478.construct.fastq.gz	GACTCCCCATCATGTGAGTCATCAGAACCTAACAGTTCATCACTTCTGGAAAACCACTCATTAACTTTCTGAATGCTGCTATTTAGTGTTATCCAAGGAACATCTTCAGTATCTCTAGGATTCTCTGAGCATGGCAGTTTCTGCTTATTCCATTCTTTTCTCTCACACAGGGGATCAGCA	GAACATCTTCAGTATCTCTA	-10	8	15	50
NGBEV_178_o1477_1478	RDA_530	o1477_1478	NGBEV_178_o1477_1478.construct.fastq.gz	GACTCCCCATCATGTGAGTCATCAGAACCTAACAGTTCATCACTTCTGGAAAACCACTCATTAACTTTCTGAATGCTGCTATTTAGTGTTATCCAAGGAACATCTTCAGTATCTCTAGGATTCTCTGAGCATGGCAGTTTCTGCTTATTCCATTCTTTTCTCTCACACAGGGGATCAGCA	GAACATCTTCAGTATCTCTA	-10	8	15	50
NGBEV_177_o1477_1478	RDA_530	o1477_1478	NGBEV_177_o1477_1478.construct.fastq.gz	GACTCCCCATCATGTGAGTCATCAGAACCTAACAGTTCATCACTTCTGGAAAACCACTCATTAACTTTCTGAATGCTGCTATTTAGTGTTATCCAAGGAACATCTTCAGTATCTCTAGGATTCTCTGAGCATGGCAGTTTCTGCTTATTCCATTCTTTTCTCTCACACAGGGGATCAGCA	GAACATCTTCAGTATCTCTA	-10	8	15	50
NGBEV_176_F2_A1_R2_A4	RDA_529	F2_A1_R2_A4	NGBEV_176_F2_A1_R2_A4+.construct.fastq.gz	TGACGTGTCTGCTCCACTTCCATTGAAGGAAGCTTCTCTTTCTCTTATCCTGATGGGTTGTGTTTGGTTTCTTTCAGCATGATTTTGAAGTCAGAGGAGATGTGGTCAATGGAAGAAACCACCAAGGTCCAAAGCGAGCAAGAGAATCCCAGGACAGAAAGGTAAAGCTCCCTCCCTCAAGTTGACAAAAATCTCACCCCACCACT	GAAACCACCAAGGTCCAAAG	-10	5	0	50
NGBEV_175_F2_A1_R2_A4	RDA_529	F2_A1_R2_A4	NGBEV_175_F2_A1_R2_A4+.construct.fastq.gz	TGACGTGTCTGCTCCACTTCCATTGAAGGAAGCTTCTCTTTCTCTTATCCTGATGGGTTGTGTTTGGTTTCTTTCAGCATGATTTTGAAGTCAGAGGAGATGTGGTCAATGGAAGAAACCACCAAGGTCCAAAGCGAGCAAGAGAATCCCAGGACAGAAAGGTAAAGCTCCCTCCCTCAAGTTGACAAAAATCTCACCCCACCACT	GAAACCACCAAGGTCCAAAG	-10	5	0	50
NGBEV_174_F2_A1_R2_A4	RDA_529	F2_A1_R2_A4	NGBEV_174_F2_A1_R2_A4+.construct.fastq.gz	TGACGTGTCTGCTCCACTTCCATTGAAGGAAGCTTCTCTTTCTCTTATCCTGATGGGTTGTGTTTGGTTTCTTTCAGCATGATTTTGAAGTCAGAGGAGATGTGGTCAATGGAAGAAACCACCAAGGTCCAAAGCGAGCAAGAGAATCCCAGGACAGAAAGGTAAAGCTCCCTCCCTCAAGTTGACAAAAATCTCACCCCACCACT	GAAACCACCAAGGTCCAAAG	-10	5	0	50
NGBEV_173_F2_A1_R2_A4	RDA_529	F2_A1_R2_A4	NGBEV_173_F2_A1_R2_A4+.construct.fastq.gz	TGACGTGTCTGCTCCACTTCCATTGAAGGAAGCTTCTCTTTCTCTTATCCTGATGGGTTGTGTTTGGTTTCTTTCAGCATGATTTTGAAGTCAGAGGAGATGTGGTCAATGGAAGAAACCACCAAGGTCCAAAGCGAGCAAGAGAATCCCAGGACAGAAAGGTAAAGCTCCCTCCCTCAAGTTGACAAAAATCTCACCCCACCACT	GAAACCACCAAGGTCCAAAG	-10	5	0	50
NGBEV_172_F2_A1_R2_A4	RDA_529	F2_A1_R2_A4	NGBEV_172_F2_A1_R2_A4+.construct.fastq.gz	TGACGTGTCTGCTCCACTTCCATTGAAGGAAGCTTCTCTTTCTCTTATCCTGATGGGTTGTGTTTGGTTTCTTTCAGCATGATTTTGAAGTCAGAGGAGATGTGGTCAATGGAAGAAACCACCAAGGTCCAAAGCGAGCAAGAGAATCCCAGGACAGAAAGGTAAAGCTCCCTCCCTCAAGTTGACAAAAATCTCACCCCACCACT	GAAACCACCAAGGTCCAAAG	-10	5	0	50
NGBEV_171_F2_A1_R2_A4	RDA_529	F2_A1_R2_A4	NGBEV_171_F2_A1_R2_A4+.construct.fastq.gz	TGACGTGTCTGCTCCACTTCCATTGAAGGAAGCTTCTCTTTCTCTTATCCTGATGGGTTGTGTTTGGTTTCTTTCAGCATGATTTTGAAGTCAGAGGAGATGTGGTCAATGGAAGAAACCACCAAGGTCCAAAGCGAGCAAGAGAATCCCAGGACAGAAAGGTAAAGCTCCCTCCCTCAAGTTGACAAAAATCTCACCCCACCACT	GAAACCACCAAGGTCCAAAG	-10	5	0	50
NGBEV_166_o1477_1478	RDA_429	o1477_1478	NGBEV_166_o1477_1478.construct.fastq.gz	GACTCCCCATCATGTGAGTCATCAGAACCTAACAGTTCATCACTTCTGGAAAACCACTCATTAACTTTCTGAATGCTGCTATTTAGTGTTATCCAAGGAACATCTTCAGTATCTCTAGGATTCTCTGAGCATGGCAGTTTCTGCTTATTCCATTCTTTTCTCTCACACAGGGGATCAGCA	GAACATCTTCAGTATCTCTA	-10	8	15	50
NGBEV_166_F2_G1_R2_G2	RDA_429	F2_G1_R2_G2	NGBEV_166_F2_G1_R2_G2+.construct.fastq.gz	ATATAAATAAAGATGTCAGATACCACAGCATCTTTACATTGATGTTTCTTACCTTTCCACTCCTGGTTCTTTATTTTTACTGGTAGAACTATCTGCAGACACCTCAAACTTGTCAGCAGAAAGGCCTTCTGGATTCTGGC	CTTTATTTTTACTGGTAGAA	-10	8	15	50
NGBEV_166_F2_D1_R2_D2	RDA_429	F2_D1_R2_D2	NGBEV_166_F2_D1_R2_D2+.construct.fastq.gz	CAAGCAGAAGACGGCATACGAGATGCACCTCCGTGACTGGAGTTCAGACGTGTGCTCTTCCGATCTTCTACTATTCTTTCCCCTGCACTGTAGCTGAACCTATAAGCAGCAGTGTAAGCAATATGGAACTCGAATTAAATATCCACAATTCAAAAGCACCTAAAAAGAATAGGCTGAGGAGGAAGTCTTCTACCAGGCATATTCATGCGCTTGAACTAGTAGTCAGTAGAAATCTAAGCCCACCCGGTGTTTCGTCCTTTCC	TATCCACAATTCAAAAGCAC	-10	8	15	50
NGBEV_166_F2_B1_R2_B2	RDA_429	F2_B1_R2_B2	NGBEV_166_F2_B1_R2_B2.construct.fastq.gz	ACGCAACTTGTGGAAAGGACGAAACACCGGCTCTCCTTTCTGGACGCTTTTGCTAAAAACAGCAGAACTTTCCTTAATGTCATTTTCAGCAAAACTAGTATCTTCCTTTATTTCACCATCATCTAACAGGTCATCAGGTGTCTCAGAACAAACCTGAGATGCATGACTACTTCCATAGGCACAGTGCAGGGGAAAGAATAGTAGAAGATCGGAAGAGCACACGTCTGAACTCCAGTCACGGTCCACGATCTCGTATGCCGTCTTCTGCTTGAAAAAAAAAAATCTCTCACCCGCCTTCCT	TATTTCACCATCATCTAACA	-10	8	15	50
NGBEV_166_F2_A1_R2_A4	RDA_429	F2_A1_R2_A4	NGBEV_166_F2_A1_R2_A4+.construct.fastq.gz	TGACGTGTCTGCTCCACTTCCATTGAAGGAAGCTTCTCTTTCTCTTATCCTGATGGGTTGTGTTTGGTTTCTTTCAGCATGATTTTGAAGTCAGAGGAGATGTGGTCAATGGAAGAAACCACCAAGGTCCAAAGCGAGCAAGAGAATCCCAGGACAGAAAGGTAAAGCTCCCTCCCTCAAGTTGACAAAAATCTCACCCCACCACT	GAAACCACCAAGGTCCAAAG	-10	5	0	50
NGBEV_281_F1_B3 +R1_B3	RDA_547	F1_B3 +R1_B3	NGBEV_281_F1_B3+%2BR1_B3+.construct.fastq.gz	CACATGGCTCCACATGCAAGTTTGAAACAGAACTACCCTGATACTTTTCTGGATGCCTCTCAGCTGCACGCTTCTCAGTGGTGTTCAAATCATTATTACTGGGTTGATGATGTTCAGTATTTGTTACATCCGTCTCAGAAAATTCACAAGCAGCTGAAAATATACAAAAATAACAAGGTACTCAAAAACTGAATTGTCATTAAAAAAATACATACTTCATACACCTTGGAGG	CATTATTACTGGGTTGATGA	-10	5	0	50
NGBEV_165_o1477_1478	RDA_429	o1477_1478	NGBEV_165_o1477_1478.construct.fastq.gz	GACTCCCCATCATGTGAGTCATCAGAACCTAACAGTTCATCACTTCTGGAAAACCACTCATTAACTTTCTGAATGCTGCTATTTAGTGTTATCCAAGGAACATCTTCAGTATCTCTAGGATTCTCTGAGCATGGCAGTTTCTGCTTATTCCATTCTTTTCTCTCACACAGGGGATCAGCA	GAACATCTTCAGTATCTCTA	-10	8	15	50
NGBEV_165_F2_G1_R2_G2	RDA_429	F2_G1_R2_G2	NGBEV_165_F2_G1_R2_G2+.construct.fastq.gz	ATATAAATAAAGATGTCAGATACCACAGCATCTTTACATTGATGTTTCTTACCTTTCCACTCCTGGTTCTTTATTTTTACTGGTAGAACTATCTGCAGACACCTCAAACTTGTCAGCAGAAAGGCCTTCTGGATTCTGGC	CTTTATTTTTACTGGTAGAA	-10	8	15	50
NGBEV_165_F2_D1_R2_D2	RDA_429	F2_D1_R2_D2	NGBEV_165_F2_D1_R2_D2+.construct.fastq.gz	CAAGCAGAAGACGGCATACGAGATGCACCTCCGTGACTGGAGTTCAGACGTGTGCTCTTCCGATCTTCTACTATTCTTTCCCCTGCACTGTAGCTGAACCTATAAGCAGCAGTGTAAGCAATATGGAACTCGAATTAAATATCCACAATTCAAAAGCACCTAAAAAGAATAGGCTGAGGAGGAAGTCTTCTACCAGGCATATTCATGCGCTTGAACTAGTAGTCAGTAGAAATCTAAGCCCACCCGGTGTTTCGTCCTTTCC	TATCCACAATTCAAAAGCAC	-10	8	15	50
NGBEV_165_F2_B1_R2_B2	RDA_429	F2_B1_R2_B2	NGBEV_165_F2_B1_R2_B2.construct.fastq.gz	ACGCAACTTGTGGAAAGGACGAAACACCGGCTCTCCTTTCTGGACGCTTTTGCTAAAAACAGCAGAACTTTCCTTAATGTCATTTTCAGCAAAACTAGTATCTTCCTTTATTTCACCATCATCTAACAGGTCATCAGGTGTCTCAGAACAAACCTGAGATGCATGACTACTTCCATAGGCACAGTGCAGGGGAAAGAATAGTAGAAGATCGGAAGAGCACACGTCTGAACTCCAGTCACGGTCCACGATCTCGTATGCCGTCTTCTGCTTGAAAAAAAAAAATCTCTCACCCGCCTTCCT	TATTTCACCATCATCTAACA	-10	8	15	50
NGBEV_165_F2_A1_R2_A4	RDA_429	F2_A1_R2_A4	NGBEV_165_F2_A1_R2_A4+.construct.fastq.gz	TGACGTGTCTGCTCCACTTCCATTGAAGGAAGCTTCTCTTTCTCTTATCCTGATGGGTTGTGTTTGGTTTCTTTCAGCATGATTTTGAAGTCAGAGGAGATGTGGTCAATGGAAGAAACCACCAAGGTCCAAAGCGAGCAAGAGAATCCCAGGACAGAAAGGTAAAGCTCCCTCCCTCAAGTTGACAAAAATCTCACCCCACCACT	GAAACCACCAAGGTCCAAAG	-10	5	0	50
NGBEV_282_F1_B3 +R1_B3	RDA_547	F1_B3 +R1_B3	NGBEV_282_F1_B3+%2BR1_B3+.construct.fastq.gz	CACATGGCTCCACATGCAAGTTTGAAACAGAACTACCCTGATACTTTTCTGGATGCCTCTCAGCTGCACGCTTCTCAGTGGTGTTCAAATCATTATTACTGGGTTGATGATGTTCAGTATTTGTTACATCCGTCTCAGAAAATTCACAAGCAGCTGAAAATATACAAAAATAACAAGGTACTCAAAAACTGAATTGTCATTAAAAAAATACATACTTCATACACCTTGGAGG	CATTATTACTGGGTTGATGA	-10	5	0	50
NGBEV_160_o1477_1478	RDA_336	o1477_1478	NGBEV_160_o1477_1478.construct.fastq.gz	GACTCCCCATCATGTGAGTCATCAGAACCTAACAGTTCATCACTTCTGGAAAACCACTCATTAACTTTCTGAATGCTGCTATTTAGTGTTATCCAAGGAACATCTTCAGTATCTCTAGGATTCTCTGAGCATGGCAGTTTCTGCTTATTCCATTCTTTTCTCTCACACAGGGGATCAGCA	GAACATCTTCAGTATCTCTA	-10	8	15	50
NGBEV_160_F2_G1_R2_G2	RDA_336	F2_G1_R2_G2	NGBEV_160_F2_G1_R2_G2+.construct.fastq.gz	ATATAAATAAAGATGTCAGATACCACAGCATCTTTACATTGATGTTTCTTACCTTTCCACTCCTGGTTCTTTATTTTTACTGGTAGAACTATCTGCAGACACCTCAAACTTGTCAGCAGAAAGGCCTTCTGGATTCTGGC	CTTTATTTTTACTGGTAGAA	-10	8	15	50
NGBEV_160_F2_D1_R2_D2	RDA_336	F2_D1_R2_D2	NGBEV_160_F2_D1_R2_D2+.construct.fastq.gz	CAAGCAGAAGACGGCATACGAGATGCACCTCCGTGACTGGAGTTCAGACGTGTGCTCTTCCGATCTTCTACTATTCTTTCCCCTGCACTGTAGCTGAACCTATAAGCAGCAGTGTAAGCAATATGGAACTCGAATTAAATATCCACAATTCAAAAGCACCTAAAAAGAATAGGCTGAGGAGGAAGTCTTCTACCAGGCATATTCATGCGCTTGAACTAGTAGTCAGTAGAAATCTAAGCCCACCCGGTGTTTCGTCCTTTCC	TATCCACAATTCAAAAGCAC	-10	8	15	50
NGBEV_160_F2_B1_R2_B2	RDA_336	F2_B1_R2_B2	NGBEV_160_F2_B1_R2_B2.construct.fastq.gz	ACGCAACTTGTGGAAAGGACGAAACACCGGCTCTCCTTTCTGGACGCTTTTGCTAAAAACAGCAGAACTTTCCTTAATGTCATTTTCAGCAAAACTAGTATCTTCCTTTATTTCACCATCATCTAACAGGTCATCAGGTGTCTCAGAACAAACCTGAGATGCATGACTACTTCCATAGGCACAGTGCAGGGGAAAGAATAGTAGAAGATCGGAAGAGCACACGTCTGAACTCCAGTCACGGTCCACGATCTCGTATGCCGTCTTCTGCTTGAAAAAAAAAAATCTCTCACCCGCCTTCCT	TATTTCACCATCATCTAACA	-10	8	15	50
NGBEV_160_F2_A1_R2_A4	RDA_336	F2_A1_R2_A4	NGBEV_160_F2_A1_R2_A4+.construct.fastq.gz	TGACGTGTCTGCTCCACTTCCATTGAAGGAAGCTTCTCTTTCTCTTATCCTGATGGGTTGTGTTTGGTTTCTTTCAGCATGATTTTGAAGTCAGAGGAGATGTGGTCAATGGAAGAAACCACCAAGGTCCAAAGCGAGCAAGAGAATCCCAGGACAGAAAGGTAAAGCTCCCTCCCTCAAGTTGACAAAAATCTCACCCCACCACT	GAAACCACCAAGGTCCAAAG	-10	5	0	50
NGBEV_283_F1_B3 +R1_B3	RDA_547	F1_B3 +R1_B3	NGBEV_283_F1_B3+%2BR1_B3+.construct.fastq.gz	CACATGGCTCCACATGCAAGTTTGAAACAGAACTACCCTGATACTTTTCTGGATGCCTCTCAGCTGCACGCTTCTCAGTGGTGTTCAAATCATTATTACTGGGTTGATGATGTTCAGTATTTGTTACATCCGTCTCAGAAAATTCACAAGCAGCTGAAAATATACAAAAATAACAAGGTACTCAAAAACTGAATTGTCATTAAAAAAATACATACTTCATACACCTTGGAGG	CATTATTACTGGGTTGATGA	-10	5	0	50
NGBEV_159_o1477_1478	RDA_336	o1477_1478	NGBEV_159_o1477_1478.construct.fastq.gz	GACTCCCCATCATGTGAGTCATCAGAACCTAACAGTTCATCACTTCTGGAAAACCACTCATTAACTTTCTGAATGCTGCTATTTAGTGTTATCCAAGGAACATCTTCAGTATCTCTAGGATTCTCTGAGCATGGCAGTTTCTGCTTATTCCATTCTTTTCTCTCACACAGGGGATCAGCA	GAACATCTTCAGTATCTCTA	-10	8	15	50
NGBEV_159_F2_G1_R2_G2	RDA_336	F2_G1_R2_G2	NGBEV_159_F2_G1_R2_G2+.construct.fastq.gz	ATATAAATAAAGATGTCAGATACCACAGCATCTTTACATTGATGTTTCTTACCTTTCCACTCCTGGTTCTTTATTTTTACTGGTAGAACTATCTGCAGACACCTCAAACTTGTCAGCAGAAAGGCCTTCTGGATTCTGGC	CTTTATTTTTACTGGTAGAA	-10	8	15	50
NGBEV_159_F2_D1_R2_D2	RDA_336	F2_D1_R2_D2	NGBEV_159_F2_D1_R2_D2+.construct.fastq.gz	CAAGCAGAAGACGGCATACGAGATGCACCTCCGTGACTGGAGTTCAGACGTGTGCTCTTCCGATCTTCTACTATTCTTTCCCCTGCACTGTAGCTGAACCTATAAGCAGCAGTGTAAGCAATATGGAACTCGAATTAAATATCCACAATTCAAAAGCACCTAAAAAGAATAGGCTGAGGAGGAAGTCTTCTACCAGGCATATTCATGCGCTTGAACTAGTAGTCAGTAGAAATCTAAGCCCACCCGGTGTTTCGTCCTTTCC	TATCCACAATTCAAAAGCAC	-10	8	15	50
NGBEV_159_F2_B1_R2_B2	RDA_336	F2_B1_R2_B2	NGBEV_159_F2_B1_R2_B2.construct.fastq.gz	ACGCAACTTGTGGAAAGGACGAAACACCGGCTCTCCTTTCTGGACGCTTTTGCTAAAAACAGCAGAACTTTCCTTAATGTCATTTTCAGCAAAACTAGTATCTTCCTTTATTTCACCATCATCTAACAGGTCATCAGGTGTCTCAGAACAAACCTGAGATGCATGACTACTTCCATAGGCACAGTGCAGGGGAAAGAATAGTAGAAGATCGGAAGAGCACACGTCTGAACTCCAGTCACGGTCCACGATCTCGTATGCCGTCTTCTGCTTGAAAAAAAAAAATCTCTCACCCGCCTTCCT	TATTTCACCATCATCTAACA	-10	8	15	50
NGBEV_159_F2_A1_R2_A4	RDA_336	F2_A1_R2_A4	NGBEV_159_F2_A1_R2_A4+.construct.fastq.gz	TGACGTGTCTGCTCCACTTCCATTGAAGGAAGCTTCTCTTTCTCTTATCCTGATGGGTTGTGTTTGGTTTCTTTCAGCATGATTTTGAAGTCAGAGGAGATGTGGTCAATGGAAGAAACCACCAAGGTCCAAAGCGAGCAAGAGAATCCCAGGACAGAAAGGTAAAGCTCCCTCCCTCAAGTTGACAAAAATCTCACCCCACCACT	GAAACCACCAAGGTCCAAAG	-10	5	0	50
NGBEV_284_F1_B3 +R1_B3	RDA_547	F1_B3 +R1_B3	NGBEV_284_F1_B3+%2BR1_B3+.construct.fastq.gz	CACATGGCTCCACATGCAAGTTTGAAACAGAACTACCCTGATACTTTTCTGGATGCCTCTCAGCTGCACGCTTCTCAGTGGTGTTCAAATCATTATTACTGGGTTGATGATGTTCAGTATTTGTTACATCCGTCTCAGAAAATTCACAAGCAGCTGAAAATATACAAAAATAACAAGGTACTCAAAAACTGAATTGTCATTAAAAAAATACATACTTCATACACCTTGGAGG	CATTATTACTGGGTTGATGA	-10	5	0	50
NGBEV_297	RDA429	F3_R3	MOLM-13_RDA429_RepA_D7_Dropout.construct.fastq.gz	ACCTACCCAGCCTCCGTTATCCTGGATCCAGGTGTGCAGGTGCCGGTTCAGGTACTCAGTCATCCACAGGGCGATGTTGTCCACCAGGGGCGACATCTCCCGGTTGACGCTCTCCACACACATGACCCCACCGAACTCAAAGAAGGCCACAATCCTCCCCCAGTTCACCCCGTCCCTGAAGAGCTCCTCCACCACCGTGGCAAAGCGTCCCCGCGCGGTGAAGGGCGTCAGGTGCAGCTGGCTGGACATCTCGGCGAAGTC	GAAGGCCACAATCCTCCCCC	-10	0	0	60
NGBEV_298	RDA429	F3_R3	MOLM-13_RDA429_RepB_D7_Dropout.construct.fastq.gz	ACCTACCCAGCCTCCGTTATCCTGGATCCAGGTGTGCAGGTGCCGGTTCAGGTACTCAGTCATCCACAGGGCGATGTTGTCCACCAGGGGCGACATCTCCCGGTTGACGCTCTCCACACACATGACCCCACCGAACTCAAAGAAGGCCACAATCCTCCCCCAGTTCACCCCGTCCCTGAAGAGCTCCTCCACCACCGTGGCAAAGCGTCCCCGCGCGGTGAAGGGCGTCAGGTGCAGCTGGCTGGACATCTCGGCGAAGTC	GAAGGCCACAATCCTCCCCC	-10	0	0	60
NGBEV_303	RDA429	F3_R3	MOLM-13_RDA429_RepA_D21_Dropout.construct.fastq.gz	ACCTACCCAGCCTCCGTTATCCTGGATCCAGGTGTGCAGGTGCCGGTTCAGGTACTCAGTCATCCACAGGGCGATGTTGTCCACCAGGGGCGACATCTCCCGGTTGACGCTCTCCACACACATGACCCCACCGAACTCAAAGAAGGCCACAATCCTCCCCCAGTTCACCCCGTCCCTGAAGAGCTCCTCCACCACCGTGGCAAAGCGTCCCCGCGCGGTGAAGGGCGTCAGGTGCAGCTGGCTGGACATCTCGGCGAAGTC	GAAGGCCACAATCCTCCCCC	-10	0	0	60
NGBEV_304	RDA429	F3_R3	MOLM-13_RDA429_RepB_D7_Dropout.construct.fastq.gz	ACCTACCCAGCCTCCGTTATCCTGGATCCAGGTGTGCAGGTGCCGGTTCAGGTACTCAGTCATCCACAGGGCGATGTTGTCCACCAGGGGCGACATCTCCCGGTTGACGCTCTCCACACACATGACCCCACCGAACTCAAAGAAGGCCACAATCCTCCCCCAGTTCACCCCGTCCCTGAAGAGCTCCTCCACCACCGTGGCAAAGCGTCCCCGCGCGGTGAAGGGCGTCAGGTGCAGCTGGCTGGACATCTCGGCGAAGTC	GAAGGCCACAATCCTCCCCC	-10	0	0	60
NGBEV_305	RDA429	F3_R3	MOLM-13_RDA429_RepA_D21_Venetoclax_62.5+nM.construct.fastq.gz	ACCTACCCAGCCTCCGTTATCCTGGATCCAGGTGTGCAGGTGCCGGTTCAGGTACTCAGTCATCCACAGGGCGATGTTGTCCACCAGGGGCGACATCTCCCGGTTGACGCTCTCCACACACATGACCCCACCGAACTCAAAGAAGGCCACAATCCTCCCCCAGTTCACCCCGTCCCTGAAGAGCTCCTCCACCACCGTGGCAAAGCGTCCCCGCGCGGTGAAGGGCGTCAGGTGCAGCTGGCTGGACATCTCGGCGAAGTC	GAAGGCCACAATCCTCCCCC	-10	0	0	60
NGBEV_306	RDA429	F3_R3	MOLM-13_RDA429_RepB_D21_Venetoclax_62.5+nM.construct.fastq.gz	ACCTACCCAGCCTCCGTTATCCTGGATCCAGGTGTGCAGGTGCCGGTTCAGGTACTCAGTCATCCACAGGGCGATGTTGTCCACCAGGGGCGACATCTCCCGGTTGACGCTCTCCACACACATGACCCCACCGAACTCAAAGAAGGCCACAATCCTCCCCCAGTTCACCCCGTCCCTGAAGAGCTCCTCCACCACCGTGGCAAAGCGTCCCCGCGCGGTGAAGGGCGTCAGGTGCAGCTGGCTGGACATCTCGGCGAAGTC	GAAGGCCACAATCCTCCCCC	-10	0	0	60
NGBEV_307	RDA551	F3_R3	MOLM-13_RDA551_RepA_D7_Dropout.construct.fastq.gz	ACCTACCCAGCCTCCGTTATCCTGGATCCAGGTGTGCAGGTGCCGGTTCAGGTACTCAGTCATCCACAGGGCGATGTTGTCCACCAGGGGCGACATCTCCCGGTTGACGCTCTCCACACACATGACCCCACCGAACTCAAAGAAGGCCACAATCCTCCCCCAGTTCACCCCGTCCCTGAAGAGCTCCTCCACCACCGTGGCAAAGCGTCCCCGCGCGGTGAAGGGCGTCAGGTGCAGCTGGCTGGACATCTCGGCGAAGTC	GAAGGCCACAATCCTCCCCC	-10	0	0	60
NGBEV_308	RDA551	F3_R3	MOLM-13_RDA551_RepB_D7_Dropout.construct.fastq.gz	ACCTACCCAGCCTCCGTTATCCTGGATCCAGGTGTGCAGGTGCCGGTTCAGGTACTCAGTCATCCACAGGGCGATGTTGTCCACCAGGGGCGACATCTCCCGGTTGACGCTCTCCACACACATGACCCCACCGAACTCAAAGAAGGCCACAATCCTCCCCCAGTTCACCCCGTCCCTGAAGAGCTCCTCCACCACCGTGGCAAAGCGTCCCCGCGCGGTGAAGGGCGTCAGGTGCAGCTGGCTGGACATCTCGGCGAAGTC	GAAGGCCACAATCCTCCCCC	-10	0	0	60
NGBEV_313	RDA551	F3_R3	MOLM-13_RDA551_RepA_D21_Dropout.construct.fastq.gz	ACCTACCCAGCCTCCGTTATCCTGGATCCAGGTGTGCAGGTGCCGGTTCAGGTACTCAGTCATCCACAGGGCGATGTTGTCCACCAGGGGCGACATCTCCCGGTTGACGCTCTCCACACACATGACCCCACCGAACTCAAAGAAGGCCACAATCCTCCCCCAGTTCACCCCGTCCCTGAAGAGCTCCTCCACCACCGTGGCAAAGCGTCCCCGCGCGGTGAAGGGCGTCAGGTGCAGCTGGCTGGACATCTCGGCGAAGTC	GAAGGCCACAATCCTCCCCC	-10	0	0	60
NGBEV_314	RDA551	F3_R3	MOLM-13_RDA551_RepB_D21_Dropout.construct.fastq.gz	ACCTACCCAGCCTCCGTTATCCTGGATCCAGGTGTGCAGGTGCCGGTTCAGGTACTCAGTCATCCACAGGGCGATGTTGTCCACCAGGGGCGACATCTCCCGGTTGACGCTCTCCACACACATGACCCCACCGAACTCAAAGAAGGCCACAATCCTCCCCCAGTTCACCCCGTCCCTGAAGAGCTCCTCCACCACCGTGGCAAAGCGTCCCCGCGCGGTGAAGGGCGTCAGGTGCAGCTGGCTGGACATCTCGGCGAAGTC	GAAGGCCACAATCCTCCCCC	-10	0	0	60
NGBEV_315	RDA551	F3_R3	MOLM-13_RDA551_RepA_D21_Venetoclax_62.5+nM.construct.fastq.gz	ACCTACCCAGCCTCCGTTATCCTGGATCCAGGTGTGCAGGTGCCGGTTCAGGTACTCAGTCATCCACAGGGCGATGTTGTCCACCAGGGGCGACATCTCCCGGTTGACGCTCTCCACACACATGACCCCACCGAACTCAAAGAAGGCCACAATCCTCCCCCAGTTCACCCCGTCCCTGAAGAGCTCCTCCACCACCGTGGCAAAGCGTCCCCGCGCGGTGAAGGGCGTCAGGTGCAGCTGGCTGGACATCTCGGCGAAGTC	GAAGGCCACAATCCTCCCCC	-10	0	0	60
NGBEV_316	RDA551	F3_R3	MOLM-13_RDA551_RepB_D21_Venetoclax_62.5+nM.construct.fastq.gz	ACCTACCCAGCCTCCGTTATCCTGGATCCAGGTGTGCAGGTGCCGGTTCAGGTACTCAGTCATCCACAGGGCGATGTTGTCCACCAGGGGCGACATCTCCCGGTTGACGCTCTCCACACACATGACCCCACCGAACTCAAAGAAGGCCACAATCCTCCCCCAGTTCACCCCGTCCCTGAAGAGCTCCTCCACCACCGTGGCAAAGCGTCCCCGCGCGGTGAAGGGCGTCAGGTGCAGCTGGCTGGACATCTCGGCGAAGTC	GAAGGCCACAATCCTCCCCC	-10	0	0	60
NGBEV_317	RDA552	F3_R3	MOLM-13_RDA552_RepA_D7_Dropout.construct.fastq.gz	ACCTACCCAGCCTCCGTTATCCTGGATCCAGGTGTGCAGGTGCCGGTTCAGGTACTCAGTCATCCACAGGGCGATGTTGTCCACCAGGGGCGACATCTCCCGGTTGACGCTCTCCACACACATGACCCCACCGAACTCAAAGAAGGCCACAATCCTCCCCCAGTTCACCCCGTCCCTGAAGAGCTCCTCCACCACCGTGGCAAAGCGTCCCCGCGCGGTGAAGGGCGTCAGGTGCAGCTGGCTGGACATCTCGGCGAAGTC	CACCAGGGGCGACATCTCCC	-10	0	0	60
NGBEV_318	RDA552	F3_R3	MOLM-13_RDA552_RepB_D7_Dropout.construct.fastq.gz	ACCTACCCAGCCTCCGTTATCCTGGATCCAGGTGTGCAGGTGCCGGTTCAGGTACTCAGTCATCCACAGGGCGATGTTGTCCACCAGGGGCGACATCTCCCGGTTGACGCTCTCCACACACATGACCCCACCGAACTCAAAGAAGGCCACAATCCTCCCCCAGTTCACCCCGTCCCTGAAGAGCTCCTCCACCACCGTGGCAAAGCGTCCCCGCGCGGTGAAGGGCGTCAGGTGCAGCTGGCTGGACATCTCGGCGAAGTC	CACCAGGGGCGACATCTCCC	-10	0	0	60
NGBEV_323	RDA552	F3_R3	MOLM-13_RDA552_RepA_D21_Dropout.construct.fastq.gz	ACCTACCCAGCCTCCGTTATCCTGGATCCAGGTGTGCAGGTGCCGGTTCAGGTACTCAGTCATCCACAGGGCGATGTTGTCCACCAGGGGCGACATCTCCCGGTTGACGCTCTCCACACACATGACCCCACCGAACTCAAAGAAGGCCACAATCCTCCCCCAGTTCACCCCGTCCCTGAAGAGCTCCTCCACCACCGTGGCAAAGCGTCCCCGCGCGGTGAAGGGCGTCAGGTGCAGCTGGCTGGACATCTCGGCGAAGTC	CACCAGGGGCGACATCTCCC	-10	0	0	60
NGBEV_324	RDA552	F3_R3	MOLM-13_RDA552_RepB_D21_Dropout.construct.fastq.gz	ACCTACCCAGCCTCCGTTATCCTGGATCCAGGTGTGCAGGTGCCGGTTCAGGTACTCAGTCATCCACAGGGCGATGTTGTCCACCAGGGGCGACATCTCCCGGTTGACGCTCTCCACACACATGACCCCACCGAACTCAAAGAAGGCCACAATCCTCCCCCAGTTCACCCCGTCCCTGAAGAGCTCCTCCACCACCGTGGCAAAGCGTCCCCGCGCGGTGAAGGGCGTCAGGTGCAGCTGGCTGGACATCTCGGCGAAGTC	CACCAGGGGCGACATCTCCC	-10	0	0	60
NGBEV_325	RDA552	F3_R3	MOLM-13_RDA552_RepA_D21_Venetoclax_62.5+nM.construct.fastq.gz	ACCTACCCAGCCTCCGTTATCCTGGATCCAGGTGTGCAGGTGCCGGTTCAGGTACTCAGTCATCCACAGGGCGATGTTGTCCACCAGGGGCGACATCTCCCGGTTGACGCTCTCCACACACATGACCCCACCGAACTCAAAGAAGGCCACAATCCTCCCCCAGTTCACCCCGTCCCTGAAGAGCTCCTCCACCACCGTGGCAAAGCGTCCCCGCGCGGTGAAGGGCGTCAGGTGCAGCTGGCTGGACATCTCGGCGAAGTC	CACCAGGGGCGACATCTCCC	-10	0	0	60
NGBEV_326	RDA552	F3_R3	MOLM-13_RDA552_RepB_D21_Venetoclax_62.5+nM.construct.fastq.gz	ACCTACCCAGCCTCCGTTATCCTGGATCCAGGTGTGCAGGTGCCGGTTCAGGTACTCAGTCATCCACAGGGCGATGTTGTCCACCAGGGGCGACATCTCCCGGTTGACGCTCTCCACACACATGACCCCACCGAACTCAAAGAAGGCCACAATCCTCCCCCAGTTCACCCCGTCCCTGAAGAGCTCCTCCACCACCGTGGCAAAGCGTCCCCGCGCGGTGAAGGGCGTCAGGTGCAGCTGGCTGGACATCTCGGCGAAGTC	CACCAGGGGCGACATCTCCC	-10	0	0	60
NGBEV_297	RDA429	F2_R1	MOLM-13_RDA429_RepA_D7_Dropout.construct.fastq.gz	CTCGCCGCTGCAGACCCCGGCTGCCCCCGGCGCCGCCGCGGGGCCTGCGCTCAGCCCGGTGCCACCTGTGGTCCACCTGACCCTCCGCCAGGCCGGCGACGACTTCTCCCGCCGCTACCGCCGCGACTTCGCCGAGATGTCCAGCCAGCTGCACCTGACGCCCTTCACCGCGCGGGGACGCTTTGCCACGGTGGTGGAGGAGCTCTTCAGGGACGGGGTGAACTGGGGGAGGATTGTGGCCTTCTTTGAGTTCGGTGGGGTCATG	ACTTCTCCCGCCGCTACCGC	-10	0	0	60
NGBEV_298	RDA429	F2_R1	MOLM-13_RDA429_RepB_D7_Dropout.construct.fastq.gz	CTCGCCGCTGCAGACCCCGGCTGCCCCCGGCGCCGCCGCGGGGCCTGCGCTCAGCCCGGTGCCACCTGTGGTCCACCTGACCCTCCGCCAGGCCGGCGACGACTTCTCCCGCCGCTACCGCCGCGACTTCGCCGAGATGTCCAGCCAGCTGCACCTGACGCCCTTCACCGCGCGGGGACGCTTTGCCACGGTGGTGGAGGAGCTCTTCAGGGACGGGGTGAACTGGGGGAGGATTGTGGCCTTCTTTGAGTTCGGTGGGGTCATG	ACTTCTCCCGCCGCTACCGC	-10	0	0	60
NGBEV_303	RDA429	F2_R1	MOLM-13_RDA429_RepA_D21_Dropout.construct.fastq.gz	CTCGCCGCTGCAGACCCCGGCTGCCCCCGGCGCCGCCGCGGGGCCTGCGCTCAGCCCGGTGCCACCTGTGGTCCACCTGACCCTCCGCCAGGCCGGCGACGACTTCTCCCGCCGCTACCGCCGCGACTTCGCCGAGATGTCCAGCCAGCTGCACCTGACGCCCTTCACCGCGCGGGGACGCTTTGCCACGGTGGTGGAGGAGCTCTTCAGGGACGGGGTGAACTGGGGGAGGATTGTGGCCTTCTTTGAGTTCGGTGGGGTCATG	ACTTCTCCCGCCGCTACCGC	-10	0	0	60
NGBEV_304	RDA429	F2_R1	MOLM-13_RDA429_RepB_D21_Dropout.construct.fastq.gz	CTCGCCGCTGCAGACCCCGGCTGCCCCCGGCGCCGCCGCGGGGCCTGCGCTCAGCCCGGTGCCACCTGTGGTCCACCTGACCCTCCGCCAGGCCGGCGACGACTTCTCCCGCCGCTACCGCCGCGACTTCGCCGAGATGTCCAGCCAGCTGCACCTGACGCCCTTCACCGCGCGGGGACGCTTTGCCACGGTGGTGGAGGAGCTCTTCAGGGACGGGGTGAACTGGGGGAGGATTGTGGCCTTCTTTGAGTTCGGTGGGGTCATG	ACTTCTCCCGCCGCTACCGC	-10	0	0	60
NGBEV_305	RDA429	F2_R1	MOLM-13_RDA429_RepA_D21_Venetoclax_62.5+nM.construct.fastq.gz	CTCGCCGCTGCAGACCCCGGCTGCCCCCGGCGCCGCCGCGGGGCCTGCGCTCAGCCCGGTGCCACCTGTGGTCCACCTGACCCTCCGCCAGGCCGGCGACGACTTCTCCCGCCGCTACCGCCGCGACTTCGCCGAGATGTCCAGCCAGCTGCACCTGACGCCCTTCACCGCGCGGGGACGCTTTGCCACGGTGGTGGAGGAGCTCTTCAGGGACGGGGTGAACTGGGGGAGGATTGTGGCCTTCTTTGAGTTCGGTGGGGTCATG	ACTTCTCCCGCCGCTACCGC	-10	0	0	60
NGBEV_306	RDA429	F2_R1	MOLM-13_RDA429_RepB_D21_Venetoclax_62.5+nM.construct.fastq.gz	CTCGCCGCTGCAGACCCCGGCTGCCCCCGGCGCCGCCGCGGGGCCTGCGCTCAGCCCGGTGCCACCTGTGGTCCACCTGACCCTCCGCCAGGCCGGCGACGACTTCTCCCGCCGCTACCGCCGCGACTTCGCCGAGATGTCCAGCCAGCTGCACCTGACGCCCTTCACCGCGCGGGGACGCTTTGCCACGGTGGTGGAGGAGCTCTTCAGGGACGGGGTGAACTGGGGGAGGATTGTGGCCTTCTTTGAGTTCGGTGGGGTCATG	ACTTCTCCCGCCGCTACCGC	-10	0	0	60
NGBEV_327	RDA553	F2_R1	MOLM-13_RDA553_RepA_D7_Dropout.construct.fastq.gz	CTCGCCGCTGCAGACCCCGGCTGCCCCCGGCGCCGCCGCGGGGCCTGCGCTCAGCCCGGTGCCACCTGTGGTCCACCTGACCCTCCGCCAGGCCGGCGACGACTTCTCCCGCCGCTACCGCCGCGACTTCGCCGAGATGTCCAGCCAGCTGCACCTGACGCCCTTCACCGCGCGGGGACGCTTTGCCACGGTGGTGGAGGAGCTCTTCAGGGACGGGGTGAACTGGGGGAGGATTGTGGCCTTCTTTGAGTTCGGTGGGGTCATG	ACTTCTCCCGCCGCTACCGC	-10	0	0	60
NGBEV_328	RDA553	F2_R1	MOLM-13_RDA553_RepB_D7_Dropout.construct.fastq.gz	CTCGCCGCTGCAGACCCCGGCTGCCCCCGGCGCCGCCGCGGGGCCTGCGCTCAGCCCGGTGCCACCTGTGGTCCACCTGACCCTCCGCCAGGCCGGCGACGACTTCTCCCGCCGCTACCGCCGCGACTTCGCCGAGATGTCCAGCCAGCTGCACCTGACGCCCTTCACCGCGCGGGGACGCTTTGCCACGGTGGTGGAGGAGCTCTTCAGGGACGGGGTGAACTGGGGGAGGATTGTGGCCTTCTTTGAGTTCGGTGGGGTCATG	ACTTCTCCCGCCGCTACCGC	-10	0	0	60
NGBEV_333	RDA553	F2_R1	MOLM-13_RDA553_RepA_D21_Dropout.construct.fastq.gz	CTCGCCGCTGCAGACCCCGGCTGCCCCCGGCGCCGCCGCGGGGCCTGCGCTCAGCCCGGTGCCACCTGTGGTCCACCTGACCCTCCGCCAGGCCGGCGACGACTTCTCCCGCCGCTACCGCCGCGACTTCGCCGAGATGTCCAGCCAGCTGCACCTGACGCCCTTCACCGCGCGGGGACGCTTTGCCACGGTGGTGGAGGAGCTCTTCAGGGACGGGGTGAACTGGGGGAGGATTGTGGCCTTCTTTGAGTTCGGTGGGGTCATG	ACTTCTCCCGCCGCTACCGC	-10	0	0	60
NGBEV_334	RDA553	F2_R1	MOLM-13_RDA553_RepB_D21_Dropout.construct.fastq.gz	CTCGCCGCTGCAGACCCCGGCTGCCCCCGGCGCCGCCGCGGGGCCTGCGCTCAGCCCGGTGCCACCTGTGGTCCACCTGACCCTCCGCCAGGCCGGCGACGACTTCTCCCGCCGCTACCGCCGCGACTTCGCCGAGATGTCCAGCCAGCTGCACCTGACGCCCTTCACCGCGCGGGGACGCTTTGCCACGGTGGTGGAGGAGCTCTTCAGGGACGGGGTGAACTGGGGGAGGATTGTGGCCTTCTTTGAGTTCGGTGGGGTCATG	ACTTCTCCCGCCGCTACCGC	-10	0	0	60
NGBEV_335	RDA553	F2_R1	MOLM-13_RDA553_RepA_D21_Venetoclax_62.5+nM.construct.fastq.gz	CTCGCCGCTGCAGACCCCGGCTGCCCCCGGCGCCGCCGCGGGGCCTGCGCTCAGCCCGGTGCCACCTGTGGTCCACCTGACCCTCCGCCAGGCCGGCGACGACTTCTCCCGCCGCTACCGCCGCGACTTCGCCGAGATGTCCAGCCAGCTGCACCTGACGCCCTTCACCGCGCGGGGACGCTTTGCCACGGTGGTGGAGGAGCTCTTCAGGGACGGGGTGAACTGGGGGAGGATTGTGGCCTTCTTTGAGTTCGGTGGGGTCATG	ACTTCTCCCGCCGCTACCGC	-10	0	0	60
NGBEV_336	RDA553	F2_R1	MOLM-13_RDA553_RepB_D21_Venetoclax_62.5+nM.construct.fastq.gz	CTCGCCGCTGCAGACCCCGGCTGCCCCCGGCGCCGCCGCGGGGCCTGCGCTCAGCCCGGTGCCACCTGTGGTCCACCTGACCCTCCGCCAGGCCGGCGACGACTTCTCCCGCCGCTACCGCCGCGACTTCGCCGAGATGTCCAGCCAGCTGCACCTGACGCCCTTCACCGCGCGGGGACGCTTTGCCACGGTGGTGGAGGAGCTCTTCAGGGACGGGGTGAACTGGGGGAGGATTGTGGCCTTCTTTGAGTTCGGTGGGGTCATG	ACTTCTCCCGCCGCTACCGC	-10	0	0	60
NGBEV_337	RDA554	F2_R1	MOLM-13_RDA554_RepA_D7_Dropout.construct.fastq.gz	CTCGCCGCTGCAGACCCCGGCTGCCCCCGGCGCCGCCGCGGGGCCTGCGCTCAGCCCGGTGCCACCTGTGGTCCACCTGACCCTCCGCCAGGCCGGCGACGACTTCTCCCGCCGCTACCGCCGCGACTTCGCCGAGATGTCCAGCCAGCTGCACCTGACGCCCTTCACCGCGCGGGGACGCTTTGCCACGGTGGTGGAGGAGCTCTTCAGGGACGGGGTGAACTGGGGGAGGATTGTGGCCTTCTTTGAGTTCGGTGGGGTCATG	ACGACTTCTCCCGCCGCTAC	-10	0	0	60
NGBEV_338	RDA554	F2_R1	MOLM-13_RDA554_RepB_D7_Dropout.construct.fastq.gz	CTCGCCGCTGCAGACCCCGGCTGCCCCCGGCGCCGCCGCGGGGCCTGCGCTCAGCCCGGTGCCACCTGTGGTCCACCTGACCCTCCGCCAGGCCGGCGACGACTTCTCCCGCCGCTACCGCCGCGACTTCGCCGAGATGTCCAGCCAGCTGCACCTGACGCCCTTCACCGCGCGGGGACGCTTTGCCACGGTGGTGGAGGAGCTCTTCAGGGACGGGGTGAACTGGGGGAGGATTGTGGCCTTCTTTGAGTTCGGTGGGGTCATG	ACGACTTCTCCCGCCGCTAC	-10	0	0	60
NGBEV_343	RDA554	F2_R1	MOLM-13_RDA554_RepA_D21_Dropout.construct.fastq.gz	CTCGCCGCTGCAGACCCCGGCTGCCCCCGGCGCCGCCGCGGGGCCTGCGCTCAGCCCGGTGCCACCTGTGGTCCACCTGACCCTCCGCCAGGCCGGCGACGACTTCTCCCGCCGCTACCGCCGCGACTTCGCCGAGATGTCCAGCCAGCTGCACCTGACGCCCTTCACCGCGCGGGGACGCTTTGCCACGGTGGTGGAGGAGCTCTTCAGGGACGGGGTGAACTGGGGGAGGATTGTGGCCTTCTTTGAGTTCGGTGGGGTCATG	ACGACTTCTCCCGCCGCTAC	-10	0	0	60
NGBEV_344	RDA554	F2_R1	MOLM-13_RDA554_RepB_D21_Dropout.construct.fastq.gz	CTCGCCGCTGCAGACCCCGGCTGCCCCCGGCGCCGCCGCGGGGCCTGCGCTCAGCCCGGTGCCACCTGTGGTCCACCTGACCCTCCGCCAGGCCGGCGACGACTTCTCCCGCCGCTACCGCCGCGACTTCGCCGAGATGTCCAGCCAGCTGCACCTGACGCCCTTCACCGCGCGGGGACGCTTTGCCACGGTGGTGGAGGAGCTCTTCAGGGACGGGGTGAACTGGGGGAGGATTGTGGCCTTCTTTGAGTTCGGTGGGGTCATG	ACGACTTCTCCCGCCGCTAC	-10	0	0	60
NGBEV_345	RDA554	F2_R1	MOLM-13_RDA554_RepA_D21_Venetoclax_62.5+nM.construct.fastq.gz	CTCGCCGCTGCAGACCCCGGCTGCCCCCGGCGCCGCCGCGGGGCCTGCGCTCAGCCCGGTGCCACCTGTGGTCCACCTGACCCTCCGCCAGGCCGGCGACGACTTCTCCCGCCGCTACCGCCGCGACTTCGCCGAGATGTCCAGCCAGCTGCACCTGACGCCCTTCACCGCGCGGGGACGCTTTGCCACGGTGGTGGAGGAGCTCTTCAGGGACGGGGTGAACTGGGGGAGGATTGTGGCCTTCTTTGAGTTCGGTGGGGTCATG	ACGACTTCTCCCGCCGCTAC	-10	0	0	60
NGBEV_346	RDA554	F2_R1	MOLM-13_RDA554_RepB_D21_Venetoclax_62.5+nM.construct.fastq.gz	CTCGCCGCTGCAGACCCCGGCTGCCCCCGGCGCCGCCGCGGGGCCTGCGCTCAGCCCGGTGCCACCTGTGGTCCACCTGACCCTCCGCCAGGCCGGCGACGACTTCTCCCGCCGCTACCGCCGCGACTTCGCCGAGATGTCCAGCCAGCTGCACCTGACGCCCTTCACCGCGCGGGGACGCTTTGCCACGGTGGTGGAGGAGCTCTTCAGGGACGGGGTGAACTGGGGGAGGATTGTGGCCTTCTTTGAGTTCGGTGGGGTCATG	ACGACTTCTCCCGCCGCTAC	-10	0	0	60
NGBEV_347	RDA555	F2_R1	MOLM-13_RDA555_RepA_D7_Dropout.construct.fastq.gz	CATGACCCCACCGAACTCAAAGAAGGCCACAATCCTCCCCCAGTTCACCCCGTCCCTGAAGAGCTCCTCCACCACCGTGGCAAAGCGTCCCCGCGCGGTGAAGGGCGTCAGGTGCAGCTGGCTGGACATCTCGGCGAAGTCGCGGCGGTAGCGGCGGGAGAAGTCGTCGCCGGCCTGGCGGAGGGTCAGGTGGACCACAGGTGGCACCGGGCTGAGCGCAGGCCCCGCGGCGGCGCCGGGGGCAGCCGGGGTCTGCAGCGGCGAG	AGAAGTCGTCGCCGGCCTGG	-10	0	0	60
NGBEV_348	RDA555	F2_R1	MOLM-13_RDA555_RepB_D7_Dropout.construct.fastq.gz	CATGACCCCACCGAACTCAAAGAAGGCCACAATCCTCCCCCAGTTCACCCCGTCCCTGAAGAGCTCCTCCACCACCGTGGCAAAGCGTCCCCGCGCGGTGAAGGGCGTCAGGTGCAGCTGGCTGGACATCTCGGCGAAGTCGCGGCGGTAGCGGCGGGAGAAGTCGTCGCCGGCCTGGCGGAGGGTCAGGTGGACCACAGGTGGCACCGGGCTGAGCGCAGGCCCCGCGGCGGCGCCGGGGGCAGCCGGGGTCTGCAGCGGCGAG	AGAAGTCGTCGCCGGCCTGG	-10	0	0	60
NGBEV_353	RDA555	F2_R1	MOLM-13_RDA555_RepA_D21_Dropout.construct.fastq.gz	CATGACCCCACCGAACTCAAAGAAGGCCACAATCCTCCCCCAGTTCACCCCGTCCCTGAAGAGCTCCTCCACCACCGTGGCAAAGCGTCCCCGCGCGGTGAAGGGCGTCAGGTGCAGCTGGCTGGACATCTCGGCGAAGTCGCGGCGGTAGCGGCGGGAGAAGTCGTCGCCGGCCTGGCGGAGGGTCAGGTGGACCACAGGTGGCACCGGGCTGAGCGCAGGCCCCGCGGCGGCGCCGGGGGCAGCCGGGGTCTGCAGCGGCGAG	AGAAGTCGTCGCCGGCCTGG	-10	0	0	60
NGBEV_354	RDA555	F2_R1	MOLM-13_RDA555_RepB_D21_Dropout.construct.fastq.gz	CATGACCCCACCGAACTCAAAGAAGGCCACAATCCTCCCCCAGTTCACCCCGTCCCTGAAGAGCTCCTCCACCACCGTGGCAAAGCGTCCCCGCGCGGTGAAGGGCGTCAGGTGCAGCTGGCTGGACATCTCGGCGAAGTCGCGGCGGTAGCGGCGGGAGAAGTCGTCGCCGGCCTGGCGGAGGGTCAGGTGGACCACAGGTGGCACCGGGCTGAGCGCAGGCCCCGCGGCGGCGCCGGGGGCAGCCGGGGTCTGCAGCGGCGAG	AGAAGTCGTCGCCGGCCTGG	-10	0	0	60
NGBEV_355	RDA555	F2_R1	MOLM-13_RDA555_RepA_D21_Venetoclax_62.5+nM.construct.fastq.gz	CATGACCCCACCGAACTCAAAGAAGGCCACAATCCTCCCCCAGTTCACCCCGTCCCTGAAGAGCTCCTCCACCACCGTGGCAAAGCGTCCCCGCGCGGTGAAGGGCGTCAGGTGCAGCTGGCTGGACATCTCGGCGAAGTCGCGGCGGTAGCGGCGGGAGAAGTCGTCGCCGGCCTGGCGGAGGGTCAGGTGGACCACAGGTGGCACCGGGCTGAGCGCAGGCCCCGCGGCGGCGCCGGGGGCAGCCGGGGTCTGCAGCGGCGAG	AGAAGTCGTCGCCGGCCTGG	-10	0	0	60
NGBEV_356	RDA555	F2_R1	MOLM-13_RDA555_RepB_D21_Venetoclax_62.5+nM.construct.fastq.gz	CATGACCCCACCGAACTCAAAGAAGGCCACAATCCTCCCCCAGTTCACCCCGTCCCTGAAGAGCTCCTCCACCACCGTGGCAAAGCGTCCCCGCGCGGTGAAGGGCGTCAGGTGCAGCTGGCTGGACATCTCGGCGAAGTCGCGGCGGTAGCGGCGGGAGAAGTCGTCGCCGGCCTGGCGGAGGGTCAGGTGGACCACAGGTGGCACCGGGCTGAGCGCAGGCCCCGCGGCGGCGCCGGGGGCAGCCGGGGTCTGCAGCGGCGAG	AGAAGTCGTCGCCGGCCTGG	-10	0	0	60
NGBEV_357	RDA336	F3_R3	MOLM-13_RDA336_RepA_D7_Dropout.construct.fastq.gz	ACCTACCCAGCCTCCGTTATCCTGGATCCAGGTGTGCAGGTGCCGGTTCAGGTACTCAGTCATCCACAGGGCGATGTTGTCCACCAGGGGCGACATCTCCCGGTTGACGCTCTCCACACACATGACCCCACCGAACTCAAAGAAGGCCACAATCCTCCCCCAGTTCACCCCGTCCCTGAAGAGCTCCTCCACCACCGTGGCAAAGCGTCCCCGCGCGGTGAAGGGCGTCAGGTGCAGCTGGCTGGACATCTCGGCGAAGTC	GAAGGCCACAATCCTCCCCC	-10	0	0	60
NGBEV_358	RDA336	F3_R3	MOLM-13_RDA336_RepB_D7_Dropout.construct.fastq.gz	ACCTACCCAGCCTCCGTTATCCTGGATCCAGGTGTGCAGGTGCCGGTTCAGGTACTCAGTCATCCACAGGGCGATGTTGTCCACCAGGGGCGACATCTCCCGGTTGACGCTCTCCACACACATGACCCCACCGAACTCAAAGAAGGCCACAATCCTCCCCCAGTTCACCCCGTCCCTGAAGAGCTCCTCCACCACCGTGGCAAAGCGTCCCCGCGCGGTGAAGGGCGTCAGGTGCAGCTGGCTGGACATCTCGGCGAAGTC	GAAGGCCACAATCCTCCCCC	-10	0	0	60
NGBEV_363	RDA336	F3_R3	MOLM-13_RDA336_RepA_D21_Dropout.construct.fastq.gz	ACCTACCCAGCCTCCGTTATCCTGGATCCAGGTGTGCAGGTGCCGGTTCAGGTACTCAGTCATCCACAGGGCGATGTTGTCCACCAGGGGCGACATCTCCCGGTTGACGCTCTCCACACACATGACCCCACCGAACTCAAAGAAGGCCACAATCCTCCCCCAGTTCACCCCGTCCCTGAAGAGCTCCTCCACCACCGTGGCAAAGCGTCCCCGCGCGGTGAAGGGCGTCAGGTGCAGCTGGCTGGACATCTCGGCGAAGTC	GAAGGCCACAATCCTCCCCC	-10	0	0	60
NGBEV_364	RDA336	F3_R3	MOLM-13_RDA336_RepB_D21_Dropout.construct.fastq.gz	ACCTACCCAGCCTCCGTTATCCTGGATCCAGGTGTGCAGGTGCCGGTTCAGGTACTCAGTCATCCACAGGGCGATGTTGTCCACCAGGGGCGACATCTCCCGGTTGACGCTCTCCACACACATGACCCCACCGAACTCAAAGAAGGCCACAATCCTCCCCCAGTTCACCCCGTCCCTGAAGAGCTCCTCCACCACCGTGGCAAAGCGTCCCCGCGCGGTGAAGGGCGTCAGGTGCAGCTGGCTGGACATCTCGGCGAAGTC	GAAGGCCACAATCCTCCCCC	-10	0	0	60
NGBEV_365	RDA336	F3_R3	MOLM-13_RDA336_RepA_D21_Venetoclax_62.5+nM.construct.fastq.gz	ACCTACCCAGCCTCCGTTATCCTGGATCCAGGTGTGCAGGTGCCGGTTCAGGTACTCAGTCATCCACAGGGCGATGTTGTCCACCAGGGGCGACATCTCCCGGTTGACGCTCTCCACACACATGACCCCACCGAACTCAAAGAAGGCCACAATCCTCCCCCAGTTCACCCCGTCCCTGAAGAGCTCCTCCACCACCGTGGCAAAGCGTCCCCGCGCGGTGAAGGGCGTCAGGTGCAGCTGGCTGGACATCTCGGCGAAGTC	GAAGGCCACAATCCTCCCCC	-10	0	0	60
NGBEV_366	RDA336	F3_R3	MOLM-13_RDA336_RepB_D21_Venetoclax_62.5+nM.construct.fastq.gz	ACCTACCCAGCCTCCGTTATCCTGGATCCAGGTGTGCAGGTGCCGGTTCAGGTACTCAGTCATCCACAGGGCGATGTTGTCCACCAGGGGCGACATCTCCCGGTTGACGCTCTCCACACACATGACCCCACCGAACTCAAAGAAGGCCACAATCCTCCCCCAGTTCACCCCGTCCCTGAAGAGCTCCTCCACCACCGTGGCAAAGCGTCCCCGCGCGGTGAAGGGCGTCAGGTGCAGCTGGCTGGACATCTCGGCGAAGTC	GAAGGCCACAATCCTCCCCC	-10	0	0	60
NGBEV_367	RDA556	F3_R3	MOLM-13_RDA556_RepA_D7_Dropout.construct.fastq.gz	ACCTACCCAGCCTCCGTTATCCTGGATCCAGGTGTGCAGGTGCCGGTTCAGGTACTCAGTCATCCACAGGGCGATGTTGTCCACCAGGGGCGACATCTCCCGGTTGACGCTCTCCACACACATGACCCCACCGAACTCAAAGAAGGCCACAATCCTCCCCCAGTTCACCCCGTCCCTGAAGAGCTCCTCCACCACCGTGGCAAAGCGTCCCCGCGCGGTGAAGGGCGTCAGGTGCAGCTGGCTGGACATCTCGGCGAAGTC	GAAGGCCACAATCCTCCCCC	-10	0	0	60
NGBEV_368	RDA556	F3_R3	MOLM-13_RDA556_RepB_D7_Dropout.construct.fastq.gz	ACCTACCCAGCCTCCGTTATCCTGGATCCAGGTGTGCAGGTGCCGGTTCAGGTACTCAGTCATCCACAGGGCGATGTTGTCCACCAGGGGCGACATCTCCCGGTTGACGCTCTCCACACACATGACCCCACCGAACTCAAAGAAGGCCACAATCCTCCCCCAGTTCACCCCGTCCCTGAAGAGCTCCTCCACCACCGTGGCAAAGCGTCCCCGCGCGGTGAAGGGCGTCAGGTGCAGCTGGCTGGACATCTCGGCGAAGTC	GAAGGCCACAATCCTCCCCC	-10	0	0	60
NGBEV_373	RDA556	F3_R3	MOLM-13_RDA556_RepA_D21_Dropout.construct.fastq.gz	ACCTACCCAGCCTCCGTTATCCTGGATCCAGGTGTGCAGGTGCCGGTTCAGGTACTCAGTCATCCACAGGGCGATGTTGTCCACCAGGGGCGACATCTCCCGGTTGACGCTCTCCACACACATGACCCCACCGAACTCAAAGAAGGCCACAATCCTCCCCCAGTTCACCCCGTCCCTGAAGAGCTCCTCCACCACCGTGGCAAAGCGTCCCCGCGCGGTGAAGGGCGTCAGGTGCAGCTGGCTGGACATCTCGGCGAAGTC	GAAGGCCACAATCCTCCCCC	-10	0	0	60
NGBEV_374	RDA556	F3_R3	MOLM-13_RDA556_RepB_D21_Dropout.construct.fastq.gz	ACCTACCCAGCCTCCGTTATCCTGGATCCAGGTGTGCAGGTGCCGGTTCAGGTACTCAGTCATCCACAGGGCGATGTTGTCCACCAGGGGCGACATCTCCCGGTTGACGCTCTCCACACACATGACCCCACCGAACTCAAAGAAGGCCACAATCCTCCCCCAGTTCACCCCGTCCCTGAAGAGCTCCTCCACCACCGTGGCAAAGCGTCCCCGCGCGGTGAAGGGCGTCAGGTGCAGCTGGCTGGACATCTCGGCGAAGTC	GAAGGCCACAATCCTCCCCC	-10	0	0	60
NGBEV_375	RDA556	F3_R3	MOLM-13_RDA556_RepA_D21_Venetoclax_62.5+nM.construct.fastq.gz	ACCTACCCAGCCTCCGTTATCCTGGATCCAGGTGTGCAGGTGCCGGTTCAGGTACTCAGTCATCCACAGGGCGATGTTGTCCACCAGGGGCGACATCTCCCGGTTGACGCTCTCCACACACATGACCCCACCGAACTCAAAGAAGGCCACAATCCTCCCCCAGTTCACCCCGTCCCTGAAGAGCTCCTCCACCACCGTGGCAAAGCGTCCCCGCGCGGTGAAGGGCGTCAGGTGCAGCTGGCTGGACATCTCGGCGAAGTC	GAAGGCCACAATCCTCCCCC	-10	0	0	60
NGBEV_376	RDA556	F3_R3	MOLM-13_RDA556_RepB_D21_Venetoclax_62.5+nM.construct.fastq.gz	ACCTACCCAGCCTCCGTTATCCTGGATCCAGGTGTGCAGGTGCCGGTTCAGGTACTCAGTCATCCACAGGGCGATGTTGTCCACCAGGGGCGACATCTCCCGGTTGACGCTCTCCACACACATGACCCCACCGAACTCAAAGAAGGCCACAATCCTCCCCCAGTTCACCCCGTCCCTGAAGAGCTCCTCCACCACCGTGGCAAAGCGTCCCCGCGCGGTGAAGGGCGTCAGGTGCAGCTGGCTGGACATCTCGGCGAAGTC	GAAGGCCACAATCCTCCCCC	-10	0	0	60
NGBEV_377	RDA557	F3_R3	MOLM-13_RDA557_RepA_D7_Dropout.construct.fastq.gz	ACCTACCCAGCCTCCGTTATCCTGGATCCAGGTGTGCAGGTGCCGGTTCAGGTACTCAGTCATCCACAGGGCGATGTTGTCCACCAGGGGCGACATCTCCCGGTTGACGCTCTCCACACACATGACCCCACCGAACTCAAAGAAGGCCACAATCCTCCCCCAGTTCACCCCGTCCCTGAAGAGCTCCTCCACCACCGTGGCAAAGCGTCCCCGCGCGGTGAAGGGCGTCAGGTGCAGCTGGCTGGACATCTCGGCGAAGTC	CACCAGGGGCGACATCTCCC	-10	0	0	60
NGBEV_378	RDA557	F3_R3	MOLM-13_RDA557_RepB_D7_Dropout.construct.fastq.gz	ACCTACCCAGCCTCCGTTATCCTGGATCCAGGTGTGCAGGTGCCGGTTCAGGTACTCAGTCATCCACAGGGCGATGTTGTCCACCAGGGGCGACATCTCCCGGTTGACGCTCTCCACACACATGACCCCACCGAACTCAAAGAAGGCCACAATCCTCCCCCAGTTCACCCCGTCCCTGAAGAGCTCCTCCACCACCGTGGCAAAGCGTCCCCGCGCGGTGAAGGGCGTCAGGTGCAGCTGGCTGGACATCTCGGCGAAGTC	CACCAGGGGCGACATCTCCC	-10	0	0	60
NGBEV_383	RDA557	F3_R3	MOLM-13_RDA557_RepA_D21_Dropout.construct.fastq.gz	ACCTACCCAGCCTCCGTTATCCTGGATCCAGGTGTGCAGGTGCCGGTTCAGGTACTCAGTCATCCACAGGGCGATGTTGTCCACCAGGGGCGACATCTCCCGGTTGACGCTCTCCACACACATGACCCCACCGAACTCAAAGAAGGCCACAATCCTCCCCCAGTTCACCCCGTCCCTGAAGAGCTCCTCCACCACCGTGGCAAAGCGTCCCCGCGCGGTGAAGGGCGTCAGGTGCAGCTGGCTGGACATCTCGGCGAAGTC	CACCAGGGGCGACATCTCCC	-10	0	0	60
NGBEV_384	RDA557	F3_R3	MOLM-13_RDA557_RepB_D21_Dropout.construct.fastq.gz	ACCTACCCAGCCTCCGTTATCCTGGATCCAGGTGTGCAGGTGCCGGTTCAGGTACTCAGTCATCCACAGGGCGATGTTGTCCACCAGGGGCGACATCTCCCGGTTGACGCTCTCCACACACATGACCCCACCGAACTCAAAGAAGGCCACAATCCTCCCCCAGTTCACCCCGTCCCTGAAGAGCTCCTCCACCACCGTGGCAAAGCGTCCCCGCGCGGTGAAGGGCGTCAGGTGCAGCTGGCTGGACATCTCGGCGAAGTC	CACCAGGGGCGACATCTCCC	-10	0	0	60
NGBEV_385	RDA557	F3_R3	MOLM-13_RDA557_RepA_D21_Venetoclax_62.5+nM.construct.fastq.gz	ACCTACCCAGCCTCCGTTATCCTGGATCCAGGTGTGCAGGTGCCGGTTCAGGTACTCAGTCATCCACAGGGCGATGTTGTCCACCAGGGGCGACATCTCCCGGTTGACGCTCTCCACACACATGACCCCACCGAACTCAAAGAAGGCCACAATCCTCCCCCAGTTCACCCCGTCCCTGAAGAGCTCCTCCACCACCGTGGCAAAGCGTCCCCGCGCGGTGAAGGGCGTCAGGTGCAGCTGGCTGGACATCTCGGCGAAGTC	CACCAGGGGCGACATCTCCC	-10	0	0	60
NGBEV_386	RDA557	F3_R3	MOLM-13_RDA557_RepB_D21_Venetoclax_62.5+nM.construct.fastq.gz	ACCTACCCAGCCTCCGTTATCCTGGATCCAGGTGTGCAGGTGCCGGTTCAGGTACTCAGTCATCCACAGGGCGATGTTGTCCACCAGGGGCGACATCTCCCGGTTGACGCTCTCCACACACATGACCCCACCGAACTCAAAGAAGGCCACAATCCTCCCCCAGTTCACCCCGTCCCTGAAGAGCTCCTCCACCACCGTGGCAAAGCGTCCCCGCGCGGTGAAGGGCGTCAGGTGCAGCTGGCTGGACATCTCGGCGAAGTC	CACCAGGGGCGACATCTCCC	-10	0	0	60
NGBEV_357	RDA336	F2_R1	MOLM-13_RDA336_RepA_D7_Dropout.construct.fastq.gz	CTCGCCGCTGCAGACCCCGGCTGCCCCCGGCGCCGCCGCGGGGCCTGCGCTCAGCCCGGTGCCACCTGTGGTCCACCTGACCCTCCGCCAGGCCGGCGACGACTTCTCCCGCCGCTACCGCCGCGACTTCGCCGAGATGTCCAGCCAGCTGCACCTGACGCCCTTCACCGCGCGGGGACGCTTTGCCACGGTGGTGGAGGAGCTCTTCAGGGACGGGGTGAACTGGGGGAGGATTGTGGCCTTCTTTGAGTTCGGTGGGGTCATG	ACTTCTCCCGCCGCTACCGC	-10	0	0	60
NGBEV_358	RDA336	F2_R1	MOLM-13_RDA336_RepB_D7_Dropout.construct.fastq.gz	CTCGCCGCTGCAGACCCCGGCTGCCCCCGGCGCCGCCGCGGGGCCTGCGCTCAGCCCGGTGCCACCTGTGGTCCACCTGACCCTCCGCCAGGCCGGCGACGACTTCTCCCGCCGCTACCGCCGCGACTTCGCCGAGATGTCCAGCCAGCTGCACCTGACGCCCTTCACCGCGCGGGGACGCTTTGCCACGGTGGTGGAGGAGCTCTTCAGGGACGGGGTGAACTGGGGGAGGATTGTGGCCTTCTTTGAGTTCGGTGGGGTCATG	ACTTCTCCCGCCGCTACCGC	-10	0	0	60
NGBEV_363	RDA336	F2_R1	MOLM-13_RDA336_RepA_D21_Dropout.construct.fastq.gz	CTCGCCGCTGCAGACCCCGGCTGCCCCCGGCGCCGCCGCGGGGCCTGCGCTCAGCCCGGTGCCACCTGTGGTCCACCTGACCCTCCGCCAGGCCGGCGACGACTTCTCCCGCCGCTACCGCCGCGACTTCGCCGAGATGTCCAGCCAGCTGCACCTGACGCCCTTCACCGCGCGGGGACGCTTTGCCACGGTGGTGGAGGAGCTCTTCAGGGACGGGGTGAACTGGGGGAGGATTGTGGCCTTCTTTGAGTTCGGTGGGGTCATG	ACTTCTCCCGCCGCTACCGC	-10	0	0	60
NGBEV_364	RDA336	F2_R1	MOLM-13_RDA336_RepB_D21_Dropout.construct.fastq.gz	CTCGCCGCTGCAGACCCCGGCTGCCCCCGGCGCCGCCGCGGGGCCTGCGCTCAGCCCGGTGCCACCTGTGGTCCACCTGACCCTCCGCCAGGCCGGCGACGACTTCTCCCGCCGCTACCGCCGCGACTTCGCCGAGATGTCCAGCCAGCTGCACCTGACGCCCTTCACCGCGCGGGGACGCTTTGCCACGGTGGTGGAGGAGCTCTTCAGGGACGGGGTGAACTGGGGGAGGATTGTGGCCTTCTTTGAGTTCGGTGGGGTCATG	ACTTCTCCCGCCGCTACCGC	-10	0	0	60
NGBEV_365	RDA336	F2_R1	MOLM-13_RDA336_RepA_D21_Venetoclax_62.5+nM.construct.fastq.gz	CTCGCCGCTGCAGACCCCGGCTGCCCCCGGCGCCGCCGCGGGGCCTGCGCTCAGCCCGGTGCCACCTGTGGTCCACCTGACCCTCCGCCAGGCCGGCGACGACTTCTCCCGCCGCTACCGCCGCGACTTCGCCGAGATGTCCAGCCAGCTGCACCTGACGCCCTTCACCGCGCGGGGACGCTTTGCCACGGTGGTGGAGGAGCTCTTCAGGGACGGGGTGAACTGGGGGAGGATTGTGGCCTTCTTTGAGTTCGGTGGGGTCATG	ACTTCTCCCGCCGCTACCGC	-10	0	0	60
NGBEV_366	RDA336	F2_R1	MOLM-13_RDA336_RepB_D21_Venetoclax_62.5+nM.construct.fastq.gz	CTCGCCGCTGCAGACCCCGGCTGCCCCCGGCGCCGCCGCGGGGCCTGCGCTCAGCCCGGTGCCACCTGTGGTCCACCTGACCCTCCGCCAGGCCGGCGACGACTTCTCCCGCCGCTACCGCCGCGACTTCGCCGAGATGTCCAGCCAGCTGCACCTGACGCCCTTCACCGCGCGGGGACGCTTTGCCACGGTGGTGGAGGAGCTCTTCAGGGACGGGGTGAACTGGGGGAGGATTGTGGCCTTCTTTGAGTTCGGTGGGGTCATG	ACTTCTCCCGCCGCTACCGC	-10	0	0	60
NGBEV_387	RDA558	F2_R1	MOLM-13_RDA558_RepA_D7_Dropout.construct.fastq.gz	CTCGCCGCTGCAGACCCCGGCTGCCCCCGGCGCCGCCGCGGGGCCTGCGCTCAGCCCGGTGCCACCTGTGGTCCACCTGACCCTCCGCCAGGCCGGCGACGACTTCTCCCGCCGCTACCGCCGCGACTTCGCCGAGATGTCCAGCCAGCTGCACCTGACGCCCTTCACCGCGCGGGGACGCTTTGCCACGGTGGTGGAGGAGCTCTTCAGGGACGGGGTGAACTGGGGGAGGATTGTGGCCTTCTTTGAGTTCGGTGGGGTCATG	ACTTCTCCCGCCGCTACCGC	-10	0	0	60
NGBEV_388	RDA558	F2_R1	MOLM-13_RDA558_RepB_D7_Dropout.construct.fastq.gz	CTCGCCGCTGCAGACCCCGGCTGCCCCCGGCGCCGCCGCGGGGCCTGCGCTCAGCCCGGTGCCACCTGTGGTCCACCTGACCCTCCGCCAGGCCGGCGACGACTTCTCCCGCCGCTACCGCCGCGACTTCGCCGAGATGTCCAGCCAGCTGCACCTGACGCCCTTCACCGCGCGGGGACGCTTTGCCACGGTGGTGGAGGAGCTCTTCAGGGACGGGGTGAACTGGGGGAGGATTGTGGCCTTCTTTGAGTTCGGTGGGGTCATG	ACTTCTCCCGCCGCTACCGC	-10	0	0	60
NGBEV_393	RDA558	F2_R1	MOLM-13_RDA558_RepA_D21_Dropout.construct.fastq.gz	CTCGCCGCTGCAGACCCCGGCTGCCCCCGGCGCCGCCGCGGGGCCTGCGCTCAGCCCGGTGCCACCTGTGGTCCACCTGACCCTCCGCCAGGCCGGCGACGACTTCTCCCGCCGCTACCGCCGCGACTTCGCCGAGATGTCCAGCCAGCTGCACCTGACGCCCTTCACCGCGCGGGGACGCTTTGCCACGGTGGTGGAGGAGCTCTTCAGGGACGGGGTGAACTGGGGGAGGATTGTGGCCTTCTTTGAGTTCGGTGGGGTCATG	ACTTCTCCCGCCGCTACCGC	-10	0	0	60
NGBEV_394	RDA558	F2_R1	MOLM-13_RDA558_RepB_D21_Dropout.construct.fastq.gz	CTCGCCGCTGCAGACCCCGGCTGCCCCCGGCGCCGCCGCGGGGCCTGCGCTCAGCCCGGTGCCACCTGTGGTCCACCTGACCCTCCGCCAGGCCGGCGACGACTTCTCCCGCCGCTACCGCCGCGACTTCGCCGAGATGTCCAGCCAGCTGCACCTGACGCCCTTCACCGCGCGGGGACGCTTTGCCACGGTGGTGGAGGAGCTCTTCAGGGACGGGGTGAACTGGGGGAGGATTGTGGCCTTCTTTGAGTTCGGTGGGGTCATG	ACTTCTCCCGCCGCTACCGC	-10	0	0	60
NGBEV_395	RDA558	F2_R1	MOLM-13_RDA558_RepA_D21_Venetoclax_62.5+nM.construct.fastq.gz	CTCGCCGCTGCAGACCCCGGCTGCCCCCGGCGCCGCCGCGGGGCCTGCGCTCAGCCCGGTGCCACCTGTGGTCCACCTGACCCTCCGCCAGGCCGGCGACGACTTCTCCCGCCGCTACCGCCGCGACTTCGCCGAGATGTCCAGCCAGCTGCACCTGACGCCCTTCACCGCGCGGGGACGCTTTGCCACGGTGGTGGAGGAGCTCTTCAGGGACGGGGTGAACTGGGGGAGGATTGTGGCCTTCTTTGAGTTCGGTGGGGTCATG	ACTTCTCCCGCCGCTACCGC	-10	0	0	60
NGBEV_396	RDA558	F2_R1	MOLM-13_RDA558_RepB_D21_Venetoclax_62.5+nM.construct.fastq.gz	CTCGCCGCTGCAGACCCCGGCTGCCCCCGGCGCCGCCGCGGGGCCTGCGCTCAGCCCGGTGCCACCTGTGGTCCACCTGACCCTCCGCCAGGCCGGCGACGACTTCTCCCGCCGCTACCGCCGCGACTTCGCCGAGATGTCCAGCCAGCTGCACCTGACGCCCTTCACCGCGCGGGGACGCTTTGCCACGGTGGTGGAGGAGCTCTTCAGGGACGGGGTGAACTGGGGGAGGATTGTGGCCTTCTTTGAGTTCGGTGGGGTCATG	ACTTCTCCCGCCGCTACCGC	-10	0	0	60
NGBEV_397	RDA559	F2_R1	MOLM-13_RDA559_RepA_D7_Dropout.construct.fastq.gz	CTCGCCGCTGCAGACCCCGGCTGCCCCCGGCGCCGCCGCGGGGCCTGCGCTCAGCCCGGTGCCACCTGTGGTCCACCTGACCCTCCGCCAGGCCGGCGACGACTTCTCCCGCCGCTACCGCCGCGACTTCGCCGAGATGTCCAGCCAGCTGCACCTGACGCCCTTCACCGCGCGGGGACGCTTTGCCACGGTGGTGGAGGAGCTCTTCAGGGACGGGGTGAACTGGGGGAGGATTGTGGCCTTCTTTGAGTTCGGTGGGGTCATG	ACGACTTCTCCCGCCGCTAC	-10	0	0	60
NGBEV_398	RDA559	F2_R1	MOLM-13_RDA559_RepB_D7_Dropout.construct.fastq.gz	CTCGCCGCTGCAGACCCCGGCTGCCCCCGGCGCCGCCGCGGGGCCTGCGCTCAGCCCGGTGCCACCTGTGGTCCACCTGACCCTCCGCCAGGCCGGCGACGACTTCTCCCGCCGCTACCGCCGCGACTTCGCCGAGATGTCCAGCCAGCTGCACCTGACGCCCTTCACCGCGCGGGGACGCTTTGCCACGGTGGTGGAGGAGCTCTTCAGGGACGGGGTGAACTGGGGGAGGATTGTGGCCTTCTTTGAGTTCGGTGGGGTCATG	ACGACTTCTCCCGCCGCTAC	-10	0	0	60
NGBEV_403	RDA559	F2_R1	MOLM-13_RDA559_RepA_D21_Dropout.construct.fastq.gz	CTCGCCGCTGCAGACCCCGGCTGCCCCCGGCGCCGCCGCGGGGCCTGCGCTCAGCCCGGTGCCACCTGTGGTCCACCTGACCCTCCGCCAGGCCGGCGACGACTTCTCCCGCCGCTACCGCCGCGACTTCGCCGAGATGTCCAGCCAGCTGCACCTGACGCCCTTCACCGCGCGGGGACGCTTTGCCACGGTGGTGGAGGAGCTCTTCAGGGACGGGGTGAACTGGGGGAGGATTGTGGCCTTCTTTGAGTTCGGTGGGGTCATG	ACGACTTCTCCCGCCGCTAC	-10	0	0	60
NGBEV_404	RDA559	F2_R1	MOLM-13_RDA559_RepB_D21_Dropout.construct.fastq.gz	CTCGCCGCTGCAGACCCCGGCTGCCCCCGGCGCCGCCGCGGGGCCTGCGCTCAGCCCGGTGCCACCTGTGGTCCACCTGACCCTCCGCCAGGCCGGCGACGACTTCTCCCGCCGCTACCGCCGCGACTTCGCCGAGATGTCCAGCCAGCTGCACCTGACGCCCTTCACCGCGCGGGGACGCTTTGCCACGGTGGTGGAGGAGCTCTTCAGGGACGGGGTGAACTGGGGGAGGATTGTGGCCTTCTTTGAGTTCGGTGGGGTCATG	ACGACTTCTCCCGCCGCTAC	-10	0	0	60
NGBEV_405	RDA559	F2_R1	MOLM-13_RDA559_RepA_D21_Venetoclax_62.5+nM.construct.fastq.gz	CTCGCCGCTGCAGACCCCGGCTGCCCCCGGCGCCGCCGCGGGGCCTGCGCTCAGCCCGGTGCCACCTGTGGTCCACCTGACCCTCCGCCAGGCCGGCGACGACTTCTCCCGCCGCTACCGCCGCGACTTCGCCGAGATGTCCAGCCAGCTGCACCTGACGCCCTTCACCGCGCGGGGACGCTTTGCCACGGTGGTGGAGGAGCTCTTCAGGGACGGGGTGAACTGGGGGAGGATTGTGGCCTTCTTTGAGTTCGGTGGGGTCATG	ACGACTTCTCCCGCCGCTAC	-10	0	0	60
NGBEV_406	RDA559	F2_R1	MOLM-13_RDA559_RepB_D21_Venetoclax_62.5+nM.construct.fastq.gz	CTCGCCGCTGCAGACCCCGGCTGCCCCCGGCGCCGCCGCGGGGCCTGCGCTCAGCCCGGTGCCACCTGTGGTCCACCTGACCCTCCGCCAGGCCGGCGACGACTTCTCCCGCCGCTACCGCCGCGACTTCGCCGAGATGTCCAGCCAGCTGCACCTGACGCCCTTCACCGCGCGGGGACGCTTTGCCACGGTGGTGGAGGAGCTCTTCAGGGACGGGGTGAACTGGGGGAGGATTGTGGCCTTCTTTGAGTTCGGTGGGGTCATG	ACGACTTCTCCCGCCGCTAC	-10	0	0	60
NGBEV_407	RDA560	F2_R1	MOLM-13_RDA560_RepA_D7_Dropout.construct.fastq.gz	CATGACCCCACCGAACTCAAAGAAGGCCACAATCCTCCCCCAGTTCACCCCGTCCCTGAAGAGCTCCTCCACCACCGTGGCAAAGCGTCCCCGCGCGGTGAAGGGCGTCAGGTGCAGCTGGCTGGACATCTCGGCGAAGTCGCGGCGGTAGCGGCGGGAGAAGTCGTCGCCGGCCTGGCGGAGGGTCAGGTGGACCACAGGTGGCACCGGGCTGAGCGCAGGCCCCGCGGCGGCGCCGGGGGCAGCCGGGGTCTGCAGCGGCGAG	AGAAGTCGTCGCCGGCCTGG	-10	0	0	60
NGBEV_408	RDA560	F2_R1	MOLM-13_RDA560_RepB_D7_Dropout.construct.fastq.gz	CATGACCCCACCGAACTCAAAGAAGGCCACAATCCTCCCCCAGTTCACCCCGTCCCTGAAGAGCTCCTCCACCACCGTGGCAAAGCGTCCCCGCGCGGTGAAGGGCGTCAGGTGCAGCTGGCTGGACATCTCGGCGAAGTCGCGGCGGTAGCGGCGGGAGAAGTCGTCGCCGGCCTGGCGGAGGGTCAGGTGGACCACAGGTGGCACCGGGCTGAGCGCAGGCCCCGCGGCGGCGCCGGGGGCAGCCGGGGTCTGCAGCGGCGAG	AGAAGTCGTCGCCGGCCTGG	-10	0	0	60
NGBEV_413	RDA560	F2_R1	MOLM-13_RDA560_RepA_D21_Dropout.construct.fastq.gz	CATGACCCCACCGAACTCAAAGAAGGCCACAATCCTCCCCCAGTTCACCCCGTCCCTGAAGAGCTCCTCCACCACCGTGGCAAAGCGTCCCCGCGCGGTGAAGGGCGTCAGGTGCAGCTGGCTGGACATCTCGGCGAAGTCGCGGCGGTAGCGGCGGGAGAAGTCGTCGCCGGCCTGGCGGAGGGTCAGGTGGACCACAGGTGGCACCGGGCTGAGCGCAGGCCCCGCGGCGGCGCCGGGGGCAGCCGGGGTCTGCAGCGGCGAG	AGAAGTCGTCGCCGGCCTGG	-10	0	0	60
NGBEV_414	RDA560	F2_R1	MOLM-13_RDA560_RepB_D21_Dropout.construct.fastq.gz	CATGACCCCACCGAACTCAAAGAAGGCCACAATCCTCCCCCAGTTCACCCCGTCCCTGAAGAGCTCCTCCACCACCGTGGCAAAGCGTCCCCGCGCGGTGAAGGGCGTCAGGTGCAGCTGGCTGGACATCTCGGCGAAGTCGCGGCGGTAGCGGCGGGAGAAGTCGTCGCCGGCCTGGCGGAGGGTCAGGTGGACCACAGGTGGCACCGGGCTGAGCGCAGGCCCCGCGGCGGCGCCGGGGGCAGCCGGGGTCTGCAGCGGCGAG	AGAAGTCGTCGCCGGCCTGG	-10	0	0	60
NGBEV_415	RDA560	F2_R1	MOLM-13_RDA560_RepA_D21_Venetoclax_62.5+nM.construct.fastq.gz	CATGACCCCACCGAACTCAAAGAAGGCCACAATCCTCCCCCAGTTCACCCCGTCCCTGAAGAGCTCCTCCACCACCGTGGCAAAGCGTCCCCGCGCGGTGAAGGGCGTCAGGTGCAGCTGGCTGGACATCTCGGCGAAGTCGCGGCGGTAGCGGCGGGAGAAGTCGTCGCCGGCCTGGCGGAGGGTCAGGTGGACCACAGGTGGCACCGGGCTGAGCGCAGGCCCCGCGGCGGCGCCGGGGGCAGCCGGGGTCTGCAGCGGCGAG	AGAAGTCGTCGCCGGCCTGG	-10	0	0	60
NGBEV_416	RDA560	F2_R1	MOLM-13_RDA560_RepB_D21_Venetoclax_62.5+nM.construct.fastq.gz	CATGACCCCACCGAACTCAAAGAAGGCCACAATCCTCCCCCAGTTCACCCCGTCCCTGAAGAGCTCCTCCACCACCGTGGCAAAGCGTCCCCGCGCGGTGAAGGGCGTCAGGTGCAGCTGGCTGGACATCTCGGCGAAGTCGCGGCGGTAGCGGCGGGAGAAGTCGTCGCCGGCCTGGCGGAGGGTCAGGTGGACCACAGGTGGCACCGGGCTGAGCGCAGGCCCCGCGGCGGCGCCGGGGGCAGCCGGGGTCTGCAGCGGCGAG	AGAAGTCGTCGCCGGCCTGG	-10	0	0	60

## Sheet: README
Supplementary Data 8. Validation
This file contains the following tabs:
Tab	Description
sgRNA sequences	sequence of each sgRNA used in the validation experiments
Primer sequences	Sequences of custom primers used to amplify edited genomic loci
Validation samples	Meta information for validation samples collected
CRISPResso2 parameters	Parameters used to deconvolute deep sequencing data
