# Supplementary material for: Benchmarking of SpCas9 variants enables deeper base editor screens of BRCA1 and BCL2
Source: Nat Commun. 2022 Mar 14;13:1318. doi: 10.1038/s41467-022-28884-7 (PMC8921519; doi:10.1038/s41467-022-28884-7)
Supplement: Supplementary file 13 — Source Data File [file 41467_2022_28884_MOESM13_ESM.xlsx]

## Sheet: Figure 1d
Cas	Pearson's r
WTCas9	0.844229
Cas9-HF1	0.639401
eCas9-1.1	0.774622
evoCas9	0.664376
HypaCas9	0.707381
xCas9-3.7	0.541001
Cas9-VQR	0.714574
Cas9-VRER	0.249705
Cas9-NG	0.824235
SpG	0.871495
(All data for Figure 1 can be found in Supplementary_Data1.xlsx)

## Sheet: Figure 1e
Construct Barcode	Construct IDs	PAM	Gene	WTCas9_AVGLFC_frompDNA		1. All data for Figure 1 can be found in Supplementary_Data1.xlsx in the form of readcounts.
AAAAAAAGAATCCTTACCGC	Essential	TGTA	GEMIN5	-0.0378217		2. Read counts can be transformed into lognorm and then log-fold-change values using the provided Jupyter notebook "Data processing_v1.ipynb"
AAAAAAATACCGAAAGACCA	BRCA2	AAAA	BRCA2	-0.490914		3. Fraction Active values for each PAM are then calculated using the provided Jupyter notebook "Activity Metrics_v1.ipynb"
AAAAAACGCTTACTTGGGAT	Essential	CAAC	SRSF11	0.0735896		(all Jupyter notebooks can be found on the provided Github page github.com/gpp-rnd/cas9-variants-manuscript)
AAAAAACGGCTCTCTCAACG	Essential	CTAA	GEMIN5	0.261632
AAAAAAGAATCCTTACCGCT	Essential	GTAA	GEMIN5	0.0837559
AAAAAAGATGCCCGCGCTGA	NonEssential	GAAT	CACNG3	0.28286
AAAAACAGCGTCGCCTTGCG	Essential	AACA	EIF3A	-0.210535
AAAAACCTACGCTCAGGTAG	NonEssential	GCGG	NOTO	0.173139
AAAAACCTTATGTGAATGCG	BRCA2	TGCT	BRCA2	-0.316001
AAAAACGCTTACTTGGGATC	Essential	AACA	SRSF11	0.115197
AAAAAGAATCCTTACCGCTG	Essential	TAAC	GEMIN5	0.487904
AAAAAGACGACCAACGTGTT	NonEssential	CCGT	OTP	0.0321358
AAAAAGCAACCGTGGAGCCA	NonEssential	AAGT	SLC7A13	0.323917
AAAAAGCAATCTAACCTGTG	Essential	TCTA	SRSF11	-0.447358
AAAAAGCCCACCTTGAGAAC	Essential	TCCT	GEMIN5	0.102018
AAAAAGCTTCCGCCTGATGG	Non-targeting Control			-0.0634188
AAAAAGGCTCCACATACTTC	Essential	ACAA	LUC7L3	-0.0014341
AAAAAGTGGTGGTATACGAG	BRCA1	TATG	BRCA1	-0.415284
AAAAATACTTCCTCGTGTTG	BRCA2	ATAA	BRCA2	-0.0979894
AAAAATATTAGTGTCGCCAA	BRCA2	AGAG	BRCA2	0.294845
AAAAATGATAGATTTATCGC	BRCA2	TTCT	BRCA2	-0.533501
AAAAATGGGTTACGTACTTG	Essential	TCTT	XRN2	-0.159199
AAAACAACACATGGGCTATG	Essential	CCAA	LUC7L3	0.263597
AAAACAACGTTGGCACGGAA	NonEssential	GGGT	ESX1	-0.288344
AAAACAAGACGGCCGTGGTT	Essential	GTGG	RPL18	-0.324854
AAAACACTTGTCTTGCGTTG	BRCA2	TTGT	BRCA2	-0.36884
AAAACACTTGTCTTGCGTTT	BRCA2	TGTA	BRCA2	-0.232683
AAAACAGCGGGCCAGACAGG	Essential	GGAT	PRPF38B	-1.08862
AAAACAGCGTCGCCTTGCAA	Essential	CACT	EIF3A	-0.158341
AAAACAGCTAGATACCAGCT	Essential	GTGT	GEMIN5	-0.270508
AAAACAGGACGATGTGCGGC	Non-targeting Control			-0.0739098
AAAACATCCCTGAGTTCACC	Essential	ACCT	MRPL21	0.334605
AAAACATCGACCGAAAGCGT	Non-targeting Control			-0.953747
AAAACCAGGACGAAAGACAA	NonEssential	ATAT	CDX2	0.614307
AAAACCCCAAGGGACTAATT	BRCA1	CATG	BRCA1	0.207467
AAAACCCGACCTAGAAAAAT	Essential	CAAG	PRPF38B	-0.203706
AAAACCTATCGGAAGAAGGC	BRCA1	AAGC	BRCA1	-0.481494
AAAACCTTATGTGAATGCGT	BRCA2	GCTA	BRCA2	-0.986821
AAAACGAAAGCTGAACCTAT	BRCA1	AAGC	BRCA1	-0.58348
AAAACGCCAAAGGGAGTTGG	Essential	AAAT	EIF3A	0.00049781
AAAACGCGAGGAAGAGCTAC	Essential	GAGA	EIF3A	-0.389094
AAAACGCTTACTTGGGATCA	Essential	ACAG	SRSF11	-0.110746
AAAACGGAGCAAATGACTGG	BRCA1	CGCT	BRCA1	0.548567
AAAACGTTGAGCTGTTGCCA	BRCA2	CCTG	BRCA2	-0.0748535
AAAACTGTCCGAGAGCGTTT	Essential	GGAG	EIF3A	0.0902126
AAAACTTATGTGACCCCGCG	Essential	GAGA	RPS9	-0.0487495
AAAAGAAAACTGTCCGAGAG	Essential	CGTT	EIF3A	0.136015
AAAAGAATCCTTACCGCTGT	Essential	AACC	GEMIN5	-0.0467058
AAAAGACAGAGGTACCTGAA	BRCA2	TCAG	BRCA2	0.23564
AAAAGACGTCTGTCTACATT	BRCA1	GAAT	BRCA1	-0.146231
AAAAGAGCACCAGCGGATCG	Essential	CTGG	EIF3A	-0.0214304
AAAAGAGGCCTTCGACAACG	Essential	TGAC	FNTB	0.180654
AAAAGAGTACGAGAAGCACA	Essential	GTCC	SRSF11	0.0913656
AAAAGAGTACGAGAAGCACG	Essential	AGTC	SRSF11	0.00307127
AAAAGCAACCGTGGAGCCAA	NonEssential	AGTA	SLC7A13	0.244341
AAAAGCAATCTAACCTGTGT	Essential	CTAG	SRSF11	0.276842
AAAAGCCCGTACTGCATTTC	NonEssential	ACCC	CLRN1	-0.503761
AAAAGGACCAACCATAGGAG	NonEssential	TAAC	CACNG3	0.377277
AAAAGGAGAATGTAGAACGA	NonEssential	TTTC	SLC7A13	0.255884
AAAAGGATCCTCACTCGACA	NonEssential	GAAC	DRD3	0.131668
AAAAGGCCAATTGCCAAGCG	NonEssential	GATC	SEMG2	0.338311
AAAAGGCTATGGGTTCATGG	NonEssential	ACTA	SEMG2	0.125534
AAAAGGGAGCCAGTTGCAGA	NonEssential	AGGC	IFNW1	-0.130675
AAAAGGTAGCGAAACTTCTG	NonEssential	TTCC	MEP1A	-0.629021
AAAAGTAATCTGTCAGTACG	Essential	ATCC	EIF3A	-0.174755
AAAAGTCTCCACCCATGGTG	NonEssential	TACG	KIF2B	-0.154475
AAAAGTCTGCCCCTTGTGAT	NonEssential	CCAT	C2orf71	-0.0229501
AAAAGTCTGTCAATGTACTC	Essential	AAAA	XRN2	-0.145047
AAAAGTGGTGGTATACGATA	BRCA1	TGGG	BRCA1	-2.03034
AAAAGTTACTCCTATGGTTG	NonEssential	GTCC	CACNG3	-0.0093163
AAAATACACCTGAGTGAGGC	NonEssential	ACCC	OR7D4	0.199229
AAAATACGGCGGTATAAATC	NonEssential	GAAT	NLRP8	-0.274203
AAAATACTGCTATACGTACT	BRCA2	CCAG	BRCA2	-0.387302
AAAATAGCAGTAAACTCAAC	Non-targeting Control			-0.23568
AAAATATCATACCCGTCTTC	NonEssential	ACGT	SEMG2	-0.344856
AAAATCGAATGATGGCCATT	Essential	GCAC	NOP58	-0.417881
AAAATCGATGGGCTGAATCT	Non-targeting Control			-0.173212
AAAATCGGACATCTCCTTGA	BRCA2	ATAT	BRCA2	0.199799
AAAATCTGTCCAGGTATCAG	BRCA2	ATGC	BRCA2	0.483051
AAAATGAACCAGCAGCGTTC	Essential	AAGG	XRN2	-0.0355571
AAAATGATGGAACCGTTTAC	NonEssential	AATA	RPE65	-0.379501
AAAATGCAACCACAAACCTG	Essential	CAAA	FARSB	0.12438
AAAATGCAATCGGGTGGTAG	Essential	TCAT	COPS5	-0.0102638
AAAATGGCTCAGATCCAACT	NonEssential	TCAA	RPE65	0.121038
AAAATGGGTTCGTTTACACA	BRCA2	AGTC	BRCA2	0.0584478
AAAATGTCCGGCAGGCTGAT	NonEssential	ATGC	PLA2G4E	0.588216
AAAATTATCGGAAACGGTAG	Non-targeting Control			-0.0322404
AAAATTGACGTCCCTGCCAA	Essential	TAGA	FARSB	0.365875
AAAATTGTCCGTGCCTCCAA	Essential	TGGT	HSPA9	-4.84701
AAACAACAACGTGAGACTAA	NonEssential	AAAT	SEMG2	0.1222
AAACAACGGCCTTCATACTT	NonEssential	GCAA	ADAM30	0.0604844
AAACAACGTTGGCACGGAAG	NonEssential	GGTC	ESX1	0.0389746
AAACAACTACATTATGCGAT	Essential	GTAG	NOP58	0.116964
AAACAAGAGGGGTTCAGAAG	Essential	AGGC	SLC39A7	-2.90228
AAACAAGTTCTACGCCCACG	NonEssential	AAGC	NLRP8	0.110034
AAACACCTGTCAACGCTCAC	NonEssential	TCAT	KIF2B	0.183005
AAACACTGCTCCACTTAGTC	NonEssential	GGTG	LYZL1	0.196567
AAACAGACTTGACTTGTGTA	BRCA2	AACG	BRCA2	-0.493262
AAACAGCGTCGCCTTGCAAC	Essential	ACTA	EIF3A	0.0292411
AAACAGCTAGATACCAGCTG	Essential	TGTT	GEMIN5	-0.159374
AAACAGGCGCAGCACGTTGG	NonEssential	CGAC	GRM6	-0.176187
AAACAGTCACGTCCATAGAA	Essential	CAGG	FNTB	-2.89825
AAACAGTCCAGCATGACGGT	Essential	GATG	VPS25	0.688587
AAACATATCTCTTCGGGAGC	NonEssential	AACA	ADAM30	-0.261014
AAACATCTCCGATGGTCATG	NonEssential	TGCT	ASZ1	-0.172659
AAACATGTAATGATAGGCGG	BRCA1	GACT	BRCA1	-1.26134
AAACATGTTCAAGCTCGAGG	NonEssential	GTCT	AIPL1	0.171783
AAACCAACCCCTTGGGCTGA	NonEssential	GGAA	SLC2A2	0.126692
AAACCAAGCTACATATTGCA	BRCA2	GAAG	BRCA2	-0.0171192
AAACCACCAAACCCGATGTG	NonEssential	ATCT	ZIM3	0.385618
AAACCACTAGAACAACTTAT	Essential	GGGG	XRN2	-4.17719
AAACCAGACTTGTTCAGCTG	Essential	GGAC	EIF3A	-0.227095
AAACCAGGACGAAAGACAAA	NonEssential	TATC	CDX2	0.210156
AAACCATGGTAGAGTTCTTG	BRCA2	AAAA	BRCA2	0.112497
AAACCATTCTGCACGGGGGC	NonEssential	ACGG	AIPL1	0.242487
AAACCCACACCACGTGCACG	Essential	AGTG	XAB2	0.0362613
AAACCCAGTGCGTCCTGAGC	NonEssential	CCAT	ADAM30	0.247403
AAACCCCAAGGGACTAATTC	BRCA1	ATGG	BRCA1	-0.453047
AAACCCGACCTAGAAAAATC	Essential	AAGA	PRPF38B	-0.159964
AAACCCTATGCCCAAATGAG	Non-targeting Control			-0.358447
AAACCGAGCTGTACTTTACC	NonEssential	CCAA	OOSP2	0.0363403
AAACCGTGCCAAAAGACTTG	BRCA1	CTAC	BRCA1	-0.231747
AAACCTACGCTCAGGTAGGC	NonEssential	GGGC	NOTO	-1.68646
AAACCTAGCCCCAATACTTA	Non-targeting Control			0.223389
AAACCTATCGGAAGAAGGCA	BRCA1	AGCC	BRCA1	0.399393
AAACCTCCTGATGAAGGACC	Essential	TTCT	COPS5	0.165021
AAACCTCGCCAGCGCCTGGT	Essential	TCTC	RPP21	0.325931
AAACCTGAGACCCTTACCCA	BRCA1	ATTC	BRCA1	-0.730038
AAACCTGCAGACGGCTGGCA	Essential	GTGA	PPAN	0.0865318
AAACCTTATGTGAATGCGTG	BRCA2	CTAC	BRCA2	-0.195638
AAACCTTCACGAAACTCTTC	Essential	CTCG	ELP5	0.180725
AAACCTTGTGCATGAACACA	Essential	AAGG	XAB2	0.0353339
AAACGAAAATTATGGCAGGT	BRCA2	TGTT	BRCA2	0.239901
AAACGAAATCAGAGGGTGCT	NonEssential	AATG	ESX1	0.47895
AAACGACGCGCTGGACGGGC	NonEssential	TGCG	BHLHE23	0.051047
AAACGAGAAAACTCAATGCT	Essential	CTGA	EIF3A	-0.247397
AAACGAGACCAGCAGCTACG	Essential	ATGA	SRSF11	0.0962434
AAACGAGAGCTCTTCTCATA	Essential	CCTG	LUC7L3	0.0370497
AAACGAGAGCTCTTCTCATG	Essential	ACCT	LUC7L3	-0.428078
AAACGAGATCGAGAAAGGTA	Non-targeting Control			0.192138
AAACGATCAGCTATGTAATA	Essential	GCGA	XRN2	-0.213316
AAACGCCACCCACAGAGTGT	Essential	GGGG	XAB2	-5.13113
AAACGCTCGTCGTTCACCAG	Essential	CGGT	XAB2	-5.28091
AAACGCTCTATCAAGAGATG	NonEssential	GAAC	NLRP8	0.39353
AAACGCTGATGAATGTGAAA	BRCA2	AATC	BRCA2	0.148645
AAACGCTTACTTGGGATCAA	Essential	CAGT	SRSF11	0.0910114
AAACGGAAGTTTGCTGGCCT	BRCA2	GTTG	BRCA2	-0.156334
AAACGGACTTGCTATTTACG	BRCA2	TGAT	BRCA2	-0.627631
AAACGGAGCAAATGACTGGC	BRCA1	GCTT	BRCA1	0.152519
AAACGGAGCAGAATGGTCAA	BRCA1	GTGA	BRCA1	0.0725712
AAACGGCTCTCTCAACCTAA	Essential	GGCA	GEMIN5	-0.744704
AAACGGGCTGTGTAGTTTAG	Essential	ATGT	POLR2D	-0.155198
AAACGGGTCACAGACTTCCA	NonEssential	GGGG	SSX3	-1.84434
AAACGGTACGACAGCGTGTG	Non-targeting Control			0.0156809
AAACGTAGAAATAGGGGCAA	Essential	AGTT	DONSON	-0.296837
AAACGTTGAGCTGTTGCCAC	BRCA2	CTGA	BRCA2	-0.563697
AAACTACACAGCCCGTTTCA	Essential	GTCG	POLR2D	0.311001
AAACTACAGTCACCAGAGGT	NonEssential	AACG	SLC7A13	0.494116
AAACTAGTAGGATATTGTTC	BRCA2	TTCA	BRCA2	-0.152027
AAACTCAAGGGCCAGAAGAT	Essential	CGTG	EIF3G	0.678129
AAACTCCTGGGCCGCGTGAG	Essential	AGGC	SNRPD2	-4.89905
AAACTCGTATTAGGAGATAT	Essential	CGAA	XRN2	0.122797
AAACTCGTCAGGTGTACTGC	Essential	TCCC	EIF2S3	-0.0170654
AAACTCTGAGTTCCCGAACT	Essential	TCTT	EIF3G	-0.106787
AAACTCTGGTACCGATACCT	Essential	GAAG	XAB2	-0.115964
AAACTGATCTGTACTATCCG	Essential	AACA	GEMIN5	-0.477442
AAACTGATTTCATCCCTGGT	BRCA1	TCCT	BRCA1	0.258644
AAACTGGACTCATTACTCCG	BRCA1	AAAT	BRCA1	0.16676
AAACTGTAGTGCAGGGTCAG	Non-targeting Control			0.440689
AAACTTACCGTGACCTCGCT	NonEssential	GATG	ESX1	-0.385957
AAACTTATGTGACCCCGCGG	Essential	AGAC	RPS9	0.180982
AAACTTCAATCTATATCGAG	Essential	ACAG	NOP58	-0.143945
AAACTTCCGTTTAATTTCAA	BRCA2	CTGT	BRCA2	-0.171239
AAACTTGCATTGAAAGTCTC	BRCA2	TTTA	BRCA2	-0.0447582
AAACTTGGCAAACGCCACCC	Essential	ACAG	XAB2	-0.189866
AAACTTTCAGTCCCACGGAG	NonEssential	GAGT	C2orf71	0.219397
AAAGAAAACTGTCCGAGAGC	Essential	GTTT	EIF3A	0.0107433
AAAGAAAGAGGAATAGTAGC	Non-targeting Control			0.0207676
AAAGAACAATACGAGCAGAT	Essential	CCTT	EIF2S3	0.00524889
AAAGAACGCCAGCGACTAGA	Essential	GCGT	PRPF38B	0.252952
AAAGAACGGCGAAGATCCCG	Essential	GAAG	PRPF38B	0.2522
AAAGAACTTCAAGAACGCCG	Essential	TAAA	EIF3A	0.713518
AAAGAAGAACGCAGGATAAC	Essential	ATAC	EIF3A	-0.127257
AAAGAAGCCCATGAACCGCT	Essential	GGCA	NOP58	0.0606947
AAAGACCGTGAGGAAAGGAG	NonEssential	ACGT	TMEM132D	-0.857978
AAAGACCTTTACAATTGGCT	Essential	TGAA	EIF3A	0.207328
AAAGACGATGGAGTGTAGAT	Essential	GCAT	EIF3A	-0.0715435
AAAGACGGTACAACTTCCTT	BRCA2	GGAG	BRCA2	-0.0603327
AAAGACTTGCTCCAAAACAC	Non-targeting Control			0.123051
AAAGACTTGCTTGGTACTAT	BRCA2	CTTC	BRCA2	-0.0861674
AAAGAGACTTACCCCCATGC	Essential	AATA	RPL7	-0.113543
AAAGAGAGGTCACCTGACTA	Essential	ATTT	EIF2S3	-0.0103306
AAAGAGAGTCCGAACTATGT	NonEssential	TTAA	NOTO	0.130794
AAAGAGCACCAGCGGATCCT	Essential	GGCT	EIF3A	-0.13046
AAAGAGCCTGCCATACTGCC	Essential	CCGT	MRPL21	0.322634
AAAGAGCGCCTTGAGAGTCT	Essential	GAAT	EIF3A	-0.875672
AAAGAGCTTCTCATACTCCG	NonEssential	TCCG	UROC1	-0.223571
AAAGAGGCCTTCGACAACTG	Essential	ACAG	FNTB	0.352654
AAAGAGTTCACTCCAAATCG	BRCA1	AGTA	BRCA1	0.0139134
AAAGAGTTGATGTCATGGCC	NonEssential	AGTA	SLC7A13	-0.444868
AAAGATATAGCAAATTATGG	Non-targeting Control			0.0261265
AAAGATCAAACCATTCGAAT	Essential	CTGG	GEMIN5	-0.280623
AAAGATCAAAGAACCTACTC	BRCA2	TATT	BRCA2	0.126247
AAAGATCAATCTTACCTCGG	Essential	GCCT	GEMIN5	-0.0542849
AAAGATCGGTGTTGCCAATC	NonEssential	AAAT	ADAM30	0.207918
AAAGATCGTAGCATTTCTCC	Essential	AATG	PRPF38B	-0.32953
AAAGATCTGTAGAGAGTAGC	BRCA1	AGTA	BRCA1	0.151971
AAAGATGATGATGCCCCGGG	NonEssential	CGTT	GRM6	-0.329962
AAAGATGCCGCCGAGCTTCT	NonEssential	GGGC	OTP	-0.654505
AAAGCAACCGTGGAGCCAAA	NonEssential	GTAT	SLC7A13	-0.0314736
AAAGCAATCTAACCTGTGTC	Essential	TAGA	SRSF11	-0.391836
AAAGCAGACACGAGATGAGA	Essential	CTGG	SRSF11	-0.0482831
AAAGCAGCGGATACAACCTC	BRCA1	AAAA	BRCA1	-0.153285
AAAGCAGGGTGGAGCCAATA	Essential	GATA	DONSON	0.212239
AAAGCATGATCAGGAATCCG	Essential	AATG	YRDC	0.483801
AAAGCCAGGCTGTATGCAAG	Essential	ACCC	GEMIN5	-0.190152
AAAGCCCACATTCCCCCGGA	Essential	TATG	RPLP0	0.297711
AAAGCCCCTAAACCCCACTT	BRCA2	CATT	BRCA2	0.0193176
AAAGCCTTTGCTCCTGAGCG	Essential	CCCC	SNAPC2	0.00630688
AAAGCGACGTAGGCATACTT	Non-targeting Control			-0.293346
AAAGCGCCAGTCATTTGCTC	BRCA1	CGTT	BRCA1	0.0469415
AAAGCGTAAAAGGAGACCTA	BRCA1	CATC	BRCA1	0.381234
AAAGCGTAAAGGTCCGAGGG	NonEssential	GCAG	PGLYRP2	0.176186
AAAGCGTCCTTCAGATATCA	Essential	AATT	FARSB	0.17428
AAAGCTCGATCAGCCCATGT	NonEssential	GATA	SLC7A13	0.198096
AAAGCTGAACCTATAAGCAG	BRCA1	CAGT	BRCA1	-0.268406
AAAGCTGCACGGCAGTCTGT	Essential	TTAT	EIF3A	0.0572483
AAAGCTGGAATCGATTGATG	Essential	GAAA	GEMIN5	0.379514
AAAGCTTCCTGTGGAGTCGA	Essential	TCCA	VPS25	-0.0088895
AAAGCTTCCTGTGGAGTCGG	Essential	ATCC	VPS25	0.348554
AAAGGACCAACCATAGGAGT	NonEssential	AACT	CACNG3	0.406307
AAAGGACCTGGATATCATCA	NonEssential	CCGT	KIF2B	0.169411
AAAGGAGATCTCAAAGGTGT	Essential	TCTC	GEMIN5	-0.454388
AAAGGCAGTATTTCGATCCA	NonEssential	AACT	SEMG2	0.10873
AAAGGCAGTCGAGGGGCTGG	NonEssential	GCTG	PLA2G4E	-0.713647
AAAGGCATAGAAGTCGCAGG	Essential	TCGA	PRPF38B	0.314863
AAAGGCATAGAAGTCGCAGT	Essential	CGAA	PRPF38B	0.467098
AAAGGCCAATTGCCAAGCGG	NonEssential	ATCT	SEMG2	0.324881
AAAGGCCAGTACCCAGACGG	NonEssential	CCGT	DRD3	-0.0307409
AAAGGCCCTCTTATGATGTA	Essential	TATT	EEF2	0.162262
AAAGGCCTATGCATGGAATG	NonEssential	CCAA	FNDC7	0.224326
AAAGGCGCCAAGATTCACTT	Essential	TCCC	COPS5	0.650611
AAAGGCGCTCTTTAACAGTT	Essential	GGGT	GEMIN5	-2.21059
AAAGGCGCTGCGCGCCTGCG	Essential	CGCC	RPL8	-0.198676
AAAGGCGTAGAACCGACCTT	Essential	TGTC	EEF2	-0.774509
AAAGGCTCCACATACTTCAC	Essential	AAAC	LUC7L3	0.138965
AAAGGCTCTTGAAGTATGGA	NonEssential	CAGA	ADAM30	-0.0069143
AAAGGCTGGTAGTGCATCAA	NonEssential	AGAC	MEP1A	0.392099
AAAGGCTGTCGCAAGGAGGA	Essential	AGGT	EIF3G	-3.13358
AAAGGCTTTCCACGGGCCTG	Essential	CGTG	SNAPC2	0.143432
AAAGGGAACTATCGCCAAGT	Essential	CTTC	EIF3A	0.298352
AAAGGGAGAAAGAACGGCGA	Essential	AGAT	PRPF38B	-0.768635
AAAGGGAGAAAGAACGGCGG	Essential	AAGA	PRPF38B	-2.11192
AAAGGGATATAACGTTAAGG	NonEssential	ACAT	ASZ1	-0.416692
AAAGGGCGAAGAGGCAGCCC	Essential	CGCC	DONSON	0.331865
AAAGGGCTAGGACTCCTGCT	BRCA1	AAGC	BRCA1	-0.0909669
AAAGGGCTGCAAATGGCTAC	NonEssential	ATAG	OR5M10	0.0913501
AAAGGGGACTCGAAGCGTCC	NonEssential	GGGA	NOTO	-1.38004
AAAGGTAGCGAAACTTCTGT	NonEssential	TCCT	MEP1A	0.0903666
AAAGGTCCGAGGGGCAGAGA	NonEssential	GCTG	PGLYRP2	-1.27638
AAAGGTGGGGTCCTCCACGG	NonEssential	TGAC	C2orf71	-1.31849
AAAGTAAGAACTAGCAAGAC	BRCA2	TAGG	BRCA2	-0.532963
AAAGTACAGCTCGGTTTGAA	NonEssential	AAAG	OOSP2	-0.0647526
AAAGTACTCACTGATCCAGC	NonEssential	ATAT	ADAM30	-0.109419
AAAGTAGGTATAGGTTTGTG	NonEssential	AACA	ADAM30	-0.292848
AAAGTATCGCTGTCATGTCG	BRCA1	TTTT	BRCA1	-0.546372
AAAGTATCGCTGTCATGTCT	BRCA1	TTTA	BRCA1	0.0468176
AAAGTATCTCGTTACTGGAA	BRCA1	GTTA	BRCA1	-0.0137128
AAAGTCAAACTTGTGCAGGA	NonEssential	GGGC	RPE65	-0.654596
AAAGTCACGAGGGTAAAGAC	NonEssential	ATAG	NLRP8	0.00598363
AAAGTCAGTTCCCGTGCATT	Essential	CAAT	FARSB	-0.116364
AAAGTCCCTTAGCCTCGCCT	NonEssential	TATT	ADAM30	-0.0282576
AAAGTCCTGCAACTTGTTAC	BRCA2	ACAA	BRCA2	0.298793
AAAGTCTACCTGAGCCGGCC	NonEssential	CAAA	TMEM132D	-0.1139
AAAGTCTCGGAGAAAATCGT	NonEssential	CTAT	SSX3	-0.264128
AAAGTCTGCACGTGAGGGAG	NonEssential	GAGC	RFPL4B	0.0249674
AAAGTCTGGTAGAGCTCCTC	Essential	GGGC	EEF2	-5.3948
AAAGTGAATCTTGGCGCCTG	Essential	TTAG	COPS5	-0.83817
AAAGTGAATCTTGGCGCCTT	Essential	TAGG	COPS5	-0.224883
AAAGTGCATCCGGGTGGCCG	Essential	TTCA	SNAPC2	-0.249168
AAAGTGGCGTCAACTTGGTA	Essential	ACAT	EIF2S3	0.0504128
AAAGTGGCGTCAACTTGGTG	Essential	AACA	EIF2S3	0.327512
AAAGTGGTCTCCGTGGAGGG	NonEssential	ACGA	TMEM132D	-0.379406
AAAGTGGTGGTATACGATAT	BRCA1	GGGT	BRCA1	-3.2241
AAAGTTGGTCTCTGTGCAAG	NonEssential	CGTA	RPE65	-0.284262
AAAGTTGTGCAGTCGTACGT	Essential	TGAA	XRN2	-0.254447
AAATAACATCTGAGGGGTTA	BRCA2	TATG	BRCA2	0.257559
AAATAACTCAGGGTGGCCAT	Essential	TTTC	GEMIN5	-0.379618
AAATAAGGTTTACTCACCGA	Essential	CGTT	LUC7L3	-0.293069
AAATAAGGTTTACTCACCGG	Essential	ACGT	LUC7L3	-0.97733
AAATAATATGCATCTCTCGA	Non-targeting Control			-0.0521049
AAATACAAGCTATAGCGATA	Non-targeting Control			-0.559222
AAATACATGAGAGTAGCATC	BRCA2	ACCT	BRCA2	-0.0353399
AAATACCCCCATAAGTTGTG	Essential	TCTA	XRN2	-0.437947
AAATACGTGGCAAAGAATTC	BRCA2	TCTG	BRCA2	-0.368423
AAATACTAAGGAACTTCATG	BRCA2	AAAC	BRCA2	-0.686213
AAATACTGCTACTCTCTACG	BRCA1	AGAT	BRCA1	-0.0836492
AAATAGACTTACTGGCCAGT	BRCA1	GATC	BRCA1	-0.0622497
AAATAGCAAGTCCGTTTCAT	BRCA2	CTTT	BRCA2	-0.158069
AAATAGCTTTGACGACTGTG	Essential	GATT	EIF2S3	-0.541565
AAATAGTGACTTACATTGTG	NonEssential	AACC	UROC1	0.0506462
AAATATACATCATAAGAGGG	Essential	CCTT	EEF2	0.0371497
AAATATACTGCTGCCAGTAG	BRCA2	AAAT	BRCA2	0.626046
AAATATCATACCCGTCTTCA	NonEssential	CGTA	SEMG2	-0.466008
AAATATCGAGTGGTGTACAC	NonEssential	GGAC	CDX2	0.274213
AAATATCGTGACTTTACCTT	Essential	TATG	NOP58	-0.345457
AAATATCGTGGCCAGGACAG	Essential	TCAA	EIF2S3	-0.753783
AAATCAGAGGGTGCTAATGG	NonEssential	TTGA	ESX1	-0.0968593
AAATCAGCAAGCTCACCTCA	Essential	TAAA	EIF3A	0.416155
AAATCAGGGAACTAACCAAA	BRCA1	CGGA	BRCA1	-2.64126
AAATCATACACCTTGCCCCC	NonEssential	ATAA	KIF2B	-0.243358
AAATCATCTCTCCGAAAAAC	BRCA2	AAGA	BRCA2	0.0621725
AAATCATGGGTACCAATGGC	Essential	AACC	FARSB	0.0522559
AAATCCAAGCGCTCTAATAT	Essential	ATGG	PRPF38B	-0.349332
AAATCCAGGCGCTGTCCGAG	NonEssential	TAAT	MEP1A	-0.0388125
AAATCCGGACCCTGGTCAAG	Essential	GGAT	GINS2	-0.323385
AAATCCGGGAGGAAGCCTTT	NonEssential	GTAA	NLRP8	-0.393011
AAATCCTCCTTCAAATCGCG	Essential	ATCT	FNTB	0.138268
AAATCGCATCTGCCGGCTTG	Essential	TCAC	FNTB	-0.244927
AAATCGGATACCTCTAGTAA	Essential	AGAA	SRSF11	0.29243
AAATCGTTCTACATTCTCCT	NonEssential	TTTT	SLC7A13	-0.215619
AAATCTACAAATACGACAAG	Essential	AAAC	COPS5	0.00935276
AAATCTAGACGGGATACCCC	Essential	TAAG	NOP58	0.329009
AAATCTAGGTAAAATACGGC	NonEssential	GGTA	NLRP8	-0.758302
AAATCTGGGGGGCATGATGG	NonEssential	CAAT	C2orf71	-0.809022
AAATCTTATAATCGCTCCAT	NonEssential	CCGC	PANX3	-0.154179
AAATGAACTAGACCTTGCGT	Essential	GTGG	MRPL21	-0.0213454
AAATGACGGGAAGTCCTTCA	NonEssential	GACA	MEP1A	0.0767685
AAATGACTCTTTGGCGACAC	BRCA2	TAAT	BRCA2	-0.517567
AAATGACTGGCGCTTTGAAA	BRCA1	CCTT	BRCA1	-0.263849
AAATGAGACCATACTTAGGG	Essential	GTAT	NOP58	-0.144729
AAATGAGGACCAATCGGAGC	Essential	ATCT	EIF3A	0.599217
AAATGATACTGATCCATTAG	BRCA2	ATTC	BRCA2	0.00723454
AAATGATAGATTTATCGCTT	BRCA2	CTGT	BRCA2	-0.0384445
AAATGATATTATACTTACGC	Essential	ATAA	HSPA9	-0.624264
AAATGATGTGGAGTTTGATA	Essential	ATCT	XRN2	0.233481
AAATGCAAGGATCTGCTCGT	Essential	ATTG	EIF2S3	0.0140964
AAATGCAAGTGGTAGCATCA	Essential	AAGC	CIAO1	-0.145863
AAATGCAATCGGGTGGTATC	Essential	ATAG	COPS5	-0.0433802
AAATGCAATTGACCGTTTGG	Essential	TTAA	XRN2	-0.357948
AAATGCACAGATCGCTGATC	Non-targeting Control			-0.1476
AAATGCCAGCCATACCATTC	Essential	TCTA	NOP58	-0.156292
AAATGCCGGAGCTCCTCCCT	NonEssential	CACG	RFPL4B	0.283596
AAATGCTCCAATCTGACTCG	Essential	GAGA	HSPA9	-0.486988
AAATGCTCGCCTGTCATCAG	NonEssential	ATTG	ADAM30	0.560276
AAATGGCCGCTGCGGATGTA	Essential	GTAG	XAB2	-0.0403283
AAATGGGCCCTAGTTCCTGG	NonEssential	AAGG	CYP11B1	-0.302161
AAATGGGCTTTCCCGGTCAG	NonEssential	CAGG	C2orf71	0.354962
AAATGGTGCCAACCTCCGAC	Essential	AAAG	EEF2	0.113393
AAATGTACGCTCACCTTATA	Essential	TACA	PRPF38B	-0.0835674
AAATGTAGGTCCTCGGGCCC	NonEssential	CTGC	FNDC7	0.217639
AAATGTGGCGTGTTCTTGCT	NonEssential	GTAA	CYP11B1	-0.597083
AAATGTTCTGGAGTACGTAT	BRCA2	AGCA	BRCA2	-0.325412
AAATTAAACGGAAGTTTGCG	BRCA2	TGGC	BRCA2	-1.81552
AAATTACCAACGGGAATGCG	Essential	TGTA	GEMIN5	-0.285103
AAATTACTTGGGGCACACAG	Essential	CAAA	HSPA9	-0.244258
AAATTCACCAGGTTCTCAAG	Essential	GTAG	XRN2	0.171748
AAATTCACGAAAAGAGCACC	Essential	AGCG	EIF3A	-0.252377
AAATTCAGGCGTGCTGCAAG	NonEssential	TCTC	ESX1	0.448683
AAATTCATGATCGCATCAAG	Essential	ACAC	EEF2	-0.082546
AAATTCCGTCGGAAAGTTGG	Essential	TGCA	XRN2	-0.292877
AAATTGAACTCACCTAAATT	NonEssential	GATT	MEP1A	0.170173
AAATTGAAGAACGAGAACGG	Essential	CGTA	EIF3A	-0.218362
AAATTGACGTCCCTGCCAAT	Essential	AGAT	FARSB	0.159227
AAATTGATAGTTGTTCTAGC	BRCA1	AGTG	BRCA1	-0.3146
AAATTGCTCCAACCGCTCTC	NonEssential	AGGG	SLC2A2	-0.848905
AAATTGGACCTAAGAGTCCT	BRCA2	GCCC	BRCA2	0.0389398
AAATTGGCTTTCGTTCGTGC	Non-targeting Control			-0.302758
AAATTGTAAGTTGCAACCAG	NonEssential	GTGC	ADAM30	0.293208
AAATTGTATTCTCCGAGTCA	Essential	GATT	HSPA9	-0.611237
AAATTGTATTCTCCGAGTCG	Essential	AGAT	HSPA9	-0.731492
AAATTGTCACACAGTTTACG	Essential	GAAT	EIF3A	-0.0880701
AAATTGTCCGTGCCTCCAAT	Essential	GGTG	HSPA9	-0.259681
AAATTTGGTGCTTATTGATC	NonEssential	AACT	CCDC83	0.1077
AAATTTGTTAAAGCCATCGT	NonEssential	GAAT	PDCL2	-0.274678
AACAAACCTGAGATGCATGA	BRCA1	CTAC	BRCA1	0.060974
AACAACCATGAATTAGTCCC	BRCA1	TTGG	BRCA1	0.0326867
AACAACGGCCTTCATACTTG	NonEssential	CAAG	ADAM30	0.393413
AACAACGTCAAGCTACAGCG	Essential	TATC	VPS25	0.473466
AACAACTACACTACTCTGTA	BRCA2	AATG	BRCA2	0.0518502
AACAACTACATTATGCGATG	Essential	TAGA	NOP58	-0.658818
AACAACTCGAGGTTTAAGAG	Essential	AAGC	DONSON	-1.54133
AACAACTGCTCCCTTGATTG	Essential	CTTC	HSPA9	-0.202137
AACAACTTATGGGGGTATTG	Essential	TCCA	XRN2	0.0120063
AACAAGAACAATATCCGCAG	Essential	GGAA	COPS5	0.575526
AACAAGACGGCCGTGGTTGT	Essential	GGGG	RPL18	-5.69351
AACAAGCTAGAAATATACCG	NonEssential	GACG	NLRP8	-0.0325711
AACAAGTTCTACGCCCACAA	NonEssential	GCGC	NLRP8	0.0833009
AACAATACCCAAGTGCTCAT	Essential	CAAC	SNRPD2	-0.0852135
AACAATACGAGCAGATCCTG	Essential	TGCA	EIF2S3	-0.443804
AACAATACTGCCAATGTAGG	NonEssential	GGTA	ADAM30	-0.139074
AACAATATCCGCAGGGAAAG	Essential	TGAA	COPS5	0.0373709
AACAATCCATGTAGTTGGCT	NonEssential	CCCC	RPE65	-0.0529654
AACAATCTTGATGATGGGCC	Essential	GCTA	EEF2	0.367613
AACAATGCAGTCATTTACGT	Essential	GCAC	GEMIN5	0.204578
AACAATTCCGCAGGACAAAG	Essential	AACC	LUC7L3	0.347954
AACACAAGCTAAACTAGTAG	BRCA2	GATA	BRCA2	0.016425
AACACCCCAGATCGTCATCA	Essential	ACTA	XAB2	-0.0117166
AACACCCCATGCCGCCCCCG	NonEssential	CCCT	KIF2B	-0.436541
AACACCTATGAAGACAATGG	NonEssential	GTTT	RPE65	-0.201359
AACACCTGTGTGAAGTCCCG	Essential	CACG	XAB2	0.355374
AACACGCCCCGCGCTCCCGG	NonEssential	GACG	NOTO	0.140017
AACACGGGGTTAATGTCACT	NonEssential	AGGA	FNDC7	-0.79226
AACACTACTAGGTCTTCAAG	Essential	CCCC	EIF3A	0.252771
AACACTACTCCAGTTAGGGA	NonEssential	AATG	SLC7A13	0.292279
AACACTAGCAGCATACATAA	NonEssential	GGGG	ASZ1	-1.341
AACACTCCCAGTCACTCCGC	Essential	AGGC	COPS6	-2.39694
AACACTGCCTGTAAGACTCC	Essential	CACA	EIF3A	-0.0732129
AACACTGTATTCGTTGACAG	Essential	AGCT	SRSF11	-0.124892
AACAGAAGTTTCGCTACCTG	NonEssential	TTTC	MEP1A	0.0553207
AACAGACGCCGTGGGTCCTG	Essential	TCTC	RPS9	0.0372932
AACAGATATGCGCATGCAAA	NonEssential	TAAG	CCDC83	-0.263375
AACAGATTAAAACCCGACCT	Essential	AGAA	PRPF38B	0.274377
AACAGCAGGGGACGCCCTTC	NonEssential	ACCA	GRM6	-0.80496
AACAGCGAGATGCCGCGCTG	Essential	CGTA	XAB2	-0.224797
AACAGCGAGTCCAACATCTC	Essential	CAAC	ELP5	0.46562
AACAGCGGGCCAGACAGGGA	Essential	TGTG	PRPF38B	-0.619984
AACAGCGTCGCCTTGCAACA	Essential	CTAC	EIF3A	-0.21029
AACAGCGTGGCCATCCACTA	NonEssential	TATA	TMEM132D	-0.220038
AACAGCTCCAGATTCGAATG	Essential	GTTT	GEMIN5	0.202786
AACAGCTCCGTCCGCTTCTT	Essential	AAAC	RPL8	-0.258902
AACAGGAAACGTGACTAAAG	Non-targeting Control			0.0115155
AACAGGACAGTAAACTGATA	Essential	GGTA	DONSON	0.0680807
AACAGGACTATGGATACAAC	Essential	TGAG	NOP58	0.190491
AACAGGAGCTTCGTAAGTTC	Essential	CATG	GINS2	-0.191923
AACAGGCACCTTTATGTACT	NonEssential	GAAT	DUSP21	0.118687
AACAGGCGTACGAGCGCGGC	Essential	ATCT	XAB2	-0.353556
AACAGGTCATCAGGTGTCTC	BRCA1	AGAA	BRCA1	0.343991
AACAGTACACCAGCATCGTG	NonEssential	GCGG	CYP11B1	0.0177537
AACAGTACAGATGAACTGCC	NonEssential	CACA	SLC2A2	-0.257694
AACAGTAGCATGTCTAACAG	BRCA2	CTAT	BRCA2	0.414826
AACAGTCAGTGCAACAGTGT	NonEssential	CAGG	DRD3	0.00483619
AACAGTTAACTGCTACTAAA	BRCA2	ACGG	BRCA2	0.0759942
AACAGTTAACTGCTACTAAG	BRCA2	AACG	BRCA2	-0.0765368
AACAGTTGTAGATACCTCTG	BRCA2	AAGA	BRCA2	-0.748598
AACATAAGAATCGAATGTCA	Essential	CGAA	EIF3A	-0.0569139
AACATAAGAATCGAATGTCG	Essential	ACGA	EIF3A	-0.442724
AACATACTGCAAGTGTTTAC	Essential	AGAA	NOP58	-0.0099252
AACATATCTCTTCGGGAGCA	NonEssential	ACAT	ADAM30	0.228483
AACATCATCGGCGTGCGAGG	NonEssential	CCAG	TMEM132D	-0.0425611
AACATCCCGAAGGCAGACGA	Essential	AATC	GINS2	0.296614
AACATCCGTCAAGAAGCTTA	NonEssential	TTGA	C2orf71	-0.0422112
AACATCTCGTTAGGGGTATC	Non-targeting Control			0.271251
AACATCTGAGGGGTTATATG	BRCA2	ACTA	BRCA2	-0.0552777
AACATCTGGTGGGACCAAAG	NonEssential	TTCT	MEP1A	-0.0882442
AACATGCAGCTCAACAATGG	NonEssential	CAGC	SPATA32	-0.209002
AACATGCGGGTGATGAAGTT	Essential	CAGC	EEF2	-0.0039828
AACATGGCACTTCAGAGGGT	Essential	ACGG	HSPA9	-0.538416
AACATGGCATAGTTGATGAC	Essential	GATC	XAB2	0.176883
AACATTACATTGGTCTCCTC	Essential	GAGT	GEMIN5	-0.183473
AACATTCAAGCAGAACTAGG	BRCA1	TAGA	BRCA1	-0.099238
AACATTCAAGTCTCTTTCGA	NonEssential	TAGT	FNDC7	-0.355692
AACATTCCATAGGCGATAGG	Essential	AAGA	NOP58	-0.354816
AACATTGACTGGATAATCCC	NonEssential	TTTC	SEMG2	-0.0032803
AACATTGATGCCAAACATTA	NonEssential	CCAA	ADAM30	0.0798756
AACCAAACGGTCAATTGCAT	Essential	TTTC	XRN2	0.176593
AACCAAAGGCGCTCTTTAAC	Essential	AGTT	GEMIN5	0.0100415
AACCAAAGTACGGCAATCAA	Essential	TCTT	EIF3A	0.272049
AACCAACTTTGTCCTTAACG	BRCA2	TAGC	BRCA2	0.271071
AACCAAGGAAGGTTGCTTAG	Essential	CTTT	GEMIN5	-0.0284887
AACCACGGCATTGAGAGGTG	Non-targeting Control			0.00144999
AACCACGTGAAATGGCAGCT	Essential	ATGT	NOP58	0.245598
AACCACTAGAACAACTTATG	Essential	GGGG	XRN2	-3.94287
AACCACTTCAGCAGCTTCGA	Essential	CCCT	FARSB	0.0664036
AACCAGACATGTGATCACGA	NonEssential	GTGA	TSPO2	-0.0175507
AACCAGAGCTGACATTATCC	Essential	ATGC	FARSB	-0.135476
AACCAGCAGCGTTCAAGGAG	Essential	GGTT	XRN2	0.108434
AACCAGGCGCTGGCGAGGTT	Essential	TTAC	RPP21	0.11191
AACCAGGTGCATTTGTTAAC	BRCA1	TTCA	BRCA1	0.0933804
AACCATATCCCTCCGAATTG	NonEssential	TAGA	MEP1A	-0.0670525
AACCATCAAAGTACTCGGCC	Essential	CGGC	XAB2	-2.78531
AACCCAGCTCTATGAATATC	Essential	TACA	NOP58	-0.081498
AACCCCAACTACGAAATCAT	NonEssential	GCAC	KIF2B	0.149752
AACCCCAAGGGACTAATTCA	BRCA1	TGGT	BRCA1	-2.33806
AACCCCTTCGCCCGCCTGGA	Essential	CAAC	DONSON	-0.234512
AACCCGAAAATCCTTCCTTG	BRCA1	GTAA	BRCA1	0.217427
AACCCGAAGCGGCCCGCGGC	NonEssential	TACG	BHLHE23	0.112578
AACCCGACCAACTTCTGCTG	NonEssential	CTCT	NLRP8	-0.0673223
AACCCGAGTAAATGCTCAGG	Essential	CTGC	COPS5	0.0435135
AACCCGCACTCGTTCGTGTG	Essential	TCAC	PPAN	-0.120063
AACCCGTTCAATGGCGGCTA	NonEssential	CTAC	UROC1	0.0427259
AACCCTATCAGTGTAAGACA	NonEssential	TGTG	ZIM3	0.293623
AACCCTTCCGGGGTTTAATA	NonEssential	CGAT	NLRP8	0.421378
AACCCTTCTTGCCGCAATAC	Essential	ACAA	RPL8	0.145351
AACCGAACTTTACCATTATG	Essential	TAGA	XRN2	-0.060485
AACCGAACTTTACCATTATT	Essential	AGAG	XRN2	0.0956253
AACCGAAGAGAGTCCGCATC	Essential	TGCT	SRSF11	0.125566
AACCGAATGTACAATTGCAG	NonEssential	GTGA	MEP1A	0.176025
AACCGACAATCATGACAGCA	NonEssential	AAGT	ADAM30	0.00055299
AACCGACCGCGGGTCGCCGC	Essential	GGAG	DONSON	-0.752785
AACCGACCTTTGTCGGAGGG	Essential	TTGG	EEF2	-0.662679
AACCGACCTTTGTCGGAGGT	Essential	TGGC	EEF2	-4.18856
AACCGCATCTCACCTCAGCC	Essential	TCGC	SNAPC2	-0.61296
AACCGCATTCTGCTCTACGG	Essential	CGGT	POLR2I	-5.40227
AACCGCCGTAGTCCGGGTAC	NonEssential	TGCG	CDX2	-0.0225652
AACCGCTGAGGGACCACAGC	NonEssential	CCCC	ESX1	0.259916
AACCGCTGGCAGTAGCTGAG	Essential	TGCT	NOP58	0.164674
AACCGCTGGCAGTAGCTGAT	Essential	GCTA	NOP58	-0.0655052
AACCGGAATTGCAGCAGTAG	Essential	TGTG	EIF3A	0.195114
AACCGGAATTGCAGCAGTAT	Essential	GTGC	EIF3A	0.273865
AACCGGCTCAGGTCCTCAAG	NonEssential	GTGG	OR7D4	0.00313172
AACCGGTCACCCTCCTGCAC	Essential	TCCA	SNAPC2	-0.201351
AACCGTTTACAATATTGGTA	NonEssential	ATTG	RPE65	-0.255295
AACCTAGCCCCGGACGAGAA	Essential	GCGC	LUC7L3	0.163513
AACCTAGTCCTGGGATATTA	NonEssential	TTTA	ADAM30	0.192036
AACCTATACCTACTTTGATC	NonEssential	AAAG	ADAM30	-0.269915
AACCTCAAAAGACGTCTGTC	BRCA1	TACA	BRCA1	-0.0396403
AACCTCATTGACTCCCCCGG	Essential	GCAT	EEF2	-0.701522
AACCTCCGACAAAGGTCGGT	Essential	TCTA	EEF2	0.22847
AACCTCGAGGCCTATGCCGC	Essential	GAAC	PPAN	0.0198897
AACCTCGAGTTGTTGGAGAT	Essential	ATGA	DONSON	-0.401286
AACCTCTACTCCTCGAAAGT	NonEssential	AAGA	RPE65	-0.631933
AACCTCTGCACAGCGTTGGG	NonEssential	GCGA	CYP11B1	-0.0674359
AACCTGAAGACTGTCATAGG	Essential	TAAC	GEMIN5	0.296095
AACCTGACAGTATGAACTCG	Essential	CAGA	EIF2S3	-1.46445
AACCTGAGTACGGAACAGAA	NonEssential	GCGG	ESX1	0.0242252
AACCTGATCGTGATGAGCGG	Essential	TCTA	LUC7L3	0.153789
AACCTGATCGTGATGAGCGT	Essential	CTAA	LUC7L3	-0.449143
AACCTGCACTTTGGGCCGGG	NonEssential	CTCA	TMEM132D	-0.160804
AACCTTATGTGAATGCGTGC	BRCA2	TACA	BRCA2	-0.844013
AACCTTCGAGAAGCAGACCA	Essential	AAGG	MRPL21	-0.126075
AACCTTCTGAGTCGTCGGCT	Essential	GGTC	SNAPC2	-0.678149
AACCTTCTGCATATGGTACG	Essential	ACTA	SRSF11	0.081749
AACCTTGGACTTCACGCCTT	Essential	GCCA	GEMIN5	-0.253825
AACGAAAATTATGGCAGGTT	BRCA2	GTTA	BRCA2	-0.249269
AACGAAATCAGAGGGTGCTA	NonEssential	ATGT	ESX1	0.222075
AACGAACATTCAGACCAGCT	BRCA2	CACA	BRCA2	-0.0617031
AACGAATACAGTGTTTGTCA	Essential	GATG	SRSF11	-0.401334
AACGAATTCCTCTCATAAGT	Essential	TCAT	NOP58	-0.404927
AACGACATGCTAAACTCATG	NonEssential	TACC	CCDC83	-0.279185
AACGACCATGCAAGAGCATC	NonEssential	ATTA	ADAM30	0.197882
AACGACCGACGCGTACCTTA	Essential	ATAG	RPS2	-2.71941
AACGACGAGCGTTTCGTGTC	Essential	TAAG	XAB2	-0.054268
AACGACGAGCGTTTCGTGTG	Essential	CTAA	XAB2	-0.0244479
AACGACTGAAACGGGCTGTG	Essential	TAGT	POLR2D	-0.494319
AACGAGAAAACTCAATGCTC	Essential	TGAT	EIF3A	-0.359655
AACGAGAAGACCATGAACCT	Essential	CAAC	PRPF38B	-0.272449
AACGAGCATGGCCTCGTCTG	Essential	ATCC	LUC7L3	0.0636367
AACGAGGAGTCTGACTTTGA	NonEssential	AGAA	SPATA32	-1.68327
AACGAGTGCGGGTTCGCGGC	Essential	ATAG	PPAN	-0.851019
AACGAGTGCGGGTTCGCGGG	Essential	CATA	PPAN	-0.327989
AACGAGTTGGAGAGGAGCTT	NonEssential	CGCC	OTP	-1.10081
AACGAGTTGGTGTACCAGTT	NonEssential	CACC	KIF2B	-0.0385912
AACGATATAGTTGGGAGTCA	NonEssential	GACC	RPE65	0.272062
AACGATCAGCTATGTAATAG	Essential	CGAA	XRN2	-0.0513647
AACGCACAGGGAGACTCCCA	NonEssential	CGTT	SLC7A13	-1.29288
AACGCAGGATAACATACTAG	Essential	TAGA	EIF3A	-0.10461
AACGCAGGATAACATACTAT	Essential	AGAG	EIF3A	-0.917142
AACGCAGGCGCAGCAGAAGG	Essential	TAGG	PRPF38B	0.232152
AACGCATCGGCCGGGACTCC	NonEssential	ACCT	GRM6	0.273582
AACGCATTGGTGTAGACCAC	Essential	GTAG	COPS6	-0.168998
AACGCATTGGTGTAGACCAG	Essential	CGTA	COPS6	0.0763192
AACGCCAAGGAGCGTGAGCG	NonEssential	GGTG	FIGLA	-0.0320471
AACGCCACCCACAGAGTGTG	Essential	GGGC	XAB2	-5.76055
AACGCCAGCGACTAGAGCGT	Essential	GAAG	PRPF38B	-1.08978
AACGCCCGGGGCATCATCAT	NonEssential	CTTT	GRM6	0.277764
AACGCCGGAGACCCCGGGCA	NonEssential	GCGT	CACNG3	-0.0104135
AACGCCTAAAGAATCAAGAA	Essential	AAGA	EIF3A	-0.106384
AACGCCTAAAGAATCAAGAG	Essential	AAAG	EIF3A	0.567541
AACGCCTCTTGCATTCATCA	Essential	CTGA	RPL3	0.231065
AACGCGAGGAAGAGCTACGA	Essential	GAGT	EIF3A	-1.17203
AACGCGAGTCCGGTGGCTAG	Non-targeting Control			0.163113
AACGCTCGGAGGAGCTCAAG	Essential	CAAG	YRDC	-0.175623
AACGCTGCTTACATGCCAGG	NonEssential	GTAC	PANX3	0.113077
AACGCTGTCGTACGTGTATA	Non-targeting Control			-0.24957
AACGCTTACTTGGGATCAAC	Essential	AGTA	SRSF11	-0.0161095
AACGGAAAAGGCAGCGTAAG	Essential	AGAA	EIF3A	0.1331
AACGGAAACATAAAGACAGT	Essential	GACA	EIF3G	-0.234689
AACGGACAGCTGGACGATGT	Essential	GAGC	XAB2	-0.710525
AACGGACTTGCTATTTACTG	BRCA2	ATCA	BRCA2	0.0136961
AACGGAGGACCTACAGGACA	NonEssential	CTGA	NOTO	-0.124431
AACGGCCCAAGATTGTTCTG	NonEssential	AAGG	KIF2B	-0.0285564
AACGGCGAAGATCCCGAAGG	Essential	TATT	PRPF38B	0.250384
AACGGCGAAGATCCCGAAGT	Essential	ATTG	PRPF38B	0.0176285
AACGGCGTAGAGAGGAAGAG	Essential	AGAA	EIF3A	-0.164187
AACGGCTCTCTCAACCTAAG	Essential	GCAA	GEMIN5	0.27324
AACGGGAATGCTGTAGCACA	Essential	AGCT	GEMIN5	0.103354
AACGGGCATGACCACTGCAG	NonEssential	TGTA	DRD3	-0.877987
AACGGGTCACAGACTTCCAG	NonEssential	GGGA	SSX3	-1.63709
AACGGTGGCATAGTTCCCTG	Essential	ATGC	RPL8	0.128966
AACGTACGACTGCACAACTT	Essential	TCCG	XRN2	-0.0560709
AACGTAGAAATAGGGGCAAA	Essential	GTTT	DONSON	-0.405622
AACGTAGGATCAGACGAGGC	Essential	CATG	LUC7L3	-0.176423
AACGTCATCATCTCCACCTA	Essential	CGGC	EEF2	-4.1197
AACGTCTGCGTTCAACATGG	Essential	TCTG	PRPF38B	-1.32935
AACGTGCTGACGATGCGGGC	Non-targeting Control			-0.287739
AACGTGGTGGTGAACTTCAC	NonEssential	CTAC	TMEM132D	-0.3606
AACGTGTTGTAGGAGGCAAA	NonEssential	GGTG	SLC6A7	-0.0282538
AACGTTACAGGCTCCTCGTC	Essential	CATC	RPS4X	-0.216628
AACGTTCCCTCTTGAGGATG	Essential	TACC	FNTB	-0.0347188
AACGTTCCCTCTTGAGGATT	Essential	ACCA	FNTB	0.076171
AACGTTGAGCTGTTGCCACC	BRCA2	TGAA	BRCA2	0.307512
AACTAACCAAACGGAGCAGG	BRCA1	AATG	BRCA1	0.325137
AACTAAGGGTGGGTGGTGTA	BRCA2	GCTA	BRCA2	0.0629181
AACTAATCACCATGCTCTGG	NonEssential	TCCC	SLC2A2	-0.24959
AACTAATTAACTGTTCAGCC	BRCA2	CAGT	BRCA2	-0.132401
AACTACAAGTAAAAGTATCG	Non-targeting Control			0.163618
AACTACATTATGCGATGTAG	Essential	AGAA	NOP58	-0.17902
AACTACTCCTCCCGGACGGA	NonEssential	GTAT	UROC1	0.21373
AACTAGAATAGGCGGGCTTG	Non-targeting Control			-0.225452
AACTAGACCTTGCGTGTGGA	Essential	GAGA	MRPL21	-0.36259
AACTAGCCCGAGCAGCTTCG	Non-targeting Control			0.530046
AACTATGCCACCGTTATCTG	Essential	CCCA	RPL8	0.144628
AACTATGTGTCCACGCTGGG	NonEssential	CCTC	GRM6	-0.0042641
AACTATTTCTCACCAAGAGC	Essential	GAGA	RPS29	-0.135251
AACTCAAACTTATGAAGCTT	Essential	TTTC	POLR2D	-0.0586032
AACTCAAGGGCCAGAAGATC	Essential	GTGT	EIF3G	-0.21703
AACTCACAATGGCCAGCCTA	Essential	CCAT	XRN2	-0.184494
AACTCAGAGTTTGACCCCCG	Essential	CCGG	EIF3G	-3.51267
AACTCAGGGTCCGAGAAGTG	Essential	TGAT	EIF3A	0.372508
AACTCCGAGGGCACATGCAA	NonEssential	AACT	CLRN1	0.388461
AACTCCTGGGCCGCGTGAAG	Essential	GCCT	SNRPD2	0.496005
AACTCCTTCACAATGTGCCG	Essential	TAGC	HSPA9	0.0905757
AACTCGAATTAAATATCCAC	BRCA1	AATT	BRCA1	-0.233674
AACTCGAATTAAATATCCAG	BRCA1	CAAT	BRCA1	-0.0002961
AACTCGAGGTTTAAGAGAAG	Essential	CTAT	DONSON	0.0950913
AACTCGTCCACCTGGAAGCG	NonEssential	GTAC	GRM6	-0.0458826
AACTCTCCCCGGCATCGCTC	Essential	TCTA	SLC39A7	-0.660873
AACTCTCTACACCATAAAGG	NonEssential	CCTA	FNDC7	0.0912775
AACTCTGGTACCGATACCTG	Essential	AAGG	XAB2	-0.818545
AACTCTGTGAGCGAGTCACA	Essential	AAGG	EIF3A	-2.34741
AACTGAAGACCTCTTGGATC	Essential	TTTT	FNTB	0.0438932
AACTGAATTCATGGACAATC	Essential	TTGC	XRN2	0.239875
AACTGACCCAGATTATCGCG	Essential	CGAC	POLR2I	-0.668202
AACTGATGATGTGCGGGTTC	Essential	AGGA	RPL18	-4.656
AACTGCATGAAGTAGCCGGG	NonEssential	CACC	MEP1A	-0.0650906
AACTGCCACGCAGGAGTTGG	Essential	TAGT	HSPA9	0.173795
AACTGCCGCAACAATAAGAA	Essential	ACTC	SNRPD2	-0.108442
AACTGCGTCTGGACAACAGC	NonEssential	GTGG	TMEM132D	-0.260198
AACTGCTAAGGTCCACAACG	Essential	TCGG	LUC7L3	-0.0187268
AACTGCTAGATGAACCCATC	Essential	CCCC	FNTB	-0.510087
AACTGCTAGATGAACCCATG	Essential	CCCC	FNTB	-0.857426
AACTGCTGCTCGTGCATGCG	Essential	GTGC	PPAN	-0.190361
AACTGCTGGAGGATCATCCG	NonEssential	TTAC	ADAM30	-0.0672337
AACTGCTGGAGGATCATCCT	NonEssential	TACA	ADAM30	-0.216252
AACTGGACAGCGAGGACAAG	Essential	GACA	EEF2	0.16306
AACTGGCAGTAATCTAGCCG	Essential	ACAG	XAB2	-0.366146
AACTGGCCCGTGTGAATGCC	Essential	CTCG	RPL8	-0.282851
AACTGGGCTGAACAGTTAAT	BRCA2	TAGT	BRCA2	-0.137337
AACTGGGTGCCAAAGCATTG	Essential	CAAA	EIF3A	-0.278036
AACTGTCAGATCAGCGTGCT	NonEssential	GCTT	PLA2G4E	-0.250342
AACTGTTAAAGAGCGCCTTT	Essential	GGTT	GEMIN5	-0.494928
AACTGTTGCAATGGGATCTG	Essential	CACT	GEMIN5	0.228024
AACTTACGAAGCTCCTGTTA	Essential	AATC	GINS2	-0.0732594
AACTTACGCAGGAGATATTC	NonEssential	GGCT	CACNG3	-0.243412
AACTTATGAGAGGAATTCGT	Essential	TCAC	NOP58	-0.429477
AACTTATGTGACCCCGCGGA	Essential	GACC	RPS9	0.0156046
AACTTCAAGAACGCCTAAAG	Essential	AATC	EIF3A	-0.119309
AACTTCCAGTAACGAGATAC	BRCA1	TTTC	BRCA1	0.0117481
AACTTCGTGTGAAAGTGGCG	Essential	TCAA	EIF2S3	-0.260673
AACTTCTCCTCGGCCAACCG	NonEssential	TGTT	UROC1	-0.250237
AACTTGAATTCCCGTCGCAG	NonEssential	GTAC	ADAM30	0.156071
AACTTGACCAAGACATATCG	BRCA2	AGGA	BRCA2	-2.37543
AACTTGACTCACAGGCGTAA	Essential	AAGG	YRDC	-0.12654
AACTTGCCGTTGGCTGGGTG	Essential	CAAA	EEF2	0.248593
AACTTGGACAGCGCGCAGTC	NonEssential	CCCG	CDX2	0.0408742
AACTTGGACAGCGCGCAGTG	NonEssential	CCCC	CDX2	-0.181389
AACTTGGCAAACGCCACCCA	Essential	CAGA	XAB2	0.0742494
AACTTGGGTAGAGGGGCCAG	NonEssential	TGTG	APOF	-0.582985
AACTTGGGTCATCAAGCTTA	Essential	TAAA	EIF2S3	0.272038
AACTTGTGACTAGCTCTTCA	BRCA2	CCCT	BRCA2	-0.770655
AACTTTATATTACGGAGAAC	Essential	TGCT	FARSB	-0.158759
AACTTTCAGTATGGATGGAC	NonEssential	TCCC	ASZ1	-0.18051
AACTTTCCGACGGAATTTCT	Essential	CATC	XRN2	-0.0827789
AACTTTGTCCATAGGTACAG	Essential	ATTG	EIF2S3	0.0268291
AAGAAACTCCTGGGCCGCGT	Essential	GAAG	SNRPD2	-0.28494
AAGAAAGAGAAGAAGCATCG	NonEssential	AGTG	SLC2A2	0.194854
AAGAAAGGCATAATCGATTG	Essential	GAAG	EIF3A	-0.0903281
AAGAAAGGTACAATTCAACC	BRCA2	AAAA	BRCA2	0.15097
AAGAAAGTGTCCCAGTTGGT	BRCA2	ACTG	BRCA2	-0.112203
AAGAAATATGCAATAGGGGT	BRCA2	ATTT	BRCA2	-0.185832
AAGAACAATACCCAAGTGCT	Essential	CATC	SNRPD2	-0.401527
AAGAACAATACGAGCAGATC	Essential	CTTG	EIF2S3	0.554144
AAGAACAATATCCTACTAGG	BRCA2	TTTA	BRCA2	0.363281
AAGAACAATATCCTACTAGT	BRCA2	TTAG	BRCA2	0.174156
AAGAACAGCATCAGTTGGCG	Essential	TGTC	EIF3A	0.333048
AAGAACAGGCTTCACCTAAA	BRCA2	AACG	BRCA2	0.493881
AAGAACAGTTAACTGCTACT	BRCA2	AAAA	BRCA2	0.12636
AAGAACCAACTTTGTCCTTA	BRCA2	ACTA	BRCA2	-0.0066174
AAGAACCCGGCTGACCTGCC	Essential	CAAG	EEF2	0.346812
AAGAACCGAAGAACCTGATC	Essential	GTGA	LUC7L3	0.429604
AAGAACCTGATCGTGATGAG	Essential	GCGT	LUC7L3	0.192458
AAGAACGAGAACGGCGTAGG	Essential	AGAG	EIF3A	-0.389099
AAGAACGCAGGATAACATAC	Essential	TATA	EIF3A	-0.111028
AAGAACGCAGGATAACATAG	Essential	CTAT	EIF3A	0.164357
AAGAACGCCAGCGACTAGAG	Essential	CGTG	PRPF38B	0.669283
AAGAACGCCTAAAGAATCAA	Essential	GAAA	EIF3A	0.447491
AAGAACGGAAAAGGCAGCGG	Essential	TAAA	EIF3A	-0.0980247
AAGAACGGCGAAGATCCCGA	Essential	AGTA	PRPF38B	0.30204
AAGAACTATGCCTCTGCCAA	Essential	GCTT	NOP58	-0.0862234
AAGAACTTCAAGAACGCCTA	Essential	AAGA	EIF3A	-0.263868
AAGAACTTGGGTAGAGGGGC	NonEssential	CATG	APOF	0.275184
AAGAAGAACGCAGGATAACA	Essential	TACT	EIF3A	0.287377
AAGAAGAATTGGGGATGATG	Non-targeting Control			-0.0259459
AAGAAGACCCGTGTGAAGCT	Essential	GCCC	RPL8	0.253527
AAGAAGACTTCTCTACATGG	Essential	CAAT	XRN2	0.208652
AAGAAGCATATCAGGACTAG	NonEssential	TATT	SLC2A2	0.359938
AAGAAGCATCGAGTGAGCAG	NonEssential	GAAA	SLC2A2	0.124375
AAGAAGCGCAAAAAGACGAC	NonEssential	CAAC	OTP	-0.296181
AAGAAGGCAAGCCTCCCCAA	BRCA1	CTTA	BRCA1	0.579985
AAGAAGGGCCGTACCCGAAA	Non-targeting Control			0.163737
AAGAAGGTATCCCCATTTGT	Essential	GGAT	HSPA9	-0.226961
AAGAAGTAGTTCAGACTGTG	BRCA1	TAAT	BRCA1	-0.0648307
AAGAAGTAGTTCAGACTGTT	BRCA1	AATA	BRCA1	0.26249
AAGAAGTCATAGCGTGTGGA	NonEssential	GTCG	GRM6	-0.141255
AAGAAGTTCGGGAACTCAGA	Essential	GTTT	EIF3G	-0.234887
AAGAATCCTTACCGCTGTAA	Essential	CCTT	GEMIN5	0.226973
AAGAATCGAATGTCACGAAT	Essential	GCTT	EIF3A	0.131836
AAGAATCTGAACGGTAGAAG	Essential	CTGC	NOP58	0.219072
AAGAATGGAAGTCGGTGACG	NonEssential	TTCA	C2orf71	-0.321464
AAGAATGGCAAGTGAGCGTC	NonEssential	CTAA	RFPL4B	-0.0694735
AAGAATTAGGCACGGTTACT	Non-targeting Control			0.127441
AAGACAAACAACAGTTGGTA	BRCA2	TTAG	BRCA2	0.354896
AAGACAAATATCGAGTGGTG	NonEssential	TACA	CDX2	-0.138064
AAGACAACAAGTGGTGGAAC	NonEssential	TGGG	SLC6A7	-0.996241
AAGACAACTTCACCATGGAG	NonEssential	AAAA	SEMG2	0.318934
AAGACAAGGAGAACCGCATG	Essential	TCTG	POLR2I	-1.15044
AAGACAAGGAGAACCGCATT	Essential	CTGC	POLR2I	0.0705304
AAGACACTCAGGATCGTACG	Essential	TGAC	EIF3A	-1.9067
AAGACAGAAATGTCGCCTGC	Essential	TCCC	GINS2	-0.415733
AAGACAGAGATTTATTCGTA	Essential	ATGC	EIF3A	-0.0863462
AAGACATAGTGGTCTTCCTC	NonEssential	ACCT	NLRP8	-0.315638
AAGACATCTCCTACATGGGG	NonEssential	TGCC	OR7D4	0.44918
AAGACCACCTTGGCGAGGGG	Essential	GCGC	RPL8	-0.299287
AAGACCATCACTGTGCTGGA	NonEssential	CGAG	TMEM132D	0.350129
AAGACCCACCGAGGCCTGCG	Essential	CAAG	RPL3	-0.195048
AAGACCCATGGCCCTCCCGA	Essential	TGAT	PRPF38B	-0.157745
AAGACCCATGGCCCTCCCGG	Essential	ATGA	PRPF38B	-1.53363
AAGACCCCGGCGCTCACCGG	Essential	CGTA	POLR2I	0.277735
AAGACCTACCACGAGGTGGT	Essential	GGAC	PRPF38B	0.684956
AAGACCTAGTAGTGTTGCAA	Essential	GGCG	EIF3A	0.0129681
AAGACCTGAAGTCCTCGAAC	Essential	CAAT	FARSB	0.294437
AAGACGACCAACGTGTTCCG	NonEssential	TGCG	OTP	0.700438
AAGACGAGCCGCTTCGCAAT	Essential	GGTC	RPP21	-0.0712567
AAGACGCGAGGAGAAGCAAG	NonEssential	TGGG	TMEM132D	-0.887565
AAGACGCGAGGAGAAGCAAT	NonEssential	GGGA	TMEM132D	-0.259382
AAGACGCGTCGGTGGCCGAC	Essential	ATGG	MIS18A	-0.576714
AAGACGGTACAACTTCCTTG	BRCA2	GAGA	BRCA2	0.0639781
AAGACGGTGGCCGTCCCGGT	NonEssential	GAAA	TMEM132D	-0.394375
AAGACGTCTGTCTACATTGA	BRCA1	ATTG	BRCA1	0.468021
AAGACTATCGGCAAGTTCAG	Essential	TCAT	XRN2	0.23602
AAGACTATGCTCAGTTCTGA	BRCA2	TTAA	BRCA2	0.108681
AAGACTCGAGCCGCCACCAG	Essential	CTGT	MIS18A	0.342933
AAGACTTCACACCCTTGAGG	NonEssential	ATAC	SLC6A7	0.0443954
AAGAGAACTTATCTAGTGAG	BRCA1	GATG	BRCA1	-0.0037109
AAGAGAAGCGAGTCCTCGGG	Essential	TCTG	SNRPB	0.17749
AAGAGAAGTCCCATCAATCA	NonEssential	ATAA	ZIM3	-0.0444271
AAGAGAGGTCACCTGACTAA	Essential	TTTG	EIF2S3	-0.308885
AAGAGAGTCCGAACTATGTT	NonEssential	TAAC	NOTO	-0.0887706
AAGAGAGTCCGCATCTGCTC	Essential	AGAG	SRSF11	0.0423146
AAGAGATACTTTGGCTCCAC	NonEssential	GGTT	SLC7A13	0.126552
AAGAGATCACATCTAGGCCA	Non-targeting Control			0.324633
AAGAGATGAACCACCTCTGC	NonEssential	CCAG	NLRP8	0.365266
AAGAGCAGCCTCGACAGAGG	Essential	AGTC	RPP21	0.21404
AAGAGCATGGCCGGAAGGCA	NonEssential	CATA	SEMG2	-0.0544545
AAGAGCCAAACGTTTGGAAG	Essential	AAAT	EIF3A	0.260179
AAGAGCCACCACGTTGCCAT	NonEssential	GGTA	UROC1	0.324678
AAGAGCCTGCCATACTGCCC	Essential	CGTG	MRPL21	0.119899
AAGAGCCTTTAAGTGTATCC	NonEssential	TCAT	ADAM30	-0.171919
AAGAGCGAATCGATTTCGTG	Non-targeting Control			-0.0929094
AAGAGCGCCTTGAGAGTCTG	Essential	AATA	EIF3A	0.0265396
AAGAGCGCCTTTGGTTGACA	Essential	CTCC	GEMIN5	0.343183
AAGAGCGGGCTCTCCTGAGC	Essential	TTCC	VPS25	-0.426241
AAGAGCTGAAGCTGATCGGT	Essential	GAGT	RPS9	-0.390819
AAGAGCTGCTTGAACCGTTG	NonEssential	TAGC	NLRP8	-0.1451
AAGAGGCGCAGTTCGTCGAG	Essential	TCTT	SRSF11	-0.287349
AAGAGGGCGCCAGAGCCAAG	NonEssential	GGGG	KIF2B	-0.549151
AAGAGGGGGCTCTCGATGAT	Essential	CTCA	COPS6	-0.169489
AAGAGGTAGAAGCCGCGGGG	NonEssential	GTTC	ALPI	0.336722
AAGAGGTGAAAAGGAGTCGC	Essential	GTTT	DONSON	-0.737443
AAGAGTACGAGAAGCACAGT	Essential	CCCT	SRSF11	0.196735
AAGAGTAGTAGACGCCCGGG	Non-targeting Control			0.110056
AAGAGTCCTGGCCCACATCG	NonEssential	AAGG	RPE65	-0.625615
AAGAGTTCACTCCAAATCAG	BRCA1	TAGA	BRCA1	0.424769
AAGAGTTGATGTCATGGCCA	NonEssential	GTAT	SLC7A13	-0.264846
AAGATAACAGGGCCACTGGA	Essential	AGAA	SNAPC2	0.0460164
AAGATACATCATCTATGCCC	NonEssential	AGTG	ZIM3	-0.399456
AAGATACCGTTAATAAGGCG	BRCA1	AACT	BRCA1	-0.269163
AAGATAGGGCAAATTGATGT	Essential	CAGT	HSPA9	-0.256302
AAGATAGTACCAAGCAAGTC	BRCA2	TTTT	BRCA2	0.131105
AAGATAGTACCAAGCAAGTG	BRCA2	CTTT	BRCA2	0.0114939
AAGATATTCACGGGCTATTC	Essential	TCCT	EIF3A	-0.394587
AAGATCAAGAGCATGGCCGG	NonEssential	AAGG	SEMG2	0.0133748
AAGATCACATCGGGTTTGGT	NonEssential	GGTT	ZIM3	0.232974
AAGATCACTGAGAACCTGTA	NonEssential	TATA	FIGLA	-0.503764
AAGATCAGCAATGGGGTCAA	NonEssential	AAAA	DUSP21	0.582118
AAGATCCAAGAGGTCTTCAG	Essential	TTCT	FNTB	-0.33326
AAGATCCGGCCGTCCTGCAG	Essential	GGAT	SNRPB	-0.399072
AAGATCGACGAACTGCGCCT	Essential	CTTC	SRSF11	0.127556
AAGATCGATATGACAGCTTC	Essential	ATTG	FARSB	-0.0667619
AAGATCGCTTCACGTTGAGG	NonEssential	TAAG	TMEM132D	-0.0443368
AAGATCGGTGTTGCCAATCA	NonEssential	AATT	ADAM30	0.227496
AAGATCGTAGCATTTCTCCA	Essential	ATGG	PRPF38B	-0.888995
AAGATCTACCTCATCGGGGT	Essential	GAGG	GINS2	-0.384633
AAGATCTATAACATTCTGGC	Essential	CGAG	EIF2S3	-0.528026
AAGATCTCAGTCCTGGAGCC	NonEssential	CCCG	KIF2B	0.541891
AAGATCTGAAGTAGAGAGCG	Essential	ATGC	SLC39A7	-0.0532995
AAGATGAGGGATCATGAACG	Essential	AAAG	GINS2	0.217607
AAGATGCAAATGCATACCCA	BRCA2	CAAA	BRCA2	0.182923
AAGATGCCCGCGCTGAGAAT	NonEssential	GACG	CACNG3	0.0565962
AAGATGCTCCCGATCCTCTG	NonEssential	GCAA	TMEM132D	-0.179891
AAGATGCTCCGATTGGTCCT	Essential	CATT	EIF3A	-0.0070781
AAGATGGACCGCGCCCTGCT	Essential	GGAG	EEF2	0.454525
AAGATGGAGACCGCCTCGGA	Essential	GCTG	XAB2	-0.0938407
AAGATGGGCGAGACCAACCT	NonEssential	GTTA	RPE65	0.0411239
AAGATTACCAGTGTGGCGTG	Essential	GAGC	GEMIN5	0.0274954
AAGATTGAAGAATTAGGGTC	Essential	TGAA	LUC7L3	-0.167209
AAGATTGAGTGAGCACCCCG	Essential	CGCA	MIS18A	0.200302
AAGATTGATTGCCGTACTTT	Essential	GGTT	EIF3A	-0.18194
AAGATTTAGTAGCCATTGGG	Essential	TAAG	GEMIN5	-0.206305
AAGCAACATCATTGGCATCA	NonEssential	TAGT	CACNG3	0.316222
AAGCAACCTTCCTTGGTTGG	Essential	GTGC	GEMIN5	-0.223357
AAGCAATGACCATCGGAGAT	NonEssential	GTTT	ASZ1	-0.490762
AAGCAATGGGATCCGGACAG	NonEssential	GCCA	TMEM132D	0.211988
AAGCAATTTGAAGGTACAGT	BRCA2	TGAA	BRCA2	-0.457433
AAGCACAAACCTTCTGCATA	Essential	TGGT	SRSF11	-2.52195
AAGCACATACATCTTGATTC	BRCA2	TTTT	BRCA2	-0.0457844
AAGCACATGCATGGGGGGTC	NonEssential	TCCG	ADAM30	0.130634
AAGCACCGGAGGAACCGCAG	NonEssential	CCAC	RAX2	0.428807
AAGCACCGTAAAGGCGCTGC	Essential	GCGC	RPL8	0.38471
AAGCACCGTAAAGGCGCTGG	Essential	CGCG	RPL8	0.183774
AAGCACCTAAAAAGAATAGG	BRCA1	CTGA	BRCA1	0.113018
AAGCACGGGAGCCGGAATTA	Essential	CCCT	GEMIN5	0.0536112
AAGCACGTCCTCCATTTGTG	NonEssential	GCCC	ADAM30	0.182365
AAGCACTAGTCCGTATGATG	Non-targeting Control			0.0646427
AAGCACTTCTAGACTATCAG	NonEssential	TAAG	CCDC83	0.251385
AAGCAGAGCAAGGACGGTGC	Essential	CGGC	EEF2	-3.68701
AAGCAGATACCAGCCTTCCA	Essential	TCAT	GEMIN5	0.310863
AAGCAGCACAATAGCCGACT	NonEssential	TGAG	RFPL4B	0.347923
AAGCAGCAGTCGAGAAGCAG	Essential	GCGA	XRN2	-0.0227326
AAGCAGCGGATACAACCTCA	BRCA1	AAAG	BRCA1	0.0847151
AAGCAGCGGTACTACAAGAA	Essential	CAAA	XRN2	-0.0104912
AAGCAGCGGTACTACAAGAG	Essential	ACAA	XRN2	-0.14496
AAGCAGCGGTCCAGAAGGCC	NonEssential	GGGT	NOTO	-0.653413
AAGCAGGAGGGCCGAAATAT	Essential	CGAG	COPS6	0.0368881
AAGCAGGATCTCCCATGAGC	NonEssential	TGAC	C2orf71	-0.077377
AAGCAGGATGTGCCACAGAT	NonEssential	CATA	SLC2A2	0.138011
AAGCATACGATATCAACATT	Essential	ACAT	GEMIN5	-0.0483668
AAGCATCCAGCGTAGGAGAT	NonEssential	GGTC	OR5M10	0.278119
AAGCATCCGCCCATCAGTGG	NonEssential	GGTT	GRM6	-0.0564973
AAGCATCGCTGTGTGACCGA	Essential	CCCT	XAB2	-0.10891
AAGCATGATCAGGAATCCGA	Essential	ATGC	YRDC	-0.0317477
AAGCATTCACAGCTCTGATG	Essential	GAGG	NOP58	-1.46357
AAGCCACTTACCGCGCCACA	NonEssential	ACGT	ESX1	0.102681
AAGCCAGCTCAAGCAATATG	BRCA1	TAAT	BRCA1	0.0652035
AAGCCATCTTACGTTCATAG	NonEssential	GTAA	RPE65	0.740954
AAGCCATTGTATAACTCCAG	Non-targeting Control			0.077826
AAGCCCAGCCGCACGTCCAG	NonEssential	GTGT	PLA2G4E	0.526096
AAGCCCATGAACCGCTGGCA	Essential	GTAG	NOP58	0.0342397
AAGCCCATGAACCGCTGGCG	Essential	AGTA	NOP58	-0.0970156
AAGCCCATGGTGGCTATACC	Essential	TTCT	FNTB	-0.193837
AAGCCCCACCGACACGAATT	Essential	GGCC	EIF3A	-0.266757
AAGCCGAAGGAAGATAAACT	Essential	CTCC	XRN2	-0.186509
AAGCCGATGGTCTGGAAGTT	NonEssential	GGCC	ALPI	0.303081
AAGCCGGAACTCTCTACACC	NonEssential	ATAA	FNDC7	0.327194
AAGCCGGCAGATGCGATTTG	Essential	AAGG	FNTB	0.225616
AAGCCGGCGCAGCAGTCCCG	NonEssential	TCGG	CDX2	0.265047
AAGCCGGGGCTCTGAAGTAA	Essential	AGTC	EIF2S3	0.147276
AAGCCGTCCTTACCCACAGA	NonEssential	GACA	ZIM3	0.0137136
AAGCCGTGCTCCAACTAATT	Essential	CCCC	NOP58	0.142132
AAGCCTACCCCTACATTGGC	NonEssential	AGTA	ADAM30	0.0344424
AAGCCTCATGAGGATCACTG	BRCA1	GCCA	BRCA1	-0.0233626
AAGCCTCCAACGAGTTGGTG	NonEssential	TACC	KIF2B	0.352926
AAGCCTCCCACTTGTTGCCG	Essential	ACGA	POLR2L	0.204698
AAGCCTGCAGTGATATTAAC	BRCA1	TGTC	BRCA1	-0.254202
AAGCCTGTACAGACAGTTAA	BRCA1	TATC	BRCA1	0.0168372
AAGCCTGTGCTGATGATGAA	Essential	CAAG	EEF2	0.0814744
AAGCCTTGGCCACTCACCGG	Essential	ATCA	RPS9	-0.407738
AAGCCTTTGACATCAACAAA	Essential	CTCA	GEMIN5	0.35999
AAGCGAATACCCACGAAGCG	Essential	CCGG	POLR2I	-2.28781
AAGCGACAGGCTGTCACCAA	Essential	CCCA	HSPA9	0.227397
AAGCGAGTCCTCGGTCTGGG	Essential	TGCT	SNRPB	-0.0164175
AAGCGATAAATCTATCATTG	BRCA2	TTTC	BRCA2	-0.245405
AAGCGATAAATCTATCATTT	BRCA2	TTCT	BRCA2	-0.125669
AAGCGATCTTCAGTGGAATG	NonEssential	TTCT	TMEM132D	-0.502731
AAGCGCAAAAAGACGACCAA	NonEssential	CGTG	OTP	0.0542051
AAGCGCAAAAAGACGACCAG	NonEssential	ACGT	OTP	0.104576
AAGCGCAGATACAGGGGCCG	Essential	AAAT	XAB2	-0.0290321
AAGCGCATACTGTGCTGCCG	Essential	TCCG	FNTB	0.161309
AAGCGCATACTGTGCTGCCT	Essential	CCGT	FNTB	0.531476
AAGCGCATGAATATGCCTGG	BRCA1	TAGA	BRCA1	-0.251226
AAGCGCCATTCAGGCCCATG	NonEssential	TCCT	CYP11B1	0.356813
AAGCGCCATTCAGGCCCATT	NonEssential	CCTA	CYP11B1	0.211134
AAGCGCCGATAGCCTCGCAC	Essential	AGCT	XAB2	-0.253597
AAGCGCGTCCGGTGGCGCTG	NonEssential	TCTG	OTP	-0.490211
AAGCGCGTCGTCCAGGGAAA	NonEssential	CGCT	NLRP8	-0.243643
AAGCGCTCAGTGTAAGAAGG	NonEssential	ATCC	RFPL4B	-0.444269
AAGCGCTCTAATATATGGAG	Essential	AGTC	PRPF38B	0.058286
AAGCGCTCTTTATCAAAGGA	Essential	ATTT	EIF3A	0.160229
AAGCGCTGCCTCCTCATCGA	Essential	CTAC	PPAN	0.153965
AAGCGGAAAACAACGTTGGC	NonEssential	ACGG	ESX1	0.165023
AAGCGGAACGCATTGGTGTA	Essential	GACC	COPS6	0.361614
AAGCGGAACGCATTGGTGTG	Essential	AGAC	COPS6	-0.335547
AAGCGGAAGGTCGTGGTGGC	NonEssential	CAAG	PLA2G4E	0.258556
AAGCGGAAGGTCGTGGTGGG	NonEssential	CCAA	PLA2G4E	-0.776545
AAGCGGACGGAGCTGTTCAT	Essential	TGCC	RPL8	-0.261724
AAGCGGCCCGCGGCTACGGC	NonEssential	ACTC	BHLHE23	-0.066947
AAGCGGCCCGCGGCTACGGG	NonEssential	CACT	BHLHE23	0.48917
AAGCGGCTGGCCAAGTCCGG	Essential	ACCC	EEF2	0.109082
AAGCGGGCACACATGACAAG	Non-targeting Control			0.371439
AAGCGGGTGGCAGCTCCAAA	Essential	GCAT	RPS4X	0.493658
AAGCGGTACCCGTCACAGGC	NonEssential	CTCG	GRM6	0.546713
AAGCGGTGTCAATATTTGCG	NonEssential	ATGA	NLRP8	-0.429688
AAGCGGTTGTACTTGCGGAT	Essential	GTAG	RPS11	0.0517532
AAGCGTCCATCGGCCTGGAG	NonEssential	GGTT	C2orf71	0.33882
AAGCGTGTCGCCCTGCACCA	Essential	GGGC	XAB2	-4.3135
AAGCGTGTGGTGTCAGTGCG	Essential	GAGA	XAB2	-0.0951144
AAGCGTTGGCTGCGCTGGCA	Essential	TGTT	RPP21	-0.131285
AAGCTAGAAATATACCGGAC	NonEssential	GAAC	NLRP8	-0.0576234
AAGCTATCCAAACGTGAAAA	Essential	GGAA	MIS18A	0.197658
AAGCTATGAAAAGAGTACGA	Essential	GAAG	SRSF11	0.13705
AAGCTCAAAAGGTACAGCCC	NonEssential	TAGG	CLRN1	0.225035
AAGCTCAAAAGGTACAGCCG	NonEssential	CTAG	CLRN1	-0.470474
AAGCTCAGAGTATCGATGAG	Essential	AATC	COPS5	0.0685405
AAGCTCATTGACAAGGGCAG	NonEssential	TTAT	CCDC83	0.281597
AAGCTCCCGCGGTACTACAA	Essential	GAAC	RPS11	0.0888446
AAGCTCCTCTCCAACTCGTG	NonEssential	TGAG	OTP	0.00196373
AAGCTCGATCAGCCCATGTG	NonEssential	ATAG	SLC7A13	0.288085
AAGCTCGTTCCTTGCTTCCC	Essential	CTGA	GEMIN5	-0.0139227
AAGCTCTCCTCGAAGTACTG	Essential	TGTG	XAB2	0.115474
AAGCTCTGGTGTTCTCTCGC	Essential	CGAC	XAB2	-0.402504
AAGCTCTGTCAACGAATACA	Essential	GTGT	SRSF11	0.240165
AAGCTCTGTTTCCGAAAGAA	NonEssential	AACC	PLA2G4E	-0.0882673
AAGCTGAACCTATAAGCAGC	BRCA1	AGTA	BRCA1	0.19158
AAGCTGATGCGCCTCCCAGG	Essential	GAGG	PPAN	-3.55863
AAGCTGCACGGCAGTCTGTT	Essential	TATG	EIF3A	-0.143645
AAGCTGTACCGGGAGGAAGG	Essential	AGGA	CIAO1	-4.72809
AAGCTGTCATATCGATCTTT	Essential	AGTA	FARSB	-0.142366
AAGCTGTTGAGTACCAGGAG	Essential	GGGT	PPAN	-5.65549
AAGCTTAGTGGAGAAGCCTT	Essential	TGAC	GEMIN5	0.0337525
AAGCTTATGAGTACTGTTGA	Essential	TCCC	SRSF11	0.133789
AAGCTTCAACTTCCAGATCC	NonEssential	AGAG	PLA2G4E	0.115753
AAGCTTCCCTATACTACATT	BRCA2	TACA	BRCA2	-0.473853
AAGCTTGTGAATACCATTAG	Essential	CTGG	GEMIN5	0.240435
AAGGAAAAAACGCCAAAGGG	Essential	AGTT	EIF3A	0.44053
AAGGAAACGCTGACTACGCA	NonEssential	GAAA	ZIM3	-0.659356
AAGGAACAGAAGCTATCCAA	Essential	ACGT	MIS18A	-0.426401
AAGGAACCCATGACACTGAT	NonEssential	GCAC	OR7C2	0.0160165
AAGGAACCGGAATTGCAGCA	Essential	GTAT	EIF3A	0.390875
AAGGAACGTTCCCTCTTGAG	Essential	GATT	FNTB	-0.0210802
AAGGAAGACTATCGGCAAGT	Essential	TCAT	XRN2	0.100441
AAGGAAGGCGGTGACTCCCG	NonEssential	TCTG	NLRP8	-2.21823
AAGGAATTTCTTCCAAACGT	Essential	TTGG	EIF3A	-0.232071
AAGGACAAAGTTGGTTCTTC	BRCA2	AGAA	BRCA2	-0.486451
AAGGACAGGACCAGCGAGCG	Essential	ACCA	VPS25	0.330909
AAGGACCCACGGCGTCTGTG	Essential	TCGA	RPS9	-0.143947
AAGGACCCCACAGAGTGGCA	NonEssential	CGTG	AIPL1	0.426169
AAGGACCGCGAGGCCTTCCA	Essential	GAGG	RPP21	-1.78995
AAGGACCGCGAGGCCTTCCG	Essential	AGAG	RPP21	0.350628
AAGGACCTCCTGGTGATGGT	NonEssential	GAAC	PLA2G4E	0.27234
AAGGACCTGGATATCATCAC	NonEssential	CGTC	KIF2B	0.416451
AAGGACGACACCATTGCTAT	Essential	CATA	FARSB	0.110834
AAGGACTATCGCTCCATGCG	Essential	CAAA	HSPA9	-0.407554
AAGGACTGCGTGGCAGTGGC	Essential	TGGG	PPAN	-0.493489
AAGGACTGCGTGGCAGTGGG	Essential	CTGG	PPAN	-1.4558
AAGGACTGGAATATGGAGAG	Non-targeting Control			0.188763
AAGGACTTAATAGTATCTGG	Essential	GGAT	GEMIN5	-0.171449
AAGGAGAAAACGCGCAGATG	NonEssential	GTCG	ADAM30	-0.0948781
AAGGAGAACCGCATTCTGCT	Essential	CTAC	POLR2I	0.363976
AAGGAGAAGCTCCCGCGGTA	Essential	CTAC	RPS11	-0.039298
AAGGAGACCCACGGTTGGTG	NonEssential	CTCA	SSX3	0.162873
AAGGAGAGCTTAGCAGGAGT	BRCA1	CCTA	BRCA1	-0.255026
AAGGAGCCGTCAGGTTGCTT	Essential	CAGG	FNTB	-0.063365
AAGGAGCGTATCTTACAGGA	Essential	ACAT	EIF3A	0.348149
AAGGAGCGTATCTTACAGGG	Essential	AACA	EIF3A	0.0172545
AAGGAGGGGTTATACCAGTA	Essential	TAAG	EIF3A	0.234451
AAGGAGGTCATCAACGGAAA	Essential	CATA	EIF3G	0.581335
AAGGAGGTGGCCCGACATGA	NonEssential	CGTA	PGLYRP2	0.138433
AAGGAGTCAATCAGCGAAAG	NonEssential	GATC	C2orf71	0.114307
AAGGAGTTCATCACCTCGAT	Essential	ATTT	COPS6	-0.298745
AAGGAGTTTGTCGTTGGCGG	NonEssential	GCCA	DUSP21	-0.238306
AAGGATCTGCTCGTATTGTT	Essential	CTTT	EIF2S3	-0.424256
AAGGATGTGCCTATAAGGCC	NonEssential	ATCA	MEP1A	0.112848
AAGGATGTTCTGTCAAACCT	BRCA2	AGTC	BRCA2	0.159386
AAGGCAAACCCCTGCTGAAG	Essential	GTGC	EEF2	-0.0460965
AAGGCAAAGTGGACTTCCCG	NonEssential	GGAG	C2orf71	-0.0330318
AAGGCAATTTACTGGATCCT	Non-targeting Control			0.329079
AAGGCACATCCTCGATGGGC	Essential	TCCA	EEF2	0.271955
AAGGCAGACGAAATCCGGAC	Essential	CCTG	GINS2	0.130584
AAGGCATAATCGATTGGAAG	Essential	AACG	EIF3A	-0.460215
AAGGCCACAACTGAAGGGGT	Essential	GGTT	HSPA9	0.0830815
AAGGCCACAGGGTAATTCCG	Essential	GCTC	GEMIN5	-0.307014
AAGGCCACGGCGCTGCCTGG	Essential	CCCG	XAB2	-0.295918
AAGGCCAGTACCCAGACGGC	NonEssential	CGTG	DRD3	-0.242324
AAGGCCCACCCGTGGAGGCC	Essential	AGAC	EEF2	-0.0878028
AAGGCCCGTAGCTGGCATTG	NonEssential	AGGA	TMEM132D	-0.83642
AAGGCCCTCTTATGATGTAT	Essential	ATTT	EEF2	0.565588
AAGGCCCTTTCGGTTCTCAT	NonEssential	GTAA	CLRN1	0.199893
AAGGCCGCCCGGGAACTGCT	Essential	GACG	RPS9	-0.337203
AAGGCCGGGTGGACGCAGGG	NonEssential	CGGA	NOTO	-4.33862
AAGGCCTATGCATGGAATGC	NonEssential	CAAC	FNDC7	-0.710312
AAGGCCTCATCGTAGTTCTC	Essential	GTGT	XAB2	0.101153
AAGGCCTGATGTAGGTCTCC	BRCA1	TTTT	BRCA1	0.346474
AAGGCCTGATGTAGGTCTCG	BRCA1	CTTT	BRCA1	-0.18706
AAGGCGACGACAGGATGTTG	Essential	GTCA	PRPF38B	-0.171866
AAGGCGCGCGAATGTGGCAG	Non-targeting Control			-0.187713
AAGGCGCGTCGGGCACAGGT	Essential	GAAG	XAB2	-0.356734
AAGGCGCTCTTTAACAGTTG	Essential	GGTC	GEMIN5	-0.168272
AAGGCGGAGAAGATCTCATT	Essential	CCAG	SRSF11	-0.0737912
AAGGCGGGCATCATCGCCTC	Essential	GGCC	EEF2	0.153537
AAGGCGTAGAACCGACCTTT	Essential	GTCG	EEF2	0.196841
AAGGCGTCGTCCTCGTCCCC	NonEssential	GCTC	BHLHE23	-0.126887
AAGGCGTGACTTTGAACTGG	NonEssential	AATA	ZIM3	-0.593032
AAGGCTACACGAGCAGGATG	Essential	CCAT	RPL3	0.174211
AAGGCTAGGATTGACAAATT	BRCA1	CTTT	BRCA1	0.0100261
AAGGCTATGGGTTCATGGAC	NonEssential	TAAG	SEMG2	0.0378589
AAGGCTCCACATACTTCACA	Essential	AACT	LUC7L3	0.044195
AAGGCTGAATTCCGTAAACT	Essential	GTGT	EIF3A	-0.102822
AAGGCTGGTAGTGCATCAAA	NonEssential	GACT	MEP1A	-0.262629
AAGGCTGTCACAACTCCGAG	NonEssential	GGCA	CLRN1	0.274052
AAGGCTTCAAAGGCTGTCGG	Essential	CAAG	EIF3G	-0.213109
AAGGCTTCCTCCCGGATTTC	NonEssential	ATGC	NLRP8	0.117193
AAGGCTTTCCACGGGCCTGC	Essential	GTGG	SNAPC2	0.176917
AAGGGAGAAAGAACGGCGAA	Essential	GATC	PRPF38B	0.146975
AAGGGATTGTCTTACAGCAG	Essential	TAAT	GEMIN5	-0.0293207
AAGGGCAAATGCAGCGACTC	Essential	CTCG	MIS18A	0.516901
AAGGGCAAATTTATGACCCT	NonEssential	GCGC	PGLYRP2	-0.027501
AAGGGCGTGCCCTGCGTTGT	Non-targeting Control			-0.353819
AAGGGCTAGGACTCCTGCTA	BRCA1	AGCT	BRCA1	-0.925353
AAGGGCTGCAAATGGCTACA	NonEssential	TAGC	OR5M10	0.326023
AAGGGGCAAGCCCTGTGTAC	NonEssential	TTGG	C2orf71	-0.371508
AAGGGGTTCCTCCGAGCAGC	Essential	GGCC	DONSON	-0.0147243
AAGGGTCGCAGCGAGGCCAA	Essential	GCCT	YRDC	-0.448218
AAGGGTCGGGCGCTCCCTCC	NonEssential	CGAC	APOF	-0.0062078
AAGGGTCTCCGCGGGGTCAC	Essential	ATAA	RPS9	0.0800407
AAGGGTGGGTGGTGTAGCTA	BRCA2	AAGA	BRCA2	0.0205223
AAGGTAATGTAAAGGCAGCA	Essential	GGAG	FARSB	0.227966
AAGGTACAGTCCCTCAATGT	Essential	GGAC	XAB2	-0.442738
AAGGTACTAGTGAAATCACC	BRCA2	AGTT	BRCA2	-0.0079742
AAGGTAGCATTAAATCCTGG	NonEssential	GGGC	TMEM132D	-1.05111
AAGGTAGCGAAACTTCTGTT	NonEssential	CCTC	MEP1A	-0.465282
AAGGTATACCTGAGAGTTCA	Essential	AGTT	SRSF11	-0.615829
AAGGTATAGCCACCATGGGC	Essential	TTCC	FNTB	0.147579
AAGGTATAGGTAAGTGGCGG	NonEssential	AGGT	PANX3	-0.267139
AAGGTCAAGGTGGGGCCTCC	Essential	TGGG	PPAN	-3.7342
AAGGTCCTTCATCAGGAGGT	Essential	TTGT	COPS5	-0.560874
AAGGTCTCTGGATTAATCTT	NonEssential	TGTA	RPE65	-0.412483
AAGGTCTGGTCCATGCTCGC	Essential	CGAC	XAB2	0.250822
AAGGTCTGGTCCATGCTCGG	Essential	CCGA	XAB2	0.218277
AAGGTGAACTTCAAGCAGGT	Essential	GGAT	XAB2	-0.291362
AAGGTGAATGAGATGATCGT	Essential	CACG	MRPL21	-0.452896
AAGGTGCCAATGAAGATCCG	Essential	GCCG	SNRPB	0.277397
AAGGTGCCTGTTACCGATGC	NonEssential	TCGT	DUSP21	-0.726818
AAGGTGCGTGGCAGCTTCTT	Essential	CCCT	EEF2	-0.348883
AAGGTGGACCTCACTCGCTA	NonEssential	CCTG	KIF2B	-0.146482
AAGGTGGCATTGGCGGGGTA	Essential	CCAG	FNTB	0.0921363
AAGGTGGCCTGCTCTAACAC	NonEssential	CCTC	OR7D4	-0.716637
AAGGTGGGTCACATTTATGC	NonEssential	AACA	NLRP8	-0.705677
AAGGTGGTCTTCCGGGATCC	Essential	GTAT	RPL8	-0.110129
AAGGTGGTTGAACTTGTAAG	Essential	AACT	FNTB	-0.0583499
AAGGTGTATCCAAAGGCAGT	NonEssential	ATTT	SEMG2	-0.111207
AAGGTGTGGATACTGACCGG	Essential	GTCC	FNTB	-0.526041
AAGGTGTTCTCCAGACTGCA	Essential	GCAG	GEMIN5	0.282279
AAGGTTCGAGGTGTTGGAAC	Essential	AGGA	PRPF38B	-4.76832
AAGGTTCGTATTGATCACAC	Essential	TTCT	EIF3A	-0.337079
AAGGTTGCTACTTAGCCACT	Essential	GGAA	GEMIN5	-0.604136
AAGTAAAACTCAGTGATCAC	NonEssential	TAGG	OR5M10	-0.0417391
AAGTAAAAGACATGACAGCG	BRCA1	ATAC	BRCA1	-0.141558
AAGTAAATGGGCCCGACAAA	Essential	GTGT	FARSB	0.654116
AAGTAAGGCGACGACAGGAT	Essential	GTTG	PRPF38B	-0.207772
AAGTAATTAAGCTTACCGGT	Essential	TTCG	XRN2	0.0169656
AAGTACGGCAATCAATCTTA	Essential	ATAA	EIF3A	0.175026
AAGTACTCACCCCACGACAG	NonEssential	AGTA	TSPO2	0.245387
AAGTACTCACTGATCCAGCA	NonEssential	TATT	ADAM30	-0.0399354
AAGTACTTCGAGGAGAGCTT	Essential	CAAG	XAB2	0.0176699
AAGTACTTGTAGATCTTCTC	Essential	AAAG	SNAPC2	-0.161247
AAGTACTTGTGCTCCTCCAG	Essential	GGAA	XAB2	-0.756608
AAGTAGAACGTAGGATCAGA	Essential	CGAG	LUC7L3	-0.195558
AAGTAGAACGTAGGATCAGG	Essential	ACGA	LUC7L3	0.314198
AAGTAGCCAGTAATCCGAGA	Essential	CAAG	XRN2	0.0832842
AAGTAGGGCACGAGGAAGGC	NonEssential	GCCT	SLC6A7	-0.213098
AAGTAGGTTCCAGTACTAAG	BRCA1	TGAA	BRCA1	-0.016562
AAGTATCGCAAAAAATCTCT	Essential	CTCA	LUC7L3	-0.12781
AAGTATCGCTGTCATGTCTT	BRCA1	TTAC	BRCA1	-0.550968
AAGTATCGTTCTTTCCGAGC	NonEssential	CCTG	PANX3	-0.263973
AAGTATCTCGTTACTGGAAG	BRCA1	TTAG	BRCA1	-0.170362
AAGTATGCACCAGCTGTCAT	NonEssential	CGTT	TMEM132D	-0.211326
AAGTATTGACCGGGGGTTAG	Essential	AACG	PRPF38B	-0.228107
AAGTCACATCCCAAGCGCGT	NonEssential	CGTC	NLRP8	-0.649021
AAGTCACCGACTTCCATTCG	NonEssential	TTCG	C2orf71	0.066779
AAGTCACTGAAGGTCTGGTC	Essential	CATG	XAB2	-0.338778
AAGTCAGACTCCTCGTTCGA	NonEssential	GTTG	SPATA32	0.256375
AAGTCATACCTCTGTTGCAT	NonEssential	AAAT	NLRP8	0.114437
AAGTCATTCTCCGAGAGCTC	Essential	GTAG	EEF2	-0.308921
AAGTCCATCCACCACGCTCG	Essential	CGTG	RPS9	-0.122941
AAGTCCCGCACGGTCATCAC	Essential	TGTC	XAB2	-0.188203
AAGTCCCTGCCTCAGGAATT	NonEssential	GCAT	C2orf71	-0.177054
AAGTCCCTTAGCCTCGCCTT	NonEssential	ATTC	ADAM30	0.034812
AAGTCCGACCCCATGGTGCA	Essential	GGTG	EEF2	0.271112
AAGTCCTCGATGCCCAGGTA	NonEssential	CCGA	UROC1	0.548758
AAGTCCTCTTGCAGATCGTG	Essential	CGTG	SLC39A7	0.112521
AAGTCCTGCAACTTGTTACA	BRCA2	CAAA	BRCA2	0.456257
AAGTCCTTCAACGTACGACT	Essential	GCAC	XRN2	0.120224
AAGTCCTTCAGACAGACTCG	NonEssential	TTGT	MEP1A	0.695662
AAGTCGACAGGCCGGGATCC	Essential	AGTA	RPL3	0.5683
AAGTCGACATGCCCGGGGGA	Essential	GTCA	EEF2	0.490611
AAGTCGACATGCCCGGGGGG	Essential	AGTC	EEF2	0.0534321
AAGTCGAGCAATATCCGTAG	Essential	CGCT	EIF3A	-0.409552
AAGTCGCTCACCATCTGCTG	Essential	TAAA	HSPA9	-0.214285
AAGTCGCTGTCGGGGGACGC	NonEssential	GTAC	BHLHE23	-0.43976
AAGTCGGTGACTTCACCCCG	NonEssential	ACAC	C2orf71	0.294896
AAGTCGTGATAGGAAAGGGG	Essential	ATAG	PRPF38B	-0.0802774
AAGTCTACAGTTGGATAGTT	NonEssential	GATC	CCDC83	-0.397669
AAGTCTACCTGAGCCGGCCC	NonEssential	AAAG	TMEM132D	0.263584
AAGTCTAGGAGTCGGCGACG	Essential	ATCC	SRSF11	0.239615
AAGTCTCGGAGAAAATCGTC	NonEssential	TATG	SSX3	-0.219288
AAGTCTCTTGGGGGTACTGG	Essential	AATT	EIF2S3	-0.211268
AAGTCTGAAATCGGATACCT	Essential	CTAG	SRSF11	0.0195566
AAGTCTGAAGCAAATGGTGC	Essential	ATAA	XRN2	0.0684226
AAGTCTGGTAGAGCTCCTCG	Essential	GGCT	EEF2	0.0496016
AAGTCTGTGACCCGTTTATG	NonEssential	TACG	SSX3	-0.430343
AAGTCTTCTTGGTCTTACAA	Essential	TACT	XRN2	0.0885258
AAGTCTTCTTGGTCTTACAG	Essential	ATAC	XRN2	0.126697
AAGTCTTGATGCTCCTCGCT	NonEssential	GTCT	OOSP2	0.0223476
AAGTGAACTTGATGCTCAGT	BRCA1	ATTT	BRCA1	0.0330032
AAGTGACAGATGGGCAGGCG	Non-targeting Control			0.322782
AAGTGACCGGCTGGATGAGG	Essential	CCGC	XAB2	0.112471
AAGTGACGGTGTCATGCGGG	Non-targeting Control			-0.396692
AAGTGATGGGTCTGATGCTA	Essential	GGAA	COPS5	-0.344145
AAGTGATTGACCTCATTGGG	NonEssential	GCCA	OR3A2	-0.27681
AAGTGCACCACGGCAAAGAG	Essential	CCTG	MRPL21	0.248145
AAGTGCGGAATTTCCATATT	NonEssential	TGTG	OR7C2	-0.147305
AAGTGCTCATCAACTGCCGC	Essential	AACA	SNRPD2	-0.0548377
AAGTGGAACCAAATGATACT	BRCA2	GATC	BRCA2	-0.571845
AAGTGGAACTCGAGCAATAC	Essential	CAGT	SNRPB	-0.652855
AAGTGGAAGCTTGATAAACG	NonEssential	ATCA	ZIM3	-0.357195
AAGTGGAATAGTCTGGTACT	Essential	CAGA	COPS5	-0.158231
AAGTGGCGTCAACTTGGTAA	Essential	CATC	EIF2S3	0.747425
AAGTGGGATTGTATGACACC	Essential	TACT	GEMIN5	0.0703235
AAGTGGGGTTGAGGCCTTCG	NonEssential	TTCA	GRM6	-0.27025
AAGTGGTCAACGTATTCTTG	NonEssential	CGAG	DUSP21	0.124016
AAGTGGTGGTATACGATATG	BRCA1	GGTT	BRCA1	-0.45607
AAGTGGTTATGTCAATCTGC	Essential	AAAG	XRN2	-0.0965563
AAGTGTCCAAATCATGGGTA	Essential	CCAA	FARSB	-0.057648
AAGTGTGTGCATAGCAGGGT	Non-targeting Control			0.156038
AAGTTAACCACAGTCGGGAA	BRCA1	ACAA	BRCA1	0.118364
AAGTTACCTTTGGGTATGTC	Essential	CTAA	COPS5	-0.181725
AAGTTACTAAGGTATACCTG	Essential	AGAG	SRSF11	-0.445094
AAGTTACTCCTATGGTTGGT	NonEssential	CCTT	CACNG3	-0.158444
AAGTTAGCACTCTAGGGAAG	BRCA1	GCAA	BRCA1	0.521112
AAGTTATTCATAGGCTTCGA	Essential	GGCC	GEMIN5	0.0299528
AAGTTATTCATAGGCTTCGG	Essential	AGGC	GEMIN5	-4.35152
AAGTTCAGCGTCAGCCCTGT	Essential	TGTC	EEF2	0.23991
AAGTTCCCCAACATGAGCCG	Essential	CCTG	PPAN	0.0661066
AAGTTCGGGAACTCAGAGTG	Essential	TTGA	EIF3G	-0.486779
AAGTTCGGGAACTCAGAGTT	Essential	TGAC	EIF3G	0.312365
AAGTTCGTAGCTGTGGGCTC	NonEssential	CCCC	PANX3	-0.152898
AAGTTGACGCCACTTTCACA	Essential	CGAA	EIF2S3	-0.104688
AAGTTGCCCTCGGCCAGAAT	Essential	GTTA	EIF2S3	0.309652
AAGTTGCGAAAGCTCAAGAA	BRCA2	GCAT	BRCA2	0.20363
AAGTTGCTTGAACTTGGAGC	NonEssential	TAAT	ASZ1	-0.123071
AAGTTGGATCTGAGCCATTG	NonEssential	TTAC	RPE65	0.0408823
AAGTTGGTCGGGTTTGGACA	NonEssential	TAAT	NLRP8	0.00823167
AAGTTGGTCTCTGTGCAAGC	NonEssential	GTAG	RPE65	-0.171593
AAGTTGTACCGTCTTTGGCG	BRCA2	CTGT	BRCA2	-0.356387
AAGTTTACTAAAGATCGATA	Essential	TGAC	FARSB	-1.04468
AAGTTTAGCGCTGATAAAGT	Essential	AGAC	NOP58	-0.49913
AAGTTTGGATCAGTCATATG	BRCA2	ACCT	BRCA2	-0.368218
AAGTTTGGGAGCTCGCCCGG	NonEssential	TGCC	AIPL1	-0.730439
AAGTTTGTTCTACTTACTCC	BRCA2	AAAG	BRCA2	-0.112461
AATAAAAGCCCCTAAACCCC	BRCA2	ACTT	BRCA2	-0.246528
AATAAACGGGTCACAGACTT	NonEssential	CCAG	SSX3	0.153191
AATAACATCTGAGGGGTTAT	BRCA2	ATGA	BRCA2	0.309021
AATAAGAAACTCCTGGGCCG	Essential	CGTG	SNRPD2	-0.0244076
AATAAGCCGGGGCTCTGAAG	Essential	TAAA	EIF2S3	0.00011374
AATAAGGCAACTTATTGCAG	BRCA1	GTGA	BRCA1	-0.0154273
AATAAGGCCAATTCGTGTCG	Essential	GTGG	EIF3A	-0.262876
AATAAGGTTTACTCACCGAC	Essential	GTTG	LUC7L3	-0.443184
AATAATATCCCAGGACTAGG	NonEssential	TTAT	ADAM30	-0.114504
AATAATATCTCACTATAGAC	NonEssential	ATGT	SLC2A2	-0.241932
AATAATGACCCTGGGTGGAA	Essential	AAAT	XRN2	-0.100645
AATACACAAACTGGCCCGTG	Essential	TGAA	RPL8	-0.558268
AATACACCTCGGAGACCCCC	NonEssential	CATG	ADAM30	0.0417772
AATACACGCGTAAGGCTGAA	Essential	TTCC	EIF3A	-0.313258
AATACACGGTCCAAACCTGG	NonEssential	AGTA	ESX1	0.251563
AATACACGTTCTGATCTTGG	Essential	TAAG	LUC7L3	-0.416113
AATACATGAGAGTAGCATCA	BRCA2	CCTT	BRCA2	-0.299359
AATACCAACTGTTGTTTGTC	BRCA2	TTGT	BRCA2	-0.701585
AATACCCACGAAGCCCGGCT	Essential	CGTA	POLR2I	-0.119344
AATACCCCCATAAGTTGTTC	Essential	TAGT	XRN2	-0.283556
AATACGAGGGAACAGTGGTA	Essential	GCCA	DONSON	0.147623
AATACGAGTTTCACATCTGA	Essential	TGGC	XRN2	-2.37019
AATACGGCGGTATAAATCGA	NonEssential	ATGT	NLRP8	-0.302538
AATACTGCAGATTATGTAGG	BRCA2	AAAT	BRCA2	0.562557
AATACTGGAGCCCACTTCAT	BRCA1	TAGT	BRCA1	-0.752549
AATACTTCCTCGTGTTGATA	BRCA2	AGAG	BRCA2	0.131312
AATACTTCGGGATCTTCGCC	Essential	GTTC	PRPF38B	-0.0729392
AATAGAATCACTCGAAAAAG	BRCA1	AATC	BRCA1	-0.701129
AATAGCAAGTCCGTTTCATC	BRCA2	TTTA	BRCA2	0.106591
AATAGCCCATCTGGAAAGGG	NonEssential	GATT	SEMG2	0.00496852
AATAGCCCGTGAATATCTTC	Essential	CACA	EIF3A	-0.0497146
AATAGCCCGTGAATATCTTG	Essential	CCAC	EIF3A	-0.317346
AATAGCGAAGGCATTTAGCA	Essential	AGAT	XRN2	-0.185679
AATAGTACCTGGGCTGTACC	Essential	ATCA	GEMIN5	-0.239563
AATAGTATTGAGCTCCACTG	NonEssential	CATG	SLC7A13	-0.385591
AATAGTGAAGACTATGCTCA	BRCA2	GTTC	BRCA2	-0.0384415
AATATAACCAGTAGTCCGTG	NonEssential	CCCA	CACNG3	-0.114712
AATATACCGGACGAACACAG	NonEssential	AGGT	NLRP8	-0.0764133
AATATAGATGTGCACGGCAA	NonEssential	CCAC	CACNG3	-0.0192621
AATATCATACCCGTCTTCAC	NonEssential	GTAC	SEMG2	0.3312
AATATCATGGTACAGGCGCT	Essential	CTAC	EIF3A	-0.743561
AATATCCCGACGTTGTGGCG	NonEssential	CGGT	ESX1	-1.15432
AATATCCGCAGGGAAAGTGA	Essential	ATCT	COPS5	0.67905
AATATCCGTACGCTCAGGAG	Essential	TAAT	EIF3A	-0.208921
AATATCCTACTAGTTTAGCT	BRCA2	TGTG	BRCA2	0.133361
AATATCGAACCCAGCTCTAT	Essential	GAAT	NOP58	-0.236465
AATATCGAGGTGATGAACTC	Essential	CTTT	COPS6	-0.0127016
AATATGAAGTTGACCCGTGG	Essential	CTCA	HSPA9	-0.175836
AATATGCCCTAACAACATCC	Essential	TCCA	EIF3A	0.132196
AATATGGAAATTCCGCACTT	NonEssential	TTTT	OR7C2	-0.0371915
AATATTAGTGTCGCCAAAGA	BRCA2	GTCA	BRCA2	0.104497
AATATTGACACCGCTTCAGG	NonEssential	CAAA	NLRP8	0.0524805
AATATTTCTTCCCTGACTCG	Essential	CTGC	XRN2	-0.143674
AATATTTGGCTCGGCTGCGC	Non-targeting Control			-0.334033
AATCAAGTATTCAGTTCCAC	NonEssential	ACTG	FNDC7	0.185771
AATCAATGGTCTAGAGCGGG	Essential	AAGA	EIF3A	-0.325952
AATCAGAAGGACTATCGCTC	Essential	CATG	HSPA9	-0.461899
AATCAGATCAAGGGTTGGAG	NonEssential	AGTG	TMEM132D	-0.773801
AATCAGCTATACGAGCGGGC	Essential	ACTC	XAB2	-0.261098
AATCATACACCTTGCCCCCA	NonEssential	TAAA	KIF2B	-0.401033
AATCATAGGGTGTATTGAGG	NonEssential	TCTG	MEP1A	-0.0514816
AATCATCCCGGTCCGTCCTT	NonEssential	GACT	MEP1A	0.271005
AATCATGACTAGGTTTGACA	BRCA2	GAAC	BRCA2	0.0362094
AATCATGCACATGATCGAAG	NonEssential	AGTA	KIF2B	0.0280772
AATCATTCTATACAGGGTAG	Essential	CCCT	GEMIN5	0.0723892
AATCCAAATGGGTTGGAAGG	NonEssential	TAGC	TMEM132D	-0.785629
AATCCAAGCGCTCTAATATA	Essential	TGGA	PRPF38B	-5.09003
AATCCAGAAGTGCTGTCGCG	NonEssential	CCAA	CYP11B1	-0.550676
AATCCATCCATTTGTGAACG	Essential	AATT	NOP58	-0.23646
AATCCCAGTGAGCATCCACG	NonEssential	TCAA	CLRN1	-0.238854
AATCCCCATCCTGAGGACGA	NonEssential	ACAA	C2orf71	-0.126638
AATCCCGCCTTGAAACAAGT	Essential	CTAA	HSPA9	0.230397
AATCCGCATCTGGGGCACGG	Essential	AGGG	CIAO1	-4.41066
AATCCGGACAAGGTACAGTC	Essential	CCTC	XAB2	0.202477
AATCCGGGAGGAAGCCTTTG	NonEssential	TAAG	NLRP8	0.0945063
AATCCTGAAGGTGCGGACAA	Essential	TCTG	EIF3G	0.196262
AATCCTTACCGCTGTAACCT	Essential	TGGA	GEMIN5	-4.59613
AATCGAATGATGGCCATTGC	Essential	ACCC	NOP58	0.0710407
AATCGAATGTCACGAATGCT	Essential	TGAA	EIF3A	-0.232806
AATCGACTCGAACTTCGTGT	Non-targeting Control			-0.683742
AATCGATTCCAGCTTTACAG	Essential	GAGT	GEMIN5	-0.587196
AATCGATTGGAAGAACGGAA	Essential	AAGG	EIF3A	-3.21191
AATCGCAGGTATCCCAGAGC	Non-targeting Control			-0.959363
AATCGCCTGGATACTCACAA	Essential	TGAT	SNRPE	-0.394502
AATCGGACATCTCCTTGAAT	BRCA2	ATAG	BRCA2	0.269077
AATCGGAGCATCTTCTCGAG	Essential	TAGC	EIF3A	-0.0906414
AATCGGCTCTTCAAGCTGGG	NonEssential	CCGC	AIPL1	-0.201031
AATCGTCTGACTGGGTACCT	NonEssential	GAGC	GRM6	0.167126
AATCGTTCTACATTCTCCTT	NonEssential	TTTC	SLC7A13	-0.277679
AATCTAGGTAAAATACGGCG	NonEssential	GTAT	NLRP8	-0.642394
AATCTCTAACGATGGCAAAT	Essential	GAGG	XRN2	-0.0042615
AATCTCTGAATATCGAACCC	Essential	AGCT	NOP58	-0.431907
AATCTGGCAAAACCACGGTT	NonEssential	GAGA	FIGLA	-0.392433
AATCTGTAGACTGAGCGTGC	Essential	CTAC	RPS11	-0.453192
AATCTGTATATATTTGCGGA	NonEssential	TGAA	OOSP2	-0.464367
AATCTGTCAGTACGATCCTG	Essential	AGTG	EIF3A	0.0451441
AATCTTACTCGTCCTCCTTG	Non-targeting Control			-0.0889672
AATCTTATCATGATCAGTAG	NonEssential	CGTG	NLRP8	0.0887108
AATCTTCACCTGCTGACCGG	NonEssential	GAAA	C2orf71	-0.0914235
AATCTTGATAGACTGGGCAA	NonEssential	TACA	GRM6	-0.0944957
AATCTTGATGATGGGCCGCT	Essential	ACGT	EEF2	-0.12042
AATCTTGCTAAATGCCTTCG	Essential	CTAT	XRN2	0.383376
AATCTTGGCCGTATGCCCTG	Essential	AGAG	GEMIN5	0.18342
AATCTTGGCGCCTTTAGGAC	Essential	ATAC	COPS5	0.0223701
AATGAAACATCTCCGATGGT	NonEssential	CATT	ASZ1	0.131658
AATGAACCAGCAGCGTTCAA	Essential	GGAG	XRN2	0.0345881
AATGAAGCTGTCATATCGAT	Essential	CTTT	FARSB	-0.129066
AATGAAGTAGGTTCCAGTAC	BRCA1	TAAT	BRCA1	0.033972
AATGAAGTGGGCTCCAGTAT	BRCA1	TAAT	BRCA1	-0.214849
AATGAATGCCCCATCGATTG	BRCA2	GTCA	BRCA2	0.0199987
AATGACCATCGGAGATGTTT	NonEssential	CATT	ASZ1	-0.0715501
AATGACTCCACCCGGGACTG	NonEssential	CAGG	TMEM132D	0.0545928
AATGACTCTTTGGCGACACT	BRCA2	AATA	BRCA2	-0.18391
AATGACTGAATAAGGGGACT	BRCA2	GATT	BRCA2	-0.0454291
AATGACTGGCGCTTTGAAAC	BRCA1	CTTG	BRCA1	-0.21021
AATGAGACCATACTTAGGGG	Essential	TATC	NOP58	-0.380447
AATGAGATCTTCTCCGCCTG	Essential	TGGG	SRSF11	-1.02642
AATGAGATCTTCTCCGCCTT	Essential	GGGC	SRSF11	-1.06364
AATGATCTAAGAAGCGCTCA	NonEssential	GTGT	RFPL4B	0.0835488
AATGATGGAACCGTTTACAA	NonEssential	TATT	RPE65	-0.95753
AATGCAACCACAAACCTGCA	Essential	AATA	FARSB	0.321377
AATGCAAGAGGCGTTTCTAG	Essential	TAAG	RPL3	0.0374976
AATGCAATCGGGTGGTATCA	Essential	TAGC	COPS5	0.0122356
AATGCAATTGACCGTTTGGT	Essential	TAAC	XRN2	-0.230709
AATGCACGGGAACTGACTTT	Essential	ACTA	FARSB	-0.212752
AATGCACTTATCGCAGATTG	Essential	CAGC	EIF3A	-0.574772
AATGCAGTCATTTACGTGCA	Essential	CAAC	GEMIN5	0.181307
AATGCAGTCTGTATGAGATT	BRCA2	CAAG	BRCA2	-0.0759399
AATGCATATTTACTGCGTTA	NonEssential	CCTC	SLC7A13	-0.337634
AATGCATTGTGCATCATTGG	Essential	CACC	FNTB	-0.215245
AATGCCAAACGAGCATGGCC	Essential	TCGT	LUC7L3	0.257716
AATGCCCCATCGATTGGTCA	BRCA2	GGTA	BRCA2	0.12535
AATGCCCGCAGCCTTCATCC	NonEssential	TCAA	LYZL1	0.012502
AATGCCCGCAGCCTTCATCG	NonEssential	CTCA	LYZL1	0.401064
AATGCCCTCGGCGGCAATGA	Essential	ACAG	RPL8	-0.281036
AATGCCCTTGTTAATGTCTA	NonEssential	CCCA	RPE65	-0.308713
AATGCCGAAGGTGCCAGAAC	Essential	CACC	HSPA9	-0.0536827
AATGCCGGCCAAGCGACAGG	Essential	CTGT	HSPA9	0.26956
AATGCCTCGTAACAACCTGC	BRCA2	CATA	BRCA2	0.246429
AATGCGACTCAAAGCTGCAC	Essential	GGCA	EIF3A	0.214088
AATGCGAGTGTATCCGCAGT	Non-targeting Control			0.0726467
AATGCGGAACTGTCGCCAGA	NonEssential	TGCC	CYP11B1	-0.251203
AATGCGGACCAGCCGCCGCA	Essential	GCAG	RPS9	-0.0054643
AATGCGTGCTACATTCATCA	BRCA2	TTAT	BRCA2	-0.0713471
AATGCGTGCTACATTCATCG	BRCA2	ATTA	BRCA2	-0.0073994
AATGCGTTCCGCTTCCTCTG	Essential	TGGC	COPS6	-3.99294
AATGCTGTAAAGCTCATTGA	NonEssential	CAAG	CCDC83	-0.465384
AATGCTGTAGCACAAGCTCG	Essential	CAGT	GEMIN5	-0.368261
AATGGAAGCAGCAGTCGAGA	Essential	AGCA	XRN2	0.192805
AATGGAAGTCGGTGACTTCA	NonEssential	CCCC	C2orf71	0.00234001
AATGGACACGGAGAATGCAA	NonEssential	TTGC	FNDC7	-1.3756
AATGGAGGACTCTCGTTGGG	Essential	GAGA	EIF3A	-1.36273
AATGGAGTACAAGGGCTATC	Essential	TGGT	SNRPF	-4.51982
AATGGAGTGTCAACCAAAGG	Essential	CGCT	GEMIN5	-0.0342058
AATGGATACTTTCCTACTGG	NonEssential	CCGT	OR7D4	-0.0796736
AATGGCCACCCTGAGTTATT	Essential	TCAC	GEMIN5	-1.18197
AATGGCCAGCCTACCATTCA	Essential	CATT	XRN2	0.318095
AATGGCCGCTGCGGATGTAG	Essential	TAGT	XAB2	-0.0053282
AATGGCGGTACCTGCGAGAA	Essential	AGCC	SNAPC2	0.0624644
AATGGCTACGCGCCCGGAGG	NonEssential	GCGC	CDX2	0.13866
AATGGGACTTACCTGTGGTA	NonEssential	TAAT	FNDC7	-0.190795
AATGGGGAACGTCCACCTGG	NonEssential	GTGT	MEP1A	0.0427221
AATGGGGGAAACTCATCTAG	Essential	TCAG	VPS25	-0.884508
AATGGGTGACAAGCCGGCAG	Essential	ATGC	FNTB	-0.0050775
AATGGGTTGCCGGGAGTAAA	Non-targeting Control			-0.372573
AATGGTAAAGTTCGGTTCAT	Essential	GTGT	XRN2	-0.54764
AATGGTAGGCTGGCCATTGG	Essential	TGAG	XRN2	-0.958296
AATGTACGCTCACCTTATAT	Essential	ACAT	PRPF38B	0.13832
AATGTAGCACGCATTCACAG	BRCA2	TAAG	BRCA2	-0.148476
AATGTAGGTGTTTGATGCGA	Essential	TCAT	EEF2	-0.650829
AATGTCACGAATGCTTGAAG	Essential	ACAG	EIF3A	0.0868678
AATGTCCATGGTCGTGATCG	Essential	TGGG	SLC39A7	-0.799413
AATGTCCGGCAGGCTGATAT	NonEssential	GCGT	PLA2G4E	-0.398456
AATGTCGGGGCAAAACCGGT	NonEssential	ACAT	UROC1	-0.111531
AATGTCTCCCCGAGCGCTAG	Essential	CTCT	SRSF11	0.438844
AATGTGACGGATCTAAGAAG	NonEssential	AATA	ZIM3	0.00984673
AATGTGTCCATTCGAGGGCG	Essential	GATC	RPS11	-0.004374
AATGTGTGTTGTAGTCCGCA	NonEssential	GAGA	NLRP8	0.0297738
AATGTTATAGATCTTGTGGG	Essential	AGCA	EIF2S3	-1.16874
AATGTTCCTCTCTCACGTCG	NonEssential	AACC	SEMG2	0.0417372
AATGTTCTGGAGTACGTATA	BRCA2	GCAG	BRCA2	-0.189511
AATTAAGCGAAAAGCAGAAG	Essential	ACAG	XRN2	-0.255924
AATTAAGCTTACCGGTTTCG	Essential	TACC	XRN2	-0.0275219
AATTACCAACGGGAATGCTG	Essential	TAGC	GEMIN5	0.0340146
AATTACCGCAGGGGGACCAG	Essential	GCTA	CIAO1	0.00467131
AATTAGCCGTAATAACATTA	BRCA1	GAGA	BRCA1	-0.591343
AATTAGCTTACCGAAAGGAG	Essential	ATGG	FARSB	-0.393049
AATTAGTTGGAGCACGGCTT	Essential	ATTG	NOP58	-0.444099
AATTATATGTTTACAGGTGG	Essential	GCCA	EIF2S3	-0.0813697
AATTATGCTACTCGAGAAGA	Essential	TGCT	EIF3A	0.0655347
AATTATGCTACTCGAGAAGG	Essential	ATGC	EIF3A	-0.145489
AATTATGGCAGGTTGTTACG	BRCA2	AGGC	BRCA2	-2.50227
AATTCAATGTAGACAGACGT	BRCA1	CTTT	BRCA1	-0.655097
AATTCACTTACCAAGATCAG	Essential	AACG	LUC7L3	0.223278
AATTCAGCCTTACGCGTGTA	Essential	TTGG	EIF3A	-0.207902
AATTCAGCCTTACGCGTGTG	Essential	ATTG	EIF3A	0.217378
AATTCATGATCGCATCAAAC	Essential	ACCT	EEF2	-0.823798
AATTCCACTGAAGATCGCTT	NonEssential	CACG	TMEM132D	-0.196326
AATTCCAGCTACCGACAGCC	NonEssential	TATT	SLC2A2	0.41081
AATTCCCCTGCAGTGACCGA	NonEssential	TTCA	RPE65	-0.0032848
AATTCCCGTCGCAGTACTCT	NonEssential	GCAA	ADAM30	-0.74197
AATTCCGGACTGTCCAGACC	NonEssential	CCTG	MEP1A	-0.252495
AATTCCGTAAACTGTGTGAG	Essential	CAAT	EIF3A	-0.247117
AATTCCTACAATCCACAACG	NonEssential	ATGG	SLC7A13	0.281899
AATTCCTGTGGGAGTCTTAC	Essential	AGGC	EIF3A	-4.38518
AATTCCTTTGATAAAGAGCG	Essential	CTTA	EIF3A	-0.408757
AATTCGAGAGTGCTGCGTGA	Essential	TGGG	XAB2	-4.00467
AATTCGAGTTCCATATTGCT	BRCA1	TATA	BRCA1	-0.0889405
AATTCGGAGGGATATGGTTT	NonEssential	TGGG	MEP1A	-0.563677
AATTCTAGAGTAGAGCGCCT	Essential	GTAC	EIF3A	0.128898
AATTCTCACGATGATAATGG	NonEssential	ATAC	ZIM3	0.208617
AATTCTGCCTCCAATACACG	Essential	CGTA	EIF3A	0.0677011
AATTGACCGTTTGGTTAACA	Essential	TATA	XRN2	-0.298166
AATTGACGTCCCTGCCAATA	Essential	GATA	FARSB	-0.0889156
AATTGAGCACGGGTCAACTT	Essential	CATA	HSPA9	-0.0794554
AATTGAGCTATCTGATGGCC	Essential	TCTG	GEMIN5	-0.0639798
AATTGAGCTATCTGATGGCG	Essential	CTCT	GEMIN5	-0.104863
AATTGATAATGGAAGCTGGC	BRCA2	CAGC	BRCA2	0.0767805
AATTGATAGTTGTTCTAGCA	BRCA1	GTGA	BRCA1	-0.68488
AATTGCAGCCCTACCTGTCG	NonEssential	TATG	DRD3	0.0579651
AATTGCATCATGCCCCCCAG	NonEssential	ATTT	C2orf71	0.301079
AATTGCATTCTCCGTGTCCA	NonEssential	TTAT	FNDC7	-0.207947
AATTGGAGAAAAAACGGCTC	Essential	TCTC	GEMIN5	0.187468
AATTGTACAACGATCTCTGA	NonEssential	CTTG	RPE65	0.0298621
AATTGTATTCTCCGAGTCAG	Essential	ATTG	HSPA9	-0.0804218
AATTGTCACACAGTTTACGG	Essential	AATT	EIF3A	0.0477157
AATTGTCCGTGCCTCCAATG	Essential	GTGA	HSPA9	-0.422758
AATTGTGGACTTGTGGGACA	NonEssential	AGAG	OR3A2	-0.419631
AATTGTGGATATTTAATTCG	BRCA1	AGTT	BRCA1	-0.470021
AATTTAACACCGGTCCACTC	Essential	TCTG	SNRPD2	-0.337542
AATTTAAGCTTCGTAACTGG	Non-targeting Control			-0.474104
AATTTACCTGGGTGCAAAGA	Essential	TGCA	NOP58	0.26122
AATTTATCGTCAACATTAAT	Non-targeting Control			-0.621064
AATTTCCGAGGACATCGAGG	Essential	TCGA	GEMIN5	0.0244113
AATTTGATTGGCAACACCGA	NonEssential	TCTT	ADAM30	-0.0108568
AATTTGGGGCTTCGGATACA	NonEssential	AAGG	C2orf71	-0.0082456
AATTTGGTCCCACCAGATGT	NonEssential	TCAC	MEP1A	-0.703765
AATTTGGTGCTTATTGATCA	NonEssential	ACTA	CCDC83	0.299593
ACAAAAAACTACGGTGATTA	Non-targeting Control			0.311644
ACAAAAAAGATGCCCGCGCT	NonEssential	GAGA	CACNG3	0.176676
ACAAAAATCATCTCTCCGAG	BRCA2	AAAA	BRCA2	-0.155115
ACAAAATGCCGTGCGTCAAT	Non-targeting Control			-0.0821423
ACAAACACTGTATTCGTTGG	Essential	ACAG	SRSF11	-0.407901
ACAAACGACCTTGAGCAGGG	Non-targeting Control			0.209673
ACAAACGATGACAGCTGGTG	NonEssential	CATA	TMEM132D	0.0619924
ACAAACGTAGAAATAGGGGC	Essential	AAAG	DONSON	0.0563652
ACAAACGTGAGGTCTGGAGG	Essential	GTCA	RPS9	0.25019
ACAAACTCTGGTACCGATAC	Essential	CTGA	XAB2	-0.471805
ACAAACTTGATCCTTTCGCT	NonEssential	GATT	C2orf71	0.0968802
ACAAAGATCGCATGGCATAC	Non-targeting Control			0.140837
ACAAAGCAGCGGATACAACC	BRCA1	TCAA	BRCA1	0.554676
ACAAAGCAGTCGACCTCGAT	Essential	GTCC	GEMIN5	0.178612
ACAAAGGTCGGTTCTACGCC	Essential	TTTG	EEF2	0.0289809
ACAAAGGTCGGTTCTACGCG	Essential	CTTT	EEF2	-0.0805618
ACAAATATCCTTGCCCCTGC	NonEssential	TACC	ADAM30	0.0861947
ACAAATCTTATAATCGCTCG	NonEssential	CATC	PANX3	0.381876
ACAACACCTAGGTGGAAGTC	NonEssential	AACA	SEMG2	0.492672
ACAACACGTTTCACCAGAAC	NonEssential	ATCT	SLC6A7	0.436834
ACAACATCCCGAAGGCAGAG	Essential	CGAA	GINS2	0.338855
ACAACATGCGGGTGATGAAG	Essential	TTCA	EEF2	-0.212181
ACAACATGGTTGAGTGCAAT	NonEssential	GACA	FNDC7	0.211912
ACAACCCGAACGTGATGAAA	BRCA2	AGAT	BRCA2	0.0483307
ACAACCCGAACGTGATGAAG	BRCA2	AAGA	BRCA2	-0.2783
ACAACCCGTTCAATGGCGGC	NonEssential	TACT	UROC1	0.279913
ACAACCGAATGTGGACACTC	Essential	GGCA	VPS25	-0.0404184
ACAACCGACCGCGGGTCGCC	Essential	GCGG	DONSON	0.11195
ACAACCTCAAAAGACGTCTG	BRCA1	TCTA	BRCA1	-0.0246159
ACAACGGACAGCTGGACGAG	Essential	TGTG	XAB2	0.274691
ACAACGGACAGCTGGACGAT	Essential	GTGA	XAB2	0.400389
ACAACGGTTCAAGCAGCTCT	NonEssential	TACT	NLRP8	-0.095319
ACAACGTCAAGCTACAGCGT	Essential	ATCC	VPS25	0.770048
ACAACGTCATTCTCAGCGCG	NonEssential	GGCA	CACNG3	-0.0136923
ACAACTACACTACTCTGTAA	BRCA2	ATGT	BRCA2	0.172665
ACAACTACCTAGACCACCTG	NonEssential	TGCT	ESX1	0.480197
ACAACTGACAGATGCCTATG	Essential	AGGT	FNTB	-3.02479
ACAAGACGCCAGGCGCTGGC	Essential	CACT	CIAO1	0.206449
ACAAGAGCGTCCCCTCACAA	BRCA1	ATAA	BRCA1	0.0246858
ACAAGATCACGCACGAAGTG	Essential	GAGT	POLR2I	-0.521063
ACAAGCCGGCAGATGCGATG	Essential	TTGA	FNTB	-0.241297
ACAAGCCGGCAGATGCGATT	Essential	TGAA	FNTB	0.0447686
ACAAGCGTGTCGCCCTGCAC	Essential	CAGG	XAB2	-0.402605
ACAAGCTACCCTCCCTGTTC	NonEssential	CCAG	PLA2G4E	0.264761
ACAAGCTAGAAATATACCGG	NonEssential	ACGA	NLRP8	0.181052
ACAAGGAGAACCGCATTCTG	Essential	CTCT	POLR2I	0.184551
ACAAGGAGAATAGCCCGTGA	Essential	ATAT	EIF3A	0.0839769
ACAAGGAGAATAGCCCGTGG	Essential	AATA	EIF3A	0.0192441
ACAAGGATACGCTGGGGCCC	Essential	ATGC	EIF3G	0.334518
ACAAGGGGCACATCGCTCTA	NonEssential	AAAT	RFPL4B	0.199017
ACAAGTACTTCGAGGAGAGC	Essential	TTCA	XAB2	0.220573
ACAAGTACTTGTAGATCTTG	Essential	CTCA	SNAPC2	-0.0215077
ACAAGTCGCTCACCATCTGC	Essential	TGTA	HSPA9	-0.154635
ACAAGTTCCTCAACGCAAAT	BRCA2	ATCT	BRCA2	0.368155
ACAAGTTCTACGCCCACAAG	NonEssential	CGCT	NLRP8	0.586907
ACAATACGAGCAGATCCTTG	Essential	CATT	EIF2S3	0.360213
ACAATAGTACCTGGGCTGTA	Essential	CCAT	GEMIN5	0.0466487
ACAATATAGTCCTGATATGC	NonEssential	TTCT	SLC2A2	-0.51442
ACAATATCCGCAGGGAAAGT	Essential	GAAT	COPS5	0.412734
ACAATCTTGATGATGGGCCG	Essential	CTAC	EEF2	-0.0080477
ACAATGCATTGACTGCTGCA	Essential	TATG	FNTB	-0.0192574
ACAATGTGGTTATGGTGCAT	NonEssential	GAGT	KIF2B	-0.205118
ACAATTAGCCGTAATAACAT	BRCA1	TAGA	BRCA1	-0.0447699
ACAATTTCCTATGACGCCTG	NonEssential	CCTC	OR3A2	-0.0673068
ACACAAACTGGCCCGTGTGA	Essential	ATGC	RPL8	0.28682
ACACAAGGGGCACATCGCTC	NonEssential	TAAA	RFPL4B	0.0500141
ACACAAGGGGCACATCGCTG	NonEssential	CTAA	RFPL4B	0.0630505
ACACAATAGTACCTGGGCTG	Essential	TACC	GEMIN5	-0.217409
ACACACACCCGCCGCACCTT	Essential	CGAC	XAB2	-0.515248
ACACACCATTCTCAACAGGT	Essential	CCTG	GEMIN5	0.567791
ACACACCCGCCGCACCTTCG	Essential	ACCG	XAB2	-0.34958
ACACAGCCCCCTACAGATCT	Essential	GTGG	PRPF38B	0.301067
ACACAGCCGAATATCTCCTG	NonEssential	CGTA	CACNG3	-0.098158
ACACAGCGATGCTTCACCTG	Essential	TGCC	XAB2	0.131356
ACACAGGAGATCATATCTAT	Essential	TGGC	FARSB	-4.75373
ACACAGGATGTCAAGCATGT	Essential	GGTT	CIAO1	-0.0569081
ACACAGGCACGAGGAGTACT	NonEssential	TACC	NLRP8	0.172389
ACACAGGGGCGCGGGGCTGT	Essential	CGGA	PPAN	-4.57334
ACACAGTGAAGCTGTACCGG	Essential	GGAG	CIAO1	-0.343202
ACACATGGGCTATGCCAAAA	Essential	TTAA	LUC7L3	0.0563535
ACACCAACTCGTTGGAGGCT	NonEssential	TTGT	KIF2B	0.0353775
ACACCACACGCTTGCCAGGG	Essential	TCAT	XAB2	0.707948
ACACCACCCACCCTTAGTTC	BRCA2	TACT	BRCA2	0.226689
ACACCACTCGATATTTGTCT	NonEssential	TTCG	CDX2	0.409358
ACACCAGCATCGTGGCGGAG	NonEssential	CTCC	CYP11B1	0.288335
ACACCAGGCCATTGCCGAAG	NonEssential	ACGA	DRD3	0.373426
ACACCAGGCTATGGAGTGGG	Essential	ATTT	GEMIN5	-1.1044
ACACCATTCTCAACAGGTCC	Essential	TGAG	GEMIN5	-0.0062952
ACACCCAAAACATGTCTATA	NonEssential	GTGA	SLC2A2	0.0944264
ACACCCATTCTCATAACGGA	Non-targeting Control			-0.0253071
ACACCCCAGATCGTCATCAA	Essential	CTAT	XAB2	0.155308
ACACCCCATGCCGCCCCCGC	NonEssential	CCTT	KIF2B	-0.005552
ACACCCGCCGCACCTTCGAC	Essential	CGTG	XAB2	0.0775534
ACACCGAAGCACCTGTACGT	Non-targeting Control			-0.397281
ACACCGATGCACCCCACGAT	NonEssential	GACT	UROC1	-0.0746416
ACACCGGTCCACTCTCTGTG	Essential	CTCA	SNRPD2	0.137102
ACACCTGCTCGCGGGACACC	NonEssential	TACG	GRM6	0.148001
ACACCTGGCTGCTATAGAGA	Essential	TCAT	EIF2S3	0.163786
ACACCTGTGTGAAGTCCCGC	Essential	ACGG	XAB2	0.0202275
ACACCTTGCCCCCATAAATC	NonEssential	TCAA	KIF2B	0.252736
ACACCTTGGTAGAAGAAGTC	NonEssential	CCTC	NLRP8	0.309091
ACACCTTTCTGCGTAGTCAG	NonEssential	CGTT	ZIM3	0.301935
ACACGAAACGCTCGTCGTTC	Essential	ACCA	XAB2	-0.0806305
ACACGAAATATGAGATCCAC	NonEssential	CGAG	ALPI	0.245034
ACACGAACGAGTGCGGGTTC	Essential	GCGG	PPAN	0.44723
ACACGAATTGGCCTTATTAA	Essential	TGAT	EIF3A	0.455618
ACACGACGGGGGAGTGCTTG	NonEssential	GGTG	UROC1	-0.993247
ACACGAGAACTACGATGAGG	Essential	CCTT	XAB2	-0.0043064
ACACGAGATGAGACTGGCAG	Essential	AAGG	SRSF11	-0.63978
ACACGATCTTCTGGCCCTTG	Essential	AGTT	EIF3G	0.135539
ACACGATTGTACCCTCAGGC	Essential	ATGG	RPL8	-1.33132
ACACGCAGTCCACCACCACC	Essential	AATG	EEF2	0.372076
ACACGCCACATTTGTGCCCA	NonEssential	CGAT	CYP11B1	0.251371
ACACGCCGCCGCTCCAGCAC	NonEssential	CAAC	FIGLA	-0.93769
ACACGCGTAAGGCTGAATTC	Essential	CGTA	EIF3A	-0.291012
ACACGCTTGCCAGGTCATCC	Essential	ACCT	XAB2	-0.0239239
ACACGCTTGTGCCACTCGTG	Essential	GCAC	XAB2	-0.0155197
ACACGGACCACCAGCGGCTG	NonEssential	GAGC	CDX2	0.0675389
ACACGGAGAATGCAATTGCC	NonEssential	ATAT	FNDC7	-0.144417
ACACGGATCATGCCATCCCC	Essential	AACA	GEMIN5	-0.0996046
ACACGGGACTGACCACACCC	NonEssential	TGCA	ADAM30	-1.88417
ACACGGGCCAGTTTGTGTAT	Essential	TGCG	RPL8	-0.14836
ACACGGTCCAAACCTGAGTA	NonEssential	CGGA	ESX1	-0.299656
ACACGGTGTGCAGTACCTGA	NonEssential	GCCC	UROC1	0.313222
ACACGTAGCCAAGATTGAGT	Essential	GAGC	MIS18A	-0.967767
ACACGTCAAGCACACAGAGC	NonEssential	CACT	C2orf71	0.256123
ACACGTCCTCCAGCACCTCG	NonEssential	GCTT	FIGLA	0.327795
ACACGTCGGCGATAATCTGG	Essential	GGTC	POLR2I	-0.890585
ACACGTGGTTCTCCTCCGTG	NonEssential	AAAC	SPATA32	0.447332
ACACGTGTTCTGCTTTGATT	NonEssential	GCAT	RFPL4B	-0.0288938
ACACGTTGGGCCACTTGAAC	Essential	AGCG	XAB2	0.0510845
ACACGTTTCACCAGAACATC	NonEssential	TATA	SLC6A7	0.491028
ACACTACTAGGTCTTCAAGC	Essential	CCCA	EIF3A	-1.554
ACACTCAACTCTAGCACGTT	NonEssential	CTAG	PLA2G4E	0.429378
ACACTCAGGATCGTACTGAC	Essential	AGAT	EIF3A	0.0934118
ACACTCTGTGGGTGGCGTTT	Essential	GCCA	XAB2	0.0213119
ACACTGACACATTCATACTC	Essential	ATCC	CIAO1	-0.0911834
ACACTGAGAGGACCATTGCG	Essential	AAGC	RPP21	-3.56798
ACACTGCAGTGGTCATGCCC	NonEssential	GTTC	DRD3	-0.883149
ACACTGGAGGCCCTCACAGC	NonEssential	TCCT	CACNG3	-0.338104
ACACTGGTCTCGGGCCCGAG	Essential	AAGA	RPLP0	-1.87287
ACACTGTATTCGTTGACAGA	Essential	GCTT	SRSF11	-0.0668805
ACACTTTGTCGGGCCCATTG	Essential	TACT	FARSB	0.192288
ACAGAAATGTCGCCTGCTCC	Essential	CTCC	GINS2	0.45384
ACAGAAGCGGAAAACAACGT	NonEssential	TGGC	ESX1	-0.379946
ACAGACATGTTGAACGCAGG	Essential	ACGT	PRPF38B	0.326325
ACAGACGACCCAGTGCTAGA	NonEssential	GAAG	OR5M10	0.235962
ACAGACGACCCAGTGCTAGG	NonEssential	AGAA	OR5M10	0.0426173
ACAGACGAGACTCACCTGGC	NonEssential	TATC	SLC6A7	0.234323
ACAGACGCCGTGGGTCCTTC	Essential	TCAT	RPS9	0.144923
ACAGACTGCCGTGCAGCTTT	Essential	GAGT	EIF3A	-0.281291
ACAGACTTGACTTGTGTAAA	BRCA2	CGAA	BRCA2	-0.362454
ACAGAGAAGGCTACACGAGC	Essential	AGGA	RPL3	-5.07943
ACAGAGAGTCCTCTTCACCG	Essential	AGGG	RPP21	-5.18068
ACAGAGAGTGGACCGGTGTT	Essential	AAAT	SNRPD2	-0.13194
ACAGAGCGGGGACGAGGACG	NonEssential	ACGC	BHLHE23	-1.80132
ACAGAGCTTTGATAGTCGTA	Essential	CCAT	SRSF11	0.215414
ACAGAGGAAGCGGAACGCAT	Essential	TGGT	COPS6	-3.06017
ACAGAGGACAAGTACTTGTA	Essential	GATC	SNAPC2	0.0621523
ACAGAGGACTTACCATGACT	BRCA2	TGCA	BRCA2	0.62401
ACAGAGGCAGCATGGTCATG	NonEssential	GGCC	SLC6A7	-0.198104
ACAGAGGTACCTGAATCAGC	BRCA2	ATTT	BRCA2	-0.0797668
ACAGAGTCTCCAAGGACGGC	NonEssential	AACG	SLC6A7	0.419109
ACAGAGTTCCGCTACCCTTC	NonEssential	CTAT	UROC1	0.186943
ACAGATAATACAAGAGCGTC	BRCA1	CCCT	BRCA1	-0.654756
ACAGATATGCGCATGCAAAT	NonEssential	AAGT	CCDC83	0.100712
ACAGATCATAATTGCCCAAG	NonEssential	ATAA	SLC2A2	-0.0579868
ACAGATCTGTAGGGGGCTGT	Essential	GTAT	PRPF38B	0.282049
ACAGATTGGCGCTGTTCCAC	Essential	TGGC	SRSF11	-2.94135
ACAGATTTGGCACATACGGC	NonEssential	ATCT	CCDC83	0.104715
ACAGCAAAAGAGAGTCCGAA	NonEssential	CTAT	NOTO	0.43854
ACAGCAAAAGAGAGTCCGAG	NonEssential	ACTA	NOTO	0.158061
ACAGCACATACCTACCTGCA	Essential	AGTC	EIF3A	0.202057
ACAGCATCCTGAGACCTTCG	Essential	GGGC	MRPL21	-0.58791
ACAGCCCCCTACAGATCTGT	Essential	GGGA	PRPF38B	-5.56356
ACAGCCCCGAATGGGTCATT	NonEssential	ACTT	CACNG3	0.409243
ACAGCCCGTTTCAGTCGTTT	Essential	CAAA	POLR2D	0.0869306
ACAGCCCTCACGAGCCCGAA	Non-targeting Control			-0.243354
ACAGCCTGTCGCTTGGCCGG	Essential	GCAT	HSPA9	0.315688
ACAGCCTTCCCGCGAAGGGA	Essential	CATG	RPLP0	0.375826
ACAGCCTTTGAAGCCTTCCG	Essential	GGTC	EIF3G	0.126085
ACAGCGACTTGAGCTCGGCG	NonEssential	CATG	BHLHE23	0.510082
ACAGCGAGATGCCGCGCTCG	Essential	TACG	XAB2	-0.0512569
ACAGCGAGGAGTCGCTGCAT	Essential	TTGC	MIS18A	0.734775
ACAGCGAGTCCAACATCTCC	Essential	AACT	ELP5	-0.137993
ACAGCGATGCTTCACCTGTG	Essential	CCCG	XAB2	0.047788
ACAGCGCTCTCGTGTACTAT	Non-targeting Control			0.00507578
ACAGCGCTGGACCGTACAGG	Essential	ACCT	RPP21	0.795676
ACAGCGGGCCAGACAGGGAT	Essential	GTGC	PRPF38B	-0.289713
ACAGCGTCGCCTTGCAACAC	Essential	TACT	EIF3A	0.197816
ACAGCGTCTTGCTGCGCCAA	Essential	AACC	XAB2	0.0500555
ACAGCGTGGCCATCCACTAT	NonEssential	ATAC	TMEM132D	-0.949114
ACAGCTAAGATACGTCCTTG	Essential	TTGC	FARSB	0.113765
ACAGCTAAGATACGTCCTTT	Essential	TGCG	FARSB	0.414
ACAGCTACGCCCAGTTCGAG	Essential	GAGA	XAB2	-0.0552163
ACAGCTATTCACGATGGCTT	NonEssential	TAAC	PDCL2	0.152783
ACAGCTCCGTCCGCTTCTTA	Essential	AACC	RPL8	0.0922395
ACAGCTCGAATGTACTGCAG	NonEssential	AAGC	GRM6	0.0287777
ACAGCTCTACGAGCTCAAGA	Essential	CCTA	PRPF38B	-0.314558
ACAGCTCTCATATCTCCAAC	Essential	AACT	DONSON	0.142204
ACAGCTGGTCACGTGGCAGG	NonEssential	TCGA	TMEM132D	0.52444
ACAGCTGTGCGAGGCTATCG	Essential	GCGC	XAB2	0.291573
ACAGCTTACCTTGGTACAAG	Essential	GTGG	FNTB	-0.207439
ACAGCTTCCTGTCAGCGTTT	Essential	TTGA	COPS6	0.346882
ACAGCTTGGAACTGCTAGAT	Essential	GAAC	FNTB	0.0587188
ACAGGAAAGGGATATAACGT	NonEssential	TAAG	ASZ1	0.145025
ACAGGAATGTAGCACTGGAT	NonEssential	ACCT	CCDC83	0.443406
ACAGGACAGTAAACTGATAG	Essential	GTAC	DONSON	0.30153
ACAGGACATCATCCACGACC	Essential	CGGG	RPL8	-4.63762
ACAGGAGACCAGACAATCTC	NonEssential	AACT	FNDC7	0.574076
ACAGGAGCTTCGTAAGTTCC	Essential	ATGT	GINS2	0.220071
ACAGGCCAGCAAACTTCCGT	BRCA2	TTAA	BRCA2	0.519766
ACAGGCCTCTTTGAGCCCGG	NonEssential	AGAC	ALPI	0.186771
ACAGGCGAGCATTTAATACA	NonEssential	CTTT	ADAM30	0.262258
ACAGGCGAGTTCCTGCGACA	NonEssential	TCTC	DEFB118	0.324085
ACAGGCTCCTCGTCCATCCA	Essential	CCGG	RPS4X	0.50349
ACAGGCTCGGGACGTGTACG	Essential	AGGA	XAB2	-5.01058
ACAGGGAACCTCGAGTGGTT	Essential	GGAT	VPS25	0.125906
ACAGGGAGCTCACGTTGACT	Essential	TGAT	EEF2	0.218004
ACAGGGGCACTTCCACGGGT	Essential	AAAC	GINS2	0.457985
ACAGGGGCTCTTCCCGGAGA	Essential	GCAT	GEMIN5	-0.623175
ACAGGTCATCAGGTGTCTCA	BRCA1	GAAC	BRCA1	0.560596
ACAGGTGAAGCATCGCTGTG	Essential	TGAC	XAB2	-0.252365
ACAGGTGCCGGCTTTACTGG	NonEssential	GAGT	SPATA32	-0.489801
ACAGGTGTTTGACAGCTACG	Essential	CCCA	XAB2	0.407669
ACAGGTTACCAGCACAACTT	NonEssential	TGAC	MEP1A	0.13019
ACAGGTTCCGCCGCTGGCCG	NonEssential	CCGG	CDX2	-0.648489
ACAGGTTCTTATTCATTGAC	Non-targeting Control			-0.0878208
ACAGGTTGGCCGAGGAGAAG	NonEssential	TTCT	UROC1	-0.257471
ACAGTACGGTCATCACTACA	Essential	AGAC	CIAO1	-0.0461789
ACAGTAGAGGGACCTCCTCC	Essential	CAAA	SNRPB	0.112546
ACAGTAGAGGGACCTCCTCG	Essential	CCAA	SNRPB	0.2877
ACAGTAGCATGTCTAACAGC	BRCA2	TATT	BRCA2	0.295473
ACAGTCACCAGAGGTAACGC	NonEssential	AGTA	SLC7A13	0.352576
ACAGTCACGTCCATAGAACA	Essential	GGTG	FNTB	0.119365
ACAGTCAGTGCAACAGTGTC	NonEssential	AGGC	DRD3	-0.554348
ACAGTCCAGCATGACGGTGA	Essential	TGGA	VPS25	-5.23723
ACAGTCCCATCGTCGGAGCT	Essential	GGTG	GEMIN5	0.425915
ACAGTCCGTACATTGAAAGG	NonEssential	GTTT	ZIM3	-0.271832
ACAGTCTGAGGCCCGAGCAC	Essential	GCGC	FNTB	-0.0313138
ACAGTCTTCAGGTTGTGCAG	Essential	CGTA	GEMIN5	-0.0088533
ACAGTGAACCGCAACTGGTA	NonEssential	CTCA	ALPI	0.610555
ACAGTGAAGCTGTACCGGGA	Essential	GGAA	CIAO1	0.00165819
ACAGTGAGCACAATTAGCCG	BRCA1	TAAT	BRCA1	0.461228
ACAGTGATGACCGTGCGGGG	Essential	ACTT	XAB2	-0.236105
ACAGTGCCATGAACGATTCC	NonEssential	CTGG	UROC1	0.0667311
ACAGTGCTGCGGCAGGCCAT	Essential	TGCC	EEF2	0.165322
ACAGTGGATTCATGGCCCTC	Essential	AAGG	CIAO1	-0.172389
ACAGTGGCATTGGTGCTGAC	NonEssential	AATG	C2orf71	-0.245633
ACAGTGGGCTCTACTCCGGC	NonEssential	CTCG	OTP	0.0763012
ACAGTGGTCCCCCCAAGACC	NonEssential	TAGC	C2orf71	-0.367371
ACAGTGTGTAACCACTCTCG	Essential	AGGG	CIAO1	-3.87801
ACAGTTCCGCATTCAACAGG	NonEssential	GAGC	CYP11B1	0.0286831
ACAGTTGTAGATACCTCTGA	BRCA2	AGAA	BRCA2	0.136582
ACAGTTGTGACAGAACATGC	Essential	ACTC	GEMIN5	0.239411
ACAGTTTACGGAATTCAGCC	Essential	TTAC	EIF3A	0.0710296
ACATAAATCCAAGCGCTCTA	Essential	ATAT	PRPF38B	0.157039
ACATAAATGTACGCTCACCT	Essential	TATA	PRPF38B	-0.241335
ACATAACCTAGTCCTGGGAT	NonEssential	ATTA	ADAM30	0.346359
ACATAAGGCGACAAAATCAA	NonEssential	AACA	SEMG2	0.0489156
ACATAAGGGGAGTCCATCCA	NonEssential	TACT	ASZ1	-0.0054337
ACATACCCCCCTGGTTCAGA	Non-targeting Control			0.206773
ACATACCTAATCTCTAACGA	Essential	TGGC	XRN2	-5.1461
ACATACCTACCTGCAAGTCG	Essential	CAAT	EIF3A	0.438515
ACATACCTCACGAAGAACAT	Essential	TAAG	XRN2	0.332179
ACATACTGGATCCCGGCCTG	Essential	TCGA	RPL3	0.369452
ACATAGCCACCTTGGAGTGC	Essential	AGCT	GEMIN5	-0.0255719
ACATAGCTGATCGTTTAAAT	Essential	AATG	XRN2	-0.0238081
ACATAGCTGCCATTTCACGT	Essential	GGTT	NOP58	0.0992951
ACATAGGGCTTCCGTTACAA	Essential	GATG	RPL9	0.310266
ACATAGTCGACGGCTCGATT	Non-targeting Control			0.0610379
ACATATGTTGTGCTGATCAG	BRCA2	TAAA	BRCA2	-0.244983
ACATCAAACTGGACAGCGAG	Essential	GACA	EEF2	0.376424
ACATCAATTTGCCCTATCTG	Essential	TACA	HSPA9	0.349622
ACATCACAGCAAATGCGGCT	NonEssential	GAAA	DRD3	0.635393
ACATCACGATGTTATTGATG	NonEssential	AAGG	OR7C2	0.174181
ACATCACGCACCAGCGAGTA	Essential	CTGT	PPAN	0.122987
ACATCACTTTGCCCTCCCCG	Essential	ACGC	PPAN	0.101118
ACATCATAAGAGGGCCTTTG	Essential	GGGT	EEF2	-2.59995
ACATCCCAAGCGCGTCGTCC	NonEssential	AGGG	NLRP8	-0.99394
ACATCCCGAAGGCAGACGAA	Essential	ATCC	GINS2	0.366017
ACATCCGCAAGTACAACCGC	Essential	TTCG	RPS11	-0.0230165
ACATCCGCCATAACAAGGAC	Essential	CGAA	RPL18	0.472776
ACATCCTCCCGAAAATGCCG	NonEssential	GAGC	RFPL4B	0.473114
ACATCCTCGATGGGCTCCAC	Essential	GTAG	EEF2	-0.048345
ACATCCTGCGTAGGATACGA	Essential	TGGG	SNRPE	-5.32927
ACATCGAAAGCAGCAGAATG	Essential	AGAG	POLR2D	0.217586
ACATCGAAGGAGACTGCCGG	NonEssential	TGAG	RPE65	0.292644
ACATCGAGGAAGTGAATGGG	NonEssential	TTAG	ESX1	-0.489336
ACATCGAGGAAGTGAATGGT	NonEssential	TAGT	ESX1	0.151692
ACATCGAGGTCGACTGCTTT	Essential	GTGT	GEMIN5	-0.0463121
ACATCGAGTTCAAACAGGGC	Essential	GCCC	XAB2	0.337523
ACATCGATCTGCATGACCTC	NonEssential	GTAG	TMEM132D	-0.131568
ACATCGCATAATGTAGTTGT	Essential	TTAG	NOP58	0.0575172
ACATCGCCGGCCAACACACC	Essential	TCCC	HSPA9	-0.132684
ACATCGTCACTGACAGTGGT	Essential	GGTG	EIF3G	0.288024
ACATCGTCCAGCTGTCCGTT	Essential	GTCC	XAB2	-0.266652
ACATCGTGAGGGCACTGGGA	NonEssential	TGGA	GRM6	-2.47246
ACATCTCCTACATGGGGTGC	NonEssential	CTCA	OR7D4	-0.45043
ACATCTCGGCAAACTGCTTC	Essential	AGGG	EEF2	-5.43165
ACATCTCTTAAGCACATAAC	NonEssential	CTAG	ADAM30	0.472082
ACATCTGAGGGGTTATATGA	BRCA2	CTAT	BRCA2	0.358069
ACATCTGATGGCTCCCCGTC	Essential	TCCA	XRN2	-0.0390774
ACATGAACCGAACTTTACCA	Essential	TTAT	XRN2	0.202149
ACATGAAGTTAACCACAGTC	BRCA1	GGGA	BRCA1	-2.17185
ACATGACAGCGATACTTTCC	BRCA1	CAGA	BRCA1	-0.0635929
ACATGAGCCGCCTGCAGGAC	Essential	ATCA	PPAN	0.0183557
ACATGAGGCCCACGCCCAAC	NonEssential	CACA	GRM6	0.0240827
ACATGCAAAAATCTTCGAGC	NonEssential	TTGC	DEFB118	-0.130501
ACATGCAAGCCCTTGCTGAA	NonEssential	ATGT	NLRP8	0.339457
ACATGCCCGGGGGAGTCAAT	Essential	GAGG	EEF2	-0.368877
ACATGCGGGTGATGAAGTTC	Essential	AGCG	EEF2	-0.0048077
ACATGCTCGCCCACTTCTGC	Essential	AACA	MIS18A	0.120639
ACATGGACACGCTCACAGTC	Essential	ATAC	SLC39A7	-0.46445
ACATGGCACTTCAGAGGGTA	Essential	CGGG	HSPA9	-4.52452
ACATGGCTAAGGATATTCCG	NonEssential	TTCA	C2orf71	-0.397821
ACATGGCTCTCAAGGCTCCC	Essential	AGCG	ELP5	-0.0223121
ACATGGGGTGCTTGTCCCCA	NonEssential	GCTT	C2orf71	0.188842
ACATGGTTGAGTGCAATGAC	NonEssential	ACTA	FNDC7	0.312067
ACATGTAAGGCACAGTGACC	NonEssential	AGAG	OR5M10	0.138377
ACATGTAGCCCAGCACGGAG	NonEssential	AAGA	SLC6A7	0.0132328
ACATGTCTCCGAGCCTCAAA	NonEssential	GATA	PLA2G4E	0.412349
ACATGTTCAAGCTCGAGGTC	NonEssential	TGGG	AIPL1	-0.263435
ACATGTTCTTGGGTGGGGCC	NonEssential	TATT	ESX1	0.23947
ACATTAACAAGGGCATTGTC	NonEssential	AGTA	RPE65	0.0956562
ACATTACATTGGTCTCCTCG	Essential	AGTA	GEMIN5	-0.0476215
ACATTCAGATGACTCTCCCG	Essential	AAAA	FARSB	-0.278462
ACATTCCCCCGGATATGAGG	Essential	CAGC	RPLP0	-4.28935
ACATTCGATTTATACCGCCG	NonEssential	TATT	NLRP8	-1.07254
ACATTCTAAGTCTAGGAGTC	Essential	GGCG	SRSF11	0.175412
ACATTCTACACCTTTCTGCG	NonEssential	TAGT	ZIM3	-0.0337875
ACATTGACGTGGATGCTCAC	NonEssential	TGGG	CLRN1	-0.467333
ACATTGAGGGACTGTACCTT	Essential	GTCC	XAB2	-0.414914
ACATTGATGCCAAACATTAC	NonEssential	CAAA	ADAM30	0.0542337
ACATTGCCCTGCTTGCCGGA	Essential	GACC	PRPF38B	0.291764
ACATTGGGTCCGGGGGGGTC	Essential	AAAC	EIF3G	-0.0898821
ACATTGTGGGCCTCGTGGGC	Essential	GTGG	EEF2	-0.109372
ACATTTGTGCCCACGATGTT	NonEssential	GTCT	CYP11B1	0.298089
ACCAAAAGCAGCCGACCATC	Essential	TTTC	RPS11	0.205564
ACCAAACGGTCAATTGCATT	Essential	TTCC	XRN2	-0.176031
ACCAAAGGCGCTCTTTAACA	Essential	GTTG	GEMIN5	0.50161
ACCAAAGTGTCACTTGTTGA	BRCA2	GAAC	BRCA2	0.383178
ACCAACACGGGGTTAATGTC	NonEssential	ACTA	FNDC7	0.0732478
ACCAACATCCTGTCGTCGCC	Essential	TTAC	PRPF38B	0.0659015
ACCAACATCCTGTCGTCGCG	Essential	CTTA	PRPF38B	0.467782
ACCAACCATAGGAGTAACTG	NonEssential	TTTT	CACNG3	-0.0819728
ACCAACGGGAATGCTGTAGC	Essential	ACAA	GEMIN5	0.422589
ACCAACTGCATCCTGCTTCG	Essential	CTGT	MIS18A	0.214144
ACCAAGACATATCAGGATCC	BRCA2	ACCT	BRCA2	0.342438
ACCAAGATCAGAACGTGTAT	Essential	TTGT	LUC7L3	0.0844685
ACCAAGCAGCACAATAGCCG	NonEssential	ACTT	RFPL4B	0.383309
ACCAAGCCCACGATGAGCAG	NonEssential	CATG	SLC6A7	0.589417
ACCAAGCCGGAGCAACAGCA	NonEssential	GGAG	ESX1	0.816019
ACCAAGGCCGTGTACGACCG	Essential	CATC	XAB2	-0.155595
ACCAAGGCGCCGGGAGGCAC	Essential	AGCC	SNAPC2	0.421432
ACCAAGGTATAGGTAAGTGG	NonEssential	CGGA	PANX3	-0.0429763
ACCAAGTCTGAAATCGGATA	Essential	CCTC	SRSF11	0.253331
ACCAAGTGACATGGGGGGTA	Essential	CTGG	GEMIN5	0.0283124
ACCAAGTTGACGCCACTTTC	Essential	ACAC	EIF2S3	-0.242692
ACCAATAAGCCGGGGCTCTG	Essential	AAGT	EIF2S3	-0.175222
ACCAATCGATGGGGCATTCA	BRCA2	TTAT	BRCA2	-0.0607053
ACCAATCGATGGGGCATTCG	BRCA2	ATTA	BRCA2	-0.238886
ACCAATGAAACATCTCCGAT	NonEssential	GGTC	ASZ1	-0.0707606
ACCAATGCGCCATCGGTGAC	Essential	TCGG	EEF2	-0.278042
ACCAATGGCGTGCTGGTGGT	NonEssential	AATT	PLA2G4E	-0.0944303
ACCACAATATAGTCCTGATA	NonEssential	TGCT	SLC2A2	0.110091
ACCACACGCTTGCCAGGTCA	Essential	TCCA	XAB2	0.700079
ACCACACTCTGGAGCAACCC	Essential	GGAC	SLC39A7	-0.0755767
ACCACACTTACCTATGCCCA	Essential	TGTG	RPL19	0.0429834
ACCACAGCCTTCCCGCGAAG	Essential	GGAC	RPLP0	-2.09382
ACCACAGCTTACCTTGGTAC	Essential	AAGG	FNTB	-2.02293
ACCACAGGCGAGTTCCTGCG	NonEssential	ACAT	DEFB118	0.411522
ACCACAGTCGGGAAACAAGC	BRCA1	ATAG	BRCA1	0.0722052
ACCACATCAACAACGCGGAC	NonEssential	GTCT	TMEM132D	0.241619
ACCACATCACGCACCAGCGA	Essential	GTAC	PPAN	0.351191
ACCACATCACGCACCAGCGG	Essential	AGTA	PPAN	0.331981
ACCACCAACTACTTAGTAGT	NonEssential	GAGC	DRD3	-0.681064
ACCACCAATGCGCCATCGGT	Essential	GACT	EEF2	-0.0963749
ACCACCCACCCTTAGTTCTA	BRCA2	CTGT	BRCA2	0.155596
ACCACCCGCTGCCCCTACAA	Essential	GGAT	EIF3G	0.384555
ACCACCCTGGCGGTAGAGCT	NonEssential	GTAG	APOF	0.166963
ACCACCTCGTGGTAGGTCTT	Essential	GAGC	PRPF38B	0.298945
ACCACCTTCGAGCACGCGCA	Essential	CAAC	EEF2	0.309424
ACCACGAGCAGTCAAGGACG	NonEssential	GACC	MEP1A	-0.223808
ACCACGAGGTGGTGGACGAG	Essential	ATCT	PRPF38B	0.206284
ACCACGGACAGGAGACCAGA	NonEssential	CAAT	FNDC7	0.408599
ACCACGGCAAAGAGCCTGCC	Essential	ATAC	MRPL21	0.365689
ACCACGTACCCATGGCAGCC	Essential	TCGT	EEF2	0.758453
ACCACGTAGCCCGAATGACA	Essential	GCAA	COPS6	0.728484
ACCACGTGCACGAGTGGCAC	Essential	AAGC	XAB2	0.414008
ACCACGTGCTAAAATGAACC	Essential	AGCA	XRN2	-0.194148
ACCACGTTGACCTTGCCTTT	NonEssential	CATT	TMEM132D	0.360675
ACCACTAATGAGATTCTTGT	Non-targeting Control			-0.255816
ACCACTATGCCATCCTTGTA	Essential	GCTA	GEMIN5	0.41355
ACCACTGAGAAGCGTGCAGC	BRCA1	TGAG	BRCA1	0.0116419
ACCACTGGATCCGCATGCGC	Essential	TCCC	COPS6	-0.016789
ACCACTGTCAGTGACGATGT	Essential	CTCT	EIF3G	0.086815
ACCACTGTTCCCTCGTATTG	Essential	GAGC	DONSON	-1.15089
ACCACTTCCACCGAGGCATT	NonEssential	GACA	DUSP21	-0.0188338
ACCAGAAACCCCAACTACGA	NonEssential	AATC	KIF2B	0.381112
ACCAGACATGTGATCACGAG	NonEssential	TGAA	TSPO2	0.257085
ACCAGAGAGGATCCGCCCTC	Essential	GAAT	RPS11	0.293643
ACCAGAGCATGGTGATTAGG	NonEssential	TTGA	SLC2A2	-0.189454
ACCAGAGCCCGAAGAATGGA	NonEssential	AGTC	C2orf71	0.375447
ACCAGAGGTAACGCAGTAAA	NonEssential	TATG	SLC7A13	0.31039
ACCAGATCAACACTCACCAT	NonEssential	TTAT	NLRP8	0.0980784
ACCAGATGTTCCTGCGGTTG	NonEssential	TTCT	GRM6	0.122266
ACCAGATTCTCCCCTCGCAG	Essential	GCAG	SNRPB	0.36894
ACCAGCAGCTACATGATTCG	Essential	AACC	SRSF11	-0.0478156
ACCAGCATCGTGGCGGAGCT	NonEssential	CCTG	CYP11B1	0.22493
ACCAGCGCGGCCAGGCCACA	Essential	GAAG	FNTB	0.297487
ACCAGCGGATCCTGGCTCGC	Essential	CGCC	EIF3A	0.240938
ACCAGCTGTCATCGTTTGTC	NonEssential	AGAA	TMEM132D	0.264778
ACCAGCTGTGTTGGTTGATT	Essential	GCTG	GEMIN5	-0.0686174
ACCAGGAACTGGTCCACGCC	Essential	CACG	EEF2	0.219123
ACCAGGACAGTCCAGCTGAT	NonEssential	GGTG	TSPO2	0.530565
ACCAGGACGAAAGACAAATA	NonEssential	TCGA	CDX2	0.119184
ACCAGGCCGCCCAAGGCCAA	Essential	CAGC	ELP5	-0.599343
ACCAGGCGAGTATGGGCTCC	Essential	GGAA	RPS9	0.484376
ACCAGGCGGCCAGCTGCTTC	Essential	TGCC	VPS25	0.621333
ACCAGGCTACCTTCCGCACG	Essential	GTGC	CIAO1	0.315718
ACCAGGGCGGCTCGGCGGGC	Essential	CGCC	DONSON	-0.0582108
ACCAGGGGCGCGTCACACAC	Essential	ACCC	XAB2	0.184753
ACCAGGGTCCGGATTTCGTC	Essential	TGCC	GINS2	0.217387
ACCAGGGTGTAGACTTCATG	NonEssential	TGTA	PLA2G4E	-0.365851
ACCAGGGTTGTGGACTGTGA	NonEssential	AAAA	TSPO2	-0.0345063
ACCAGTACCCCCCATGTCAC	Essential	TTGG	GEMIN5	-0.374765
ACCAGTAGTCCGTGCCCACT	NonEssential	GCAA	CACNG3	-0.288397
ACCATAACTGATGATGTGCG	Essential	GGTT	RPL18	-0.960151
ACCATACTTAGGGGTATCCC	Essential	GTCT	NOP58	0.0495688
ACCATACTTAGGGGTATCCG	Essential	CGTC	NOP58	-0.815651
ACCATCAAAGTACTCGGCCC	Essential	GGCG	XAB2	0.141318
ACCATCACCACCTTCGAGCA	Essential	CGCG	EEF2	-0.0220401
ACCATCAGTTCAGACTCCCG	NonEssential	ACCT	OR7C2	0.119613
ACCATCGCGGCCACGGAACC	Essential	GGTC	SNAPC2	0.46895
ACCATCGGAGATGTTTCATG	NonEssential	TGGT	ASZ1	-0.777416
ACCATCGGCTTGAGTGCAGC	NonEssential	CGCC	ALPI	0.430272
ACCATGATATTGCCCAGCAA	Essential	GGTA	EIF3A	0.101172
ACCATGCCTTCGATGACAAA	NonEssential	GCCT	KIF2B	0.37782
ACCATGGCGTACCGTGGCCA	Essential	GGGT	SNRPE	-3.98572
ACCATGGGGTCGGACTTGGC	Essential	CAGC	EEF2	-0.133764
ACCATGGGTGGTGTCTCTAC	Essential	AATG	RPL3	-0.117443
ACCATGTTCTACTTGTCGAA	NonEssential	GATG	UROC1	-0.21206
ACCATGTTCTACTTGTCGAG	NonEssential	AGAT	UROC1	0.12571
ACCATTACAGAGCCCTACCG	Essential	GACC	GEMIN5	0.120339
ACCATTCACTTCCTCGATGT	NonEssential	CCTC	ESX1	0.091161
ACCATTCTCTACATCGCATA	Essential	ATGT	NOP58	0.195901
ACCATTCTGCTCCGTTTGGG	BRCA1	TTAG	BRCA1	-0.392155
ACCATTCTGCTCCGTTTGGT	BRCA1	TAGT	BRCA1	0.0412532
ACCATTGAAGCGGACAGCTC	NonEssential	GAAT	GRM6	0.163474
ACCATTGCAGTGGGCACGGG	NonEssential	ACTA	CACNG3	-0.394314
ACCATTGCGAAGCGGCTCGT	Essential	CTTG	RPP21	-0.282398
ACCATTGGAGAAATGCTACG	Essential	ATCT	PRPF38B	-0.220637
ACCATTGGAGGCACGGACAA	Essential	TTTT	HSPA9	0.137191
ACCATTGTAGAGACACCACG	Essential	CCAT	RPL3	0.0724123
ACCATTGTCATCCGCCGAGA	Essential	CTAT	RPS11	0.107587
ACCATTGTCATCCGCCGAGG	Essential	ACTA	RPS11	0.0939677
ACCCAAAGCCCACGGTACCG	Essential	AGGA	EEF2	-3.35707
ACCCAACCAAGGAAGGTTGC	Essential	TTAG	GEMIN5	-0.122167
ACCCAAGTTCTTGGTAAGCC	NonEssential	TGGC	APOF	0.16021
ACCCAAGTTGCCCTCGGCCA	Essential	GAAT	EIF2S3	0.266186
ACCCAATAGAATCACTCGAA	BRCA1	AAAG	BRCA1	0.180318
ACCCAATGTGGCGGAGCCGA	Non-targeting Control			0.113505
ACCCAATTGTCCCCTTACCT	Essential	TATT	RPLP0	-0.140866
ACCCACACCACGTGCACGAG	Essential	TGGC	XAB2	-2.5153
ACCCACATACCTCTCAGGAG	Essential	TTTG	EIF3A	-0.0909447
ACCCACCCTGCACTTACGAT	Essential	GATC	RPLP0	0.112334
ACCCACCGAGGCCTGCGCAA	Essential	GGTG	RPL3	0.229137
ACCCACCTTGTGCACGTTGA	Essential	TGGA	PPAN	-4.96102
ACCCACGGCGTCTGTTCGAG	Essential	AGGT	RPS9	-5.93408
ACCCACTCTACCGTGACCCA	NonEssential	ATAG	KIF2B	-0.340232
ACCCAGACAACGAGTCTGTC	NonEssential	TGAA	MEP1A	0.350689
ACCCAGATTATCGCCGACGG	Essential	TGTC	POLR2I	-0.387382
ACCCAGCACTCACCTATCGA	Essential	AGGC	SNRPD2	-4.84987
ACCCAGCACTCACCTATCGG	Essential	AAGG	SNRPD2	0.378531
ACCCAGGCATCACCATTGGA	Essential	GGCA	HSPA9	-0.253181
ACCCAGGGTTCCGCAGCAAC	NonEssential	TTCC	PGLYRP2	0.229114
ACCCAGTCATCAATGCTCCT	Essential	CTCA	XRN2	0.348956
ACCCAGTTCCGTTTGTACCT	Essential	GTTG	EIF3A	-0.172421
ACCCATATATGCTGCCGCAC	Non-targeting Control			-0.812847
ACCCATCACTTGCTTTCGAG	Essential	TTAA	PRPF38B	0.157042
ACCCATGAGTTAAGTTTTCT	Non-targeting Control			-0.307932
ACCCATGGCAGCCTCGTCGT	Essential	CCGG	EEF2	0.0542263
ACCCATGGCCCTCCCGATGA	Essential	TGAC	PRPF38B	0.140354
ACCCATTGAGAGTCGCCTGA	Non-targeting Control			-0.142869
ACCCATTGTCTTCATAGGTG	NonEssential	TTGA	RPE65	0.300242
ACCCCAATCATGTATGCTGC	NonEssential	TCGA	ASZ1	-0.0074687
ACCCCAATCATGTATGCTGG	NonEssential	CTCG	ASZ1	0.214004
ACCCCAATGCGGACCAGCCG	Essential	CCGC	RPS9	0.413436
ACCCCACGATGACTGCGGCC	NonEssential	TTGG	UROC1	0.113431
ACCCCACGTTGCCGCGGACG	Essential	CGAG	POLR2I	0.535339
ACCCCCCATGCATGTGCTTA	NonEssential	TAGT	ADAM30	0.39742
ACCCCCGCACAGCTCAACGA	NonEssential	GTTG	OTP	0.38088
ACCCCCGGTCAATACTTCGG	Essential	GATC	PRPF38B	-0.347985
ACCCCGAGAACCAGGCGCTG	Essential	GCGA	RPP21	0.098614
ACCCCGAGCTGGTGCTGAAG	NonEssential	CTGC	MEP1A	0.131097
ACCCCGAGGTCTGTGATGGT	NonEssential	CACC	TMEM132D	0.0284718
ACCCCGATGAGGTAGATCTT	Essential	GTCC	GINS2	0.0263549
ACCCCGCCAATGCCACCTTC	Essential	CCAG	FNTB	-0.0279909
ACCCCGCGGAGACCCTTCGA	Essential	GAAA	RPS9	0.431589
ACCCCGCGGAGACCCTTCGG	Essential	AGAA	RPS9	0.465726
ACCCCTAAGTATGGTCTCAT	Essential	TTAT	NOP58	0.335768
ACCCCTAATCTAAGCATAGC	BRCA1	ATTC	BRCA1	0.145111
ACCCCTACATTGGCAGTATT	NonEssential	GTTC	ADAM30	0.0218802
ACCCCTCGGACATCCACGTC	Essential	CATA	COPS6	0.182634
ACCCCTCGGTGTACTCGGCC	Essential	TGCA	POLR2L	0.0924531
ACCCCTTCGCCCGCCTGGAC	Essential	AACC	DONSON	0.163886
ACCCGAAAATCCTTCCTTGG	BRCA1	TAAA	BRCA1	0.172302
ACCCGAACCAGCTCTGCATG	NonEssential	TGGC	ASZ1	-0.892742
ACCCGAACGTGATGAAAAGA	BRCA2	TCAA	BRCA2	-0.128903
ACCCGACCTAGAAAAATCAA	Essential	GAAA	PRPF38B	-0.0416352
ACCCGAGTGGCCAGCGCCTG	Essential	GGCG	CIAO1	-0.772952
ACCCGATAATAGCTACTGGT	Non-targeting Control			0.351334
ACCCGATGTGATCTTGAGGT	NonEssential	TGGA	ZIM3	-1.0404
ACCCGCACATCATCAGTTAT	Essential	GGTC	RPL18	0.0481379
ACCCGCACCACCCGGCCGCC	NonEssential	GCGC	CDX2	-0.150103
ACCCGCACCATGGCGTGCTG	NonEssential	GTAC	TMEM132D	0.0906307
ACCCGCACTCGTTCGTGTTC	Essential	ACGC	PPAN	-0.956565
ACCCGCATCACCACCCGCAC	NonEssential	CACC	CDX2	-0.193048
ACCCGCATGGAGGTAAGCAG	NonEssential	GATC	AIPL1	0.767734
ACCCGCATGTTGTGCGCGTG	Essential	CTCG	EEF2	-0.216764
ACCCGCCGCACCTTCGACCG	Essential	TGCC	XAB2	-0.19867
ACCCGCGGTCGGTTGTCCAG	Essential	GGCG	DONSON	0.18508
ACCCGCTCCTGATACTCTCG	Essential	TAGC	EIF3A	0.104507
ACCCGCTGCCCCTACAAGGA	Essential	TACG	EIF3G	-0.180486
ACCCGGAAGGACGAGCAGGA	Essential	GCGT	EEF2	0.0827891
ACCCGGAAGGCTTCAAAGGC	Essential	TGTC	EIF3G	0.547806
ACCCGGAAGGCTTCAAAGGG	Essential	CTGT	EIF3G	-1.37317
ACCCGGACAAGCAGCCCGGG	NonEssential	GCCC	OTP	-0.134218
ACCCGGATGCACTTTCTGAA	Essential	TGGC	SNAPC2	-2.17293
ACCCGGATGTGTACAGCCGT	NonEssential	GAGG	RAX2	-0.180096
ACCCGGCACTGTAGCCCATT	NonEssential	CTAC	FNDC7	-0.262038
ACCCGGCAGGTTACAACCGA	Essential	ATGT	VPS25	0.329851
ACCCGGGACTGCAGGCTGGA	NonEssential	GTTC	TMEM132D	0.0847786
ACCCGGGAGAAGAAGTCATA	NonEssential	GCGT	GRM6	0.463061
ACCCGGTCAGTATCCACACC	Essential	TTGC	FNTB	0.119337
ACCCGTCACAGGCCTCGCAG	NonEssential	TGCC	GRM6	-0.0436672
ACCCGTCTTCACGTACAGAA	NonEssential	GAAA	SEMG2	0.158445
ACCCGTGGAAGTGCCCCTGT	Essential	GGCT	GINS2	-0.302855
ACCCGTGTGAAGCTGCCCTG	Essential	CCGG	RPL8	-0.0804849
ACCCTCACGGTCTTGGTCGT	NonEssential	CCGA	ESX1	-0.754081
ACCCTCACTGTCAACAGGTG	NonEssential	GCAT	PLA2G4E	0.511282
ACCCTCCAGACCTCACGTTT	Essential	GTTC	RPS9	0.140492
ACCCTCCGAATCGTAACGGA	Non-targeting Control			-0.0504206
ACCCTCCGTGCCCCAGATGC	Essential	GGAT	CIAO1	-0.258995
ACCCTCCTAGACCAACTCCA	NonEssential	CACT	IFNW1	-0.178516
ACCCTCCTCAATAACATTGT	NonEssential	CTTG	OR7D4	-0.0005941
ACCCTCGTCACCAATGGCGG	NonEssential	TGCT	PLA2G4E	0.337003
ACCCTCTCAGGGCATACGGG	Essential	CCAA	GEMIN5	0.374409
ACCCTCTCCGTGGAAAAGCC	NonEssential	CGTA	CLRN1	0.160489
ACCCTGCACTTACGATGATC	Essential	TTAA	RPLP0	-0.0043233
ACCCTGGGCGGTACCATGGG	Essential	CCAG	ELP5	0.199477
ACCCTGGTTTACCCGTGGAA	Essential	GTGC	GINS2	0.370033
ACCCTTCGAGAAATCTCGTC	Essential	TCGA	RPS9	-0.133938
ACCCTTCTTGCCGCAATACA	Essential	CAAA	RPL8	0.0991466
ACCCTTGAGGCGGTACACAG	Essential	CGCG	YRDC	0.176023
ACCCTTGAGGGCCATGAATC	Essential	CACT	CIAO1	0.230316
ACCCTTTACCTGGGCAGATC	Essential	ATTT	DONSON	0.299579
ACCCTTTCGGCTCTAGAGTG	NonEssential	TGAC	FNDC7	0.410307
ACCGAAAAGCTATCAACAAC	NonEssential	TATG	SLC2A2	0.0366542
ACCGAAAGGGCCTTGCTCCC	NonEssential	AACC	CLRN1	0.238178
ACCGAAGAACCTGATCGTGA	Essential	TGAG	LUC7L3	0.267004
ACCGACAGCCTATTCTAGTG	NonEssential	GCAC	SLC2A2	0.501208
ACCGACCAGCTGGGCAAGCT	Essential	CTGG	XAB2	-0.0232077
ACCGACCCTGCCTATGAAGA	Essential	TGTC	XAB2	0.19341
ACCGACCGCGGGTCGCCGCG	Essential	GAGC	DONSON	-0.0191418
ACCGACCTTTGTCGGAGGTT	Essential	GGCA	EEF2	0.185151
ACCGACGGGCTGTGCGCGTA	NonEssential	GGGG	BHLHE23	-1.0143
ACCGACGTTGTGGACCTTAG	Essential	CAGT	LUC7L3	0.237969
ACCGAGAAAGGGGACTCGAG	NonEssential	AGCG	NOTO	-0.0781904
ACCGAGCTGTACTTTACCCC	NonEssential	AAGG	OOSP2	-0.0054707
ACCGAGGACTCGCTTCTCTT	Essential	CCCT	SNRPB	0.302123
ACCGAGGCCTGCGCAAGGTG	Essential	GCCT	RPL3	-0.0187888
ACCGAGGTAATCCAGGTGAC	Essential	TAAT	SRSF11	0.267903
ACCGAGTCCCGAGTGCAGGT	NonEssential	ACGA	OTP	0.566368
ACCGATACGGATCCCGGAAG	Essential	ACCA	RPL8	0.679913
ACCGATGGCGCATTGGTGGT	Essential	GGTG	EEF2	0.29713
ACCGATTCAAGCCATCTTAG	NonEssential	CGTT	RPE65	0.378686
ACCGATTGTTGATATCAGAG	Essential	TCAA	ELP5	-0.0759888
ACCGCAAAAGGACGTATCTT	Essential	AGCT	FARSB	0.0277491
ACCGCAACTGGTACTCAGAT	NonEssential	GCTG	ALPI	-0.0366087
ACCGCACGTTGCTGCGCTTC	Essential	TCGT	LUC7L3	-0.430026
ACCGCAGCAGACACAACGTC	NonEssential	ATTC	CACNG3	0.15598
ACCGCAGGAACATCTGGTTC	NonEssential	GCCG	GRM6	0.215839
ACCGCAGGGGGACCAGGCTA	Essential	CCTT	CIAO1	-0.798955
ACCGCATCCTGGACCTGCGG	Essential	TATC	XAB2	0.0839733
ACCGCATGCACGAGCAGCAG	Essential	TTTG	PPAN	0.345029
ACCGCATTCTGCTCTACGCG	Essential	GTGA	POLR2I	0.0553271
ACCGCCAGGGTGGTGTGAAT	NonEssential	GCTA	APOF	0.196026
ACCGCCCAGGGTCACCTCAG	Essential	TCTG	ELP5	-1.82024
ACCGCCGCAAGACGAGCCGC	Essential	TTCG	RPP21	0.353484
ACCGCCGGCTTGGTAGCGCC	Essential	GCCG	PRPF38B	-0.469166
ACCGCCGTAGTCCGGGTACT	NonEssential	GCGG	CDX2	-0.0429126
ACCGCGAGGCCTTCCAGAGG	Essential	CTCA	RPP21	-0.0306062
ACCGCGTAGAGCAGAATGCG	Essential	GTTC	POLR2I	0.320551
ACCGCGTGTACAAGTCACTG	Essential	AAGG	XAB2	-0.266564
ACCGCTCATATAGGTAAAAA	Non-targeting Control			-0.229305
ACCGCTGAGGGACCACAGCC	NonEssential	CCCA	ESX1	0.313564
ACCGCTGCCTGCTTCCACTA	NonEssential	CCCC	PLA2G4E	0.076508
ACCGCTGGCAGTAGCTGATG	Essential	CTAA	NOP58	-0.187544
ACCGGACCCTCTCAGGGCAT	Essential	ACGG	GEMIN5	-1.45484
[truncated: 16,652 more rows]

## Sheet: Figure 1f
PAM	WTCas9_PrecisionRecall	Cas9-HF1_PrecisionRecall	eCas9-1.1_PrecisionRecall	evoCas9_PrecisionRecall	HypaCas9_PrecisionRecall
TGGT	0.977778	0.311111	0.444444	0.2	0.288889		1. All data for Figure 1 can be found in Supplementary_Data1.xlsx in the form of readcounts.
CGGT	0.971429	0.371429	0.6	0.171429	0.342857		2. Read counts can be transformed into lognorm and then log-fold-change values using the provided Jupyter notebook "Data processing_v1.ipynb"
CGGC	0.959184	0.22449	0.530612	0.142857	0.326531		3. Precision recall values for each PAM are then calculated using the provided Jupyter notebook "Activity Metrics_v1.ipynb"
GGGA	0.956522	0.26087	0.5	0.0652174	0.304348
CGGA	0.956522	0.282609	0.478261	0.0434783	0.173913
AGGG	0.9375	0.291667	0.416667	0.0833333	0.229167
AGGA	0.93617	0.234043	0.340426	0.0851064	0.319149
GGGG	0.926829	0.219512	0.463415	0	0.243902
AGGC	0.911111	0.311111	0.422222	0.0888889	0.266667
AGGT	0.906977	0.325581	0.418605	0.0697674	0.325581
GGGT	0.893617	0.234043	0.531915	0.170213	0.319149
GGGC	0.886364	0.113636	0.363636	0.0454546	0.159091
TGGC	0.866667	0.244444	0.533333	0.0666667	0.288889
CGGG	0.857143	0.265306	0.346939	0.244898	0.408163
TGGG	0.822222	0.177778	0.355556	0.0666667	0.288889
TGGA	0.688889	0.222222	0.444444	0.177778	0.244444
							2. Read counts can be transformed into lognorm and then log-fold-change values using the provided Jupyter notebook "Data processing_v1.ipynb"
							3. Precision recall values for each PAM are then calculated using the provided Jupyter notebook "Activity Metrics_v1.ipynb"
							2. Read counts can be transformed into lognorm and then log-fold-change values using the provided Jupyter notebook "Data processing_v1.ipynb"

## Sheet: Figure 1g
	all sgRNA	G19	g20	G20		1. All data for Figure 1 can be found in Supplementary_Data1.xlsx in the form of readcounts.
WT Cas9	0.9	0.94	0.88	0.91		2. Read counts can be transformed into lognorm and then log-fold-change values using the provided Jupyter notebook "Data processing_v1.ipynb"
Cas9 HF1	0.25	0.76	0.19	0.24		3. Precision recall values for each PAM are then calculated using the provided Jupyter notebook "Activity Metrics_v1.ipynb"
eCas9 1.1	0.4	0.89	0.33	0.4
evoCas9	0.07	0.34	0.01	0.06
HypaCas9	0.27	0.73	0.26	0.26

## Sheet: Figure 2b
1. All data for Figure 2 can be found in Supplementary_Data2.xlsx in the form of readcounts.
2. Read counts can be transformed into lognorm and then log-fold-change values using the provided Jupyter notebook "Data processing_v1.ipynb"
3. The probability that each guide is active can then be calculated using the provided Jupyter notebook "HF off-target analysis_v2.ipynb"

## Sheet: Figure 2c
1. All data for Figure 2 can be found in Supplementary_Data2.xlsx in the form of readcounts.
2. Read counts can be transformed into lognorm and then log-fold-change values using the provided Jupyter notebook "Data processing_v1.ipynb"
3. AUC calculations and code to generate the ROC plot can be found in the provided Jupyter notebook "HF off-target analysis_v2.ipynb"

## Sheet: Figure 2d
Type of Mismatch	Mismatch Position	Mismatch Position_x	condition	prob_active		1. All data for Figure 2 can be found in Supplementary_Data2.xlsx in the form of readcounts.
rA:dA	1	2	HiFi-Cas9	0.971616		2. Read counts can be transformed into lognorm and then log-fold-change values using the provided Jupyter notebook "Data processing_v1.ipynb"
rA:dC	1	2	HiFi-Cas9	0.939473
rA:dG	1	2	HiFi-Cas9	0.848982
rC:dA	1	2	HiFi-Cas9	0.990354
rC:dC	1	2	HiFi-Cas9	0.550277
rC:dT	1	2	HiFi-Cas9	0.860853
rG:dA	1	2	HiFi-Cas9	0.987838
rG:dG	1	2	HiFi-Cas9	0.973187
rG:dT	1	2	HiFi-Cas9	0.985909
rU:dC	1	2	HiFi-Cas9	0.793161
rU:dG	1	2	HiFi-Cas9	0.95927
rU:dT	1	2	HiFi-Cas9	0.930399
rA:dA	2	3	HiFi-Cas9	0.914886
rA:dC	2	3	HiFi-Cas9	0.95716
rA:dG	2	3	HiFi-Cas9	0.44754
rC:dA	2	3	HiFi-Cas9	0.897181
rC:dC	2	3	HiFi-Cas9	0.901993
rC:dT	2	3	HiFi-Cas9	0.928945
rG:dA	2	3	HiFi-Cas9	0.750434
rG:dG	2	3	HiFi-Cas9	0.735137
rG:dT	2	3	HiFi-Cas9	0.954633
rU:dC	2	3	HiFi-Cas9	0.914197
rU:dG	2	3	HiFi-Cas9	0.84437
rU:dT	2	3	HiFi-Cas9	0.980944
rA:dA	3	4	HiFi-Cas9	0.986236
rA:dC	3	4	HiFi-Cas9	0.758774
rA:dG	3	4	HiFi-Cas9	0.691909
rC:dA	3	4	HiFi-Cas9	0.99495
rC:dC	3	4	HiFi-Cas9	0.775223
rC:dT	3	4	HiFi-Cas9	0.663372
rG:dA	3	4	HiFi-Cas9	0.976556
rG:dG	3	4	HiFi-Cas9	0.934897
rG:dT	3	4	HiFi-Cas9	0.959905
rU:dC	3	4	HiFi-Cas9	0.808213
rU:dG	3	4	HiFi-Cas9	0.948948
rU:dT	3	4	HiFi-Cas9	0.649638
rA:dA	4	5	HiFi-Cas9	0.30421
rA:dC	4	5	HiFi-Cas9	0.84004
rA:dG	4	5	HiFi-Cas9	0.673225
rC:dA	4	5	HiFi-Cas9	0.918184
rC:dC	4	5	HiFi-Cas9	0.904792
rC:dT	4	5	HiFi-Cas9	0.855692
rG:dA	4	5	HiFi-Cas9	0.468224
rG:dG	4	5	HiFi-Cas9	0.792183
rG:dT	4	5	HiFi-Cas9	0.965926
rU:dC	4	5	HiFi-Cas9	0.975572
rU:dG	4	5	HiFi-Cas9	0.953482
rU:dT	4	5	HiFi-Cas9	0.921795
rA:dA	5	6	HiFi-Cas9	0.965781
rA:dC	5	6	HiFi-Cas9	0.968227
rA:dG	5	6	HiFi-Cas9	0.815461
rC:dA	5	6	HiFi-Cas9	0.987878
rC:dC	5	6	HiFi-Cas9	0.892745
rC:dT	5	6	HiFi-Cas9	0.885529
rG:dA	5	6	HiFi-Cas9	0.198804
rG:dG	5	6	HiFi-Cas9	0.903198
rG:dT	5	6	HiFi-Cas9	0.810954
rU:dC	5	6	HiFi-Cas9	0.883269
rU:dG	5	6	HiFi-Cas9	0.970523
rU:dT	5	6	HiFi-Cas9	0.965562
rA:dA	6	7	HiFi-Cas9	0.00138908
rA:dC	6	7	HiFi-Cas9	0.894187
rA:dG	6	7	HiFi-Cas9	0.92237
rC:dA	6	7	HiFi-Cas9	0.967051
rC:dC	6	7	HiFi-Cas9	0.757106
rC:dT	6	7	HiFi-Cas9	0.970722
rG:dA	6	7	HiFi-Cas9	0.00336884
rG:dG	6	7	HiFi-Cas9	0.979083
rG:dT	6	7	HiFi-Cas9	0.990639
rU:dC	6	7	HiFi-Cas9	0.857018
rU:dG	6	7	HiFi-Cas9	0.941539
rU:dT	6	7	HiFi-Cas9	0.991142
rA:dA	7	8	HiFi-Cas9	0.586352
rA:dC	7	8	HiFi-Cas9	0.910563
rA:dG	7	8	HiFi-Cas9	0.635545
rC:dA	7	8	HiFi-Cas9	0.97187
rC:dC	7	8	HiFi-Cas9	0.745758
rC:dT	7	8	HiFi-Cas9	0.980855
rG:dA	7	8	HiFi-Cas9	0.896535
rG:dG	7	8	HiFi-Cas9	0.850691
rG:dT	7	8	HiFi-Cas9	0.987459
rU:dC	7	8	HiFi-Cas9	0.903994
rU:dG	7	8	HiFi-Cas9	0.985441
rU:dT	7	8	HiFi-Cas9	0.96376
rA:dA	8	9	HiFi-Cas9	0.726007
rA:dC	8	9	HiFi-Cas9	0.676546
rA:dG	8	9	HiFi-Cas9	0.679633
rC:dA	8	9	HiFi-Cas9	0.904765
rC:dC	8	9	HiFi-Cas9	0.486972
rC:dT	8	9	HiFi-Cas9	0.488713
rG:dA	8	9	HiFi-Cas9	0.737794
rG:dG	8	9	HiFi-Cas9	0.82866
rG:dT	8	9	HiFi-Cas9	0.927923
rU:dC	8	9	HiFi-Cas9	0.96222
rU:dG	8	9	HiFi-Cas9	0.954761
rU:dT	8	9	HiFi-Cas9	0.910243
rA:dA	9	10	HiFi-Cas9	0.956869
rA:dC	9	10	HiFi-Cas9	0.696047
rA:dG	9	10	HiFi-Cas9	0.678307
rC:dA	9	10	HiFi-Cas9	0.9765
rC:dC	9	10	HiFi-Cas9	0.396961
rC:dT	9	10	HiFi-Cas9	0.66888
rG:dA	9	10	HiFi-Cas9	0.983346
rG:dG	9	10	HiFi-Cas9	0.925311
rG:dT	9	10	HiFi-Cas9	0.859857
rU:dC	9	10	HiFi-Cas9	0.635925
rU:dG	9	10	HiFi-Cas9	0.816484
rU:dT	9	10	HiFi-Cas9	0.968936
rA:dA	10	11	HiFi-Cas9	0.963923
rA:dC	10	11	HiFi-Cas9	0.473586
rA:dG	10	11	HiFi-Cas9	0.238312
rC:dA	10	11	HiFi-Cas9	0.965288
rC:dC	10	11	HiFi-Cas9	0.302362
rC:dT	10	11	HiFi-Cas9	0.549766
rG:dA	10	11	HiFi-Cas9	0.964132
rG:dG	10	11	HiFi-Cas9	0.790159
rG:dT	10	11	HiFi-Cas9	0.965152
rU:dC	10	11	HiFi-Cas9	0.322698
rU:dG	10	11	HiFi-Cas9	0.754505
rU:dT	10	11	HiFi-Cas9	0.796841
rA:dA	11	12	HiFi-Cas9	0.0631455
rA:dC	11	12	HiFi-Cas9	0.272668
rA:dG	11	12	HiFi-Cas9	0.432872
rC:dA	11	12	HiFi-Cas9	0.407674
rC:dC	11	12	HiFi-Cas9	0.0382801
rC:dT	11	12	HiFi-Cas9	0.467255
rG:dA	11	12	HiFi-Cas9	0.148652
rG:dG	11	12	HiFi-Cas9	0.981199
rG:dT	11	12	HiFi-Cas9	0.928215
rU:dC	11	12	HiFi-Cas9	0.376728
rU:dG	11	12	HiFi-Cas9	0.984144
rU:dT	11	12	HiFi-Cas9	0.447384
rA:dA	12	13	HiFi-Cas9	0.305449
rA:dC	12	13	HiFi-Cas9	0.368659
rA:dG	12	13	HiFi-Cas9	0.165119
rC:dA	12	13	HiFi-Cas9	0.614616
rC:dC	12	13	HiFi-Cas9	0.00841022
rC:dT	12	13	HiFi-Cas9	0.0140858
rG:dA	12	13	HiFi-Cas9	0.291738
rG:dG	12	13	HiFi-Cas9	0.864377
rG:dT	12	13	HiFi-Cas9	0.889107
rU:dC	12	13	HiFi-Cas9	0.124455
rU:dG	12	13	HiFi-Cas9	0.846433
rU:dT	12	13	HiFi-Cas9	0.0187025
rA:dA	13	14	HiFi-Cas9	0.482059
rA:dC	13	14	HiFi-Cas9	0.168705
rA:dG	13	14	HiFi-Cas9	0.00263754
rC:dA	13	14	HiFi-Cas9	0.459849
rC:dC	13	14	HiFi-Cas9	0.00084306
rC:dT	13	14	HiFi-Cas9	0.10205
rG:dA	13	14	HiFi-Cas9	0.206234
rG:dG	13	14	HiFi-Cas9	0.327154
rG:dT	13	14	HiFi-Cas9	0.700019
rU:dC	13	14	HiFi-Cas9	0.00070714
rU:dG	13	14	HiFi-Cas9	0.338662
rU:dT	13	14	HiFi-Cas9	0.291642
rA:dA	14	15	HiFi-Cas9	0.0426118
rA:dC	14	15	HiFi-Cas9	0.534185
rA:dG	14	15	HiFi-Cas9	0.229517
rC:dA	14	15	HiFi-Cas9	0.0183594
rC:dC	14	15	HiFi-Cas9	0.00120126
rC:dT	14	15	HiFi-Cas9	0.149756
rG:dA	14	15	HiFi-Cas9	0.18024
rG:dG	14	15	HiFi-Cas9	0.202305
rG:dT	14	15	HiFi-Cas9	0.500045
rU:dC	14	15	HiFi-Cas9	0.0123961
rU:dG	14	15	HiFi-Cas9	0.1744
rU:dT	14	15	HiFi-Cas9	0.366736
rA:dA	15	16	HiFi-Cas9	0.00108375
rA:dC	15	16	HiFi-Cas9	0.317843
rA:dG	15	16	HiFi-Cas9	0.00098297
rC:dA	15	16	HiFi-Cas9	0.235632
rC:dC	15	16	HiFi-Cas9	0.148881
rC:dT	15	16	HiFi-Cas9	0.402554
rG:dA	15	16	HiFi-Cas9	0.00699207
rG:dG	15	16	HiFi-Cas9	0.00037519
rG:dT	15	16	HiFi-Cas9	0.675768
rU:dC	15	16	HiFi-Cas9	0.25954
rU:dG	15	16	HiFi-Cas9	0.418262
rU:dT	15	16	HiFi-Cas9	0.377173
rA:dA	16	17	HiFi-Cas9	0.00310617
rA:dC	16	17	HiFi-Cas9	0.194152
rA:dG	16	17	HiFi-Cas9	0.180663
rC:dA	16	17	HiFi-Cas9	0.300328
rC:dC	16	17	HiFi-Cas9	0.00768138
rC:dT	16	17	HiFi-Cas9	0.398269
rG:dA	16	17	HiFi-Cas9	0.350182
rG:dG	16	17	HiFi-Cas9	0.288398
rG:dT	16	17	HiFi-Cas9	0.731226
rU:dC	16	17	HiFi-Cas9	0.129778
rU:dG	16	17	HiFi-Cas9	0.413262
rU:dT	16	17	HiFi-Cas9	0.337906
rA:dA	17	18	HiFi-Cas9	0.106099
rA:dC	17	18	HiFi-Cas9	0.646961
rA:dG	17	18	HiFi-Cas9	0.194515
rC:dA	17	18	HiFi-Cas9	0.297778
rC:dC	17	18	HiFi-Cas9	0.0519697
rC:dT	17	18	HiFi-Cas9	0.330079
rG:dA	17	18	HiFi-Cas9	0.598227
rG:dG	17	18	HiFi-Cas9	0.273376
rG:dT	17	18	HiFi-Cas9	0.649867
rU:dC	17	18	HiFi-Cas9	0.932507
rU:dG	17	18	HiFi-Cas9	0.314648
rU:dT	17	18	HiFi-Cas9	0.354034
rA:dA	18	19	HiFi-Cas9	0.476003
rA:dC	18	19	HiFi-Cas9	0.236546
rA:dG	18	19	HiFi-Cas9	0.100011
rC:dA	18	19	HiFi-Cas9	0.49642
rC:dC	18	19	HiFi-Cas9	0.00154634
rC:dT	18	19	HiFi-Cas9	0.328955
rG:dA	18	19	HiFi-Cas9	0.521045
rG:dG	18	19	HiFi-Cas9	0.187344
rG:dT	18	19	HiFi-Cas9	0.481669
rU:dC	18	19	HiFi-Cas9	0.0954635
rU:dG	18	19	HiFi-Cas9	0.165179
rU:dT	18	19	HiFi-Cas9	0.291783
rA:dA	19	20	HiFi-Cas9	0.505611
rA:dC	19	20	HiFi-Cas9	0.474738
rA:dG	19	20	HiFi-Cas9	0.0921514
rC:dA	19	20	HiFi-Cas9	0.00513026
rC:dC	19	20	HiFi-Cas9	0.15519
rC:dT	19	20	HiFi-Cas9	0.462949
rG:dA	19	20	HiFi-Cas9	0.566167
rG:dG	19	20	HiFi-Cas9	0.367379
rG:dT	19	20	HiFi-Cas9	0.894222
rU:dC	19	20	HiFi-Cas9	0.19411
rU:dG	19	20	HiFi-Cas9	0.0517892
rU:dT	19	20	HiFi-Cas9	0.387898
rA:dA	1	2	WTCas9	0.985451
rA:dC	1	2	WTCas9	0.889746
rA:dG	1	2	WTCas9	0.923835
rC:dA	1	2	WTCas9	0.973884
rC:dC	1	2	WTCas9	0.823848
rC:dT	1	2	WTCas9	0.920233
rG:dA	1	2	WTCas9	0.99212
rG:dG	1	2	WTCas9	0.707571
rG:dT	1	2	WTCas9	0.920364
rU:dC	1	2	WTCas9	0.890957
rU:dG	1	2	WTCas9	0.759779
rU:dT	1	2	WTCas9	0.799847
rA:dA	2	3	WTCas9	0.943745
rA:dC	2	3	WTCas9	0.853213
rA:dG	2	3	WTCas9	0.933387
rC:dA	2	3	WTCas9	0.764618
rC:dC	2	3	WTCas9	0.723061
rC:dT	2	3	WTCas9	0.823006
rG:dA	2	3	WTCas9	0.90932
rG:dG	2	3	WTCas9	0.942539
rG:dT	2	3	WTCas9	0.694947
rU:dC	2	3	WTCas9	0.905531
rU:dG	2	3	WTCas9	0.86316
rU:dT	2	3	WTCas9	0.823253
rA:dA	3	4	WTCas9	0.884484
rA:dC	3	4	WTCas9	0.883928
rA:dG	3	4	WTCas9	0.926907
rC:dA	3	4	WTCas9	0.992653
rC:dC	3	4	WTCas9	0.778587
rC:dT	3	4	WTCas9	0.748678
rG:dA	3	4	WTCas9	0.985269
rG:dG	3	4	WTCas9	0.835873
rG:dT	3	4	WTCas9	0.844044
rU:dC	3	4	WTCas9	0.692622
rU:dG	3	4	WTCas9	0.958824
rU:dT	3	4	WTCas9	0.875937
rA:dA	4	5	WTCas9	0.918421
rA:dC	4	5	WTCas9	0.743168
rA:dG	4	5	WTCas9	0.804942
rC:dA	4	5	WTCas9	0.876127
rC:dC	4	5	WTCas9	0.767302
rC:dT	4	5	WTCas9	0.8256
rG:dA	4	5	WTCas9	0.918955
rG:dG	4	5	WTCas9	0.860227
rG:dT	4	5	WTCas9	0.92452
rU:dC	4	5	WTCas9	0.868211
rU:dG	4	5	WTCas9	0.858883
rU:dT	4	5	WTCas9	0.862422
rA:dA	5	6	WTCas9	0.941457
rA:dC	5	6	WTCas9	0.87478
rA:dG	5	6	WTCas9	0.85678
rC:dA	5	6	WTCas9	0.821524
rC:dC	5	6	WTCas9	0.840993
rC:dT	5	6	WTCas9	0.857501
rG:dA	5	6	WTCas9	0.703535
rG:dG	5	6	WTCas9	0.823571
rG:dT	5	6	WTCas9	0.744854
rU:dC	5	6	WTCas9	0.88125
rU:dG	5	6	WTCas9	0.9144
rU:dT	5	6	WTCas9	0.701263
rA:dA	6	7	WTCas9	0.678126
rA:dC	6	7	WTCas9	0.797937
rA:dG	6	7	WTCas9	0.827017
rC:dA	6	7	WTCas9	0.976398
rC:dC	6	7	WTCas9	0.719836
rC:dT	6	7	WTCas9	0.933021
rG:dA	6	7	WTCas9	0.927781
rG:dG	6	7	WTCas9	0.889335
rG:dT	6	7	WTCas9	0.95683
rU:dC	6	7	WTCas9	0.788389
rU:dG	6	7	WTCas9	0.906332
rU:dT	6	7	WTCas9	0.992439
rA:dA	7	8	WTCas9	0.657666
rA:dC	7	8	WTCas9	0.882338
rA:dG	7	8	WTCas9	0.674446
rC:dA	7	8	WTCas9	0.95634
rC:dC	7	8	WTCas9	0.678439
rC:dT	7	8	WTCas9	0.959229
rG:dA	7	8	WTCas9	0.887763
rG:dG	7	8	WTCas9	0.833312
rG:dT	7	8	WTCas9	0.850112
rU:dC	7	8	WTCas9	0.89001
rU:dG	7	8	WTCas9	0.784744
rU:dT	7	8	WTCas9	0.935013
rA:dA	8	9	WTCas9	0.64479
rA:dC	8	9	WTCas9	0.706903
rA:dG	8	9	WTCas9	0.694522
rC:dA	8	9	WTCas9	0.789873
rC:dC	8	9	WTCas9	0.625034
rC:dT	8	9	WTCas9	0.714817
rG:dA	8	9	WTCas9	0.740016
rG:dG	8	9	WTCas9	0.729703
rG:dT	8	9	WTCas9	0.903779
rU:dC	8	9	WTCas9	0.794611
rU:dG	8	9	WTCas9	0.851983
rU:dT	8	9	WTCas9	0.938414
rA:dA	9	10	WTCas9	0.874069
rA:dC	9	10	WTCas9	0.466886
rA:dG	9	10	WTCas9	0.701785
rC:dA	9	10	WTCas9	0.911417
rC:dC	9	10	WTCas9	0.463401
rC:dT	9	10	WTCas9	0.775052
rG:dA	9	10	WTCas9	0.977205
rG:dG	9	10	WTCas9	0.858798
rG:dT	9	10	WTCas9	0.805022
rU:dC	9	10	WTCas9	0.582215
rU:dG	9	10	WTCas9	0.658739
rU:dT	9	10	WTCas9	0.712242
rA:dA	10	11	WTCas9	0.96513
rA:dC	10	11	WTCas9	0.448381
rA:dG	10	11	WTCas9	0.395958
rC:dA	10	11	WTCas9	0.978546
rC:dC	10	11	WTCas9	0.253477
rC:dT	10	11	WTCas9	0.591829
rG:dA	10	11	WTCas9	0.953868
rG:dG	10	11	WTCas9	0.78139
rG:dT	10	11	WTCas9	0.9282
rU:dC	10	11	WTCas9	0.353348
rU:dG	10	11	WTCas9	0.683127
rU:dT	10	11	WTCas9	0.670927
rA:dA	11	12	WTCas9	0.248616
rA:dC	11	12	WTCas9	0.148365
rA:dG	11	12	WTCas9	0.602379
rC:dA	11	12	WTCas9	0.469193
rC:dC	11	12	WTCas9	0.0832149
rC:dT	11	12	WTCas9	0.592532
rG:dA	11	12	WTCas9	0.34129
rG:dG	11	12	WTCas9	0.858768
rG:dT	11	12	WTCas9	0.75935
rU:dC	11	12	WTCas9	0.270472
rU:dG	11	12	WTCas9	0.821634
rU:dT	11	12	WTCas9	0.431645
rA:dA	12	13	WTCas9	0.297538
rA:dC	12	13	WTCas9	0.357725
rA:dG	12	13	WTCas9	0.126171
rC:dA	12	13	WTCas9	0.499605
rC:dC	12	13	WTCas9	0.0174281
rC:dT	12	13	WTCas9	0.104929
rG:dA	12	13	WTCas9	0.0363977
rG:dG	12	13	WTCas9	0.892891
rG:dT	12	13	WTCas9	0.550108
rU:dC	12	13	WTCas9	0.124179
rU:dG	12	13	WTCas9	0.758184
rU:dT	12	13	WTCas9	0.102784
rA:dA	13	14	WTCas9	0.367148
rA:dC	13	14	WTCas9	0.152629
rA:dG	13	14	WTCas9	0.00939258
rC:dA	13	14	WTCas9	0.368198
rC:dC	13	14	WTCas9	0.00919753
rC:dT	13	14	WTCas9	0.251363
rG:dA	13	14	WTCas9	0.0904772
rG:dG	13	14	WTCas9	0.310749
rG:dT	13	14	WTCas9	0.643821
rU:dC	13	14	WTCas9	0.00145017
rU:dG	13	14	WTCas9	0.322646
rU:dT	13	14	WTCas9	0.336462
rA:dA	14	15	WTCas9	0.107968
rA:dC	14	15	WTCas9	0.46918
rA:dG	14	15	WTCas9	0.284834
rC:dA	14	15	WTCas9	0.0426795
rC:dC	14	15	WTCas9	0.00047056
rC:dT	14	15	WTCas9	0.206703
rG:dA	14	15	WTCas9	0.128442
rG:dG	14	15	WTCas9	0.197245
rG:dT	14	15	WTCas9	0.50791
rU:dC	14	15	WTCas9	0.0321097
rU:dG	14	15	WTCas9	0.185529
rU:dT	14	15	WTCas9	0.410543
rA:dA	15	16	WTCas9	0.14781
rA:dC	15	16	WTCas9	0.31226
rA:dG	15	16	WTCas9	0.010345
rC:dA	15	16	WTCas9	0.291095
rC:dC	15	16	WTCas9	0.239552
rC:dT	15	16	WTCas9	0.448807
rG:dA	15	16	WTCas9	0.234724
rG:dG	15	16	WTCas9	0.00074273
rG:dT	15	16	WTCas9	0.52534
rU:dC	15	16	WTCas9	0.282757
rU:dG	15	16	WTCas9	0.380454
rU:dT	15	16	WTCas9	0.345814
rA:dA	16	17	WTCas9	0.252389
rA:dC	16	17	WTCas9	0.235805
rA:dG	16	17	WTCas9	0.290602
rC:dA	16	17	WTCas9	0.299532
rC:dC	16	17	WTCas9	0.0431806
rC:dT	16	17	WTCas9	0.365963
rG:dA	16	17	WTCas9	0.424924
rG:dG	16	17	WTCas9	0.394988
rG:dT	16	17	WTCas9	0.537118
rU:dC	16	17	WTCas9	0.185029
rU:dG	16	17	WTCas9	0.354334
rU:dT	16	17	WTCas9	0.43995
rA:dA	17	18	WTCas9	0.0409808
rA:dC	17	18	WTCas9	0.879081
rA:dG	17	18	WTCas9	0.310322
rC:dA	17	18	WTCas9	0.14559
rC:dC	17	18	WTCas9	0.0700174
rC:dT	17	18	WTCas9	0.298853
rG:dA	17	18	WTCas9	0.523839
rG:dG	17	18	WTCas9	0.311202
rG:dT	17	18	WTCas9	0.757801
rU:dC	17	18	WTCas9	0.909996
rU:dG	17	18	WTCas9	0.383797
rU:dT	17	18	WTCas9	0.41012
rA:dA	18	19	WTCas9	0.484481
rA:dC	18	19	WTCas9	0.190128
rA:dG	18	19	WTCas9	0.0806102
rC:dA	18	19	WTCas9	0.467578
rC:dC	18	19	WTCas9	0.0952093
rC:dT	18	19	WTCas9	0.326434
rG:dA	18	19	WTCas9	0.694734
rG:dG	18	19	WTCas9	0.188212
rG:dT	18	19	WTCas9	0.417077
rU:dC	18	19	WTCas9	0.100198
rU:dG	18	19	WTCas9	0.159944
rU:dT	18	19	WTCas9	0.30284
rA:dA	19	20	WTCas9	0.405156
rA:dC	19	20	WTCas9	0.441267
rA:dG	19	20	WTCas9	0.373034
rC:dA	19	20	WTCas9	0.00717605
rC:dC	19	20	WTCas9	0.202339
rC:dT	19	20	WTCas9	0.265701
rG:dA	19	20	WTCas9	0.432776
rG:dG	19	20	WTCas9	0.491243
rG:dT	19	20	WTCas9	0.895974
rU:dC	19	20	WTCas9	0.170318
rU:dG	19	20	WTCas9	0.125663
rU:dT	19	20	WTCas9	0.447638
rA:dA	1	2	eCas9	0.942482
rA:dC	1	2	eCas9	0.82774
rA:dG	1	2	eCas9	0.602347
rC:dA	1	2	eCas9	0.986895
rC:dC	1	2	eCas9	0.305773
rC:dT	1	2	eCas9	0.590396
rG:dA	1	2	eCas9	0.984387
rG:dG	1	2	eCas9	0.9224
rG:dT	1	2	eCas9	0.963714
rU:dC	1	2	eCas9	0.56361
rU:dG	1	2	eCas9	0.962905
rU:dT	1	2	eCas9	0.861962
rA:dA	2	3	eCas9	0.481499
rA:dC	2	3	eCas9	0.893276
rA:dG	2	3	eCas9	0.00160538
rC:dA	2	3	eCas9	0.717107
rC:dC	2	3	eCas9	0.899488
rC:dT	2	3	eCas9	0.847238
rG:dA	2	3	eCas9	0.117789
rG:dG	2	3	eCas9	0.416579
rG:dT	2	3	eCas9	0.817591
rU:dC	2	3	eCas9	0.864264
rU:dG	2	3	eCas9	0.487885
rU:dT	2	3	eCas9	0.931344
rA:dA	3	4	eCas9	0.910985
rA:dC	3	4	eCas9	0.748029
rA:dG	3	4	eCas9	0.424887
rC:dA	3	4	eCas9	0.991128
rC:dC	3	4	eCas9	0.213381
rC:dT	3	4	eCas9	0.640567
rG:dA	3	4	eCas9	0.828125
rG:dG	3	4	eCas9	0.682601
rG:dT	3	4	eCas9	0.961649
rU:dC	3	4	eCas9	0.730355
rU:dG	3	4	eCas9	0.902195
rU:dT	3	4	eCas9	0.386254
rA:dA	4	5	eCas9	0.00161158
rA:dC	4	5	eCas9	0.723193
rA:dG	4	5	eCas9	0.224375
rC:dA	4	5	eCas9	0.628207
rC:dC	4	5	eCas9	0.917667
rC:dT	4	5	eCas9	0.798822
rG:dA	4	5	eCas9	0.0677728
rG:dG	4	5	eCas9	0.733571
rG:dT	4	5	eCas9	0.947457
rU:dC	4	5	eCas9	0.852598
rU:dG	4	5	eCas9	0.802402
rU:dT	4	5	eCas9	0.814342
rA:dA	5	6	eCas9	0.486022
rA:dC	5	6	eCas9	0.917903
rA:dG	5	6	eCas9	0.480541
rC:dA	5	6	eCas9	0.981964
rC:dC	5	6	eCas9	0.725583
rC:dT	5	6	eCas9	0.855324
rG:dA	5	6	eCas9	0.155671
rG:dG	5	6	eCas9	0.780541
rG:dT	5	6	eCas9	0.819403
rU:dC	5	6	eCas9	0.883753
rU:dG	5	6	eCas9	0.919995
rU:dT	5	6	eCas9	0.882785
rA:dA	6	7	eCas9	0.00038564
rA:dC	6	7	eCas9	0.812279
rA:dG	6	7	eCas9	0.387805
rC:dA	6	7	eCas9	0.922375
rC:dC	6	7	eCas9	0.403137
rC:dT	6	7	eCas9	0.917227
rG:dA	6	7	eCas9	0.00067687
rG:dG	6	7	eCas9	0.643204
rG:dT	6	7	eCas9	0.944183
rU:dC	6	7	eCas9	0.758144
rU:dG	6	7	eCas9	0.833207
rU:dT	6	7	eCas9	0.962208
rA:dA	7	8	eCas9	0.381679
rA:dC	7	8	eCas9	0.867192
rA:dG	7	8	eCas9	0.438315
rC:dA	7	8	eCas9	0.957877
rC:dC	7	8	eCas9	0.60205
rC:dT	7	8	eCas9	0.938142
rG:dA	7	8	eCas9	0.655723
rG:dG	7	8	eCas9	0.726838
rG:dT	7	8	eCas9	0.939824
rU:dC	7	8	eCas9	0.84582
rU:dG	7	8	eCas9	0.985398
rU:dT	7	8	eCas9	0.960974
rA:dA	8	9	eCas9	0.502736
rA:dC	8	9	eCas9	0.651605
rA:dG	8	9	eCas9	0.560278
rC:dA	8	9	eCas9	0.782336
rC:dC	8	9	eCas9	0.478533
rC:dT	8	9	eCas9	0.628745
rG:dA	8	9	eCas9	0.619799
rG:dG	8	9	eCas9	0.654425
rG:dT	8	9	eCas9	0.782932
rU:dC	8	9	eCas9	0.805137
rU:dG	8	9	eCas9	0.912572
rU:dT	8	9	eCas9	0.937989
rA:dA	9	10	eCas9	0.884662
rA:dC	9	10	eCas9	0.613385
rA:dG	9	10	eCas9	0.807552
rC:dA	9	10	eCas9	0.98567
rC:dC	9	10	eCas9	0.414295
rC:dT	9	10	eCas9	0.486033
rG:dA	9	10	eCas9	0.973761
rG:dG	9	10	eCas9	0.857815
rG:dT	9	10	eCas9	0.870586
rU:dC	9	10	eCas9	0.690046
rU:dG	9	10	eCas9	0.837431
rU:dT	9	10	eCas9	0.462281
rA:dA	10	11	eCas9	0.992961
rA:dC	10	11	eCas9	0.50403
rA:dG	10	11	eCas9	0.425111
rC:dA	10	11	eCas9	0.992135
rC:dC	10	11	eCas9	0.204002
rC:dT	10	11	eCas9	0.69449
rG:dA	10	11	eCas9	0.832796
rG:dG	10	11	eCas9	0.758877
rG:dT	10	11	eCas9	0.905976
rU:dC	10	11	eCas9	0.30431
rU:dG	10	11	eCas9	0.832833
rU:dT	10	11	eCas9	0.907281
rA:dA	11	12	eCas9	0.00808461
rA:dC	11	12	eCas9	0.2288
rA:dG	11	12	eCas9	0.617506
rC:dA	11	12	eCas9	0.467756
rC:dC	11	12	eCas9	0.11691
rC:dT	11	12	eCas9	0.580273
rG:dA	11	12	eCas9	0.217174
rG:dG	11	12	eCas9	0.89241
rG:dT	11	12	eCas9	0.9049
rU:dC	11	12	eCas9	0.363907
rU:dG	11	12	eCas9	0.982109
rU:dT	11	12	eCas9	0.573334
rA:dA	12	13	eCas9	0.290396
rA:dC	12	13	eCas9	0.337346
rA:dG	12	13	eCas9	0.184974
rC:dA	12	13	eCas9	0.589769
rC:dC	12	13	eCas9	0.00907698
rC:dT	12	13	eCas9	0.0650562
rG:dA	12	13	eCas9	0.302222
rG:dG	12	13	eCas9	0.754659
rG:dT	12	13	eCas9	0.814767
rU:dC	12	13	eCas9	0.144456
rU:dG	12	13	eCas9	0.899772
rU:dT	12	13	eCas9	0.196033
rA:dA	13	14	eCas9	0.465472
rA:dC	13	14	eCas9	0.223246
rA:dG	13	14	eCas9	0.0398558
rC:dA	13	14	eCas9	0.497361
rC:dC	13	14	eCas9	0.00117585
rC:dT	13	14	eCas9	0.214114
rG:dA	13	14	eCas9	0.0604716
rG:dG	13	14	eCas9	0.420022
rG:dT	13	14	eCas9	0.568112
rU:dC	13	14	eCas9	0.00098699
rU:dG	13	14	eCas9	0.383814
rU:dT	13	14	eCas9	0.36093
rA:dA	14	15	eCas9	0.0413006
rA:dC	14	15	eCas9	0.541978
rA:dG	14	15	eCas9	0.297946
rC:dA	14	15	eCas9	0.0510517
rC:dC	14	15	eCas9	0.00218414
rC:dT	14	15	eCas9	0.152951
rG:dA	14	15	eCas9	0.0222164
rG:dG	14	15	eCas9	0.19762
rG:dT	14	15	eCas9	0.540183
rU:dC	14	15	eCas9	0.159314
rU:dG	14	15	eCas9	0.294024
rU:dT	14	15	eCas9	0.43495
rA:dA	15	16	eCas9	0.00069255
rA:dC	15	16	eCas9	0.331512
rA:dG	15	16	eCas9	0.00060873
rC:dA	15	16	eCas9	0.244012
rC:dC	15	16	eCas9	0.226362
rC:dT	15	16	eCas9	0.595203
rG:dA	15	16	eCas9	0.00086515
rG:dG	15	16	eCas9	0.00039072
rG:dT	15	16	eCas9	0.555401
rU:dC	15	16	eCas9	0.383452
rU:dG	15	16	eCas9	0.417979
rU:dT	15	16	eCas9	0.44338
rA:dA	16	17	eCas9	0.00069537
rA:dC	16	17	eCas9	0.0655194
rA:dG	16	17	eCas9	0.133046
rC:dA	16	17	eCas9	0.351737
rC:dC	16	17	eCas9	0.0317242
rC:dT	16	17	eCas9	0.427983
rG:dA	16	17	eCas9	0.31654
rG:dG	16	17	eCas9	0.159343
rG:dT	16	17	eCas9	0.676074
rU:dC	16	17	eCas9	0.172699
rU:dG	16	17	eCas9	0.571751
rU:dT	16	17	eCas9	0.498049
rA:dA	17	18	eCas9	0.0710175
rA:dC	17	18	eCas9	0.621324
rA:dG	17	18	eCas9	0.133707
rC:dA	17	18	eCas9	0.209886
rC:dC	17	18	eCas9	0.0015431
rC:dT	17	18	eCas9	0.484392
rG:dA	17	18	eCas9	0.474677
rG:dG	17	18	eCas9	0.123677
rG:dT	17	18	eCas9	0.615179
rU:dC	17	18	eCas9	0.642445
rU:dG	17	18	eCas9	0.273211
rU:dT	17	18	eCas9	0.38072
rA:dA	18	19	eCas9	0.302146
rA:dC	18	19	eCas9	0.115265
rA:dG	18	19	eCas9	0.00679536
rC:dA	18	19	eCas9	0.474738
rC:dC	18	19	eCas9	0.00164111
rC:dT	18	19	eCas9	0.272744
rG:dA	18	19	eCas9	0.466358
rG:dG	18	19	eCas9	0.185363
rG:dT	18	19	eCas9	0.634873
rU:dC	18	19	eCas9	0.00909634
rU:dG	18	19	eCas9	0.16876
rU:dT	18	19	eCas9	0.257973
rA:dA	19	20	eCas9	0.49068
rA:dC	19	20	eCas9	0.471632
rA:dG	19	20	eCas9	0.131796
rC:dA	19	20	eCas9	0.0162625
rC:dC	19	20	eCas9	0.136003
rC:dT	19	20	eCas9	0.418805
rG:dA	19	20	eCas9	0.391856
rG:dG	19	20	eCas9	0.525594
rG:dT	19	20	eCas9	0.916299
rU:dC	19	20	eCas9	0.226959
rU:dG	19	20	eCas9	0.076096
rU:dT	19	20	eCas9	0.453892

## Sheet: Figure 2e
1. All data for Figure 2 can be found in Supplementary_Data2.xlsx in the form of readcounts.
2. Read counts can be transformed into lognorm and then log-fold-change values using the provided Jupyter notebook "Data processing_v1.ipynb"
3. AUC calculations and code to generate the ROC plot can be found in the provided Jupyter notebook "HF off-target analysis_v2.ipynb"

## Sheet: Figure 3a
PAM	WTCas9 fraction active	Cas9-HF1 fraction active	eCas9-1.1 fraction active	evoCas9 fraction active	HypaCas9 fraction active	xCas9-3.7 fraction active	Cas9-VQR fraction active	Cas9-VRER fraction active	Cas9-NG fraction active	SpG fraction active	N_PAM		1. All data for Figure 3 can be found in Supplementary_Data3.xlsx in the form of readcounts.
TGGC	1	0.311111	0.466667	0.111111	0.711111	0.111111	0.0888889	0.377778	0.466667	0.511111	NGGN		2. Read counts can be transformed into lognorm and then log-fold-change values using the provided Jupyter notebook "Data processing_v1.ipynb"
CGGA	1	0.326087	0.5	0.108696	0.347826	0.0652174	0.0217391	0.413043	0.456522	0.413043	NGGN		3. Fraction Active values for each PAM are then calculated using the provided Jupyter notebook "Activity Metrics_v1.ipynb"
TGGT	1	0.422222	0.622222	0.177778	0.4	0.0888889	0.0222222	0.4	0.688889	0.822222	NGGN
CGGC	0.979592	0.306122	0.571429	0.0816327	0.734694	0.0612245	0.0816327	0.428571	0.285714	0.285714	NGGN
GGGA	0.978261	0.369565	0.608696	0.108696	0.478261	0.0434783	0.0217391	0.565217	0.76087	0.76087	NGGN
GGAG	0.155556	0.0444444	0.0666667	0.0888889	0.0888889	0.977778	0.0666667	0.0666667	0.844444	0.955556	NGAN
AGGT	0.976744	0.44186	0.488372	0.0697674	0.372093	0.0697674	0.0232558	0.44186	0.534884	0.767442	NGGN
AGAG	0.119048	0.0714286	0.0476191	0.0952381	0.0714286	0.97619	0.0238095	0.0238095	0.833333	0.952381	NGAN
CGGT	0.971429	0.485714	0.6	0.171429	0.542857	0.0571429	0.0571429	0.542857	0.742857	0.714286	NGGN
AGGG	0.958333	0.333333	0.5	0.166667	0.1875	0.0833333	0.0208333	0.375	0.8125	0.958333	NGGN
AGGA	0.957447	0.340426	0.425532	0.12766	0.297872	0.148936	0.0851064	0.382979	0.553191	0.680851	NGGN
GGTG	0.0222222	0	0.0222222	0.0444444	0.0444444	0.222222	0	0.0222222	0.955556	0.888889	NGTN
TGAG	0.0952381	0.0476191	0.0714286	0.0714286	0.0952381	0.952381	0.0476191	0.0238095	0.833333	0.928571	NGAN
GGGG	0.95122	0.292683	0.634146	0.0731707	0.365854	0.097561	0.0731707	0.439024	0.780488	0.926829	NGGN
GGGT	0.93617	0.361702	0.638298	0.148936	0.595745	0.0212766	0.0425532	0.468085	0.787234	0.87234	NGGN
TGGA	0.933333	0.377778	0.488889	0.155556	0.222222	0.111111	0	0.377778	0.533333	0.577778	NGGN
GGGC	0.931818	0.318182	0.454545	0.0909091	0.659091	0.0227273	0.0681818	0.318182	0.431818	0.431818	NGGN
TGTG	0.0465116	0	0	0	0.0930233	0.162791	0	0	0.930233	0.860465	NGTN
CGAG	0.0408163	0.0204082	0.0204082	0.0204082	0.0408163	0.918367	0	0.0612245	0.693878	0.897959	NGAN
AGGC	0.911111	0.355556	0.466667	0.133333	0.6	0.0444444	0.0666667	0.422222	0.444444	0.533333	NGGN
CGGG	0.897959	0.367347	0.44898	0.142857	0.22449	0.0612245	0.102041	0.428571	0.632653	0.795918	NGGN
CGTG	0.0652174	0.0217391	0	0	0.0652174	0.152174	0.0217391	0.0652174	0.869565	0.695652	NGTN
TGGG	0.866667	0.266667	0.444444	0.0444444	0.155556	0.0666667	0.0222222	0.333333	0.688889	0.866667	NGGN
AGTG	0.0714286	0.0238095	0	0.0238095	0.0476191	0.166667	0	0.0238095	0.809524	0.761905	NGTN
AGCG	0.0212766	0.0638298	0	0.0638298	0.0638298	0.297872	0.191489	0.0851064	0.765957	0.808511	NGCN
CGTT	0.0416667	0	0	0.0416667	0.125	0.0833333	0.0833333	0.0833333	0.791667	0.666667	NGTN
AGAT	0.075	0.025	0.05	0.05	0.025	0.4	0.075	0.05	0.4	0.775	NGAN
TGAT	0.0434783	0.0652174	0.0217391	0.0434783	0.0434783	0.673913	0.0434783	0.0869565	0.5	0.76087	NGAN
GGTT	0.025641	0.025641	0.0512821	0.0769231	0.0512821	0.0512821	0.0512821	0.0512821	0.74359	0.717949	NGTN
TGTT	0.135135	0.027027	0	0	0.027027	0.0810811	0	0	0.72973	0.72973	NGTN
AGCT	0.0238095	0.0476191	0.0476191	0.0238095	0.0952381	0.0238095	0.0952381	0.0714286	0.309524	0.714286	NGCN
TGCG	0.0204082	0.0816327	0.0612245	0.142857	0.163265	0.244898	0.204082	0.0816327	0.714286	0.653061	NGCN
CGTA	0	0	0	0.0571429	0.0285714	0	0.0857143	0.0285714	0.714286	0.571429	NGTN
CGAT	0.0322581	0	0.0645161	0.0645161	0.0322581	0.451613	0.0322581	0.0645161	0.451613	0.709677	NGAN
GGAT	0.0416667	0	0.0208333	0.0625	0.0625	0.479167	0.0416667	0.0625	0.604167	0.708333	NGAN
GGTA	0	0.0238095	0	0	0.0476191	0	0.0238095	0	0.690476	0.595238	NGTN
GGCC	0.0697674	0.0232558	0.0232558	0.0465116	0.0465116	0.0232558	0.0465116	0	0.139535	0.674419	NGCN
TGAC	0.0465116	0.0232558	0.0697674	0.0232558	0.255814	0.139535	0.0465116	0.0465116	0.27907	0.674419	NGAN
AGCC	0	0.0444444	0.0888889	0.0666667	0.0222222	0	0.0666667	0.0444444	0.133333	0.644444	NGCN
TGCA	0	0.0476191	0.0714286	0.0714286	0	0.0238095	0.0476191	0.0476191	0.333333	0.642857	NGCN
GGCG	0	0.0454546	0.0227273	0.0454546	0.0681818	0.272727	0.363636	0.0454546	0.522727	0.636364	NGCN
AGTT	0	0.108108	0.054054	0.108108	0.135135	0.0810811	0.0810811	0.0810811	0.567568	0.621622	NGTN
CGCA	0.0212766	0.0212766	0.0212766	0.0425532	0.0638298	0.0638298	0.106383	0.0425532	0.361702	0.617021	NGCN
AGTA	0.0512821	0.0769231	0.0512821	0.0512821	0.025641	0.128205	0.0769231	0	0.615385	0.564103	NGTN
GGCT	0.0454546	0.0681818	0	0.0227273	0.0909091	0.113636	0.0909091	0.0454546	0.454545	0.613636	NGCN
TGCC	0.0444444	0.0888889	0.0222222	0.0444444	0.111111	0.0444444	0.0444444	0.0444444	0.177778	0.6	NGCN
AGAC	0.0222222	0.0888889	0.0666667	0.0888889	0.177778	0.133333	0.0666667	0.111111	0.311111	0.6	NGAN
AGCA	0.0217391	0.0869565	0	0.0217391	0.0869565	0.0652174	0.0652174	0.108696	0.217391	0.586957	NGCN
GGAA	0.0238095	0.0476191	0.0238095	0.0238095	0.0476191	0.52381	0.0952381	0.0238095	0.47619	0.571429	NGAN
AGAA	0.09375	0.03125	0.0625	0	0.0625	0.34375	0	0	0.46875	0.5625	NGAN
CGTC	0	0.025	0.05	0.05	0.525	0.025	0.1	0.025	0.55	0.425	NGTN
TGCT	0.0227273	0.0681818	0.113636	0.0681818	0.0454546	0.0681818	0.0454546	0.0681818	0.431818	0.545455	NGCN
AGTC	0.0697674	0.0465116	0.0465116	0.0232558	0.302326	0.0465116	0.0697674	0.0232558	0.488372	0.534884	NGTN
GGAC	0.0888889	0	0.0222222	0	0.355556	0.155556	0.0666667	0.0444444	0.2	0.533333	NGAN
TGTC	0	0.0425532	0.0425532	0.0212766	0.340426	0.0212766	0.12766	0.0638298	0.531915	0.446809	NGTN
GGCA	0	0	0	0	0	0.0243902	0.0731707	0.0487805	0.292683	0.512195	NGCN
CGCG	0.0425532	0.0425532	0.0638298	0.0425532	0.0638298	0.212766	0.276596	0.0638298	0.510638	0.510638	NGCN
GGTC	0.0238095	0.0476191	0.0238095	0.0238095	0.309524	0.0714286	0.0476191	0.0238095	0.5	0.404762	NGTN
TGAA	0.0277778	0.0277778	0	0.0555556	0.0277778	0.361111	0	0.0833333	0.333333	0.5	NGAN
TGTA	0.0263158	0.0526316	0.0526316	0.0789474	0	0.0263158	0.0526316	0	0.473684	0.473684	NGTN
CGCT	0.0212766	0.0425532	0.0425532	0.0425532	0.0851064	0.0425532	0.0851064	0.0425532	0.382979	0.468085	NGCN
CGCC	0.0416667	0.0625	0.0208333	0.0416667	0.104167	0.0208333	0.0625	0.0833333	0.125	0.4375	NGCN
CGAA	0	0.0857143	0.0571429	0.0571429	0.0285714	0.285714	0.0285714	0.0285714	0.314286	0.4	NGAN
CGAC	0.0652174	0.0434783	0	0.0217391	0.23913	0.108696	0.0434783	0.0652174	0.108696	0.391304	NGAN

## Sheet: Figure 3c
PAM	Legut et al_Cas9_z-score	Legut et al_xCas9_z-score	Legut et al_Cas9NG_z-score	WTCas9_z-score	xCas9-3.7_z-score	Cas9-NG_z-score	N_PAM		1. All data for Figure 3 can be found in Supplementary_Data3.xlsx in the form of readcounts.
GAA	-0.25088	-0.172239	-0.459186	0.229493	0.202522	-0.338548	NAA		2. Read counts can be transformed into lognorm and then log-fold-change values using the provided Jupyter notebook "Data processing_v1.ipynb"
ATC	-0.0192394	-0.736089	0.160214	0.210377	0.205438	0.216423	NTC		3. Z-scores and scatter plots can be generated in the provided Jupyter notebook "Sanjana_comparison_v5.ipynb"
CTA	0.322903	0.227717	-0.0045356	0.297469	0.063082	-0.079412	NTA
TAC	0.191819	0.248376	-0.263159	0.268816	0.28441	0.0971796	NAC
TGA	-0.724313	-0.719348	-1.1837	0.216891	0.21013	-1.54669	NGA
TTA	0.419647	0.148157	0.590684	0.255451	0.0867087	-0.0138185	NTA
TCG	-0.325618	-1.24015	-0.19949	-0.0200622	0.20722	0.127474	NCG
CTT	0.0700868	-0.439177	-0.0376543	0.135023	0.20212	0.0450697	NTT
CTC	-0.531914	0.260354	-0.655879	0.233766	0.0020013	0.0350951	NTC
GGT	-0.991562	-0.831491	-1.84447	0.275216	0.0602433	-4.2357	NGT
GTT	-0.275128	0.257404	-0.380149	0.110189	0.126458	0.0738689	NTT
AGC	-0.622942	-1.11363	-0.340549	0.313196	0.231015	-0.650525	NGC
ATT	-0.0159705	-0.0809169	-0.299643	0.110455	0.194804	0.151834	NTT
GCA	0.402122	0.301327	0.132224	0.343161	0.280873	0.164238	NCA
CCG	0.499013	0.994951	-0.344492	0.0450298	0.104067	0.148299	NCG
AAT	-0.166031	-0.64418	-0.177571	0.105845	0.239012	-0.120474	NAT
AGG	-7.10161	-2.69521	-3.35794	-10.2928	-0.662539	-2.5643	NGG
ACC	-0.0894288	0.288959	-0.207241	0.232136	0.178482	0.222378	NCC
TCC	-0.268504	-0.319512	-0.126731	0.234365	0.199512	0.219613	NCC
TAG	0.548184	-0.0514787	-0.0397102	0.0302748	0.156418	-0.15057	NAG
TAA	0.0733756	-0.264241	0.21323	0.249032	0.0823995	-0.243887	NAA
GTA	-0.247558	-0.512342	-0.202741	0.254395	0.252019	-0.302916	NTA
TCA	0.0948455	0.0542345	0.0841084	0.259407	0.155158	0.170391	NCA
CCT	0.286978	-0.187545	-0.215356	0.224639	0.303594	0.212748	NCT
TTT	-0.112052	-0.45879	-0.13964	0.342618	0.269363	0.137654	NTT
CGG	-10.4868	-5.01394	-4.952	-9.94069	-1.12177	-1.51139	NGG
CAC	0.105814	0.589272	-1.06246	0.200783	0.150547	-0.0242673	NAC
CGC	0.60177	-0.755883	0.153766	0.173131	0.112238	-0.605381	NGC
TGT	-1.01464	-1.1199	-1.96218	0.283974	0.11598	-3.77071	NGT
GTC	-0.152958	0.0301336	-0.481296	0.230957	0.197076	0.103324	NTC
CCC	0.429812	-0.495281	0.234444	0.210219	0.241014	0.126006	NCC
AAG	0.0492858	0.198915	-0.258329	-0.332799	0.225811	-0.166106	NAG
CAG	-0.309924	-0.215896	-0.625563	-0.110826	0.0946243	-0.242797	NAG
TGC	-0.381048	-0.837067	-0.747947	0.376802	-0.0003872	-0.988456	NGC
TCT	0.00604408	0.247744	-0.599575	0.248858	0.153576	0.251478	NCT
ATG	-0.773505	-0.0462829	-0.0625428	0.122844	0.127201	0.0850535	NTG
GAC	0.0491157	0.0548824	-0.845057	0.138442	-0.0220449	-0.123617	NAC
GGG	-7.67155	-2.85824	-2.7007	-10.0553	-1.56457	-3.8069	NGG
ATA	0.0610605	-0.38378	-0.0363968	0.20262	0.0458197	-1.3e-05	NTA
GCT	0.112921	-0.845135	0.279111	0.278977	0.147354	0.152199	NCT
TGG	-7.26508	-2.62734	-3.0561	-9.90409	-0.524226	-2.54975	NGG
ACT	0.0420633	-0.570799	0.209234	0.122601	0.151807	0.1846	NCT
GGC	0.0140108	-0.545581	-0.261789	0.191531	0.0503439	-0.805884	NGC
AGA	-0.916808	-0.764675	-0.668738	0.0326372	0.0815126	-1.4254	NGA
AGT	-1.80979	-1.18707	-3.13318	0.192846	-0.014519	-3.06227	NGT
GAT	0.0220362	-0.685128	-0.0758203	0.189471	0.19587	-0.39895	NAT
GCC	-0.0514105	-0.159439	0.133796	0.129595	0.214554	0.254982	NCC
ACG	0.542702	0.23218	0.302074	0.0739464	0.0660999	0.0297956	NCG
ACA	-0.254838	0.0938456	-0.230421	0.213331	0.175469	0.157114	NCA
GCG	-0.733918	-0.500502	0.913357	0.196258	0.177986	0.164933	NCG
AAC	-0.25746	-0.127989	0.0711583	0.24486	0.0774788	0.147155	NAC
TAT	-0.0793386	0.0927979	-0.0838341	0.277556	0.193249	-0.0443492	NAT
CAA	-0.276597	0.166287	-0.59923	0.195015	0.0686785	0.0883586	NAA
CCA	-0.512531	0.123864	-0.733438	0.20924	0.421461	0.363797	NCA
GTG	0.245304	0.249874	-0.647472	0.144538	0.238617	-0.0547135	NTG
GAG	-0.854757	-0.175513	-0.112991	-0.790432	-0.0153321	-0.534428	NAG
CGA	-1.06127	-1.09642	-0.684093	0.0510289	-0.0717995	-0.757976	NGA
TTC	-0.0489275	0.243675	0.169456	0.121241	0.0864083	0.167029	NTC
TTG	-0.254472	-0.18739	-0.362704	0.106431	0.277487	0.107968	NTG
CTG	-0.0132972	0.275908	0.0598802	0.129773	0.162898	0.0751176	NTG
CAT	-0.420632	-0.116584	-0.771082	0.185158	0.0741421	0.0106268	NAT
CGT	-1.91124	-1.13104	-3.08565	0.120051	-0.198759	-4.91488	NGT
GGA	-1.18632	-0.753783	-1.98535	0.106848	-0.0763264	-1.68119	NGA
AAA	0.0336318	-0.492018	-0.26447	0.114381	0.169407	0.115581	NAA

[truncated: 19 more sheets: Figure 3d, Figure 3e, Figure 4b, Figure 4c, Figure 4d, Figure 4e, Figure 5a, Figure 5c, Figure 5d, Figure 5e, Figure 5f, Figure 6g, Figure 6h, Figure 7b, Figure 7f, Figure 7g, Figure 7i, Figure 7k, Figure 7m]
